# Supplementary material for: Advancing the functional utility of PAR-CLIP by quantifying background binding to mRNAs and lncRNAs
Source: Genome Biol. 2014 Jan 7;15(1):R2. doi: 10.1186/gb-2014-15-1-r2 (PMC4053780; doi:10.1186/gb-2014-15-1-r2)
Supplement: Additional file 5 — Is a table of re-analyzed PARalyzer output for clusters of at least 5 reads and 2 T-to-C conversions for the AGO2.EF3D library from [64]. [file gb-2014-15-1-r2-S5.gz › AGO2.rep1.clusters.csv]

chr1	16256872	16256891	TTCTGATTCTGACGAAGATG	3	+
chr1	25168626	25168646	ATCTCACTCATTGCACTTCCT	3	+
chr1	36479274	36479294	TTCAATTTAAAGTTCGGGATG	4	+
chr1	36509094	36509114	ACATTACACACCCATATGAGT	3	+
chr1	41220043	41220065	TGTAAACATCCTTGACTGGAAGC	85	+
chr1	91990146	91990166	AATACTTAAAATGCCTGGGAT	7	+
chr1	100525493	100525513	AAAATCCTTCTTGCTGCTAAC	9	+
chr1	110141562	110141582	TTCACCACCTTCTCCACCCAG	74	+
chr1	116206720	116206743	AATTACCAGGGCATTGTGCAATAT	27	+
chr1	145440411	145440431	CAATCATATTATCTCAGGGAC	14	+
chr1	150209458	150209476	ACGCATCGATCTGGTATTG	12	+
chr1	151510299	151510320	CTCTACCCATTTCTTTGCACAA	7	+
chr1	155165028	155165049	TATTGCACTCGTCCCGGCCTCC	29	+
chr1	161283931	161283949	TAGACTGCAGATTTTGAGC	21	+
chr1	163100662	163100681	GTTTGACGATCAAAAAAAAA	10	+
chr1	186359946	186359967	CTACTTCTGTCAGCTATACTCT	5	+
chr1	209605511	209605532	TCCTTCATTCCACCGGAGTCTG	219	+
chr1	8928066	8928085	ACAAACTGATGATCGAGATG	8	-
chr1	17399395	17399412	GATTGGCAAGCTTGAGTC	5	-
chr1	22361841	22361859	GTTCTACAGGTTGACGATT	7	-
chr1	25375375	25375394	TCCGTAATCTTGGGAAAAGG	3	-
chr1	38069999	38070017	CCCTGCTTTCATCTGTAGA	100	-
chr1	43217959	43217977	TTCTATGGTGTCACTGTCT	3	-
chr1	48880347	48880366	TGTTCTACAGTCCTATGATC	270	-
chr1	67103341	67103358	GTTCTAAATTTGACGATC	6	-
chr1	71533363	71533385	CAAAGAATTCTCCTTTTGGGCTT	83	-
chr1	87245260	87245278	GTTTACAGTCTGATGGATC	7	-
chr1	91852845	91852890	CATAGCGACGTCGCTTTTTGATCCTTCGATGTCGGCTCTTCCTATC	69	-
chr1	120464911	120464930	TTTCACTCTTCGCCGAGATG	7	-
chr1	151288762	151288782	TCAAGCTTTTGCATGGAGGCG	3	-
chr1	160187273	160187291	ACGCACTTTGGACTTTTTG	13	-
chr1	179064545	179064564	ATCTCGGTGGGACCTCCAAA	71	-
chr1	190882472	190882489	TTGTATAGTCTGATGATC	3	-
chr1	198828017	198828036	CTCACTGAACAATGAATGCA	13	-
chr1	198828198	198828217	CATCGACCGTTGATTGTACC	17	-
chr2	27273725	27273752	TCCGGCTCGAAGGACTTCGTCTGTAATT	23	+
chr2	38482767	38482784	TTCTACAGTTCGATGGAT	4	+
chr2	39212269	39212287	CATTTTGTTTGGGTGTGTG	9	+
chr2	49906993	49907011	TGCCTAATATGATGCTTGC	37	+
chr2	73819194	73819216	ATTCTCTTAACTATTGTTTGAAT	9	+
chr2	81594224	81594243	AGTTCTACAATCCTATGATT	9	+
chr2	84901637	84901653	CTGATGGGGTCACAGGT	3	+
chr2	97498678	97498699	TATTCAGATTCAGACCTCTTTG	5	+
chr2	121442122	121442137	TTTACAGCTGACGATC	10	+
chr2	135893201	135893224	TCACTAATATATATCCAGGGGATG	9	+
chr2	154978777	154978797	TTTAAGTAATCTAGGATAAAA	5	+
chr2	177015057	177015079	TACCCTGTAGAACCGAATTTGTG	82	+
chr2	205094533	205094552	ATGATCACTGAATTCTGAAC	4	+
chr2	225122012	225122031	TTTTCTACAGTCTGACGATA	311	+
chr2	241395432	241395454	TCTGGCTCCGTGTCTTCACTCCC	25	+
chr2	38569907	38569930	TTCCAGGCATTGTGGCTCTAACCC	42	-
chr2	56210155	56210177	TACTGCATCAGGAACTGATTGGA	53	-
chr2	116109875	116109893	TTGTTGATGAACTCTGAAC	3	-
chr2	128621393	128621416	CAGCAATTTTTTCCTCTCTCCTTG	5	-
chr2	133010854	133010874	TTTAGTGGTGGATCACTCAGC	6	-
chr2	133013080	133013112	GTTGTTGCAGTTAAAAAGCTCGTAGTTGAATCT	243	-
chr2	133038988	133039008	CCATGGAAGTTGGAATCCGCT	35	-
chr2	136621787	136621808	AAGGCTATGACTAAAATTTTAG	11	-
chr2	141698782	141698802	GAGTTCTATAGTGATGATCCA	50	-
chr2	147363576	147363595	AGATGACTGGGTTGATAGGT	11	-
chr2	175425033	175425051	TGAAACAGGGTGATAGCTC	5	-
chr2	240206826	240206846	TTTGAACTTTGAACTTTGAAC	3	-
chr3	3237033	3237052	AGTTCTATGGTCCTATGATC	6	+
chr3	4244415	4244435	TCCATGAACTTTTACTGTAAC	7	+
chr3	15090465	15090487	CATTACATTTTAATGCCAGGTTT	5	+
chr3	33183987	33184008	ATTCTTTGTCCTTTTCCCAACA	3	+
chr3	43391854	43391873	TATAAAGGGCATTGGCAATA	3	+
chr3	73461702	73461718	AGTTCTACGTCTGATGA	13	+
chr3	98820304	98820321	GTTCTACAATCTGTGATC	4	+
chr3	101133130	101133153	AACATCCGGAAGATGCAGGGTCTC	4	+
chr3	130546958	130546981	AAGCTAGAGGAGGTTCTGATTAAT	4	+
chr3	144365606	144365624	GTTCTACAGTCTAACGGTT	6	+
chr3	145377448	145377466	TGGTATTGTTTCTTTGGAA	6	+
chr3	153092206	153092226	GATGACTTCTGAACTCTGAAC	76	+
chr3	160122395	160122415	TAGCAGCACATCATGGTTTAC	71	+
chr3	185866156	185866174	AGAGTTCAGTCTGATGATC	59	+
chr3	196311643	196311666	ATTTTTAATATATTGAGAAGCATG	3	+
chr3	462683	462701	TAGAGTGGTTGAATGCACC	4	-
chr3	14481884	14481903	TCAGGCTCAGTCCCCTCTGA	4	-
chr3	22859828	22859847	TAGAGTTCTACAGGATCTGA	11	-
chr3	40136282	40136301	GTATAGTTTGAACTCTGAAT	4	-
chr3	49057632	49057654	AATGACACGATCACTCCCGTTGA	95	-
chr3	49741140	49741159	ATGGCGTGGGTGCTGGCGGG	4	-
chr3	52302352	52302373	TGAGGTAGTAGTTTGTACAGTT	193	-
chr3	117340768	117340784	GTTCTATGTCTGACGTC	5	-
chr4	25279068	25279089	TAATTTTACACATGCTGGAATG	5	+
chr4	29245142	29245160	TCACTGTTGCATTGATGTT	5	+
chr4	89894949	89894969	GAGTTCTACAGCCCCATGATT	8	+
chr4	135701414	135701431	TTCTTCAGTCTGACGATT	8	+
chr4	143395389	143395404	TTCCAGTCCGATGATC	51	+
chr4	37301758	37301775	GTTTTGTCCGATGATCAG	4	-
chr4	47947864	47947885	TACTTGGTTGATTTTGCAGTAG	4	-
chr4	65137705	65137727	TTTCACAGTCCGATGATCGGGAT	569	-
chr4	71796369	71796389	TCATTAAGCTACCAGGGTTTC	4	-
chr4	83349441	83349460	CTTTTCAAAGATGCTGCTAG	3	-
chr4	103717245	103717264	ACTTATCTATGTGGGATATT	12	-
chr4	117977222	117977240	AAAGGGTGTGTAGGTGGTT	4	-
chr4	132482697	132482713	AACGATAATGTGATGTC	4	-
chr4	142910532	142910551	TGTGAAAAACCTTACCTACC	16	-
chr4	150548472	150548491	AGTTCTATAGTTGATGATCA	38	-
chr5	438277	438298	CAACTTTCTCTACTGCTTTCTC	5	+
chr5	34862119	34862140	GGGGAACCTGGTGCTAAATCAT	11	+
chr5	60841225	60841245	AATATACAATATGCCGGAATT	3	+
chr5	80540191	80540209	AGTTCGACAGTCTGATGAT	42	+
chr5	108117324	108117343	ATTCTACAGTCCAATGATTA	25	+
chr5	121279845	121279862	GTTTTACAGGTGACGATC	5	+
chr5	135516617	135516638	TTAAAAACCTTCCATATTACCT	4	+
chr5	139496250	139496270	ACAACTAACTTCTTGCTGCTG	5	+
chr5	140090933	140090956	ACCCGCGGGCGCTCTCCAGTCCTT	12	+
chr5	140098575	140098597	CCGCGGGTGCTTTCCAGCTCTTT	24	+
chr5	141359849	141359869	CAATTTTGCCTTCTGTACTTT	5	+
chr5	148808541	148808560	TGAGATGAAGCACTGTAGCT	337	+
chr5	156075428	156075446	GATCTATGCTTTGCTTAAA	4	+
chr5	159912379	159912396	TGAGAACTGAATTCCATG	35	+
chr5	164360587	164360606	TGAAGTCAGTTACCTTTGGA	13	+
chr5	33810193	33810213	TTGCAGGACCACTTTTGTGCT	14	-
chr5	52682362	52682377	TTCTATAGTCCGATGA	5	-
chr5	133529759	133529780	AAAAAAATGGGATGTTGCTAAC	5	-
chr5	137833101	137833121	GATTATTTCTGAACTCTGAAC	6	-
chr6	21598651	21598671	CCATCCATCCTGTGCAATATG	6	+
chr6	23450893	23450914	TCTGGAATTTAGGACGTGAATC	63	+
chr6	27059517	27059538	AAGTGGCTCGTTGGTCTAGGGG	13	+
chr6	27599280	27599301	CCTCACCTGGAGCATGTTTTCT	41	+
chr6	28574927	28574947	GTGGTTGGGGGTGTAGCTCAG	8	+
chr6	28918869	28918887	TGTTCGGGCGGGAGTGGTG	18	+
chr6	30552109	30552131	GTAGAGGAGATGGCGCAGGGGAC	24	+
chr6	41898418	41898439	ATCATCCCTGCACTCTCCAACT	10	+
chr6	42508746	42508768	TATCTGGTTGATCCTGCTAGTAG	4823	+
chr6	42986883	42986904	ACTTACACATTTTGGACTTTAG	3	+
chr6	49528538	49528557	AGTTAGTGATAAAATGCTTC	9	+
chr6	52009199	52009220	TGGAATGTAAGGAAGTGTGTGG	573	+
chr6	75201136	75201155	AGTTCTATAGTCTCACGATT	4	+
chr6	83907060	83907079	AATTCTACAGTCCGATGATG	713	+
chr6	117873490	117873507	GATGATCGATCAATATTA	15	+
chr6	138203117	138203138	CTCTTTATAATATGCACCTTTT	4	+
chr6	157351206	157351224	ATTCTACAGTTTGACGATT	393	+
chr6	165328093	165328109	ACTATGGTCCGACGATT	4	+
chr6	13622486	13622509	TTTTTAAATTATGTACTGGGGACA	6	-
chr6	15514858	15514875	TCTGACGATCTGACGATC	166	-
chr6	18225880	18225902	ATTTATACCATTATACCAGCAAA	9	-
chr6	26285409	26285428	CTTCGGTGGCTAAGGCTCCT	5	-
chr6	27243054	27243069	AGCGTCGGCTGGTTAG	3	-
chr6	27652453	27652472	GATTTCTGTACCTTACACAT	4	-
chr6	49876793	49876812	TAGACTTTGAAGGTTTGAAT	11	-
chr6	53144762	53144782	GCTACAGGGGTCAGTCCTTTG	6	-
chr6	57054236	57054259	CATCTAACACCTTTTGCTGCTCAC	5	-
chr6	64404489	64404506	TCTACAGTCTGATGAATT	7	-
chr6	65868849	65868865	CAGTGCAATGCTAAAAG	23	-
chr6	72113296	72113319	TGTAAACATCCTCGACTGGAAGCT	102	-
chr6	85909566	85909584	TGTAATGACTTCTCTGCTG	7	-
chr6	96601851	96601872	CATACAGTCTGATGATCAAATC	92	-
chr6	138756741	138756761	AAACTTTTTATACTGTGAAAA	5	-
chr6	143073610	143073629	TATCTTATTCTGCACTTATG	7	-
chr6	150047113	150047134	CCAAACTGGACATTGTGCAATA	3	-
chr6	155545204	155545223	ACGATTTCAGAACTTTGAAC	3	-
chr7	37990507	37990528	TCCCTGCACTCCCTTGGTTGCC	4	+
chr7	75573212	75573231	CTTATTTCATACCTGCAACA	5	+
chr7	83338031	83338050	AGTTCTATAGTCCTATGATT	32	+
chr7	86975500	86975517	AGGTGGACTATTTGCGTG	3	+
chr7	93523028	93523049	TTACTTAAAACTCTCTGAGCCT	3	+
chr7	110058926	110058944	AGTTTTACAGTCCTTGATC	10	+
chr7	121889637	121889656	AATTATTGGTTGTAAAGAGC	14	+
chr7	128511729	128511748	TTCTCTTGTGCAATATACAG	4	+
chr7	134999097	134999116	CAGTCTGATGATCTCTGAAT	6	+
chr7	138986229	138986249	ATCTATCATATTTGCTGCTAC	3	+
chr7	139102612	139102634	TGTGGGTGTACAACATTTTTCTG	3	+
chr7	148480924	148480945	ATGCCCTGGTAATGTCTGCATT	10	+
chr7	151012192	151012214	AAAAAAAAATTACAGTGACGATT	3	+
chr7	8623860	8623877	CTCTACAGTCTGACTATC	204	-
chr7	10154645	10154663	GTTCTACAGTTTGAGGGTC	5	-
chr7	19812533	19812549	CGATCCCTATCTGAACG	9	-
chr7	25989542	25989563	TCAGTGCACTACAGAACTTTGT	612	-
chr7	27209147	27209168	TAGGTAGTTTCCTGTTGTTGGG	12	-
chr7	32579400	32579420	GAAAATCGAGTCTCTCCTGGA	6	-
chr7	65457879	65457898	TGGATGCTGTAGGTTATGCC	9	-
chr7	99691194	99691215	CATTGCACTTGTCTCGGTCTGA	144	-
chr7	99691399	99691421	ACTGCTGAGCTAGCACTTCCCGA	24	-
chr7	99691438	99691460	CAAAGTGCTGTTCGTGCAGGTAG	135	-
chr7	99691665	99691686	TAAAGTGCTGACAGTGCAGATA	95	-
chr7	129410286	129410309	TTGGCAATGGTAGAACTCACACTG	129	-
chr7	129414579	129414601	TTTGGCACTAGCACATTTTTGCT	72	-
chr7	129414806	129414828	TATGGCACTGGTAGAATTCACTG	120	-
chr7	130561507	130561528	TAGCACCATCTGAAATCGGTTA	389	-
chr7	151832540	151832560	CAATAGGGTTTTTGGAAGATG	7	-
chr8	11291330	11291347	TTCCACTGTCCGACGATT	3	+
chr8	37130572	37130589	GCTCTACAGTTCGTTGAT	16	+
chr8	37556366	37556386	TGGGAATATAAGTGCATTAAC	11	+
chr8	42979647	42979670	TTCAGGGTGGTATTAATGTGGGAA	5	+
chr8	67026422	67026441	GTGGGGGATTAGCTCAAATG	13	+
chr8	69344954	69344973	ACAGTCTGAGATCTCTGAAT	17	+
chr8	72108772	72108791	GATGATCTGCTAATTTCAAT	5	+
chr8	102158270	102158289	AAATTCCTGGGCTCAACCTG	3	+
chr8	122827872	122827890	GGCTCTGTTGCGCAATGGA	21	+
chr8	4873764	4873781	TTCTACTGTCTGACGATT	83	-
chr8	14710992	14711014	CAGATCAGAAGGTGATTGTGGCT	168	-
chr8	22102487	22102509	AAAAGCTGGGTTGAGAGGGCGAA	406	-
chr8	55833623	55833639	AGAGTTTTACAGTTGAC	5	-
chr8	67680132	67680154	ACCTTCAATCAAAGCCTTAGATG	4	-
chr8	72618039	72618058	ATGATTTCTGAACTCTAAAC	46	-
chr8	78253321	78253341	TTTGAACTCTGCACTCTGAAT	5	-
chr8	89292230	89292249	GAGATCTCTGAATTCTGAAC	197	-
chr8	98132796	98132816	TTTGTGTACTGGATTTCTAAC	9	-
chr8	116810985	116811002	GTATTCAGTCTGACGATC	4	-
chr8	133726832	133726851	AGTTTTACAGTTTTACGATC	3	-
chr8	135812813	135812834	TGTAAACATCCTACACTCAGCT	124	-
chr8	135817160	135817183	TGTAAACATCCCCGACTGGAAGCT	161	-
chr8	141572622	141572643	TTACACGATGCACTTTCAGGGC	21	-
chr9	80360025	80360043	AGTGGAGGACTGAACTGGT	4	+
chr9	96938244	96938267	TGAGGTAGTAGGTTGTATAGTTTT	5	+
chr9	96938635	96938657	TGAGGTAGTAGATTGTATAGTTG	14	+
chr9	97847787	97847808	TTCACAGTGGCTAAGTTCTGCA	248	+
chr9	110096026	110096048	ATCTAACCTAATTGTCTTCCACG	5	+
chr9	126256918	126256936	ACAGTCTGATGATCCCATT	3	+
chr9	139565068	139565088	CATTATTACTTTTGGTACGCG	70	+
chr9	139565105	139565126	TCGTACCGTGAGTAATAATGCG	241	+
chr9	21333480	21333500	AATTACCCATGACACTTTCCA	9	-
chr9	26062192	26062209	CTACACAGTCTGACGATT	3	-
chr9	29110044	29110061	TTATCACGGCTGAATTTG	4	-
chr9	29825800	29825817	ACAGTCTGATGATCCAAT	5	-
chr9	99150411	99150430	CTTATCATAGGCTGCTATTC	6	-
chr9	131007062	131007084	CCCAGTGTTTAGACTATCTGTTC	48	-
chr9	139835713	139835733	TCCTGGACGTCAGCAGGGACT	5	-
chr10	29260221	29260237	CGATGATCTCCGATGAC	7	+
chr10	53580454	53580474	TTTTTGGCTTTGTAATGGAAA	21	+
chr10	78631995	78632012	GTTCTACGTCTGATGGTC	5	+
chr10	98714964	98714987	CAAAACCACATTACGAGTTCAACC	30	+
chr10	104196277	104196295	TGAGAACTGAATTCCATAG	16	+
chr10	104248188	104248208	TCATTCTCCAAGGCTAAATAC	226	+
chr10	33467974	33467995	TTCTTTCATATGGAATGTATTT	5	-
chr10	58621659	58621677	AGTTTTACAGTCAATGATC	9	-
chr10	59986837	59986858	CGAAAATATTTGCCAAAATATT	4	-
chr10	60521720	60521740	GATTTCTACAGTCTGACGTTC	414	-
chr10	65132772	65132793	TTAGGGCCCTGGCTCCATCTCC	4	-
chr10	69237364	69237381	GGAAGTGTGACTGTAGAC	3	-
chr10	71651644	71651662	TGAATCTCAGCTGTTGTAT	5	-
chr10	83278045	83278062	AGTCTGACGATCTTGAAT	16	-
chr10	96814504	96814522	TCATTGCTGATATAAACAG	4	-
chr10	97033437	97033455	GACGATCTGAACCTTGAAT	3	-
chr10	101948380	101948403	AATATTCCTTTATTTTGCTGCTTG	5	-
chr10	112058452	112058475	CTTCTACTCAACCTACTCATTCAT	6	-
chr11	14891364	14891387	TTTCCCACTCCTATGCACTTTCAC	8	+
chr11	16777252	16777273	TCTTTTTATAATTTGGATTGTA	3	+
chr11	30691128	30691145	GTTCTACAGTCCTATATT	3	+
chr11	32623875	32623895	ACACACTTAATGCCTGGAAAC	7	+
chr11	89145851	89145870	AATTGATTGAAGACTTAATC	5	+
chr11	93996033	93996054	GAGAATGATGCTGAAGGAACTT	3	+
chr11	104229333	104229354	AAGTCAGAGTTCTATAGTCATT	7	+
chr11	7726884	7726900	GTTCATAGTCCGATGAT	3	-
chr11	11470418	11470438	ACTCCTCTCTGTTTGCACACT	9	-
chr11	62609119	62609138	CACGCATCGACCTGGTATTG	3965	-
chr11	64658675	64658695	CTGACCTATGAATTGACAGCC	57	-
chr11	116298527	116298547	AGTTCAGGTCTTGGTGGGACT	10	-
chr11	116332715	116332738	TCATTTACAGTCTGACGATCATGC	4381	-
chr11	120234853	120234868	TTACAGACTGACGATC	78	-
chr11	129871426	129871447	CTTTGTGCTGTCATCGAGGATT	3	-
chr12	1310022	1310045	CCCACATTTCCTTTTCTTACCATT	7	+
chr12	1310750	1310763	TGGGCTTTATGATA	3	+
chr12	1311300	1311323	AATATCATAGACTTCCTTTAAAAG	7	+
chr12	1312521	1312542	CCCGGCTGCTACATTCTTATTC	15	+
chr12	12644830	12644847	ACCTACAGTCTGATGATC	57	+
chr12	14543360	14543379	GAAACATCTAAGTACCTTGA	6	+
chr12	19766798	19766821	TGAACTGTGAAATAATTTTTTATT	4	+
chr12	50483736	50483752	CGGTGTACTGTCCTACT	9	+
chr12	53687290	53687310	CCTCATAACTGTTCTACCTCC	3	+
chr12	54427794	54427815	TCCGAGCCTGGGTCTCCCTCTT	18	+
chr12	54678585	54678603	ATTTTTTTTTTTGCACCCC	6	+
chr12	54731023	54731043	GAAGTTCTGTTATACACTCAG	20	+
chr12	54731062	54731082	TCAGTGCATCACAGAACTTTG	63	+
chr12	58153075	58153095	CCACAGGGCATCTGGCAATAA	26	+
chr12	62997471	62997490	TGAGGTAGTAGTTTGTGCTG	179	+
chr12	74933230	74933250	CTGCCCTCAATAATGTGAATG	3	+
chr12	95702220	95702241	TCTAGGTATGGTCCCAGGGATC	26	+
chr12	95702256	95702275	GCCCCTGGGCCTATCCTAGA	8	+
chr12	98993629	98993646	TTACTATCAGGACTCGAC	116	+
chr12	108408841	108408857	TTTACAGTCCGATTATC	4	+
chr12	124081376	124081399	TACATTCACAACTTATGTTTCTTT	9	+
chr12	860463	860483	TCCGGACGCGGCCGCCTCTCT	3	-
chr12	58218404	58218427	AGGCCTATTCTTGATTACTTGTTT	9	-
chr12	106632329	106632351	ATATCTCTCACTTGTCTTCCACT	22	-
chr12	110971112	110971132	AATTATAACTTATGCAGGAAT	4	-
chr13	20772104	20772122	AGTTCACAGTCCGTTGATC	8	+
chr13	35537627	35537647	CATATGAATTTTTGGGGGGAT	24	+
chr13	48892106	48892122	TCTACAGTTCGATGCTC	3	+
chr13	92002871	92002893	TCAAAGTGCTTACAGTGCAGGTA	89	+
chr13	92002909	92002931	ACTGCAGTGAAGGCACTTGTAGC	27	+
chr13	92003010	92003030	TAAGGTGCATCTAGTGCAGAT	29	+
chr13	92003192	92003215	TTGTGCAAATCTATGCAAAACTGA	205	+
chr13	92003326	92003347	TAAAGTGCTTATAGTGCAGGTA	50	+
chr13	92003362	92003384	ACTGCATTATGAGCACTTAAAGT	13	+
chr13	92003615	92003637	TATTGCACTTGTCCCGGCCTGTT	14	+
chr13	92643536	92643554	TTCTACAGTTCGATGACTC	19	+
chr13	108483571	108483589	AATGATCAAGAAGACGATT	3	+
chr13	20765886	20765906	ATTCACCTAGTGTCTTCCCTA	4	-
chr13	31645302	31645319	TTCTACAGTCTGATTGTC	13	-
chr13	36987264	36987282	GTTCTGTAGTCCTATGATC	7	-
chr13	50623303	50623324	TAGCAGCACATAATGGTTTGTG	52	-
chr13	67653744	67653758	TTTAGTCCGATGATC	5	-
chr13	92797232	92797248	ACTTACAGTCTGTGATC	7	-
chr14	25595760	25595778	ATGATTAGATACCGTTGTA	14	+
chr14	34833555	34833572	GTATTAAGTCTGACGATC	4	+
chr14	52171482	52171503	ATACTATTATTACTGGCACCTG	12	+
chr14	55514189	55514210	CCATTCACTTAAATAATTCATG	10	+
chr14	68694460	68694477	TTCTATAGTCTGACCATC	3	+
chr14	93453611	93453632	TGTGGGCCTGATGTGGAGCTGG	31	+
chr14	100576052	100576074	TCTCACACAGAAATCGCACCCGT	37	+
chr14	101349372	101349393	TCGGATCCGTCTGAGCTTGGCT	155	+
chr14	34394760	34394779	AACCTTACTTGCACTTTATG	3	-
chr14	39034535	39034553	GTACCCTGCTTGCTGTGCC	4	-
chr14	58897170	58897188	TGAATGGGTGAGTAATACA	17	-
chr14	69775728	69775750	TATCTGGTTGATTCTGCCAGTAA	57	-
chr14	99865135	99865155	AAAACGGGCTTGTAAACGGTG	10	-
chr15	41592687	41592710	TTAAAACCGGGATATGTGCAATAG	48	+
chr15	45009874	45009893	CTTATACACTTACACTTTAT	16	+
chr15	57484429	57484451	CATACTATTCATTCTCTGCTACA	7	+
chr15	69564040	69564059	TTAAATCTATTGCTACTTCA	9	+
chr15	69740565	69740586	TTTATAAACAAATGCTGCTATT	6	+
chr15	79605313	79605331	AGTTTGCAGTCTGACGATT	8	+
chr15	101918528	101918546	GTCTACGGTCTGACGATCA	629	+
chr15	43103570	43103590	TTTAGTTTTTGATTGTCATAT	5	-
chr15	45490790	45490811	TCACGGCATTGTGGGAACAATG	15	-
chr15	63296087	63296106	CATTGCTGCTTCCACTTTTT	3	-
chr15	70371765	70371786	TGGGTTTACGTTGGGAGAACTT	26	-
chr15	100774776	100774793	TGGACCAAGGAGTCGTTT	4	-
chr16	15737158	15737179	TCAGGCTCAGTCCCCTCCCGAT	97	+
chr16	26137204	26137223	GAGTAGGTCATTGTCAGTTC	23	+
chr16	33963064	33963084	TCCACTTTAAATCCTTTAACG	19	+
chr16	33963727	33963749	AGTGGAGCCTGCGGCTTAATTTG	125	+
chr16	33965561	33965579	TGCCTGTCTGAGCGTCGCT	25	+
chr16	46727057	46727079	CCACTTTTCACTTCTGCTGCACT	4	+
chr16	82629361	82629381	TCCGATGATCTGGGCTGGGTA	3	+
chr16	22207049	22207071	AGTCATTTCGATGGCGTGGGTTC	14	-
chr16	28299390	28299408	TACAGTCTGATGATCTTCC	8	-
chr16	55242209	55242227	AGTTCAACAGTCTGATGAT	72	-
chr16	78741467	78741485	AATACTGCAGATTTTGAGC	20	-
chr17	3627402	3627426	CGCAGTCCGACGATCCTGACGATCC	53341	+
chr17	8090170	8090192	GAGGGCTGTCTGCAGACGAGGTG	31	+
chr17	11985226	11985247	TGCGGGGCTAGGGCTAACAGCA	111	+
chr17	28444148	28444171	AAGCTCGGTCTGAGGCCCCTCAGT	144	+
chr17	29887035	29887054	TGGGTCTTTGCGGGCGAGAT	12	+
chr17	34051147	34051170	AAATCAAGGGATTAGTGCAACCAG	8	+
chr17	34934448	34934471	CATACAATATCCTTATTGGTGAAC	12	+
chr17	42376725	42376744	TGACAGTCTGACGATCAGTC	1531	+
chr17	57918634	57918656	TAGCTTATCAGACTGATGTTGAC	3630	+
chr17	72206065	72206085	TAGTGGCTTCTGATGGGAACA	7	+
chr17	74443288	74443307	ATGATCTCTGAATCCTGAAC	18	+
chr17	77378896	77378919	ATGCTTTGGGTGCTTGCTGGTGGA	26	+
chr17	1617207	1617229	AAGCTGCCAGTTGAAGAACTGTT	257	-
chr17	6921298	6921318	CAGCAGCACACTGTGGTTTGT	88	-
chr17	7710292	7710312	TTGACTCTGTCTCTGGGCACC	9	-
chr17	17717211	17717230	GTGCATTGCTGTTGCATTGC	5	-
chr17	27188422	27188442	AAACCGTTACCATTACTGAGT	187	-
chr17	31400790	31400808	CCGATGATCATCTCTAGCC	3	-
chr17	34318020	34318038	AAATAGTCTGACGATCAAT	13	-
chr17	41445295	41445313	GCGCATCGACTTGGTATTG	11	-
chr17	41464622	41464640	ACGCGTCGACCTGGTATTG	8	-
chr17	46657266	46657288	TACCCTGTAGATCCGAATTTGTG	76	-
chr17	56408605	56408628	TGTAGTGTTTCCTACTTTATGGAT	169	-
chr17	57215148	57215170	TAGTGCAATATTGCTTATAGGGT	16	-
chr17	57228510	57228532	CAGTGCAATAGTATTGTCAAAGC	54	-
chr17	60194010	60194029	AGTTCTACAGTCTGATTATA	8	-
chr17	62495903	62495922	TAATTATGGTGCACTTTTTC	5	-
chr17	74808403	74808423	AAAAAATGATGAACTCTGAAT	41	-
chr17	78793144	78793163	TCTATAGTCACGATTACATC	8	-
chr18	13513117	13513134	ACAGTCTGATGATCATGT	16	+
chr18	77574365	77574380	ATAGTTCGACGATCAC	4	+
chr18	20557534	20557553	AGTTCTACAGTCCTTTGAAC	83	-
chr18	23851131	23851149	TTTACAGTCTGACAATCAA	16	-
chr18	27992956	27992975	CGTCAACACTTGTTTTCTTT	10	-
chr18	34991257	34991277	CGAGACTTCTGAACTCTGAAT	4	-
chr18	44681544	44681564	TTTGCCTATCTCATAATACAG	5	-
chr19	2223798	2223814	CGTCTTGCCGAGTGTAT	3	+
chr19	10368935	10368950	CTACTACATGCTGCCC	4	+
chr19	28771328	28771347	AGTTTTACAGTTCGACTATT	10	+
chr19	30527194	30527213	AGTTCTATAGTCCTGTGATC	13	+
chr19	31847686	31847702	TACCTGTGGCAAGACGG	4	+
chr19	33668038	33668057	AACCGAGCGTCCAAGCTCTT	4	+
chr19	39191240	39191261	ACCTTCACGGCATGGTGCAACT	5	+
chr19	41825630	41825652	CCCGCTCTCCAACTTGCTGCTCC	10	+
chr19	44507208	44507224	CCGATGATCGATGATCC	3	+
chr19	52196521	52196543	TCCCTGAGACCCTTTAACCTGTG	181	+
chr19	54485617	54485638	CAGTTACCGCTTCCGCTACCGC	26	+
chr19	4670785	4670806	TTTCCCTCTGCTAATTTTGAAT	53	-
chr19	13947261	13947281	TTCACAGTGGCTAAGTTCCGC	300	-
chr19	13947408	13947429	ATCACATTGCCAGGGATTTCCA	220	-
chr19	18546352	18546372	GTGCGGCGCGGCTTCAGGGGC	16	-
chr19	35477021	35477043	TATCTGGTTGATCTTGCTAGTTG	10	-
chr19	35772470	35772489	ACATCTACAGTCCGATGAGT	115	-
chr19	42752739	42752758	GGGCTTTGAGGATGAGGGTG	7	-
chr19	45981929	45981946	TGCCCGGATGATCCTCAG	8	-
chr19	46142307	46142326	TCTGGGCCTGTGTCTTAGGC	4	-
chr19	50004089	50004110	TCTCCCAACCCTTGTACCAGTG	56	-
chr20	1232315	1232335	TCTTTGTATTTGTGTTTTTCT	6	+
chr20	17469756	17469776	GTGCACGTGTTAGGACCTGAA	9	+
chr20	11753530	11753548	TGGTTGTTGCAGTTTAAGG	3	-
chr20	49509200	49509221	CCTCAACTATCACTCTGCATCT	3	-
chr20	57723950	57723968	AAGGATGTGGTAAGCTGTG	14	-
chr21	9827117	9827138	GGTTCCTTTGGTCGCTCGCTCC	132	+
chr21	9827292	9827356	GGTGACTCTAGATAACCTCGGGCTGATCGCACGCCCCCCGTGGCGGCGACGACCCATTCGAACGT	294	+
chr21	9827367	9827386	AACTTTCGATGGTAGTCGCC	180	+
chr21	17911421	17911441	AACCCGTAGATCCGATCTTGT	112	+
chr21	17912158	17912180	TGAGGTAGTAGGTTGTATGGTTT	124	+
chr21	28744665	28744683	CAGAGTTCTACAGTTCTGA	4	+
chr21	47168151	47168169	ACTGGGATGGACGCAGCTC	16	-
chr22	22007314	22007335	CAGTGCAATGATATTGTCAAAG	12	+
chr22	35689622	35689641	CTTACATCATGCCGGGACTG	13	+
chr22	42296953	42296971	GTGCATTGTAGTTGCATTG	39	+
chr22	46508631	46508653	GTGAGGTAGTAGGTTGTATAGTT	19	+
chr22	46509571	46509593	TGAGGTAGTAGGTTGTGTGGTTT	326	+
chr22	31011347	31011365	TGATCCGTTGTCTCCGACC	8	-
chr22	41645780	41645801	TTCAACTCCTCGTCCTTCAACT	10	-
chr22	45274118	45274141	CTTAACCCTGCTATGGTTCGAATG	4	-
chrX	9622324	9622344	AGGTGAACTTTCTGGTGTATC	14	+
chrX	10141061	10141077	ACAGTCTGATGACGATC	6	+
chrX	21902125	21902147	CCATCTATCCAACTTCTTTACTG	3	+
chrX	48558852	48558872	TGGGCTGCGAGTGCCAGGACT	3	+
chrX	49773576	49773599	AATCCTTGGAACCTAGGTGTGAGT	15	+
chrX	84528345	84528367	ATAAAAAGCATTTATTGCACTTA	10	+
chrX	98869139	98869156	CGTTCTACAGTGATGATC	8	+
chrX	145440911	145440928	GTTCTACAGTCTGGTGAC	10	+
chrX	153626808	153626829	TCCGTTCCGACTCTCTCTTTTT	9	+
chrX	6792588	6792607	AGTTTGAGTTTTCTCCTGGG	3	-
chrX	14359700	14359717	GTTCTACAGTTGATGATT	10	-
chrX	18693010	18693028	TAGCCGTAAGGCGGCTGTT	22	-
chrX	45605608	45605630	AGCTACATTGTCTGCTGGGTTTC	271	-
chrX	45606439	45606462	AGCTACATCTGGCTACTGGGTCTC	170	-
chrX	53583260	53583281	TGAGGTAGTAAGTTGTATTGTT	52	-
chrX	73438392	73438413	CTTAGCAGGTTGTATTATCATT	6	-
chrX	73507161	73507181	TTATAATACAACCTGATAAGT	31	-
chrX	108612162	108612179	ACTGTGTATGTACAAGCA	5	-
chrX	133680402	133680423	TAGCAGCGGGAACAGTTCTGCA	36	-
chrX	133680710	133680731	CAGCAGCAATTCATGTTTTGAA	108	-
chrX	137749921	137749941	GACCCTGGTCTGCACTCTATC	23	-
chrX	139006318	139006339	GTCAACACTTGCTGGTTTCCTC	18	-
chrX	151127102	151127123	CAAGTCACTAGTGGTTCCGTTT	99	-
chrY	10035765	10035784	AGAGGGATGGCTGGGGGCAT	11	+
chrY	10037764	10037788	GACTTTTAGCGGTGGATCACTCGGC	324	+
