# Supplementary material for: Advancing the functional utility of PAR-CLIP by quantifying background binding to mRNAs and lncRNAs
Source: Genome Biol. 2014 Jan 7;15(1):R2. doi: 10.1186/gb-2014-15-1-r2 (PMC4053780; doi:10.1186/gb-2014-15-1-r2)
Supplement: Additional file 6 — Is a table of re-analyzed PARalyzer output for groups indicating all sites utilized by PARalyzer for the AGO2.EF3D library from [64]. [file gb-2014-15-1-r2-S6.gz › AGO2.rep1.groups.csv]

chr1	569926	569943	ATGGCGCGATGTAACACG	2	+
chr1	796201	796215	GACGCCGGGTTAAGG	1	+
chr1	876797	876811	GGTTCGGGTCCGGGC	3	+
chr1	890303	890320	ATGGGAAGGACAAAGGGC	1	+
chr1	1099451	1099467	GTTTTACAGCCCGGATC	4	+
chr1	1102504	1102524	CATCTTACTGGGCAGCATTGG	10	+
chr1	1102540	1102562	TAATACTGCCTGGTAATGATGAC	85	+
chr1	1103296	1103318	TAACACTGTCTGGTAACGATGTT	48	+
chr1	1104435	1104456	TAATACTGTCTGGTAAAACCGT	32	+
chr1	1110910	1110924	TCAGAGTTGGCGATC	2	+
chr1	1230904	1230919	TCTCGGCGGAACTTAC	1	+
chr1	1262980	1262999	CCTTCTGCACGCTGCCCACA	8	+
chr1	1567452	1567469	CCCGTCTCCCTCCCCCCC	1	+
chr1	2076026	2076040	AGGACGTGGTACGCT	7	+
chr1	2076044	2076060	CTCAGTGGGTCGGAGGT	45	+
chr1	2141726	2141739	GTGGCGATGTCGGC	1	+
chr1	2238322	2238339	CCTATTACCAAGCGAGTG	1	+
chr1	2238851	2238870	TCCCCACGGGTACCAGGAAG	1	+
chr1	2241443	2241466	CCCGTGCCCCACGCTGCTGCTAAC	2	+
chr1	4124145	4124159	GTGCACTTGGCGGAA	30	+
chr1	4443624	4443639	ATGTGCGAGGAAATCC	1	+
chr1	4842269	4842285	CCCCGGCACCCCCACCA	3	+
chr1	5026397	5026410	AGTTCTAGACGATC	3	+
chr1	5417731	5417747	TGCTGCAGATCTTGAGC	2	+
chr1	5907765	5907780	CTCCGGGGTGATGGTA	1	+
chr1	6172808	6172824	GCTGTGAGGGGCTGGTG	1	+
chr1	6514430	6514452	CACGGCGGGAGCTAGGCCAGAGG	6	+
chr1	6515501	6515517	CGAGGCCCACAGCCCCG	2	+
chr1	6676857	6676880	ACTTCAACAAATTCTGCACCTTTG	2	+
chr1	6692492	6692508	AAACATGGACACTGCAC	1	+
chr1	6917940	6917959	CCAGAAGGATGTAATTTTAT	1	+
chr1	6985683	6985700	CTCCTTGGTACCCTCTCT	1	+
chr1	7828130	7828151	CTTAACACCATCCACTCACTCC	1	+
chr1	7834917	7834935	TATAAATATTCACAGGAAA	1	+
chr1	8022851	8022873	TTCCAAAAGAGCTCTGGTCATCC	1	+
chr1	8085365	8085381	TTGTACAGGGCTATGAT	1	+
chr1	8878016	8878034	AGGCGGTGGGCTGGGCTCC	2	+
chr1	8943872	8943887	GGGGGAGGTCGGCAGT	1	+
chr1	9681841	9681861	TTTAACCTTAAAGCGAGGATG	2	+
chr1	10652406	10652420	ATCGATCAAATATCA	1	+
chr1	10817163	10817177	CGACCCACTCAAACG	4	+
chr1	11083394	11083415	TCCCATTTTTATCCGCTACTCT	4	+
chr1	11084215	11084233	CTTCAAATAAACTTATTTG	1	+
chr1	11222382	11222399	GGGGAGTGAAATAGAACC	4	+
chr1	11260928	11260945	CGGGCGCGGTGGTGGTGG	1	+
chr1	11400249	11400265	CGTGGAGCCTGTGGCTT	2	+
chr1	11532501	11532517	GTTGGGTTCAAATCCTC	3	+
chr1	11637935	11637951	ACTGGGCGTGGAGCATA	2	+
chr1	12381875	12381887	TGCCGACTAGGGA	1	+
chr1	12636919	12636935	TTTCTAATTTCCTGGGC	8	+
chr1	12803878	12803891	TTCGGATGACGATC	3	+
chr1	15194659	15194672	GCGGGCATCGCATA	2	+
chr1	15308715	15308730	GTTCCAGCCCGCGATC	1	+
chr1	15863138	15863158	CGGGACTCAATTGACGAAAAG	2	+
chr1	15944252	15944267	CTTCCGCGCGCTGTGC	3	+
chr1	15987337	15987357	AATATGGCCATTACTCCTCTC	1	+
chr1	15995235	15995252	TCACTCCCATGATGCTTT	1	+
chr1	16062150	16062170	CTAGGCACACTCTTCTCATCG	1	+
chr1	16199424	16199441	TCAACAAAATGGGTGACA	1	+
chr1	16242716	16242736	AAAAAACCACTACTTACCATG	2	+
chr1	16254609	16254630	ACTATAACCAAGATCGTACATA	1	+
chr1	16256872	16256891	TTCTGATTCTGACGAAGATG	3	+
chr1	16261825	16261848	ACCCGGGCCATCCTCATTCCCAAG	1	+
chr1	16782361	16782377	TCTGGGGAGACTTTACC	2	+
chr1	16939202	16939218	CAGCCAGCCAGACGCAG	4	+
chr1	17044664	17044680	CATCTGGCCACTGGGTC	1	+
chr1	17720537	17720549	CAGGCCGCCGATC	1	+
chr1	17944726	17944746	AGGCTGGCTAGGGCTCTCCTC	3	+
chr1	18385688	18385705	CACTTAGCAGCTGTATTA	1	+
chr1	19805103	19805120	CTGACGCTGTGGACTTCC	1	+
chr1	20470707	20470720	TACAGTCGACGCTC	3	+
chr1	20607636	20607649	ATTGTAGGTGCCGC	1	+
chr1	20674843	20674862	CAGGAAATGGTAAATTTCAG	1	+
chr1	22441121	22441140	GGGGGATTAGCTCAGCTGGG	2	+
chr1	22519247	22519267	CACAAATTAGTTATTCTACTG	1	+
chr1	22547986	22548002	TGAAGTTGCTGAATGCG	5	+
chr1	22850734	22850753	TACTGTGCTGCTACTTTCCG	4	+
chr1	23805935	23805950	TCTGACGATCAAAAAA	4	+
chr1	23960598	23960615	TTTTATCACAACACATCA	12	+
chr1	24021151	24021168	TGCGGGAGTATGAGTTAA	1	+
chr1	24021217	24021236	AACACATCGATCTGGGTATC	2	+
chr1	24078400	24078421	ACTTAAAAAAAATGACTCTAAA	1	+
chr1	24088260	24088278	AAAAACTTGTGCAATTTTT	1	+
chr1	24094764	24094778	TCCGGGTTGAAGACA	1	+
chr1	24113783	24113806	ACCATCTGCAATTACGAAGCATCT	1	+
chr1	24803036	24803056	TTTTACTATGAAAGAGACTTT	1	+
chr1	25168626	25168646	ATCTCACTCATTGCACTTCCT	3	+
chr1	25168836	25168856	TTTCTACGTACTACTCCAAAG	1	+
chr1	26158979	26158997	AAAATCTTATGCTGCTCCG	1	+
chr1	26561816	26561831	ATAGTGATCTGGTGGT	2	+
chr1	26887215	26887230	AGCAACTCCATGGGAA	1	+
chr1	27058002	27058015	CTCGACGCTCTCCC	2	+
chr1	27089582	27089603	CATCCCACCTTATGGCACACTC	1	+
chr1	27092734	27092757	AATCAAGGGGGCATGATGGGAACT	1	+
chr1	27097619	27097638	AACAAAAAATGGCGGGAACT	1	+
chr1	27106562	27106582	AAAACACCTTGGTTACACTCG	1	+
chr1	27107845	27107861	ATACTGTAAACATACTG	1	+
chr1	27152902	27152915	CGGCGTTTGGCACC	1	+
chr1	27181148	27181166	TTTATTAATGCTGGGTATT	1	+
chr1	27653112	27653131	TTCACTCACTCAATCCTAAT	2	+
chr1	27915592	27915607	CGACCACAGGCCTGGT	1	+
chr1	28087519	28087542	CATTAATTATATATCACTGCCACC	1	+
chr1	28177349	28177367	ATTTATATTCACTATCCTT	2	+
chr1	28293664	28293685	TTTTTCCCCAAGGCTAAGGATG	4	+
chr1	28608630	28608650	CTTCTCTTGCCCTTCTTCTAG	5	+
chr1	28713298	28713320	ATATTTAAAATCTGCACTTTATA	1	+
chr1	28765103	28765121	CGAGAAACTTTAAAAAATT	1	+
chr1	28800284	28800302	CCTACTCATATACCTCCAG	1	+
chr1	28824695	28824715	CACACTTCTAGCCAGAATCAC	1	+
chr1	28833877	28833899	TCCAACGTGGATACACCCGGGAG	1	+
chr1	28863329	28863351	CATACCCACCCTCATCTCCAGGC	3	+
chr1	28869843	28869866	AAAAGTACTTGTATGTCCGCTACT	1	+
chr1	28872524	28872546	TATCTCATTCTTAATAGCTCATA	1	+
chr1	28872733	28872753	TATTTTTTCCTCATATTGTAC	1	+
chr1	29449365	29449379	TAAGCCCTCCCGATT	1	+
chr1	29750395	29750411	ACTTTATTGGATGGTTT	1	+
chr1	30709955	30709974	CAGGCTGTGAGTCTGATGAC	4	+
chr1	31168524	31168536	TCGTACAGTCCGA	7	+
chr1	31263782	31263801	ACTACTGTCTGACGATCATT	84	+
chr1	32230189	32230200	CGATCCGCGACG	1	+
chr1	32636729	32636752	TTTTTCTTCCTTACACTATATTTT	1	+
chr1	32663438	32663459	TTTTCCATGAGGTTATCGGACC	4	+
chr1	32694335	32694356	ACTCCACAACTCTTGAACATCA	1	+
chr1	32829279	32829302	CTGGAGTCTGCCGACGGGAAAATC	2	+
chr1	32844713	32844729	GTTCTCAGGTCTCATGA	1	+
chr1	34424540	34424563	TACCCCTCTGCCCACACAAGGCCC	1	+
chr1	34727095	34727111	CCTGATCGATGATCAAT	1	+
chr1	35545417	35545433	AAAGTTTGACTCCTGGC	3	+
chr1	35582039	35582060	ATTTCTTTATACTTCAAAAAAG	1	+
chr1	35582750	35582771	ACTATTTCTCTGGCACTTTTCT	1	+
chr1	35663682	35663697	GTGAAATGTTTAGTAC	1	+
chr1	36093291	36093309	TTCATAATAACTTTTTGAA	2	+
chr1	36322873	36322892	ATCAATACTGTTGCAACTCC	2	+
chr1	36323118	36323137	GAGGTACTTTCTAAACTATT	3	+
chr1	36359666	36359683	GCCAGTGATTGAGTTCAT	1	+
chr1	36367860	36367883	TCTACAATGGGATTGAGATCAAAG	1	+
chr1	36411310	36411329	CCCCTACTCATGGTGCCCAG	1	+
chr1	36479273	36479294	TTTCAATTTAAAGTTCGGGATG	4	+
chr1	36479539	36479557	CCATGGAGTATGGGACATG	1	+
chr1	36479586	36479604	AAATCAAAATGTGGGCTAT	2	+
chr1	36499898	36499919	TCGGAGGGATCAATAATATTCT	1	+
chr1	36505963	36505983	ACTATCAACCTGGAATAACCT	2	+
chr1	36509094	36509117	ACATTACACACCCATATGAGTTCG	3	+
chr1	36520587	36520607	ATAACTGCTTTACTGCAGATG	1	+
chr1	36521318	36521341	ATACCTTACGCACAATGTACTTCG	3	+
chr1	36632687	36632701	TTGGTTGTCGTCAGC	1	+
chr1	36727904	36727919	ACAGTTCTAAGAGTTC	5	+
chr1	36748250	36748270	AGTCTCGGTCCCGAAGCCGAT	12	+
chr1	36876544	36876560	ATGGTCAGAAAGTGATG	6	+
chr1	38171159	38171179	ATTTACAACATCTCAGGGAAT	1	+
chr1	38325305	38325321	CGGAGGAAGGTGGGGAC	2	+
chr1	38469881	38469899	TGAGAGGAACAGTTCATTC	114	+
chr1	38513333	38513349	GTTCTACAGTCCTACGC	2	+
chr1	38859064	38859075	CGACCCGCATTG	1	+
chr1	39470167	39470189	CAATTATGGTAAAAAAACATTTG	5	+
chr1	40219002	40219022	TCGCCGACTGTGGGGAGTACG	1	+
chr1	40888512	40888531	ACCAACCCCTATAGTGGGAA	7	+
chr1	41220043	41220066	TGTAAACATCCTTGACTGGAAGCT	85	+
chr1	41220085	41220106	CTTTCAGTCGGATGTTTACAGC	4	+
chr1	41231016	41231033	TCTGGAATGGTCTACCGT	6	+
chr1	41296901	41296924	CAAAAGAGCTGGAGCTTCAATGAC	3	+
chr1	41516121	41516140	ACTGAGCCAGATGCTCTCTG	1	+
chr1	42779396	42779417	GGGGAACCTGGCGCTAAACCAC	2	+
chr1	42791924	42791940	AAAAAAGTCCGAAGATC	1	+
chr1	43303914	43303928	TTCGGCTGCATTGCT	1	+
chr1	43826592	43826613	TTCCTCTGCAGACATTCACCCA	6	+
chr1	43975427	43975442	CTACAGCCCGACTATC	1	+
chr1	44129756	44129770	TGGGTGCTAAGGTCC	4	+
chr1	44753235	44753252	GGAAATTCTGGCTGAGGC	1	+
chr1	45220436	45220457	TTTTCCAAACTGGGAATTTGCC	1	+
chr1	45233276	45233297	CACTGAATGTCTTGTACTTTAA	1	+
chr1	45808856	45808875	CGACGACGTAGGGAAAAACG	2	+
chr1	46036257	46036276	CCCTATCTTATGCACTTTTT	3	+
chr1	47647056	47647069	CATTAAGCGCCACC	1	+
chr1	47843165	47843186	ATTCAGCTGATCTTAACAAAAT	4	+
chr1	49315882	49315897	ACAAGTAGTGATGATC	1	+
chr1	49799651	49799668	GTTTCAGATTGTAATGAA	1	+
chr1	50725349	50725363	TATTCGGAATCTTGC	1	+
chr1	51738134	51738153	TATTTTATGTTTTGCACACA	3	+
chr1	51745886	51745909	TATTTACTCCATGGCTCTAATTCT	2	+
chr1	52704273	52704294	AATCTCAGGACATGACTAATTG	2	+
chr1	53326505	53326524	ACATTTTCAATGGAGGTAAC	1	+
chr1	53516474	53516489	CAAATAGCGTGGGATA	1	+
chr1	53522612	53522630	CTTTTATTAACTGTTTACA	3	+
chr1	53679023	53679042	CATACGGGCAGATAAACCAC	3	+
chr1	53733535	53733551	GGGGCTGCTCCTAGTAA	4	+
chr1	55866509	55866525	GCCCGGCATGGCCATGG	1	+
chr1	56998069	56998083	ACTCGACTAGCCTTT	1	+
chr1	57157154	57157171	TGGACGGGTGAGTAACAT	3	+
chr1	57434781	57434796	TATCAGCTCACAATTC	1	+
chr1	57552248	57552262	TCTACAGTCCGTGAC	3	+
chr1	57618366	57618382	ATACGATGATATTTATG	1	+
chr1	58134476	58134491	GTCTGAAGATCCGATC	1	+
chr1	58729725	58729741	GCTCTACAGTCTGACAA	3	+
chr1	59679341	59679356	GTGATGGGACTTGCTC	1	+
chr1	60066251	60066267	AGCTCTTTGGACACCAA	1	+
chr1	60669462	60669476	GTAGGATAGGTGGGA	3	+
chr1	61548288	61548308	GAGCCGACTTGGAAATGTGAA	5	+
chr1	61695100	61695123	CCTCCAAAACATCATTGTTGCTCT	1	+
chr1	61696380	61696395	CCTCACCCGCATCCCG	1	+
chr1	61743972	61743985	ACTATCGGTTTCAA	1	+
chr1	64116477	64116492	TTTTTCATCCGCACTG	1	+
chr1	64912806	64912822	GCGAAGAGCCTGAGAGT	3	+
chr1	65891024	65891043	ACTTTTCTTATGCTGGGATG	1	+
chr1	65961577	65961595	TGGGATGGGTAGGGGAGTG	3	+
chr1	65983085	65983101	AGTTCACCCTGACCATC	1	+
chr1	66851413	66851430	TTTTGACATGGTTGGCCA	11	+
chr1	67266092	67266107	CCACCCGAGACTCAGT	2	+
chr1	67451348	67451368	TAAACTTTTATGAGAGGAATT	2	+
chr1	67578330	67578345	GCCGTGACCACACTGC	2	+
chr1	68178862	68178878	ATCTGCAGATCTTGAGC	16	+
chr1	68309338	68309358	CAACTTCTCTTGCCTCCTCTC	10	+
chr1	68672106	68672120	GCTGCCGGCACCTGT	7	+
chr1	68912509	68912523	AAGGAGACTGCCGGT	2	+
chr1	70664180	70664192	TCTAGTCCGACGA	10	+
chr1	70694253	70694271	TAACTACCTATGTGGGCAT	1	+
chr1	70703208	70703228	TCCCTAATTTCTGCTGCTATA	5	+
chr1	72305891	72305907	CATCTGTAGGATTATGA	1	+
chr1	72703131	72703151	GTTGGGGGTTTGTTTCCTAGT	3	+
chr1	73571518	73571533	ACGGCAGATTTCGAGC	1	+
chr1	74257310	74257325	CGATCTACAGCTGTTC	1	+
chr1	74271153	74271167	CTCCTTTAGTCGCTA	2	+
chr1	75741810	75741827	AAAAGTCCCCTTTGTCTA	1	+
chr1	80424275	80424295	TATGAAATGTATTCATCTGTT	1	+
chr1	80456074	80456089	TGTATACGGACTGACT	4	+
chr1	80456890	80456907	CTAATCTCACAAAACTGA	1	+
chr1	81686434	81686449	CCCGGTACCCGCTCCA	3	+
chr1	82457548	82457568	AAAAGCTCTTGGTTGCACATG	1	+
chr1	84076408	84076424	TTGTACAACCCTTCACC	1	+
chr1	84702835	84702857	AAAAAAATAAAATACTCTGCTCT	1	+
chr1	85103662	85103678	AAAAAGTCATCCCTGAC	1	+
chr1	85700532	85700545	CTCTACAGTCCGAC	5	+
chr1	85930987	85931003	GCGAGCGCCGGGCGAGG	3	+
chr1	86928043	86928058	AATTTATCGGGCGTGG	3	+
chr1	87212065	87212086	CCCTACTATTTAGCACTTTAAG	2	+
chr1	87538695	87538717	TAGATGAGGAAGAGGACATGGTG	2	+
chr1	87694050	87694064	AGAACCGTGAAAGCA	1	+
chr1	87794901	87794921	CAATATTGCAATATAGGGGAA	1	+
chr1	88577083	88577099	AAAAGAAATCAACCGAG	1	+
chr1	90180630	90180649	TTTCCTTTTCACACAAAATG	4	+
chr1	90287354	90287369	GGGAGCCCGGCGGGCG	1	+
chr1	90364110	90364130	GAGGAATTAGACTTAAATCTG	2	+
chr1	90470760	90470780	TCATATGGCATGGACAATCAC	1	+
chr1	91852825	91852843	GGTGAATTCTGCTTCACAA	1	+
chr1	91990050	91990068	TAATAGCCACAAGTTCTTG	1	+
chr1	91990146	91990167	AATACTTAAAATGCCTGGGATA	7	+
chr1	92217105	92217124	GTCAGTCATCCAAACTCCAG	2	+
chr1	93299114	93299132	ATTATTATGCTCGGAAACG	3	+
chr1	93683316	93683338	AGTCTAGAAACCAATATTAATAC	1	+
chr1	93812336	93812359	AATTCATTCACCTTATATCTTCTG	7	+
chr1	93829656	93829676	ACCATTTTAATGTGTAGCATA	1	+
chr1	93965054	93965073	ACAATGGGGAATTGACTTCT	1	+
chr1	94312436	94312455	CGGCTCTGGGTCTGTGGGGA	22	+
chr1	94313129	94313147	GGCTCCGTGGCGCAATGGA	6	+
chr1	94622246	94622260	AAAGTCCGACAATCA	3	+
chr1	94948678	94948696	AAGCATAGGTAACATTAAA	4	+
chr1	95338592	95338606	CGATCCTGCCAGTAG	1	+
chr1	95393265	95393282	TTGGCCTGATTCGAGCTC	5	+
chr1	95599408	95599423	ATAGTTGGGCATATCC	4	+
chr1	96155267	96155287	TCTGAAATCTGAATTCTGAAC	1	+
chr1	96412490	96412506	GGTGGTGGGACCAGTGA	1	+
chr1	97187956	97187972	GGCGGGAGCTCCGGGGA	2	+
chr1	99301800	99301817	GATTGATTATAAATATCA	1	+
chr1	99690575	99690591	GGGTGGTGAATGTGAAA	11	+
chr1	100388563	100388584	TCAAATACCCATGCTTGAAAGC	5	+
chr1	100525493	100525513	AAAATCCTTCTTGCTGCTAAC	9	+
chr1	101106283	101106298	ACATTGCAGCAGGAAC	1	+
chr1	101431364	101431380	CACTTCTGGACTTTATG	1	+
chr1	101446170	101446193	CATTTCTTTGGCATTTTTGCACAA	1	+
chr1	101904006	101904024	TTTCTATTGTCCTACGCTC	1	+
chr1	102332791	102332809	CTTATCAAATCTGGAGATA	2	+
chr1	103185419	103185437	TTATTGAAACTTCAAAAAA	2	+
chr1	103420693	103420708	ATGTATAGAGTCTGAC	4	+
chr1	103736953	103736967	TATGGCCGCTGCTGA	5	+
chr1	106623464	106623479	CTTCCGGTTCACAGGT	6	+
chr1	108240121	108240138	AATTTAGCCAGAGGTTTT	1	+
chr1	109635588	109635608	TCTCAAAACCTGGCTGCTATC	5	+
chr1	109758225	109758245	TCTTCAGGGCACTTTATATTC	1	+
chr1	109758252	109758271	AAAAGCAGTTTATGTAGTTT	1	+
chr1	110141561	110141583	CTTCACCACCTTCTCCACCCAGC	74	+
chr1	110145228	110145249	AATTTAATATATGGCAGCTTTT	1	+
chr1	110726693	110726708	TCCGACGATCAGTGAG	6	+
chr1	110887347	110887370	TCTAAAACCGGTTCTACTTCTCAT	1	+
chr1	110933688	110933710	GGAGGAGGAAAGACTGTGATTTG	2	+
chr1	112255537	112255557	TCATTATATTCTAATTAAAAT	1	+
chr1	112383302	112383318	CTAAGCTGTATTCCCCT	1	+
chr1	113546337	113546354	GTGAAATTTGTAGATATT	9	+
chr1	113675313	113675329	GCTACCAACTCTTTGAA	1	+
chr1	114184689	114184706	ACATTGTTGCTGCTACCC	1	+
chr1	114229612	114229631	TTATTACATTGTCTCCCTAG	1	+
chr1	114449703	114449726	TAACCCTCCTCGATGCCAATCACT	5	+
chr1	114454038	114454061	ACCATTCCTCTTACTCCGAGCTTC	1	+
chr1	114518044	114518064	CTTGCTTCTGTGAGAATTCAG	1	+
chr1	114578815	114578831	ACTATACAGTCTGACGA	1	+
chr1	114741785	114741802	TCTTCCAAGGCTAGATAC	1	+
chr1	115059555	115059572	ATCTGCTGTGCTTATGTT	1	+
chr1	116206720	116206744	AATTACCAGGGCATTGTGCAATATG	27	+
chr1	116236316	116236333	TTTGCACTTTCAACCTCT	1	+
chr1	117035236	117035253	ATCACTTGCATTCCTTCT	3	+
chr1	117188878	117188901	CCACAGGCGAAACAGACAGAGCCT	6	+
chr1	117529622	117529642	TCTAGGAGCAATTGGGGCAAG	1	+
chr1	117548868	117548883	TCCACAGTAGCTCAGT	1	+
chr1	117637324	117637339	CCGAAACAGAGAAGTT	3	+
chr1	117665324	117665345	CTTAAAACTAATTGGGAAGATG	4	+
chr1	118166749	118166771	CATTTGGCTTTTAAAGGGGAACT	1	+
chr1	118694144	118694158	TAGCCGCAAGGCGGC	4	+
chr1	119385523	119385539	GGAATTGAGACACGGCC	7	+
chr1	119969564	119969581	TGTACTGGGGCTGGTGGC	5	+
chr1	144531292	144531309	TGCTTGGGACAGGACTAT	1	+
chr1	145440411	145440434	CAATCATATTATCTCAGGGACATG	14	+
chr1	145441366	145441383	AGGCAATCTCCTGGGCCT	14	+
chr1	145472550	145472566	ATCCGGGTGCCCCCCCC	1	+
chr1	145511201	145511220	TTCTAACATTGCGCTTTATA	1	+
chr1	145731870	145731889	TAACTGAAATTCAGAAGATG	1	+
chr1	146739396	146739413	ACGATCCAGTCCTAGATC	1	+
chr1	146993942	146993957	ACAGTGACGATCCGAT	9	+
chr1	147096287	147096307	TTTTCACACATGCAGGGGATG	1	+
chr1	148000833	148000850	TCGGCTGTTAACCGAAAA	1	+
chr1	148241512	148241533	TCAGGGCGAAGCTTATCCATTG	1	+
chr1	149275485	149275504	TCCACTAATGAAATTGTGAG	2	+
chr1	149648507	149648521	TTCAGAGTTACGATC	9	+
chr1	149858526	149858546	TGTCTGGTCGTGGCAAACAAG	1	+
chr1	150183273	150183289	TCCTACGGGTTGTAAAC	2	+
chr1	150209456	150209476	TCACGCATCGATCTGGTATTG	12	+
chr1	150443577	150443594	ACAACATTGATGGAACCC	1	+
chr1	150449379	150449398	CCACTTGCACTTTACTCTCT	4	+
chr1	150917677	150917694	CCTTCCTCTTTCTTATCC	14	+
chr1	151204747	151204767	CTCATCACTACAATGACTTTC	6	+
chr1	151510299	151510320	CTCTACCCATTTCTTTGCACAA	7	+
chr1	151518287	151518307	GCTAGTCCTGACTCAGCCAGT	16	+
chr1	152127766	152127782	TCCTTCAGTCCCTTGGA	8	+
chr1	153670862	153670877	TACGTTTGGGAGGGGT	1	+
chr1	155164987	155165010	AGGGACGGGACGCGGTGCAGTGTT	1	+
chr1	155165028	155165049	TATTGCACTCGTCCCGGCCTCC	29	+
chr1	155259565	155259584	GGGTTCTTGGTGTGTGGGAG	4	+
chr1	155301060	155301080	AATCTCACAAGTGCTTCTCTA	1	+
chr1	155586196	155586217	AAAATAAGGATCCCAGGGTACT	8	+
chr1	156180342	156180360	TGGCCTATCTGGGATAGGG	1	+
chr1	156181279	156181302	ATACACATAAATACCCCAATCACT	2	+
chr1	156186315	156186335	GCTAGCCGGCCGTGCTCCTGC	3	+
chr1	156288648	156288665	AAGAACCTTACCTGGCTT	3	+
chr1	156695545	156695562	CCCGTCCCATCTTCTGCC	5	+
chr1	156756912	156756933	CTACAATCAGTTTTCCACATAT	1	+
chr1	156857461	156857478	TCCCCAGTACCCCCACCA	2	+
chr1	156979361	156979378	TTGGTGGTACTGAGCTAG	1	+
chr1	157169034	157169050	TGCGGGGTGGAGCAGCT	1	+
chr1	157663733	157663751	TTTCTCCATATTGCCCACG	1	+
chr1	157997140	157997156	CAGCTACCTGGAAGATC	1	+
chr1	158494916	158494934	AAACATATCTATTACATCA	1	+
chr1	158864570	158864586	AACCAAAGCTGTGGGAA	1	+
chr1	159164957	159164970	ACAGGCCGACAATC	1	+
chr1	161017323	161017342	GAGACAAGTTCAGGTAAACC	5	+
chr1	161283931	161283949	TAGACTGCAGATTTTGAGC	21	+
chr1	161284916	161284936	TTCTCTGCTCAGCCTCTCTAG	6	+
chr1	161339869	161339889	TCAAAAGGGTTTGTGCATTTA	2	+
chr1	161510027	161510048	GCCCGTCTCTGTGGCGCAATCG	1	+
chr1	162153490	162153503	TGCTAACTTCGAAC	1	+
chr1	162312351	162312372	GATGAGCTCATTGTAATATGAG	7	+
chr1	162322871	162322887	CTGACGATCCTTCGAAT	2	+
chr1	162338469	162338484	ACGGGCTGGCTGGGGC	8	+
chr1	162499062	162499085	AAAAAACAAAAACTAAGTGGGACT	6	+
chr1	163100662	163100681	GTTTGACGATCAAAAAAAAA	10	+
chr1	164435928	164435947	ACGGTGTTAACATGTGGGAC	1	+
chr1	164544661	164544677	GTTGAATCTGCCAGTAG	1	+
chr1	165385866	165385885	GGTCAGTCTGACGATCCATT	22	+
chr1	165721240	165721260	TACATCAAAATAAAATATTTT	1	+
chr1	166822886	166822909	CTACACAAAATATGCCAGGACCTC	6	+
chr1	167385531	167385550	TCATAACAAGGTGTTTATAA	2	+
chr1	167757380	167757400	ATTCTACATATGTACCCATTG	3	+
chr1	167803605	167803618	CGAAGTTTCCCTCA	1	+
chr1	167934428	167934446	GTTCTACAGGCCTATGATT	2	+
chr1	168044679	168044700	TCTTTTTGGCAAGCACTTAAAT	1	+
chr1	168215468	168215485	ATTTTGTGCTGTAGCATC	1	+
chr1	168222095	168222112	ACTACTTTTCCTACCTTG	4	+
chr1	168344822	168344844	GTTTGCACGGGTGGGCCTTGTCT	1	+
chr1	169100859	169100876	TACTAGTCTTGAACAAAC	1	+
chr1	169200833	169200848	ACAGCAAACTACTTGA	1	+
chr1	169425912	169425932	TTGGAACTCTGAACTCTGAAC	22	+
chr1	169941419	169941435	AGATCAGAACTCTGAAT	1	+
chr1	171549083	171549103	CTCCTCACTTCAACCATATAG	1	+
chr1	171689451	171689469	AGTGAAATAGAATCTGAAA	1	+
chr1	171850073	171850090	TCTCTGCTAACTTTGAAT	6	+
chr1	172348295	172348313	AACAATAATGCACCTTATG	1	+
chr1	172446727	172446742	CGATGGTACTGCAGGG	2	+
chr1	172580275	172580292	TTGGCCAATTAGTACAAG	1	+
chr1	173744780	173744798	TTACAATCCTCAGGAAAAC	1	+
chr1	173823022	173823043	TATCCTGGCAACCTTACTAAAG	4	+
chr1	173871851	173871872	AAAAAAAATGCACTTTAATTCC	6	+
chr1	174200402	174200422	GCTTTACGGGCAATGGCAACC	1	+
chr1	174604357	174604373	CAGTCCAACGATTTCTC	1	+
chr1	176497881	176497899	AGGTCTACAGTCCATGATT	5	+
chr1	176845650	176845663	CTGCTAACTTCGAT	1	+
chr1	178789792	178789812	CTAGACTGAAGCTTCTTGATA	2	+
chr1	178855147	178855164	TTTCCAAATGCAGGACCA	1	+
chr1	178889275	178889294	TATTGCTATTTAATCACATT	3	+
chr1	179041483	179041503	AATCGCCTTCTCACCTCCTCG	11	+
chr1	179460803	179460817	TTGCGCGATTGGAGC	2	+
chr1	179845964	179845982	CATAAAGTAGAGAGTACTA	1	+
chr1	180020373	180020392	AATTTTACAGTCCTCCGCTC	1	+
chr1	180083084	180083103	TTAAACAAGTACAGGGTATA	1	+
chr1	180166851	180166869	GGGAAGGATGTGGGTCTCT	1	+
chr1	181548307	181548323	GTTTGGAGTTCTACAGT	2	+
chr1	181920903	181920921	TTTACTGCTAACTTCTACT	1	+
chr1	182050768	182050784	AGTTTACAGTCAGATGA	1	+
chr1	183113489	183113508	TATTTCTAGAATGACACTCT	1	+
chr1	183495765	183495783	ATTTACCATGCCGTGTGAA	1	+
chr1	183644152	183644170	ATTTTACACATCAATTTAT	1	+
chr1	183801831	183801853	AGCTGTGTGACCTGGAATGAGTC	2	+
chr1	183872789	183872808	TTATAATACAACCTGAAAAG	1	+
chr1	184328891	184328907	TCCTTAAGTCCCTTGGA	1	+
chr1	184518376	184518394	ATTTTGGTGAAGTGGGTGA	16	+
chr1	184588898	184588918	AACTTTCTTTGTTGCTGCTAG	3	+
chr1	185455608	185455623	CCGTGTGCTAGAGAAG	1	+
chr1	186359946	186359967	CTACTTCTGTCAGCTATACTCT	5	+
chr1	188867748	188867764	TTTTTAACGTGAGGTAA	2	+
chr1	191303944	191303962	AAAGTCTCATTTGGGGTGC	1	+
chr1	193045761	193045779	AAAAACTATTAAAAAAGGT	6	+
chr1	193056696	193056715	ACACCTCCTTTGCTTTATCT	2	+
chr1	194045901	194045917	GCTTTACAGTCCAACAA	1	+
chr1	195014671	195014688	AAGTCATAAAAGTCGGTA	2	+
chr1	195144322	195144343	GGGTACCATATTGGTTGTCTTC	1	+
chr1	195748513	195748529	GATCTGATGATGATGGA	1	+
chr1	196097304	196097321	CATCTTCACTCTCTCCTT	1	+
chr1	196949567	196949583	GTGAGTAATACATTGGA	1	+
chr1	197529983	197529997	CTTCAGTTGACGATC	2	+
chr1	198233275	198233298	AATAAAATATTATGCATCATTCAT	4	+
chr1	198290214	198290234	AACACTTCCCTTTAGCCGATG	1	+
chr1	198828214	198828232	GATGGTTTTGATTTTAATT	15	+
chr1	199859301	199859319	TTTCTACAGTTCTTCTTTT	1	+
chr1	201324442	201324458	TTCTGCAGACCTTGAGC	1	+
chr1	201372035	201372049	AATTCCTTGTCGGGG	1	+
chr1	201819773	201819793	AATAAATTGATACCAGGGATG	1	+
chr1	201835996	201836012	CATCGTTTGTACAGTAG	1	+
chr1	201973516	201973535	TATCTCAAATGCCCGGAATG	1	+
chr1	202045118	202045134	TTGGTGGAACTGTGAGT	1	+
chr1	202208788	202208802	GACAGACGGGGGCAT	1	+
chr1	203766271	203766289	TTCTTGATGAAGCAGGAAG	1	+
chr1	203768175	203768198	TCTTTTCTCAATAATGGCAGGATC	1	+
chr1	203990302	203990318	AGTGAATTTGGAAGAGC	1	+
chr1	204403393	204403412	GGCCCTGCAAGGACTTGACC	6	+
chr1	204966679	204966693	CACCCGTGACTGGAT	1	+
chr1	205277827	205277845	ATGACGATCACGATCTTGC	122	+
chr1	206905891	206905910	TACCCTTCCTGGTGCTGCCG	1	+
chr1	207120193	207120209	TCTGATGGGGCACAGGT	4	+
chr1	207760764	207760778	CCAGTCCTACGATCC	1	+
chr1	207968200	207968222	AAATTTTATGTTTAGTTGCACAA	1	+
chr1	207968462	207968480	CAATTACTAAGAAGCAGAT	1	+
chr1	209407540	209407562	TTTACATACTTACAAGTCTATCA	1	+
chr1	209605511	209605533	TCCTTCATTCCACCGGAGTCTGT	219	+
chr1	210025209	210025226	AATACTTCTTGCTGCTAC	1	+
chr1	210415646	210415663	TAACAAACTGTGCTGCAG	1	+
chr1	210658628	210658644	AGTGCTACAGTCTGATC	5	+
chr1	211765950	211765966	CTGAAATACCACTCTGA	1	+
chr1	211792031	211792044	TCTGACGGACGAGA	1	+
chr1	212041641	212041657	GTCCTACAGTCCTATGA	1	+
chr1	212228975	212228991	TTTAACTGCCTGCCTAT	1	+
chr1	212276687	212276708	AGGCTGACTGAGAAATCCTCTG	1	+
chr1	212558147	212558159	CAGACCGACGCTC	1	+
chr1	212988499	212988518	CTTCAAAACCATCCATTACA	1	+
chr1	213058651	213058666	CTGGAAGGATTGGGCT	1	+
chr1	213724252	213724266	TTCAGCGTTCTACTG	1	+
chr1	213781851	213781867	GTGGGGATGACGTCAAA	1	+
chr1	214210024	214210040	TTTCCAATTTACGCTGC	1	+
chr1	214321563	214321581	CTCTTATGTGCACCTGTTC	1	+
chr1	214640765	214640784	AAGAATGTGGCTGGCTTGGT	1	+
chr1	215752391	215752410	GGAATGGTCTAAATTCTACA	1	+
chr1	216797839	216797855	ATTTTTACGCCCTACCT	5	+
chr1	217152608	217152624	AGGATTGGCTTTAAGGG	1	+
chr1	218497913	218497933	TCGGCCACTGCCATCACTAAC	3	+
chr1	218506180	218506202	TTCAATATGACTTAACAAACACA	1	+
chr1	218523517	218523532	AGAGAGTCCGACAATC	1	+
chr1	220084423	220084437	CAGTCCGCGATCATT	2	+
chr1	220267540	220267558	TCTCAGGGGTTGCCGGACC	1	+
chr1	220445359	220445375	AAAAGCTGGGTCGAGAG	5	+
chr1	220955154	220955175	TACAAGTTGTCTCCACTTTTTG	1	+
chr1	221458372	221458391	GTTTGGGCTTCCCGGTGGGC	4	+
chr1	222638396	222638409	CGAGTTCGATCCTC	1	+
chr1	224302021	224302036	CTTGTGGCGCTGCCCA	2	+
chr1	224346916	224346933	TTTCCAGGTGGGAGCTTA	1	+
chr1	224348425	224348444	CAATTTTTTTGCAAAACACT	1	+
chr1	224348706	224348726	ATTTTATATGCCATTTCATAG	1	+
chr1	224377944	224377962	AATTTACTTACCTTCAATG	3	+
chr1	224380062	224380081	ACAACCTCCCTCACTACAAT	1	+
chr1	224544672	224544693	CTCATCTTCCTCTCGGTCTACT	3	+
chr1	224558985	224559007	ATACATTATGGTGCCGAGTGGTA	9	+
chr1	224577239	224577260	AAAAAAATATATATACTGAGTT	1	+
chr1	224644733	224644749	CGACAGCCTGGATGTGG	2	+
chr1	224844240	224844258	CGGCGGGCGGCGGGGGGGC	1	+
chr1	225977515	225977533	AATTAACTCCACACCATAG	1	+
chr1	226103875	226103891	CTTGTACAACTCTGAAC	1	+
chr1	226912121	226912134	GAGGTCGCAGGTTC	1	+
chr1	227174642	227174657	CCCCACTGCTCGGTCA	2	+
chr1	227746054	227746074	ATACCGGGTGCTGAAGGCTTT	1	+
chr1	227842769	227842788	TTTTTAATGAGTGCTCACAC	3	+
chr1	227845978	227845996	ACATATAAATGAGGTGAAC	1	+
chr1	227968326	227968343	AACCTTGACCATCGACAA	1	+
chr1	228284964	228284984	GTGAGGTGGGGGCCAGCAGGG	10	+
chr1	228286542	228286559	GATGTCTGGGGCCTCACC	2	+
chr1	228340449	228340465	TCCCCGGCCCTCCACCA	1	+
chr1	228473990	228474011	CTCGGGCACCATCTACTTTGAG	4	+
chr1	228675617	228675638	TGCCCTGCGCCTCTCCGCCCCC	1	+
chr1	228937265	228937283	CTTTATATCTTTAAAATTG	1	+
chr1	229202141	229202157	GACGAGTAGGGCGAGGT	2	+
chr1	229356341	229356359	CATCTACCACATACCACTG	1	+
chr1	229773091	229773113	CCACCCTATCATGTGCATTATTT	6	+
chr1	230286902	230286916	TTACAGTTGACGATC	42	+
chr1	230465046	230465062	ATACTCTGTGACAAAAA	5	+
chr1	230757499	230757516	GTTCTACAGTCAGAGGAG	1	+
chr1	230822818	230822837	TTCCATTTCCCGCACTCAGC	3	+
chr1	231973890	231973906	AGCATTTGACTGTTAAT	1	+
chr1	232007275	232007291	AACGATCTGTAGCTGGT	6	+
chr1	232457856	232457875	TTCGAGTCTGACGATCTGAG	6	+
chr1	233511414	233511430	CAAATCTTTGCTGCTAA	3	+
chr1	233518506	233518526	AACACAATGTATCTACCTTTG	3	+
chr1	233520752	233520774	TAAAAAATTAAGGTACTCTCACT	3	+
chr1	233704163	233704180	ATGATATGAACACCAATT	5	+
chr1	233704333	233704349	ATCAGGCATTGCTGCGA	4	+
chr1	233807939	233807958	CTACAATAAAATAAGGGGAA	5	+
chr1	234017394	234017411	TTCAGAGTTCTACAGCCT	55	+
chr1	234440335	234440351	TCCTTTAGTCCTTCGGT	1	+
chr1	235063899	235063915	ACTGCTGGTGACAAACC	1	+
chr1	236371525	236371544	AATTTTTAGGGCACTTTTCC	1	+
chr1	236371804	236371827	ACTTTTATGCATAATTCACTTTAA	2	+
chr1	236431213	236431231	TCGCATCGACCTGGTATTG	2	+
chr1	236650303	236650318	ACAATCTTCTTGCGCA	1	+
chr1	236896478	236896493	AATAACTATCTCGAGT	1	+
chr1	237694557	237694572	GTAGTACTGGTTTGGC	2	+
chr1	238419889	238419912	CCTCCAATGGCCATAGCAGAGCCC	3	+
chr1	240017540	240017557	ATTCTTTAGTCCCTCTGA	2	+
chr1	240140897	240140914	TGTGTTATGCGTGGTCAC	1	+
chr1	240550272	240550288	AACTGCAGATCTCTAGC	2	+
chr1	240912288	240912304	CGGAGGAAGGTGGGGAT	5	+
chr1	241416329	241416348	ACAGAGTTCTACAGTGATTA	2	+
chr1	242013933	242013955	ACCTACAGTGCCTTTTTTTCTCC	4	+
chr1	242021879	242021894	GCTTGGGGATGTATTC	1	+
chr1	242071443	242071466	ACCTTCTGGAGCGTCTGGGCACTC	1	+
chr1	242280571	242280587	ACTCTGGGCATCTCTGC	1	+
chr1	244218861	244218880	CAAGTCAGAATAGAGAGGTG	2	+
chr1	244220163	244220182	TTTTCCTGTCTTGCACTTAC	1	+
chr1	244220438	244220459	CATTATCTTTAGTTACTTGAAG	1	+
chr1	244464548	244464565	GCTTCTTCGCTCACTGAC	5	+
chr1	244872225	244872247	TTTATATCAAAATACCAGGAATC	1	+
chr1	245016158	245016176	AGTTCTACAGTTTGACTCC	1	+
chr1	245317974	245317987	CGAGATCGACGATC	1	+
chr1	246830800	246830820	TCACCATAAACTGTAATATTT	1	+
chr1	247109077	247109090	CGACGGAACCTCCG	2	+
chr1	247235594	247235610	AGCTCCGCACTGCCATG	2	+
chr1	886517	886538	CCTTCATCCCGGTGCTGCCTTT	1	-
chr1	934372	934392	CCGTGGCCTTTGCCGAGACTG	1	-
chr1	935086	935107	CTCAAAACCCTCATCCTGGACG	1	-
chr1	1063603	1063617	CGGCTCCGGGACGGC	2	-
chr1	1156209	1156224	GTCCGGCCTGTTGGCG	1	-
chr1	1235333	1235352	GTGAGCCTTTGGGAGGGGTG	1	-
chr1	1277841	1277860	TCCTGGCTGAGGGTGCTCAC	3	-
chr1	1335479	1335495	ACCCCCTCGCCGTCTCC	1	-
chr1	1342365	1342384	AAAAATCGCTGCTACAGGTT	1	-
chr1	1506891	1506909	TAAATTTAAGGTGACATCT	3	-
chr1	1693423	1693440	ACCACTTTTGGACCAAAG	1	-
chr1	1717336	1717356	TCCACTTCTCGTTGCTGCTCT	1	-
chr1	2440439	2440455	CGGATCTGGTGGTCATC	2	-
chr1	2574582	2574600	TCGGATTGAGCGCCCTTCC	2	-
chr1	2580821	2580834	AGCGTTGATCCAGG	2	-
chr1	2766289	2766304	ATTCCACACTTCCACC	1	-
chr1	3235133	3235149	GATGATCAATCGACTGA	1	-
chr1	3310232	3310245	CAGACGCGCCGAGA	1	-
chr1	3477274	3477294	GCGACCCACTCTTGGTTTCCA	2	-
chr1	4977863	4977880	CTCACACATACTGAGAAG	4	-
chr1	5338220	5338234	TTCGACTCGACTTGC	1	-
chr1	5636167	5636180	TGGATGAACGACAT	1	-
chr1	5798261	5798276	TATGGGCTTGCTCTTA	2	-
chr1	5887129	5887142	TCGGTAGATTGGTC	3	-
chr1	6246353	6246372	AATGGGCTTCTCTCATTCAT	1	-
chr1	6281581	6281603	TCCCTTCACTGCACTTTCTTCCT	5	-
chr1	6345272	6345287	CTGGCCAGCTTGAGTC	1	-
chr1	6595458	6595475	TTTGAGCACTGTCTTAAC	1	-
chr1	6652205	6652224	TCACTTAGCAGATTGCACTT	1	-
chr1	7525161	7525177	CCGTGGCACCCTGAACG	1	-
chr1	7623188	7623203	CTACAGCCCGATGACC	2	-
chr1	7900143	7900155	AAGTCCGACGAAC	3	-
chr1	8072030	8072048	CTCACTAACAGAGGTACAT	1	-
chr1	8414804	8414821	AATCCAGTTCACACCCTT	4	-
chr1	8415066	8415089	ACTTTTTACATAAAATAGGAGCTG	1	-
chr1	8428815	8428832	CTTAACCTGGGATCTGCA	1	-
chr1	8928066	8928085	ACAAACTGATGATCGAGATG	8	-
chr1	8930544	8930566	TCTCAAAGGCTGTTGAGCACATC	1	-
chr1	8973391	8973407	GGGATGGCCGGGCGCAT	1	-
chr1	9160660	9160681	TCCCTCTCCCATGCACTTTCTG	6	-
chr1	9211751	9211776	AAGCAATCAGCAAGTATACTGCCCTA	14	-
chr1	9211793	9211815	TGGCAGTGTCTTAGCTGGTTGTT	51	-
chr1	9390861	9390874	ATGATCGTACGATC	4	-
chr1	9405820	9405835	AAAATCCCACACGGTC	3	-
chr1	9797556	9797575	TGTGACTGTGGCCTCTGCAG	1	-
chr1	9836462	9836476	ATCTCACAAAACCGA	1	-
chr1	10460167	10460181	AGGAACTGGCCGGTT	6	-
chr1	10529236	10529255	AAATGGGCATACAACAATTC	1	-
chr1	10967936	10967955	GCTTGACTGATCCCTGGAGG	5	-
chr1	11303326	11303349	TATCTCCAAGATACCATGAACCAT	5	-
chr1	11344338	11344352	CAATCCGTCAGAGCC	4	-
chr1	12782485	12782499	GTTCTACTGACGATC	23	-
chr1	13908710	13908723	ATGGCCCGCTTTAT	1	-
chr1	14236412	14236427	ATCTGGGTTTAAACGA	13	-
chr1	14673126	14673142	AACATCTAAGTACCCTG	1	-
chr1	14698245	14698259	GATCCGTGTCTCTAG	1	-
chr1	15107242	15107256	AATCATACACGATCA	6	-
chr1	15967651	15967670	CAAATCACTTACTTCTTCAT	1	-
chr1	16576124	16576144	AATTCTAAGATGCCAATATTG	1	-
chr1	16939200	16939218	CTGCGTCTGGCTGGCTGGC	1	-
chr1	17020616	17020638	CACGGCGGGAGCTGGGCCAGAGG	1	-
chr1	17233444	17233459	GGGGGGAATTGTGAGC	1	-
chr1	17399395	17399412	GATTGGCAAGCTTGAGTC	5	-
chr1	18190285	18190301	AAAACTTGAACTTGAAC	1	-
chr1	19232262	19232285	TTATACAAACAGAGGATTGGGGAG	5	-
chr1	19267278	19267291	CGTGTACGTACAAG	7	-
chr1	19488355	19488374	CAATAAACTCTGCACTTTTA	1	-
chr1	19693358	19693377	AACAAACTACTGCTGATAGC	1	-
chr1	19724488	19724505	TCCCTGGCATCCCCACCA	11	-
chr1	19853426	19853447	ATTCCATCCTCCCTTCAGCCCC	1	-
chr1	20244362	20244373	AACTGTCCGACG	2	-
chr1	20452540	20452557	TTTCCAGTTGGGAAACTG	4	-
chr1	20482950	20482967	TGAGCCTGGTCCCCCTCT	2	-
chr1	21050675	21050689	ACTGCTCGCCCACGC	2	-
chr1	21070757	21070776	TCTCTCCAACTGTAAACACA	1	-
chr1	21200750	21200768	GTTCAACAGTATGACGATT	1	-
chr1	21503343	21503361	CACAGCGCCATGTTGGATG	10	-
chr1	22361841	22361859	GTTCTACAGGTTGACGATT	7	-
chr1	22672467	22672482	ACTTGTATGAGGGTAA	6	-
chr1	23111055	23111069	GGCACGCTGGGGATG	3	-
chr1	23411859	23411880	CCCTATTTTCCTGCTGCTTCCC	1	-
chr1	23413393	23413416	CACCTACCTTACTTTCAGGGACAG	1	-
chr1	23417914	23417932	TAAAAACGTGGAATCTACC	1	-
chr1	23636470	23636490	AAAATAACCTATGATTGTATG	1	-
chr1	23637530	23637551	ATTATTACTACCACCCTCCTCC	2	-
chr1	23939430	23939448	GCAGGTCATAACTCCTCTC	1	-
chr1	24203581	24203598	TTCTACTGTCTGACGTTT	1	-
chr1	24649738	24649761	GATGATGATGATGATGATGGTCCA	24	-
chr1	24668733	24668749	TCTTGATCTGGCAGACA	1	-
chr1	25227889	25227910	ATCAGGTTCTTAAACCCAGGAA	1	-
chr1	25343664	25343678	CGACCCCATGAAGTC	1	-
chr1	25375375	25375394	TCCGTAATCTTGGGAAAAGG	3	-
chr1	25549294	25549312	GTGGCCACCGGAGGACTGG	2	-
chr1	26227334	26227353	TTTTAGGGGCTAAAGGGGAG	1	-
chr1	26497929	26497942	GCAGGACCGGCGTC	2	-
chr1	26690572	26690587	CCACAGTCCGATGACC	4	-
chr1	26706504	26706520	TCCGATGATCATGCAAC	2	-
chr1	27321125	27321137	CGACCCTCGAACG	5	-
chr1	27723777	27723793	GCTTCCTCTTCAGCCAC	2	-
chr1	27727552	27727574	AACCTTCATGGGCATGTGTAATG	1	-
chr1	27733562	27733579	TCGGTGCTGCTCAGACCT	3	-
chr1	27796662	27796679	AATGCGCTCATCTTCATT	1	-
chr1	27874702	27874722	TCAACCCACTGTTCCAGGACA	1	-
chr1	28293380	28293394	AGGCGAAGTGGATGA	1	-
chr1	28299062	28299081	CATACCCATTTCCAGAGATG	1	-
chr1	28358599	28358615	TCCTGGGCTGTAGTGCG	1	-
chr1	28906276	28906297	TGTGGGCTAGTTTCAGACAGGT	10	-
chr1	29474266	29474284	TTGAATAAAGACTATTTTT	1	-
chr1	29474769	29474790	TTAAATCTAAGTGCTTCCTCTC	1	-
chr1	29475549	29475565	ACAATGTCGGGAAACCC	1	-
chr1	29578071	29578086	CAACAGTCCTATGATC	1	-
chr1	30769249	30769263	GATCTCCGATGATCA	3	-
chr1	31404975	31404993	ATATTCTCACCTTTTATGG	5	-
chr1	31405126	31405143	TATCTATAATGTACCCTA	3	-
chr1	32095990	32096013	ATAGGGGCCTGATGGAGGAGAGGA	1	-
chr1	32372692	32372714	ACCGGCTATGTGAACTGCCTATT	3	-
chr1	32384659	32384679	TTTATTTGCCATAATGAACCG	1	-
chr1	32716876	32716888	CCGTCGTAGCCAC	2	-
chr1	32800386	32800404	CAGGGGGAGATCGGTGCCT	1	-
chr1	33218025	33218048	AGAGGCAACATGGTAGAGCAGAGA	2	-
chr1	33293037	33293052	CAGATAGGGAATCGGG	4	-
chr1	33413796	33413816	TGGGAAATGCATCCATTCCTT	2	-
chr1	35108648	35108663	GCTACCATCTGCTGGA	1	-
chr1	35135215	35135235	AACAGGTGACTGGTTAGACAA	4	-
chr1	35628142	35628163	AAAAAAACTCTGAACTCTGTCT	1	-
chr1	35727960	35727973	TTTAGTCCCTCGGA	1	-
chr1	36068518	36068537	TATCTCCATTCTCTCTAAAG	2	-
chr1	36230157	36230178	AATTTATATGCTGGGAAAAATA	2	-
chr1	36614967	36614984	GCACCATGTCGAGGCAGG	1	-
chr1	36867064	36867085	GCCACCCACTTCAGGTCTCCCG	6	-
chr1	36950291	36950308	ATTTGGTGAAGTGGGGGA	1	-
chr1	37883448	37883468	AAATTCATAAACTTTTTTCTT	1	-
chr1	38003248	38003267	TCCAGCACTATGGTGCTCTC	2	-
chr1	38032492	38032511	CCAATGACTCAGAGGGACAG	3	-
chr1	38069999	38070017	CCCTGCTTTCATCTGTAGA	100	-
chr1	38161959	38161972	TTCTACAGTACGAC	1	-
chr1	38300769	38300790	ACACTCATACAATGCACTTCCA	1	-
chr1	38594915	38594931	ATTGCTCGTGGCTCTTA	1	-
chr1	39269890	39269904	GCGGGGCGCGGGACA	9	-
chr1	39304642	39304659	AAAATTTTATGCTGCATC	1	-
chr1	39849913	39849930	CACAGAACTGTGAAAGCA	5	-
chr1	39908793	39908811	AGATCTGCTAACTTTGAAT	166	-
chr1	40352506	40352523	GTTCTACAGTTAACAACC	1	-
chr1	40551659	40551673	TTGCCCTCAGCCGAT	1	-
chr1	40702529	40702541	AATGTCGTCGACA	1	-
chr1	41091019	41091036	CAGCCTGGCTCCGGACTC	3	-
chr1	41220089	41220104	TGTAAACATCCGACTG	1	-
chr1	41232691	41232706	AAACAGCCTGACGATC	1	-
chr1	41889161	41889180	GAACTGGAGCTGAATCTTGC	7	-
chr1	42671435	42671455	CAATCAACACTGTGACTAACA	2	-
chr1	42759994	42760007	ACTGGTACGGACAA	1	-
chr1	42849199	42849214	TTCTATAGTCTGACTA	1	-
chr1	43217959	43217977	TTCTATGGTGTCACTGTCT	3	-
chr1	44090593	44090605	CTAGAACGCGGTG	5	-
chr1	44462395	44462415	TCTTCCCAAATGTGCTGCCCT	1	-
chr1	44496116	44496132	CACTGCAGATCTCGAGC	9123	-
chr1	45078217	45078233	ACACCAGACTGAGGATG	2	-
chr1	45288842	45288864	ACTCCCCCCACACCCTACCCCTA	1	-
chr1	46093295	46093318	GGTGGATTGTAAAATATAAATTTT	1	-
chr1	46847943	46847958	ATGATGGGGCACAGGT	2	-
chr1	47023779	47023793	GTCCTCCGGATGTCC	4	-
chr1	47108921	47108943	ATTTTATATCACTATCCTGAACT	1	-
chr1	47110843	47110864	AACTCCACTTCACTGCACTTAT	3	-
chr1	47141602	47141623	TTTTAAACCCTTTTACCTTTTC	4	-
chr1	47953026	47953042	GAATGTTCATTCGGATA	3	-
chr1	48880346	48880367	GTGTTCTACAGTCCTATGATCA	270	-
chr1	49421919	49421937	CATGTCTATGTACTGGACA	1	-
chr1	50186178	50186193	TTGGAATCGCTAGTAA	73	-
chr1	51097713	51097734	ACTGTAGTGAATGCCTGAAACT	1	-
chr1	51323603	51323623	AACAAAATAATTGGGACTTAG	1	-
chr1	52498312	52498335	ATCTCCACTCCACTTTATTTCTCT	1	-
chr1	52870241	52870256	CGCGTCGCCTATCGAA	1	-
chr1	52892962	52892979	CCTTCTTCTGTGCTGCCT	1	-
chr1	53153644	53153666	CCTGTGATGGTGGCTATACTTCC	1	-
chr1	53559378	53559393	GATCGGTAGTAGAGTG	2	-
chr1	54963942	54963961	ACACACACCACGCTGGGAAG	2	-
chr1	55043022	55043038	GCGGATAAATCTATAGA	1	-
chr1	55203256	55203271	TCATCCTCAAAGTAGA	1	-
chr1	55223575	55223595	ACCCATCTGACCATCGGAAAC	3	-
chr1	55246937	55246951	AGCGCGCCGCGGGAC	1	-
chr1	55320559	55320579	CTGAGTGAGGAAGCTCCCGCC	1	-
chr1	55464800	55464816	GGTGGCTGTAGTTCAGC	1	-
chr1	56238992	56239007	ACATGCTACAATGGTC	4	-
chr1	58602933	58602947	AGTTGTCTGACGATC	6	-
chr1	58692576	58692592	TAAACACTGGGTTCCTC	1	-
chr1	58702233	58702251	TAAATAATCACCTTGATTT	1	-
chr1	59120890	59120910	CATAGATTACTGTGAAACATG	1	-
chr1	59124544	59124563	CTATTATTCTCCAACCCTTG	3	-
chr1	59247419	59247436	ACCTAACATTCGATCTCA	1	-
chr1	59248400	59248416	CTTCGCCGAGGGCTTCG	2	-
chr1	59248983	59249004	ACTTTTCAAAGCCGGGTAGCGC	1	-
chr1	61871055	61871069	TCTGACGATCAGAAT	2	-
chr1	61947975	61947988	ACCAGTCGACGATC	3	-
chr1	62208772	62208787	CCGGGCCCAAGTCGCC	1	-
chr1	62368200	62368216	GCTATCGATTTTGAATT	2	-
chr1	64821490	64821506	TTTGCAAGTAGTATGTC	2	-
chr1	65524160	65524182	TCAGTTATCACAGTGCTGATGCT	18	-
chr1	65886326	65886339	ACCGGGAGTCGCCC	2	-
chr1	66498722	66498736	GCGGTGTTTGGCACC	6	-
chr1	67103341	67103358	GTTCTAAATTTGACGATC	6	-
chr1	67873871	67873890	TACTAGGTGCTCAATTACTC	3	-
chr1	68886229	68886246	GTTCGACAGTCTGTGATT	1	-
chr1	68948197	68948220	AAGGAATTGTAGATGTGCCAGGGA	3	-
chr1	69756092	69756108	TACGTGGGTTTAAACTA	2	-
chr1	69875569	69875585	GGGTGAGCAGCTGCAGG	2	-
chr1	69965057	69965073	CAGTCCGATGATCGGTC	7	-
chr1	70728276	70728297	ATTACACATTGAATCGACACAT	6	-
chr1	71531694	71531712	TCTATTAATTGCTGGGTTC	2	-
chr1	71533327	71533345	CCCAAAGGTGAATTTTTTG	1	-
chr1	71533363	71533386	CCAAAGAATTCTCCTTTTGGGCTT	83	-
chr1	73631422	73631442	TTTGAACTCTGAACTTTGATC	1	-
chr1	75435188	75435201	GATCGATCTGACTA	1	-
chr1	75908018	75908033	TTTTCCCTACCGCAAA	7	-
chr1	78224100	78224112	CCGACGATCACGA	4	-
chr1	79409690	79409707	TGAAGACTCTTTCTCTTG	1	-
chr1	80609134	80609152	CAAGTGGTCCATGCTGGTA	1	-
chr1	82647433	82647447	AATAAAATCTCGAGC	47	-
chr1	83905021	83905038	GACCAGTGGGTTGGAGGT	4	-
chr1	84867822	84867837	AAACTCTGGTGAAGGC	3	-
chr1	85111446	85111464	ACACTACCATATGCTAAAG	2	-
chr1	85756600	85756616	CAATGTGACCAGATGTC	1	-
chr1	86236938	86236952	TGTCGGGGGTCGGAG	1	-
chr1	86621701	86621714	CCGACGATCTCTCT	1	-
chr1	87245260	87245278	GTTTACAGTCTGATGGATC	7	-
chr1	87717656	87717672	ATCGATCATAAATATCA	3	-
chr1	89478168	89478186	AACACTTCCACCATTACAG	7	-
chr1	89645953	89645970	TGGTGAGATGCCCCTTTT	1	-
chr1	91177399	91177421	CAAAGGGCGTTGCCGAGGACATT	2	-
chr1	91382191	91382209	AATACTTAAAACAGTAAGT	1	-
chr1	91406180	91406198	TCAATACAGTAACGGGAAT	1	-
chr1	91852802	91852827	ACCAAGCGTTGGATTGTTCACCCACT	125	-
chr1	91852844	91852894	CGTTCATAGCGACGTCGCTTTTTGATCCTTCGATGTCGGCTCTTCCTATCA	69	-
chr1	91852896	91852945	AGGAGGTGTCAGAAAAGTTACCACAGGGATAACTGGCTTGTGGCGGCCAA	48	-
chr1	91852950	91852977	TCACGATCCTTCTGACCTTTTGGGTTTT	6	-
chr1	91852982	91853036	GGGCAAAAGCTCGCTTGATCTTGATTTTCAGTACGAATACAGACCGTGAAAGCGG	10	-
chr1	91853065	91853099	AAACGGTAACGCAGGTGTCCTAAGGCGAGCTCAGG	4	-
chr1	91853117	91853148	TCCGGGGACAGTGCCAGGTGGGGAGTTTGACT	17	-
chr1	91961067	91961088	CACGGACATATCATGAAGTTTC	2	-
chr1	92187555	92187576	TCCAATAACTTCATACACAATG	1	-
chr1	92310743	92310762	AAAAATTTCAGAGGACTGTG	1	-
chr1	92581241	92581259	ACCCCTTCACTGACCTCAA	8	-
chr1	92925816	92925830	AACAGCCTGACGATT	1	-
chr1	92950222	92950235	TCGACCTGGTATTA	2	-
chr1	93018252	93018264	TTCGAGTGCGCAG	1	-
chr1	93023186	93023202	CTAAATACTACTGACTG	1	-
chr1	93545889	93545905	ACACAGAGTTAGAGTTC	4	-
chr1	93806039	93806058	ATACATTCCTGTGGGTCAAC	1	-
chr1	93981890	93981904	GGGTATAGCTCAGGT	1	-
chr1	94516491	94516507	AGGGTGAAAGCGGGGGA	13	-
chr1	94678693	94678713	CGTTAAAGTGGGTGAAAAGCC	3	-
chr1	95548687	95548704	AAAAACGTAATGAGGATG	6	-
chr1	95558994	95559010	TTACAGTCCGATGACCC	3	-
chr1	95621349	95621372	ATACCTGGTTGATCCTGCCAGTAG	1	-
chr1	96095847	96095865	AGTGCCATGTCTGATTTTC	2	-
chr1	96793036	96793052	TTATATAGTCCACGATC	1	-
chr1	97021727	97021743	TGTGGCTGATGACTGGG	2	-
chr1	97247277	97247294	CAGAACTTACAGTCCGAC	1	-
chr1	98044315	98044331	ACTGGGAAGCTTGAGTC	1	-
chr1	98510829	98510849	ACGCCTCTTCAGCGCTGTCTT	8	-
chr1	98511647	98511669	TTATTGCTTAAGAATACGCGTAG	17	-
chr1	98868795	98868813	ACCTATCTTCCCATTCCTG	2	-
chr1	99249667	99249681	CCAGCAGGCGAAAAT	3	-
chr1	99934170	99934191	CTCACAAACAGCTTAATACCTT	7	-
chr1	100086933	100086948	TGGAGCCGTAGAGCGA	1	-
chr1	100554885	100554907	TCATTATTCACATTTCTTTTTCT	5	-
chr1	101180527	101180542	TGATGAGTAGGCAGGC	1	-
chr1	101312580	101312596	GAGATGTTGGGTTAAGT	3	-
chr1	101896195	101896212	CCAGATTTGGAAGCACTG	1	-
chr1	104116117	104116130	TAAAGTCGACGAGC	1	-
chr1	105402300	105402315	CCTACCGCTGCCACCA	1	-
chr1	106596297	106596313	ACGATCTCAGAAAGTGA	4	-
chr1	107609696	107609710	CATTCGCACTTTATT	2	-
chr1	107987406	107987420	TCTCGGCTGCTAGCA	4	-
chr1	108113379	108113395	CGATGGCCTCTGTTGCC	1	-
chr1	108113574	108113592	GAGGGCCGCTGCGGTGAGT	1	-
chr1	110543092	110543107	GTTGCCAACAAATTGC	1	-
chr1	110635903	110635918	CAAACAGGATTAGATA	4	-
chr1	111490748	111490766	AATTCAAATGCAGCTTATG	1	-
chr1	112734133	112734148	TCTACAGTCCACAATC	1	-
chr1	112843484	112843500	GGACCTCATAAAGTGCC	1	-
chr1	113456740	113456762	CTACAAATACACATACTGGGCAT	1	-
chr1	114310988	114311007	ATGAATGAAATAAAAAATCT	1	-
chr1	115249436	115249454	CTAATGGACCAGGGTCACA	1	-
chr1	115268895	115268917	CTCTTGGGTTATGTGGCAACTCT	1	-
chr1	115273211	115273230	AAGTGTGTGGATCGTGATGT	4	-
chr1	115321843	115321866	AACTTATCATGAGCAAATATCGGA	9	-
chr1	115944078	115944095	ATCAGACTGCTGGCACCA	1	-
chr1	116247827	116247843	CCTGTGGATCGACCCGG	3	-
chr1	116780609	116780632	CAACAGCAACGAAATCTATAAGGC	8	-
chr1	117556408	117556423	TTTACGTACCTGCTGG	3	-
chr1	117840205	117840226	CCCTTTTCATTTAATATATTTT	1	-
chr1	119619075	119619097	ACCTCCACTCCATTACTGTCCCC	1	-
chr1	119779302	119779318	CTTCATCTTCTACCAGC	3	-
chr1	120150537	120150558	CAATATACACTCTTAAATATAC	1	-
chr1	120339460	120339475	AGTCGATGATCACATC	1	-
chr1	120455306	120455327	ACACATCTTTTATGCCATGTAT	1	-
chr1	120456386	120456404	CAACTAACGTAGAAACTCA	1	-
chr1	120464911	120464930	TTTCACTCTTCGCCGAGATG	7	-
chr1	145096640	145096653	TTGGGGTCGCGGGT	2	-
chr1	146543993	146544008	TCAGTGGTTCGAACCC	3	-
chr1	146626863	146626882	AACCTTTAATGCTGAGGTAC	1	-
chr1	149162644	149162657	CACGAAAGTCGGTA	3	-
chr1	149816691	149816712	CAGGTAATATAATTACATTAAG	1	-
chr1	149817218	149817236	CCTACATAATCCAGCCCTC	7	-
chr1	149821666	149821687	TAGATAGGTTGGGGCTTGCCTT	1	-
chr1	149858164	149858187	CCTGAACCGGCAAAATCCGCTCCG	1	-
chr1	150191126	150191149	ACTTTCTTATCAATCATCTTACTG	1	-
chr1	150192846	150192866	TTTTACTATTTTTGCCTTATC	3	-
chr1	150238794	150238816	TCGGTCTACCCCACTACCTCCAG	1	-
chr1	150248826	150248845	CTTCACCACCTCCACCCAGC	5	-
chr1	150548513	150548530	TCTAACCATGGTGCTATT	1	-
chr1	150621078	150621099	ACTACTCATCCAGTGACCAATA	1	-
chr1	150768781	150768800	TTGGTACAAGTTTACATGAT	3	-
chr1	150940320	150940340	TTTTACCTGATTGCCTTCATT	1	-
chr1	150965731	150965752	AATTATAATTGATTATACTAAG	1	-
chr1	150979074	150979087	CCATAGACTCGGCG	1	-
chr1	151149459	151149476	ACTCCTCATGCTGGGACT	1	-
chr1	151150592	151150607	CTCGAGGCTGATAAAA	1	-
chr1	151288762	151288782	TCAAGCTTTTGCATGGAGGCG	3	-
chr1	151314653	151314675	CAACACCCCCATGATACAGGTCT	1	-
chr1	151319266	151319288	AAGCCTAGAAGGGCAGAATATGT	6	-
chr1	151400738	151400760	CCACTCTTACCATTCGAAGCACC	6	-
chr1	151507969	151507989	GATGGTCTCTGAACCCTGAAT	1	-
chr1	151732152	151732171	CTGAACATTTGTATCCCAAG	1	-
chr1	151955697	151955720	CTTCTTTTCCCTAATTGCGGGCCT	1	-
chr1	152757471	152757487	GTAGAACTCTAGAACTC	8	-
chr1	153012117	153012136	TGTTCTACCTTTCTCTGATC	1	-
chr1	153311421	153311436	TGCCATCGGATGTGCC	1	-
chr1	153635575	153635596	ATTCTGGCTGCAGGACTGTTCC	7	-
chr1	153778640	153778657	TATTATGAATTGTAATTG	1	-
chr1	153779480	153779500	AACTCCCTCTCTCCCTGGAAT	2	-
chr1	154018087	154018104	GTTCTCTGAACTCTGAAC	10	-
chr1	154123518	154123532	TTCGTCTGACTTGGG	4	-
chr1	154166188	154166209	TGATATGTTTGATATTGGGTTG	24	-
chr1	154185043	154185066	TTCCTTAATGGGCAAGAATTTCCG	1	-
chr1	154556636	154556659	CCATCCTCCCATCCTGCACTTTAG	2	-
chr1	154561876	154561893	CTGTCAATGACTGCCATG	2	-
chr1	154805902	154805917	AATGCTGGCAACTCCG	2	-
chr1	154876503	154876518	CAACTACTGTGCACAA	1	-
chr1	154929580	154929602	CTCTCTCACTCCACTACTTTTTG	1	-
chr1	155112541	155112564	CTATGCCCTGGGCACTGTGGGCTA	1	-
chr1	155225153	155225172	CGCCGCGGCCTCTCCCCACC	1	-
chr1	155225891	155225912	TGTGGGGAGTTCACTGTGACCT	1	-
chr1	155305218	155305237	AAAATATAAATGCTGCTAAT	1	-
chr1	155313188	155313207	TTCTATCATAATGAACTATT	1	-
chr1	155316156	155316176	AGGGTAAGCTGAACCTCTGAT	11	-
chr1	155425840	155425856	GAGTCTGGTAATTGGAA	1	-
chr1	155450226	155450247	CTACTCACAAACTATCCTCCAG	1	-
chr1	155693452	155693467	AAGGCTCAATGTTCAA	1	-
chr1	155870131	155870151	AACTGCAGTGCTGTATCAAAG	1	-
chr1	156153037	156153057	AGCTATTCAGGAGGTTGAGCC	1	-
chr1	156287294	156287317	GAGGAGGACTTCACCCGAATTCTC	5	-
chr1	156305618	156305636	AAACATCAATGCTGCCAAG	7	-
chr1	156379252	156379267	TTCATGGTCTGGTCCA	1	-
chr1	156435360	156435378	CAAATCTGTGTGACTGGAG	1	-
chr1	156721178	156721194	TACAAATGCGGGGACCT	1	-
chr1	157092110	157092130	GGTCCTTATACAGAGCCGAAC	1	-
chr1	157092318	157092336	AATTCCTAGATGCTGCTTC	1	-
chr1	157094345	157094367	CTTATACTTTCTGACAAGGAAAC	1	-
chr1	159751139	159751157	CTCTCCCCGTGCGTTGGCC	8	-
chr1	159923404	159923419	GGTGTGGATCCGAGGA	9	-
chr1	159935486	159935502	TAGTGGATCAAAGATGA	6	-
chr1	160105951	160105965	TCGACAGTGACGATC	2	-
chr1	160107964	160107980	GGGACCTAAGGTGAGGC	5	-
chr1	160187273	160187293	AAACGCACTTTGGACTTTTTG	13	-
chr1	160209606	160209623	TCAATACCCTGCACTTTA	1	-
chr1	161049146	161049162	GTTCTTCCTTCCGACGA	1	-
chr1	161092141	161092164	ATCATCTGTGACATCAAGTTCTCT	3	-
chr1	161245489	161245509	AAGTTCTATAGTCTCATGATC	2	-
chr1	162083990	162084004	ACACCAGCTAAACAG	1	-
chr1	162124658	162124675	GTTCTGCAGTTCGAGACC	1	-
chr1	162945190	162945209	TATGCATCTTATTCTGAAAT	4	-
chr1	164545623	164545636	CGGCGGACCGGGCA	1	-
chr1	164955173	164955190	GAGCTCTGAACTCTGAAT	5	-
chr1	165755580	165755601	TCCCTGTCCTCCAGGAGCTTCT	1	-
chr1	166414749	166414763	CGTGGGTATGGTGGA	1	-
chr1	166883901	166883920	TTTAACATCAGAGTGGTGCA	1	-
chr1	166891891	166891909	ATGGGAGGCAGCAGTGGGG	1	-
chr1	167148470	167148486	TGGGCTGGCTAGCTCAG	1	-
chr1	168282313	168282330	CACAGTCTGACTCACTAG	5	-
chr1	168472457	168472475	ATCAGAGGGCTGCCAACCC	3	-
chr1	169425917	169425936	CAGAGTTCAGAGTTCAGAGT	12	-
chr1	169740556	169740570	TTGATGACTGCCTCG	1	-
chr1	169823791	169823811	CTACAAAACCTGTTACCTCAG	1	-
chr1	169953752	169953769	CATTAATCTTGCTGCTAA	1	-
chr1	170135742	170135757	CCATCATATCCACCAG	1	-
chr1	170942292	170942306	CTGCAGATCTCGAGT	7	-
chr1	171335441	171335458	CTTGAAGGACTTCCTTTT	4	-
chr1	171404177	171404195	GTCTTATGGCTGGAAGAGT	1	-
chr1	171454740	171454753	CGAAGCTGCGGATG	1	-
chr1	172107997	172108018	TGCCTGTCTACACTTGCTGTGC	8	-
chr1	172350009	172350027	AGCGTTTGAACTGATGGCA	1	-
chr1	173106319	173106336	ACATCTTGTCTTGAGGAT	1	-
chr1	173833337	173833356	ATACATGATGATCTCAATCC	3	-
chr1	173833974	173833990	TCTTTCGCTCCTATCTG	2	-
chr1	173836833	173836853	ACATCTGAGAGTAATGATGAA	2	-
chr1	174388511	174388529	GAGTTTACAGTCTATGATC	1	-
chr1	175002871	175002887	GTCACAGTCCTATGATC	3	-
chr1	175055386	175055401	ATACCACTACTCCCAT	2	-
chr1	175677623	175677636	AATCATAAAGTGCG	2	-
chr1	175937574	175937596	ATATGGAGGTCTCTGTCTGGCTT	1	-
chr1	176998514	176998531	TTTGAAAGGCTATTTCTT	5	-
chr1	176998546	176998568	CCCAGATAATGGCACTCTCAAAC	1	-
chr1	177626452	177626470	TTTAAAACTTGCTGCTTTT	1	-
chr1	178177610	178177627	CTAGCGCGGAGTTTTTTT	1	-
chr1	178989209	178989226	GTCCTACAGTTTGTGATC	1	-
chr1	179064545	179064564	ATCTCGGTGGGACCTCCAAA	71	-
chr1	179074832	179074852	ATTCTTACCATTGCTGCTCCA	14	-
chr1	179811722	179811740	AACAACTTTCATTACACTG	1	-
chr1	179888538	179888551	ATGCGCGGAAAATG	5	-
chr1	180700368	180700385	AACCTCTGGTGTTTCGGT	9	-
chr1	180919433	180919456	AATTTCACAATGACACCCAAATCG	1	-
chr1	181022813	181022832	CCTTCCATGTGCCTCTCACC	6	-
chr1	182360850	182360871	CCTCTCCTAACCTCGCTCTCGC	1	-
chr1	182360905	182360925	AGAGTCGAGAGTGGGAGAAGA	1	-
chr1	182889679	182889695	AACCATTGATGGGGAAT	1	-
chr1	183595842	183595861	TAATTTAAACTCTGGGCAGC	1	-
chr1	183823036	183823054	AGGAGCCCTTGGGAAATAC	1	-
chr1	183918748	183918765	TTCTGAGAGTTCTACAGT	7	-
chr1	184669864	184669881	TGTAGCGGTTATCATTTG	2	-
chr1	185028603	185028616	TGCGCTACAAGGAC	1	-
chr1	185393091	185393106	TGGATTCTTCACAGTG	1	-
chr1	187811141	187811156	CACCCGATATGCCCGT	2	-
chr1	188805499	188805516	TGACTCTGAACTCTGAAC	5	-
chr1	189060650	189060670	TGGGGCCTGATGTGGTGTTAG	1	-
chr1	189223826	189223842	TAACCTATAAACAATAG	1	-
chr1	190882472	190882491	AGTTGTATAGTCTGATGATC	3	-
chr1	191178114	191178129	AATTGTTCTGACGATA	3	-
chr1	192031583	192031600	AGAAGTTCTACTCTACAT	3	-
chr1	192404858	192404872	GCGTTGTCTGGAATT	2	-
chr1	193224713	193224732	CAATACAGCTTCTAACTTCT	1	-
chr1	195437236	195437252	TTTTTGGAAACAAAACT	1	-
chr1	197112304	197112321	AATCAACAATTGCACATG	1	-
chr1	198155147	198155164	CTCCTTCGAGATAAGATT	5	-
chr1	198495044	198495060	TGTTCAGAGTTAAACTG	1	-
chr1	198597169	198597186	CTTCAGGATTTGCTTAGA	1	-
chr1	198828017	198828041	ACAAGCTCACTGAACAATGAATGCA	13	-
chr1	198828198	198828231	ATTAAAATCAAAACCATCGACCGTTGATTGTACC	17	-
chr1	199397540	199397555	CATTTTGTCGTTGGGA	1	-
chr1	200377468	200377487	CATAATTGGCACTGGAATAG	1	-
chr1	200529940	200529959	CAATCCAAATTGTACAACAA	1	-
chr1	200928606	200928620	AGGGACTGCTGCCCG	1	-
chr1	201006594	201006611	TTCATATCTTAGTTGCAT	1	-
chr1	201242419	201242435	AGAAGAAACTAACCAGG	1	-
chr1	201435192	201435207	ACGAGCCCTGGGAGGA	2	-
chr1	201932180	201932195	TAAAACAGTCAGGCTG	1	-
chr1	202004151	202004169	CCCAGGGTGAGGTAATCCA	1	-
chr1	202102588	202102608	ATTCTTGTAACTGTACATTTT	1	-
chr1	202715029	202715051	AATCTTACAACGAATGGGCCTTG	1	-
chr1	202830746	202830759	GACGATCCGATCTC	1	-
chr1	202915660	202915680	ACAACGACTATCTGCTACATG	3	-
chr1	203193345	203193359	TGACGAACTCTGGAC	1	-
chr1	204327828	204327847	TGGGGAGGAGGCTGGAGCTC	3	-
chr1	204379516	204379536	ATCCAAAACACTGCAGAGATA	1	-
chr1	204391804	204391822	AATCCCTTGTATCTCCTTT	1	-
chr1	205113875	205113897	AGGGACTGATATAAGTAAGGAGA	1	-
chr1	205211010	205211024	TTGCGCAGCAGGTGA	1	-
chr1	205417489	205417511	TATGGCTTTTCATTCCTATGTGA	8	-
chr1	205577554	205577572	AAACAAAGGGATATTGCTC	1	-
chr1	205582845	205582859	TCGCTATCCACTCAG	3	-
chr1	205583778	205583793	ATCTATGCTAGCTAAC	10	-
chr1	205695908	205695924	GTTTTACGTACACTATC	1	-
chr1	205758348	205758366	GAGCAATATTGGTTTACTC	2	-
chr1	206664522	206664538	GAGACAGAGGAGCGGGG	1	-
chr1	206869391	206869413	AATCCTCACCACATGCTGCTATG	42	-
chr1	207056271	207056288	TGGGCATCTCTTCAACTC	1	-
chr1	207153889	207153904	CCACAGTCCGACGAGT	20	-
chr1	207220550	207220571	TTTTCTATTTTACTGAGCCTTA	4	-
chr1	207221197	207221219	CTTATCTGCAATCTTTTACTTTG	1	-
chr1	207517994	207518011	ACAGAGAGAGTTCTAAAA	2	-
chr1	207975209	207975231	TAGCACCATTTGAAATCGGTTAT	99	-
chr1	207975245	207975269	TGACCGATTTCTCCTGGTGTTCAGA	7	-
chr1	207990100	207990117	CAATTCTTATCAGACGTG	1	-
chr1	208042453	208042473	CAGCGGCTGCGCATCTCGGGC	2	-
chr1	208416998	208417011	GACAGACCGACGTC	1	-
chr1	210077664	210077681	TGATAGCTCAACTTAAAA	1	-
chr1	210258483	210258501	AGCATCAGGTAACATCAAA	28	-
chr1	210431585	210431607	ATAAACAGCACTTCCACTGGAGC	1	-
chr1	212180736	212180756	ATACCCATTCTACAGCACATG	1	-
chr1	212770632	212770646	TCTACAGTCGATGAT	8	-
chr1	213129914	213129928	GTTCGTGACTGGGGT	7	-
chr1	213754878	213754893	ACTGCAGCTCTCGAGC	1	-
chr1	213943582	213943598	AGTCCCAAGCTTGAGTC	1	-
chr1	214386312	214386331	GAAGCTGATCTTCTGGCTGT	2	-
chr1	215139159	215139175	CAACTCACCCTCTCAAG	1	-
chr1	215749930	215749953	AAAAAAAAAAAGCTTCAAACTTTC	3	-
chr1	215814337	215814350	ACTCTCTATCGATT	3	-
chr1	216464867	216464881	TTTATCGGCTGATTA	1	-
chr1	217145909	217145923	AGACAGTCCGTTGAT	2	-
chr1	217490940	217490958	ATCAAAAACGTACTTTACT	1	-
chr1	217804749	217804764	CCTACAGTCGACGACC	26	-
chr1	218395555	218395569	GTTGCTGGTCTCGAT	2	-
chr1	218706801	218706816	TGTCGAGTGTAAGTGC	1	-
chr1	219297125	219297141	GTGGAGCCTCTGGCTTA	1	-
chr1	219585970	219585987	ATATGGATTCTTCATGGT	1	-
chr1	220151640	220151654	AAAACGATCTCGAGC	1	-
chr1	220152022	220152041	CATTACCAATGCACTTTCTG	3	-
chr1	220291258	220291278	ATGACCTATGAATTGACAGAC	15	-
chr1	220316922	220316934	GACGATCGCGATC	1	-
chr1	221054640	221054656	CTCAGGATTGCAGAAGC	1	-
chr1	222232804	222232823	ATTGGGCTGTTTCCTAATGC	4	-
chr1	223590988	223591007	CTCAATACTGCACACCACAT	1	-
chr1	223971972	223971995	TAATGAATAAAGGAGTCATTTATG	3	-
chr1	224034475	224034489	CTCCCCGTATCGGAG	54	-
chr1	224573274	224573296	ATTTACATGGCATTGTGGTGGAA	1	-
chr1	224573851	224573871	CATTTACACTTAGACACTTTC	1	-
chr1	225609794	225609814	AGGGAAGTGGAAGTTAAATTG	1	-
chr1	225833533	225833551	GTTTGACTCTAGTTTGACA	1	-
chr1	226170506	226170527	ATATTAAATCTACATATTTAAA	1	-
chr1	226171034	226171056	CTCTAATAACTTATGTCTTCCTA	10	-
chr1	226171132	226171151	TTTATTTCTATCAGGTGCTG	1	-
chr1	226171995	226172013	ACTTTACAATTTTATTATG	4	-
chr1	226180599	226180618	ACTACGCGATGTCAATCATG	3	-
chr1	226419294	226419313	AAAACAAATATAATAACCAG	1	-
chr1	226553673	226553692	CAACCACACACAATGCGTAT	1	-
chr1	226555993	226556016	TCTCAGGGCAGCAGCGACTCTCAG	2	-
chr1	227052262	227052278	AGGGAACTGCCAGGCAT	1	-
chr1	227441004	227441023	TTTTTCAATTTCGACTCACT	1	-
chr1	228077462	228077480	AGCCTTTGGCATGGTGGAA	1	-
chr1	228594486	228594505	ATCCCTACGTCCCGCGTCCC	1	-
chr1	228609810	228609825	TGGGTCGTGTAAGTGG	4	-
chr1	229403697	229403715	CATAACTGCACATACGTAT	1	-
chr1	229457320	229457339	TATCAAACTTAATACCTAAC	1	-
chr1	229457349	229457371	ATTTATGTAGCTTGATGCTATAG	1	-
chr1	229460117	229460136	ACCTTTTGGCATACACCCAC	1	-
chr1	229471159	229471181	CACGAGGGCTGGGGTGCTGATTG	3	-
chr1	230296748	230296765	CCTCAACAACAACTTCAC	1	-
chr1	230504835	230504849	CTTCACCCGAGACTC	4	-
chr1	230724343	230724358	ACCTGCCTACTTATCC	1	-
chr1	230846063	230846083	ACCTCCCGGCTGGATGCGCAC	1	-
chr1	231359998	231360015	TCAAATAAAACGAGGATG	9	-
chr1	231465764	231465784	TAAGTGGTGATGGCCGGGCAC	3	-
chr1	231471628	231471650	TTACACAGTGGTTGCTTTCACCA	7	-
chr1	231472125	231472140	CCACTTTACTCTATAT	1	-
chr1	231475307	231475324	TCCGATCCCCGCCGGGCA	2	-
chr1	231500677	231500697	AATATTAGAAAATCACACAAG	1	-
chr1	231830628	231830645	AGTTGAGCCCAGAACCCC	5	-
chr1	232183400	232183418	TGGTTCAGTTCAGTAACAG	1	-
chr1	232729904	232729916	GTTCTAGTCCGAC	8	-
chr1	233389979	233390000	CAAACATTTTCATACCAAGGAA	1	-
chr1	234848794	234848809	TATGCGTGGGTCTTTG	1	-
chr1	234929502	234929520	TTTCTACAGCCCCACGACA	1	-
chr1	235274881	235274899	ATTTAATCTCTGAGACGTA	1	-
chr1	235330913	235330936	CTACAACAAAAGGACTTCAGGAAC	1	-
chr1	235758775	235758793	CTCTGAATTCACCTCTCAT	9	-
chr1	236017289	236017306	ATGAACCTTCATAGTTCC	2	-
chr1	236140690	236140712	TTAAGGAGGAAATTAGCATTCCT	7	-
chr1	236348346	236348364	ACGGGTGCGGTGGCCCACG	6	-
chr1	239417961	239417976	ACACAGCGTTGTGAAA	1	-
chr1	239528133	239528154	GGGGGTGTAGCTCAGTGGCAGA	2	-
chr1	239639958	239639973	AACCTATATGTAGCAA	1	-
chr1	239683642	239683655	ACGATCCGATCATC	12	-
chr1	240214545	240214560	AATCCGCTGGATGAGT	1	-
chr1	240255234	240255248	CATCTGCCGCCGCTT	2	-
chr1	240278905	240278922	AACCACCAAACCAGCAGG	2	-
chr1	240829030	240829048	TTCCTCTTTCCTCTTTTTA	3	-
chr1	240977316	240977330	TGACTCTTAGCGGTG	9	-
chr1	241240009	241240025	CATTGGGTGCACCGGTG	1	-
chr1	241671448	241671468	TCATCGCTGTCATCTCCATCA	9	-
chr1	241757090	241757110	CTTCCCCCAAATTGCTGCCCC	1	-
chr1	241798402	241798420	ATTACTTACTCTCAAATAG	1	-
chr1	243046692	243046707	CATGGCTGTCGTCATC	1	-
chr1	244113815	244113831	AAGATGATCAGATACCT	1	-
chr1	244572328	244572345	CATGCAAAATTGAGCTTT	2	-
chr1	244896659	244896674	CGATCCAAGTGCACTG	8	-
chr1	244922742	244922756	GAAATGCGAATGCTG	1	-
chr1	245016195	245016218	AACACTTTAATCTTCCCCTCACCA	3	-
chr1	245020936	245020955	AAAATCCAGGGAAATATAAC	11	-
chr1	245113466	245113480	CCGAACTGATATCCC	3	-
chr1	247481139	247481155	GATCTTGGTATAGTGAG	4	-
chr1	247893095	247893113	TTTTCTGTAGATCTCGAGC	37	-
chr2	349168	349181	TACAGCCCGACGTC	1	+
chr2	606180	606195	CCTTCTGCAGGCGATG	1	+
chr2	888169	888186	CCAATTCGGGAGCAGATT	3	+
chr2	1075526	1075540	CATCGATCAATATCA	1	+
chr2	1649865	1649879	TCTACAGTCTGCCGA	5	+
chr2	2468404	2468423	CTAGATTGTGAGCTGCTGGA	1	+
chr2	2626889	2626905	TGGATGGCTGGTTGGTT	1	+
chr2	2628825	2628837	GGCATTGCCGCGA	1	+
chr2	3497975	3497990	AGTTCCAGTCCGATGA	6	+
chr2	3612673	3612690	GCACCGGGAATTCTAAAC	3	+
chr2	6006909	6006928	TCTCGATGTTGGCTCATCTC	1	+
chr2	6714549	6714562	TTTCACAAATTCCG	1	+
chr2	7568348	7568360	ACGGACGTAGCTC	1	+
chr2	8298909	8298925	TAGTTGATGGGAAATTG	2	+
chr2	9489686	9489702	ACTGATTTCTGACGATC	1	+
chr2	9574051	9574068	GCTGAAATTCCTAATATT	1	+
chr2	9597109	9597129	TTCAAAAATATTACTGTAATA	2	+
chr2	9764451	9764469	TGAACTGTAGAGTTTGAAC	4	+
chr2	10050895	10050917	TAAAAATGACTGGAATGGGAGAA	1	+
chr2	10262929	10262949	CTCTCCCTCCGTGTCCCGCTC	1	+
chr2	10269397	10269416	AATATTTCACTGGAAGGAAA	1	+
chr2	10269871	10269889	TTACTTAAATATAAACCTG	1	+
chr2	10271309	10271329	TCCTTATATGTGTACAACATT	1	+
chr2	10473235	10473248	GACGATCTCTGCAC	2	+
chr2	11134907	11134924	AGCTCAATGAGAACAGAA	1	+
chr2	11675932	11675947	CACTTCCTGACCGTGC	1	+
chr2	13369737	13369752	ATAGCGAAGTGTATAC	1	+
chr2	16616730	16616746	TAGAAGGGGTCGGAGGT	21	+
chr2	16765708	16765724	TTCTACAGTCTGACCTC	1	+
chr2	17950056	17950076	AAAGGGCAAAGTTTACTTCAG	1	+
chr2	18485641	18485655	CACCTCGATGTCGGC	1	+
chr2	18675175	18675191	GAAAGACCCCATGGAGC	4	+
chr2	19024317	19024332	GTACAGTCTGACAATC	3	+
chr2	19758411	19758426	CCTGCTAACTTCAAAT	2	+
chr2	20647331	20647350	GCCCACCGTCTTCGAGAACT	2	+
chr2	20647774	20647793	ACGGCTCCCAGAACGGCTGC	6	+
chr2	20648973	20648992	AAATTTTCTCTGCACCTCTG	1	+
chr2	20739489	20739505	CTGGATGTGGACTCTCC	1	+
chr2	21041887	21041907	CTAGTCAGCTCCCTCTTATCC	1	+
chr2	21418418	21418434	ACATTCCCTACACTCAG	1	+
chr2	22373019	22373035	CTCAACTTTTTGATCTC	2	+
chr2	22926906	22926920	TCTATGCCGTCTTCC	2	+
chr2	23043860	23043876	TCTACAGCCTGACCATC	1	+
chr2	23761031	23761045	CGGGTTTCTCTTGAC	2	+
chr2	24222912	24222929	ACTGGAAACTATATTCAG	10	+
chr2	24371309	24371326	TTCCTTATCCTTGTGGCA	1	+
chr2	24729729	24729745	GAGAGTATGTTGATTGC	3	+
chr2	24991856	24991877	ATTTAAACCAAGATGCCTCCAG	1	+
chr2	25016339	25016357	GTGGATGGCGGGAATTCTC	3	+
chr2	25604594	25604609	GTTGGCGCTGCTGTCC	1	+
chr2	26358746	26358765	TTTAATATAAAGCACTGATG	1	+
chr2	26568481	26568496	CGGCACGCAGCGCACC	1	+
chr2	26616156	26616174	CTACAGTGCAGAATAAATG	3	+
chr2	26749485	26749502	TATAGGGTGGTGCCTACA	1	+
chr2	27015642	27015659	AAATTCACTCGTGGTGTG	1	+
chr2	27016993	27017015	TACTTATTATTTTAGCTCTTTCT	1	+
chr2	27017211	27017233	CTTTTCAGAAACTTAATTGGGGA	6	+
chr2	27249583	27249601	ATTCTCCTTGCACTTTACC	1	+
chr2	27273724	27273754	TTCCGGCTCGAAGGACTTCGTCTGTAATTTT	23	+
chr2	27319205	27319220	GCAGGGGGTCGCGGGC	1	+
chr2	27593611	27593628	ATGCACTTTTCCATTCCC	3	+
chr2	27604915	27604928	GCCGACTTAGCTCA	7	+
chr2	27663521	27663539	ACTCTCAGTCACCAGCTCT	1	+
chr2	27664624	27664641	TCAATTTTGCCAGGAACA	1	+
chr2	28277535	28277553	ACACCACAGTTGCTGCTAC	1	+
chr2	28634881	28634900	ATGTTGGTGGCTCACGGCCC	3	+
chr2	28985755	28985773	ATTCATGGTGCTGATTACA	1	+
chr2	29475434	29475449	GCCAGTTGTCGTGGGT	20	+
chr2	30723152	30723173	ATCTCTTATTTCTACCTCTTCT	1	+
chr2	31297069	31297091	GCAAAGCACACGGCCTGCAGAGT	1	+
chr2	31306818	31306833	GATCTCGCGGTTTTCT	2	+
chr2	31357045	31357060	TCTAAGGGTCGGGTAG	1	+
chr2	32180982	32180998	CGTTTATTTCAAAACGC	2	+
chr2	32264952	32264971	ATCGTCAGTCCCCGAGGCTC	2	+
chr2	32535614	32535635	ACAGTACTGTATTTTCAATCCT	1	+
chr2	34551774	34551790	GTTCTACAGTAAAAAAA	3	+
chr2	35652905	35652919	AACAGTTTGACGATC	3	+
chr2	35798073	35798090	TCTAAGTCTATTTGATCT	2	+
chr2	36060791	36060807	GGACCTTATAAAGGGGG	1	+
chr2	36304586	36304599	CTACGGCGATGATC	1	+
chr2	37199468	37199485	CCCTAAATTTGAAGTCTG	1	+
chr2	37686385	37686401	TTGGGTGATATGTATGG	2	+
chr2	37917245	37917262	TCATCAAACCACCCTCTG	4	+
chr2	38482767	38482785	TTCTACAGTTCGATGGATT	4	+
chr2	38522111	38522128	CAATAAACATTCCCATTG	2	+
chr2	39124597	39124613	AAAGAACTCTAGAACTC	1	+
chr2	39190284	39190299	TGCATGTCTAAGTATA	3	+
chr2	39212269	39212287	CATTTTGTTTGGGTGTGTG	9	+
chr2	39529341	39529357	CAAGTCCGACGATTAAA	5	+
chr2	40288944	40288963	TCACAGTGAACTGCCTCTTT	1	+
chr2	40685312	40685330	TTCTTTTCTGCTGCTCTAT	5	+
chr2	42425817	42425834	GAGGTGGTGGAATTGAAA	1	+
chr2	42474835	42474850	AGTCAACTTTGAGGAC	1	+
chr2	42859186	42859202	GATACCATCAAATATCA	3	+
chr2	44003923	44003945	AAACTCTCTGGGAAATTGCAAAA	1	+
chr2	44472068	44472081	TAGGGCGGGACACG	9	+
chr2	45567908	45567924	AAAACAGTCTGACGCTC	4	+
chr2	46296485	46296503	CCTTTTCTGGATTCTGATA	1	+
chr2	47694247	47694268	TTCCCCCTCATATCTCTGCTTT	1	+
chr2	48006431	48006444	AGTCGCATAAGGGA	1	+
chr2	48604755	48604774	CTTTTTATTCACTCTTCCCA	1	+
chr2	48718401	48718418	ACTTTTTATACGATATTG	1	+
chr2	49906993	49907011	TGCCTAATATGATGCTTGC	37	+
chr2	50351518	50351533	GTCTAGAACTCTGAAC	1	+
chr2	51132049	51132064	AGGCTCTTCAAGTCGC	2	+
chr2	51218032	51218049	ACAGACAGAGCAAAGAAT	3	+
chr2	51534396	51534413	GAGATCAGAGTTCATTTT	8	+
chr2	51864279	51864293	TGCATCAGACCGGAA	3	+
chr2	52389821	52389839	GGGAGTATGGTTGCAAGGC	14	+
chr2	52547701	52547712	AGACGGTCGAAC	1	+
chr2	54053032	54053049	CTTCTCGGCCTTTCGGCT	1	+
chr2	54510196	54510213	TTTTTATACTTTGCACAG	2	+
chr2	56411874	56411889	GTGTCGGACGAGGAGC	3	+
chr2	59022345	59022365	TGTCCTCTCTGTTCTCCTTTC	2	+
chr2	59275783	59275800	ATCCCACCCCTGACCCCA	1	+
chr2	61149193	61149212	CATTTACAACAATGCCGATG	1	+
chr2	61149843	61149866	ACTTTGGACATAGCGAATACAAAA	5	+
chr2	61245939	61245959	ACATTATCTGCTACCTTTTTT	10	+
chr2	61413969	61413986	CACATTTACCTCTTCCCT	1	+
chr2	61505774	61505791	TTCTACAAAAAAACAATC	1	+
chr2	62489183	62489197	CGCTGAGGAGCGAAA	1	+
chr2	63151198	63151213	TCCTGTGGATCGCCCC	1	+
chr2	63444574	63444591	GGGTGTATTAGTATCATG	1	+
chr2	64744671	64744690	TTTTGGGGGGCTTTCATCTG	1	+
chr2	65032372	65032388	AGATGTTCCACGCCCAG	8	+
chr2	65299415	65299433	CCAACTTGCATCTACCCCC	1	+
chr2	66661456	66661472	CTTTCCGACGATCATAA	4	+
chr2	66664866	66664878	CAGTACGACGATC	49	+
chr2	67625844	67625863	ACAAAAATTCCCAAGCATTG	1	+
chr2	68251887	68251900	AAAAGATCTCGAGC	9	+
chr2	68668218	68668235	CAAAATTTCCATGTGATA	1	+
chr2	68720522	68720538	GTCAAACTATAAAACTC	4	+
chr2	68758584	68758601	CTCACTCCTACCCTCTCT	1	+
chr2	69702469	69702489	AAACCACACACCCATCTCCAG	4	+
chr2	70101330	70101352	CATACAATTTTCTAATGGCCAAA	2	+
chr2	70111848	70111870	TTTCCCCATTAATGCACTTTCAC	1	+
chr2	70121110	70121127	ACTCCAAATGGGTCGCAG	1	+
chr2	70142198	70142221	ATGGTGAGTCGGGGATAAACACTC	1	+
chr2	70315702	70315723	CATCTACTCAAACCACCCATGA	1	+
chr2	70315896	70315918	TATCTAATCAATGCCAGGCTTTC	1	+
chr2	70316055	70316078	TCTACACAACTTTATCATCCGCTA	2	+
chr2	70318322	70318339	ATCATACCAATGCACTCA	2	+
chr2	71406011	71406026	ATAAACGCACTTTATC	1	+
chr2	72949086	72949104	ATGCATCAACCTGGCATTG	4	+
chr2	73819194	73819216	ATTCTCTTAACTATTGTTTGAAT	9	+
chr2	73933556	73933569	TTCTACATCCGATC	3	+
chr2	74254911	74254932	ATTTTCACTTTGGGCTGTTATG	1	+
chr2	74327723	74327745	ACCTCCGTCAATGGCTTCCACTC	1	+
chr2	74328163	74328180	GATGGGCAAGACACCTCT	1	+
chr2	74330186	74330208	CTGGAGCTGGAGTGCGAGGTTCT	1	+
chr2	74441622	74441640	ACATTACCATATGGAGGAT	1	+
chr2	74441676	74441694	TTCGCCTTTTCTAGGATTG	1	+
chr2	74733382	74733398	AGAAGAAGGTGAAGTAT	3	+
chr2	74781963	74781978	GAACCTTATCCGGGCT	1	+
chr2	75096235	75096255	TATAGTCCGGATTAAAAAAAA	1	+
chr2	75196666	75196684	CCTTCACCTATGCCGGGAT	2	+
chr2	75569000	75569018	TTGGACTTTTAATTCAAAG	5	+
chr2	75882736	75882756	AAACAATTCATAAGCACAATA	11	+
chr2	75883955	75883974	ATTTATTCTCTGCTGCTTTG	1	+
chr2	76820933	76820952	CTACTTCATTTTCTCAACTG	1	+
chr2	77711994	77712010	TTTACCCAAGCACAAAG	1	+
chr2	77971317	77971331	ACAGCGTACCAATAG	1	+
chr2	79716309	79716329	CAATGTGATTTCTGTCCAGTT	1	+
chr2	81594223	81594243	GAGTTCTACAATCCTATGATT	9	+
chr2	82332758	82332773	CTGATGTTTTGTGGCA	3	+
chr2	83503261	83503279	ATTTTTACTATGGCAGGCA	1	+
chr2	84161672	84161686	TACATTCAGACGCTC	1	+
chr2	84901636	84901653	ACTGATGGGGTCACAGGT	3	+
chr2	85210296	85210316	CATACATAATCTTAAATTCCC	1	+
chr2	85364417	85364432	CTACAGTCTGGCCATC	1	+
chr2	85444139	85444154	CTAGAACGTGGTGATT	1	+
chr2	85598228	85598244	TTCGAAGGACTGGGCTC	3	+
chr2	85788799	85788813	ATTGTTAGACTCGCC	1	+
chr2	86434348	86434371	ATCTCTAACATACTTCAGTGCAAG	1	+
chr2	86616274	86616292	TTCAGAGTTTTACAGTTCC	12	+
chr2	87000775	87000793	TCATTCAATGCAGGTTTTT	3	+
chr2	88998002	88998021	AATAACCAAGTGCTGGGAAT	1	+
chr2	89050052	89050073	CTACCCTCTGATTTGTTTTTAG	1	+
chr2	95416775	95416792	AAAATTCACACTGGGGAG	1	+
chr2	95622127	95622144	TCCATCAGTCTGATGATC	1	+
chr2	95848610	95848633	ATTATCCTCTCAACTAGATTGTAA	1	+
chr2	96910818	96910838	CACATTTAAGATTGCTATTAC	4	+
chr2	97475492	97475515	CTGTTTTTTACTGAGAGAATTTCT	1	+
chr2	97477298	97477321	TTTTCCCTTCCTATTTCAACCTCT	6	+
chr2	97498678	97498699	TATTCAGATTCAGACCTCTTTG	5	+
chr2	98670895	98670911	CCTTACCTCATTGCTGA	4	+
chr2	98856395	98856412	AGTGAAACAGACCTGAAA	1	+
chr2	99526488	99526503	CCACATCGCACTTTCC	3	+
chr2	99797621	99797644	ACGGCAGGCTTTGAGTGTAGCACT	2	+
chr2	101396146	101396164	CCCACGGCCCTGGCGGAGC	5	+
chr2	102384897	102384912	CATTGCTGTCGTCAGC	2	+
chr2	102571827	102571844	AGGGATGGCCAGGGGCAT	1	+
chr2	103343660	103343679	AACAAAAAAGTCTGATGATC	1	+
chr2	103443976	103443992	ATCTCGAAGCTTCCTTT	8	+
chr2	105476313	105476334	TAATCCCTATGCCCAGCAAATT	5	+
chr2	105544228	105544243	AAAATGTCGAGTTGAC	4	+
chr2	105913950	105913969	GCAGGAACTGTGAGTCTTCT	1	+
chr2	105956084	105956107	TCTTACTGACCTTTATGTCCAACA	1	+
chr2	106510170	106510191	CCTTTGGGGCTGTGCTTGCAAT	1	+
chr2	107503078	107503094	TTCCCGGCCCACGCACC	2	+
chr2	108690762	108690776	TACAGTCCGAAGAGC	1	+
chr2	109301141	109301163	CAAAAAAAAATTTATACCAGGTA	1	+
chr2	110290155	110290173	CTTATTTCTCTCAGGTGAA	1	+
chr2	111924714	111924735	ATTAACATCCCTGTCTCCCACT	1	+
chr2	111925931	111925951	CCACTTTACTTGTGCAATACT	8	+
chr2	111926657	111926671	CGGGTGAGTAATACA	1	+
chr2	111931619	111931635	GGGGGCCTGAGCCTGGA	1	+
chr2	113286287	113286306	TCGTGGACATAGCCATTTCC	1	+
chr2	113287034	113287053	ACCTGTAAGCATCAAATAAG	1	+
chr2	113333850	113333872	TAATAAACATACCTGTCATCTCC	6	+
chr2	113814518	113814532	TCTTTAGGTAGTGCC	1	+
chr2	115211528	115211542	TACAGTCCGACATCT	107	+
chr2	117188695	117188709	TCATGAAATTCGGTA	1	+
chr2	117649352	117649368	GGCTGATCTGGGTTGAA	2	+
chr2	117716421	117716434	GTACGACTCTTAGC	2	+
chr2	118187799	118187815	TCTTGGCCTCTACATTT	1	+
chr2	119107035	119107049	GTTCTACAGTGCATC	1	+
chr2	119191753	119191772	TCTCCAAAAGCTGTCTCAGT	13	+
chr2	119606564	119606581	TTCTCCCGTCTGCCGATC	1	+
chr2	120446863	120446877	TCAGAGTTCTACCGA	2	+
chr2	120734809	120734831	TCACTCTTTCAAAATCTATAACT	2	+
chr2	120739425	120739445	CATATAAATTTGCTGCTATTT	1	+
chr2	120867052	120867071	TTTATCAGTGAACTTACCTG	2	+
chr2	121242324	121242341	ATGGCATGTGGAAGCGTG	2	+
chr2	121379741	121379757	CGGTTTTGTCGAGTGAC	5	+
chr2	121442122	121442137	TTTACAGCTGACGATC	10	+
chr2	122011566	122011581	ATACAGGCTGACGAGC	1	+
chr2	122304721	122304735	ATCTCCTCATCGGCA	5	+
chr2	122523108	122523128	TAAAAAATATAGCCTTTACAT	6	+
chr2	122895964	122895982	GTTGTGAGGCTAAGTGACA	1	+
chr2	124095390	124095406	GATCCATGCATGTAAAC	1	+
chr2	125661193	125661210	CAACACATCACTGCACAG	1	+
chr2	126483392	126483408	CAGAAAGTGATGTTGAC	1	+
chr2	126927695	126927714	AGGTATACAGTTTTCTGCTT	1	+
chr2	127832566	127832583	AGTGCCCGGCCAGCTCAG	1	+
chr2	128774936	128774958	CACTGCTAAATCTGACTGGCTTA	1	+
chr2	130196191	130196205	GTTGGACGTGGGCGT	4	+
chr2	130478734	130478754	CTCACCTGGAGCATGTTTTCC	3	+
chr2	131125882	131125899	GGTAAGTGTTGGATTGTT	2	+
chr2	131486286	131486305	AGGTCTACAGCCCAGCGATC	1	+
chr2	131740930	131740945	AACAGTCTGACTTATC	1	+
chr2	131851279	131851302	AGACGCCAGGGCGCGGATCCTCAG	1	+
chr2	131904379	131904399	ATAACCCTGTGTGCAATAATA	2	+
chr2	134312909	134312926	TTCTACAATCTGACTATC	1	+
chr2	135676546	135676565	CCAACCTCATCCAGGAGATG	5	+
chr2	135714408	135714426	AATCTTCATTGGTGCTAAT	1	+
chr2	135819387	135819404	CTACTATATGGAGGGAAG	1	+
chr2	135893201	135893224	TCACTAATATATATCCAGGGGATG	9	+
chr2	136423016	136423037	TCACAGTGAACCGGTCTCTTTT	12	+
chr2	138543082	138543097	AAGGCTTTGACGGGTA	2	+
chr2	138952194	138952213	TTCCAAGTCTGACGATCAAT	2	+
chr2	139328909	139328926	CTTCTTCTTACTTACTCG	5	+
chr2	139846804	139846823	TCCTTCTGCTAACTTTGAAC	1	+
chr2	140566615	140566630	TGTATCCAAGGCTACA	1	+
chr2	140747861	140747876	CCGCCCGTCCCCCCCC	1	+
chr2	141308257	141308271	AAACGACTGCTAATA	3	+
chr2	141315557	141315576	TAGGCGCTCAACAAATACTT	1	+
chr2	142103778	142103794	TGATCCTAGTGATTTTG	1	+
chr2	142239037	142239050	TTCTATAGTCCGAC	1	+
chr2	142701443	142701460	GAGGGGGATGGAATTATT	2	+
chr2	142789368	142789385	TTTGGAACTAGAGTTACT	1	+
chr2	143490929	143490947	CGCCGGAGAGGATGTGGAG	1	+
chr2	144305298	144305317	TCTTCTACTTATTGAAATGT	3	+
chr2	145315665	145315678	TCTACAGTCACGAC	5	+
chr2	148718306	148718319	TCTAAGGGTCGGTA	1	+
chr2	150578171	150578186	TGAGCTGTCTTCGGTG	1	+
chr2	151477625	151477639	AGATCATCTGACGAT	1	+
chr2	152541484	152541497	TTCGCGCTGTGAAT	1	+
chr2	153523360	153523377	CTGGTTCTCCTTGAAAGC	1	+
chr2	153583442	153583460	AATTACGTGCAGTACATAA	4	+
chr2	153616273	153616295	ACATTCTTTCCACATGGGCTATA	1	+
chr2	153633341	153633358	GAATCCTTCAGGGTGGGA	9	+
chr2	154051627	154051643	TCCTTTCGTCCCTTGGA	2	+
chr2	154978777	154978797	TTTAAGTAATCTAGGATAAAA	5	+
chr2	155066830	155066846	GCATGCTAATTTCGAAT	1	+
chr2	157781488	157781509	ATTGAATCATAGTGGGTGGTTT	1	+
chr2	158765720	158765735	GATCCCTAAGCAACCA	1	+
chr2	159375303	159375325	AATCATAATTTTTGGTCAGTACT	1	+
chr2	159499071	159499091	CTTGTGGTGCCCTTCGAAACC	1	+
chr2	160604364	160604384	AAAACTCAATGAGCACTTTAC	1	+
chr2	160605214	160605237	AAATACAGGAATATCAGGGATTCT	1	+
chr2	160636855	160636871	ATCAAAAGCTATCGATT	4	+
chr2	162072101	162072115	AGGCGCAAGACTGTA	9	+
chr2	162363346	162363358	AATTCCGACGATC	5	+
chr2	162915355	162915370	CTACAGTTTGACAATC	1	+
chr2	166021695	166021711	ATAAACTGCCCCCCATT	1	+
chr2	166527823	166527838	AATACCACTGTGAATG	1	+
chr2	169995838	169995851	AATTACGACGATCA	1	+
chr2	170220504	170220516	ACAGTCCGGATCG	1	+
chr2	170591662	170591683	AATTTTCCATTGTCACCGAGCC	6	+
chr2	171815933	171815949	CTTCTTGACTGTTAAAG	5	+
chr2	172337879	172337898	AAATATAAAATGCTGGGAAC	1	+
chr2	172414594	172414613	ATTTTTTCTTGACTTCTTTT	1	+
chr2	173152586	173152600	TTCGGAGTTCTGAAC	1	+
chr2	173638373	173638386	CCCCCCCCGCGGAC	3	+
chr2	174232806	174232823	CTTCTAACTTGTTTACAC	1	+
chr2	174390780	174390797	GCAAACTCTGGTGGAGGC	2	+
chr2	174531000	174531016	AAGGGCCATTGCTCAAC	3	+
chr2	174641332	174641346	AGACCCACTCGAACG	187	+
chr2	174830751	174830765	TCTCCCACTTTCACG	2	+
chr2	175206741	175206754	GCGGCGACGTGGAC	2	+
chr2	175292863	175292882	ACTTGCATTATTTTCTTTAG	1	+
chr2	175528627	175528640	CCATAGAGCGTTGG	5	+
chr2	176890684	176890704	CCACACGTGCTGCATGTATGC	1	+
chr2	177005505	177005521	AACAAGGGTCGACGGTG	1	+
chr2	177015057	177015079	TACCCTGTAGAACCGAATTTGTG	82	+
chr2	177015097	177015117	CAGATTCGATTCTAGGGGAAT	2	+
chr2	177036242	177036261	CAGGAGAGAGCTGCGAGGAC	2	+
chr2	177053572	177053587	GGGGTCGGCGGCGACG	4	+
chr2	177428813	177428831	AAAAAAAAGATCTATGAAC	1	+
chr2	179388655	179388669	ACGATTGAAGCTCCC	1	+
chr2	181850904	181850919	CAACTGCTGCAAATGA	2	+
chr2	181927816	181927835	TTAAAACGCCTACTTGCAAG	1	+
chr2	182182301	182182315	CATGGAGCCGACGTT	1	+
chr2	182763910	182763928	CTTGGATTTGACCTTGATC	4	+
chr2	182783376	182783397	AAATCATCTGTTCTACCTCTTT	10	+
chr2	182794655	182794673	TATTTACTGTGCAATAACT	2	+
chr2	185113508	185113531	TCTTTTCACTAACGTCCTTTTACT	5	+
chr2	185414616	185414631	CGAAAATCTAAGGTTT	1	+
chr2	186142858	186142873	AGTGAGCTAACCTACA	1	+
chr2	186165677	186165693	TATGGGGTCGTGGGACC	5	+
chr2	187373765	187373782	TTGGGCATGTGCTATTAC	1	+
chr2	187700233	187700249	ATAATTAACACCAATGG	8	+
chr2	188868759	188868772	CGATGATGCCGAAG	1	+
chr2	190535512	190535528	TACTCTGCTGCTTTACT	3	+
chr2	191306374	191306389	CAGATCTCTACAGTCC	4	+
chr2	191457693	191457707	TCAGAGTTCACGATC	1	+
chr2	192193279	192193296	CGTAAAGAGCTTGGAGGC	1	+
chr2	192225414	192225434	TGTTCTATCAGCTGCTCTCTG	1	+
chr2	192267778	192267795	AAAAGCTGCCCTACATCC	6	+
chr2	194677356	194677371	TGAAACCAGTAACGTA	2	+
chr2	195691217	195691234	TTGTGGTCTTCCAGTGAG	1	+
chr2	197308921	197308938	CTGTAGTTAAGTTGGTAA	1	+
chr2	198099548	198099566	GCCCCAGTTGCCTAATGGA	1	+
chr2	198571236	198571256	CTTCCGCTACTTTCTCCTTCG	2	+
chr2	198572092	198572111	CCATTGATCACTGTCCTTTG	1	+
chr2	198582766	198582783	TAAAATCCTAGTATTTCC	2	+
chr2	199770046	199770061	TTCTCGGAATGCCCCC	1	+
chr2	200323117	200323134	AGCGGGGTGACGAGGACC	1	+
chr2	201340629	201340643	GCGGGAATAGCTCCA	1	+
chr2	201497142	201497161	CTCCCTTTACATCCCTCTCC	1	+
chr2	202082318	202082337	GACATCTTATCCATCCTCAC	3	+
chr2	202175633	202175647	AAAAAAACGACGATC	10	+
chr2	202461986	202462004	TGAATTCGGACTTCTGAAC	3	+
chr2	202526189	202526205	AGCTGGGTTCAGAACGT	8	+
chr2	202803451	202803465	AACTCTGGTGTAGGC	18	+
chr2	203601581	203601597	AATTCCTGTATAGACCT	1	+
chr2	204296720	204296741	TAAAAACCATCCAGGGGAACTT	3	+
chr2	205094533	205094552	ATGATCACTGAATTCTGAAC	4	+
chr2	205557969	205557986	CAAATTTATATCCATAAT	2	+
chr2	205840103	205840115	CCCGGACACGATC	1	+
chr2	206209369	206209385	ATTTCTGGTTCTCACCC	1	+
chr2	206660254	206660277	CCTTTCCATCTTTACAAATAAAAC	6	+
chr2	206697066	206697083	CCTACTTCAAAATCTCAG	1	+
chr2	207027064	207027081	TATATGTGTGACAGACAC	2	+
chr2	207174050	207174069	ACTTTCAAAATAATAAACCG	1	+
chr2	208791354	208791368	CAGCAGGACCGCCAT	1	+
chr2	210851835	210851851	TAAACTCTGCTGCTCCC	1	+
chr2	211878512	211878526	CGGTGCTGAAGCAAC	3	+
chr2	212331960	212331973	AGCGTTAATCGGAA	1	+
chr2	213295148	213295162	CTTCGCATGTTGGTT	1	+
chr2	216513488	216513506	ACTTCAGGGACATTTCACA	1	+
chr2	217057426	217057446	AATTAAATCATTTCTGGGAAA	1	+
chr2	217850787	217850801	GGGACTGTCGGGGGC	1	+
chr2	217942221	217942235	CCCCGGCTGGGACGT	2	+
chr2	218196770	218196792	CCTCCATCACTCCTCAGCAGTCC	5	+
chr2	218724801	218724818	TGCCCTGAGCTATGGCTA	1	+
chr2	219267380	219267401	TTCAAGTAATTCAGGATAGGTT	106	+
chr2	219457042	219457060	CTCCAGAAGATCTTGTTAG	1	+
chr2	219525817	219525840	TCCAACTGGGCCTGGTGGCATTCC	1	+
chr2	219619153	219619171	TCAGCTACCTCACGGGAAC	1	+
chr2	219894874	219894889	GGCCTGGTCTTCGGCC	1	+
chr2	220051561	220051577	AAATCCGTTCATGAATT	1	+
chr2	220412021	220412038	ACCACCAACAGCCATATC	1	+
chr2	220856520	220856536	TTAGGAAAGAACTGTGT	1	+
chr2	222865515	222865530	AGCAAGTAACCCTGAA	1	+
chr2	223894349	223894364	TCCTTTGTCCCTCGGA	15	+
chr2	224828592	224828614	ACTTACTAGGCAGTCTGGTGGCA	1	+
chr2	224831681	224831703	ATAGACGGCCGTGGAACTATTCC	2	+
chr2	225014308	225014325	TTAGATTAGGTAGTTGGT	1	+
chr2	225122012	225122031	TTTTCTACAGTCTGACGATA	311	+
chr2	225385260	225385278	ATAAAGGCTGGATAAAAAA	1	+
chr2	225559429	225559446	CATACAGGGTAATCTAAC	9	+
chr2	226029345	226029364	TCTCTTGCAGCCTGCAGGTG	3	+
chr2	226286458	226286476	AGAGATGTGTAGTTTATGG	1	+
chr2	226527629	226527641	ATATCCGACGATC	4	+
chr2	226786474	226786490	TTGAAATACCACTCTGA	10	+
chr2	227097884	227097898	CGACGATATCTGAAT	1	+
chr2	227702164	227702180	GTGCATACTAATGCTAT	1	+
chr2	228389593	228389616	CCAATTTTGCTAACTTTGCACATT	1	+
chr2	230231715	230231729	ACGATCAGGATGATC	4	+
chr2	231065879	231065893	CGCAGTTGGTTAGCA	1	+
chr2	231740479	231740498	TTTGGCGGCGGTGACCCTGC	1	+
chr2	231803272	231803288	GGCAGTTTGACTGGGGC	6	+
chr2	232638215	232638229	AGTTCTACAGTCGAC	3	+
chr2	233345174	233345192	GATGCACCAGTTCTGGGTC	9	+
chr2	233576947	233576967	TCAAAATTATGTTCCGTGAAA	1	+
chr2	234472595	234472614	CTACTTCGAGTTGTCCTTTA	2	+
chr2	234707147	234707162	TAAAGAGCTCGTAGGC	4	+
chr2	234825834	234825857	GTTCACTAATTATCCATTCCCTAC	5	+
chr2	235298333	235298349	GCTGAAGGATATGTATA	1	+
chr2	235766807	235766827	CCACCACCACCTCCCAACCCC	1	+
chr2	235931222	235931238	GGTGGATTGAAATGTTG	2	+
chr2	235950007	235950028	TACATCCTCCTTCACCGAATCC	3	+
chr2	235950151	235950165	TCTCTCGGAACTCTC	2	+
chr2	235962277	235962293	CCATCAGATCGGGGACA	1	+
chr2	236718469	236718491	TCTAGAAACTCAACCAAATTATT	1	+
chr2	236825339	236825354	AAAGCTTGGCCGATGC	1	+
chr2	237028154	237028169	TTCGGAGTTTGAAGCT	8	+
chr2	237034772	237034789	AAGCTAAGTGGAGCTCAC	6	+
chr2	237522001	237522017	TCCTTCGAGCTAAGATT	1	+
chr2	237913806	237913821	AACGGGTAATGGGGAA	1	+
chr2	238662024	238662045	ACAAACTTCATGTACCAGGTTG	1	+
chr2	239315336	239315350	GGACGGACGAACCTC	11	+
chr2	239355266	239355288	GATGTCCTCGTAGACTGTCATTG	1	+
chr2	239357455	239357474	TTTTGGAGGGACCAGGTCAC	3	+
chr2	240043488	240043502	GCGCCTGTGGGTCAC	1	+
chr2	240220846	240220862	TATTGCACCCGGCCTGT	1	+
chr2	240529538	240529554	GAGAAGGTTGCTGGTTC	2	+
chr2	240702377	240702394	CGTGCTGGGGATAGAGCA	1	+
chr2	241297485	241297501	AGCCTGGTGGCCGTAGC	1	+
chr2	241328807	241328823	TCACCCCTGCACTCTCC	1	+
chr2	241395432	241395454	TCTGGCTCCGTGTCTTCACTCCC	25	+
chr2	241518120	241518140	TCCCATTAAACTTCCACTCTG	1	+
chr2	242122417	242122437	CAATTAAATCTTGCCACACTG	1	+
chr2	242276804	242276822	ACAATTATCTCCTATATTG	2	+
chr2	242291547	242291566	TATTTCATTGCTGTGTCACA	1	+
chr2	242292387	242292406	AAGCCTGGCTTGGGTTGAAA	1	+
chr2	242436445	242436461	TCCCGCTGGGGCCTCCA	2	+
chr2	161465	161482	GCCCCAGTGGAACCACCA	3	-
chr2	361991	362005	CCCCGTGAACCTTTA	1	-
chr2	1652016	1652037	ACTACAGGGTCTACTGCAATCT	1	-
chr2	1653358	1653378	CCCACCGGCGCGTGAACAACT	1	-
chr2	2297436	2297451	TCAGGCGGAAGCTTTG	1	-
chr2	3063470	3063483	TGTCCACGCCGTTG	1	-
chr2	3483130	3483147	CTCCGTGAGGACTCCAGC	1	-
chr2	3786526	3786540	GTCCGATGATCCATC	1	-
chr2	4153590	4153605	ACTTTCACCAACCCTC	1	-
chr2	5393494	5393508	TGCACAGGTTCGTCC	1	-
chr2	5636502	5636518	GTGCGACTGCTTTGGTG	2	-
chr2	6072793	6072807	ACTGGCGCTGCGTGA	1	-
chr2	6389438	6389458	TCTGAACTCAGAACTTTGAAC	1	-
chr2	6448811	6448823	AGACCGATAGCGA	1	-
chr2	6989828	6989849	CATCTTAATTTTACTTCAGCCA	1	-
chr2	7190101	7190114	CGAGGAGATTGTGC	1	-
chr2	7255951	7255966	TCGAAGAAAAGAAATC	1	-
chr2	7573488	7573504	GTTTCTGATGTCTAACC	5	-
chr2	8993314	8993333	AAGGCCATAGGAATGAAAGT	1	-
chr2	9333201	9333222	GATGATCTCCTGAACTCTGAAT	1	-
chr2	9629793	9629812	TCTCTAAATTGTGGGTCTAT	1	-
chr2	9853815	9853834	CTTGGGTCTGTTGTCCATTT	1	-
chr2	10196096	10196110	CACCGGCCCGTGGGC	1	-
chr2	10497656	10497670	TCACAGGCGACGATC	1	-
chr2	10861112	10861124	CCGTACGACGATC	1	-
chr2	10986683	10986701	CCTCATGCTAACTTTGAAT	12	-
chr2	11680778	11680797	AAAAGCTGGGCTGAGAGGCG	17	-
chr2	11731803	11731819	ATTCTCAAAGGTGGATT	1	-
chr2	13075487	13075502	TCAGAGAGTTCTACAG	2	-
chr2	18736782	18736800	CTAACATTCTTTTTACCAG	1	-
chr2	19491954	19491975	TTGGCTGCTGCCACTGCTGAGT	1	-
chr2	19709045	19709059	TCTAAGCTGACGATC	8	-
chr2	20162797	20162818	AAATAAAACAAGTAGCAGTATA	2	-
chr2	20232927	20232949	ACAATAAATCCTATACCAGCTTT	1	-
chr2	20497379	20497398	CCAAATCCATACATTATTAG	1	-
chr2	20508221	20508241	CTAATAAACCACTTGTTGAAG	1	-
chr2	20558872	20558885	AGCACGATAACTTG	1	-
chr2	20723432	20723448	ATACGTGTTGTCCCGGT	1	-
chr2	20884931	20884948	ATTTCAAAAGTCTGCACG	1	-
chr2	21218965	21218982	TGAGGCTGGGAACCAAGG	3	-
chr2	22453690	22453704	TGGGGTATCTGGATC	1	-
chr2	22645702	22645715	AATCGTCCTCCTCG	1	-
chr2	22969793	22969805	GTTAGTCCGGATC	2	-
chr2	23995540	23995559	ATATATTCCTTGTCTTCCAT	1	-
chr2	24163624	24163638	CCGACACCGACGATC	5	-
chr2	24261808	24261827	CATTCTTATATTTGGGACAG	1	-
chr2	24317344	24317360	AAAAGCCTGTTTTAAGA	1	-
chr2	25967296	25967314	TTCATCCATCGCAGGTCTC	1	-
chr2	26477290	26477307	GGTCTTATGGCTGGAAGA	3	-
chr2	26755330	26755345	CAGCAAATGTTCGCCC	1	-
chr2	26756635	26756649	AAAACAGTGACGTTC	1	-
chr2	26852929	26852944	CAGTCAGTCCACGATC	2	-
chr2	27355117	27355131	GTGGCCATGAAGTCG	1	-
chr2	27429377	27429399	ATCTACATGGGAGTTGTGCTCTA	1	-
chr2	27606401	27606424	GAGGGAAGCAGTTGATTGTAGCCA	2	-
chr2	27797014	27797027	TGTCTTCGGTATCG	3	-
chr2	28083977	28083992	CCTGGTGGCGCACCCC	2	-
chr2	28890673	28890688	CTCGCCGTGGTCGTGT	1	-
chr2	30834669	30834683	GAGTTCTGCGTCATC	1	-
chr2	31069169	31069187	GTTCTACAGTCAGAAGATC	4	-
chr2	32386333	32386346	TCGAGGGCTTAACC	1	-
chr2	32905494	32905511	GAAATAGCTGGTTCTCTC	1	-
chr2	35074059	35074070	CCTATTCGAACG	1	-
chr2	35204549	35204564	TGGGTGGGCCATCGCT	3	-
chr2	37085303	37085319	TTTACTGTAGCCTGTCA	3	-
chr2	38522821	38522840	TAAAAGGATATTTCAGGGAA	5	-
chr2	38523290	38523310	TAACTCTTTTTTTACCTCATG	1	-
chr2	38524711	38524731	AAGCGCCATGAACAGAGAACC	1	-
chr2	38524876	38524893	CAAGCAGCAATGCAGGAG	1	-
chr2	38525410	38525430	CCTAAACTCTATAGCTGTCTT	1	-
chr2	38525500	38525523	CAAAAATATCTTCTATGCTGCTCG	1	-
chr2	38569907	38569930	TTCCAGGCATTGTGGCTCTAACCC	42	-
chr2	38589009	38589025	TTAAAAAAACATCTTCG	1	-
chr2	38705069	38705084	GTTGAGGCCGTTGAGC	6	-
chr2	38810814	38810833	TAGGGAATTTTACTATTTAT	3	-
chr2	38975267	38975280	CGACGATCAAGATC	1	-
chr2	39254180	39254203	TATCTTACTGACTTGAATTTCTCT	6	-
chr2	39983028	39983045	CTGCTAAAGAATGGCCAG	1	-
chr2	42101799	42101811	AGGTTCGACGATC	3	-
chr2	42291092	42291105	CTTTCAAGCGTCCT	5	-
chr2	42561547	42561562	AAACAGTCTGACGTTC	1	-
chr2	42671361	42671381	CAATCTTTAGTGCACTTTCTC	2	-
chr2	42879483	42879501	ATGTAGAGGAAATCTACGT	1	-
chr2	43449666	43449684	GTAGGTTTTTGAATGTAAC	6	-
chr2	43452795	43452809	GCTCGGGCTTCGCGC	2	-
chr2	44103985	44103997	TATTCCGACGATC	2	-
chr2	44938769	44938789	ATTTTCTTTTCCTGCTGCTTA	1	-
chr2	45127142	45127158	TGGTGGAATTGGTAGAC	1	-
chr2	45198354	45198371	ACCGTCTGATGATCTCTC	1	-
chr2	46245083	46245099	AGTGGAGAATTTGGACA	1	-
chr2	47123685	47123704	TTGCGACCTGAGCAACAACA	2	-
chr2	47129925	47129944	CAAACATGGTCAGTATTCTG	1	-
chr2	47388970	47388986	CTATATTAGTGCTGCAG	1	-
chr2	48030431	48030447	ATTACAGTCCAACGATC	396	-
chr2	48789461	48789477	TCTGAACAACTCTGAAC	1	-
chr2	48829492	48829507	ACATCTAATCCATCGG	1	-
chr2	49080726	49080740	TCCTGGAAGTTGCGC	1	-
chr2	49335880	49335895	CAATTCACCCCTCCTC	13	-
chr2	49572086	49572102	CTTACCTGGTCTTGACA	1	-
chr2	49629623	49629641	ACAACCTTTCTGTATCTCA	1	-
chr2	51283200	51283214	CTTAACTCTAGTCAG	1	-
chr2	51515473	51515488	GCTTTACAGTACGATC	3	-
chr2	51673151	51673169	AAAACACTGAACTTTAAAC	1	-
chr2	51880043	51880060	AGTTTACAGTTACGATCA	6	-
chr2	52965046	52965061	TGTAGTTAAGCTGGCA	1	-
chr2	53338340	53338355	CTGATCCTAATTGCTC	1	-
chr2	53897697	53897718	CCTACATAATTATTTGCTCTAT	1	-
chr2	55401594	55401612	AAACACACATTTCTCTACT	4	-
chr2	55920806	55920824	AGCTGTGGCCGTGGACTTA	1	-
chr2	56210155	56210177	TACTGCATCAGGAACTGATTGGA	53	-
chr2	56216155	56216176	TAATCTCAGCTGGCAACTGTGA	6	-
chr2	56227847	56227865	GATTCTACAGTCTGACATC	9	-
chr2	57312166	57312179	ACAGTCCGGCGAGC	1	-
chr2	59365552	59365564	TAGGGTGTTACGC	3	-
chr2	60687210	60687231	CCTTTCTCTTGTGCAATAATTT	5	-
chr2	60769040	60769060	CTCAGACTGAACTGGAGGATG	1	-
chr2	60773289	60773307	ATTTTTATCGAGCACAAAC	2	-
chr2	60899200	60899213	CGATCAGTAGCTGG	2	-
chr2	61493127	61493149	CACAACTGGGTTATGGCACAACA	1	-
chr2	61698108	61698125	CTCCCCCCCTCTCCCCTC	1	-
chr2	61719525	61719547	TACATAGTAGGTCAATACCCACG	1	-
chr2	61722588	61722606	GGGAAACTCTTATGGAGGT	2	-
chr2	62100395	62100414	ATCTTGCATTACACTTTCTG	1	-
chr2	62115522	62115541	CTTCAGCAACATTTCCGCCG	1	-
chr2	62223487	62223505	AATCCCACTTCTGACACAC	1	-
chr2	64320509	64320530	TTTTTGACACTTGTAGAAACCA	1	-
chr2	64371295	64371310	CGGGCTGTCTGCTCGC	2	-
chr2	64825486	64825503	TGACGATCTCCACTGAGA	1	-
chr2	65539858	65539878	AAAATTCCTTCAACTGCATTG	1	-
chr2	65817098	65817115	TTCGGGATGGATAATTGC	2	-
chr2	66175608	66175624	CATCGATGAACAACTTA	1	-
chr2	66246988	66247003	AGTCAAGGATGCTGGC	1	-
chr2	66861339	66861355	TACAGTCCCAGACGATC	1	-
chr2	68406313	68406335	TCAACTGCCATGTGCTCTGCTTC	1	-
chr2	68413649	68413672	AATTGTAGACAAAACCATAATAAA	7	-
chr2	69001795	69001811	GCCCCCTCCAGCGGACC	3	-
chr2	69444355	69444373	CTTTTGGTGGGAACTGCTG	1	-
chr2	69553737	69553754	CAGGACAATTCTTTTTTG	3	-
chr2	69769659	69769675	ATTATCCACCGGGACCT	1	-
chr2	70308286	70308307	TGTAGATAGTAACAATTTGACC	5	-
chr2	70430009	70430023	AACCACTCGGGGATG	3	-
chr2	70452086	70452104	CCATTCATCTAATGTCCTG	1	-
chr2	70523208	70523228	AATTTTCACCAACTTATTACT	1	-
chr2	70523638	70523656	TAACAAAATGACAGGACAA	1	-
chr2	70675047	70675069	TTTCGAGGGCACATGGGTCACCA	4	-
chr2	71277401	71277420	ATGGGGGCTGCTGCATAAGC	1	-
chr2	71487218	71487232	ATACGGGGCTACACT	2	-
chr2	73151573	73151586	CTTCCGCTCGGCGC	1	-
chr2	73231778	73231798	TCTTCTAACCTCACCCTCTCC	7	-
chr2	73300510	73300531	AATAAAACATTCATGTACTGCA	2	-
chr2	73994009	73994028	TTCAATAGGTGCCGGGGACA	1	-
chr2	74605164	74605181	CAGGAAGTACTTCACTTG	1	-
chr2	74733354	74733371	AAACGGATTCGGGAATTC	10	-
chr2	74755925	74755948	CCCCCCACTCCTCTGCTGCTATTC	1	-
chr2	75102946	75102962	GCCTTTAGTTCCTCGGA	1	-
chr2	75160577	75160596	TTCCACGGATCAAAGCAACA	1	-
chr2	77641040	77641055	CACAATCCAGAAGATC	2	-
chr2	77891226	77891243	TCCATGATCTAAATATCA	5	-
chr2	78141179	78141194	GTGGGCCCATTAAGTA	1	-
chr2	79071435	79071448	TGCTAACCTCGAAT	3	-
chr2	80180813	80180827	GAACGTGAGGTTAAG	1	-
chr2	80329998	80330010	CTACGTCACGATC	5	-
chr2	80853795	80853808	TGCTTACTTCGAAT	1	-
chr2	83677762	83677778	TACAGTCTGAGATCATC	3	-
chr2	84321877	84321891	TTTCCCTCTTCGAAT	24	-
chr2	84678602	84678619	TGACTTCTGCTCCTGTGG	1	-
chr2	84783010	84783027	AGAGGAGTGGCAGAGTGG	1	-
chr2	85549801	85549824	TCACCAATGGATTGTGCTGCTCTC	1	-
chr2	85553761	85553783	ACACTTTCGGATTCCACGGGTAG	1	-
chr2	85765034	85765055	TTCTCAGGGAACGGCCTGCTCC	1	-
chr2	86254673	86254691	ACTTCTACCTCAACACCCT	2	-
chr2	86610133	86610152	AAAACCGATGAACTCTGAAT	1	-
chr2	88315901	88315919	ACGCATCGATTTGGTATTG	1	-
chr2	88529157	88529172	TGGTAGTGGGCTATCA	3	-
chr2	96356939	96356955	CTTCCCACTTTGCACCA	1	-
chr2	96494564	96494577	TATTCTCCGGGGGT	1	-
chr2	96851330	96851351	TTACCATTAAGTTCCTCTAAAA	1	-
chr2	96959141	96959162	AAGAGGATGTCCGACTCATTGG	3	-
chr2	96961228	96961246	CTGGTGCGGCTCATCATTC	1	-
chr2	97095214	97095228	AAAGGTCGTTGGTTC	1	-
chr2	97260415	97260434	AATTTGCCAAGTCAGAGAAG	1	-
chr2	97373015	97373035	CTACAACAAATGGCAGGAACA	1	-
chr2	97526255	97526277	CGGGCACCTGCTCTGTCTGGGAC	3	-
chr2	98280418	98280436	CCGCCGTCCCGGTCCTCCC	1	-
chr2	98994246	98994259	CGATCCCCTGGCCG	1	-
chr2	99224789	99224810	ACCTGGGCGCGTGTCTGCTGCA	1	-
chr2	101010326	101010347	TCCCATACACAGTGCTGCACTC	1	-
chr2	101014535	101014558	TCTACATGGAGCGCCTGGAACTCA	1	-
chr2	101550040	101550056	GTAGATGAGTATGGGGC	1	-
chr2	101654351	101654366	CCTCACCCGGAGCATG	2	-
chr2	101861906	101861919	AAGCCTGTACGCGC	1	-
chr2	102720021	102720038	TTCTAGCATTCAAGGTCT	1	-
chr2	103831349	103831364	AACCTTTACTATAACT	18	-
chr2	105251060	105251077	TTCGTCCCTACCAACCTC	1	-
chr2	105676616	105676636	CAAAAATGGTTGGGGTAATAG	1	-
chr2	105884082	105884098	TCAACTCTGCAAAACTA	1	-
chr2	105924372	105924391	CACTGAACGAGAACCCTGTG	2	-
chr2	105938477	105938492	GCTGTTGTCTGTGATA	9	-
chr2	106039116	106039135	CTCACCTGGAGCATTTTTTT	3	-
chr2	107503042	107503058	CTCGGGGCCGCGGTTCC	2	-
chr2	108541423	108541439	TTCTCAGTCTGACAATC	1	-
chr2	109150612	109150631	CGGGTGGCTGGGGTAGGGGC	2	-
chr2	109534931	109534944	CGAAACTCAGGTGC	9	-
chr2	110876248	110876264	CCTAAAGTAATACGTTC	1	-
chr2	110969143	110969162	ACTTCTTCTTGCACTTTATG	7	-
chr2	111398891	111398911	AACCAGACAATTTCATACTTG	1	-
chr2	111841211	111841227	AGTTGTGCGATATGGTC	2	-
chr2	112469086	112469099	TAGGCGTTGGTCTG	1	-
chr2	113737456	113737472	CCCAACTAGACCCACCA	6	-
chr2	114035068	114035080	ATCGCTATCGATT	2	-
chr2	114451763	114451782	AACACTCTCTTCCTTAATAG	1	-
chr2	114464809	114464828	TCAACTTAATTACCAGACCC	2	-
chr2	114475308	114475324	TATGTGAGCTGGGTTTA	9	-
chr2	115695120	115695153	AAAGAACTTTGAAGAGAGAGTTCAAGAGGGCGTG	4	-
chr2	115918816	115918830	CCTGTCGGGACCCGA	3	-
chr2	116109875	116109893	TTGTTGATGAACTCTGAAC	3	-
chr2	117598349	117598366	AAAAGCGAAAAATAAAAG	1	-
chr2	118713125	118713143	CAAATAAATCTACCTCATT	1	-
chr2	118742426	118742442	GTGGACGGGTTGTGTGC	1	-
chr2	119887612	119887625	CTAAGTCCGACATC	12	-
chr2	121103490	121103505	GGCGGAGGTCGCGGGT	4	-
chr2	121254018	121254033	CAAAACGACAGTGATG	2	-
chr2	124279788	124279805	TTCTACAGTCTGATGCTA	2	-
chr2	126140843	126140857	TCTACAGCAACGATC	1	-
chr2	127165960	127165974	TGAACGCTGAAGCCG	3	-
chr2	127592079	127592096	TTAGTGATGGTGATGGTG	3	-
chr2	127945089	127945105	CCTCCAAAAGCTGGATG	1	-
chr2	128222204	128222221	GTGGGAGGCTTTGAAGCA	5	-
chr2	128229752	128229770	ATTACTTGCGTGCCTTGTT	3	-
chr2	128350295	128350311	TTCCCGGCACCCCACCA	1	-
chr2	128512344	128512367	AGAAGGATATAGGACATCATATTT	2	-
chr2	128521457	128521476	CCCATACATTGAGTTTACAC	2	-
chr2	128556529	128556551	TTATCAGAACTCATTAACATTAG	1	-
chr2	128621010	128621030	CGCTGGCAAGTTTGTGGGAAG	7	-
chr2	128621393	128621416	CAGCAATTTTTTCCTCTCTCCTTG	5	-
chr2	128757986	128758006	CATCCTCCATCTGCAGCAATC	5	-
chr2	129103434	129103449	CTCGCCCCCGGGAGAC	2	-
chr2	129171165	129171180	GTTCTACGTCTGACGA	50	-
chr2	129931564	129931583	CTTCACCAAACTTCTCAAAG	1	-
chr2	130525833	130525853	GCTGGACGTGCACCGGCTTCC	4	-
chr2	131572934	131572946	GACGATCATCCGT	1	-
chr2	131850893	131850912	CTCGGAGGGTCAGCCTCTTA	3	-
chr2	133010854	133010875	TTTTAGTGGTGGATCACTCAGC	6	-
chr2	133011920	133011935	TGCGGAGGGATCATTA	2	-
chr2	133011956	133011980	ATCTAGAGGAAGTAAAAGTCGTAAC	10	-
chr2	133012042	133012060	GTTTAGTGAGGCCCTCGGA	3	-
chr2	133012136	133012152	ATGAATGAGGAATTCCC	4	-
chr2	133012317	133012336	TAGAGGGACAAGTGGCGTTC	5	-
chr2	133012572	133012591	TGAAACTTAAAGGAATTGAC	1	-
chr2	133012713	133012770	TGTTTTCATTAATCAAGAACGAAAGTCGGAGGTTCGAAGACGATCAGATACCGTTGTA	30	-
chr2	133012842	133012895	ATTTTGTTGGTTTTCGGAACTGAGGCCATGATTAAGAGGGACGGCCGGGGGCAT	924	-
chr2	133013080	133013117	TTAAAGTTGTTGCAGTTAAAAAGCTCGTAGTTGAATCT	243	-
chr2	133013140	133013163	AGTCTGGTGCCAGCAGCCGTGGTA	23	-
chr2	133013165	133013185	AATGAGGATCAATTGGAGGGC	17	-
chr2	133013251	133013268	ACACGGGGAGGTAGTGAC	4	-
chr2	133013411	133013434	CGATGACCCATTCGAATGTCTGCC	4	-
chr2	133036282	133036305	GTGGGGAACCTGGTGCTAAACCAT	11	-
chr2	133036538	133036557	TGACTGAACGCCTCTAAGTC	2	-
chr2	133037537	133037556	AAAGCATCGCGAAGGCCCTC	1	-
chr2	133037562	133037578	AGGGGAATCCAACTGTT	5	-
chr2	133038121	133038140	AAGGGCTGGGTCGGTTGGGC	12	-
chr2	133038191	133038212	GGCATGTTGGAACAATGTAGGT	3	-
chr2	133038693	133038713	TCTTGGTGGTAGTAGCAAATT	1	-
chr2	133038877	133038896	TGAGAGTGGATGGGAGCGGC	1	-
chr2	133038983	133039011	TGGCCATGGAAGTTGGAATCCGCTAAGGA	35	-
chr2	133039138	133039152	GTGGAATGCGAGTGC	1	-
chr2	133422312	133422329	AGTTTTTCCTCTTGACTA	1	-
chr2	134257937	134257950	CGCTTGAGTTGTAA	2	-
chr2	134275402	134275420	TTTCTACAGTCTGCTGATT	2	-
chr2	135201448	135201466	ATTCCCAGGATGCGGCTTC	4	-
chr2	135860172	135860186	AAGACAACGCTCAAC	1	-
chr2	136621787	136621808	AAGGCTATGACTAAAATTTTAG	11	-
chr2	136996544	136996560	TTCTACAGTCAGATGAC	1	-
chr2	139046082	139046105	CAAATGGTTGAGACTGAGCTAAAG	3	-
chr2	140674239	140674255	GGTGGATCTTTTGGCTC	1	-
chr2	141274492	141274506	TGCGATGGTCAGAAA	4	-
chr2	141698782	141698802	GAGTTCTATAGTGATGATCCA	50	-
chr2	142035384	142035403	TACTACTCTCTTTTTAAATT	2	-
chr2	143400307	143400324	TTTTACATTCCCGCTATA	1	-
chr2	146319864	146319879	AGGATATGTATTGAAA	7	-
chr2	146533246	146533262	ATTAACACTGTGACATC	1	-
chr2	147363576	147363596	TAGATGACTGGGTTGATAGGT	11	-
chr2	148091125	148091143	ATAGTTTTACAGTTCACGA	1	-
chr2	148800402	148800417	GATCGATCCCTTTATT	1	-
chr2	149690309	149690324	CGGGACGGCTGGGAAG	1	-
chr2	151730464	151730482	TGTTGTACTTTTTTCTTTG	3	-
chr2	152835135	152835147	ACCCATCCGAACG	19	-
chr2	152925943	152925959	TCTGGTGATGATGCTCT	1	-
chr2	152982905	152982928	TAGAAGAGTATTATAATACTTTTC	1	-
chr2	154231862	154231876	TATCCGTAAGTGAAT	2	-
chr2	156590287	156590304	AGAGGGACTAACAGTGTT	1	-
chr2	156875110	156875126	AAAAACGAACTCTGAAC	1	-
chr2	157396858	157396872	GCCAGTCCGACGCTC	1	-
chr2	157982898	157982914	GTTCTACAGTCCTGAAC	1	-
chr2	158741357	158741373	TCTGGACTCCGAATCCA	5	-
chr2	159440469	159440510	TTGGGAACCTGGCGCTAAACCATTTGTAGACGACCTGTTTCT	11	-
chr2	160139470	160139489	ACAAAACAATTCGCCTGTAC	1	-
chr2	160206453	160206469	AGTTCTACAGTCCTCTC	9	-
chr2	160899504	160899522	GCTGGATCACCTCTTTTCT	10	-
chr2	161091237	161091252	CATACGGTGGATGCCT	5	-
chr2	161406228	161406246	TATTTACTGTGCGATAATT	1	-
chr2	164602042	164602058	ATGCAAGTCGAATGGTA	9	-
chr2	164736721	164736739	ACTCCAGTGTCAGGCTACC	1	-
chr2	165168965	165168982	ATGCATTTAGGTGCAGTG	4	-
chr2	165477820	165477836	CCCCCCGGCCGGCGACA	1	-
chr2	166505050	166505066	AGAGGGGGTACAGCTCA	1	-
chr2	166624734	166624750	ATTAACAACATTTTTTG	1	-
chr2	168504811	168504824	GATCAACGAAGTTC	2	-
chr2	168655794	168655806	CTGTTCGGACGGT	1	-
chr2	169626604	169626619	TGAACGAGACTCTTGC	4	-
chr2	169659679	169659698	CTGCTAAACCAGTCTGAGAG	1	-
chr2	169985528	169985548	ACTTTGAAAATCCAATCTATG	1	-
chr2	171192315	171192330	AAACTCTGTTGGAGGC	10	-
chr2	171746936	171746951	TCAGGATACCAGAAGC	1	-
chr2	172966348	172966369	GAGGACCTTGAGCCTGAAATTC	2	-
chr2	173912954	173912969	GATGTGGAGAAGGGTT	1	-
chr2	174771420	174771440	TAAATTCCAGTACTGCCTACT	1	-
chr2	174938299	174938319	AAAGGAGTTAGTTTTGAGGTA	8	-
chr2	175425033	175425051	TGAAACAGGGTGATAGCTC	5	-
chr2	175426300	175426316	TATACAAGTGTTGCTTC	7	-
chr2	175957842	175957864	ACAAAAAAGGAAAGTCTGGGTTC	2	-
chr2	176272350	176272366	TCTCACTGGTGAAAAGA	1	-
chr2	176379042	176379061	TTATCACTTACGCTAGGAAG	1	-
chr2	177053901	177053915	CCGCCGTCGTCGGCC	1	-
chr2	177067167	177067183	AGCAGGCGTATTGCTTG	1	-
chr2	177648442	177648464	AAATTCAAGGTCTTTTTCAAGGC	4	-
chr2	178102813	178102833	CTTTGATTGACTTTGCAAAGA	1	-
chr2	179428829	179428844	TGTATACGGACTGATG	8	-
chr2	179665137	179665151	CTACTTCGACTGCTG	1	-
chr2	180278613	180278628	TCCGCTAACTTTGAAT	1	-
chr2	180726573	180726588	AGTTGGTCTGACGATC	1	-
chr2	181407535	181407550	GTTCAGAGTTCTACAA	1	-
chr2	182041929	182041948	AGTAGCATCTAAAAATATTA	24	-
chr2	182321937	182321959	GGGATGGCTCTGGGCTCAGCAAG	4	-
chr2	182584035	182584050	CTGTAGGCGTAAAATA	1	-
chr2	183821294	183821316	ATAAATTGCACACTGCACTTTCT	2	-
chr2	184303477	184303491	TGACGATCCCTGAAC	4	-
chr2	184784658	184784674	TTATCTATTTTCTATAC	4	-
chr2	184880547	184880566	CACTGTGTGGTTCCTGGGAT	1	-
chr2	185178080	185178096	CAACAAACCACCAACAC	1	-
chr2	185542189	185542209	ATTTTCAAGATCTGTTCTATC	5	-
chr2	187263770	187263783	TGGATAACCGAAAT	4	-
chr2	188255603	188255619	GCTAGATCTCATGGAGT	2	-
chr2	189060704	189060725	ATGTATGTGTGCATGTGCATAT	1	-
chr2	189663645	189663660	CATTTTTTTACCGCAG	1	-
chr2	190743653	190743668	AAATTCGCTGTGAACA	1	-
chr2	190953601	190953618	ACAGGCCTTTGGCCCAGA	1	-
chr2	191402725	191402746	GATGTGTTGTTGCCATGGTAAT	9	-
chr2	191481743	191481757	CCGTCAGTCCCGCCA	5	-
chr2	193496329	193496343	AAAAGGTCCGATGAC	1	-
chr2	196377577	196377595	AGGCAGTGTGGGTGACTCT	1	-
chr2	196822045	196822061	CTCAAATGCCTGAGGAA	1	-
chr2	197002197	197002217	ACTCATTACCCAATCCCCATG	1	-
chr2	197010682	197010704	ACTCATTAAACAAATACTTGAAG	1	-
chr2	197053946	197053963	TCAGTGGCAGAATTCTCG	2	-
chr2	197405718	197405731	ATTGACGGAAGGGC	4	-
chr2	198114382	198114396	TCTACATTGACGATC	1	-
chr2	198247260	198247273	AACTGATGGTGCGG	3	-
chr2	198257120	198257143	AAAATTTACAACTCCATCTACATT	2	-
chr2	198283665	198283684	ATTTTCTAGGCTTCTATTCT	1	-
chr2	198288582	198288602	AAATTTATGGTGGAAGTGACA	1	-
chr2	198874734	198874750	ATCGATGATCAAAAATC	4	-
chr2	198937884	198937897	GTCCATAAATATCG	1	-
chr2	199902223	199902241	CTGAACCTGAACTCTGAAC	16	-
chr2	200136735	200136752	ACACCTATAGACTGAATA	1	-
chr2	200797754	200797774	CAATGCACATTAACACTTTAG	1	-
chr2	201354243	201354261	ACTCTCACTTAATTCAACG	4	-
chr2	202606986	202607006	TTTACAAAGATATAACTCCCC	1	-
chr2	203066074	203066092	CCACCTTTGTGCCGGGAAA	1	-
chr2	203643018	203643038	TACACACACATCAATCACTCA	1	-
chr2	204152686	204152699	CCGACGATAAAAAA	1	-
chr2	204694363	204694377	CCACAACGCCAACTG	9	-
chr2	205683239	205683253	TACTGTATGACGATC	1	-
chr2	207305263	207305280	AAATTACACCAGGCAATA	1	-
chr2	207527478	207527493	AGTAGCATCTCTGAAC	4	-
chr2	208291373	208291392	TTTTTTTATTTTGGTGCTTT	1	-
chr2	208741528	208741543	AAAAGCCCTGGCGGAG	1	-
chr2	208864433	208864451	TGTAATTCCTTGTCTTCTC	4	-
chr2	209988704	209988723	CAACAACTTCTTCACCCAGG	1	-
chr2	211930755	211930770	CTAATTCAGGGAGGTA	4	-
chr2	213949022	213949039	CTATACAATTTACTCCTT	1	-
chr2	214877652	214877668	GAAACTCTGGAGGAGGC	1	-
chr2	215068239	215068253	TTCAGGCCGATGATC	5	-
chr2	215409510	215409525	AGGGTGTAGAATACCC	1	-
chr2	215592224	215592246	CAAGGATACATTAGATTATTTTG	3	-
chr2	216292996	216293014	ACCTGGAGCAAGAAGGATA	2	-
chr2	216931124	216931145	TCATTCCCATACAATGCAACAT	1	-
chr2	217164002	217164017	CAAGCTAAGATTCTGC	6	-
chr2	217537321	217537341	ATGGATAGCACAGTTGTCAGA	1	-
chr2	217862502	217862516	ATGTCGAACTTGACT	3	-
chr2	218253107	218253123	AAAAGGCTCTGGCTAAT	6	-
chr2	218538671	218538687	GCTTTACAGTCACGATC	1	-
chr2	219130628	219130650	CCCACTCACCTGTGTTGCTGCCA	3	-
chr2	219140227	219140250	ACATCATCTACATCTTCACCTTTG	7	-
chr2	219503280	219503299	CCATCATGCCCTCACCCACA	2	-
chr2	219513763	219513784	CCATTACCCCTTCGCTGCTTTC	6	-
chr2	219516979	219517000	GTGTACTTCTGTGAGCGCTGTG	1	-
chr2	219866370	219866391	TTTGTTCGTTCGGCTCGCGTGA	70	-
chr2	220077757	220077780	ACTCTGCAGGACGTGTCTTTCACT	1	-
chr2	220090221	220090238	ACATCCTATTTGCCAACA	1	-
chr2	220094035	220094058	GGTTGTCCGCTGTTGGGAGCTGCC	4	-
chr2	220413800	220413821	CTTGAGCCCTCCCTCTCTCATC	1	-
chr2	222427168	222427187	ATTAACTATGGGGCAATCCA	1	-
chr2	223034854	223034871	CGATGGCCTTGGGCAAAC	1	-
chr2	223168572	223168588	CCTCTTTCCTGCCGCTG	1	-
chr2	223435628	223435647	AAAGCTGGGTCTCATGTTTG	1	-
chr2	224562514	224562529	TAACTGGTACTAATGA	2	-
chr2	228458415	228458431	TGAAAGGAGGAACTATA	2	-
chr2	229348808	229348826	AAAACTCTGAACTCTGAGT	1	-
chr2	230045521	230045541	GATCGAAAGGGAGTCGGGTTC	2	-
chr2	230045589	230045609	AGTCGGTCCTGAGAGATGGGC	16	-
chr2	230045694	230045710	CAGGGTGCCCTGGAATG	1	-
chr2	231657639	231657655	GATCACGCTGACTCTGA	1	-
chr2	232199833	232199851	CTTGACGGTAACAGCTGTG	6	-
chr2	232321770	232321793	CAACAGAAGAAACTCTTCAGGAAG	1	-
chr2	232324975	232324992	CTACGGCTTTCAATCTCT	2	-
chr2	232325083	232325101	ATTGTAGTGTGCTGATGTG	1	-
chr2	232329176	232329190	CGAGCTCTCGCTGGC	1	-
chr2	232545693	232545709	CCGCCGCGGTCCGGCAA	1	-
chr2	232788144	232788159	ACTGGGCGTAAAGAGA	1	-
chr2	233280228	233280242	GCCGCCTTAGCTCAG	1	-
chr2	233635969	233635983	AATGGATGGCGCTCA	1	-
chr2	233655240	233655257	AAGTTCAGAGTTCAGAGT	6	-
chr2	233792328	233792344	GTGCGCGTCCCGCTCGG	1	-
chr2	233940847	233940864	GCAGCTGACTTGTGGAAG	2	-
chr2	234363493	234363508	TGGGTGCTCATCGCGC	1	-
chr2	234387431	234387447	TTGGTAACCTTGCTGTT	5	-
chr2	234749727	234749749	CAAAACTCTTTCAGTCCCAGATA	1	-
chr2	234750085	234750105	CTTCATCGGGAATATTGCCTG	1	-
chr2	234762536	234762556	TACAACCAGCCCTTCGAGGAC	1	-
chr2	234885448	234885467	GTTCTACAGACCTGTTCATG	1	-
chr2	235667209	235667232	AAAAAATATTTCCCTGCTCTTAGA	2	-
chr2	235996535	235996552	AGGACCCGTGGGGAGGAG	5	-
chr2	236167809	236167824	AATCAAACTGACGATC	2	-
chr2	236597998	236598012	TACGGGCCGATGAAC	1	-
chr2	236919346	236919362	GAGGAACACCGAAGGCG	1	-
chr2	237066126	237066139	CCGAGCCGCCTGGA	1	-
chr2	237638210	237638224	CATCTCGGAGATTCC	1	-
chr2	237908511	237908524	CGTTCGGGAAGGGT	1	-
chr2	238039831	238039846	ACATTCGCACATCATA	1	-
chr2	238502475	238502488	GGCGGGCTTCGGCA	1	-
chr2	239009174	239009188	GCGTGGTGAACCAGG	1	-
chr2	239079133	239079151	CATGGTATTGACTTAAAAG	1	-
chr2	239755839	239755851	TCGCTTCGCGGGT	1	-
chr2	239881080	239881095	TGATGGGCTATCAATT	2	-
chr2	240206826	240206846	TTTGAACTTTGAACTTTGAAC	3	-
chr2	240313330	240313345	GCATCGGTTGAGATCC	9	-
chr2	240651060	240651078	CGCAGCCCCCAGGGGACCC	3	-
chr2	240882442	240882461	TGAAGCCAGCTCTGGTCTGG	1	-
chr2	241367080	241367093	AGCGTCCGACGATC	78	-
chr2	241656783	241656801	TCTGCCCAGATGCGGGTCT	1	-
chr2	242187509	242187530	TCATCATTAACTTTCCAGACCC	1	-
chr2	242199315	242199332	TCTCTCTGAACTCTGAAC	12	-
[truncated: 9,690 more rows]
