# Supplementary material for: Advancing the functional utility of PAR-CLIP by quantifying background binding to mRNAs and lncRNAs
Source: Genome Biol. 2014 Jan 7;15(1):R2. doi: 10.1186/gb-2014-15-1-r2 (PMC4053780; doi:10.1186/gb-2014-15-1-r2)
Supplement: Additional file 7 — Is a table of re-analyzed PARalyzer output for clusters of at least 5 reads and 2 T-to-C conversions for the AGO2.LCL35 library from [64]. [file gb-2014-15-1-r2-S7.gz › AGO2.rep2.clusters.csv]

chr1	43973605	43973624	AAGTCTGTTGAGGTTGGAGT	4	+
chr1	100525493	100525513	AAAATCCTTCTTGCTGCTAAC	3	+
chr1	110141562	110141582	TTCACCACCTTCTCCACCCAG	202	+
chr1	112528953	112528973	TTCAAAGTGGCTAAGTTCTGT	9	+
chr1	148241512	148241531	TCAGGGCGAAGCTTATCCAT	3	+
chr1	155165028	155165043	TATTGCACTCGTCCCG	38	+
chr1	162312351	162312372	GATGAGCTCATTGTAATATGAG	16	+
chr1	182751202	182751223	TTGAGCCCAGTAGTGACCACCA	4	+
chr1	193105682	193105703	TAGTACTGTGCATATCATCTAT	5	+
chr1	209269530	209269547	GTATGTGGGTTTAAAAGA	3	+
chr1	209605511	209605531	TCCTTCATTCCACCGGAGTCT	342	+
chr1	6281581	6281603	TCCCTTCACTGCACTTTCTTCCT	3	-
chr1	9211752	9211773	CAATCAGCAAGTATACTGCCCT	9	-
chr1	28358594	28358615	TCCTGGGCTGTAGTGCGCTATG	10	-
chr1	35135215	35135235	AACAGGTGACTGGTTAGACAA	412	-
chr1	38594915	38594931	ATTGCTCGTGGCTCTTA	4	-
chr1	68947532	68947554	AACTTATTTTCTTTTTTGCAATT	3	-
chr1	71533362	71533385	CAAAGAATTCTCCTTTTGGGCTTT	45	-
chr1	91852785	91852820	GTTGGATTGTTCACCCACTAATAGGGAACGTGAGCT	211	-
chr1	91852871	91852897	AAGCGTTCATAGCGACGTCGCTTTTTG	69	-
chr1	96557208	96557227	ATTTACGTATGAGTGTTAGC	4	-
chr1	98317971	98317989	CTGTGATGTTGAGGAGGTT	3	-
chr1	98511647	98511668	TATTGCTTAAGAATACGCGTAG	165	-
chr1	112394061	112394079	AGAGGTATGTGAGCTGGGT	8	-
chr1	161493635	161493654	CGATTCCCGGCCAATGCACT	5	-
chr1	179064547	179064564	ATCTCGGTGGGACCTCCA	164	-
chr1	207975211	207975231	TAGCACCATTTGAAATCGGTT	108	-
chr1	220291258	220291277	TGACCTATGAATTGACAGAC	9128	-
chr2	27273724	27273741	TTCCGGCTCGAAGGACTT	15	+
chr2	27737348	27737368	TAAGTTTGCACTTCCTATACA	15	+
chr2	50388858	50388879	TATCTGTTGATCTTCCCAGTAG	3	+
chr2	85771958	85771978	AAATCCCTTCATACTTGAACG	6	+
chr2	105913950	105913968	GCAGGAACTGTGAGTCTTC	30	+
chr2	111925931	111925951	CCACTTTACTTGTGCAATACT	3	+
chr2	135207822	135207838	AGCGGTTGGCGTCCTCC	5	+
chr2	173877308	173877326	GATTCTCCTTCGGTTCACC	6	+
chr2	177015057	177015078	TACCCTGTAGAACCGAATTTGT	56	+
chr2	201687650	201687669	TTCTATCTTTCCAGGCAAAA	3	+
chr2	207965852	207965872	TCAAATGCTTAGACTTCTGGT	3	+
chr2	219267380	219267400	TTCAAGTAATTCAGGATAGGT	166	+
chr2	225122013	225122031	TTTCTACAGTCTGACGATA	190	+
chr2	235047758	235047775	TGGGCAATGGCGTGAAGC	3	+
chr2	241395432	241395453	TCTGGCTCCGTGTCTTCACTCC	78	+
chr2	5584446	5584465	CATGCCCCGCGCTCACTGGA	5	-
chr2	19491954	19491975	TTGGCTGCTGCCACTGCTGAGT	8	-
chr2	38523290	38523310	TAACTCTTTTTTTACCTCATG	6	-
chr2	56210155	56210176	ACTGCATCAGGAACTGATTGGA	131	-
chr2	56227899	56227920	AAATCTCTGCAGGCAAATGTGA	1996	-
chr2	60687212	60687230	CTTTCTCTTGTGCAATAAT	3	-
chr2	106039115	106039134	TCACCTGGAGCATTTTTTTT	4	-
chr2	133012737	133012752	ACGAAAGTCGGAGGTT	78	-
chr2	133013085	133013112	GTTGTTGCAGTTAAAAAGCTCGTAGTTG	205	-
chr2	133013140	133013186	TAATGAGGATCAATTGGAGGGCAAGTCTGGTGCCAGCAGCCGTGGTA	48	-
chr2	133038910	133038930	AGCGTTGGGCCCATACCCGGC	4	-
chr2	133038983	133039009	GCCATGGAAGTTGGAATCCGCTAAGGA	16	-
chr2	198288545	198288561	ACATCAATTGCTGCAAC	3	-
chr2	215023675	215023694	TTTGGCATTAGCACATTGTT	3	-
chr2	219866370	219866390	TTGTTCGTTCGGCTCGCGTGA	320	-
chr2	225307246	225307262	CGCGGGTTCGAGTCCTG	23	-
chr3	33094335	33094353	GGTTCCAGGAAATAGCTCC	6	+
chr3	58759824	58759843	GGGGTGAAAATTCTCAAGGA	4	+
chr3	73461702	73461718	AGTTCTACGTCTGATGA	3	+
chr3	157845290	157845310	TTTGGCATTAGCATTTTTGCT	11	+
chr3	160122395	160122416	TAGCAGCACATCATGGTTTACA	378	+
chr3	160122433	160122453	CGAATCATTATTTGCTGCTCT	24	+
chr3	160122541	160122560	CTAGCAGCACGTAAATATTG	3	+
chr3	197768068	197768089	ATGCAGTTTTAAATGGGAGGTA	3	+
chr3	4170765	4170782	ATTGGTCGAGGGTTTATC	4	-
chr3	10436183	10436204	AGGCAGCGGGGTGTAGTGGATA	2236	-
chr3	31079982	31080001	AGCTGTAGAGAAATTGAGTC	3	-
chr3	39173787	39173807	AGACCTGGCTCAGATCTCAGC	61	-
chr3	49057633	49057654	AATGACACGATCACTCCCGTTG	203	-
chr3	52302351	52302373	TGAGGTAGTAGTTTGTACAGTTT	425	-
chr3	62750351	62750368	TTGATTGAAGCCTCGGTA	4	-
chr3	170736377	170736396	TTTTCACTGTCATCACTGCT	3	-
chr3	175145817	175145838	ATTTAGATTAGTGCCATTTATG	7	-
chr3	179383102	179383124	CGGATTGGAGTTAGCTCAAGCGG	73	-
chr4	31764024	31764044	ATTCAGATAGTGTTAGTCATG	4	+
chr4	45663310	45663330	TTTGGTTCTCAGGGCTTCATC	8	+
chr4	67336421	67336441	TGTGGCATAAGATAGAGTTCT	3	+
chr4	103919289	103919307	ACCTGAAACTGTGTATGTA	15	+
chr4	111858582	111858600	TGAATTCGCTGGACCTGGT	7	+
chr4	138584590	138584609	CTGGGAAGTGAGAGTGTGGC	4	+
chr4	166307454	166307474	CTTCTTGTGCTCTAGGATTGT	25	+
chr4	8007039	8007058	CAACGGGTATTTATTGAGCA	452	-
chr4	15607281	15607302	CTTTCTTTCATGCACTTTACTC	5	-
chr4	30578383	30578403	TTTGGGATTGACTGGTGGGGA	147	-
chr4	43934468	43934490	TCAGTAACAAAGATTTAATCTTT	3	-
chr4	46443268	46443286	CTAGCTGGGTTCTCAACGA	5	-
chr4	103717245	103717264	ACTTATCTATGTGGGATATT	3	-
chr4	113569162	113569184	TAAGTGCTTCCATGTTTGAGTGT	208	-
chr4	113569522	113569544	TAAGTGCTTCCATGTTTCAGTGG	119	-
chr4	117653966	117653984	GTTGTTGAGATTCAGTTCG	3	-
chr4	153243235	153243258	CCAAACTTATTTATGCTGCTAAAT	6	-
chr5	41919385	41919408	CAACACAGAATGACTACCTTCCCA	3	+
chr5	43850252	43850271	CAGCCTGGATGCTGAAGTCA	3	+
chr5	71146861	71146885	CCTTGGAAAGCGTCGCGGTTCTGGC	64	+
chr5	80540191	80540208	AGTTCGACAGTCTGATGA	4	+
chr5	83644118	83644138	TTCCAGGAAAAGCCTTTAAGT	13	+
chr5	127684379	127684400	AAATCTCTGTAGGTAAATGAAA	3	+
chr5	134193239	134193259	TTATAACATTCTGGCAGCTAA	3	+
chr5	140090882	140090903	TACTTCGACAGTTCTTTAATTG	4	+
chr5	148808541	148808561	TGAGATGAAGCACTGTAGCTC	541	+
chr5	148810224	148810245	GTCCAGTTTTCCCAGGAATCCC	111	+
chr5	151185945	151185966	CAATACATACTGATGCTGCTTG	3	+
chr5	159912379	159912400	TGAGAACTGAATTCCATGGGTT	583	+
chr5	164360587	164360606	TGAAGTCAGTTACCTTTGGA	42	+
chr5	44074924	44074941	GTAGGCAAATTTGCCGGG	5	-
chr5	54466414	54466432	CAGTGTATTGTTAGCTGGT	182	-
chr5	179442320	179442340	TCCGTCTCAGTTACTTTATAG	7	-
chr6	21598651	21598671	CCATCCATCCTGTGCAATATG	13	+
chr6	27177711	27177728	TTCTCGGTACCTCTCTCT	4	+
chr6	27599224	27599243	GCGCGGTACTTATACAACAG	7	+
chr6	27599280	27599302	CCTCACCTGGAGCATGTTTTCTT	28	+
chr6	28918872	28918891	TCGGGCGGGAGTGGTGGCTT	3	+
chr6	30552109	30552128	GTAGAGGAGATGGCGCAGGG	705	+
chr6	31797747	31797767	CTTTGCTGCTTCACTTCTTTG	4	+
chr6	31797956	31797979	AAAACACTACAAAGGCTGGGAATG	8	+
chr6	35587933	35587953	GGGAATTTTAGGGAGACTGCC	22	+
chr6	42508746	42508768	TATCTGGTTGATCCTGCTAGTAG	1840	+
chr6	44952147	44952164	TTGGTGTCTGAGTTGTAG	3	+
chr6	51714410	51714427	TAGCGGTTTTGATGTGCA	4	+
chr6	142831986	142832002	TAGGGCGCCTTGGAATG	3	+
chr6	144537730	144537749	ACATATGTCCGCGTGGGTTC	4	+
chr6	157351207	157351224	TTCTACAGTTTGACGATT	28	+
chr6	15514858	15514874	CTGACGATCTGACGATC	17	-
chr6	27114566	27114585	CCTTCAACATGCCGGAACCA	3	-
chr6	27523794	27523808	CGCGGGTTTAAACGA	137	-
chr6	28863996	28864014	ATCCCACTTCTGACACATA	3	-
chr6	65868849	65868865	CAGTGCAATGCTAAAAG	173	-
chr6	96601856	96601873	ACATACAGTCTGATGATC	3	-
chr6	135771744	135771763	GTGATAAGCTTTGGGGAGCT	4	-
chr7	79723843	79723859	TGGAACTAGGTGTGAAT	3	+
chr7	94297238	94297257	TCACTTCTGTTTACCTCAAG	4	+
chr7	95409393	95409413	CATTGGCTTCTTTCTGGTAGA	5	+
chr7	107558390	107558410	AAATTCCCATTTGCTGCTAAC	5	+
chr7	150935573	150935594	CTCCGGTTCTCAGGGCTCCACC	4525	+
chr7	5535465	5535488	TCAGAACAAATGCCGGTTCCCAGA	228	-
chr7	9599285	9599305	TACCTTTGATCCTGTCAGTAG	19	-
chr7	25989542	25989563	TCAGTGCACTACAGAACTTTGT	1860	-
chr7	27209147	27209169	TTAGGTAGTTTCCTGTTGTTGGG	3417	-
chr7	27535663	27535682	ATTTGGTATCTGTGCTTTGC	42	-
chr7	39991093	39991110	AGGCGGCTCCTTGGACGA	3	-
chr7	95849034	95849053	AGACCATGGGTTCTCATTGT	118	-
chr7	99691194	99691215	CATTGCACTTGTCTCGGTCTGA	49	-
chr7	99691400	99691421	ACTGCTGAGCTAGCACTTCCCG	3	-
chr7	99691437	99691460	CAAAGTGCTGTTCGTGCAGGTAGT	675	-
chr7	99691665	99691686	TAAAGTGCTGACAGTGCAGATA	151	-
chr7	129410286	129410309	TTGGCAATGGTAGAACTCACACTG	184	-
chr7	129414579	129414602	TTTTGGCACTAGCACATTTTTGCT	1938	-
chr7	129414806	129414828	TATGGCACTGGTAGAATTCACTG	63	-
chr7	130561507	130561528	TAGCACCATCTGAAATCGGTTA	518	-
chr7	148595793	148595815	TACCTGGTTGATCCTGACAGTAG	176	-
chr7	158325425	158325445	GAAGTGTGCCGTGGTGTGTCT	119	-
chr8	37556366	37556374	TGGGAATAT	3	+
chr8	103563201	103563219	AAAGGTGTAGTTGATGGGA	3	+
chr8	107543202	107543222	AAGGTTATTTGTTAGTTTATT	5	+
chr8	4873764	4873781	TTCTACTGTCTGACGATT	3	-
chr8	10892731	10892752	TACGTCATCGTTGTCATCGTCA	237	-
chr8	22102486	22102510	GAAAAGCTGGGTTGAGAGGGCGAAA	1219	-
chr8	56755190	56755211	GGGTATAGGGGTGAAAGACTAA	18	-
chr8	80105331	80105351	TCAGTGCACTATGAATTTTGT	3	-
chr8	100549025	100549044	CTGGAAACACTGAGGTTGTG	474	-
chr8	124404937	124404960	CTTCTTTAATACCAGGGCCTTTCC	5	-
chr8	130883696	130883715	AAATTTATAATCAGGTGAAT	3	-
chr8	143455051	143455070	TTTCTGTGCTCGGCCCTTCC	3	-
chr9	28899035	28899054	TTAATTTGGACAACTATTGT	3	+
chr9	96938249	96938267	TAGTAGGTTGTATAGTTTT	3	+
chr9	96938635	96938657	TGAGGTAGTAGATTGTATAGTTG	10	+
chr9	96941123	96941143	AGAGGTAGTAGGTTGCATAGT	1761	+
chr9	97847547	97847567	ATCACATTGCCAGGGATTACC	702	+
chr9	97847787	97847808	TTCACAGTGGCTAAGTTCTGCA	10258	+
chr9	116971766	116971787	TGCAGTCCATGGGCATATACAC	7	+
chr9	139565068	139565088	CATTATTACTTTTGGTACGCG	117	+
chr9	139565104	139565126	CTCGTACCGTGAGTAATAATGCG	645	+
chr9	3077176	3077194	ATTGTGCATCTCTTAGTGT	3	-
chr9	28863634	28863654	GGTGGTTTACAAAGTAATTCA	1140	-
chr9	28888923	28888943	GCAGGAACTTGTGAGTCTCCT	933	-
chr9	94440907	94440926	AGTATCATGTCAGGGCCACA	3	-
chr9	99150409	99150430	CTTATCATAGGCTGCTATTCTG	39	-
chr9	111782018	111782038	AATACTTATTAAGCTGCTATG	6	-
chr9	111808552	111808574	ATATTGCACATTACTAAGTTGCA	28	-
chr9	131007062	131007084	CCCAGTGTTTAGACTATCTGTTC	144	-
chr9	138903264	138903282	CCACTTACCTACTGAACTG	3	-
chr10	31840056	31840077	TGGGTTGGAGTTAGCTCAAGCG	91	+
chr10	50498598	50498618	AACCGCTTAGTGGCTTGGACT	13	+
chr10	69524343	69524360	GAAGCGGGTGCTCTTATT	11	+
chr10	92769210	92769227	GTGTCTGCTTCTGTGGGA	231	+
chr10	95288434	95288452	ATCTTTATTGCTGCTTACC	7	+
chr10	104837842	104837861	TTAACCCAAGATGCTGCTAC	5	+
chr10	112270250	112270272	ACATTTCATACCTGTGCAATACT	3	+
chr10	122715547	122715568	ATTTGACATTATTGTTATTATG	3	+
chr10	29833948	29833966	AGGCTGCGGAATTCAGGAC	396	-
chr10	32300065	32300085	TTAAATTACCTAGCTGCTACT	3	-
chr10	60521720	60521737	TTCTACAGTCTGACGTTC	60	-
chr10	88024504	88024525	GTCTGCCCGCATGCCTGCCTCT	322	-
chr10	91352514	91352535	AGCAGCATTGTACAGGGCTATC	19	-
chr10	105978607	105978626	AGGGTGTTTCTCTCATCTCT	74	-
chr11	43871712	43871731	GAAAGTCTAAGGGTTTCTGC	3	+
chr11	57408725	57408746	CAGTGCAATGTTAAAAGGGCAT	183	+
chr11	73629116	73629134	GAGTAGGACGTTGCCAAGT	14	+
chr11	89145851	89145870	AATTGATTGAAGACTTAATC	4	+
chr11	92234223	92234240	AGACTGATAGTGCACAAG	3	+
chr11	94609764	94609786	ATTTTCCTCTCCTTTGCTGCTTA	3	+
chr11	111384175	111384198	TAGGCAGTGTAGTTAGCTGATTGC	9801	+
chr11	568112	568131	GTGCGTGTGACAGCGGCTGA	213	-
chr11	40114941	40114959	AGGAATGTTTTTCTTTGCC	16	-
chr11	73117661	73117680	TCACTTTATGCATCTTTAAT	3	-
chr11	77450542	77450560	CATAAGCATGTATCATTAC	5	-
chr11	79113076	79113097	CAACTAGACTGTGAGCTTCTAG	2598	-
chr11	100453852	100453870	TTTAACCCGGCACCCTTTA	35	-
chr11	105880199	105880220	ATTTTTCTCATATCAGGTGATA	3	-
chr11	116332715	116332737	CATTTACAGTCTGACGATCATGC	425	-
chr11	122022983	122023004	AACCCGTAGATCCGAACTTGTG	401	-
chr12	7073318	7073339	TAACACTGTCTGGTAAAGATGG	2771	+
chr12	12644832	12644847	CTACAGTCTGATGATC	3	+
chr12	12917643	12917662	AGGAATGTTCCTTCTTTGCC	993	+
chr12	20704453	20704475	CCGATAACGAACGAGACTCTGGC	14	+
chr12	28467599	28467618	CTTTGTCAGAATTGTAGTCT	4	+
chr12	54427751	54427772	GGGGGTCCCCGGTGCTCGGATC	2145	+
chr12	54427794	54427814	TCCGAGCCTGGGTCTCCCTCT	26	+
chr12	54731023	54731042	GAAGTTCTGTTATACACTCA	10	+
chr12	54731062	54731083	TCAGTGCATCACAGAACTTTGT	284	+
chr12	58153075	58153095	CCACAGGGCATCTGGCAATAA	44	+
chr12	62997471	62997492	TGAGGTAGTAGTTTGTGCTGTT	3358	+
chr12	84283683	84283703	ATGAACTATGAATTGACAGAT	46	+
chr12	95702221	95702242	CTAGGTATGGTCCCAGGGATCC	3180	+
chr12	121342306	121342327	CCAGAGCAGTTGGGCCGCCTCC	14	+
chr12	124071348	124071371	AAATACACATTTGCTGCTCACATG	6	+
chr12	20480791	20480811	TTCAATTCTCAGGGCTCCATT	3	-
chr12	23737062	23737080	TGATGATGTGTTGTTGTGC	4	-
chr12	44234140	44234160	ACTATGCTGATGAGCTTTACA	7	-
chr12	81226372	81226393	AGACTTCCCATTTGAAGGTGGC	2501	-
chr12	81329575	81329596	AACTCTACTTGTCCTTCTGAGT	1847	-
chr12	82762360	82762378	GAATTCATTTTCGGGGGTA	10	-
chr12	116586380	116586399	ATGGAGATAGATATAGAAAT	2273	-
chr13	25448273	25448291	ATGATGATGGCTTATGGTA	4	+
chr13	35537627	35537647	CATATGAATTTTTGGGGGGAT	3	+
chr13	40985083	40985098	ACTGAAGCTATGGATT	3	+
chr13	49782592	49782612	TAAACTTCAAGCTGCTTTCTT	3	+
chr13	68252452	68252471	GAGTAGGTCATTGTTAAGCT	4	+
chr13	92002871	92002894	TCAAAGTGCTTACAGTGCAGGTAG	89	+
chr13	92002909	92002930	ACTGCAGTGAAGGCACTTGTAG	6	+
chr13	92003193	92003214	TGTGCAAATCTATGCAAAACTG	49	+
chr13	92003326	92003345	TAAAGTGCTTATAGTGCAGG	38	+
chr13	100008400	100008422	ATCCCTTGCAGGGGCTGTTGGGT	94	+
chr13	50623303	50623324	TAGCAGCACATAATGGTTTGTG	572	-
chr13	77580565	77580586	CTAAACCATATACATTCTTTTG	3	-
chr13	94057279	94057296	ATCATACCCACGCTGAAA	6	-
chr13	111167111	111167126	TCAGCGGTTCGATTCC	6	-
chr14	101318749	101318770	AGTACCACGTGTCAGGGCCACA	705	+
chr14	101318783	101318804	CGTGGGCCTGATGTGGTGCTGG	415	+
chr14	101349372	101349393	TCGGATCCGTCTGAGCTTGGCT	126	+
chr14	101351053	101351075	ACTCCATTTGTTTTGATGATGGA	72	+
chr14	101351089	101351109	TCATCGTCTCAAATGAGTCTT	13	+
chr14	101492119	101492139	CACATTACACGGTCGACCTCT	663	+
chr14	101498370	101498391	AAACATTCGCGGTGCACTTCTT	21	+
chr14	101506571	101506592	TGGTGGGCCGCAGAACATGTGC	1014	+
chr14	101506606	101506627	TATGTCTGCTGACCATCACCTT	198	+
chr14	101512305	101512326	TATACAAGGGCAAGCTCTCTGT	1431	+
chr14	101512842	101512862	AATCGTACAGGGTCATCCACT	596	+
chr14	101514286	101514306	TTAATATCGGACAACCATTGT	5132	+
chr14	101515947	101515966	ATAATACATGGTTAACCTCT	381	+
chr14	101520653	101520671	GAAGTTGTTCGTGGTGGAT	279	+
chr14	101521764	101521784	AGAGGCTGGCCGTGATGAATT	603	+
chr14	101533103	101533120	AATATTATACAGTCAACC	431	+
chr14	23887206	23887227	ATAAGACGAACAAAAGGTTTGT	51	-
chr14	31483875	31483895	CACAAGGTATTGGTATTACCT	2649	-
chr14	32435912	32435930	GTGAATATGTTCCTGGGCC	8	-
chr14	50173787	50173806	ACATGGGGAAACTCACCAGG	7	-
chr14	69775728	69775750	TATCTGGTTGATTCTGCCAGTAA	18	-
chr14	91276756	91276773	TTGGAGTTGGGTTGCTTG	4	-
chr14	102548002	102548022	TTCAGTACTCTACAATTCCTC	3	-
chr15	41592687	41592710	TTAAAACCGGGATATGTGCAATAG	3	+
chr15	41983843	41983861	AGCTGTCTGAAAATGTCTT	1675	+
chr15	72879617	72879639	TAGTATTCTGTACCAGGGAAGGT	4222	+
chr15	28228290	28228308	TGGCTTGAATTGACTTCAT	3	-
chr15	30228902	30228919	TTTGCGGGATTGAGATAA	5	-
chr15	31357298	31357319	TTCCCTTTGTCATCCTTCGCCT	204	-
chr15	34672067	34672088	ACATACTTTGTGCAATATTTCT	5	-
chr15	42491828	42491849	GTGAGTCTCTAAGAAAAGAGGA	3825	-
chr15	55665192	55665210	ATGCTGACATATTTACTAG	30	-
chr15	70371726	70371747	GTTCTCCCAACGTAAGCCCAGC	1343	-
chr15	70371766	70371787	CTGGGTTTACGTTGGGAGAACT	4120	-
chr15	70754061	70754077	CCCTGCTGTTGATGCCA	4	-
chr15	75645991	75646012	TAGACCTGGCCCAGACCTCAGC	8926	-
chr15	92640904	92640922	TGCACCTTGCATTCTTTGG	6	-
chr16	2025440	2025459	GTGTGTTGGGCCGGGACATG	14	+
chr16	3241520	3241541	TAGAGCATGGGACTCTTAATCT	8	+
chr16	10851266	10851284	TGTGAAAGTGTTATCAGGG	5	+
chr16	15737158	15737179	TCAGGCTCAGTCCCCTCCCGAT	58	+
chr16	22094896	22094918	TATTAATTTATAGCAGGAAATCG	4	+
chr16	30745131	30745152	TCTTCCCTCACCTTACTTTCCG	3	+
chr16	33963064	33963084	TCCACTTTAAATCCTTTAACG	4	+
chr16	33963727	33963751	AGTGGAGCCTGCGGCTTAATTTGAC	89	+
chr16	33965561	33965579	TGCCTGTCTGAGCGTCGCT	68	+
chr16	47538725	47538743	TGGCTGAGGTGGGATCCCG	185	+
chr16	64601751	64601768	TAGTGCTGATGGTAGTGT	5	+
chr16	89206349	89206369	TGAGCCCAGGTTGAGGAGCCA	97	+
chr16	23002472	23002492	CTGGAAAGGGTGCTGTGTCCT	3	-
chr16	28299390	28299408	TACAGTCTGATGATCTTCC	18	-
chr16	47160129	47160149	CTTCCACATTGTGGCAATTAT	3	-
chr16	55242210	55242227	AGTTCAACAGTCTGATGA	3	-
chr16	56466387	56466409	CTCATACTTTTTTGTACAACATT	4	-
chr16	66148155	66148175	TTGTAGTTGAATTTGTGTTTC	3	-
chr16	71762991	71763011	AAACATTTACATGGGATGCAT	3	-
chr17	3627404	3627425	CAGTCCGACGATCCTGACGATC	10673	+
chr17	11985226	11985248	TGCGGGGCTAGGGCTAACAGCAG	3372	+
chr17	20089880	20089897	ATGTATCTGCTTATGAGA	3	+
chr17	28444148	28444171	AAGCTCGGTCTGAGGCCCCTCAGT	600	+
chr17	30677188	30677206	GTGTCTGCTTCCTGTGGGA	3481	+
chr17	34051147	34051169	AAATCAAGGGATTAGTGCAACCA	9	+
chr17	54545668	54545686	GCCTGGATGGTGGAATTGG	3	+
chr17	57918634	57918656	TAGCTTATCAGACTGATGTTGAC	1536	+
chr17	64783250	64783271	AACCAGCACCCCAACTTTGGAC	4348	+
chr17	77378898	77378919	GCTTTGGGTGCTTGCTGGTGGA	7	+
chr17	1617208	1617229	AAGCTGCCAGTTGAAGAACTGT	504	-
chr17	6921297	6921318	CAGCAGCACACTGTGGTTTGTA	147	-
chr17	7620561	7620577	TTAGTTCGGATTGGGGT	8	-
chr17	17717211	17717230	GTGCATTGCTGTTGCATTGC	240	-
chr17	27188420	27188442	AAACCGTTACCATTACTGAGTTT	432	-
chr17	27188566	27188585	TACAGTATAGATGATGTACT	152	-
chr17	33478255	33478275	CGCGACCTCAGATCAGACGTG	409	-
chr17	44108797	44108814	ACTAACTATTGGCATTAA	4	-
chr17	46114539	46114560	TCAGTGCATGACAGAACTTGGG	5177	-
chr17	46657266	46657288	TACCCTGTAGATCCGAATTTGTG	247	-
chr17	46709858	46709878	ACAACAACATTAAACCACCCG	4	-
chr17	56408606	56408628	TGTAGTGTTTCCTACTTTATGGA	84	-
chr17	56408644	56408662	TAAAGTAGAAAGCACTACT	467	-
chr17	57228511	57228532	CAGTGCAATAGTATTGTCAAAG	58	-
chr17	66420652	66420674	ACTTGGGCACTGAAACAATGTCC	8194	-
chr18	19781748	19781770	CAACAACACTTTACTACCTAACG	10	+
chr18	36636478	36636498	TTTGCTGGTCTTTTGCTCATA	3	+
chr18	56118320	56118341	TGGAGTGTGACAATGGTGTTTG	437	+
chr18	75385826	75385842	TGTACTGTCTTCATGGG	3	+
chr19	13985724	13985746	AACATTCATTGTTGTCGGTGGGT	1222	+
chr19	16368253	16368274	GATGTGGGTGTATATGTATATG	4	+
chr19	19545932	19545952	ATGATCCAGGAACCTGCCTCT	20	+
chr19	36066705	36066722	GCCGAAACGATCTCAACC	12	+
chr19	52195871	52195891	CACCCGTAGAACCGACCTTGC	41	+
chr19	52196046	52196066	TGAGGTAGGAGGTTGTATAGT	291	+
chr19	52196521	52196543	TCCCTGAGACCCTTTAACCTGTG	412	+
chr19	54177484	54177506	TTTCAAGCCAGGGGGCGTTTTTC	420	+
chr19	54179018	54179039	AAAGTGCTTCCTTTTTGAGGGT	1807	+
chr19	54183245	54183266	AAGTGCCTCCTTTTAGAGTGTT	277	+
chr19	54194149	54194169	CTCCAGAGGGAAGTACTTTCT	545	+
chr19	54194187	54194208	AAAGTGCTTCCCTTTGGACTGT	318	+
chr19	54200800	54200821	TCTCCAGAGGGATGCACTTTCT	3480	+
chr19	54203321	54203340	GAAAGCGCTTCTCTTTAGAG	444	+
chr19	54206041	54206062	CAAAGCGCTCCCCTTTAGAGGT	67	+
chr19	54212050	54212072	CAAAGCGCTTCTCTTTAGAGTGT	88	+
chr19	54223403	54223424	AAAGTGCTTCTCTTTGGTGGGT	150	+
chr19	54233145	54233165	AAAGCGCTTCCCTTCAGAGTG	860	+
chr19	54244623	54244644	ATCGTGCATCCTTTTAGAGTGT	64	+
chr19	54254518	54254539	AAAATGGTTCCCTTTAGAGTGT	48	+
chr19	54485617	54485637	CAGTTACCGCTTCCGCTACCG	7	+
chr19	57155001	57155018	CGCGTTGTGTGTCCGCCT	7	+
chr19	58101806	58101826	TCATTACAAGTCAGGTGAATG	3	+
chr19	13947261	13947281	TTCACAGTGGCTAAGTTCCGC	226	-
chr19	13947408	13947429	ATCACATTGCCAGGGATTTCCA	282	-
chr19	17646758	17646776	TTCAGTGGCTAAGTTTTGC	45	-
chr19	24184617	24184636	ATTTGGTAAAGCGAATGATT	6	-
chr19	24185972	24185989	TGTGGACGGTGTGAGGCC	11	-
chr19	24187261	24187280	GCATTGATGAAGAATGCAGC	5	-
chr19	28274318	28274337	TTTGGTATCTGTGTTCTGCA	4	-
chr19	35477021	35477043	TATCTGGTTGATCTTGCTAGTTG	8	-
chr19	40788510	40788533	AAAGACATAGGATAGAGTCACCTC	3542	-
chr19	55390049	55390069	CGGAATCTGCTAAGGAGTGTG	6	-
chr19	56592692	56592707	CTCGTCGTCCGCTCCA	4	-
chr20	17469755	17469778	AGTGCACGTGTTAGGACCTGAAAG	39	+
chr20	49202383	49202401	TCTAGGCTGGTACTGCTGA	1989	+
chr20	17443596	17443616	ATGATTTAGGAATTGACAGAC	3	-
chr20	43955392	43955410	ATCACACTACGGGAATCTC	3	-
chr20	57269164	57269183	GAGTCTCTGATTTGCCACCA	5	-
chr20	57392681	57392702	GAGGGTTGGGTGGAGGCTCTCC	673	-
chr20	62574044	62574064	GTGGCTGCACTCACTTCCTTC	195	-
chr21	9827110	9827126	CAGTTATGGTTCCTTTG	218	+
chr21	17911420	17911441	AAACCCGTAGATCCGATCTTGT	255	+
chr21	17912157	17912179	TTGAGGTAGTAGGTTGTATGGTT	778	+
chr21	26946295	26946317	TTAATGCTAATCGTGATAGGGGT	483	+
chr21	37093029	37093050	TCAGTAACAAAGATTCATCCTT	4716	+
chr21	46493791	46493809	CCGCGACCTGGTTCTCCCG	3	+
chr21	35284639	35284660	CTCTTTATTCTGCTGCATCAAA	4	-
chr22	20020676	20020697	TGGAGAGAAAGGCAGTTCCTGA	852	+
chr22	22007314	22007336	CAGTGCAATGATATTGTCAAAGC	2284	+
chr22	27524807	27524825	AATCTTGCCAGCCGTGCCA	4	+
chr22	32352664	32352684	ACACACTAAACGAGGATTCCT	4	+
chr22	39972132	39972153	GTGGGTTGCACTCACTTCCTTT	3	+
chr22	46508631	46508652	GTGAGGTAGTAGGTTGTATAGT	13	+
chr22	46509571	46509592	TGAGGTAGTAGGTTGTGTGGTT	680	+
chr22	18463694	18463712	AAGTGTGCAGGGCACTGGT	158	-
chr22	29513979	29513995	TTTGTGAGACGCCTTGA	3	-
chr22	34605529	34605548	CAGGAACTTGTGAGTCTTGT	107	-
chr22	36140089	36140109	AATACTTTTTTATACCTCACT	7	-
chr22	38240294	38240316	CGGAGGGAAGTAGGTCCGTTGGT	2613	-
chr22	38243700	38243721	CTTGGTTCAGGGAGGGTCCCCA	208	-
chrX	8095020	8095042	TTTTAGGATAAGCTTGACTTTTG	1734	+
chrX	16372509	16372526	TATGCAAGTCGAATGGGT	4	+
chrX	17045553	17045570	ATCACAGTTCGACGATCT	137	+
chrX	46948455	46948474	GGTGGATTGCTTGAGCTGCT	3	+
chrX	49777864	49777885	TACCCATTGCATATCGGAGTTG	77	+
chrX	103439930	103439949	CTTACTACTTTATACTTCTG	3	+
chrX	106040001	106040022	CTATTTAAAAATGCACTTTATT	3	+
chrX	45605608	45605630	AGCTACATTGTCTGCTGGGTTTC	544	-
chrX	53583260	53583281	TGAGGTAGTAAGTTGTATTGTT	375	-
chrX	53584203	53584226	AGGTAGTAGATTGTATAGTTTTAG	11	-
chrX	73063636	73063657	TTAATATGTGCAATTACATTTG	9	-
chrX	73438391	73438412	TTAGCAGGTTGTATTATCATTG	8	-
chrX	73438422	73438443	ATATAATACAACCTGCTAAGTG	17	-
chrX	73507162	73507181	TTATAATACAACCTGATAAG	40	-
chrX	85158686	85158707	TTATCAGAATCTCCAGGGGTAC	22	-
chrX	86263719	86263738	TGTCTTGAAACTATAGAGCT	3	-
chrX	108612162	108612179	ACTGTGTATGTACAAGCA	5	-
chrX	133303880	133303902	CAAAGTGCTCATAGTGCAGGTAG	147	-
chrX	133675397	133675415	TGTGACAGATTGATAACTG	64	-
chrX	133680710	133680731	CAGCAGCAATTCATGTTTTGAA	115	-
chrX	137749921	137749941	GACCCTGGTCTGCACTCTATC	3	-
chrX	145076348	145076368	TACTCAAAAAGCTGTCAGTCA	774	-
chrX	145078197	145078217	CACTGTGTCCTTTCTGCGTAG	677	-
chrX	145078726	145078747	CACTGGCTCCTTTCTGGGTAGA	75	-
chrX	145109359	145109380	TGCAACGAACCTGAGCCACTGA	5954	-
chrX	146353896	146353917	TACTCAGGAGAGTGGCAATCAC	715	-
chrX	150878165	150878183	TTCGGTTTTCAGGGCTCCA	4	-
chrX	151127102	151127123	CAAGTCACTAGTGGTTCCGTTT	93	-
chrY	8227605	8227623	GTGAAGAACCTTACCTATT	7	+
chrY	10037765	10037788	ACTTTTAGCGGTGGATCACTCGGC	22	+
