# Supplementary material for: Advancing the functional utility of PAR-CLIP by quantifying background binding to mRNAs and lncRNAs
Source: Genome Biol. 2014 Jan 7;15(1):R2. doi: 10.1186/gb-2014-15-1-r2 (PMC4053780; doi:10.1186/gb-2014-15-1-r2)
Supplement: Additional file 8 — Is a table of re-analyzed PARalyzer output for groups indicating all sites utilized by PARalyzer for the AGO2.LCL35 library from [64]. [file gb-2014-15-1-r2-S8.gz › AGO2.rep2.groups.csv]

chr1	861211	861226	CACGAGCCGGGGAGGG	1	+
chr1	915094	915108	GTCATCCTCGGCACA	2	+
chr1	1102540	1102562	TAATACTGCCTGGTAATGATGAC	26	+
chr1	1103296	1103318	TAACACTGTCTGGTAACGATGTT	26	+
chr1	1104435	1104456	TAATACTGTCTGGTAAAACCGT	8	+
chr1	1152775	1152789	TCGGCCGGTGGCGGG	1	+
chr1	1167678	1167693	CGTGGCGGCGGCGGGC	1	+
chr1	1221653	1221667	ACGTCGGTGAGGGCC	1	+
chr1	1268784	1268799	GGGTGGGAACGCAGCA	1	+
chr1	1333625	1333639	AGCTGTCGAAGGCGG	1	+
chr1	1339476	1339492	CTGCCTCTCAACATACT	1	+
chr1	1567450	1567469	GCCCCGTCTCCCTCCCCCCC	11	+
chr1	1597261	1597276	ACTGTGTCGTCTGGGG	1	+
chr1	2064465	2064482	GTGCTGTGTCCTGTGGGA	1	+
chr1	2238322	2238339	CCTATTACCAAGCGAGTG	1	+
chr1	2238370	2238390	CAAAATTTTCTACTGGCCAAG	2	+
chr1	2306903	2306920	TGGATGGCGCTGGAGCTC	1	+
chr1	2324570	2324592	TCTTACACTTTCTGGCACGTCCT	1	+
chr1	2491864	2491879	CTCAAGGCCGGGACAG	1	+
chr1	2535145	2535160	CGTGCTGGTGCTGCTC	1	+
chr1	2790430	2790444	CGGTGCCGGAAGGTT	1	+
chr1	3045156	3045172	AGAGGGTGATCGGCCAC	1	+
chr1	3056570	3056582	CCGGCGACGCATC	1	+
chr1	3090975	3090989	CAGTCTTGGGAGCCG	1	+
chr1	3312651	3312668	GCTCCCCCTCCCCCGCCG	1	+
chr1	3351952	3351974	ATTTTTTATGTGCCAAATACCCC	2	+
chr1	3476687	3476706	GAAGGCTGGGCTTTTTTTTT	1	+
chr1	3544152	3544168	CCCTATGCCACTTTCAC	1	+
chr1	3638560	3638576	ACCCGCTCCCTCTCCCC	1	+
chr1	3805264	3805279	AGATGGACCCGTGCCG	1	+
chr1	4124145	4124160	GTGCACTTGGCGGAAA	2	+
chr1	4672576	4672590	TTCAGTACGATGATC	1	+
chr1	4754886	4754901	CAGTGGAAGCGAACAG	1	+
chr1	4787160	4787175	CGTGAGTCATCAGCTC	1	+
chr1	4832003	4832017	CGTTCGTGGGGAAAC	1	+
chr1	4842269	4842285	CCCCGGCACCCCCACCA	1	+
chr1	4955097	4955112	AGTAAGATTAATTGGC	1	+
chr1	4978081	4978101	AGGCTGTGTTTAGCTGATTTT	1	+
chr1	5159298	5159314	CTCTTTTGATGAGTCGA	1	+
chr1	5296820	5296834	TGTCTTAGTGTCGCT	2	+
chr1	5384666	5384681	TTATGGTTCCTTTGGG	1	+
chr1	5620830	5620845	GTGAAGATGCGGAGTA	1	+
chr1	6526216	6526228	CGTCGTGGTTCCG	1	+
chr1	6635354	6635367	AACGCATACCGGGC	1	+
chr1	6674355	6674372	CGCCTCCGCGTCCCCTCC	1	+
chr1	6680183	6680204	TCCCACCTTGCAGGATATCCCC	1	+
chr1	6683939	6683959	ACACTTCACATCGTTTACATG	1	+
chr1	7411590	7411605	CGTGGAGGTCAGTGAC	1	+
chr1	7795337	7795352	CTTGAGATCGGGTGTT	1	+
chr1	7933649	7933664	AATCCGAAGATGTGAC	1	+
chr1	8913109	8913125	ACGGGGTAGAGCATTGG	1	+
chr1	9071732	9071751	AAGCCCAGGCCACACTCCCT	1	+
chr1	9303135	9303148	CGCGTCGTGTGTCC	3	+
chr1	9509962	9509981	CGCATGGTGGCGGCTATTGG	1	+
chr1	10019045	10019060	CCACAACTTGCACAAG	1	+
chr1	10238848	10238861	CTACAGCGACGCTC	1	+
chr1	10622551	10622566	TTGTAGGATAGAGGCC	1	+
chr1	11002844	11002862	GATGGTGCTGGGCGCAATG	1	+
chr1	11161627	11161644	ACCTCCTCCCAAGCTCTG	1	+
chr1	11397763	11397779	ACCTCCCCCCGGCCGGA	1	+
chr1	11400248	11400265	GCGTGGAGCCTGTGGCTT	7	+
chr1	11513388	11513403	AAGCTTTGATCTGGGA	1	+
chr1	11637935	11637951	ACTGGGCGTGGAGCATA	27	+
chr1	11757538	11757555	CTGGCTTAGATTGAAAGC	1	+
chr1	11879566	11879582	TTTGTGCGACTCTTCAC	1	+
chr1	11897611	11897626	GTTGGGCGCTGCCGGC	1	+
chr1	12071951	12071970	CACAATGCCTCATGGAAGCC	1	+
chr1	12549219	12549237	GCAGTTGACTAAGAAAAAA	1	+
chr1	13215528	13215544	AGAAACTAACAAGGATT	1	+
chr1	13825301	13825315	AGGCATCGGGGGCGC	2	+
chr1	14057579	14057600	CTTTTCCCTTCTGCTGTTGACA	1	+
chr1	14296570	14296585	ATTCCTGCACCTTCGT	1	+
chr1	14397927	14397943	TACAAAGGGTTGCTACA	1	+
chr1	15126180	15126199	GTGCGATGGTGGGCTCAGGA	1	+
chr1	15261453	15261468	CCCTTCTTCTAGCGCC	1	+
chr1	15349604	15349618	TAGTGCGGATTCCTG	1	+
chr1	15756418	15756439	ACCATCACTCAGTCCAAACAAG	1	+
chr1	15986394	15986415	AACCATCCCGCCCGTTCTTCAG	1	+
chr1	16723445	16723462	AAAACTGGCTGCTATCTT	3	+
chr1	16826300	16826315	ACTCAACCCGGCGGCG	2	+
chr1	16939201	16939218	CCAGCCAGCCAGACGCAG	7	+
chr1	17199130	17199148	TTCGATTCCCGGCCAGGGA	1	+
chr1	17411478	17411493	CCCGTGTGCTTGACCA	1	+
chr1	17511298	17511315	GGGACTTGGTTGGTGACT	1	+
chr1	17876847	17876861	AAGGGGGTAGGCCGG	1	+
chr1	18062197	18062213	ATTCCGGTCAGTGCACC	2	+
chr1	18076561	18076577	AATTCACGTAAGCACTT	1	+
chr1	18525330	18525345	GTGGGAGTAATAGGCT	3	+
chr1	18565588	18565602	CGAGCACATGGAATC	2	+
chr1	18849610	18849627	ATTCCATGTGTAGCAGTG	2	+
chr1	19063997	19064014	GAGTACGTATGTTGGGAC	1	+
chr1	19342345	19342361	TGTAATTAGCTGATTGC	1	+
chr1	19504036	19504049	CGGCACGAAGCGCA	1	+
chr1	19615336	19615349	CGCGGCCGAAGGTG	1	+
chr1	19994464	19994479	AGGGGTGAAAGGCTAA	1	+
chr1	20297595	20297609	ATGATGACTTCGCGG	2	+
chr1	20395434	20395451	AGGACCCGGATGGAAGTT	2	+
chr1	20497973	20497989	CTCTGGGTATTGGTGTG	1	+
chr1	20609650	20609667	GTGCCTACCTGGTGCAGG	1	+
chr1	20663187	20663203	CGGATCTATCTGACTCC	3	+
chr1	20853195	20853211	CCTCACCACTGCTGAAG	1	+
chr1	21845672	21845688	AAGCCTAGGCAGTGATG	1	+
chr1	21864945	21864960	CGCGTCCTTCCTCCTC	1	+
chr1	21918544	21918561	ATTCCCCGGATGCGCATC	4	+
chr1	21976388	21976404	GGGGCTGGAGAAGGTCC	3	+
chr1	21985948	21985962	CGCCCGTCCTCGCCC	2	+
chr1	22200549	22200563	TCCTCTCCCCCGATC	1	+
chr1	22233771	22233785	CCGGCGACCATGCAG	2	+
chr1	22314947	22314963	GGTGCTGCATGGCTGTA	2	+
chr1	22379393	22379407	CCTCCGGGCGGGCGC	1	+
chr1	22441121	22441140	GGGGGATTAGCTCAGCTGGG	15	+
chr1	22842683	22842701	GTGATGGGGATAGAGCATT	11	+
chr1	22990970	22990986	TGTGAAGGCAAGCGGAT	1	+
chr1	23046059	23046076	TGTTGCAAGTCGGTGGAG	1	+
chr1	23128428	23128444	GCGCCGAATCCCGCCTC	2	+
chr1	23603378	23603394	ATCCTCCACTGCCTTCC	1	+
chr1	24011726	24011743	CCAACTGCAGGTTCCCCA	1	+
chr1	24021217	24021237	AACACATCGATCTGGGTATCA	2	+
chr1	24086458	24086480	TCCTTATTAAAATCAGATGAAAG	1	+
chr1	24087641	24087663	CCTATTGTGACAGGACACAAATG	1	+
chr1	24094764	24094778	TCCGGGTTGAAGACA	1	+
chr1	24121373	24121390	CTGGCCGGGCCTTCCTTC	1	+
chr1	24649738	24649759	TGGACCATCATCATCATCATCA	1	+
chr1	24799368	24799385	TTAACTTCACGACTTATG	1	+
chr1	24867052	24867073	CCATATTCTTCTTGCTGCTTTT	1	+
chr1	24969768	24969786	CGGCGCGGTGTACCCTGGG	1	+
chr1	25905870	25905887	AAACCCAGGAGCAACCCA	2	+
chr1	26028648	26028664	GCATGACGATCGCCGGC	1	+
chr1	26147175	26147188	GGCGAACCGGGGGA	1	+
chr1	26158979	26158997	AAAATCTTATGCTGCTCCG	1	+
chr1	26449852	26449871	TTCAGTCCGACCTTCTTTAG	2	+
chr1	26561816	26561834	ATAGTGATCTGGTGGTTTT	4	+
chr1	26603756	26603778	ACATGGGAGAAAACTGTGTCACA	1	+
chr1	26746329	26746345	ATGAAGCTGGAATTGCT	1	+
chr1	26956569	26956586	AGCCTCTCAGCACCCACA	1	+
chr1	27019602	27019617	ATCCAGTCCGCGTTTG	1	+
chr1	27398166	27398182	AGTGACTGTTTACCAAA	1	+
chr1	27847205	27847222	CAGCCAGCCAGATGAAGA	1	+
chr1	27915973	27915992	TCCATGCATGTCTAAGTACA	1	+
chr1	28598317	28598337	CACTACCTGCTGCTGCACACG	1	+
chr1	28608610	28608628	CAAATGACTGTGAATTACG	1	+
chr1	28835257	28835274	ACCATGCAGGAAACATAT	2	+
chr1	28863561	28863577	GCTCTGGCATTGATGAA	2	+
chr1	29043299	29043322	TATATTTAGAGCTGGGCCATTTTC	1	+
chr1	29117774	29117789	AGGCGGACGTGGAGGT	1	+
chr1	29131573	29131591	GAACTTGCTGCAGAACTTC	2	+
chr1	29185904	29185921	TGAGTGTAGGTGGCTCAT	1	+
chr1	29267476	29267494	GAGGTATAGGGTATGGAAA	1	+
chr1	29448383	29448397	AAGGACTGGACCGAC	1	+
chr1	29760132	29760150	AAAGTGGGCAGTGAGGAAA	1	+
chr1	29779454	29779472	AGAGGTCTTGGGCTGCAAC	1	+
chr1	30981549	30981566	CACATTCTGAGGACAGCA	1	+
chr1	31263783	31263798	CTACTGTCTGACGATC	7	+
chr1	31317610	31317625	AGGGCTCTTGATATGC	1	+
chr1	31896493	31896509	CTTGGGCGGTGAAGGGG	2	+
chr1	32247983	32247999	GCCTGAACGCCCTAAGG	1	+
chr1	32281533	32281548	CCGGGCCCCATCGGTC	1	+
chr1	32525263	32525280	GTGCTGGGATGAATCCTT	1	+
chr1	32663286	32663303	CTTTTCCTCCAGGGGACC	2	+
chr1	33238858	33238878	CACATACTATAGTCCAGAATC	1	+
chr1	33815649	33815663	GGCGGGTTAGGGACG	1	+
chr1	33941920	33941935	GTTATGGTTCCTTAGA	1	+
chr1	34291259	34291273	CAAGAGGCCCGGCAG	2	+
chr1	34424595	34424610	CTCGACTCCCTGCTGA	1	+
chr1	34625977	34625994	CTCAGGGTTGGAGGAGAG	2	+
chr1	34629032	34629046	CTCGGGGCGCCCTCC	2	+
chr1	35247491	35247506	TGGGGCGCGAAGCGGG	2	+
chr1	35663682	35663697	GTGAAATGTTTAGTAC	1	+
chr1	36020837	36020852	TAGTACGTAAATATTG	2	+
chr1	36031486	36031506	AAATCAACGTGGTTGTCCCCG	1	+
chr1	36270474	36270491	GTGAGACATTTCGGTCCC	1	+
chr1	36528783	36528802	TTATATAGTGGGCATTAAAG	1	+
chr1	36549585	36549601	CCTCCGGGGACGCCGCC	1	+
chr1	36558734	36558752	CCATCTACTGCTTCCTACG	2	+
chr1	36615983	36615998	GGGGAAGTCTATAGTC	1	+
chr1	37330541	37330556	TTCTCGATGCCAAATG	1	+
chr1	37410308	37410327	GTGTGGTGGTTAGGGGTTTG	1	+
chr1	37483936	37483951	AGCTGGTATTGAATCA	1	+
chr1	37945868	37945889	TAACCCTGTCCTCTCCCTCCCA	1	+
chr1	38176109	38176126	CTGGGACTGAGACATGGC	2	+
chr1	38218575	38218589	GCGCGTAGGTGGTTC	1	+
chr1	38325303	38325321	TCCGGAGGAAGGTGGGGAC	3	+
chr1	38755757	38755777	TATCCTTGATCCTGTAAGTAG	1	+
chr1	39636636	39636650	CTGCTGTTCTGGCGC	2	+
chr1	39875544	39875561	CATAAATTTGCTGCTCCC	2	+
chr1	39942875	39942893	GTTGTGAGATTAAGCGACT	3	+
chr1	40087159	40087173	GTTCGAGTCCAGTCA	2	+
chr1	40432553	40432575	CCCATACATCAAACTTATTACTG	1	+
chr1	40769778	40769793	AAAGCGGGCAGTGAGG	2	+
chr1	40775753	40775768	TCAGGGGTAGGGGAGC	1	+
chr1	40887672	40887689	AACTTCTATGGAGCCAAT	1	+
chr1	40982340	40982363	AATATACTTTGTAGCACTTTCACA	1	+
chr1	41220043	41220066	TGTAAACATCCTTGACTGGAAGCT	142	+
chr1	41220085	41220106	CTTTCAGTCGGATGTTTACAGC	7	+
chr1	41223011	41223031	CTGGGAGAGGGTTGTTTACTC	1	+
chr1	41516282	41516297	AATTGAACGAATACAT	2	+
chr1	41810656	41810673	TCCAGGAAAAGCCACTAA	1	+
chr1	41819763	41819777	GAGGGACTATCGGCT	1	+
chr1	41823951	41823968	CTCAGCGGTGGCAGCAGC	2	+
chr1	41889323	41889338	GGGTGGTCAGCTCAGC	1	+
chr1	43152557	43152578	GGAGTTAGTGTTCACCAACTGC	1	+
chr1	43652453	43652469	TCAGAGGAAACTCTGGT	1	+
chr1	43759259	43759274	ATGGTGTAACGATGGC	1	+
chr1	43973605	43973624	AAGTCTGTTGAGGTTGGAGT	4	+
chr1	44129755	44129770	GTGGGTGCTAAGGTCC	3	+
chr1	44160398	44160413	AAGCGGAGGAAAAGAA	2	+
chr1	44450570	44450587	CTTAACGTGGGCTTCCTA	1	+
chr1	44682645	44682660	AGGGATAGTTGGGGGT	2	+
chr1	44996870	44996885	AGGTAAATCCGGGGTC	1	+
chr1	45067788	45067805	TTGATGACAAGGATCTCC	1	+
chr1	45115023	45115038	GGAGAGATGCCGGAGA	1	+
chr1	45189851	45189868	GCCTCGTGGCGCTGCTGA	1	+
chr1	45241587	45241610	GAAGCCAACCTTGGAGAGCTGAGC	4	+
chr1	45244109	45244128	AGATAAAGTGTGTCTGAGGA	4	+
chr1	45312734	45312751	GGATGACAGAATCTAAAA	1	+
chr1	45479594	45479610	CATACATGGTTGAGGGT	1	+
chr1	45917287	45917304	GAAATTGTTCACATGAAC	1	+
chr1	46073100	46073117	GAACAGGACAGTGAAATG	1	+
chr1	46768146	46768162	TTGTCGGTTCGCTCCCG	1	+
chr1	46828145	46828164	TCAACAATACTGCTGCCCAA	1	+
chr1	46867725	46867739	CGGCGAGTAGGGGAC	1	+
chr1	46979436	46979451	ACGGTGCGTGCAAAGC	1	+
chr1	47063917	47063933	CTTGTTGAAGGCTGTGA	1	+
chr1	47697368	47697379	CGTACGCAACGA	1	+
chr1	47737261	47737278	GTCAAAATGGTTTCTACT	1	+
chr1	47779580	47779596	TCTCGTCATCTGCTCCA	1	+
chr1	48186140	48186158	CTTGCAGGGGTTGGTGGGG	2	+
chr1	48588608	48588624	CTGATATGATGAGTTGC	54	+
chr1	48959803	48959818	GGTAGTTGGTGAGGTA	1	+
chr1	49387714	49387731	AAGGTTATTTTGTTCAGG	1	+
chr1	50076662	50076677	GAAGTACTGTAGCTCT	1	+
chr1	50105201	50105219	TTAATAAGTGGTAGAGCCT	1	+
chr1	50516309	50516326	TGATGGTCCATGGAAAAA	2	+
chr1	50652709	50652727	CTTGAGAGGATTTGTTCCT	1	+
chr1	50698841	50698860	GAGAGGACCAGAGTGGATGA	1	+
chr1	51738167	51738185	TATAACCATATGACTTCAT	1	+
chr1	51913886	51913902	TAAATCATCGTCAGGCT	2	+
chr1	51984450	51984464	CCCGGGGGTGCGGCC	1	+
chr1	52365092	52365107	CAGAAGTTTGACCTAT	1	+
chr1	52433894	52433907	CTTAGACTTCCGAC	1	+
chr1	52459065	52459081	CGTAACTTTGGGAGAAG	1	+
chr1	52538505	52538518	GTCGCATCACGAGG	1	+
chr1	52555488	52555509	AATATATCAAGCACCTTAATTT	1	+
chr1	52555536	52555556	ATTCCATTAAATTCACTTTAA	1	+
chr1	52981573	52981587	CGAAAGATGTGATCT	1	+
chr1	53676557	53676574	CTACCACTGACTCTACTG	1	+
chr1	53733536	53733550	GGGCTGCTCCTAGTA	1	+
chr1	53888478	53888493	ACGATTGCTAGCTCAG	1	+
chr1	53940918	53940931	CAACGCTGTCGACC	1	+
chr1	53987608	53987627	CAGAGAGGGTGAGAGCCCTG	1	+
chr1	54273063	54273078	AAGACAACTAGGATGT	1	+
chr1	54476832	54476845	GGGGATGTGGCGTA	2	+
chr1	54558712	54558727	TGTGTAGCATAGGAGG	1	+
chr1	55277779	55277791	CGATCCGTCGGCA	1	+
chr1	55505057	55505071	TCTGCGCGTAATCTG	2	+
chr1	55866509	55866525	GCCCGGCATGGCCATGG	1	+
chr1	55892099	55892114	GTGCCGATGATACTGC	2	+
chr1	56443885	56443900	GAAGCTTAGGGTGTGC	1	+
chr1	56604846	56604862	TTTTGTCCCGAGGGTTT	1	+
chr1	56723167	56723183	AATTACTTGCTGCATAA	1	+
chr1	57038429	57038445	AATTCGACTCTATGAAG	1	+
chr1	57843688	57843704	TCACTCATGCCCTACCA	1	+
chr1	58174003	58174017	CCAAGTTGTAAGACG	1	+
chr1	58436212	58436227	ATTGATGGGGACCCGC	2	+
chr1	58693290	58693304	ACGAAAGTTAGGGGA	1	+
chr1	58746079	58746094	GTTCAGCCACCCGAGA	1	+
chr1	58866941	58866957	ACCTCGTCTTCTGCTCC	2	+
chr1	59042729	59042743	AGTTGTCCTGCGCGG	1	+
chr1	59608579	59608593	GGTGGCGGAATGGAT	1	+
chr1	59872588	59872605	ATTGTGTTGGCCTTTGGG	2	+
chr1	60034669	60034685	AAAAAGGCTGCTCATTT	1	+
chr1	60498026	60498042	TTCTGGACTTTGAATCC	1	+
chr1	60669460	60669476	ATGTAGGATAGGTGGGA	3	+
chr1	60881551	60881570	AAGAGGAAGTGCTTCAGGAC	1	+
chr1	61159484	61159498	GCGGATGTGGTGTAA	3	+
chr1	62461651	62461668	CAAGAGGTGCACAATTGA	2	+
chr1	62836546	62836561	TATGCGGCATAAGTGC	1	+
chr1	62917261	62917278	TATATCTTTTTGGGCATG	1	+
chr1	63029102	63029117	AGACCCGACAAGGATT	2	+
chr1	63177207	63177223	TGGCATGCCTTTTGAAG	1	+
chr1	63544522	63544538	AAAAATCTTTATCACCA	2	+
chr1	63936477	63936493	ATATCCTGGTTTAGATG	1	+
chr1	64150115	64150129	GAGGTTCCGTAGGTC	1	+
chr1	64459207	64459226	CATATTATACATTCCATATG	2	+
chr1	64600387	64600401	GGGCATTCGTATTTC	1	+
chr1	65154165	65154182	TCCCTGGCATCTTCACCA	2	+
chr1	65189403	65189417	TGGATTGCGCTCAAG	1	+
chr1	65695721	65695737	TCTGAATGCCAGATCCA	1	+
chr1	66078115	66078133	TCTGGTTCAGGATTCCATC	1	+
chr1	66156678	66156696	TCTGGTTCAGAGCTCCACT	1	+
chr1	66256493	66256508	AGAACTCTTTGGACAC	1	+
chr1	67266092	67266107	CCACCCGAGACTCAGT	1	+
chr1	67436592	67436609	AAGGGTGTAGAAGCAATT	1	+
chr1	67442300	67442321	AATGTGTAGCATTCTATTACAT	1	+
chr1	68153344	68153363	AATCCACATTCATCTCAATG	2	+
chr1	68580108	68580127	ATGATGATGATGATGGCAAA	1	+
chr1	68912510	68912525	AGGAGACTGCCGGTGA	2	+
chr1	69530870	69530887	TGCTAAGTGGAAAAGGAT	1	+
chr1	69706174	69706191	CAATAAGTGGAGGAAAAG	1	+
chr1	70034616	70034631	GTAAATGTTGGGCGCT	1	+
chr1	70664179	70664192	ATCTAGTCCGACGA	1	+
chr1	70703208	70703229	TCCCTAATTTCTGCTGCTATAG	2	+
chr1	70904430	70904450	ACACACTGATTCGACTTTCTG	1	+
chr1	71829411	71829432	TAAGTGTTCCATGTTTTGGTGA	2	+
chr1	72615435	72615453	CATGACTGTAACGCCAGCT	1	+
chr1	74056623	74056638	AAAGCAGGTCACAGTG	1	+
chr1	74828810	74828826	ATCAGGAGTTTGGCTTA	1	+
chr1	74845742	74845757	CCACACTATCATATTG	1	+
chr1	74897267	74897283	AACATCTGGGGCAAGGA	1	+
chr1	75197391	75197404	TCGCTGCGCTAACC	1	+
chr1	75230205	75230226	ATATTTTAATGCTGGAAATTAG	1	+
chr1	75533483	75533498	GGAATGCGATCTGCCT	2	+
chr1	75686471	75686487	TTGATGCTTAGATTTTT	1	+
chr1	75915993	75916009	TACTGTGAGGGAAAGGC	1	+
chr1	76558880	76558897	TTGTACAGCTTTAATGGA	5	+
chr1	76574677	76574693	AGCTGCCATACTGTGAT	1	+
chr1	76615649	76615665	ACCTGGTTGATTCCTCC	1	+
chr1	76775208	76775224	CACGATCTGGTGGAAGT	1	+
chr1	76907584	76907600	TGATGTCAGCCACAATC	2	+
chr1	77170950	77170971	ACATTTCTTAATAATCACAAGC	1	+
chr1	78171659	78171672	TGGATCAGTACGCC	1	+
chr1	78717271	78717288	GAAGGGCACTACCAGGCG	1	+
chr1	78765476	78765491	AAACCTCCCCTACATG	1	+
chr1	78913555	78913571	AAGTGGGCTTAGTTTGT	1	+
chr1	79472042	79472061	CAAATTTCTTCGGGGCAGAA	1	+
chr1	80155202	80155215	AAGTCGGTCTCAGT	1	+
chr1	80203674	80203691	TAGATGCACTAGTTTCAG	2	+
chr1	80456890	80456907	CTAATCTCACAAAACTGA	1	+
chr1	80686848	80686864	ACTGACTGGACTAGGGG	1	+
chr1	80743996	80744014	TATTTTCTGCATTCGCCCT	6	+
chr1	81228790	81228805	CTAAGATGAGCTCAAC	2	+
chr1	81294514	81294529	AGATCTCTTCTTGGGC	1	+
chr1	81510753	81510770	TCTTTACAAAGTAATTCA	1	+
chr1	81973551	81973571	AGCTACATTGTCTGTTGGGTT	1	+
chr1	82188527	82188543	GGGGGAAATGCCTGGTA	1	+
chr1	82311139	82311159	TATAAATCCATGCACTTTACC	1	+
chr1	82457548	82457568	AAAAGCTCTTGGTTGCACATG	2	+
chr1	82715722	82715737	CAACATCGGGAGGAGC	3	+
chr1	83570458	83570474	AAAGTAACTTGTGCTGA	1	+
chr1	83627870	83627887	GGATGTTGGTTTAGAAGG	1	+
chr1	84116627	84116643	ATTCTGGAGAGGGAGAC	1	+
chr1	84179491	84179505	AAGTACCGTGAGGGA	1	+
chr1	84702205	84702224	TATTTTAATTTTGAGGTATG	1	+
chr1	85700532	85700545	CTCTACAGTCCGAC	1	+
chr1	86236937	86236952	CCTCCGACCCCCGACA	1	+
chr1	87212641	87212664	TTTAAAATGCTGATTACTATTTTC	1	+
chr1	87694050	87694064	AGAACCGTGAAAGCA	2	+
chr1	87811992	87812006	GCTGCCCTCCGGAAA	1	+
chr1	88046814	88046829	ATGGCATGTGGGTTGT	1	+
chr1	88260107	88260123	CAGCTTGGTAGTGCATC	1	+
chr1	88768134	88768149	ATCATACTAATCACAG	3	+
chr1	89708483	89708496	TGCGGTTGCTGGTA	1	+
chr1	89892964	89892979	TTATGACTTCGCAGGT	1	+
chr1	90059255	90059277	TCCCCATTACTTATTTGCACACT	1	+
chr1	90250040	90250055	GACCTGAAAGATGGTG	1	+
chr1	90346479	90346496	TACATGTCACTAGCACTG	1	+
chr1	91245937	91245952	GTAACGGGGCTCAAAC	3	+
chr1	91301643	91301658	TCGGGCGACGCCACCA	9	+
chr1	91362294	91362309	CCAGTGGGGTTTGTTC	1	+
chr1	91461147	91461162	CATAGTCAAGCTGGTG	1	+
chr1	92245945	92245959	GCTTGCTATTGGGAC	1	+
chr1	92358407	92358424	CATCTGTGTGGTATTTCA	1	+
chr1	92651126	92651147	AACGGTTACTAACTCATTCATT	1	+
chr1	92922183	92922199	CATGGTATATCTCCTTC	1	+
chr1	93302915	93302935	TGTTTCAAGACGGGACTGATG	2	+
chr1	93306277	93306294	TGCAAACTCGATCACTAG	2	+
chr1	93307457	93307480	ATAATAAACTTATGAACAGCAACT	1	+
chr1	93603704	93603726	TTTTATTACAACATTACCTCTTG	1	+
chr1	93607778	93607797	ATTTTGTGAGAGGTATCCTT	1	+
chr1	94019703	94019722	TTATTTATATAATGTGACAT	1	+
chr1	94068832	94068849	AGCGGTCCAGGACGTTGC	1	+
chr1	94113974	94113988	TGGTCTTCAACGAGG	1	+
chr1	94312436	94312455	CGGCTCTGGGTCTGTGGGGA	5	+
chr1	94313129	94313148	GGCTCCGTGGCGCAATGGAT	3	+
chr1	94313193	94313212	GTTCGAGTCCCGGCGGAGTC	11	+
chr1	94429825	94429841	GCCATGCTGCGTGTATG	1	+
chr1	95160491	95160509	CTTATCAAGTCTTTGGTGA	1	+
chr1	95285368	95285382	GGTTCGACTCCTGCC	2	+
chr1	95381732	95381744	TCTACCGACGATC	2	+
chr1	95392121	95392135	GCGCCGCGGGACTCC	10	+
chr1	96155267	96155287	TCTGAAATCTGAATTCTGAAC	1	+
chr1	96270850	96270867	ATTTATATGATGGAATCA	1	+
chr1	97243449	97243470	TTTCAAGCTTTGCTCCAGTATG	1	+
chr1	97279006	97279027	CATCACCTATTTGACTGTTCAG	2	+
chr1	97364270	97364287	TTACCTGAATGTTTTTAT	1	+
chr1	99470435	99470450	CCCCGGACGAGCCCCC	2	+
chr1	99661298	99661314	GGTGACATCATGTAGTG	1	+
chr1	99690575	99690591	GGGTGGTGAATGTGAAA	20	+
chr1	99691487	99691506	TTGGCTATTGTTTGGTTGCT	1	+
chr1	100206355	100206370	GGTTAAGTGGGAAACG	2	+
chr1	100387176	100387197	CTACTATTCTTGAGACACTTTA	1	+
chr1	100399729	100399746	AGGATTTCCTTCTTTGCC	1	+
chr1	100525493	100525514	AAAATCCTTCTTGCTGCTAACG	3	+
chr1	100746812	100746832	AAAACGGTGAGATTTTGTTTT	10	+
chr1	100962104	100962118	CGATCTGGTGTGGCA	1	+
chr1	101125538	101125553	ATATGGGTGGGAGACC	1	+
chr1	101225399	101225414	AATCAGCGGTATTAAC	2	+
chr1	101446957	101446980	CACCCTACAACACTTTACCTCCCT	1	+
chr1	101452717	101452735	TTCTTTTATCCTTGGTTTT	1	+
chr1	101704966	101704987	CTATATCACAATGCTGAAAATG	1	+
chr1	101765341	101765358	GGGTAGATGATTGGGGTG	2	+
chr1	103210336	103210352	CGGTAGAATTGTTTGTT	1	+
chr1	103261490	103261506	AATAGGATTAGTGTGTA	1	+
chr1	103415457	103415475	AAACTTAAAGGAATTGATG	2	+
chr1	103736953	103736967	TATGGCCGCTGCTGA	9	+
chr1	103783387	103783404	GTGAGGCTTGATCATATA	1	+
chr1	104095909	104095928	TAAATACTGCTGTAATACTG	1	+
chr1	105392958	105392973	AGTGTTGATCCGAGGA	3	+
chr1	105868730	105868745	AGCTTACTGGTACTAA	2	+
chr1	105899293	105899308	ACGATGTCAACTAGTT	3	+
chr1	106080251	106080267	TCCTTCTTGTGTCGCAT	2	+
chr1	106249398	106249416	ATATTGGCTTTGTAATGGA	1	+
chr1	106689647	106689662	GTGATAGCATGGGGTT	1	+
chr1	106699160	106699181	TAAATGCTGCAGAAGTAGGAAT	1	+
chr1	107088156	107088172	CAAGGATTATAATGACT	1	+
chr1	107637895	107637915	CATTTATATTTAAGCACAATT	2	+
chr1	108073987	108074001	GGGGGCTAGTGTTGT	1	+
chr1	108672376	108672392	GGTGGGTCGGAGGTTTG	1	+
chr1	109118538	109118554	AGCTATGGATTTGTACA	2	+
chr1	109244707	109244724	ACAGTTCGATGATCGTCA	1	+
chr1	109351669	109351689	ATAATTTAAATATTGCTGCTG	1	+
chr1	109357047	109357061	AGGTTGACGGGGCCC	2	+
chr1	109635588	109635609	TCTCAAAACCTGGCTGCTATCA	2	+
chr1	109637565	109637585	TGGCAAATTGGGGAGGGGATG	1	+
chr1	109643215	109643231	TCGAGGCGATTCTGATC	1	+
chr1	109649766	109649781	AAGGTTAGCTCAGCCA	1	+
chr1	109757870	109757892	AATTTAATTTTGCCACATTTTTT	1	+
chr1	109838319	109838334	TGGGCTCTTGATATGC	1	+
chr1	110141561	110141583	CTTCACCACCTTCTCCACCCAGC	202	+
chr1	110148788	110148803	CCCCGTGAAGTGGGAG	1	+
chr1	110173620	110173640	ACATCCGCCGGACCAATGTGC	1	+
chr1	110457442	110457460	TTGGAGGGGAAGCGCTTGC	1	+
chr1	110631891	110631906	GAGAGCATGCCTGTCG	1	+
chr1	110726693	110726705	TCCGACGATCAGT	1	+
chr1	110768777	110768792	GCGCCGATGGTAGTGT	2	+
chr1	110813961	110813977	ATCTGAAGCTTAGGGTG	2	+
chr1	110890420	110890441	CAACAGGTGATTATCAACAAAG	1	+
chr1	111162035	111162049	TCCCAAGGGTATGGC	1	+
chr1	112173503	112173519	AATTTGAAGATGGTGTT	1	+
chr1	112528953	112528973	TTCAAAGTGGCTAAGTTCTGT	9	+
chr1	112788706	112788721	TGCTGGTTCGATCCCA	1	+
chr1	112991437	112991453	GACTTGTAATTAGTAGG	2	+
chr1	113051972	113051986	CCCGACGGCTCCCGG	1	+
chr1	113214160	113214179	TCCTTCATACTATCCATCCA	3	+
chr1	113229097	113229112	CCTCCCCGGGTTGTGC	1	+
chr1	113667360	113667381	ACCATATGTGTTGGCTGCAATG	1	+
chr1	113674781	113674801	TTATATTTTGTCACACATCAG	1	+
chr1	113675313	113675330	GCTACCAACTCTTTGAAA	19	+
chr1	114249227	114249243	TGATGCCACTTATTTCC	1	+
chr1	114520248	114520269	TTAAAATTTAATACTAACTATG	1	+
chr1	114599226	114599245	TCGATGTGTAGTGTGATGTG	1	+
chr1	114695596	114695610	GAAGGACGCCGCAAC	1	+
chr1	115090135	115090154	CTCCTTCTTAAAGTTAAATT	5	+
chr1	115561449	115561464	TCTTCCCGTGGATCGC	1	+
chr1	116206721	116206743	ATTACCAGGGCATTGTGCAATAT	2	+
chr1	116337484	116337503	ACAGGCTCTGAGGATGGAGC	1	+
chr1	116569153	116569168	AAGCGTATTACCCATA	1	+
chr1	116608671	116608687	GTTACGGTCTTAAGGTA	1	+
chr1	116682366	116682382	GCATTGTGATGGCCAGA	5	+
chr1	116800179	116800196	AGTGTGAATGCTGACATA	4	+
chr1	116857351	116857365	AGCAGGCTGTTACGC	1	+
chr1	116915501	116915514	GAGACCGTACCGCA	1	+
chr1	116941313	116941328	TTGCTATGGGGATTGC	2	+
chr1	116946560	116946575	CGAAGTCAGAAAACTC	1	+
chr1	117058221	117058236	CAGCTTTTTGCCGGTC	1	+
chr1	117327449	117327466	AGGTCAAGGGCATCAAGG	1	+
chr1	117509804	117509816	GTTCCGCTATCGA	1	+
chr1	117527488	117527508	ACCAGGACTTTGGCAACTACT	1	+
chr1	117637277	117637298	TCTTCTCTGTTTTGGCCATGTG	1	+
chr1	117963249	117963271	CATATTACCTATCAGGAGAGGAG	1	+
chr1	118572998	118573015	GTTTCCTTGTTGCCGGTC	1	+
chr1	118876200	118876216	GAGGACATTGCTTGGTG	1	+
chr1	119776877	119776897	ATATCATGGCTGCCGCCCAGG	1	+
chr1	119857574	119857587	TAGTAGTGGCGAGC	2	+
chr1	145284393	145284412	AAAATATTCTCTTCATTTCC	1	+
chr1	145472550	145472566	ATCCGGGTGCCCCCCCC	2	+
chr1	146715525	146715541	GGTTTGTCATTCTAGGA	2	+
chr1	147091274	147091296	TACCCTTTTCTCCAGATGAAATG	1	+
chr1	147093469	147093488	TGGTGCTGTCTCCACCTGAG	1	+
chr1	147096724	147096741	CCAAGGACCTGGCAACCC	1	+
chr1	147189198	147189218	GTGACCCATATTTGTTTTCTG	1	+
chr1	147265661	147265680	ATGGACATGTTTGTGCCAGT	1	+
chr1	147747167	147747185	GAGACCAACCAGACCCACT	1	+
chr1	147778602	147778620	GACAGCCTTTTCCTTCGTG	1	+
chr1	147781408	147781424	CCTTGCCACCGAAGTGC	1	+
chr1	148241512	148241533	TCAGGGCGAAGCTTATCCATTG	3	+
chr1	149234079	149234097	ACCACCTTTGCTAGCTAAG	1	+
chr1	150133997	150134011	GATCGGGGACCTCAC	1	+
chr1	150207116	150207135	TGAGGCCGAGAAGGCAACCG	1	+
chr1	150240869	150240882	TCTCTGACGTCGCT	1	+
chr1	150359002	150359017	TGCGGCTGGACACCTC	1	+
chr1	150430548	150430563	GGGACGGTCGGGGGAA	1	+
chr1	150449376	150449397	TAACCACTTGCACTTTACTCTC	1	+
chr1	150578006	150578023	ATGATGATGGCTCATGGC	1	+
chr1	150923064	150923082	CTTTTCTACTTACCTCATG	1	+
chr1	150980971	150980986	TGGCGGGTTCGAGTCC	3	+
chr1	151260698	151260718	CCATTACTACAGTTGCTGCTG	1	+
chr1	151357420	151357435	GTTCGAATCTGTGTGC	1	+
chr1	151511098	151511118	TTCTTTCCCAATCCAATCCAG	2	+
chr1	151518287	151518307	GCTAGTCCTGACTCAGCCAGT	83	+
chr1	151667231	151667250	AACTTCATCCATTTGCACTG	1	+
chr1	152147950	152147965	ATGATGGCCCATGGGA	2	+
chr1	153610376	153610397	CTCTAATCCTTCCTCATATTTG	1	+
chr1	153643779	153643799	TCGAAACCATCCTCTGCTATC	3	+
chr1	153930956	153930970	CGCCCCCGACGTCGC	1	+
chr1	154118244	154118262	ATGCAGATAGATATAGAAA	1	+
chr1	154595259	154595277	GTGTTTTCTTCCTGTGGGA	6	+
chr1	154666153	154666169	ATACTCCTGACTGACTG	1	+
chr1	155164987	155165008	AGGGACGGGACGCGGTGCAGTG	1	+
chr1	155165028	155165049	TATTGCACTCGTCCCGGCCTCC	38	+
chr1	155266015	155266031	TTCGGTCCCTATCTGTC	1	+
chr1	155628543	155628562	CACTGGCTAACTCTGTAAGA	1	+
chr1	155990038	155990052	AAAGCTCCTTCGATG	4	+
chr1	156107650	156107670	GAACTTTACTCGCTGGCCTGG	1	+
chr1	156180933	156180956	CCAATCCTGCTGTCAGAGCTCACC	1	+
chr1	156181591	156181610	TCAAACCCTGCATTTCTACC	1	+
chr1	156223492	156223506	TTACCAACCCGATGC	1	+
chr1	156712821	156712836	ACCCTGCTGTTGATGC	1	+
chr1	156736482	156736496	GGATAGGTGGGAGGC	2	+
chr1	156756912	156756932	CTACAATCAGTTTTCCACATA	1	+
chr1	156857461	156857478	TCCCCAGTACCCCCACCA	1	+
chr1	156878137	156878153	GCCGCGGGACATGTGGT	2	+
chr1	156933045	156933060	GGTGAGCTGGCCGAGA	1	+
chr1	156955672	156955686	TCGGCAACCTGGTAG	1	+
chr1	157169034	157169050	TGCGGGGTGGAGCAGCT	3	+
chr1	157941457	157941471	CGGGAGCTGGCAAAA	1	+
chr1	159621439	159621453	GAGCCGGAGGTGTTC	2	+
chr1	160112665	160112677	CAAACCGACGATC	1	+
chr1	160124931	160124948	AAGCAACTGTTCGGAGGC	1	+
chr1	160168534	160168547	TACCGGGTTGGACT	1	+
chr1	160251626	160251645	ACCCCAACATACCGTGTGAC	1	+
chr1	160276746	160276758	CACGGCGATCATC	1	+
chr1	160313315	160313332	CTCGGATCGGCCCCGCCG	9	+
chr1	160316950	160316964	AGCGGGACTGTGGCC	1	+
chr1	160318865	160318888	CCCCAACCCCCCTTACATGGTTCT	1	+
chr1	161011112	161011126	ACGGGGAATAAGGGT	3	+
chr1	161339768	161339788	CTGTAATGAAAAATCCCTATG	1	+
chr1	161449044	161449059	CCCCCCCCCCCCGGAC	1	+
chr1	161500901	161500917	ACGCGTTGGTGGTATAG	1	+
chr1	161510027	161510050	GCCCGTCTCTGTGGCGCAATCGGT	1	+
chr1	161510078	161510093	TTGGTGGTTCGATCCC	1	+
chr1	161582554	161582569	CGCGGGTTCGATTCCC	2	+
chr1	161681414	161681428	ACGAGACCTCAGCCT	2	+
chr1	161975135	161975151	GGTTTGAGACCCTCTGC	1	+
chr1	162019498	162019515	GCAAGGCTGAAACTTAAA	1	+
chr1	162024970	162024987	TCCTGACTCCTCCACCCG	1	+
chr1	162117428	162117444	CTGAGGCTGAGGTTGTC	1	+
chr1	162312351	162312372	GATGAGCTCATTGTAATATGAG	16	+
chr1	162493730	162493747	ACACAAGTTGATTACATG	1	+
chr1	162983887	162983907	AGGAGGTAGCACTTTCAGGAC	2	+
chr1	163233150	163233168	AGCTCTCTGAAAATGTTTT	1	+
chr1	164563242	164563258	TTCTTGGTAGAACCTCC	1	+
chr1	164571752	164571771	CTATACATGTTTCCACCCAC	1	+
chr1	164638042	164638060	TGTAAATATCCTTGAATGG	1	+
chr1	164740843	164740858	AAATTGCGCTGGAAGC	1	+
chr1	164789366	164789386	CACTCAATGGGGATTCTTACC	1	+
chr1	165022255	165022271	ATGTGCTACAATGGTAC	1	+
chr1	165425775	165425791	GTAGAGATAGTGCAGGG	1	+
chr1	165509467	165509483	TCAGCCTTCCCGGCATG	1	+
chr1	166368779	166368795	AAGTGATAATAAGTGGA	1	+
chr1	166910889	166910905	TGATGGTGGATTTTTAT	1	+
chr1	167387493	167387515	ATATCCTCTGGGCAGACATTAAC	1	+
chr1	167394222	167394241	CATACACATTTCACTTTTTT	1	+
chr1	167430136	167430155	CAGGCCATGCTGTCCAGGCA	5	+
chr1	167832319	167832333	GATTCCCTGTTGAGG	1	+
chr1	167899926	167899942	TGGATAGAGCAACGACT	2	+
chr1	167960830	167960849	GGGTATCTTAAAGCAACAGA	1	+
chr1	167992782	167992799	CTCAAAAGCTGTCAGTCA	1	+
chr1	168170737	168170755	TATCACCTCCAAGCTATAG	1	+
chr1	168344822	168344844	GTTTGCACGGGTGGGCCTTGTCT	3	+
chr1	168525185	168525200	AGGGAACGTGAGATGG	1	+
chr1	169076206	169076223	TTTCCCGGGCGGCGCATC	1	+
chr1	169425915	169425932	GAACTCTGAACTCTGAAC	1	+
chr1	169530764	169530784	GAGGGTTGGGTGAGGTTTTCA	1	+
chr1	170273353	170273369	TTGGTGGAAGTAGCAAA	1	+
chr1	170321125	170321142	GGTTTGATTCCAGTTGGA	1	+
chr1	170471418	170471432	TTGGATGAACGAGAT	5	+
chr1	170796069	170796083	GGAACTCGTCAAAAT	1	+
chr1	171045800	171045815	TCAGACCTTGATACCC	1	+
chr1	171119184	171119200	AACTTTGAGGACTGAAG	1	+
chr1	171219999	171220016	AAAACTTCCAACAACGGA	1	+
chr1	171396251	171396268	ATCCCGTCATCACTCACC	1	+
chr1	171510430	171510450	AAGTGCAAGTGACAAGGACAG	1	+
chr1	171541778	171541796	TTTCTGTTGTCTTTTGGCT	1	+
chr1	172579874	172579895	TTGAGGGGGTCTGTGCCTGAAG	2	+
chr1	172650745	172650762	TGACCCCTTGGGAAGTCC	4	+
chr1	172897021	172897037	GATTAGCTAGTAGGTGG	1	+
chr1	173017912	173017928	CTTCACGGTTCATGGGT	1	+
chr1	173131804	173131822	CATATTACATGCTGTACAT	2	+
chr1	173616418	173616434	TAAATGATGGATGCCAG	1	+
chr1	173747534	173747551	GTCGGCTCATTGCATCCT	1	+
chr1	174286179	174286197	GTGGGCTCCCCATTTGGCC	1	+
chr1	174361474	174361490	AATAGCGGTTATGGAGG	1	+
chr1	175130852	175130869	TTCCGTGCTGTCCCCTCA	2	+
chr1	175600192	175600206	ATTTCAACGGCGCAA	1	+
chr1	176367270	176367285	GTCTTGCGGTGTCTGG	1	+
chr1	176422111	176422124	CGTGAAGTTGACCG	1	+
chr1	176696695	176696715	ATGAATTATAAATTGACAGAA	1	+
chr1	176928817	176928831	GCTTAACGCAGGGGA	1	+
chr1	177276427	177276445	GAGACTGCTGGTGACAAAT	1	+
chr1	177394733	177394750	CTATTTGAACCTGGAATC	1	+
chr1	177480937	177480953	TATCTTCTTATCTCTTG	1	+
chr1	177855582	177855598	CGTGGACCTGCACAAGC	1	+
chr1	178840396	178840414	TTGAAGGAAGGGCACCATC	1	+
chr1	179478893	179478906	TCGAGCACTTAATC	1	+
chr1	179746654	179746671	GCAGCGGTTCTGATGTGC	2	+
chr1	179817347	179817360	CGGCCAAACTTACC	1	+
chr1	180086430	180086444	CCTCCGTCTCCGCCA	2	+
chr1	180985784	180985804	TCGAGGAGCTCATAATCTAGT	6	+
chr1	181107099	181107115	GTGCTTGACTGTGAGGC	1	+
chr1	181216602	181216618	GTTTGGGTGATTGGGCC	1	+
chr1	181287135	181287153	CTCCTCCCCCGTCTTCGCC	1	+
chr1	181290916	181290932	AGTACTGCGTGGGAGAC	1	+
chr1	181422979	181422996	CTGTTTGATTGCCAGTAG	1	+
chr1	181715222	181715237	TGGATTGAGGGTTCGA	1	+
chr1	181769346	181769361	CTTAGACTTGGGCTGC	1	+
chr1	182413601	182413617	CAGGCAGCTTCCACAGA	9	+
chr1	182695304	182695319	ATGTGATGCTAATCTC	1	+
chr1	182751202	182751223	TTGAGCCCAGTAGTGACCACCA	4	+
chr1	183112352	183112369	TAGCATTGTGATGGCCAG	5	+
chr1	183314248	183314266	TCTCTTCTCCTCCCCCACC	1	+
chr1	183522762	183522781	CTTACATTATTGCTCTTTTA	1	+
chr1	183522892	183522914	TCCACCTTTCTCTCCTCTTCCCA	1	+
chr1	183801204	183801223	TATGGATGAGTGGTTGAAGT	1	+
chr1	184372412	184372427	GCGTGCCAACAGGGAT	1	+
chr1	184871380	184871397	ATAGTCTGATGTTGGAGC	1	+
chr1	185069806	185069829	TCATACAGAATGTTAAATATTATG	1	+
chr1	185070874	185070895	TTTAAATCTTCAGCCCGGTATG	1	+
chr1	185110137	185110154	AAAGCGAATGATTAGAGG	15	+
chr1	185455789	185455803	TCGACTGCTGGCCGC	1	+
chr1	185766108	185766129	TTTCCTTTTCTCTGCATCCTCG	1	+
chr1	186046389	186046404	AGATAGGGTAACTCTG	1	+
chr1	186094803	186094817	ATGCGTAGCTGATGG	2	+
chr1	186945373	186945387	ATGGATCAACGAGAT	1	+
chr1	186995798	186995811	ACGCACTGTAGGTC	1	+
chr1	187762513	187762526	TATTATCGGCACCA	1	+
chr1	187964805	187964823	AATAGGTAGATGCTGGTTT	1	+
chr1	188387011	188387029	GAAATTAAAGTTTTTGGGT	1	+
chr1	188492912	188492930	TGAAGGTTTGGATCGCTGC	3	+
chr1	189187056	189187070	CCCAATAGTGGTGAA	1	+
chr1	189470166	189470182	GAGCTTGACTGTGAGAG	1	+
chr1	190501869	190501888	TTGAGGAGCTCACAGTCAGT	2	+
chr1	192120952	192120965	ACGATATGTCATGC	3	+
chr1	192998531	192998546	TGTGTACTTGTCGAAT	1	+
chr1	193023251	193023264	GCGGGTGCTAACGT	1	+
chr1	193054956	193054978	CAATTTTTGAGTAGCATATTACC	1	+
chr1	193056351	193056377	AAAAAACAAAAACTTTACCTCATTATG	2	+
chr1	193105682	193105703	TAGTACTGTGCATATCATCTAT	5	+
chr1	193183293	193183313	CAACACCAGTGCACTTTATTG	2	+
chr1	193650618	193650639	TCTTTAAAAATATTAGCAGTAT	1	+
chr1	194166560	194166574	TGATTCCGTGTGAAT	1	+
chr1	194544215	194544232	GTAAGGAAGGCACACCTA	2	+
chr1	195020963	195020981	TTTCTATGACCAAACTCTG	1	+
chr1	195969746	195969762	CGGAATTATTGGTCGTA	1	+
chr1	196382303	196382319	TTGAATAGTAAGCTAAG	1	+
chr1	197237410	197237425	TAAGTAGGGTGGGACA	1	+
chr1	197259047	197259064	CTTATGTAGATGATTATA	2	+
chr1	197578365	197578380	GTGGTGAAGTTAGTGA	1	+
chr1	197951532	197951547	CAGTCTGGCCCTGAAA	1	+
chr1	198266288	198266309	ACAAAATGAATTTATACTCACT	1	+
chr1	198605804	198605822	CCTGTGGAAAGACAAGCTG	1	+
chr1	199662648	199662665	AGGATGAAGGCCTTCGGG	1	+
chr1	200888917	200888932	TTGGGGTTTCAAGTCC	1	+
chr1	201008390	201008406	GCAGCTGCTTCTGAGAC	1	+
chr1	201017645	201017662	CAGAATCTGTGCCAGAAA	1	+
chr1	201621110	201621125	GTAGACTGCCTGGGGG	1	+
chr1	201832349	201832367	AGGCGCCTGTGATCCCAAC	2	+
chr1	201840308	201840326	CTCATCTGGTGCACACTCA	3	+
chr1	202163064	202163078	CGCGCCGTGCGTCCG	1	+
chr1	202208788	202208802	GACAGACGGGGGCAT	1	+
chr1	202779847	202779863	CGAGAGGACTCTCCGGG	2	+
chr1	202976411	202976425	CCGGATGATGACGTA	2	+
chr1	203056687	203056705	CTGGGGACTCATGGGAGAC	1	+
chr1	203074735	203074752	TGTGGTTTGAGGTGGAGG	1	+
chr1	203147290	203147306	AAGCCTGATGAGAGCGT	5	+
chr1	203449000	203449019	GAGCCCGGGTTGGAGAGTCA	1	+
chr1	203490181	203490200	TGCATTTGCTGTCAGGGCTT	1	+
chr1	203596824	203596842	CAAAGAAATCTTCAGCAGA	1	+
chr1	203944955	203944973	GGAGGTTGGTCTAGAAGCA	1	+
chr1	204370977	204370994	AGGTTGAGGCTGTTGAGG	1	+
chr1	204648177	204648193	GGTGGCGCTCGAGATGG	1	+
chr1	205047502	205047518	AATGATACCCAACTGGT	2	+
chr1	205277827	205277841	ATGACGATCACGATC	76	+
chr1	205474078	205474092	AGCGGCGAGGGGAGA	2	+
chr1	205629783	205629802	ATGTCCGCTGAGGTTGGAGT	1	+
chr1	205744441	205744456	CCAGTCAGCTCCTTAC	1	+
chr1	206234801	206234817	CCCGGTTCTCCTGAGAT	1	+
chr1	206644489	206644504	TCCGGTGTAGCTCAGC	3	+
chr1	206735291	206735305	CGGCCTATAGTTAAA	1	+
chr1	206817585	206817600	GGTCAGGCTCGTCCCC	13	+
chr1	207244931	207244949	CCACGATGAACACACCAGT	3	+
chr1	207428676	207428693	CTCCTTGTTGCTTTGATG	1	+
chr1	207968013	207968036	TCTATTTGCTGTTGATTGTACCAA	1	+
chr1	208233195	208233212	GCTGGCTCCGGTGGGGGG	1	+
chr1	208952739	208952756	TAAGGTTTTGGATGGAGC	1	+
chr1	209037666	209037685	GTTAGTTCAGTTTGAAGAGA	1	+
chr1	209202319	209202336	TACGTGGAATAGTTTAAA	1	+
chr1	209269530	209269547	GTATGTGGGTTTAAAAGA	3	+
chr1	209605511	209605533	TCCTTCATTCCACCGGAGTCTGT	342	+
chr1	209605549	209605566	ATTTCAGTGGAGTGAAGT	2	+
chr1	209964194	209964210	CCTTCCCACGGTACTGA	2	+
chr1	210025209	210025229	AATACTTCTTGCTGCTACATG	10	+
chr1	210077668	210077683	AAGTTGAGCTATCAGA	1	+
chr1	210320369	210320385	GCAGGAAGAATTGGTCC	1	+
chr1	210739240	210739257	GTGGGTGTAGCTCAGGGG	1	+
chr1	211114570	211114585	TGCAATCGAATTTGGC	1	+
chr1	211741286	211741304	GTGTCTGGTTCCTGTGGGA	1	+
chr1	212170669	212170684	TTGAGACCCGGAGCTT	1	+
chr1	212199822	212199839	AAGAACTGCCTCTGAAGC	2	+
chr1	212273646	212273665	CAATCCATCCAATTCTTCCC	1	+
chr1	212277138	212277156	TTCTTTAGGGGCTGCAATG	1	+
chr1	212391974	212391990	TAAAAACAGGTTGGAGT	1	+
chr1	212464934	212464956	TCCTTTTCTCTCTGATACTCATG	1	+
chr1	212606501	212606513	CGTCCGATCTGCG	2	+
chr1	212782136	212782157	CTCTCTTCTCTCGCCGCCGCCC	1	+
chr1	212792750	212792764	GGAGCTCAAGAACGA	1	+
chr1	213129099	213129115	ACGGGAGTGTTTGGTAC	1	+
chr1	213781850	213781866	TGTGGGGATGACGTCAA	8	+
chr1	214106333	214106350	AGAGTTAGCTCAAGTGGG	1	+
chr1	214337408	214337424	GTGAAAAGAACCCCGGC	5	+
chr1	214794152	214794175	CATCTTACTTTTCTGGGGAACAAG	1	+
chr1	215141372	215141389	TTGGAATGATTACAATTT	1	+
chr1	215618237	215618253	AAGTGTAGGGCACTGGT	1	+
chr1	215962974	215962991	CGAATTTGCTGGATCTAA	2	+
chr1	216052585	216052600	TAATGAAGGGTTTGAG	1	+
chr1	216721075	216721089	CAATAACGCAGGTGT	1	+
chr1	217051196	217051212	CTAACCTCTGAGCAGTA	1	+
chr1	217113522	217113539	TCAAGCTTTCTAAGTGGA	2	+
chr1	217145212	217145229	TCTTTTCCTTCAGCTACG	1	+
chr1	217168633	217168649	AACGACTTCCTCACTGT	2	+
chr1	217452824	217452839	CCAAGGAAGGTAGCAG	1	+
chr1	217454260	217454276	GACTGAGGAAAAATAGC	1	+
chr1	217881938	217881952	AGATTTATTGCCGAA	1	+
chr1	218176727	218176741	GGGATAAACGCTGAA	2	+
chr1	220124027	220124043	CATGCCCATGATCCCGG	1	+
chr1	220701869	220701885	ATCCTGCCAGCCTCGCC	1	+
chr1	220835538	220835559	ATACATACATATATGAGGTACA	1	+
chr1	220845750	220845766	TTGATATTCCTGTACCC	1	+
chr1	221090797	221090813	TTATTTCTAGAGGGGAT	2	+
chr1	221765113	221765131	AATTAAAAAGCACTGCATC	1	+
chr1	222022988	222023002	GTACTAGAGTGGGTG	1	+
chr1	222638348	222638364	GCTCCATAGCTCAGTGG	1	+
chr1	222638393	222638421	TCGCGAGTTCGATCCTCGCTGGGGCCTCC	9	+
chr1	222762102	222762117	GACCGAACCACTAATG	1	+
chr1	223322011	223322025	AGTTTCCCGACTGGA	1	+
chr1	223482499	223482516	AACAAACCAACAGGGATT	1	+
chr1	223509814	223509832	AAGTGGCTGCCTCTGAGGC	3	+
chr1	224235428	224235443	CGTTAGACAGTTTGGT	2	+
chr1	224285035	224285051	TGATCCTGAAACTGCAT	1	+
chr1	224345091	224345112	CTTCTCCAAGCAAAATCCTTCA	1	+
chr1	224347301	224347324	CACTTCTCATTTTTATAATCATAG	1	+
chr1	224946262	224946279	CAGGAGAAGGAACTCGGC	4	+
chr1	225737965	225737980	TCTTTGGTATTCCGAA	1	+
chr1	226396930	226396945	GCCGGGGAAACGAGGC	1	+
chr1	226925221	226925238	CCTCCTCCCGGCGCTCCC	1	+
chr1	227087977	227087993	CCCACCGCTGCCACCAT	2	+
chr1	227494293	227494313	TTGTAGTTTTAACCATAAACT	1	+
chr1	227709270	227709286	AACGCGTGGGAACATAC	1	+
chr1	227746054	227746070	ATACCGGGTGCTGAAGG	1	+
chr1	227799585	227799603	CAAACCAGGTGCTGCTACC	2	+
chr1	227844733	227844754	TTTTTTTGTGCCTTACCTCATG	1	+
chr1	228102261	228102280	CACCTCCAGTCTGGCCCTGC	2	+
chr1	228285752	228285773	CTTTACTCTCATGTGGCAAACG	1	+
chr1	228674247	228674263	GCTCTTCTGTCATGCAT	2	+
chr1	228870984	228871001	CGGGTGCGCGGGGTCCCC	1	+
chr1	228941504	228941518	AGCCGATGACTTGAT	1	+
chr1	229439873	229439895	ATGTGGCACTAAATGCAGTTTCA	1	+
chr1	229796131	229796151	TTTCAGAAGATGAATTCTCAT	2	+
chr1	229824122	229824137	CAGCGAGTCAGTGAGC	1	+
chr1	230140012	230140024	CGAATCCTCGACT	1	+
chr1	230286902	230286916	TTACAGTTGACGATC	3	+
chr1	230879924	230879941	AAGTGTGCAAGGCCTGGT	2	+
chr1	230956056	230956073	GTTAGTACTAGGGTGGGA	1	+
chr1	231021493	231021509	CATGTTCTTATCCTTCT	1	+
chr1	231235686	231235701	CCCCATACATCAAAAG	1	+
chr1	231348666	231348681	GTTCCGCTATTGGTCA	1	+
chr1	231487706	231487726	TAACAATGCCCGGAATATACG	2	+
chr1	231664777	231664796	GTTCAGTAATTGCTGTAATG	2	+
chr1	231697047	231697064	ACAGTATGACGATTCTAG	2	+
chr1	231987903	231987919	ACACCAGTCGGCTCGTC	1	+
chr1	232007275	232007291	AACGATCTGTAGCTGGT	10	+
chr1	232608501	232608517	CCTACAGCGCATATTCC	1	+
chr1	232618659	232618680	TCCAAGTTTAGACTATCTGTTC	1	+
chr1	232897017	232897033	TTATGTGACTCCTGCCA	1	+
chr1	233008456	233008472	TGGAGAATAAGCAGGCC	2	+
chr1	233016462	233016478	AGGAAACAGCCCAGATC	3	+
chr1	233234880	233234897	AGTTCCTGATTCTCCACC	2	+
chr1	233502942	233502962	CAAAAACCATCTACCTCACAG	1	+
chr1	233518483	233518501	CATTTTTTTAAGGTGAACA	1	+
chr1	233518724	233518742	AATTACCTTCAGCACAATG	1	+
chr1	233520378	233520401	TTTACTTCTACCAAAACATCCCTG	1	+
chr1	233520630	233520650	TTAACTTTTGCTGCAATCTAT	1	+
chr1	233704333	233704349	ATCAGGCATTGCTGCGA	2	+
chr1	234017394	234017411	TTCAGAGTTCTACAGCCT	2	+
chr1	234113993	234114009	CCGCGCTGTTTTTGGCC	1	+
chr1	234115213	234115229	CTTTGTTCGCTCGCTTC	1	+
chr1	234115399	234115416	AAACTTTCAGCAACGGAT	20	+
chr1	235063897	235063915	GGACTGCTGGTGACAAACC	2	+
chr1	235104724	235104740	GGAGGGCTTACCATCTG	2	+
chr1	235490837	235490850	CGGAACGGCCCCCA	1	+
chr1	235493243	235493263	AACAAATTTCTGGCAGCTTTT	1	+
chr1	235810842	235810856	GTTTGGGCGTGTAGG	1	+
chr1	235838758	235838771	ACGATCGGTCGGTC	1	+
chr1	235914554	235914571	GAAGGTGACTGGAGTGAA	1	+
chr1	236203726	236203744	TATGGCTACTGCTGTGAGA	1	+
chr1	236371656	236371675	CTATTTCAGTGGGTATAATT	1	+
chr1	236517640	236517658	GTTCGAATCCAGCATTCTC	2	+
chr1	236650303	236650318	ACAATCTTCTTGCGCA	10	+
chr1	236790975	236790994	CCCATGGTATATTTTCTTCT	1	+
chr1	237201108	237201123	GCTAACGGTGGGGAGT	2	+
chr1	237376795	237376812	TTAGTAGTGAGGCTGAAC	1	+
chr1	237674702	237674717	AAGGAGCTGACTGAGT	2	+
chr1	237701126	237701142	GATATATGGAAGAACAC	1	+
chr1	237766427	237766448	GGTAGCCAAATGCCTAGTCATC	1	+
chr1	237766462	237766482	TCATGAATGGATGAACGAGAT	1	+
chr1	238736361	238736377	ATCTGCTGGATAATAGC	1	+
chr1	239032159	239032177	CTGGAAATGGTGTCTAATA	2	+
chr1	239726048	239726064	CGTGGTGGCTGACGCCA	1	+
chr1	239964257	239964275	CTCCAGAGGATGCATTTCT	1	+
chr1	240824192	240824208	AACTTCGGGATAAGGAT	1	+
chr1	240912288	240912304	CGGAGGAAGGTGGGGAT	3	+
chr1	241303674	241303690	CCCACTGATGGGTCCCT	1	+
chr1	241844017	241844037	TTCACAGTGGCTAAGCACTGC	1	+
chr1	241909891	241909911	AACAGATGACTGGTTAGACAA	3	+
chr1	242292712	242292728	TTCAGGCTGCTGTCGAT	1	+
chr1	244094868	244094883	ACGGAAGGGCACCACC	1	+
chr1	244213199	244213216	TGTCACTCACCCCCCACC	1	+
chr1	244220163	244220183	TTTTCCTGTCTTGCACTTACA	1	+
chr1	244220332	244220355	TTGCTGGACTGTTTTGGAAATATT	1	+
chr1	244220623	244220645	TTCTAAAACTTAGACTGACATCT	1	+
chr1	244285091	244285107	GCTAACGGTGAGGGAGC	1	+
chr1	244353478	244353494	CCTTTCTGTTGAAGTAG	1	+
chr1	244869495	244869514	CATAAATAGGCACACAAAAA	1	+
chr1	244869849	244869872	TAACTGACAAGTATGTTGCACATG	1	+
chr1	244988127	244988142	CGGGAGTGCTTCACAG	1	+
chr1	245317975	245317988	GAGATCGACGATCC	4	+
chr1	246126159	246126175	ATCTTGCCAGAAATTGG	1	+
chr1	246215129	246215146	CTGAAACTGTATGCTTAC	1	+
chr1	246829184	246829204	AAGCACTGGATCTACCTCTCC	1	+
chr1	246960612	246960629	ATCCAGGTGCTCCCTCCA	1	+
chr1	247241727	247241742	CAGGCGGCCCGGGGTC	2	+
chr1	247547973	247547988	TCCCGGACGAGCTACC	1	+
chr1	247605919	247605936	GTGGAAAGTCCAGGTCTG	1	+
chr1	247887044	247887060	AAAAGTAGCTGGAAGGC	1	+
chr1	248761009	248761024	GAGTCTAACACGTGCG	1	+
chr1	248862158	248862173	AGGTATTCGTGACGTA	2	+
chr1	249168148	249168168	CCACTTCTGACACATTCGTTT	1	+
chr1	249200925	249200940	CGTCACATCCTGGGGC	1	+
chr1	1063602	1063617	CGGCTCCGGGACGGCT	15	-
chr1	1072280	1072295	CGGGGGTGTGGGGTCC	1	-
chr1	1115893	1115908	GTCATGGATGCGCTGC	1	-
chr1	1290158	1290171	CCTGCACGAACGCC	2	-
chr1	1684214	1684236	CTTCCTTTCTGTAGCTGGGTTAG	1	-
chr1	1732005	1732027	CCCCTCTGTGCTGCAATACACAC	2	-
chr1	1914965	1914979	GAAGGAGCCTCGGTT	12	-
chr1	2135179	2135197	GCAAGTAGTGTGGTGCCCT	1	-
chr1	2144201	2144216	CCGAGCGGCCCCTCCC	1	-
chr1	2246669	2246683	TGAAACGCGCGCCGC	1	-
chr1	2280878	2280891	TTCGGGATGTGCGT	1	-
chr1	2324744	2324764	CTAGAATGAAGCTCCTTGAGG	2	-
chr1	2410669	2410685	GCTACACGCTTGGCAAC	1	-
chr1	2496936	2496950	ATGTGGCACCGGGCG	1	-
chr1	2813220	2813234	ACGAGCGCACGTGTT	3	-
chr1	2980488	2980502	CCCGGGGCCGCCGGT	1	-
chr1	3477274	3477294	GCGACCCACTCTTGGTTTCCA	3	-
chr1	3528125	3528141	GTCGGGACTGGGGTCCG	3	-
chr1	3541165	3541178	TCGGGGGCTCGCAC	1	-
chr1	4650530	4650550	TATGGCCCTTACGGGATGGGC	3	-
chr1	4848201	4848217	GATCCTGGCTCAGAGTG	1	-
chr1	5360734	5360752	GTGAGGAAAATGACGGGGT	1	-
chr1	6013735	6013749	GACCGTGAGCTGGGT	1	-
chr1	6281580	6281603	TCCCTTCACTGCACTTTCTTCCTG	3	-
chr1	6302420	6302435	CCAAACTCCGGGCGCC	1	-
chr1	6652203	6652224	TCACTTAGCAGATTGCACTTAA	1	-
chr1	7075162	7075177	ATCCGTCCATCCAGCA	1	-
chr1	7334460	7334474	ACGGTCATGTTTTCC	1	-
chr1	7623188	7623203	CTACAGCCCGATGACC	1	-
chr1	7729885	7729901	GAGGGGCTGGTCACTGA	1	-
chr1	7929821	7929834	ATCAATAAGCGGAG	2	-
chr1	7990345	7990365	ACCCGGGTTCGATTCCTGGTC	1	-
chr1	8072293	8072315	TATTAATAAACATACAACACAAG	1	-
chr1	8120859	8120876	ATTATTCGGAGACAGGGT	1	-
chr1	8823636	8823652	GTTCGATCTTGCCTCAC	1	-
chr1	9100672	9100689	TAACGATATTCCCACTGT	1	-
chr1	9211752	9211773	CAATCAGCAAGTATACTGCCCT	9	-
chr1	9211793	9211815	TGGCAGTGTCTTAGCTGGTTGTT	53	-
chr1	9741703	9741719	GAGGCGGGGAGGCGAGC	1	-
chr1	9789132	9789149	CAGATGTGTATACTCATG	1	-
chr1	9989322	9989341	CTTCTTCTGTACTGTAAACT	1	-
chr1	10521464	10521485	CCTCATCATTTGACTACCTATG	2	-
chr1	10529234	10529255	AAATGGGCATACAACAATTCAG	1	-
chr1	10695342	10695357	CGTGGGGCCTGAAGCG	1	-
chr1	11432924	11432939	GCCAAGGATGAATGCC	1	-
chr1	11553003	11553018	TAGCAGCTGGATCCTA	3	-
chr1	11575587	11575601	CATGTGGGAGGCGCA	1	-
chr1	11615902	11615916	AGGGCTGGGTCGGTC	1	-
chr1	11942928	11942942	CAAGGCCGGGGTTCA	1	-
chr1	12582093	12582107	CAAGTGAGGTCGGGT	3	-
chr1	12780780	12780793	CGATGCCGACTAGG	1	-
chr1	12866698	12866712	AAGCGATGGGTTGAC	1	-
chr1	13923155	13923174	CTTACAGCCACACCACTCTG	1	-
chr1	15072690	15072708	GTGACTGTAAAGCTGGAGT	1	-
chr1	15216861	15216875	CGGGAGATTCTGGGT	1	-
chr1	15831180	15831194	CGAGAAGATTGTGAA	1	-
chr1	16563855	16563870	GACTAGGGATCGGACG	2	-
chr1	16762309	16762326	CATTTACCGTGCAATAAT	1	-
chr1	16800211	16800228	TAATTATGAGCACACTTG	2	-
chr1	16939200	16939218	CTGCGTCTGGCTGGCTGGC	23	-
chr1	17004729	17004749	TTCGCTATGGCTCTTTACTTG	1	-
chr1	17006544	17006563	TGTAGTGGTTATCATGTTCG	1	-
chr1	17233444	17233459	GGGGGGAATTGTGAGC	111	-
chr1	17609195	17609211	GAAGGTAACTGGCTAAA	1	-
chr1	17735041	17735063	CTTTTTCTTGCAGATGGGCCTAG	1	-
chr1	17755085	17755101	CCAGTTACCTTTGGAAA	1	-
chr1	18049918	18049933	TGAAAGCGTGGGGATC	1	-
chr1	18182053	18182068	TCGAAAGGGAAGCTGG	1	-
chr1	18678050	18678065	CGTCCGTCCTCCCCCC	1	-
chr1	18909308	18909322	GTCGTGCTGGGGATA	1	-
chr1	19000146	19000162	ATCCTGCTGTTGACGCC	5	-
chr1	19069585	19069603	ATGTTGGTTTGGAAGCAGC	1	-
chr1	19258304	19258318	CTTATGGAGCCGACG	1	-
chr1	19258788	19258803	GGTTGCTGCTCTCTCA	1	-
chr1	19267278	19267291	CGTGTACGTACAAG	2	-
chr1	19403253	19403270	CCAGTGGAGACCTTCTCA	1	-
chr1	19411008	19411031	ACATCATTCACACTGTGCTTTACG	1	-
chr1	19488355	19488374	CAATAAACTCTGCACTTTTA	1	-
chr1	19724488	19724505	TCCCTGGCATCCCCACCA	21	-
chr1	19909175	19909190	GTAGGTATCTCAGTTC	1	-
chr1	20797703	20797717	GTGCGTGGTAGGAGA	1	-
chr1	20945319	20945337	GGGAAGGCTGATGGGGAAG	1	-
chr1	21049519	21049533	CCCGGCCAACGCACC	2	-
chr1	21069486	21069504	TTATCATTTCTCTTCCCTG	1	-
chr1	21112924	21112941	GCCTGTAGCTACCTCGCC	1	-
chr1	21323841	21323860	TTTTTTCTTGCCAAGCATTG	1	-
chr1	21362719	21362734	GTTCGACTCTCGGCAG	1	-
chr1	21494388	21494404	TTGCAAGATTAAAACTC	2	-
chr1	21500429	21500445	TATCAACTGGTAATGGG	1	-
chr1	21926022	21926038	CGCCAGCGTGGTGGAGG	2	-
chr1	22040464	22040479	ACTTTAGCTTGCGAAG	3	-
chr1	22141599	22141619	AAGTTGTGTGTGGATGTGTGT	6	-
chr1	22975730	22975746	AAAGTGAATGGAGGTGG	1	-
chr1	23601645	23601659	ATCGAAGTCAGGATC	1	-
chr1	23689487	23689504	ATCTACTTGTCCACAAAG	1	-
chr1	23832941	23832957	ATAATTGGGCATTAAAC	2	-
chr1	23884476	23884492	TAACAATGCGATGTATA	1	-
chr1	23903746	23903764	GCTGGAAGAATTTGGACTT	1	-
chr1	24235536	24235551	CGGTGTCCGGTGAGCT	4	-
chr1	24630917	24630934	GGCTGTGGAATTCAGGGC	1	-
chr1	24635814	24635830	ATTTCATAGGATGGTCG	2	-
chr1	24649738	24649761	GATGATGATGATGATGATGGTCCA	75	-
chr1	24911748	24911762	CCCGAGCCGCCTGAA	1	-
chr1	25011944	25011961	GTTCGGGGCTTTAGACTA	1	-
chr1	25178826	25178843	AAAAAGCTTGCAGAAATG	1	-
chr1	25362726	25362744	ATGATGGTGGTGCTGATGC	1	-
chr1	25483509	25483527	TTTCGACACAAGGGTTTGT	1	-
chr1	25483556	25483574	TGTACTTAGCAGAGCAGCT	1	-
chr1	25549405	25549425	CACACATCAGATGCAGTCATT	1	-
chr1	25888768	25888785	AATGAACTGTGAGGCTTA	1	-
chr1	25929167	25929181	CGGAGCTGATGACAG	1	-
chr1	26115115	26115129	GAACGAGACTCTGGT	1	-
chr1	26546418	26546437	CGATTCCCTCTGCTTCTGCC	1	-
chr1	26857664	26857677	AATCCTGCCGCGCC	1	-
chr1	27216665	27216684	TATACGTACTGGGACCCTCG	1	-
chr1	27381454	27381472	TAGCAGCACAGAAATACTG	1	-
chr1	27627310	27627327	CGGCTGGCCTTCAAAGCC	1	-
chr1	27684720	27684737	ACCCTCTCAGCACCCACC	1	-
chr1	27718757	27718774	GACGAAGGAAGAGCTTGT	3	-
chr1	27734261	27734279	TTCTAAAACGGGGAGTGGT	2	-
chr1	27835692	27835709	GGGGAATGGTGAGTGGAT	1	-
chr1	28218174	28218192	TTTTGACACACTTGCCATG	1	-
chr1	28233493	28233515	CTCCAACCAACATTGTTTACAAA	1	-
chr1	28358594	28358615	TCCTGGGCTGTAGTGCGCTATG	10	-
chr1	28412630	28412646	ATTCCATTAAAGCTGTA	1	-
chr1	28905267	28905283	CGGATATGGGACTGAGA	1	-
chr1	29246300	29246315	AGCATGACGCCAGAAT	2	-
chr1	30530352	30530368	AATGATGAGCACTTTTA	1	-
chr1	30769250	30769265	GAGATCTCCGATGATC	4	-
chr1	31133356	31133369	ACCGCCGCTTTACA	2	-
chr1	31173115	31173131	CTTTGGATGTCAGCGGC	1	-
chr1	31218388	31218406	CCTGCCGCAGGGTTGTTGA	1	-
chr1	31293051	31293068	ATACCAATAACTCACCTC	1	-
chr1	31353848	31353863	GCGTGTCTTGGGGGTA	1	-
chr1	31405095	31405118	AACATACTTTTGATTGTACAATTG	1	-
chr1	31441062	31441081	TGGCAAGGATGATACACACT	1	-
chr1	31508848	31508865	CTGTAAACCTTGGTTTCC	1	-
chr1	31521723	31521737	GTATGATAGGTGGTA	1	-
chr1	31538965	31538981	GGTTTGAACCCTGCACC	2	-
chr1	31953918	31953938	TTCCTGTTTTCCCAGGAATCT	1	-
chr1	32374504	32374527	CTTTATTTGGAGAAATACCGACCT	1	-
chr1	32571805	32571819	TTCAATCACGGGACG	1	-
chr1	32787705	32787721	TCAGTTTGGATTGTGCT	1	-
chr1	32800419	32800442	ATTCTTCTGCCTCCTCACCCACAG	1	-
chr1	32816384	32816399	GGCGAAGCTGAATGAC	2	-
chr1	32832003	32832026	CCAGAAACTCTGACTTGTGCCAAC	1	-
chr1	32948567	32948583	GATGCAGGAGAGCCACC	1	-
chr1	33168312	33168331	GGGCGCCGGAGCGAGGGGCC	1	-
chr1	33217923	33217944	CACTATACCGTGCTACCTCTTA	1	-
chr1	33243701	33243716	GAGATAGAGGAGTGCT	1	-
chr1	33649313	33649330	GCAAAGGGGGCAGACTGT	1	-
chr1	34365071	34365087	ACCCGAGACTCAGTGAG	3	-
chr1	34764594	34764609	TTAGACATGGTCCGGA	1	-
chr1	34983983	34984000	CTGGATAGAGTGTTTGAC	1	-
chr1	35108648	35108663	GCTACCATCTGCTGGA	5	-
chr1	35135215	35135235	AACAGGTGACTGGTTAGACAA	412	-
chr1	36030408	36030425	AAGAGGGCGCCAGAGAGG	1	-
chr1	36068659	36068676	ATCTTTTTGCCAGGTCTG	2	-
chr1	36181266	36181283	CGCTGTCTCCAGCAGAGG	1	-
chr1	36202414	36202433	CTTAACCTCTATGCTGCAAT	1	-
chr1	36789324	36789341	GCTCTCCCTCCTCCCGGC	4	-
chr1	36807067	36807085	CTTTAACCATGCTGTCTCT	1	-
chr1	36834991	36835009	GAGCCCTTGGAGGACCTCC	1	-
chr1	37263355	37263370	CAGCATGAAGTTGGTC	1	-
chr1	37296483	37296502	CTATTCCGGTCTCTGCCTCC	1	-
chr1	37332799	37332817	CAACTGGGATATGATGTAC	1	-
chr1	37924086	37924100	CTGGGGAGTACGGAA	1	-
chr1	37959384	37959407	TCTCCCCCAAAACTGGCTGGCACC	1	-
chr1	37979114	37979129	CAAATTTGGAGCGACA	1	-
chr1	38019769	38019788	AGACACCGGGACGGGGACGT	1	-
chr1	38038070	38038087	ACTCAATTTCTGGTCTCC	5	-
chr1	38269491	38269508	CACCGGAGCTAGGGCACT	1	-
chr1	38300769	38300790	ACACTCATACAATGCACTTCCA	1	-
chr1	38328710	38328726	CTCATCGCATCCTGGGG	2	-
chr1	38508199	38508214	TTCTGCGCTCGGCCCT	1	-
chr1	38573636	38573650	TAGTTTGACTGGGGC	2	-
chr1	38594915	38594931	ATTGCTCGTGGCTCTTA	4	-
chr1	38850457	38850470	TTACGCAATGTGAT	2	-
chr1	38958094	38958109	TAGGATAGGTGGGAGG	1	-
chr1	39269890	39269903	CGGGGCGCGGGACA	1	-
chr1	39305276	39305291	TCACCAGACTAGTGCC	1	-
chr1	39312924	39312941	TGGAATAGTTTAAAAAGT	1	-
chr1	39619949	39619967	TCCACGGCCATACCACCCT	1	-
chr1	39849913	39849930	CACAGAACTGTGAAAGCA	1	-
chr1	40076570	40076586	AGATGAACAACTGCGAA	3	-
chr1	40119982	40119996	GTCCGTCGTGAAGAG	1	-
chr1	40187476	40187492	GAGGCTTTGTAGGTGAT	1	-
chr1	40538527	40538542	AAGAACCGTGTTGGTG	2	-
chr1	41059212	41059228	CTGGGCTATTTTTGGTA	2	-
chr1	41444023	41444040	TAGGTTGAAGAGTTGGGT	1	-
chr1	41499008	41499024	CCCTGGTAGTTCATGCC	1	-
chr1	41823950	41823968	GCTGCTGCCACCGCTGAGC	18	-
chr1	41962041	41962054	CGGCACGTAGCGCG	2	-
chr1	42128138	42128160	CGGGGTCCCCGTGCTCGGCGACA	1	-
chr1	42642545	42642565	TGGGAGGGAATCAATCCGGGG	1	-
chr1	42644537	42644554	TATTTATTGCTACCTTCT	1	-
chr1	42645081	42645101	TTAACCACAAGTGCCAGACTG	1	-
chr1	42662809	42662828	AGGGAATGGGTTTGGAATAA	1	-
chr1	43118188	43118205	ATTGTGATGGTCAGAAAG	1	-
chr1	43147684	43147698	GGGGGCTCGAAGACG	1	-
chr1	43471625	43471642	GAGAAATGAGACCAGGCC	1	-
chr1	44034663	44034678	TGACCTTGACCTATTC	1	-
chr1	44053073	44053090	CAACAGCGTGGCATAACA	1	-
chr1	44172857	44172872	TTTCGTCGCCCGCGCG	1	-
chr1	44386157	44386175	AGGCGGCCTCCTGGATGAA	1	-
chr1	44496116	44496130	CTGCAGATCTCGAGC	4	-
chr1	44535564	44535579	TCGCCGACGCTGGGGC	1	-
chr1	44619109	44619131	TTATCAGAACTTATCAACATTAG	1	-
chr1	44871111	44871125	AAAAGTCCCGGGTTC	1	-
chr1	45186777	45186794	TATGCTAGAGGTATCAGA	1	-
chr1	46092997	46093019	AAAAACCTGTGCAATAAATTACC	1	-
chr1	46491302	46491317	GATTCAGTTCCCTGCT	1	-
chr1	46679617	46679634	GAAACCGTGTATGTATGA	1	-
chr1	46751825	46751845	TCAAGTGTCGCTATACTCCTG	1	-
chr1	47041650	47041665	CCACGGTAGGGTCAGC	4	-
chr1	47105431	47105444	TCCGATGTAGTGTA	1	-
chr1	47143814	47143834	ACCTTATCTTTTAAAGCTGGG	1	-
chr1	47182091	47182110	ACTATTTACGATGCTGCAAG	1	-
chr1	47848982	47848999	AGATGTGGACTACCTGCA	1	-
chr1	47882047	47882060	ACGGCGCGACCGCT	1	-
chr1	48041812	48041828	GGGCTGGGTCGGCCGGT	1	-
chr1	48455073	48455091	GCATGAATGGATTAATGAG	1	-
chr1	48460964	48460985	ATTTTAAAGCACTTTCTCATCT	3	-
chr1	48880347	48880366	TGTTCTACAGTCCTATGATC	13	-
chr1	49404421	49404436	TACTTGGAGTTTGGCG	1	-
chr1	50186178	50186193	TTGGAATCGCTAGTAA	2	-
chr1	50713635	50713651	GTAGTTCGGATTGCAGT	1	-
chr1	50769590	50769607	TGAGTTGGCTGGTTGGCC	1	-
chr1	50837641	50837657	TGCTGCCACCGCTGAGG	1	-
chr1	50985556	50985571	GGGTGTTAGAGCTGCC	1	-
chr1	51100490	51100511	CCTTGAGGGCAGGAAACAGGTC	1	-
chr1	52173696	52173715	ACCCCTTCTTTGACCTCAAC	1	-
chr1	52266245	52266268	ACCTACTTTAACATCCTCATCAAG	1	-
chr1	52496740	52496756	AACTAGCTGTTGGGGGA	2	-
chr1	52498206	52498226	CATACCCCTGTGCCAGGCCTT	1	-
chr1	52498432	52498452	TACACTAAAATGCATCCCAAC	1	-
chr1	52824765	52824781	TGAACAAGTACCGCGAG	4	-
chr1	53328916	53328932	AATGAGGGCATTGTTCC	2	-
chr1	53544447	53544461	GGAAGGCGTCGCGGT	1	-
chr1	53766103	53766117	TAACGTCCTACCTTT	1	-
chr1	53769003	53769019	CCCCCTTGGCTCCACCA	1	-
chr1	53807799	53807815	GGTCCTGAGTGGAAGGG	1	-
chr1	53972582	53972596	AAAAGTTGGGGGCTC	1	-
chr1	54301880	54301894	GGTTCGTGTCCCAAC	1	-
chr1	54798750	54798766	GTGATGGTCCCTGCGGA	1	-
chr1	55158096	55158117	TTCACCACTTTCACCACCCAGC	1	-
chr1	55246937	55246951	AGCGCGCCGCGGGAC	6	-
chr1	55464800	55464816	GGTGGCTGTAGTTCAGC	1	-
chr1	55571881	55571899	TTTCCGAGCTTCTAGAATT	1	-
chr1	55711228	55711242	TTCGGATCGTAAAAC	1	-
chr1	55929946	55929961	AGACTGTGGTAGCCGG	1	-
chr1	56430712	56430729	TCCTGCATGCCTGCCTCT	1	-
chr1	56594814	56594831	CAGTAGTTAGTTGATTGC	2	-
chr1	56766084	56766097	CGTCGATAGGCCGG	1	-
chr1	57785677	57785694	CAGTGCAATAGTTCAAAG	1	-
chr1	58656027	58656043	TGGTTCACCACGTGGGA	1	-
chr1	58931461	58931476	GTGGATAATGACGGTT	1	-
chr1	59134583	59134606	TCAAACAGGAAATGCTTACTCTTT	1	-
chr1	59247663	59247683	GAACTTGACAAGTTGCGACGG	3	-
chr1	59267828	59267845	AAGCACTGTTTCTGAGAC	1	-
chr1	59462934	59462951	GTGGACTGGTTCTACACC	1	-
chr1	59789051	59789066	TAGTGCAATAGCATTG	3	-
chr1	60473802	60473819	GTGTTGCTGTTGCATTGT	3	-
chr1	61170473	61170492	TCTTGCTGTTCCATCATGTC	2	-
chr1	61250243	61250258	GAAAGTAGGACAAAGT	2	-
chr1	61267186	61267206	CTAGACTGAAGCTCTTTAAGG	17	-
chr1	62148947	62148968	GCCTGAAACATCTCCAATCCTT	1	-
chr1	62207318	62207333	ACATTAACGATAAAGA	2	-
chr1	62432796	62432812	TTCTATTGTCAGAGGTG	1	-
chr1	62896859	62896876	AGGTCTGGTGTGAAAGCC	1	-
chr1	63017727	63017747	GTAGAATAAGTTTGATTTTTG	1	-
chr1	63177971	63177988	AGATGGGATTAGCTAGTA	8	-
chr1	63441523	63441539	TAACAGCAGTTGTACAT	1	-
chr1	63478342	63478356	ACAAAAGTCCGACGA	3	-
chr1	64154612	64154627	CCCCCCTCAAGATGAG	1	-
chr1	64176751	64176767	TCAGCTGGGAGAGCGCT	6	-
chr1	65298949	65298967	CCACTCTATATGCACTTTG	1	-
chr1	65299182	65299201	CTTGGAGGTAGCTGGGTAAT	1	-
chr1	65338224	65338242	CATCAAGTTAGAAAACAAG	1	-
chr1	65524160	65524182	TCAGTTATCACAGTGCTGATGCT	3	-
chr1	66582591	66582608	ATCCTGGGGCTGTAGCTG	2	-
chr1	66742255	66742271	CTACTTACAATAAAATG	2	-
chr1	67029942	67029958	TTCAAGTCCAGGTATGC	1	-
chr1	67573632	67573647	GTAGGCAGTTTGACTG	2	-
chr1	67723190	67723209	CGGACTAAACGTTTGTGTGC	1	-
chr1	68198010	68198031	TTCATGTTCTAGGTGCTAAGCA	1	-
chr1	68458612	68458632	GGTTTAGTGAGGCCTTTGGAT	1	-
chr1	68672106	68672120	ACAGGTGCCGGCAGC	1	-
chr1	68845304	68845322	GCATTTGTTGATGGAAAGC	1	-
chr1	68939972	68939992	AATTAAAGTATCTACCTAACT	1	-
chr1	68947532	68947554	AACTTATTTTCTTTTTTGCAATT	3	-
chr1	69756092	69756109	CTACGTGGGTTTAAACTA	4	-
chr1	69828480	69828496	AATCCTGTGGCTCAACC	1	-
chr1	70167879	70167896	ATACGGTGTGTGATGACC	1	-
chr1	70736593	70736613	CTCCCTTCAAGCACTTTAACA	2	-
chr1	71009180	71009195	CGTGTACCTTTTGTAT	2	-
chr1	71047906	71047921	GAGGCGAAGAGAGTGA	1	-
chr1	71479557	71479573	TGCTTGGGATTGTGAAC	1	-
chr1	71533327	71533346	GCCCAAAGGTGAATTTTTTG	1	-
chr1	71533362	71533385	CAAAGAATTCTCCTTTTGGGCTTT	45	-
chr1	71645735	71645750	ATATTTGTGGGTGATC	1	-
chr1	71728663	71728679	AAAGAAACCAACAGGGA	1	-
chr1	72300537	72300552	ACGACGGTGTTTGGCA	1	-
chr1	72667412	72667427	GAAATAGGACATCTGT	1	-
chr1	75167540	75167555	TGCTGAAGGATCATTA	3	-
chr1	75797182	75797195	TCACTTCGAAGAGG	1	-
chr1	75987594	75987611	AGGATGCTGCTGGCTAAA	1	-
chr1	76134964	76134981	AGGCTTGGAATTCAGGAA	1	-
chr1	77632401	77632418	TAATTTATATGACAGGTA	2	-
chr1	78162927	78162947	TACACATGCGAAAACATTCCT	2	-
chr1	78224100	78224112	CCGACGATCACGA	4	-
chr1	78414379	78414396	TTAAATATATGGATGCAG	1	-
chr1	79358276	79358292	TCAATACTTTGCACAAG	1	-
chr1	80257345	80257362	CCTTCCTAAGGCTGCAAG	1	-
chr1	80456540	80456554	GCCTGTACCAGAAAA	1	-
chr1	80472205	80472220	GACCACTGCTGGTAGC	1	-
chr1	80609134	80609152	CAAGTGGTCCATGCTGGTA	1	-
chr1	81855907	81855923	ATGCACCATTCTTTGCG	5	-
chr1	82162547	82162565	CTAGAGACTGATATCAAAC	1	-
chr1	82266325	82266342	ATTTGGGAGAGCGCCGCG	1	-
chr1	82973757	82973771	AAGGCGCTGGATTGA	1	-
chr1	83296557	83296570	CGAGACTCTTGCAT	1	-
chr1	83299818	83299834	GGTGGAGGTGTCTGGCA	2	-
chr1	83379566	83379580	AGGTGGGATTGGCGA	1	-
chr1	83865132	83865149	AATCGAGAGCTCTAAGTG	3	-
chr1	83947009	83947024	AGAGCTAACGGAGGGA	1	-
chr1	84263494	84263517	ACATCAAAAATCCAAGGGATCTCT	1	-
chr1	84332887	84332906	ATTTAGAGGTATAAAATATT	1	-
chr1	84425278	84425293	ATCGGTAGCTGGTTTG	1	-
chr1	84634274	84634292	AATGATGTACTGCTTTCCC	1	-
chr1	84639884	84639900	AGCAACTGACTTGTAAT	1	-
chr1	85133187	85133202	ATAGGGGAATTGCAGA	3	-
chr1	85392139	85392162	CTACTACTGGGCATTAGTGCAATA	2	-
chr1	85413810	85413825	CAGGTGTGCATGGTTG	1	-
chr1	85568373	85568389	AATTGGAATTACTGGTC	1	-
chr1	85718101	85718119	AACTGGTGACTTGTGATTG	1	-
chr1	86176566	86176586	TACAAGGAATTGGTATTAATT	1	-
chr1	86787600	86787621	AGAGTTCTCATTTGAAAGTGGT	1	-
chr1	87108069	87108086	TTTGCATATCAGAATGGA	17	-
chr1	87176631	87176645	GGGGTGTAGCTCATA	1	-
chr1	87245260	87245277	TTTACAGTCTGATGGATC	1	-
chr1	87779837	87779852	GCTACACACGTATTAC	1	-
chr1	88425479	88425492	CCTTCGCACTCACG	1	-
chr1	88496329	88496343	TTTGGTAGTCGGATA	1	-
chr1	88773512	88773527	TGGGGGATAACGAAGC	1	-
chr1	88921467	88921487	ACGAGAGGAACTGCGGTTTCA	2	-
chr1	89330769	89330785	GTAACTGGTTTCTGCCG	1	-
chr1	91181954	91181968	GTGCGATGTGGGGAC	4	-
chr1	91852783	91852947	GCAGGAGGTGTCAGAAAAGTTACCACAGGGATAACTGGCTTGTGGCGGCCAAGCGTTCATAGCGACGTCGCTTTTTGATCCTTCGATGTCGGCTCTTCCTATCATTGTGAAGCAGAATTCACCAAGCGTTGGATTGTTCACCCACTAATAGGGAACGTGAGCTGG	608	-
chr1	91852959	91853035	GGCAAAAGCTCGCTTGATCTTGATTTTCAGTACGAATACAGACCGTGAAAGCGGGGCCTCACGATCCTTCTGACCTT	23	-
chr1	91853058	91853103	TGTCAAACGGTAACGCAGGTGTCCTAAGGCGAGCTCAGGGAGGACA	17	-
chr1	91853118	91853148	TCCGGGGACAGTGCCAGGTGGGGAGTTTGAC	7	-
chr1	92117182	92117196	GGTCCGGTAAAGAAG	1	-
chr1	92151334	92151351	ATTCCCTTCTAGAAATAA	1	-
chr1	92352560	92352575	AAAACTGGGTGTAAGC	3	-
chr1	92581239	92581259	ACCCCTTCACTGACCTCAACT	1	-
chr1	92969851	92969867	TCCAGCATCTGTCCTTG	2	-
chr1	92986074	92986089	CGGGGAAAGATTTATC	1	-
chr1	93496769	93496785	TAAATGATGGATGCTAG	1	-
chr1	93590661	93590674	TCTGACGATCGCAA	1	-
chr1	93658926	93658943	TCGTATTTTATAGTCAGA	2	-
chr1	93959514	93959533	CATCTAGTTAGTGTCCAGGG	1	-
chr1	94224678	94224691	CCGGCTAACTGTGC	1	-
chr1	94343138	94343157	ATCTTAATTGCATGCTCCCC	1	-
chr1	94516490	94516507	AGGGTGAAAGCGGGGGAC	6	-
chr1	94678693	94678710	TAAAGTGGGTGAAAAGCC	3	-
chr1	94891890	94891905	CTTTGAATGCCGAATT	1	-
chr1	94995110	94995130	CTTTACAATCTGCACTTTAAC	1	-
chr1	95088369	95088384	GAACTGGTAGACACGT	1	-
chr1	95184608	95184624	ACTCATCGAAGACTGCC	1	-
chr1	95353344	95353360	GCTCCACCATTGCCGCT	1	-
chr1	95599681	95599698	CCCATGAACCTTTATTGT	1	-
chr1	95621349	95621372	ATACCTGGTTGATCCTGCCAGTAG	9	-
chr1	95727130	95727148	TGAAGCATTTATTAGGGGA	1	-
chr1	96557208	96557228	TATTTACGTATGAGTGTTAGC	4	-
chr1	96658823	96658839	CGAGGCTAGAGGTGTCA	1	-
chr1	96876592	96876606	GATAGGTTCGAGATG	3	-
chr1	96930740	96930758	AAGTGTGCAGGACAATGGT	1	-
chr1	98317971	98317989	CTGTGATGTTGAGGAGGTT	3	-
chr1	98397486	98397500	CCCTGGTAGTCCACG	1	-
chr1	98511647	98511669	TTATTGCTTAAGAATACGCGTAG	165	-
chr1	98524732	98524746	CAGATCGAAAAGATC	1	-
chr1	98790189	98790204	AGTGAGCTAAATTAAA	1	-
chr1	98833986	98834000	TAAGCCGTGAGGAGC	1	-
chr1	99162471	99162489	CAACTAGACTGTGAGCTTA	1	-
chr1	99690574	99690591	TTTCACATTCACCACCCT	11	-
chr1	100234748	100234762	GAGTCTGGTAGAGGT	2	-
chr1	101005514	101005530	GTAGAGCAGCGGATTGA	2	-
chr1	101312579	101312597	TGAGATGTTGGGTTAAGTA	8	-
chr1	101864548	101864563	TGATGGGTGTCTGAAC	1	-
chr1	102489766	102489782	AATGCCAGCTGTTGGGT	1	-
chr1	102924190	102924206	ATGTGGATTAATTTGAT	1	-
chr1	103586194	103586207	CGCAAGGATCATTA	1	-
chr1	104059486	104059503	TTTTACTGCTGCAAAATG	2	-
chr1	104580073	104580089	AAGATAGATGATGGACT	2	-
chr1	105176249	105176265	TCGAATCTAGTGGTTGC	1	-
chr1	105712589	105712607	AGGGTGTTTTTCTTATCTC	1	-
chr1	107688435	107688450	ATGGACTACACCATTG	2	-
chr1	107691407	107691422	ATCCGGAGGATCGAGT	1	-
chr1	108113102	108113118	GGTGTAAATCTCGCGCC	1	-
chr1	108113441	108113464	TGTGAACAGCAGTTGGACATGGGT	17	-
chr1	108113565	108113593	GGAGGGCCGCTGCGGTGAGTCTTGAAGCC	7	-
chr1	108276913	108276929	CGTTAGTTGGTGGAGTG	1	-
chr1	108430977	108430992	GGGAGAGTAGGTTGCC	1	-
chr1	109290356	109290374	ACTGATTTGGATTTTTAAT	1	-
chr1	109336242	109336258	GTTTTCGGAAATGGGGC	1	-
chr1	109772247	109772263	CTCCCGTCCCCGCCCCT	1	-
chr1	109823432	109823447	CCAAGACCAAGCACTG	1	-
chr1	110009329	110009342	GAGCGGCCGTCGGT	1	-
chr1	110300553	110300568	GAGGTGAGTACTGAGG	1	-
chr1	110797830	110797842	TCCGACGATCTAG	1	-
chr1	111215260	111215280	ACCTTTCAACGTTATTTATTG	1	-
chr1	111674090	111674112	CTTTCATATTTTCATACATTACT	1	-
chr1	112042145	112042163	CGGAGGATGCCTAGGAGAT	1	-
chr1	112394060	112394079	AGAGGTATGTGAGCTGGGTT	8	-
chr1	112394280	112394298	TGAGGAGCTCACGTCTAGT	1	-
chr1	112532165	112532180	CTTCCTCGCGCGCGCG	1	-
chr1	113219912	113219927	CAGGAGTGCAATCTTA	2	-
chr1	113455380	113455401	AAAAATTTGGCACCAGGCAAAC	1	-
chr1	113459968	113459988	CACCTTTATCCACTACCTATG	1	-
chr1	114623905	114623917	ATGCCGACGCTCA	1	-
chr1	114677721	114677738	GTCTGAGCTGGATGTTCC	1	-
chr1	114935717	114935737	TACTATTATTTTTGCACATAG	2	-
chr1	115090135	115090151	TTAACTTTAAGAAGGAG	1	-
chr1	115315942	115315964	CTTTCTTTTTTTTTGTTTACATA	1	-
chr1	115846165	115846183	TGATGATGATGATGACGGA	1	-
chr1	116202917	116202933	CAGCACTGACACTGAGG	1	-
chr1	116454570	116454585	CTGGGAAGATCAACCA	1	-
chr1	116519482	116519497	CGCGCGGCGCCTCGCC	2	-
chr1	116695550	116695569	GTTCTTTTTTCTCTGTGAGC	2	-
chr1	116769068	116769084	AGAGGTAGTAGATTGCA	2	-
chr1	117074995	117075014	GGATGTTGCTTTTTGATCTT	2	-
chr1	117473469	117473485	TAAGGGGTGTAGCATAA	1	-
chr1	117978850	117978866	GTTTGCTTCCTGTAGGA	1	-
chr1	118411571	118411590	TATTTTCCCATATAAACAAG	1	-
chr1	118520900	118520918	GTTGATAGGTTTGGTGTGG	1	-
chr1	119522553	119522567	CGGCGAACGGGTCAG	1	-
chr1	119654901	119654916	GTTGTCAGAGTTGGGT	1	-
chr1	119770944	119770959	TGACCGATAGTGAACA	3	-
chr1	119878798	119878813	TGTGGGCACTCGGAGA	1	-
chr1	120454747	120454769	TTTTTACTTTTCCGTTTCATTCT	1	-
chr1	120454955	120454977	CCCTAACCAATACATTGAATGTA	1	-
chr1	120902971	120902986	ACAATAGGCGCAAGCC	1	-
chr1	121301312	121301329	CTTCTCGGGTGGCAAGTT	1	-
chr1	143454644	143454665	CAGGGCAGTGTGGGTTGGCTGC	2	-
chr1	144012775	144012792	CAAGCCTGCTCAGCTCCA	1	-
chr1	144319921	144319938	GGATTAGGACATTAACCT	1	-
chr1	144697891	144697907	AGGTAGAAGGGGGGAGA	1	-
chr1	144928589	144928607	GGGAGAAAATGTCATTCAG	2	-
chr1	145395580	145395597	AGTGCCCGGCTAGCTCAG	2	-
chr1	145452636	145452652	ATGAGCTCAACGAGAAT	1	-
chr1	145532464	145532478	GCCGGAGGTAGTGAC	3	-
chr1	145591602	145591622	AATTGCCAGCCACCATACTAA	1	-
chr1	146617545	146617563	TCATGATAACTTGATGGAT	1	-
chr1	146869410	146869426	CTGCCAATATCAAATGG	2	-
chr1	147111827	147111841	TAGGGTCCAGCGGCT	1	-
chr1	147174333	147174349	TGGGCCATCATCATCCA	1	-
chr1	147247039	147247059	AATCTGCTCTGATGCTGCATA	2	-
chr1	149212035	149212049	ATAGCGCCCAGAAGA	1	-
chr1	149287374	149287391	GCCACGGCCCGGGTTCGA	1	-
chr1	149898788	149898809	CTATGGCTTTGTGGAATTCTTG	1	-
chr1	149911010	149911029	AAAAATCTGATATAGCCCCT	1	-
chr1	150239609	150239629	ATCTCCTCCCCATCTCCCTCC	2	-
chr1	150248826	150248844	TTCACCACCTCCACCCAGC	6	-
chr1	150265519	150265539	ACGCTCACGCACACACACACA	1	-
chr1	150445522	150445542	GAGGGTAGGGTGAGGCTCTCT	1	-
chr1	150477099	150477115	CCGCCTGCCTTGAAAGG	1	-
chr1	150548513	150548530	TCTAACCATGGTGCTATT	1	-
chr1	150550358	150550374	GTGGAGCCTGCGTTTTA	1	-
chr1	150941472	150941488	GACCGAGATGGACGTGT	3	-
chr1	151149458	151149481	CATTGACTCCTCATGCTGGGACTG	1	-
chr1	151299753	151299769	CCCTCCGCGGGGGTCCC	1	-
chr1	151376832	151376854	TCTTTGGGCATGATGCTATCTAA	1	-
chr1	151484158	151484172	GGTAGGGGTCGGCTC	1	-
chr1	151484537	151484552	GTCTCTGATTCGCAAC	1	-
chr1	151844436	151844456	ACTCTTACAATAATTATATTT	1	-
chr1	151944721	151944740	AAATGTTGAATATTCATACT	1	-
chr1	151966433	151966447	CGCGCCCGGGGTCGG	1	-
chr1	152674489	152674506	ATCATCATCATCAGTAGA	1	-
chr1	152677163	152677179	AAGAGGGGGACCTTTGG	2	-
chr1	152983998	152984015	CAGCACTCTGCAAAGACG	2	-
chr1	153122949	153122964	AAAACTGGTAACTAGG	1	-
chr1	153355713	153355729	CGTTTGAGGACTTAACC	1	-
chr1	153781550	153781572	ACAACAGGAGGAAATAGACTTAG	1	-
chr1	153950049	153950067	GAGGATCCTCCACGGGGCT	1	-
chr1	154166188	154166209	TGATATGTTTGATATTGGGTTG	59	-
chr1	154193143	154193157	ACTGTCGTAGTTCCG	1	-
chr1	154193166	154193181	CACGGATGGCCGCCGC	1	-
chr1	154516672	154516689	TACCCTGCATCTCCACCA	1	-
chr1	154555699	154555719	TTTTGTGATGCTGCTTTTACG	1	-
chr1	154680606	154680621	TCATCGCCGACACCCT	2	-
chr1	154812111	154812125	CGGGGGTCTGAGTCC	2	-
chr1	154930285	154930303	ATACCTCATTTCCTCCATG	1	-
chr1	155147241	155147258	CCGGTCAGCGGCACCCCC	1	-
chr1	155159708	155159722	CGATCGTAGCCCCTA	1	-
chr1	155305433	155305452	ACAATCAAATGTTAGGTAAG	1	-
chr1	155316156	155316176	AGGGTAAGCTGAACCTCTGAT	16	-
chr1	155868739	155868759	CACCTCTTTATAAGCACACAG	2	-
chr1	155869684	155869704	TGCCAAATTTCAGCAGATACC	1	-
chr1	155881098	155881112	GACGAAGTGCGTGAC	1	-
chr1	155882916	155882936	AATACTTTGCAGGCTGGCTTT	2	-
chr1	155883861	155883879	ACTCTTCTTAGCAATAATG	1	-
chr1	155887427	155887449	TCCTTTTATTCCTGCTGCTCCTG	2	-
chr1	156038864	156038881	CCATATTGTGCTGCCTCT	2	-
chr1	156333631	156333646	TAGGCTCAGACAGGTC	1	-
chr1	156437673	156437689	CCTTGTGGCCGGCTACC	1	-
chr1	156521819	156521837	ACTTCCTGAGCTGGAATGA	2	-
chr1	156565898	156565919	ACTGATGAGATGCTGCTCCAAG	1	-
chr1	156617674	156617693	CCACCACAGTGCAGACACTT	2	-
chr1	156712149	156712168	TCATTTCTCATCCACATACC	1	-
chr1	156765905	156765920	AGTTGGTAGAGCATGC	1	-
chr1	156902263	156902279	AACTGCATCTGATACTG	1	-
chr1	157091243	157091263	ACTTCACTAGTTACCTGCTTG	2	-
chr1	158236581	158236596	ACTAAAATCGAGGAGA	2	-
chr1	158789655	158789671	CGAGCTGAACTCGGCGC	1	-
chr1	158979580	158979598	ATGTGGTGAGGGGAAATGG	1	-
chr1	159133780	159133795	CGACATAAGGTTTTGT	1	-
chr1	159560297	159560314	ACCTGAGACTCAGTGATA	1	-
chr1	159751139	159751157	CTCTCCCCGTGCGTTGGCC	16	-
chr1	159969884	159969899	AATCCAGGATAGGCTT	1	-
chr1	160160043	160160058	GGAGAGATGCCGGAGC	4	-
chr1	160209603	160209623	TCAATACCCTGCACTTTAACC	2	-
chr1	160735919	160735934	AAGCTAAGTGATAACT	1	-
chr1	161369474	161369501	CGGGCGGAAACAAAGTGGTTCCCGTTTT	2	-
chr1	161493635	161493657	GTTCGATTCCCGGCCAATGCACT	5	-
chr1	161493693	161493714	GACAGTAGCATTGGTGGTTCAG	1	-
chr1	161500203	161500223	AAAACATGTGTCAGGATGGCC	2	-
chr1	161521908	161521924	TCAACTGAATTCCATAG	1	-
chr1	161581799	161581819	GTCAGGATGGCCGAGCAGTCT	1	-
chr1	161641077	161641091	CTACTAGGGGCACCA	1	-
chr1	161880259	161880277	CTTTTTCTTTTCACTAAAT	5	-
chr1	162039414	162039431	CCGCCGGGTCCGCCCCCG	17	-
chr1	162185643	162185662	AGATCATGGGTTATCATTGT	1	-
chr1	162557370	162557389	CGTCCGTCTGAGCTTCGTTT	1	-
chr1	163316684	163316700	GATTAAATCTTGCGCCA	1	-
chr1	163477811	163477826	AGGGTCAATGCCAGCC	1	-
chr1	164494970	164494987	TAATATGTAGGGTCCAAG	2	-
chr1	166414749	166414763	CGTGGGTATGGTGGA	3	-
chr1	166887155	166887173	TCCTCTTTTGCTGCTCTTG	1	-
chr1	166891891	166891909	ATGGGAGGCAGCAGTGGGG	4	-
chr1	167343488	167343503	GATCTGCGTCATGGGC	1	-
chr1	167430137	167430155	TGCCTGGACAGCATGGCCT	1	-
chr1	167458685	167458703	AATAGAAAGAAAGCTGAGA	1	-
chr1	167502906	167502924	GGTCAGGCTGTCTCCACCC	1	-
chr1	167818386	167818403	ATATAATAATACATTCTG	1	-
chr1	168239777	168239793	CCGATGATCCCGGGGGG	2	-
chr1	168578660	168578676	ATAGTCATGCCCTGAAA	1	-
chr1	169293392	169293407	GAAGACTGAAGTGGGG	1	-
chr1	169425917	169425935	AGAGTTCAGAGTTCAGAGT	1	-
chr1	169434729	169434750	TCACATATGTCTGTATCTACTT	1	-
chr1	169439239	169439262	ATGCCTTCTCGCTATGCTGCTATC	1	-
chr1	171359508	171359524	TGCAGATCTTGTTGGTA	1	-
chr1	171454740	171454753	CGAAGCTGCGGATG	1	-
chr1	171953717	171953733	CTTGGTTATGTGGTATA	1	-
chr1	172107956	172107977	ACAGCAGGCACAGACAGGCAGT	1	-
chr1	172107997	172108018	TGCCTGTCTACACTTGCTGTGC	6	-
chr1	172529531	172529548	AATAAAACCTGCTGCACC	1	-
chr1	173275971	173275987	GTTCGAATCCATCATGA	2	-
chr1	173385339	173385355	TGCTGCCACTGCTTAGC	1	-
chr1	173518802	173518816	TTGTCGGACTTGAGT	1	-
chr1	173833971	173833988	TTTCGCTCCTATCTGATG	2	-
chr1	173834024	173834042	TACAATGATGATAACATAG	4	-
chr1	173835444	173835464	AGATGTACTATCTGTCTGATG	4	-
chr1	173835774	173835793	CACCATTATCTTAACTGAGG	1	-
chr1	174128689	174128706	GTCCCGTTCGCTCCGCCA	22	-
chr1	174464946	174464962	ATGATGTGTGGCTAGGG	2	-
chr1	174822336	174822354	CTTTCTTTCAAGTGGCATT	1	-
chr1	175222237	175222252	CTGGTTGTTCGATGCC	2	-
chr1	175326721	175326737	GCAGAGATGTGAGAGTG	2	-
chr1	175515534	175515549	CTTCTTGCTTGATGGC	1	-
chr1	175903787	175903805	TACTCTGAAAGATTTGTGC	1	-
chr1	176699702	176699717	ACAAAACGAGAGATGA	1	-
chr1	176723838	176723855	TATACTGACAGGGCCAGC	1	-
chr1	176789826	176789842	TGCTGTGGGTGTAGGAG	1	-
chr1	176964543	176964557	GCATGCAGATAGTCT	1	-
chr1	177165857	177165872	AATCAACCAAAGGGCA	1	-
chr1	177167922	177167939	TAGCAGCATGTAACATTG	1	-
chr1	177786773	177786789	TAAGTGAGGAGGAGGCT	1	-
chr1	177990485	177990502	TGTGGGGCTAGGGCAGCA	3	-
chr1	178080294	178080308	GGCGAGCTGGCAAAC	1	-
chr1	178386271	178386285	ACGAAAGGCGTAACG	1	-
chr1	178652657	178652676	AGCTGGTCTGAGAGGATGAT	5	-
chr1	178824699	178824713	ATAACGCAGGAAAGA	1	-
chr1	179064546	179064564	ATCTCGGTGGGACCTCCAA	164	-
chr1	179074185	179074206	TCCACATGATGCTTGAACTATG	2	-
chr1	180598049	180598062	GAAACGGTCTGATA	2	-
chr1	181442658	181442676	ATGGGGCTACTGATAAACC	1	-
chr1	182058136	182058152	AGATCCTGAAACCGCAT	2	-
chr1	183596709	183596726	CTTGCTGCTGGAGGAGTA	1	-
chr1	183774332	183774349	GCGGCGCCTCGCCCCGGT	1	-
chr1	185232776	185232796	CTGACTGATGAAAAGACAGCT	1	-
chr1	185420122	185420139	AGTGGAAAAGGATGTGGA	1	-
chr1	185551183	185551199	TGGCACAAGCCCCAGAC	1	-
chr1	186293851	186293867	TGGATGGATTTGAGTAC	1	-
chr1	187539894	187539911	ATGGTGAGAGCTAAAAAT	1	-
chr1	189950787	189950803	CCAAAGAATTCTCCTTG	2	-
chr1	190197533	190197550	TATGAAAATGGTACGCGA	1	-
chr1	191000930	191000945	GGTAGTCGATGGGAAC	1	-
chr1	191274030	191274044	CTGACCACGTTCATC	2	-
chr1	191467586	191467602	TGCTGCATCACCTCCTT	1	-
chr1	192115271	192115288	AATATCTCTCAGTTTGGA	1	-
chr1	192249168	192249186	TGCATAAAAGGATTTCTGC	1	-
chr1	192404858	192404875	TAAGCGTTGTCTGGAATT	1	-
chr1	192618871	192618888	AGATGAAAAGGACTTTGA	1	-
chr1	192985175	192985192	CTAGAAAATGCACAAACG	1	-
chr1	192987725	192987740	CCCTCGGCATGGCTAT	1	-
chr1	193026668	193026684	AAGTGTGCAGGGCAGGT	1	-
chr1	194064796	194064811	GAGTTCTAAGACGATC	1	-
chr1	195243744	195243759	CTTGGGATTGACTGGT	1	-
chr1	195619190	195619207	GGCTCCTTAGCTCAGTGG	2	-
chr1	196866691	196866704	CGGGCTCCCTATCC	1	-
chr1	197059376	197059399	AACTGCACTTGCACTTCATTACCT	1	-
chr1	197125886	197125901	GTTTCAGTGGATGATT	1	-
chr1	197259046	197259065	ATATAATCATCTACATAAGA	3	-
chr1	197376565	197376580	CTGGCTTTGGATTGGC	1	-
chr1	197405189	197405205	TGCGTTGTTCAAGAGTC	1	-
chr1	197697675	197697690	GCGTGTGAAGGCTGAT	1	-
chr1	198044786	198044801	CTCGCATTGATGAAGA	1	-
chr1	198126592	198126607	TCCCACCGCTGCCAAC	1	-
chr1	198227025	198227040	TTGTGTCCCACTATTG	2	-
chr1	198460152	198460173	CCGCGTTCTCTCCCCTCCCGGC	1	-
chr1	198483068	198483086	TGAGTAATGCTGGGAATGT	2	-
chr1	198828198	198828220	AACCATCGACCGTTGATTGTACC	4	-
chr1	198907582	198907602	GAAGGTAACTGGCTCTTAGTA	1	-
chr1	199134058	199134074	CATAGGCAAGGGAGGTG	1	-
chr1	199497202	199497215	GGTCGGTTCTTGTG	1	-
chr1	200521836	200521856	ACAACTTAACTTGCATTGTTA	2	-
chr1	200522447	200522470	AACACTTGCTCGGTAATTTTCTTT	3	-
chr1	200794398	200794418	ATTGATACTTCTCTGAGTATA	1	-
chr1	200836172	200836189	CAAGATGAGGTTTCCCAT	1	-
chr1	200846475	200846493	ACAATCATTATCATTAATG	1	-
chr1	200856924	200856941	GCTCTCCTGGGCTGGACC	1	-
chr1	200966017	200966038	GTACTGAGATGGGAGAGGGGTA	4	-
chr1	201025519	201025535	GAGTTGGGTATAGGGGT	1	-
chr1	201118019	201118037	CCCTTTTTCCGCTGCTCCC	2	-
chr1	201697825	201697840	GGGGATCGGGGATTGC	6	-
chr1	202003432	202003453	ACCCAGGCAGGCTGACTCTGGC	1	-
chr1	202011397	202011411	TGTGCCGCACAGCGA	1	-
chr1	202253271	202253288	AACAAGGTTTCTGTAGGA	2	-
chr1	202288394	202288410	TTAGAAGCAGCCATCAT	1	-
chr1	202556814	202556831	GCCCCGACGACTGGCACT	1	-
chr1	202611755	202611772	GGGTTGAGATGAGCGGCT	2	-
chr1	202666375	202666390	TCAGGACTGCTCCATG	2	-
chr1	202861009	202861026	GAATTTGATTGTGAGTGA	1	-
chr1	203404561	203404578	ATACTGAGGTGCTTGAGA	1	-
chr1	203584468	203584484	GCTATGATTTCTGCTTG	1	-
chr1	203605474	203605486	AGAGCGACGATCA	1	-
chr1	203679986	203680000	GGAGGCGCACAGTAA	2	-
chr1	204074494	204074508	TGGGGCGCTAAGCGG	1	-
chr1	204280894	204280914	AAAATGATTCCCTTTAGAGTG	2	-
chr1	204317835	204317849	GGGGGGGTTTGGCAC	1	-
chr1	204374867	204374885	AATATTTATAGGGCTTAAA	1	-
chr1	204466662	204466680	GATTCCCTGATTTCCCACC	1	-
chr1	204476156	204476179	GGTTCAAGTCCCTGTTCGGGCGTC	2	-
chr1	204531539	204531560	AATACCTGGTGCTGTAGGCTTT	3	-
chr1	204556438	204556454	GTGGGCATGGCGGCGTG	1	-
chr1	204654973	204654991	CCTCCCGGGTGTGTGTGCG	1	-
chr1	204951892	204951905	AACAGGGCGCAAAG	1	-
chr1	205057475	205057497	AAATTTTGCTACTGGTATCCTAG	1	-
chr1	205147800	205147816	GACGATCATCCACATTG	1	-
chr1	205290723	205290737	CGCGGCGCTCCGGCC	1	-
chr1	205417489	205417511	TATGGCTTTTCATTCCTATGTGA	24	-
chr1	205579703	205579722	ATGTGACATACTCTAAACAA	1	-
chr1	205583774	205583795	ACATCTATGCTAGCTAACTTAG	2	-
chr1	205619630	205619648	TTGAAGTCAGTCTTGCTCT	1	-
chr1	205672939	205672959	CCTCTCTCTCCAATGCTGCAG	1	-
chr1	205683131	205683149	CCTTATGCATCTAATTCCT	2	-
chr1	205744438	205744454	AAGGAGCTGACTGGGAT	1	-
chr1	205760758	205760779	ACAACTTCTCCATCCCATACTT	1	-
chr1	206619413	206619428	GTGATAAACTGGAGGA	1	-
chr1	206646634	206646650	CGGGCCTTGTACACACT	1	-
chr1	206869391	206869413	AATCCTCACCACATGCTGCTATG	6	-
chr1	206872902	206872917	TGTGATGCGTTGGTTC	4	-
chr1	206876628	206876646	AAGTAGCTGCTTCTGAAGC	3	-
chr1	207153891	207153904	CCACAGTCCGACGA	6	-
chr1	207975209	207975231	TAGCACCATTTGAAATCGGTTAT	108	-
chr1	207975245	207975268	GACCGATTTCTCCTGGTGTTCAGA	2	-
chr1	207975794	207975817	TAGCACCATTTGAAATCAGTGTTT	2	-
chr1	208042450	208042473	CAGCGGCTGCGCATCTCGGGCCTG	3	-
chr1	208137894	208137907	TCAAACCCCGGACG	1	-
chr1	208323044	208323063	AATCTTCTCTCGCAGCACCA	2	-
chr1	208600449	208600465	ACTGAACCTACTTCAGT	1	-
chr1	209382403	209382418	AAGTGATCTATCCATG	1	-
chr1	209953558	209953577	CCAGTCTTATCTAGTGCTAG	3	-
chr1	210258483	210258499	CATCAGGTAACATCAAA	1	-
chr1	210482205	210482224	TAGTAGCACATCATGGTTAT	1	-
chr1	211001045	211001061	ACCATTATGTTCTGGAT	1	-
chr1	211813066	211813082	TGGGCTGCTTCCTGGCA	1	-
chr1	211909315	211909332	TTGATCCTGGTTCAGAGC	1	-
chr1	212525713	212525731	CGGGCAGTATTGAATAACG	3	-
chr1	212770632	212770646	TCTACAGTCGATGAT	2	-
chr1	213129914	213129927	TTCGTGACTGGGGT	1	-
chr1	213178607	213178629	CCCAAAATTCCATATGCTGCCTG	1	-
chr1	213316872	213316888	AAGGCTGAAACTCAAAG	1	-
chr1	214215552	214215571	GGAAGGAGGGAATTTTTTTT	1	-
chr1	214294041	214294063	AGGCAGTGTGGTTAGTTGATTAC	1	-
chr1	214383199	214383218	TGATGGAAAGATGAAAAGAA	1	-
chr1	214430609	214430628	AATGAAAGTAAAGGTGTTTT	3	-
chr1	214622126	214622143	AAGGGTGAGAGCACTGGT	1	-
chr1	214673358	214673379	CAATGTGTGACATTTTCTCATT	2	-
chr1	215625904	215625920	GTTGATTCTGCCAATAG	1	-
chr1	215938514	215938531	CCAGATTTGGCTGAAACT	1	-
chr1	215967700	215967714	CCACGAGACCGGGCT	1	-
chr1	216406890	216406906	AATGTGTTTGGAATGCC	1	-
chr1	216795689	216795704	ATCAGGGTTCGGTTCC	2	-
chr1	218487495	218487512	AAAAATCACTCAGGGTCA	1	-
chr1	219037217	219037231	CAGGCCACGTTCATG	1	-
chr1	219156007	219156022	GCTGTGGGATCCCGGC	1	-
chr1	219478370	219478386	TGAGTAATGTCTGGGAA	2	-
chr1	219696407	219696422	CACGGGCTGAATGAAC	1	-
chr1	219870688	219870706	TGCATGTTTGAACCATGTT	1	-
chr1	219938776	219938794	CTTGAGAAGGATGCTGGAG	1	-
chr1	220152022	220152041	CATTACCAATGCACTTTCTG	4	-
chr1	220291258	220291279	AATGACCTATGAATTGACAGAC	9128	-
chr1	220368641	220368658	CTTTATTTAATGCTGCCA	1	-
chr1	220373890	220373913	TATTCATTTATCCCCAGCCTACAA	2	-
chr1	220381245	220381260	ATGAGTGTAGTACGGG	1	-
chr1	221187749	221187766	AAGAGCTGTCTCTGAGTA	1	-
chr1	221325218	221325235	TATGAGGATATGAATAGG	1	-
chr1	221377016	221377032	TTCAGCTCTGCCATCGC	1	-
chr1	221701497	221701510	CCGCTTATCTGGAG	1	-
chr1	221850112	221850128	GTGTAGGATTGGTGGGA	1	-
chr1	221951258	221951272	GGGGCCGAAACAGGA	2	-
chr1	222153361	222153378	GTTTATCACAGTTAAAAA	1	-
chr1	222232804	222232823	ATTGGGCTGTTTCCTAATGC	4	-
chr1	222994684	222994701	TTATCTTTGGAGCTGGCA	1	-
chr1	223314190	223314205	AGTGCGAAAGTATGTG	1	-
chr1	223355053	223355070	ATTCCCGGCTGGTTCACC	1	-
chr1	224249707	224249727	AAAGGTTTTGTAAAAAAAAAA	1	-
chr1	224575107	224575125	TCTTAACTGGCAGCTTCCT	1	-
chr1	224581471	224581489	AAACATCACTCGGCTTATT	2	-
chr1	224591308	224591330	AATTTTATGCAGGGTCCCATTTT	1	-
chr1	224911932	224911946	CTTGGGTTGGGTCGA	1	-
chr1	225514688	225514706	TGCGGGGTGGAGTATTCTG	1	-
chr1	225568977	225568993	TTTGTGTGTCTTGACCA	1	-
chr1	225833534	225833551	GTTTGACTCTAGTTTGAC	1	-
chr1	225949678	225949695	CATGGGTCATCATCACAT	1	-
chr1	226010188	226010203	TAGCACCTGAAATCAG	1	-
chr1	226086064	226086080	AGGATTGCTCCTCCCCT	1	-
chr1	226171034	226171056	CTCTAATAACTTATGTCTTCCTA	2	-
chr1	226171132	226171151	TTTATTTCTATCAGGTGCTG	1	-
chr1	226552792	226552811	CTTTAAGCAGCTTCATAACC	1	-
chr1	226573207	226573225	AAGGAGTGGGTAACCCCAA	1	-
chr1	226658819	226658836	GGTCAGTGACTTACATTC	2	-
chr1	226689123	226689139	GCATAAGCTAGGTATTG	1	-
chr1	226926370	226926383	GTTAGAGCGCCGGC	1	-
chr1	227052262	227052278	AGGGAACTGCCAGGCAT	3	-
chr1	227127909	227127924	CCGCCGTCCGCCTGCC	1	-
chr1	227216812	227216827	TGGGCGAGAGACCGAT	1	-
chr1	227433411	227433426	CGGTTCCCTTTTGGCC	1	-
chr1	227451900	227451917	TAAAATTGCCTGTGAAAT	2	-
chr1	227748418	227748431	CCCCGCCGGTCTTC	1	-
chr1	228345177	228345194	AAGTGTGTGGGGACTGGT	1	-
chr1	228346836	228346849	AGGGGTCGCAGGTT	1	-
chr1	228360811	228360827	ACGTGCCAGCAGCCACG	1	-
chr1	228401335	228401351	CGTCGTCGTCGGCCGAG	1	-
chr1	228466610	228466626	CATCACCGGCGTCACAG	1	-
chr1	229106431	229106445	CCACCAGAGTCGCCA	1	-
chr1	229111376	229111393	CTCCGCTGTCTCCAGCAT	1	-
chr1	229456848	229456868	CCACACAATAATTCGGGGTTG	1	-
chr1	229568835	229568852	AAGACGAGACCACCGCCC	1	-
chr1	230070276	230070290	TCGTGAGACAGGTTA	1	-
chr1	230415687	230415703	AGAGGGACTATTGACGT	20	-
chr1	230520885	230520899	TAACACGTGCGCGAG	4	-
chr1	231004460	231004477	GGTGGCGGGGGGGGGCCC	1	-
chr1	231057642	231057659	AAAGGAGACTGCTAGTGA	1	-
chr1	231171742	231171757	CTTGCTGCTTAGTTGC	1	-
chr1	231193759	231193775	CCTGAGAGAGTTGCAGA	1	-
chr1	231230275	231230291	AATCTTGTCACTCTGAC	1	-
chr1	231499962	231499984	TCATTCAAATGTGTACCTCTACA	1	-
chr1	231534741	231534756	TCACACTTAATATCAG	5	-
chr1	231865910	231865926	AAACTGGACATGGCATT	9	-
chr1	232584728	232584746	AGTTTAGAGGAAGGAGAAG	1	-
chr1	232650340	232650357	CCTTCATGCAGCAGCACA	1	-
chr1	233109320	233109337	GCTGTTGAGATCTGCTGA	1	-
chr1	233245389	233245405	GCAGTTTTGAACTCAGT	1	-
chr1	233442223	233442239	TCAGAACCTTGTGTTGT	1	-
chr1	233621562	233621578	CACTCTAAAGAGACTGC	1	-
chr1	234307011	234307027	GCTGGGGACAGAGCATT	1	-
chr1	234509525	234509541	AGGCGATTGGAGTGCCA	1	-
chr1	235274675	235274691	AGCTTCGCTAGTTAATG	1	-
chr1	235343851	235343872	TTTTATCTGTGCCATACTATCT	2	-
chr1	235432203	235432222	CACCATTTCTTTACTTTCTG	1	-
chr1	235793735	235793753	TGATAAGTGATGAGAGCGT	1	-
chr1	236034622	236034638	TATCCGGCCTTTATTCA	2	-
chr1	236227726	236227741	CTGGATCGCAGTCTGC	1	-
chr1	236869699	236869716	AGAAATGCTGGTGAAAGT	3	-
chr1	237051641	237051657	GGCAGGTAGAGCAGCAC	1	-
chr1	237418548	237418566	GTGTCTGTTTCATGTGAGA	1	-
chr1	237578395	237578413	GCGTGATTCTCTTTTGGGC	1	-
chr1	238078340	238078358	CTTATCCTTTGTTGCCAGC	1	-
chr1	240072461	240072479	TCTCTGCTGGTACTGCTGC	1	-
chr1	240977316	240977330	TGACTCTTAGCGGTG	9	-
chr1	241209721	241209736	CAATGGCTCTACTCAG	1	-
chr1	241411157	241411174	TGAAGCATTTATCAGGAA	1	-
chr1	241798123	241798146	AACAACATCCTGATGAATACCAAG	1	-
chr1	242012195	242012209	TTTAGCGTAGTAAGA	1	-
chr1	242105884	242105899	GATGGGTGAGTAATGT	1	-
chr1	243668505	243668527	CTGTCATCTTCAATTTATTACTG	1	-
chr1	243996194	243996211	CAGATTGCTAATGATGGT	1	-
chr1	244113816	244113831	AAGATGATCAGATACC	1	-
chr1	244572672	244572691	CTGGAATTGCCAAATCATTT	1	-
chr1	245005082	245005100	CGTTGTCTTTGTCCACCTT	1	-
chr1	245021550	245021573	TTTGAAAGTGATGAAGTAGAACTC	1	-
chr1	245079116	245079137	ACTGGGACAGAACTACATCAAT	1	-
chr1	245219471	245219488	GGTAACATTAACTGGAGG	2	-
chr1	246132034	246132049	TCTACAGTCCACACTT	1	-
chr1	246166635	246166650	TCCCACCGCTCCACCA	2	-
chr1	246329937	246329960	CAAACATTATCTTGAGCACTTTAC	1	-
chr1	246566531	246566548	TCTGGGATAACAGGCTGA	1	-
chr1	246771906	246771922	TTATGTGACTCCCGCAA	1	-
chr1	247008749	247008764	CAGTAGACCTAGCCAT	1	-
chr1	247150621	247150643	TTCTCATACCTTATTCAGCATAA	1	-
chr1	247197554	247197576	ATAAATCAAATGCTGCTACTTTG	1	-
chr1	247642316	247642330	CTCGACTTGAACCAC	1	-
chr1	248063459	248063473	AGGAATTGACGGGGC	1	-
chr1	248464033	248464049	TGGAAATCTGAGGTAAT	1	-
chr1	249104702	249104723	TGTGTGCATGTGCTGGTGTGTA	1	-
chr2	314704	314718	TCTCGTGGAACCTCC	1	+
chr2	626255	626269	CGGAATTCAAGGGTG	1	+
chr2	707283	707298	CCATTGCTGTGGAAGC	1	+
chr2	987418	987436	GTTCAGGTTTCCCAGGAAT	1	+
chr2	1093788	1093806	CGTATTTGGGTTTAAATGA	1	+
chr2	1094908	1094923	CGGTCCGTGTCGGGGG	1	+
chr2	1231298	1231315	AGCTCGTCCGCTCCGCCA	1	+
chr2	1800557	1800572	GCCGTCTCTCCTCGGG	1	+
chr2	1849239	1849255	ATACCGGATGATGATGT	1	+
chr2	2193674	2193693	AGAAGGAGCGTTCTCAGGAC	1	+
chr2	2222527	2222543	GGTGAAGCAGAGGAAAC	1	+
chr2	2325331	2325346	AAGAGGTGATGCCGAC	1	+
chr2	2404695	2404712	GGGTCGGCTCCTGTGGGA	1	+
chr2	3121822	3121836	TCGCAGCAGTAGGGC	1	+
chr2	3134849	3134864	CGGAAGCCCGAGCTGC	1	+
chr2	3152153	3152167	AGCCCGCCCTCATCC	1	+
chr2	3213611	3213625	AAGATCGGGCTTGCC	1	+
chr2	3439614	3439630	GTAGTACTAATTACCTG	2	+
chr2	3497975	3497990	AGTTCCAGTCCGATGA	1	+
chr2	3509901	3509916	GGGAGTCTGAGAAACG	2	+
chr2	3516827	3516846	AACTTTCATGGGTCCTGTAG	1	+
chr2	3641327	3641345	ATCATGAAAGGTGTTGGTT	1	+
chr2	4156583	4156603	TCCGGTTCTCAAGGCTCCATC	48	+
chr2	4221969	4221985	TTGGCTTAGAAGCAGCC	1	+
chr2	4299411	4299427	CTGCCATGATCCACTGA	1	+
chr2	5225709	5225729	AAAACTTTTAAGCACCTTATA	1	+
chr2	5620958	5620979	TACATTAGGCAAATCTGGTTCC	5	+
chr2	6110381	6110399	CTTTGAGGACTGAAGTGGG	4	+
chr2	6131620	6131638	TTCCGGAGAGGGACTCTGA	1	+
chr2	6331057	6331072	GTTGATAGGCCGGGGG	2	+
chr2	6402866	6402883	CAGCTGGGAGAGAGCTTG	1	+
chr2	6569745	6569760	TAGTGCGGTGGGGGAC	2	+
chr2	7075528	7075542	GCTCCCCGTTCCTCC	1	+
chr2	7690589	7690605	GATTATTAACGTAGCCC	1	+
chr2	8473760	8473777	CTGAACTGGTACTTGGTG	1	+
chr2	8818626	8818641	ATCCACCCTTCCCTCG	1	+
chr2	9076268	9076285	TGGTGGGTAGTTTGACTG	6	+
chr2	9286059	9286074	GCACCCGTAGTTCAGC	1	+
chr2	9512406	9512421	TCCCTGGGTGTCACAC	2	+
chr2	9549275	9549289	GACGATCCGGTCTCG	1	+
chr2	9611525	9611544	TCACAGTGGACGGGAAAACT	1	+
chr2	9849835	9849849	CGCATCGTGGGCTGA	1	+
chr2	10020097	10020112	ATACGATCTGATTGAT	1	+
chr2	10102506	10102521	TATGCGGTACCAGAGC	1	+
chr2	10194771	10194791	CTCCCCTCGTGCACTTTATTG	1	+
chr2	10423153	10423170	AAGTGGCATGTCCTGGAC	1	+
chr2	10482417	10482432	GCCGAGGTGGGGACCC	1	+
chr2	10830097	10830109	CGACTGATGACGC	1	+
chr2	11485228	11485243	GCGACCGAGCTCGGCG	1	+
chr2	11622048	11622063	TCCTGAGCGGTCGGCG	2	+
chr2	11691842	11691860	TGGTTAGGATTCAGCGCTC	1	+
chr2	12576834	12576850	GCAATGCTGCGGTGAAT	1	+
chr2	12694107	12694120	ATCGGATTAGCTTC	1	+
chr2	12882297	12882315	TTTTTTATTACGGCTTTTC	1	+
chr2	13699574	13699591	TTGATTATTGAGTGTGAT	3	+
chr2	14064217	14064231	GTTCGATTCCCGGCA	2	+
chr2	14882347	14882364	TACTTACCAAACTATTGC	2	+
chr2	15268822	15268837	CTAGGGCGAATGGGAA	1	+
chr2	15732239	15732254	GCCGCGGCTCGGGTTC	1	+
chr2	15747300	15747320	TAATGCACAGGTGACACAAAC	1	+
chr2	15771179	15771202	ATTCTTCAAAAAATGGCATCCCAA	1	+
chr2	15852038	15852057	TTTCAGTGGGGAGGAAGGGA	3	+
chr2	15938559	15938574	TGAAGCGGAGCTGGAC	1	+
chr2	15940352	15940367	CAGGTCAGCATACTGC	1	+
chr2	15976174	15976189	TCTGGGCCGCACGTGC	2	+
chr2	16186506	16186523	ACTCTGGAGAAGGAACTT	2	+
chr2	16511018	16511033	TGATGGCCCATGGAAT	1	+
chr2	16607648	16607664	ATTGAACGCTGGTGGCA	4	+
chr2	16643626	16643642	TACAAGCAGTTGGAGCC	1	+
chr2	17456946	17456963	TTAAGTATTGGTAACTGT	2	+
chr2	17936270	17936287	AATGCATTGACTGCCACC	2	+
chr2	18396015	18396032	AAGGGAACAGTTTGTGTC	1	+
chr2	18483365	18483380	ATCAAGACATTAATTG	2	+
chr2	18485641	18485655	CACCTCGATGTCGGC	1	+
chr2	20197377	20197397	CATGGATCATCATCATCATCA	3	+
chr2	20324627	20324644	GTACTGATGTTGAGGTGC	1	+
chr2	20649118	20649134	CTTATGATGTTTACATA	1	+
chr2	20808999	20809017	TCAGGTTCTCAGGGCTCTA	2	+
chr2	21112131	21112144	CCCATGCCGTCGAG	1	+
chr2	21180200	21180215	TCAAATGCCTCGTCAT	2	+
chr2	21266877	21266892	CTGGCTGGGCGGGCTC	1	+
chr2	21859215	21859231	GTGATCGCTTTGCCGCC	1	+
chr2	21939659	21939673	AGGGGGATAACTACT	1	+
chr2	23087265	23087281	AATTGGGCCTGTTATGC	1	+
chr2	23829144	23829158	CGTTCCCGGGCCTTG	2	+
chr2	24207545	24207568	CCACACCAAAAATTGTTTCTAAAG	2	+
chr2	24582374	24582389	TTGGTAATTCTAGAGC	2	+
chr2	24779860	24779880	AATTCATTGTTGTTGTTGGGT	1	+
chr2	25599713	25599728	TCGACCCCTAAGGCGA	1	+
chr2	26179806	26179822	CCAAAGGGAGCAGACTG	1	+
chr2	26337714	26337731	TGAACCATGATTGCATTA	1	+
chr2	26389576	26389592	AACCCGCTCAGCCTCCC	1	+
chr2	26537277	26537296	CATACCTTTGCTGCCCTCTC	1	+
chr2	26624352	26624366	CCCCCTCCCACGGAC	1	+
chr2	27002082	27002105	ACACCACACCCAGCCATAACTAAG	1	+
chr2	27249583	27249602	ATTCTCCTTGCACTTTACCT	1	+
chr2	27258414	27258429	TGATGGGTGTCTGGTC	1	+
chr2	27273720	27273747	TCGATTCCGGCTCGAAGGACTTCGTCTG	15	+
chr2	27274078	27274100	AGGCGGGGGATTAGCTCAAATGG	1	+
chr2	27274138	27274156	GATGCCCGCATCCTCCACT	2	+
chr2	27370042	27370058	TAACGACTTCCCTACTG	2	+
chr2	27426043	27426059	TGGTCAGGATGAAGCTT	1	+
chr2	27593610	27593629	CATGCACTTTTCCATTCCCG	1	+
chr2	27599781	27599800	TCTTTTCAGAGCTGGCCCTC	1	+
chr2	27604915	27604929	GCCGACTTAGCTCAG	4	+
chr2	27737348	27737368	TAAGTTTGCACTTCCTATACA	15	+
chr2	27741445	27741460	AATGGGTGAAGCTACC	1	+
chr2	27887340	27887362	GGCACTTTTCTCAACAAAACTCG	1	+
chr2	28039325	28039339	CTAAGGTTAAGAGGG	1	+
chr2	28183534	28183550	CTTTCTGAGGGCTGGCT	1	+
chr2	28995350	28995366	CTGATGGTATCTACTAC	1	+
chr2	29022210	29022230	ACATACTTCATAATATATAAG	2	+
chr2	29025417	29025438	AAATTGGGACAACATACTTTAC	1	+
chr2	29092911	29092926	CCAATGTCCGAGATGC	1	+
chr2	29226545	29226560	CGCGGTAAGAGCTCCA	1	+
chr2	29405199	29405221	CTTTATTACTAATAAGTCCAATG	1	+
chr2	29406191	29406208	TCACTTCGCTGCCTTTTT	1	+
chr2	29488305	29488319	CGATCATAAAGCCAG	3	+
chr2	29768488	29768509	AGTCCCTGTGCACTTTTACTGT	1	+
chr2	30406698	30406713	CCACACAACAACTTTG	1	+
chr2	30756944	30756960	TTCTCACTTAAACTATG	1	+
chr2	30830275	30830292	CATAATGACGTTCTAGTT	1	+
chr2	30864914	30864931	TACTCTTTGGGCATTAAT	2	+
chr2	31167680	31167695	GTGGTGATGGTCTGCC	1	+
chr2	31210068	31210083	TCTACAGGCTGACGAC	1	+
chr2	31297070	31297091	CAAAGCACACGGCCTGCAGAGT	2	+
chr2	32315388	32315407	TTTACTGTCTGGCCCTGAGA	1	+
chr2	32429708	32429731	ACATTTGGCACTATGTATCCCATG	1	+
chr2	32613828	32613851	TTACATTTCATCTTCCTCATCATG	1	+
chr2	32640446	32640468	CCAACCTTACCTCTCCGGATTCT	1	+
chr2	32757279	32757298	CTGAGCTGCTGTACCAAAAT	2	+
chr2	32824926	32824942	CATAGCGTGCGATTCAA	1	+
chr2	32839394	32839409	GGCTGATCTTCCCCAA	1	+
chr2	32843478	32843499	ACATACTCCCTCTTTTTTGATT	1	+
chr2	32853430	32853444	AGGGGGTCGTCGGTT	1	+
chr2	32925929	32925948	TTATAATAAAATCTGACAAG	1	+
chr2	33294729	33294745	TATCTGCTCACAAAACA	1	+
chr2	33494002	33494020	ACTATTTGCTCATCAGATC	1	+
chr2	34761712	34761729	ACCAGGCTTTTGCTTGCT	2	+
chr2	34767013	34767026	GCGCCGATGATAGT	1	+
chr2	35652905	35652919	AACAGTTTGACGATC	1	+
chr2	35742258	35742273	AAATAAGGGGTCCTGC	1	+
chr2	35879585	35879599	TGACATGAGTAGCGT	2	+
chr2	36247497	36247515	GAAGAGATAACTGCTGAAA	1	+
chr2	36427245	36427263	TGTAAGTTGCTCCTTTATT	1	+
chr2	36477423	36477439	ATCCTCTCACCCTGATC	2	+
chr2	36584135	36584151	CCCTCGGGGAGCCCGGC	3	+
chr2	36970782	36970798	CCCGATTGAGAGTCATA	6	+
chr2	37015133	37015148	GATATGAATAGGTTTC	1	+
chr2	37018417	37018432	GGACTGAAGACTCGTG	1	+
chr2	37036001	37036016	CATCAACTTCGCCCTG	2	+
chr2	37311873	37311886	GGGATCAGCGGTTC	1	+
chr2	37645469	37645484	CAGGCTCTTGATATGC	1	+
chr2	37917245	37917262	TCATCAAACCACCCTCTG	3	+
chr2	38357506	38357523	AATGTAGTCTAAAGAAGT	1	+
chr2	39190284	39190299	TGCATGTCTAAGTATA	1	+
chr2	39621345	39621363	AATACCCTTCAACAACATC	1	+
chr2	39952007	39952021	AAACATGTCGAGCAG	1	+
chr2	39963152	39963168	GTTGAACAATTGTATCA	1	+
chr2	40288944	40288963	TCACAGTGAACTGCCTCTTT	1	+
chr2	41216329	41216345	TCAGTGCATGAGCTTGG	1	+
chr2	41854418	41854434	AGAACACATCCATTGAA	1	+
chr2	42002715	42002731	CTGCTGCTTAAAACCTG	1	+
chr2	42120884	42120902	AAGCAGCTGTCTCTGAGGG	3	+
chr2	42134330	42134349	AAAATCCTGTTTGATGGTGA	6	+
chr2	42267223	42267237	AGGTCATCGTCAGGC	3	+
chr2	42544111	42544127	CGTGGACTTTATTGACC	1	+
chr2	42588379	42588393	TCCCGAGACTCAGCG	1	+
chr2	42721153	42721171	TCGCGGCGGCGGGGGCGGG	1	+
chr2	42793933	42793950	ACTTCTTTGCACTTTATG	2	+
chr2	42825910	42825924	TGTAGCGATTAAATG	3	+
chr2	43546197	43546213	ATACATAGGCAGGGAAG	1	+
chr2	43768876	43768891	TCTCGCTTGGGCCTCC	1	+
chr2	44151962	44151976	TGATGAAGGTTTTCG	1	+
chr2	44472068	44472085	TAGGGCGGGACACGTGAA	6	+
chr2	44647680	44647701	AAACATGTGTTGTTCAAGAGTC	3	+
chr2	44726601	44726617	GCTCTCTAGTGTGAAGG	2	+
chr2	45018211	45018228	GAGCTGAAGGAATGTTTC	1	+
chr2	45040495	45040512	ATTCTGGCGCCCAAGCCA	1	+
chr2	45347409	45347428	AGGAGGCAGGCTTTCAGGAC	20	+
chr2	45564868	45564887	GCATCTGCAGCACAGCTGGA	1	+
chr2	45711384	45711402	GTGGTAAGGCTTGTCAACT	3	+
chr2	45952294	45952311	AGAATTATGCTGATTCTA	1	+
chr2	45987008	45987025	TTCTGTTGCAGGTGATGG	1	+
chr2	46210488	46210506	AGCCACTTCCTAATCCCCG	1	+
chr2	46300430	46300451	GAACCTTGCTGTAACTTCTACC	1	+
chr2	46393291	46393308	GGAAGTGGGCTCGAGACC	1	+
chr2	46414140	46414159	TCTGGAGAGAGACTATCTTC	1	+
chr2	46670626	46670644	ATGTCTGCTTCCTGTGGGT	1	+
chr2	46742504	46742520	AAATAACAATGTTGGGG	1	+
chr2	46926642	46926655	CCGTCGTCCGCGGC	1	+
chr2	47123684	47123704	ATGTTGTTGCTCAGGTCGCAA	4	+
chr2	47293405	47293421	TTTGCAGGATCAAGAGC	1	+
chr2	47403600	47403615	TTTCCGAGACGCGACC	1	+
chr2	47604870	47604891	TTTGGTGCATATTTACTTTAGG	1	+
chr2	48032787	48032806	AAACTGCCAGCATACTCATG	1	+
chr2	48357175	48357191	TGGATGTTACTCGCAGA	1	+
chr2	48550230	48550246	TAGGGATTGGATGAGGT	2	+
chr2	48586234	48586251	AATCTTATCCAGGCACTG	1	+
chr2	48605585	48605606	TTAAATATACTTTAGCACAAAG	2	+
chr2	48701775	48701790	GAAAATCGTTTGGGAT	1	+
chr2	49211770	49211787	TTAGTGGGGGATAACATT	1	+
chr2	49502098	49502115	GGTGAATTGCAGAATCCT	1	+
chr2	50376066	50376083	GGGGGTGCCAGAGAGGGT	1	+
chr2	50388858	50388879	TATCTGTTGATCTTCCCAGTAG	3	+
chr2	51136649	51136667	CATTACCATGTACTTTCTG	1	+
chr2	51559655	51559669	CTGGGCTATACCCGT	1	+
chr2	51673399	51673415	ATCCCCTGATTCTGTGG	1	+
chr2	52116340	52116356	TGAGAAGATTGTGAATG	1	+
chr2	52389821	52389840	GGGAGTATGGTTGCAAGGCT	5	+
chr2	52503317	52503333	ACAGAGGTCAACATTGC	1	+
chr2	52547700	52547712	AAGACGGTCGAAC	17	+
chr2	53289500	53289517	TCCCTGGAACCTCCACCA	1	+
chr2	53530959	53530979	AGCAAGATCTGGTTACTGGGT	1	+
chr2	53672997	53673013	GTGTGGCTTTGGCCATA	1	+
chr2	54279348	54279370	TACACAACTCATTCCTTTCAAAG	1	+
chr2	54869274	54869289	CATGGCCCTTACAGGC	1	+
chr2	55874319	55874335	AGGGAAGAACAAGTACC	3	+
chr2	56082704	56082719	TCCTGGAGAGATAGCC	2	+
chr2	56870428	56870447	TATTTGTTTGATTCTGCGAG	1	+
chr2	57313282	57313296	GTGTGGGGAAGCCGT	1	+
chr2	57993912	57993928	AAGTGCTGCCATAACCA	1	+
chr2	58454605	58454620	CTGGCGTCGGGTTGCT	1	+
chr2	58761184	58761199	ATCTTGCAAGGTTGGG	2	+
chr2	60579288	60579303	CACCAGTGGCGAAGGC	2	+
chr2	60776345	60776363	GACAGACTGAGATCTCTTT	1	+
chr2	61031715	61031730	CTGGCCGGGTCGTGAC	2	+
chr2	61200069	61200081	GTGGACCGTCCGG	1	+
chr2	61773398	61773413	CTTACTTGGTTGGGCG	1	+
chr2	61846857	61846871	TAACGGGGCAGGTGC	1	+
chr2	62422912	62422928	CAACTGGAGGGGCGGAG	1	+
chr2	62451448	62451471	CCATATTTTCACATGCTGCTTATA	1	+
chr2	62557091	62557107	TACCACTTTCCCCCCAG	1	+
chr2	63151198	63151213	TCCTGTGGATCGCCCC	25	+
chr2	63169991	63170009	TCTTTTTGTGCAATATTAC	1	+
chr2	63740193	63740211	GGGATAGCTTCAAGGAAAA	1	+
chr2	64685961	64685981	TTTTAGTCAGGGTATTTACAT	1	+
chr2	64686891	64686910	ATCAAACAGGTGACTCCAAC	1	+
chr2	64819931	64819949	TAAAATGACATAATCATAG	2	+
chr2	64871072	64871089	ATATGGCTGCTGGTGTGA	2	+
chr2	65495932	65495954	AACTCATTCAACTCCAGGACATG	1	+
chr2	65659177	65659191	TCCTGTCCGCTCGCC	1	+
chr2	65772727	65772742	CTGATCGGCGTGGTGC	1	+
chr2	65927901	65927918	GAGGACCGGAGTGGATGC	2	+
chr2	66426567	66426583	AGGTGTGAAAGCAGGTC	4	+
chr2	66664866	66664878	CAGTACGACGATC	21	+
chr2	67133739	67133755	TGACTGAAGCTTAGAGG	1	+
chr2	67307595	67307611	TTCACCTTCAACACAAG	1	+
chr2	67578404	67578420	GCTTCGAGATGAGATTT	1	+
chr2	68078398	68078413	TGATGGCCCATGGAAA	7	+
chr2	68315050	68315064	GAAACTCGCATCAGT	1	+
chr2	68606807	68606823	AAATCATAGCAGGAAAG	1	+
chr2	69038769	69038787	CTGCAAAGGGGAAGCCTTT	1	+
chr2	70132854	70132876	ACTACAAACATGGAACACAATTC	1	+
chr2	70165671	70165694	AATTCTTAGACCGAATAAGCAATG	1	+
chr2	70214115	70214133	AGAACTGTGGAGAAAGCCC	2	+
chr2	70314912	70314930	ACTCTCACCATTCGGCTTC	1	+
chr2	70531198	70531211	TTGGGCGCTAGATG	1	+
chr2	70939911	70939927	TTGTCAGGTGGGGAGTT	2	+
chr2	71406008	71406025	AAAATAAACGCACTTTAT	1	+
chr2	71630424	71630447	CAAACATACAGCTTTCTACCTCAT	1	+
chr2	73291072	73291086	CACAATCGGTGGATG	1	+
chr2	73340041	73340055	CGACCGGCCGCCGCC	1	+
chr2	73470222	73470241	ATCATCATTCGAGCTTTCCG	1	+
chr2	73936300	73936317	AACAAGCCTGACAGATAT	2	+
chr2	74172647	74172670	CATTACAACAGTACCTACCTCATG	1	+
chr2	74212870	74212886	ATCTCACCTTGATCACC	1	+
chr2	74332707	74332723	TCACCAAGGTGACGATG	1	+
chr2	74441622	74441641	ACATTACCATATGGAGGATG	1	+
chr2	74441669	74441689	TTACACATTCGCCTTTTCTAG	1	+
chr2	74592296	74592316	CTTTAGTTCTGCCTTCTCTGC	1	+
chr2	74619026	74619039	TCGCCGCCAGACCC	2	+
chr2	74682947	74682968	TTCCTACCTTCACTGTGATCCC	1	+
chr2	74781963	74781978	GAACCTTATCCGGGCT	2	+
chr2	75196671	75196685	ACCTATGCCGGGATA	1	+
chr2	75408694	75408707	CGATGAATTCATAG	1	+
chr2	75882736	75882758	AAACAATTCATAAGCACAATATG	8	+
chr2	75887506	75887528	TTTTCAATGAGCCATACTTTCCT	3	+
chr2	77306776	77306796	TCTCAAATATTTATTGTGTGC	1	+
chr2	77528104	77528124	CTCTAGATAGATGCACTTTTT	2	+
chr2	78247629	78247645	TCTGTGTGGCTTGACCA	1	+
chr2	78796850	78796866	ATATTCAAATTTGGCAC	2	+
chr2	78928721	78928736	TCGGAATCAGCGGGGA	1	+
chr2	80696214	80696226	CGGCTTATAGGGG	3	+
chr2	80754388	80754404	ATTCCTGTTGGCTGGAC	1	+
chr2	80856942	80856959	AACGTATCCTGGAGTGGG	1	+
chr2	81621287	81621303	TCCTCTGCTGCTTAAAC	1	+
chr2	81687002	81687021	AAGCACTTTTGTCTAAAGTG	2	+
chr2	81811818	81811834	TTGCTTTAGACCTGAAA	1	+
chr2	82025669	82025685	AGTGTTATTGTAATGGT	2	+
chr2	82727681	82727702	AGACCTGTTTTGTTCAAGAGTT	1	+
chr2	83153966	83153986	ATTTTGTCTGAATATGTGAGT	1	+
chr2	83688228	83688242	TAATGAGACTGCCGG	2	+
chr2	85060517	85060533	AAGGAACTGGCAATTTA	1	+
chr2	85133582	85133603	AGACCCCAGTCGTGATGTGGAG	1	+
chr2	85536818	85536835	AAAAGTAGCGTGCTATTC	1	+
chr2	85771958	85771978	AAATCCCTTCATACTTGAACG	6	+
chr2	85867947	85867967	AGCCTCATACATAATTTCTCG	1	+
chr2	86099940	86099955	CGTTGGAGTTTTGTGT	1	+
chr2	86363013	86363034	AGGGGTACGGACCTCAGCTGAG	1	+
chr2	86693643	86693662	CCAAAAGGCAGCTGTACTCA	2	+
chr2	86718266	86718287	TCATAACTTATATAGCTGCATC	1	+
chr2	86719279	86719301	TTCAAACTCTTCAGGCAGGATTC	1	+
chr2	87000775	87000794	TCATTCAATGCAGGTTTTTG	1	+
chr2	87004387	87004404	CATACACTCTTACTTTAG	2	+
chr2	87034869	87034882	CCACCAAGGCGACG	2	+
chr2	87042409	87042424	TCATAGTGATCTGGTG	4	+
chr2	88660234	88660250	GTCAGGTAGAGAATACA	1	+
chr2	89884924	89884938	GATCATTGACCCGGT	1	+
chr2	91635512	91635528	GCCCCCGCCGCCGCATC	1	+
chr2	92112865	92112879	CGACGATCAAGTGGG	1	+
chr2	92261269	92261283	TATCCCCCCCGTCAC	1	+
chr2	96911264	96911286	AAAATCTCACCGTAGAGATATTT	1	+
chr2	97476099	97476118	CCTTTGATTGCTCACCCCTG	1	+
chr2	98561768	98561782	ATAGGGTGTGACTCC	2	+
chr2	98612331	98612350	CGCCTACAAGCAGTCGGAGC	2	+
chr2	98612424	98612440	CCTGCGAGGGGCGGGGC	1	+
chr2	98622406	98622422	AGGCCTAGGATATGACC	2	+
chr2	98707193	98707213	TGGAAATTATTATCTTTTTTT	1	+
chr2	99354180	99354194	AGACCATTCACGTGT	1	+
chr2	99550447	99550459	AAGGGACGAGCGA	1	+
chr2	99778941	99778962	CCTATCACCATTGCACTTTATT	1	+
chr2	99994909	99994924	AAGTGGTAGAGCCTTG	1	+
chr2	100723542	100723559	TTTGGGGCCTCTAACATG	1	+
chr2	101348972	101348988	ACCATGGTAGGGTCAGC	1	+
chr2	101468486	101468507	CAGCTGGTGTTGTGCTCCCATT	1	+
chr2	101520532	101520547	GGAGGAACTGCGGATT	1	+
chr2	102184244	102184259	GGTTAAGCCGGGAACT	1	+
chr2	102247407	102247421	CGAGCACATGGAACG	1	+
chr2	102889236	102889251	CGGCCGGGAATGATTC	1	+
chr2	103232261	103232276	CTAGTGGTTGTGCAAT	1	+
chr2	103257648	103257663	TGGTGGGCAGTTTGTC	1	+
chr2	103440698	103440714	ACTGATCTTCAGCATCT	2	+
chr2	105319896	105319913	TCAAAGCAGGTGTATTGC	1	+
[truncated: 17,694 more rows]
