# Supplementary material for: Advancing the functional utility of PAR-CLIP by quantifying background binding to mRNAs and lncRNAs
Source: Genome Biol. 2014 Jan 7;15(1):R2. doi: 10.1186/gb-2014-15-1-r2 (PMC4053780; doi:10.1186/gb-2014-15-1-r2)
Supplement: Additional file 15 — Is a table of re-analyzed PARalyzer output for clusters of at least 5 reads and 2 T-to-C conversions for the AGO2.rep1 library from [18]. [file gb-2014-15-1-r2-S15.gz › AGO2.Skalsky.LCLBACD1.clusters.csv]

chr1	14113433	14113455	TTTGGATGCACTCATTTAAAACG	7	+
chr1	24022862	24022884	AAATTCCCGTTTCTATCCAAAAG	15	+
chr1	26561816	26561839	ATAGTGATCTGGTGGTTTTGTATG	40	+
chr1	41220043	41220064	TGTAAACATCCTTGACTGGAAG	258	+
chr1	41220085	41220105	CTTTCAGTCGGATGTTTACAG	78	+
chr1	78343396	78343418	ATTTTGAAGAATTGCACTATTTG	17	+
chr1	90059083	90059105	TAAAAACTGTTAACACTAACCTG	25	+
chr1	101704702	101704723	CATCTGCTGCTTTATCATCCTG	10	+
chr1	109244708	109244724	CAGTTCGATGATCGTCA	3	+
chr1	117637277	117637298	TCTTCTCTGTTTTGGCCATGTG	102	+
chr1	150449381	150449403	ACTTGCACTTTACTCTCTTCCAG	18	+
chr1	156756912	156756934	CTACAATCAGTTTTCCACATATG	32	+
chr1	165879782	165879804	CCTCTCACTCCTTCACACTAATG	48	+
chr1	172917283	172917304	TATTAAAAACATAGCATTCTGC	7	+
chr1	192549017	192549043	TTAAATCATTGGTGCTAATAATAAATG	569	+
chr1	193105682	193105703	TAGTACTGTGCATATCATCTAT	18	+
chr1	203277510	203277532	TTTATTACTGCCTTCTTTTCAAA	21	+
chr1	212793834	212793855	TACCCAGGCTTTAGCATTATTG	46	+
chr1	1794410	1794432	GCCTGGCGTGGGGCTGAATGAGG	4	-
chr1	9211793	9211815	TGGCAGTGTCTTAGCTGGTTGTT	66	-
chr1	19233026	19233045	AAAGATTTTCCGTTTCCTCG	8	-
chr1	19712019	19712041	ATTACCTTTTGTGTGACTACAAC	12	-
chr1	38268668	38268688	ATAATTATTATTGGGCATTTG	9	-
chr1	71533327	71533346	GCCCAAAGGTGAATTTTTTG	13	-
chr1	71533363	71533385	CAAAGAATTCTCCTTTTGGGCTT	45	-
chr1	91852801	91852823	AGCGTTGGATTGTTCACCCACTA	564	-
chr1	91852844	91852872	TGATCCTTCGATGTCGGCTCTTCCTATCA	1215	-
chr1	111489102	111489122	TTCATGTACTGTAAAATCCAG	23	-
chr1	115249693	115249715	TATTCAAATTTGTGTCATACCAG	16	-
chr1	150191111	150191133	TCTTACTGTGCAATCAAAATTAG	7	-
chr1	171928839	171928861	CTCACTTTTCCTCCTATCTTTTG	7	-
chr1	198828198	198828220	AACCATCGACCGTTGATTGTACC	69	-
chr1	207975214	207975231	TAGCACCATTTGAAATCG	110	-
chr1	211746464	211746486	ACAATGCACTTTCTAACCCATTG	28	-
chr1	226332968	226332989	TATATACAGTTCACTACATATG	26	-
chr1	240293910	240293931	GTGATTGTTTACTAAAAACACA	7	-
chr2	40288944	40288963	TCACAGTGAACTGCCTCTTT	9	+
chr2	43374280	43374302	CTAGATTTTTTTAAATTAAAAAA	6	+
chr2	74330734	74330754	AAATTCTGGTGCATTCATTCG	7	+
chr2	85771958	85771978	AAATCCCTTCATACTTGAACG	32	+
chr2	131904379	131904401	ATAACCCTGTGTGCAATAATATG	32	+
chr2	160624962	160624984	ACTACTTTTTCAAACCTAAATAG	11	+
chr2	162092618	162092640	ATACATGGCTTTAATTTTTACTG	56	+
chr2	181674540	181674557	CAGTCTGATGATTGCCTA	39	+
chr2	187542477	187542498	TTTACTTTTCAGAATACTAAAG	10	+
chr2	192550545	192550567	CACTTATTGCACTTTTATTTATT	23	+
chr2	203087945	203087967	TTTTATGGCATTTATTTTCAACT	21	+
chr2	216223167	216223186	TTGGAAATAGTTGGTTCTCC	3	+
chr2	219459939	219459961	ATATTTTCTCAATAACTCTAAAA	31	+
chr2	232264469	232264490	ACATTCCTCTATTACTGTGAAG	49	+
chr2	86732849	86732868	TCTCTTGCACTACACCTCTG	26	-
chr2	101893385	101893407	TTTCTAAATAATTGGCTGCTATG	71	-
chr2	133013138	133013163	AGTCTGGTGCCAGCAGCCGTGGTAAT	157	-
chr2	133430614	133430636	CTTCTCTTCCTGTGCCAGTCAAG	26	-
chr2	152656760	152656781	TATAGGCACTTTACATTTCTTG	13	-
chr2	160660404	160660424	CAACTTTTGACTAAGAATTTT	31	-
chr2	174819742	174819764	TCAAACCCTCACACTTGGTCAAG	3	-
chr2	178095318	178095339	AATCAGTAGTTTCACTTTAACT	21	-
chr2	197855185	197855207	TTCACATTTTCTTTAAATCTAAG	31	-
chr2	201839040	201839062	ATTTTTACTACTTTGGCATTATG	77	-
chr2	213872532	213872553	AAACTGCTGATAGTCATGAAAA	13	-
chr3	41281604	41281625	TTCATAATCACTCTAATTAATT	52	+
chr3	43391852	43391874	TTTATAAAGGGCATTGGCAATAA	8	+
chr3	48972170	48972191	CCTAAATACAAATGGTGCAAAG	4	+
chr3	57551156	57551177	CATCACATCAAGCATTCATTTG	24	+
chr3	57817110	57817132	TTTTATCTTCAAGACACTAAAAG	25	+
chr3	101312086	101312107	CTTTTTTCCTTATGGGCATTTG	33	+
chr3	133307873	133307894	CTCTACTTCAGGTGCTGCTATA	19	+
chr3	141165319	141165340	AAATACTTAAACAATATAACTG	15	+
chr3	150290091	150290113	ATACAAAATTTGGCATTATACTG	30	+
chr3	160122395	160122415	TAGCAGCACATCATGGTTTAC	95	+
chr3	160122584	160122605	ACCAATATTACTGTGCTGCTTT	93	+
chr3	179051525	179051546	ATCCCTACATTTGTAAATACTG	14	+
chr3	180694495	180694517	TCTAAAATATTTTGCACTGAATT	29	+
chr3	180708435	180708453	CTTCTAGCGCTAAGGTTTT	13	+
chr3	193414216	193414238	ATAACAATTAATATTACTAAAAG	3	+
chr3	197768068	197768089	ATGCAGTTTTAAATGGGAGGTA	36	+
chr3	14481884	14481903	TCAGGCTCAGTCCCCTCTGA	9	-
chr3	31079982	31080002	GAGCTGTAGAGAAATTGAGTC	12	-
chr3	34374852	34374873	ATCTGTATTTTTGGTATAAAGG	8	-
chr3	37029690	37029711	TTTCTACACTACAACCAAATTG	12	-
chr3	47164052	47164073	ACATTTTGCACTTCTAAAACTG	23	-
chr3	49057636	49057653	ATGACACGATCACTCCCG	397	-
chr3	52302352	52302373	TGAGGTAGTAGTTTGTACAGTT	835	-
chr3	76131597	76131616	ACTGTCAGTTGTTTACCCTC	22	-
chr3	80289459	80289478	GTGATCTATTCATGGCCAGG	24	-
chr3	98240060	98240082	ACTTATAATGATGCACTTTTTCG	11	-
chr3	178217181	178217200	TTTTAACTGTTTATCACCCT	12	-
chr3	194125094	194125116	TTCTCACTCTTTATGCTGCAAAG	31	-
chr3	196674865	196674883	CTTCTTGCACTACAACCTG	34	-
chr4	762436	762457	AATATATAATATTGAATTTAAG	20	+
chr4	14715080	14715101	TAAGGAACTTGGCAAAATGACT	33	+
chr4	17627153	17627174	AACTATCCTATTTGGTGCTTAG	28	+
chr4	25353858	25353877	GACTATGGAATTTTCCCCCT	28	+
chr4	57793846	57793866	GAATGTATTACTCTTATGCCT	7	+
chr4	57798907	57798929	TTTTTTATTTTGGTGCTTTAATG	54	+
chr4	79837324	79837345	CCATATCTAATTAAGCACTAAC	45	+
chr4	99364923	99364945	ACTATATTTTATTACAGGCTTTG	18	+
chr4	115102530	115102550	CTATGCCTGCTTTCTCTTTGA	4	+
chr4	138584590	138584609	CTGGGAAGTGAGAGTGTGGC	8	+
chr4	151969327	151969347	TTCTGGGGCAAGTGCGTAGGC	7	+
chr4	160280992	160281014	CTCTACCACAAGTTGCACAAATG	32	+
chr4	164854082	164854104	AAAACAAATGATAGATAATTCCC	9	+
chr4	175231022	175231042	ATTACTGCACTACAAACTATG	19	+
chr4	6370798	6370816	AGCTGGTTCTCTCTGAAAA	23	-
chr4	7431594	7431614	ATTCTTATTCTATTCCCCAGA	6	-
chr4	15607281	15607302	CTTTCTTTCATGCACTTTACTC	10	-
chr4	36069195	36069217	AAATCTCAAACTGTACTGTATTG	20	-
chr4	72971849	72971868	CTTTGCACATCTCCTTTAAT	4	-
chr4	167921333	167921351	TCACTTGGGTTAAACATTG	8	-
chr5	10437631	10437652	ACAATATCTTTGGCATTAATAC	91	+
chr5	15380484	15380502	TATGACTTTCATGACCTCT	22	+
chr5	23576376	23576395	CTATGTTTGGAAGAGATAAT	7	+
chr5	71503275	71503297	CTTAATGCTGTGAATTACATTTT	30	+
chr5	72206174	72206196	TATTTTCTTATATACTGTGAATG	454	+
chr5	84518284	84518305	ATTGAATTTTGATTTTACTTGT	8	+
chr5	86097644	86097665	CAACCTCAAACATTTTATTTTG	30	+
chr5	89992566	89992587	GTTTGATATGTGAAAAGATATA	13	+
chr5	108531905	108531924	TGAATGGTTGTGGAAATATG	17	+
chr5	119470876	119470894	TGAGAACTGAATTTCATGA	38	+
chr5	135514265	135514286	TTATCAGTGCTGGAGAATCATG	4	+
chr5	155862600	155862620	TATTTTCTGTATCCGCTCTTG	54	+
chr5	159912378	159912400	TTGAGAACTGAATTCCATGGGTT	5888	+
chr5	164360587	164360606	TGAAGTCAGTTACCTTTGGA	42	+
chr5	165942413	165942433	CAACTTTGTATTTCTAAAACT	8	+
chr5	174953918	174953940	ATACTCCCTTACACTGAATCATG	17	+
chr5	14032753	14032774	TTTTCAGTAGAGTAAAAGGGCA	7	-
chr5	32403353	32403375	CAAACAATTGTACTGTGAATACG	22	-
chr5	80056106	80056126	ACCATCTGTAGTATTAAAAAC	6	-
chr5	107466484	107466503	TCCTAATCTCAGCACACCTG	18	-
chr5	132219080	132219100	TCACATCCAACTTCCTCTATG	13	-
chr5	149826451	149826473	AATCCTCACCATATGCTGCTATG	43	-
chr5	171077362	171077381	TCTCTCCTGGTGCTCCAATG	5	-
chr5	174541816	174541837	CTATTCGTGATGGGGATTGGGG	12	-
chr6	7199364	7199384	ACATTTTCTTTGGTGCTTCTG	6	+
chr6	11138919	11138939	TTTTAACTTTCACTTTAAACT	16	+
chr6	12164716	12164738	TTTTTTTTTATATAACACTTAAA	4	+
chr6	16147996	16148018	TTTTTTTAAAGTAAGTGCTTAAG	16	+
chr6	26045636	26045658	CAAATGGCTCGTACGAAGCAAAC	18	+
chr6	26251989	26252010	CTACTCCGTATACGTTTACAAG	20	+
chr6	27743426	27743446	ATTTGATAGGAATGCTGGGTA	10	+
chr6	70918866	70918885	ATCTAAAATTTGGTGCTATG	31	+
chr6	79422459	79422476	TTGATCGATCCTGATGTC	12	+
chr6	80769484	80769504	CTCCAACTCATGACACTATTG	32	+
chr6	101523891	101523908	AGTGTGTATGGATCCAAA	3	+
chr6	158734856	158734876	AATTTTTTCACTATGCATTCG	12	+
chr6	159056254	159056276	ATAAAATAACACTAAACTTTAAG	34	+
chr6	24651192	24651212	ATACACAAATGAACTCTAATC	7	-
chr6	28337567	28337585	ATAGTATTGTGATGGCCAG	4	-
chr6	30673159	30673181	TCACTTCTGAGCCCACATATCAG	6	-
chr6	41651834	41651855	CACCCCCCACTTTGGTGCTAAT	5	-
chr6	85292668	85292687	TCATATGCACTTTATTTCAG	11	-
chr6	88384931	88384953	ATTTTAATTGTGCACTACAACCG	107	-
chr6	113418068	113418087	TTTGGTGGTGATGGTGGAGG	11	-
chr6	135771745	135771763	GTGATAAGCTTTGGGGAGC	10	-
chr6	149980741	149980762	TTTGGACTAAGGTGCAATACAG	16	-
chr6	154500507	154500526	TGTAGTGTTTTCTACTATGA	30	-
chr6	156449953	156449971	TGGTCTGGTGAAGTGTTTG	6	-
chr7	897290	897310	CTGGGAACTGTATTTGAAACT	10	+
chr7	2102744	2102765	TTACACTGGGACTGAGACACGG	16	+
chr7	50535601	50535622	CTGGGCATCCTGTCCGCTCTGT	15	+
chr7	94297238	94297257	TCACTTCTGTTTACCTCAAG	12	+
chr7	105192122	105192144	AAACTTTTATGACTCTACTCTTG	16	+
chr7	111304195	111304212	CTGTAGAAATATGGGGTG	12	+
chr7	126545864	126545884	ACTAAAGTGCTTGAGAGAACT	10	+
chr7	139107683	139107699	CTGTTGCATTACATACT	20	+
chr7	150935535	150935556	AGGAAGCCCTGGAGGGGCTGGA	23	+
chr7	6505722	6505744	ACCATCCTATACTGTGACTTCTT	13	-
chr7	14929697	14929716	TGTATGGAATGAAAAGACTC	6	-
chr7	24839493	24839514	CTTTAACACTAATTTTCCAAAG	11	-
chr7	25989542	25989563	TCAGTGCACTACAGAACTTTGT	492	-
chr7	32908463	32908485	AATGTCTAAATCCTATACTCTAG	10	-
chr7	52209572	52209593	TTAGACATTACAAAAGGTGTTA	5	-
chr7	55097500	55097516	AGTCTGACGATCGTCTA	15191	-
chr7	77423351	77423373	ATCCTATGTCTTCATTCCTTTAT	13	-
chr7	93623241	93623263	TTAAATAGCATTATAATATTTTG	21	-
chr7	97488642	97488663	CCTTTTCTTCCTGGACACTATG	23	-
chr7	99691194	99691215	CATTGCACTTGTCTCGGTCTGA	221	-
chr7	99691438	99691460	CAAAGTGCTGTTCGTGCAGGTAG	198	-
chr7	99691664	99691686	TAAAGTGCTGACAGTGCAGATAG	242	-
chr7	106192117	106192136	AAAGACTGATGCTCAGGTGT	9	-
chr7	123323335	123323357	CCTCTCTACACTACACTAATCTG	40	-
chr7	123324422	123324444	CTTTTTTTTAATCTGTGCAATAC	8	-
chr7	130561507	130561528	TAGCACCATCTGAAATCGGTTA	306	-
chr7	130562267	130562289	GCTGGTTTCATATGGTGGTTTAG	13	-
chr7	156127436	156127455	GAAGTGGGTGGGCGGTGCTG	7	-
chr8	26515129	26515150	TTTTTTTCTCACCTGCACTTAG	6	+
chr8	31961560	31961580	CTTAACGACAGGGATACTTTG	15	+
chr8	73017947	73017969	TTTGGTACATACTCTCTAAACAG	9	+
chr8	86126456	86126477	TCTTATATTTTTACTGCCACTA	15	+
chr8	98877062	98877083	TCCCTGTCCTCAGGAGCTCATG	24	+
chr8	4904689	4904708	CCTGAAATCAAGTGATCTAT	6	-
chr8	22102486	22102510	GAAAAGCTGGGTTGAGAGGGCGAAA	4166	-
chr8	30657062	30657082	ACTCTTCTTGTAGCATTAAAG	21	-
chr8	41789552	41789573	AACCTGATCTTCTCTTTTTTTG	24	-
chr8	56755186	56755212	TGGGTATAGGGGTGAAAGACTAATTGA	83	-
chr8	74706183	74706205	CATTTTTACTCGTGTGCATTCTG	10	-
chr8	75355627	75355648	TTTTTTTTAACTGCCTATCACC	5	-
chr8	101269506	101269527	TATTACCATTATGGTGCTACTG	22	-
chr8	101533672	101533693	CAAACTATATTGCAGCTTTCAG	6	-
chr8	102211331	102211352	ATTTTTATGCTGTTCCCTCTTG	10	-
chr8	103217892	103217914	TTTTCTCTTTTTTACAGTACATG	23	-
chr8	109304621	109304642	AGTCGAAATTCGCTAAGGAGTG	62	-
chr8	135812813	135812835	ATGTAAACATCCTACACTCAGCT	217	-
chr9	4586150	4586172	ATTCTTTTTTCAATGTACTGTAT	15	+
chr9	5468417	5468438	CCAAACTAAACTTGCTGCTTAA	87	+
chr9	85108181	85108202	TATACAACTTATTATTTCATTT	4	+
chr9	96938635	96938657	TGAGGTAGTAGATTGTATAGTTG	128	+
chr9	96941123	96941143	AGAGGTAGTAGGTTGCATAGT	111	+
chr9	97847787	97847806	TTCACAGTGGCTAAGTTCTG	187	+
chr9	97880737	97880755	GTGCATGGGCTTTAAGTAT	16	+
chr9	129643965	129643987	AATTTTTGTTAGTTGTCCAGCAG	7	+
chr9	1538379	1538398	CACTGACAGAGCTAATGAGT	7	-
chr9	4232839	4232860	TTTTTAACTTACCACTATTTAG	3	-
chr9	33255081	33255103	CCAATTTTCCTACTCTCACACTG	3	-
chr9	86276318	86276340	AATCATTTGCACTCTATAATTTG	27	-
chr9	95040530	95040552	ATTACTCATTTTAATGGAAGCCA	11	-
chr9	95845021	95845043	ATCTGGTCCCAGTGCTGTAATGG	10	-
chr9	95946563	95946584	CGAGTTCCGGGCGAGGTCCGCG	14	-
chr9	123943228	123943250	TTATTGCTGTGAAATTACTTCTG	37	-
chr10	17277226	17277246	CTAACTACCAAGACACTATTG	15	+
chr10	18964168	18964188	CTCTATTTATTCTGTGACATG	8	+
chr10	36387396	36387415	GACTATAGAACCCTCCCTTA	5	+
chr10	69677554	69677574	CTTAGCCTGCCTTAAAACTAG	3	+
chr10	70452289	70452310	CTTGCTGTGTAGAGTTCCATCT	7	+
chr10	89653960	89653980	ACTTTGTGATGTAAACTATTA	4	+
chr10	89726416	89726438	ACCTTACACATTCTATTACAATG	25	+
chr10	90770771	90770789	TTTTGGGGCATTGAGTGGT	15	+
chr10	104196277	104196294	TGAGAACTGAATTCCATA	539	+
chr10	106406542	106406564	AATGTGAGTGCCTAGTGGGTCAC	8	+
chr10	108649732	108649752	ATTTCTCAATTACACTACTAT	3	+
chr10	112270250	112270272	ACATTTCATACCTGTGCAATACT	84	+
chr10	112773038	112773059	TATAATTACATATTGCTGCTTG	21	+
chr10	124672700	124672717	TTGGGGTCACTAGCTGGT	13	+
chr10	5827191	5827213	AAACCATTAATAGAATTAAACTT	10	-
chr10	49790493	49790515	CCTTTCATCCAAATTGCACTAAG	21	-
chr10	50911226	50911247	CTCACTGTCCCTATCTACTATC	46	-
chr10	69748441	69748462	TTTTCTTCATACTGCATTAAAG	5	-
chr10	90918086	90918106	TTCTAGAGTTAATATATGCAT	11	-
chr10	124691416	124691438	ATATTTGGCATGTGTAAACTTAG	4	-
chr11	9610725	9610747	CTTGTAGCATTAAACAATCATTG	172	+
chr11	9754076	9754098	CCATTCATTCTACTATTCATCTG	11	+
chr11	13750712	13750734	ACATTTATTTGGACAGTAATACT	26	+
chr11	32998802	32998824	ATATATCTCTACAACACCTTTTG	16	+
chr11	33001191	33001211	TTTCCAAAACTTGAAAATATG	9	+
chr11	43919055	43919075	AATTAATTATGGCTGCCTATG	3	+
chr11	64636594	64636614	AGAATGCCTCATCCCCCAAAT	10	+
chr11	92234222	92234240	GAGACTGATAGTGCACAAG	11	+
chr11	102206788	102206810	AATTATTAATGAACAAGAACATG	23	+
chr11	107976458	107976480	ATTTTTATTCATTGTGGTGCACG	11	+
chr11	110036749	110036770	ATATTAATCTTTGGTGCATCAG	72	+
chr11	117040820	117040839	ATTTCTTTGCACTACTTTAG	21	+
chr11	120959466	120959488	TTTATTCTCTTAATGCACTTCAG	43	+
chr11	121179062	121179083	TTAAATTGATGCACTACACTTT	21	+
chr11	568112	568133	CTGTGCGTGTGACAGCGGCTGA	135	-
chr11	57471244	57471265	TCTCTCTCTTTTGTGCAATTTG	5	-
chr11	64658672	64658695	CTGACCTATGAATTGACAGCCAGT	158	-
chr11	72549228	72549250	CACATCTCTTCCACAACTAACAG	23	-
chr11	116930787	116930808	CTTTCAACTTTTTTCAACTATG	16	-
chr12	4410854	4410876	TTTTTTTTTTTTGCGCTGCTAAG	11	+
chr12	12644832	12644849	CTACAGTCTGATGATCTA	46	+
chr12	12795233	12795252	TTTGCACCTTAACTCCACAT	37	+
chr12	19671869	19671891	ATATGACTCTAATTTTTTTTCTG	15	+
chr12	20704402	20704430	GTGGTGGTGCATGGCCGTTCTTAGTTGGT	332	+
chr12	54731023	54731043	GAAGTTCTGTTATACACTCAG	68	+
chr12	54731062	54731083	TCAGTGCATCACAGAACTTTGT	22	+
chr12	62997471	62997491	TGAGGTAGTAGTTTGTGCTGT	102	+
chr12	69235001	69235020	CTCTTATATTTGGTGCTATG	27	+
chr12	69236732	69236754	TAACTGACACTATATAATTTCTG	48	+
chr12	95702219	95702240	TTCTAGGTATGGTCCCAGGGAT	52	+
chr12	102315360	102315381	TTTTATTTGTGTGAGATTTATG	4	+
chr12	112887991	112888010	GGAATAGGTAAATTCGTTCC	6	+
chr12	113447384	113447406	CTCCACCCTCTTTAGCTGTTAAT	10	+
chr12	26584414	26584434	ATTGGTTTTTGTGGCTGTTTG	3	-
chr12	29494004	29494025	ATATTGTGCAATATATTCAAAG	17	-
chr12	39046472	39046494	ACAAATGGCCTTAAATTCTCACG	18	-
chr12	46314087	46314109	ATTATCTGTTTCTCAATTTTATG	13	-
chr12	54628725	54628747	TTACTTCAACTTGTCACTTTAAC	67	-
chr12	57394140	57394161	TTTTTGCCAGTAAACCAAAAAG	25	-
chr12	68688786	68688807	AATTCTTCACATGTAACTTTCG	10	-
chr12	75347535	75347556	CCCTGAAAATGGATGGTGCTGA	6	-
chr12	76749172	76749194	ACATAATTAATTCAATACACTAC	21	-
chr12	77415206	77415227	TATTAATTTTATTGCTGCTTAC	7	-
chr12	79997043	79997065	TTGGTATTACTCAATTTTTTTTG	14	-
chr12	106632329	106632351	ATATCTCTCACTTGTCTTCCACT	17	-
chr12	110973140	110973162	TTATTCATTTGTAAGCCGTTCAG	17	-
chr12	116552962	116552984	CTCTATCCTAATTCATACTAAAC	9	-
chr12	120672770	120672789	AAGGGTGAGGTCAGTGGTTT	15	-
chr12	121222373	121222395	CATCCAAACAATTGACTCTACCC	5	-
chr13	24881147	24881175	ATTTTTTTAAATGCTGTGAATCTATATTT	68	+
chr13	25908893	25908914	AAAATTTATTCTGGAAAATATG	7	+
chr13	53344804	53344823	ACTGCCTGGCTCTGAGAGAA	3	+
chr13	92002871	92002893	TCAAAGTGCTTACAGTGCAGGTA	187	+
chr13	92003010	92003032	TAAGGTGCATCTAGTGCAGATAG	10	+
chr13	92003192	92003214	TTGTGCAAATCTATGCAAAACTG	380	+
chr13	92003326	92003347	TAAAGTGCTTATAGTGCAGGTA	645	+
chr13	92003615	92003637	TATTGCACTTGTCCCGGCCTGTT	123	+
chr13	21948167	21948189	CTTCACTATTATGCACTTTCATG	29	-
chr13	23906863	23906883	CTACACCCTTAAGCATTAAAG	8	-
chr13	50623304	50623324	TAGCAGCACATAATGGTTTGT	23	-
chr13	66641345	66641364	ACTGTGACCTGGCAATTCTT	8	-
chr13	75637330	75637348	GAATGTGGGCATTTGAATG	19	-
chr13	78990845	78990865	TTAGAGGGACTTTTAGCATTT	13	-
chr13	85621089	85621110	AACTCCAGAACTGTTTTTGATA	19	-
chr14	31087392	31087414	TACTTTAACTTGAAATATTTAAG	13	+
chr14	33508452	33508472	TTAATAAGTGGAGGAAAAGAA	24	+
chr14	36320474	36320495	AATAAACTCTGCTACATTCCTG	18	+
chr14	36898863	36898884	AGAGAATTTGGGAGAAGGAACT	47	+
chr14	55794366	55794387	GGGAATCAGGATTTTTACTTTG	16	+
chr14	60585214	60585235	TTCTACACTACTCTCTTCTCCC	9	+
chr14	60735019	60735039	TCTTCACTCTAGCACTAATTG	12	+
chr14	77581363	77581385	TACATCTGGAATTGTAGTCGATG	16	+
chr14	77929016	77929038	ACACAAATCTCGTGGCCTTAATG	24	+
chr14	97031335	97031357	CAAATCCTATTCCTGTTATCAAG	6	+
chr14	99977774	99977795	CAACATACTGTGAATTCCATCT	11	+
chr14	101147157	101147176	TGGCCCCCTGGATAAAGACT	6	+
chr14	103195221	103195242	TTTTAAACTGTTGCATTACACT	63	+
chr14	27494018	27494037	AAATAATGCTGGAACATTAG	32	-
chr14	77651979	77651998	TGTAGTGTTTCTACCCTATG	16	-
chr14	94526608	94526630	ACTTCTACTTGTACTACTTCCTG	31	-
chr14	95604296	95604317	CCCTGCCTGTTTTCTCCTTTGT	5	-
chr14	95882780	95882802	TAAATCAACACTAAATTTTCCCC	16	-
chr15	38646158	38646178	TTTAACCACTTTGCTGCTAAG	13	+
chr15	41592687	41592711	TTAAAACCGGGATATGTGCAATAGA	61	+
chr15	45007794	45007818	TCTTTCTATCTCTTGTACTACACTG	181	+
chr15	45009874	45009894	CTTATACACTTACACTTTATG	121	+
chr15	52203993	52204013	GATTTTGGTGCTATATTCTTG	11	+
chr15	54456094	54456114	CATAAGCCTGCCTGATTGTGA	6	+
chr15	63116170	63116189	TGATATGTTTGATATATTAG	20	+
chr15	69342150	69342172	TGTTTGGCTTTTGAAGTATAATT	4	+
chr15	72877688	72877710	TATGACATTATTTTACTTCAAAT	4	+
chr15	72894452	72894474	TTATTACAAATAATGCTGCATTG	16	+
chr15	74320365	74320387	TTTACTTTCATTGCAACTATATG	7	+
chr15	76358580	76358599	AGTCCTGGAGCTCATGTAAG	6	+
chr15	79502182	79502203	TGGACGGAGAACTGATAAGGGT	72	+
chr15	83424800	83424820	AGACCTACTTATCTACCAACA	45	+
chr15	43237104	43237125	AAAATTCTAATAATCTGTGATA	8	-
chr15	56657482	56657504	CTCGGCCTTTGCTCGCAGCACTC	11	-
chr15	58255959	58255979	TGACTCCTTTATTCTCCACCA	9	-
chr15	70562320	70562340	TTAGTGGCAGAACTTCAGTTT	6	-
chr15	74701663	74701682	CTCAATGCACTTTAATAATG	54	-
chr16	10577458	10577480	CTCTCACATCTGTAGCAATAAAG	24	+
chr16	14397874	14397894	AACTGGCCCTCAAAGTCCCGC	549	+
chr16	14403155	14403176	TGAGGGACTTTTGGGGGCAGAT	27	+
chr16	15737158	15737178	TCAGGCTCAGTCCCCTCCCGA	396	+
chr16	67134093	67134115	CATTAAATGGCATTATTTTAAAG	13	+
chr16	69967045	69967067	TACCACAGGGTAGAACCACGGAC	107	+
chr16	23077299	23077321	TTCTGTATCGCTTTTATCTCCTG	17	-
chr16	74670458	74670480	TTTAGGACTTGCAAAAACTTACG	10	-
chr16	87443023	87443043	CCCTATCTTCCACTACAAATG	13	-
chr17	8089737	8089756	CGTCGGGGTCAGCGGCTATT	4	+
chr17	27805305	27805327	CAATTACACATGGTGCTCTTCAG	25	+
chr17	28444113	28444135	TGAGGGGCAGAGAGCGAGACTTT	110	+
chr17	28444148	28444171	AAGCTCGGTCTGAGGCCCCTCAGT	510	+
chr17	29676181	29676203	AATTTTACATACACTACTAACTC	26	+
chr17	30816964	30816985	GGTCACTTTACATAGGATTAAG	14	+
chr17	45017340	45017362	AATGACACTCAAAATCCTTCAGA	4	+
chr17	47006381	47006403	TTTTCCTTTTTGGTGCAATAAAG	32	+
chr17	48741166	48741185	TTTGTGACTGGGGTGAAGTT	4	+
chr17	57918634	57918656	TAGCTTATCAGACTGATGTTGAC	8398	+
chr17	57918672	57918692	CAACACCAGTCGATGGGCTGT	20	+
chr17	59436618	59436638	ATTTTGAATGGGCCTGTGTAG	3	+
chr17	61116377	61116397	ATTCACTTTGCCTTTTATCAG	5	+
chr17	66042806	66042827	TTACTGTAGCACTTTTTACACT	34	+
chr17	66042846	66042867	TTCCAACTGTACATACATACTG	29	+
chr17	71212885	71212907	AGTTCATTTTCTTAGTCCAAAGG	6	+
chr17	77378898	77378920	GCTTTGGGTGCTTGCTGGTGGAT	322	+
chr17	959314	959333	ACTCTATGGCTTCCTTCATG	18	-
chr17	1340364	1340386	AATTCTACAAAATACACTATTTG	42	-
chr17	1617207	1617229	AAGCTGCCAGTTGAAGAACTGTT	549	-
chr17	4172649	4172671	TAATTTGTTGATTGTATTTAACT	5	-
chr17	28614932	28614954	TTATTTCTTCTTGAGTGCTTTTG	17	-
chr17	33478232	33478275	CGCGACCTCAGATCAGACGTGGCGACCCGCTGAATTTAAGCATA	320	-
chr17	40467300	40467319	CATTGCACTTTTTAACCTTG	8	-
chr17	45197722	45197742	TAATGGGCATATTGGGACTCG	24	-
chr17	46114539	46114560	TCAGTGCATGACAGAACTTGGG	19	-
chr17	46657267	46657288	TACCCTGTAGATCCGAATTTGT	36	-
chr17	49040088	49040110	CAGATGTGTCATAATATTAACTG	20	-
chr17	53471058	53471079	TTTTATTAAGCATGGAGAAATT	9	-
chr17	53471253	53471274	ACTTACACTACTTTTTACCATG	182	-
chr17	56381235	56381254	ATTGTGACCTGTTAGGGTGA	5	-
chr17	56408605	56408629	GTGTAGTGTTTCCTACTTTATGGAT	20740	-
chr17	56408641	56408666	CCCATAAAGTAGAAAGCACTACTAAC	1992	-
chr17	56568189	56568211	AAATATCTGCTGATTGTGCCCTA	16	-
chr17	57215148	57215170	TAGTGCAATATTGCTTATAGGGT	56	-
chr17	57228510	57228532	CAGTGCAATAGTATTGTCAAAGC	70	-
chr17	59942903	59942922	CATATGCTCTTTTTCATCAG	7	-
chr17	79477107	79477128	TTTTTTTTGTACGCAATTCTCG	5	-
chr18	8638316	8638338	TATTCTGCACTACAATCATTTTG	46	+
chr18	9400722	9400743	TTCACTCCAAATACACTACAGA	39	+
chr18	20606380	20606402	TTCATTTTGCACTCTAACTTAAG	33	+
chr18	24314549	24314567	ATTGATTGTCAAATTTGGG	13	+
chr18	26802841	26802860	TGATGGAGAATTAGGGTTTG	12	+
chr18	31728087	31728107	TAGCGATCTGTCTATTTTGTT	7	+
chr18	56415535	56415556	TATTTTTTCCACTACACAACTG	80	+
chr18	56825889	56825907	CATATGTGTTACTAAAACG	3	+
chr18	23562585	23562605	GTTGGGAGAGTGCTTCCATGG	7	-
chr18	27992956	27992975	CGTCAACACTTGTTTTCTTT	24	-
chr18	32915559	32915581	CTTTTTTATAATGGGCATCATTG	7	-
chr18	47969876	47969893	GCCTGTTTGAGTGTCATC	10	-
chr18	60794138	60794158	AATAACTCTGTGGCATTATTG	79	-
chr19	13985724	13985745	AACATTCATTGTTGTCGGTGGG	9	+
chr19	14675009	14675030	TCACTCATTCCACTACATCAAG	88	+
chr19	39899652	39899674	AATCTTATGTGCTGTGAATAATA	90	+
chr19	42799883	42799905	ATCATGTGCAATATTTCTTACTG	21	+
chr19	3976391	3976412	CATCACTCAACCATAACACTTG	247	-
chr19	6415678	6415696	CTACTCACACTACTACCAG	8	-
chr19	13947261	13947281	TTCACAGTGGCTAAGTTCCGC	1288	-
chr19	18576659	18576680	TCCTTCTACCTCTCCAACATCG	18	-
chr19	24184105	24184138	TGGTGGTAGTAGCAAATATTCAAATGAGAACTTT	145	-
chr19	24184756	24184778	CTGTAGTGGTCCTGACGTGCAAA	9	-
chr19	24187262	24187280	GCATTGATGAAGAATGCAG	7	-
chr19	35799917	35799937	AACCCTCCTTCTGTTGCTCCG	9	-
chr19	37240374	37240396	TCTGGCTCAGCACTACTTCAACA	11	-
chr20	280832	280854	ACAGTACACTGCTTTTCTTTTAG	7	+
chr20	5172415	5172436	TCTTTCCGCTGAACTTTTATTT	9	+
chr20	5173903	5173923	TTTCATATTCTGGGCATTTTA	49	+
chr20	43704033	43704054	ATTTATATTGGCGCTTTTAACT	13	+
chr20	43992414	43992433	GTGGCTGGGTCACCTTCTTT	4	+
chr20	5527644	5527665	TTAAAATTTCAAAATGCTGCAG	23	-
chr20	5528164	5528183	ATTTAACTCTTTCACTACAG	36	-
chr20	52591080	52591101	ATAGGGCGTGTGTTTTTATTTT	9	-
chr21	9827146	9827177	CTTGGATAACTGTGGTAATTCTAGAGCTAATA	260	+
chr21	9827425	9827448	GTTCGATTCCGGAGAGGGAGCCTG	340	+
chr21	17912158	17912177	TGAGGTAGTAGGTTGTATGG	21	+
chr21	26946295	26946318	TTAATGCTAATCGTGATAGGGGTT	5659	+
chr21	26946333	26946355	ACTCCTACATATTAGCATTAACA	191	+
chr21	19163607	19163629	ATATTTCTACTTAAGCTCTAAAA	138	-
chr21	26976627	26976645	GGTTTGGGTAATTTTGTTA	10	-
chr21	27525564	27525583	TTCTTGTTACTTAGTTGAAT	7	-
chr21	33676220	33676239	AGTTTAAGTTTTGTCAGACC	17	-
chr21	34003217	34003237	TATTTCATTATGTGCAATAAG	15	-
chr21	40567862	40567882	CCAATGAGCATTACTTTCATG	15	-
chr21	40668705	40668727	AAAATAAACACTTGGCATTAAAT	15	-
chr21	43998717	43998736	TGCTGGTGACAATAGCAAGA	33	-
chr22	22007643	22007664	CAGTGCAATGATGAAAGGGCAT	50	+
chr22	46509571	46509592	TGAGGTAGTAGGTTGTGTGGTT	13	+
chr22	41832192	41832213	ATCTTCTCACTCTTACTTCTAG	15	-
chrX	11140070	11140092	ATACTATGCACTGTTCACTTTTG	47	+
chrX	21979361	21979381	AGTAGTGTTTCTACTTTATGA	4680	+
chrX	37314041	37314062	TTTGTATTTTCATCAGGTATTT	7	+
chrX	65238779	65238800	TGTCAGTTTGTCAAATACCCCA	43	+
chrX	120492327	120492343	TACCATTTGAAATCAGA	5	+
chrX	24003694	24003716	AAAATCTTAACTTGAACTAACTC	29	-
chrX	45606440	45606462	AGCTACATCTGGCTACTGGGTCT	113	-
chrX	71346759	71346781	GAAATTGTTGGGAGGGAAGTGGA	16	-
chrX	73438424	73438443	ATATAATACAACCTGCTAAG	98	-
chrX	79930045	79930067	TTATTTATCTCTTGGGCATTTAG	14	-
chrX	102930662	102930683	TTTTTTTTTTTTATGGTGCTTG	4	-
chrX	106308739	106308759	TATAACAATAATACCACAAAG	35	-
chrX	109440473	109440495	TCTTTCTGCACTACATACTTTTG	29	-
chrX	132303999	132304019	TCAGGCTCCTCTCCTCCCGAT	5	-
chrX	133303411	133303433	AATTGCACGGTATCCATCTGTAA	1099	-
chrX	133303843	133303864	ACTGTAGTATGGGCACTTCCAG	50	-
chrX	133304274	133304296	AAAAGTGCTTACAGTGCAGGTAG	52	-
chrX	134185008	134185030	TCTAATACACTACCTGTACAAAG	27	-
chrY	10037763	10037788	TGACTTTTAGCGGTGGATCACTCGGC	133	+
