# Supplementary material for: Advancing the functional utility of PAR-CLIP by quantifying background binding to mRNAs and lncRNAs
Source: Genome Biol. 2014 Jan 7;15(1):R2. doi: 10.1186/gb-2014-15-1-r2 (PMC4053780; doi:10.1186/gb-2014-15-1-r2)
Supplement: Additional file 16 — Is a table of re-analyzed PARalyzer output for groups indicating all sites utilized by PARalyzer for the AGO2.rep1 library from [18]. [file gb-2014-15-1-r2-S16.gz › AGO2.Skalsky.LCLBACD1.groups.csv]

chr1	566840	566858	CCCTCCCTTGGCAGGGAAC	1	+
chr1	1103296	1103317	TAACACTGTCTGGTAACGATGT	9	+
chr1	1187097	1187111	GACCGATGATCGCTA	2	+
chr1	5638850	5638869	GCTGAAGTATCCCTTAGGAT	1	+
chr1	7840026	7840045	TCATTTGGCATTATTTTCAG	7	+
chr1	9751538	9751558	CCAGGGCGGGATGACACTCAT	12	+
chr1	11400249	11400265	CGTGGAGCCTGTGGCTT	7	+
chr1	12164520	12164541	CCGTCAACTCCTGTGCCCGCTG	1	+
chr1	12268289	12268308	AATTTCAGGAACTAGAGATG	6	+
chr1	14108240	14108262	CCACAAATTTCACTACACACAAT	6	+
chr1	14113433	14113455	TTTGGATGCACTCATTTAAAACG	7	+
chr1	16235955	16235976	AATCTTCCAGTACGCTCTACAG	3	+
chr1	23013490	23013503	CTGACTATCGCCTA	18	+
chr1	23037566	23037584	GGGGGCGGGGAGCGGCCGG	1	+
chr1	24022862	24022884	AAATTCCCGTTTCTATCCAAAAG	15	+
chr1	24078400	24078422	ACTTAAAAAAAATGACTCTAAAA	21	+
chr1	24088262	24088284	AAACTTGTGCAATTTTTTTTCTG	3	+
chr1	25168280	25168301	TAATCATAGAGCTTGCTATTTG	10	+
chr1	25168626	25168647	ATCTCACTCATTGCACTTCCTG	32	+
chr1	25170223	25170243	ACATTTATTCTTACACTAAAT	2	+
chr1	25350008	25350030	TGGTCCCATTGAATCCCAACAGC	17	+
chr1	26561816	26561839	ATAGTGATCTGGTGGTTTTGTATG	40	+
chr1	32663102	32663124	ACCAAATCAACCAATCACTACAG	25	+
chr1	32694335	32694357	ACTCCACAACTCTTGAACATCAG	11	+
chr1	33323589	33323609	TACTTGGCATTTACTACATCG	6	+
chr1	33765826	33765847	TTATTTTTATACACTTTTTAAG	21	+
chr1	36646075	36646096	ACATCCCTTCTCCCCCATACAC	1	+
chr1	38605853	38605867	ACCCGCTGGATGACC	1	+
chr1	40677171	40677188	ATGATGTGGATTAATTTG	2	+
chr1	41220043	41220065	TGTAAACATCCTTGACTGGAAGC	258	+
chr1	41220085	41220106	CTTTCAGTCGGATGTTTACAGC	78	+
chr1	41237089	41237107	ATTTATTCCCTGTGGAGAG	1	+
chr1	45905224	45905245	ATATTTTCTCAACAACTCTAAA	21	+
chr1	59314688	59314703	CCCCCATCCGGTTAAG	1	+
chr1	62750505	62750523	TCTGTAAGCTTGTGAAGGT	14	+
chr1	62916454	62916474	CCAAACAGGCATTAATATTAG	6	+
chr1	66838914	66838936	CAATATCCTTCACTTTACTACAG	2	+
chr1	67453486	67453505	ATATTGCACTACTTTTTCAG	17	+
chr1	70932572	70932587	AGTGTGTAGGGATCCA	19	+
chr1	78343396	78343418	ATTTTGAAGAATTGCACTATTTG	17	+
chr1	78343441	78343463	TAACTCTGGGGAATTAATTTTAT	3	+
chr1	79110393	79110415	CAAAGACACTAAATTCTTCTTAG	5	+
chr1	87805220	87805242	TTATTTGGAAATAGCGGTGCTTG	38	+
chr1	89301046	89301067	CTCACTTTTTTGGTTCTCAAAT	6	+
chr1	89411934	89411952	TTAATGCTAATTACAATAC	1	+
chr1	89755059	89755078	TAAGTGTTACTTTTTTTTAG	1	+
chr1	90059083	90059105	TAAAAACTGTTAACACTAACCTG	25	+
chr1	91078604	91078624	TAGCAGGGCATAGCTTCTTTC	1	+
chr1	92795801	92795823	ACCTTGCACTGCCTATAATTTTC	5	+
chr1	93603704	93603726	TTTTATTACAACATTACCTCTTG	2	+
chr1	96342159	96342178	TGTATGTGATATTTGGTAGG	11	+
chr1	100525493	100525514	AAAATCCTTCTTGCTGCTAACG	38	+
chr1	100548383	100548404	TATCAGCCATTTAGCATTTAAG	10	+
chr1	101704702	101704723	CATCTGCTGCTTTATCATCCTG	10	+
chr1	109244707	109244724	ACAGTTCGATGATCGTCA	3	+
chr1	110141562	110141583	TTCACCACCTTCTCCACCCAGC	10	+
chr1	111845662	111845683	ATCTATTTTGTCTGTTACTAAT	1	+
chr1	114519950	114519969	AAAAATAATCTCACTACATG	16	+
chr1	117637277	117637299	TCTTCTCTGTTTTGGCCATGTGT	102	+
chr1	150449381	150449403	ACTTGCACTTTACTCTCTTCCAG	18	+
chr1	153746109	153746131	ACAAAGGGGCAGCTGGCCAGATA	7	+
chr1	154227667	154227689	CTTCTAGCATCCCCCCTCTCAAT	8	+
chr1	155111277	155111299	CCTTATATGCTGATATGAATATG	13	+
chr1	155165028	155165047	TATTGCACTCGTCCCGGCCT	46	+
chr1	156024041	156024055	CCGACTTGGAGGTTG	1	+
chr1	156180342	156180364	TGGCCTATCTGGGATAGGGATAG	6	+
chr1	156209806	156209829	TAAATAAACTTCCTTCACTACACT	11	+
chr1	156756912	156756934	CTACAATCAGTTTTCCACATATG	32	+
chr1	157679790	157679812	ATTAAAAAGGATCAGTTCTTAAG	33	+
chr1	158988338	158988359	TTCCAAATAAAATCATCAACAG	3	+
chr1	159278120	159278136	TGAAAAGACATAGGAGG	1	+
chr1	160184409	160184430	TATATTAAAACTGCACTGCCAT	5	+
chr1	162493428	162493449	AAAAAAAATGGGCGAAGAGAGG	2	+
chr1	162497064	162497086	ACCAGTAGATTCACAGTAGCATG	5	+
chr1	163851285	163851304	CTCTCCATATCCCTTTCCTG	12	+
chr1	165879782	165879804	CCTCTCACTCCTTCACACTAATG	48	+
chr1	166824040	166824062	TTATGCACTTTTAATAAAATTAG	3	+
chr1	167387806	167387828	CTCAAAATTGCTACCAAAGGAAG	4	+
chr1	168221896	168221918	TTGGGAGTGAGGACATTCAAAAG	29	+
chr1	169100858	169100878	CTACTAGTCTTGAACAAACTG	6	+
chr1	170186866	170186885	TTCTCTCTCTCTGCATTACT	6	+
chr1	171098738	171098760	TAAAATGCCAATCAAGAATACTA	2	+
chr1	171554886	171554908	CAAGTAGCATTAACTAAACTATG	10	+
chr1	172917283	172917304	TATTAAAAACATAGCATTCTGC	7	+
chr1	174526275	174526296	ATAATGCTGTGAATTTCCCATG	19	+
chr1	176049087	176049103	AGTCTGAGGATCGCCTA	4	+
chr1	176712304	176712322	AAATGTACTGGGGTTAAAT	1	+
chr1	179927515	179927533	ATATTAGCATTATTTCAAG	1	+
chr1	180059992	180060014	CCTACAAAATTCTACCTCTATAG	8	+
chr1	183015728	183015750	AATTACACTTTCTAACTCTTTTG	19	+
chr1	183112352	183112369	TAGCATTGTGATGGCCAG	1	+
chr1	183896424	183896446	ATTATGTGCAATTTATTCCTCAG	23	+
chr1	184292311	184292328	CTTTACTGTAGCTTTGCA	1	+
chr1	192549017	192549052	TTAAATCATTGGTGCTAATAATAAATGTGGATTTTG	569	+
chr1	192549104	192549124	AAACTTGCATTTATTCCTCAG	7	+
chr1	193055348	193055370	ATTTCTGTACATATTTTCTTCTG	16	+
chr1	193058902	193058924	ATTAATTTTATGAACATAAATGA	13	+
chr1	193105682	193105703	TAGTACTGTGCATATCATCTAT	18	+
chr1	203277407	203277429	TTTTTGGCCAAAACTCTTCCTTT	7	+
chr1	203277510	203277534	TTTATTACTGCCTTCTTTTCAAAAG	21	+
chr1	203277857	203277878	TTTTTTCTCCCTGGTGCTCAGA	10	+
chr1	203278511	203278531	ATGTTCACTTTAAAAACAACA	10	+
chr1	204475654	204475673	CGCCCGGATAGCTCAGTCGG	8	+
chr1	207967129	207967150	CTTTCCCTTAAATAACACTTAG	2	+
chr1	211545977	211545999	CCTACATTAAAGATGACACTCTG	13	+
chr1	211546316	211546337	TTTCTCTTTTACTGGTGCTTAG	1	+
chr1	212793834	212793855	TACCCAGGCTTTAGCATTATTG	46	+
chr1	212989458	212989478	TAAATGGCATTATTAAAAATG	8	+
chr1	213068825	213068855	TTCTTCTGTTTACATCATGTTAACACTACTG	41	+
chr1	218511040	218511062	AAAAATGATCCTGACATTTAATG	6	+
chr1	222638393	222638415	TCGCGAGTTCGATCCTCGCTGGG	9	+
chr1	227844090	227844110	TTATACTTTTTTGCATTAAAA	1	+
chr1	227848469	227848489	TTGCCTTACTATAACTCTTAG	18	+
chr1	231409753	231409773	ATACTGTGTTAGAATTTTTAG	20	+
chr1	236741951	236741970	TTTATAAATATGCTGCTAGA	2	+
chr1	237389973	237389987	TAAAAGCGCTGACAG	5	+
chr1	241194160	241194174	GCGATGGTAGGCTCA	3	+
chr1	244220623	244220645	TTCTAAAACTTAGACTGACATCT	3	+
chr1	244869379	244869398	ATCGCTGTTTACAAATCTTG	6	+
chr1	247570509	247570527	CGCGTCACCAGTCATCAGA	1	+
chr1	139451	139473	AACTTTCTCAAGTTGACCTCACC	10	-
chr1	1152315	1152336	AATCACATACATTTACTTTAAA	16	-
chr1	1794410	1794432	GCCTGGCGTGGGGCTGAATGAGG	4	-
chr1	3071204	3071216	CGACTGCGTGAAG	17	-
chr1	5954251	5954270	TGTAGTATTTCTACTTTATG	5	-
chr1	6584446	6584468	TCACATCATTTCTGCATTTAAGA	15	-
chr1	9211793	9211815	TGGCAGTGTCTTAGCTGGTTGTT	66	-
chr1	9712731	9712753	TTCCCCTCTTCTCTACCTCAAAG	1	-
chr1	9989251	9989270	CCTTATTTGGAACTTAAAAG	1	-
chr1	11846144	11846165	TATTTTTCTACTTTATATTTTC	10	-
chr1	16563854	16563869	ACTAGGGATCGGACGG	4	-
chr1	16939200	16939218	CTGCGTCTGGCTGGCTGGC	15	-
chr1	17355149	17355169	ATTGACACCAACCTCAATAAG	16	-
chr1	18171467	18171480	CGAGTCAAGGAGTC	9	-
chr1	19233026	19233045	AAAGATTTTCCGTTTCCTCG	8	-
chr1	19712019	19712041	ATTACCTTTTGTGTGACTACAAC	12	-
chr1	21079790	21079811	TACTGTCTACCTCATAACCAAG	8	-
chr1	24649738	24649760	ATGATGATGATGATGATGGTCCA	22	-
chr1	27272967	27272987	GGCAGAATCTGGGCTAGAAGC	1	-
chr1	28242628	28242649	ATGCGATTTCTGCCCAGTGCTC	2	-
chr1	32831957	32831979	AAACCTATCCTCCTCACCAGAAG	5	-
chr1	36067599	36067623	CTTATTTCACTTAACACTATATTAG	13	-
chr1	36806507	36806528	TTCCCTTCTCTATCCTTCCCCG	4	-
chr1	37540143	37540161	TAGCAGCATTCAAATATTG	2	-
chr1	37813013	37813032	GTGGGGCATATGTGCAGCAG	4	-
chr1	38138214	38138235	CTTGGGCCTGGCTGCCTGGTCC	1	-
chr1	38268668	38268689	CATAATTATTATTGGGCATTTG	9	-
chr1	40959179	40959199	TTTTTATTATTGCACTGAACT	3	-
chr1	46099809	46099831	TCCAATCTCTGTTACCAAACCAG	11	-
chr1	47099574	47099596	CCTTCTGACCTTCTGAATGTTTT	2	-
chr1	51821335	51821357	AAACTTTCACTGAATACAAATAG	7	-
chr1	52498441	52498461	TTTATTTCGTACACTAAAATG	4	-
chr1	53712638	53712658	ATTCAGTCCCATGCACTACAC	1	-
chr1	54332542	54332564	CCTGGCTGGTTCCTCTTGCACTC	17	-
chr1	54497381	54497403	CTTTAATGACACTACATTTTCAG	17	-
chr1	55532164	55532185	AATTTTCCTCTGCTACCTCTTG	8	-
chr1	55555857	55555878	TTCTGCCTGAATATTTTTTTTT	5	-
chr1	56268994	56269011	AATGGGGTACAAACCTGG	1	-
chr1	57721805	57721823	GTTAATTTGGATGTGAAAT	10	-
chr1	58139751	58139769	AGCTGATTCTCTCTGAAAA	1	-
chr1	58668318	58668340	TGTAGTGTTTTCTATTTTACAGA	1	-
chr1	62361695	62361713	TATAGGCGTCAGCAACCGC	2	-
chr1	69771858	69771878	GGGGAGTTTGGCCGGGGTGGT	1	-
chr1	71533327	71533346	GCCCAAAGGTGAATTTTTTG	13	-
chr1	71533363	71533385	CAAAGAATTCTCCTTTTGGGCTT	45	-
chr1	77810672	77810693	CTTTTTTTTTTTTTGCACAATT	2	-
chr1	78028230	78028252	AACACAAAAATTTACTAGGTATG	11	-
chr1	78414148	78414169	ATATAAATGTACTTTTTCAATG	2	-
chr1	82679504	82679524	TTTCTTAAAATATGGTGCTAG	11	-
chr1	84226658	84226676	TGAGAACTGAATCTCATGA	60	-
chr1	84425278	84425292	TCGGTAGCTGGTTTG	7	-
chr1	84964092	84964112	TCCTTAACATCTACCTCTCTG	7	-
chr1	85392133	85392155	TGGGCATTAGTGCAATATAACAG	7	-
chr1	89587617	89587634	AACTTGCCGGGCCCAATG	14	-
chr1	91197792	91197813	AACCATCCAGTCTTTGAACGCA	1	-
chr1	91381883	91381905	TTTACTCAAATTAGGGCATTAAA	1	-
chr1	91382325	91382347	AAACCTTTTAAATAGCCAGTTTG	3	-
chr1	91382460	91382481	ACATATTGTAAACGCTAATCTT	7	-
chr1	91852783	91852828	CACCAAGCGTTGGATTGTTCACCCACTAATAGGGAACGTGAGCTGG	564	-
chr1	91852839	91852897	AAGCGTTCATAGCGACGTCGCTTTTTGATCCTTCGATGTCGGCTCTTCCTATCATTGTG	1225	-
chr1	91852900	91852938	GTCAGAAAAGTTACCACAGGGATAACTGGCTTGTGGCGG	173	-
chr1	91853002	91853024	GCTTGATCTTGATTTTCAGTACG	4	-
chr1	91853066	91853088	CAGGTGTCCTAAGGCGAGCTCAG	19	-
chr1	91853125	91853149	TTCCGGGGACAGTGCCAGGTGGGGA	25	-
chr1	92660497	92660518	TTTCTAATTAAGTTCCACTAAG	1	-
chr1	92974901	92974923	TTTCTACTAATCAGCCAGTTATT	11	-
chr1	93594449	93594468	GAATTCCATCTCAGAGTGGA	1	-
chr1	108113442	108113464	TGTGAACAGCAGTTGGACATGGG	23	-
chr1	108113575	108113595	TAGGAGGGCCGCTGCGGTGAG	2	-
chr1	109513133	109513155	ATTTAAACTTTGCACTCCAAAAG	1	-
chr1	111217597	111217614	CGCGAGAAGGAGGGAGGA	1	-
chr1	111464756	111464778	ATCATATTTTTTGCCGGGACATG	3	-
chr1	111489102	111489122	TTCATGTACTGTAAAATCCAG	23	-
chr1	111735200	111735222	TCACTTTTATTTTTGGCCAGTAG	7	-
chr1	113456421	113456454	CTACTGGCCTGTAATCTACCAGTGGTGCTCAATG	26	-
chr1	114356930	114356948	ATTATTTGAATGTAACAAG	2	-
chr1	114935717	114935737	TACTATTATTTTTGCACATAG	18	-
chr1	115249693	115249715	TATTCAAATTTGTGTCATACCAG	16	-
chr1	115282479	115282501	ATCCAAACCTTCTCCACAACAAT	8	-
chr1	117703020	117703040	AATGGATTGGATGGAGGCGAA	1	-
chr1	120162939	120162960	CATCAAATATACTACATATCAG	2	-
chr1	143879846	143879860	GGTTGGCGGTTCGAA	6	-
chr1	145452634	145452652	ATGAGCTCAACGAGAATAG	8	-
chr1	150191111	150191135	CATCTTACTGTGCAATCAAAATTAG	7	-
chr1	150548508	150548530	TCTAACCATGGTGCTATTATTAG	4	-
chr1	150548763	150548784	TACTGATGACTTACAAATAATG	9	-
chr1	151132975	151132994	TTTATTTGGTGCTAATATTG	13	-
chr1	151150535	151150556	CCCATAATCACCTATCATTCAG	4	-
chr1	151376834	151376854	TCTTTGGGCATGATGCTATCT	7	-
chr1	151732169	151732190	CTCATTCTCATCATCCAAACTG	31	-
chr1	153931814	153931835	CCATCTACTGCTGCTGTACCCT	12	-
chr1	154555155	154555177	ATCTTGGGCATTAGGTTCTCCAG	12	-
chr1	154931620	154931642	CTCCCCGGCTGCTGCTGTTAATG	1	-
chr1	155306553	155306571	AAAGTCACTACATAAACTG	1	-
chr1	155874111	155874132	AAACAAGTCAGACCTCAAACAG	26	-
chr1	155896544	155896566	TCCAACTTTTAATGGTGCAACAG	4	-
chr1	157092229	157092250	AAAAATATTTTTTGGCTTTAAG	2	-
chr1	157384938	157384955	TGAGACCTGAATTCCATG	1	-
chr1	160194238	160194258	ACAAGGGCCACAGAAATAATG	1	-
chr1	160259086	160259108	TTCTCATATTTCTCACACTAAAT	11	-
chr1	160480605	160480626	ATTTTCTATTTTCAACATCATG	3	-
chr1	161493632	161493654	CGATTCCCGGCCAATGCACTTTC	5	-
chr1	161493693	161493714	GACAGTAGCATTGGTGGTTCAG	12	-
chr1	162668047	162668064	TGAGAACTGAATCCCTTG	4	-
chr1	165518251	165518267	CTTAGAAGCAGCTACCC	9	-
chr1	169677702	169677724	AACCAACAAATCTCTTACTGAAG	14	-
chr1	171928839	171928861	CTCACTTTTCCTCCTATCTTTTG	7	-
chr1	174128689	174128705	TCCCGTTCGCTCCGCCA	19	-
chr1	175985896	175985911	CACCTGGATTGATACT	4	-
chr1	179064547	179064563	TCTCGGTGGGACCTCCA	7	-
chr1	179810334	179810356	TCAAGTAGCTTGAACACTATCAC	9	-
chr1	180464626	180464648	AATTGTAATACTCCTAAACCAAG	14	-
chr1	184659923	184659945	AAAAAAAAAACATTCTGTGAATG	14	-
chr1	184763740	184763760	CAATCTTCTTGTGCACTTTAA	15	-
chr1	185268890	185268905	ACCTGGACTTTAATTG	3	-
chr1	185420122	185420140	TAGTGGAAAAGGATGTGGA	1	-
chr1	186287877	186287897	TTCCCACTACTCCACTACAAG	31	-
chr1	192981596	192981615	CCAATGTGCAATAATTAAGA	2	-
chr1	196408720	196408740	TGTAGTATTTCTTACTTTATG	1	-
chr1	197124792	197124814	CTTTGTAGGGTGACTCTAAACTG	16	-
chr1	198828198	198828220	AACCATCGACCGTTGATTGTACC	69	-
chr1	200376028	200376049	ATAATGTGATGCCCTTTCAATG	3	-
chr1	200521014	200521034	TATTTTTGGCATTTGACCTTG	1	-
chr1	202534840	202534858	CAGAAATTTCCAGTAGAGC	2	-
chr1	205417492	205417511	TATGGCTTTTCATTCCTATG	2	-
chr1	205599837	205599859	ATTTTACTTAAACATTAAAACTG	7	-
chr1	206869391	206869413	AATCCTCACCACATGCTGCTATG	33	-
chr1	207975210	207975231	TAGCACCATTTGAAATCGGTTA	110	-
chr1	207975837	207975858	CTGGTTTCACATGGTGGCTTAG	7	-
chr1	210898964	210898980	TTCTACAGCATTAAAAG	1	-
chr1	211745000	211745021	ATGAGGCTTTATGGATTGTTAT	30	-
chr1	211746464	211746486	ACAATGCACTTTCTAACCCATTG	28	-
chr1	211917151	211917169	CCTCTTATTTTTCTATCTG	12	-
chr1	211920509	211920528	TATTCTTATATGGCAATCTG	10	-
chr1	213561106	213561122	AGTCAGATAATTGCCTA	1	-
chr1	220490342	220490364	CATCTACAACCCTGAAGGGCTTG	1	-
chr1	221029421	221029437	TAGTACCACCCACTATG	1	-
chr1	224857227	224857244	TGGGGTAGAGGGTGTAGG	16	-
chr1	225833532	225833551	GTTTGACTCTAGTTTGACAT	5	-
chr1	226170462	226170484	TTACAATTTCTGCTTTAAATAAT	7	-
chr1	226171132	226171151	TTTATTTCTATCAGGTGCTG	14	-
chr1	226332968	226332989	TATATACAGTTCACTACATATG	26	-
chr1	229824775	229824790	ATCTCAAACCCGGTGA	2	-
chr1	234350203	234350216	CCGCCGATCGCCTA	8	-
chr1	235331681	235331702	CACTTAAGTGCACTTTTTTATG	1	-
chr1	240293910	240293931	GTGATTGTTTACTAAAAACACA	7	-
chr1	245022631	245022652	CATTTATATACAAAAGATATTG	2	-
chr1	246213381	246213398	TTTATGGCCCTAATCTCT	4	-
chr1	246888492	246888506	GTAAGCGTCTAAACC	1	-
chr1	248103296	248103313	AAATACAATTTTAGGAAG	7	-
chr2	3127067	3127088	TTCCTACATATCAGCATTAACA	1	+
chr2	3620263	3620281	AAGTATCAGCACTTCTAGG	2	+
chr2	4580046	4580063	TGAGAACTGAATTCTATG	4	+
chr2	6110381	6110399	CTTTGAGGACTGAAGTGGG	7	+
chr2	6806294	6806315	CTTTTTCCACACTGCCATAAAG	1	+
chr2	7568347	7568360	GACGGACGTAGCTC	2	+
chr2	9613171	9613192	AAAAAATACTTGACTCTACTTT	56	+
chr2	10136661	10136673	TCGTCGTGCGTCC	1	+
chr2	11907621	11907642	ATGGCCAAAACTGCAGTTATTT	20	+
chr2	23829144	23829164	CGTTCCCGGGCCTTGCACACA	10	+
chr2	24164297	24164317	TATCTTTTTATAACACTAATG	8	+
chr2	27263904	27263924	AATTCCACTGAACACTTTTCT	14	+
chr2	28639286	28639308	ACTGATAGCATTAAAATACTCCG	5	+
chr2	32815103	32815122	AAACTAAGCTTTAAATTAAT	2	+
chr2	36895082	36895098	AGTGCTGCGAAGGAAAC	5	+
chr2	37431099	37431118	TCTACTTTTTGGCATTAATA	9	+
chr2	40288944	40288963	TCACAGTGAACTGCCTCTTT	9	+
chr2	42588423	42588436	CCGAAGATCGCCTA	3	+
chr2	43374280	43374302	CTAGATTTTTTTAAATTAAAAAA	6	+
chr2	43493136	43493155	TTGAGGGTCTGAAGCAGAAC	1	+
chr2	44458217	44458239	CTTCATATTATTTTACCTATTAG	4	+
chr2	46808923	46808943	TAACAAGGCTTCTGGCAATTG	10	+
chr2	52389822	52389840	GGAGTATGGTTGCAAGGCT	4	+
chr2	54876842	54876863	CTCATCAACTCTGGACATTCAG	6	+
chr2	55204328	55204347	AAACTCTACTTGCCCTTCTG	23	+
chr2	56955179	56955199	GTGGAGCAAAAGAAACCAACA	1	+
chr2	61157500	61157521	ACTTCTCATTAGCATTAACTAG	7	+
chr2	63537805	63537819	GCCCGTATGGCTTGT	3	+
chr2	63586894	63586912	TGAGAAGTGAATTCCATGA	1	+
chr2	65495639	65495656	CATAAAGCAGAAAGCACT	14	+
chr2	66270576	66270593	ATACCTCATGAATGTAAG	17	+
chr2	68623060	68623091	TTTTCATTTGCAGGGGGGTCTGAATGTAACTC	22	+
chr2	70939911	70939927	TTGTCAGGTGGGGAGTT	1	+
chr2	74175001	74175023	TTACTCTTTTAATTCCAAATTAG	6	+
chr2	74330734	74330754	AAATTCTGGTGCATTCATTCG	7	+
chr2	74441290	74441312	TTATTGCTGCAAAAAAGGTGCTG	11	+
chr2	74442113	74442136	TTGCTATATACTTTAACTTCATTG	28	+
chr2	76292113	76292130	AAAGTTTACTACTTGATC	14	+
chr2	85771958	85771978	AAATCCCTTCATACTTGAACG	32	+
chr2	87004653	87004673	TTTTCTAAACTTACACTAAAG	6	+
chr2	87074352	87074367	GTCCGGCCATCGTCTA	1	+
chr2	88777131	88777143	GACGATCGCCTCA	1	+
chr2	89299150	89299166	ACCGCTACCTACTACGA	1	+
chr2	96324450	96324468	GATTCTGTCGTCTGAGATA	1	+
chr2	98264576	98264597	CTGCACTAAATTACTCAAAATG	1	+
chr2	98680607	98680627	TTTAACATTAAAGCAATCTGA	3	+
chr2	99206589	99206611	ACACATAATAAATAACTGACAAG	5	+
chr2	99992996	99993018	ATAAAAAGCCAAGTAAAGAAATG	20	+
chr2	99999363	99999384	CTTCATTGTTGCACTCAATAAG	7	+
chr2	100114043	100114064	AAATCTCCAGTAGTACAAAAGG	1	+
chr2	101881412	101881432	ATAAATCGATGTGTGTTAAGA	6	+
chr2	106509742	106509762	TCTCTCTTTATGTTCAGGTCG	5	+
chr2	117597301	117597319	CAGAGTTTTTGGGTTTTGG	1	+
chr2	120620413	120620434	TTTCATAATTATGTCAGGTAAT	20	+
chr2	121343917	121343936	CCCTTGGGCCATCCTAGAAC	9	+
chr2	121889946	121889959	GACCCGGTGAGACG	1	+
chr2	130614885	130614902	ACTGCTAGGTGCTCTGCC	4	+
chr2	131904379	131904401	ATAACCCTGTGTGCAATAATATG	32	+
chr2	133386917	133386935	CCCATGCACTACACTCTGA	12	+
chr2	135713186	135713205	ATTTTACACTACATATTTTA	2	+
chr2	135713219	135713241	ATCACTTTTCCTTTAGCATTCAG	21	+
chr2	135713838	135713859	CAATTACCTAATTTGCCAGTAG	5	+
chr2	135714408	135714427	AATCTTCATTGGTGCTAATG	2	+
chr2	135926351	135926369	ATTCTTCTAGCATTACTCG	18	+
chr2	136423016	136423037	TCACAGTGAACCGGTCTCTTTT	14	+
chr2	136540469	136540489	TAATATGTGCAATAATCATTG	8	+
chr2	149544772	149544794	TCACATAAAAGATACTTTACCAG	3	+
chr2	151350727	151350744	TCTATAAACATCTTCTAG	1	+
chr2	160594654	160594675	CTCTAGGCACTGGTGCCCTATG	2	+
chr2	160624962	160624984	ACTACTTTTTCAAACCTAAATAG	11	+
chr2	162092618	162092640	ATACATGGCTTTAATTTTTACTG	56	+
chr2	173638373	173638386	CCCCCCCCGCGGAC	2	+
chr2	174232760	174232781	AATAATAGTATTAACTAACTAG	22	+
chr2	175287652	175287674	ATAAACCAAGTGGCATTAATATG	6	+
chr2	177137718	177137739	TCTCACATTTTGGGAGGCAACG	14	+
chr2	178429658	178429679	CATTATCACTTGAGCCTTAAAG	14	+
chr2	179302262	179302284	CAATAAACACTCTTTTGCACTTG	3	+
chr2	181674540	181674557	CAGTCTGATGATTGCCTA	39	+
chr2	182395269	182395288	CACTTTGAAAATTATCAAAG	7	+
chr2	187542477	187542498	TTTACTTTTCAGAATACTAAAG	10	+
chr2	189026812	189026832	ATTCTAACTTCCTTCAAATTG	1	+
chr2	191366690	191366711	TCAAAAACTTGTACTGTATCTT	38	+
chr2	192550543	192550568	AACACTTATTGCACTTTTATTTATTG	23	+
chr2	192883570	192883589	ATAACTTTGCTACATTTATG	20	+
chr2	198416205	198416224	CAATTACATTACACTACAAG	11	+
chr2	201237920	201237941	TACCAGAACTTATTAACATTAG	15	+
chr2	201281967	201281986	CAATAACACAGTATTACTTT	5	+
chr2	203087945	203087967	TTTTATGGCATTTATTTTCAACT	21	+
chr2	205201996	205202012	CAATGGAACCCCAAAAG	1	+
chr2	208101536	208101558	CCTTCCCAAAGCTGCTCTTTCCT	1	+
chr2	216223167	216223186	TTGGAAATAGTTGGTTCTCC	3	+
chr2	219114156	219114178	ACTACCTGCACTACCACATCAAG	4	+
chr2	219264818	219264840	ACAGCTCGGCCGTCATTACTCAG	6	+
chr2	219267380	219267401	TTCAAGTAATTCAGGATAGGTT	38	+
chr2	219267410	219267432	TCCAGCCTGTTCTCCATTACTTG	21	+
chr2	219459939	219459961	ATATTTTCTCAATAACTCTAAAA	31	+
chr2	223426356	223426376	TACTTAACTAATTTGGGCTGA	2	+
chr2	225122014	225122031	TTCTACAGTCTGACGATA	2	+
chr2	225513560	225513576	TATTGTCAGGGGGGGAG	1	+
chr2	227815335	227815357	CCTTTCTCCACATCCTCTCCAAG	26	+
chr2	228425630	228425650	CCTTTGCACTTTAAATCCTAG	3	+
chr2	230551834	230551853	TTTGCAGTGGCTAAGCTCTG	2	+
chr2	231335094	231335116	CTCTCATTCCTATTAACACTAAG	18	+
chr2	232264469	232264490	ACATTCCTCTATTACTGTGAAG	49	+
chr2	232396246	232396264	TCTGGAGAGCCCCATGCCC	1	+
chr2	232980584	232980606	ACTAATACAAGGCTGGCGCGGTG	5	+
chr2	233709185	233709207	CTGACACTAAAAACTCCAACATG	13	+
chr2	234204033	234204055	CACTTTATTTTTTTTCTTCCATG	20	+
chr2	236260258	236260273	AGTGATCGAAAGATGA	4	+
chr2	238151147	238151164	AGTGTGAAGGGATCCAAA	1	+
chr2	239160487	239160507	GTGGGGTGAGGGTGGAGGGGT	1	+
chr2	242291891	242291913	TTTTGCTGCTATAATTCTATACT	2	+
chr2	242613015	242613034	TATCCTTTCTCCCTTGGGTG	21	+
chr2	161465	161481	CCCCAGTGGAACCACCA	8	-
chr2	3590261	3590283	TTTTATTCCTCTTTAGCATTTAG	27	-
chr2	6140386	6140400	TCCGATGATCACCTA	4	-
chr2	10923989	10924009	AATAAAATATTTTGGACAATG	7	-
chr2	14914770	14914787	CAGTCCGTTGATTGCATA	2	-
chr2	20232638	20232660	TTAACTGCACTTTCTTTATATAA	10	-
chr2	20425800	20425813	GGTCGTTTGGCACC	50	-
chr2	20450128	20450142	TTACGTCCCTGCCCT	22	-
chr2	20835050	20835072	ATGGGCTGTAAGTGGCATTACCA	2	-
chr2	20885386	20885408	CTCATGGCATTATCATTCCCTAA	23	-
chr2	23129671	23129689	TGTTTGGGCTCCAGGGGGA	5	-
chr2	24252584	24252605	CCCCTTCCTTTAAAATCATCTG	5	-
chr2	24425885	24425907	TTAAATACTGTGAACTCTAATAA	20	-
chr2	32090375	32090397	TTTGATACTGTGACTTTATTTTG	24	-
chr2	35154008	35154029	TTTTTTTCCTTATGGGCCTTTG	1	-
chr2	37071046	37071064	CTAATTTTTGTGGTGCAAG	7	-
chr2	39208735	39208756	TTATTTTTCTGGCATTACTAAG	28	-
chr2	39221538	39221559	TATATAATGGCTGCTAATACAC	3	-
chr2	43450796	43450817	AAAAAACCCTTGCATTCCAAAG	9	-
chr2	50488487	50488505	GAATCTCTCTGAGCGTACC	7	-
chr2	55400415	55400435	TTCCTTAGCATTATCTAATAG	5	-
chr2	58223484	58223506	TTAACCAACTCTTCTTTATTTTG	6	-
chr2	60687205	60687226	CTCTTGTGCAATAATTTACATG	1	-
chr2	61710195	61710216	ACTTTTTACACTCTTACAAAAT	13	-
chr2	61719189	61719211	AACAACATTAACACTATTATTTG	4	-
chr2	61724035	61724056	ATTTGTAACACTATTTACTCTG	6	-
chr2	61726852	61726872	TCAAATCTAAGCATTTAAAAG	9	-
chr2	62613218	62613236	CAAGATGAGATCTGCTGGG	2	-
chr2	63436480	63436500	TTAGTGACACGCATGAATGGA	1	-
chr2	64321791	64321813	ACATTATAAATTTATAAGCTAAG	14	-
chr2	64863446	64863464	CCACATCTACCTCCACAGA	22	-
chr2	69555541	69555560	AAATTACTTATATGCACTCT	12	-
chr2	70441546	70441568	CACAACAAATTGGCCAGTATATG	7	-
chr2	71273546	71273564	AGTTCCCCTGGCGGTCTAG	1	-
chr2	71668105	71668125	TTTTCAAGGATGTTTTCATTA	1	-
chr2	72114004	72114020	CAGTCCGCTGATTGCTA	1	-
chr2	74379777	74379798	TTAACTGTACTTCTAAAAAAAG	8	-
chr2	75185973	75185995	GGCTTCCTGTCCCGCTAGCGTCA	1	-
chr2	80514660	80514677	CTATCGTCAGTATCGTCA	1	-
chr2	80872649	80872664	ATCCAGGAGGTTCTGA	1	-
chr2	86732338	86732360	ATGCTGGGGAATTGTGCTGCTTG	3	-
chr2	86732849	86732868	TCTCTTGCACTACACCTCTG	26	-
chr2	88328068	88328090	TCAACCTAATGAAGCATTCAAAG	15	-
chr2	89157155	89157175	TCTTCATCTTCCCGCCATCTG	1	-
chr2	96809120	96809141	TCCTGGGGAAGCTGGGGACTTG	7	-
chr2	96851284	96851306	CCAAAATAAAAGTGAACTACACT	3	-
chr2	97072721	97072740	AAATGTGTAGAGATGTGGTG	1	-
chr2	101889486	101889508	GAGGAATGATGACAAGAAAAGGC	5	-
chr2	101893385	101893407	TTTCTAAATAATTGGCTGCTATG	71	-
chr2	114472191	114472209	CACTTACACTACATTTACT	15	-
chr2	115695131	115695152	AAGAACTTTGAAGAGAGAGTTC	9	-
chr2	129731306	129731322	CCGAGAACAGCGCTTCC	10	-
chr2	130510955	130510970	ATAGAGTGTGAGAATC	1	-
chr2	133011956	133011977	TAGAGGAAGTAAAAGTCGTAAC	25	-
chr2	133012244	133012264	GCTGCACGCGCGCTACACTGA	3	-
chr2	133012301	133012320	GTTCAGCCACCTGAGATTGA	2	-
chr2	133012589	133012609	GGAGTATGGTTGCAAAGCTGA	18	-
chr2	133012713	133012734	AAGACGATCAGATACCGTTGTA	21	-
chr2	133012735	133012765	TCATTAATCAAGAACGAAAGTCGGAGGTTCG	51	-
chr2	133012842	133012866	GATTAAGAGGGACGGCCGGGGGCAT	45	-
chr2	133012946	133012970	AAATTAGAGTGTTCAAAGCAGGCCC	60	-
chr2	133013080	133013123	CGTATATTAAAGTTGTTGCAGTTAAAAAGCTCGTAGTTGAATCT	244	-
chr2	133013138	133013176	CAATTGGAGGGCAAGTCTGGTGCCAGCAGCCGTGGTAAT	157	-
chr2	133013251	133013273	TCCTGACACGGGGAGGTAGTGAC	47	-
chr2	133013313	133013337	GGAGAAGGAGCCTGAGAAATGGCTA	46	-
chr2	133036531	133036557	TGACTGAACGCCTCTAAGTCAGAATCC	18	-
chr2	133038121	133038141	TAAGGGCTGGGTCGGTTGGGC	2	-
chr2	133038632	133038653	CCATGTGAACAGCAGTTGAACA	19	-
chr2	133038985	133039013	GGTGGCCATGGAAGTTGGAATCCGCTAAG	156	-
chr2	133039139	133039161	GAGCCAGGCGTGGAATGCGAGTG	1	-
chr2	133430614	133430636	CTTCTCTTCCTGTGCCAGTCAAG	26	-
chr2	143847716	143847738	AAGCCTGGTGATAGCTGGTTTTC	10	-
chr2	146552162	146552179	AAAAACAACAACACTAAA	24	-
chr2	152656760	152656781	TATAGGCACTTTACATTTCTTG	13	-
chr2	153398099	153398119	GAGGACTGAAGTGGGGAAAGT	25	-
chr2	154607922	154607944	TCAACACCCCACACTCAGCATTG	25	-
chr2	156784152	156784169	GATTAGTGCAGATTTTGG	1	-
chr2	160660404	160660425	TCAACTTTTGACTAAGAATTTT	31	-
chr2	160692005	160692026	ACAATCAACCAGGTGCTATTTG	12	-
chr2	160759974	160759996	TCACACTTCTCTATTCTCCTTTG	6	-
chr2	162681195	162681213	CTAGTCTTGAATAATTGTA	1	-
chr2	170678537	170678559	CTCTATACAATCCATAACACTTA	1	-
chr2	174774581	174774601	TTCTTAGATATCTTTTTATTG	3	-
chr2	174819742	174819764	TCAAACCCTCACACTTGGTCAAG	3	-
chr2	175939315	175939337	ATTAAAAACCTGCAGTACAACAG	22	-
chr2	176043914	176043936	CTAATCCAAAGGGAGTTTCAGAC	19	-
chr2	176851550	176851572	TTTCACCATTGGGCATTATTCTG	18	-
chr2	178095318	178095339	AATCAGTAGTTTCACTTTAACT	21	-
chr2	178095795	178095812	AATAAAGTGGCTGCTCAG	9	-
chr2	178104050	178104065	TTTTGGTCCTATTACG	5	-
chr2	179285714	179285734	ATACTCTGGATTCTCTTCAGA	1	-
chr2	197855185	197855207	TTCACATTTTCTTTAAATCTAAG	31	-
chr2	201839040	201839062	ATTTTTACTACTTTGGCATTATG	77	-
chr2	206858447	206858469	TATTAATAAATCTTGCTGTGAAG	15	-
chr2	206984973	206984991	ACTAATCTGTTTTAATCTG	11	-
chr2	209101736	209101756	CTACAGGTTTACATTTTTCTG	16	-
chr2	209891226	209891247	TTTTTTTTTTTCAACTGCCAAG	1	-
chr2	213865826	213865844	AAGTGCAATACTCCCCTTG	24	-
chr2	213867046	213867068	ATATTTTTCACCTGCACTCTTAG	3	-
chr2	213872532	213872553	AAACTGCTGATAGTCATGAAAA	13	-
chr2	219923447	219923469	TCGAGGACTGGTGGAAGGGCCTT	1	-
chr2	220084519	220084537	TATTTTGACACTAAAAAAG	5	-
chr2	220657159	220657176	TCTCTCTTCTCTTCTATG	7	-
chr2	221175978	221175993	ATTATCACTCCAGATT	1	-
chr2	223436466	223436487	TTTAATAAAGTAGAAAGCACTG	15	-
chr2	228852600	228852620	TCCCTGAGTTCCTAATTTGTG	1	-
chr2	230045503	230045520	AGATCCCCGAATCCGGAG	16	-
chr2	230045576	230045596	AGATGGGCGAGCGCCGTTCCG	16	-
chr2	231041204	231041226	CAAATGACTCTAAAATAAAAATT	6	-
chr2	235402459	235402480	CATATCCACTGATTTCTAAATG	14	-
chr3	10312452	10312468	AATTTCAGGGCTGCATC	2	+
chr3	12423378	12423398	CTGGAACCAGGATGCAGATTT	4	+
chr3	14281802	14281822	ATATTTTCATTCAATTCAATG	13	+
chr3	22284982	22284998	CTACTAAAGATTTCTGA	20	+
chr3	23631742	23631761	ACATTCAGAATTATATCTCG	10	+
chr3	32463094	32463113	TTATCCCCTGTTTTGTTGTC	1	+
chr3	32463635	32463653	ACGTTCTCAACAATAGTGA	4	+
chr3	32936644	32936665	ATCTAATGCTGTCTCAGAACAT	1	+
chr3	32937078	32937100	TTTAATCCAGTGGTGCCAAAAAG	6	+
chr3	37083860	37083880	GATCGTTTCTGAAAATAGTAG	1	+
chr3	39133142	39133164	TCCTTTCTACCTCCAACCTCATG	4	+
chr3	41275113	41275133	CTCACTTGCAATAATTATAAG	15	+
chr3	41281604	41281626	TTCATAATCACTCTAATTAATTG	52	+
chr3	41281643	41281664	TAACAATTGTGTAGCCTTTTTG	21	+
chr3	43389420	43389440	GATAGCGGGTTCACCTACTCC	14	+
chr3	43391852	43391874	TTTATAAAGGGCATTGGCAATAA	8	+
chr3	47454701	47454723	CACTACATCATCATCATCTCATG	10	+
chr3	47888019	47888037	TTATCATCACCCAACCTCG	16	+
chr3	48238063	48238077	TGGAGGCGTGGGTTT	3	+
chr3	48956529	48956548	GCCGTCGCCCGGGAGGCCCG	9	+
chr3	48972170	48972191	CCTAAATACAAATGGTGCAAAG	4	+
chr3	50222211	50222224	GCCGACGGGCGCTA	3	+
chr3	50596265	50596279	TCGACTTGGAGGGTG	1	+
chr3	52440875	52440888	ATGACCCGCCGGGC	1	+
chr3	52722945	52722967	AGACATGAGATCCAACTCTGAGC	9	+
chr3	53899724	53899745	ATTCACTCAATAGCATCTTAAG	5	+
chr3	57551156	57551177	CATCACATCAAGCATTCATTTG	24	+
chr3	57817110	57817132	TTTTATCTTCAAGACACTAAAAG	25	+
chr3	58295002	58295023	TGGGCTCAGAGTGGTTGGAATC	1	+
chr3	65283337	65283353	AGTTCAACGATTGCCTA	1	+
chr3	67147284	67147300	TCTTAAGGGGGACTCAT	17	+
chr3	68278161	68278179	ATTCCCTGACCACCCACCA	2	+
chr3	69062544	69062558	TCCGACGCCCGCCTC	1	+
chr3	69253660	69253676	CTATTATTACGTGAAGC	9	+
chr3	69282580	69282594	AGCCACGATCGCCTA	1	+
chr3	97542094	97542112	ACTGTCTTCTCCCGAGATT	7	+
chr3	99995045	99995065	ATAAATTTTTAGAACATGGTT	1	+
chr3	100002528	100002547	TCACGTAACATTAAATATAG	9	+
chr3	100458257	100458279	AATGTTACTCTTTTTCATATAAA	2	+
chr3	101312086	101312107	CTTTTTTCCTTATGGGCATTTG	33	+
chr3	101484625	101484648	CTATATGCACTTTATTTCTTAACT	22	+
chr3	101773895	101773916	ACTTCCTCTCTTCCTTATAATG	2	+
chr3	103926515	103926529	TCGACTTGGAGGTTG	20	+
chr3	107525991	107526011	AATATGTACAACATACTAACA	6	+
chr3	112292757	112292778	AATTTTAGCATTATAACAACAG	16	+
chr3	113289317	113289334	TGAGAACTGAATTCTGTG	2	+
chr3	113890417	113890436	CTTTAACTCTCTCATTACAG	1	+
chr3	119120993	119121015	TCTTCACCAGCAGCCTCTTCCAG	2	+
chr3	119715510	119715525	TTCAGAGTTCTACAGT	3	+
chr3	121140974	121140993	CACTACCATCATCATCTTAT	9	+
chr3	121825440	121825457	CTCCAACTGGGCCATTTT	1	+
chr3	123799629	123799646	GTTCGAATCTGCCCAGAT	1	+
chr3	128449029	128449049	ACACTCCATATGGCATTAAAG	10	+
chr3	128532195	128532217	AATTTCCTGAACCTATCAAACTG	20	+
chr3	130340555	130340573	GCCATAACTCTTCTCTCGT	21	+
chr3	130683852	130683872	TTACTCACATATTTACTTCAG	5	+
chr3	131866542	131866554	CGACCATCGCCTA	6	+
chr3	133307873	133307897	CTCTACTTCAGGTGCTGCTATAATG	19	+
chr3	141165319	141165340	AAATACTTAAACAATATAACTG	15	+
chr3	144404031	144404050	ACTTAACATTAAACCTACAG	1	+
chr3	150290091	150290113	ATACAAAATTTGGCATTATACTG	30	+
chr3	152017480	152017498	CTCTAAACTGCTGCATCTG	1	+
chr3	152882008	152882029	CTTTTAAAAATACAGTACAAAG	8	+
chr3	156423948	156423970	TACTTACACTACTTACTTAATAG	74	+
chr3	156424285	156424307	CTTCCACACACTTATTTATTTTG	15	+
chr3	159713593	159713614	CAAATATTTATAAGCTATTTCT	3	+
chr3	160122395	160122416	TAGCAGCACATCATGGTTTACA	95	+
chr3	160122584	160122606	ACCAATATTACTGTGCTGCTTTA	93	+
chr3	169567786	169567800	CGTGATTGGAGTTGC	3	+
chr3	172115968	172115988	ATTCATAGCAGTAACTTTAAG	9	+
chr3	179051525	179051546	ATCCCTACATTTGTAAATACTG	14	+
chr3	179110378	179110402	TTACTTTTTATTCCCGTTAAAACTG	29	+
chr3	180694495	180694517	TCTAAAATATTTTGCACTGAATT	29	+
chr3	180708435	180708453	CTTCTAGCGCTAAGGTTTT	13	+
chr3	182577398	182577418	CTCTTACACTACTCTTCCCAG	17	+
chr3	182585197	182585219	AACTATGGAGGTTAAAACTCTTG	3	+
chr3	183399080	183399101	TAAATGCTGAGGATTCTACAAA	4	+
chr3	183529067	183529089	AAAACTCACTATGCTAGGAATAG	5	+
chr3	186501842	186501855	TCGGCCACGGCGCG	6	+
chr3	189039145	189039167	TAATTGAGCATTATCAAAATCCT	13	+
chr3	193414216	193414238	ATAACAATTAATATTACTAAAAG	3	+
chr3	197768068	197768089	ATGCAGTTTTAAATGGGAGGTA	36	+
chr3	10868859	10868881	TAGCTTTCATCCATTCTCAAACT	11	-
chr3	12538989	12539006	ATCCCACTCCTGACCCCA	1	-
chr3	12625575	12625596	TCACAGGCGGGACTTTCTTCAG	11	-
chr3	13427806	13427828	TGGGAACCTCCATTCACTACAAG	29	-
chr3	14481884	14481903	TCAGGCTCAGTCCCCTCTGA	9	-
chr3	15785481	15785499	TTTGAGATACCATGGGAGA	10	-
chr3	20029091	20029109	ACCTTCTAAGCCTAAATAC	11	-
chr3	23373315	23373335	CTAAATCATGTGACTACTCTG	17	-
chr3	25433337	25433353	ATAACCAGCAGAATTAA	1	-
chr3	25661368	25661390	TTTTTAAACTTCAAACTACTCTT	10	-
chr3	31079982	31080002	GAGCTGTAGAGAAATTGAGTC	12	-
chr3	31497209	31497225	CTCCCCCTGGCCCCGGC	5	-
chr3	32586528	32586546	CCTCCTTAAATTTTCACTG	8	-
chr3	32855699	32855720	AATCTAATAAGGCTTTATACAG	24	-
chr3	32856973	32856994	AAATTTAAAAATACACTACATG	16	-
chr3	34374852	34374873	ATCTGTATTTTTGGTATAAAGG	8	-
chr3	37029690	37029711	TTTCTACACTACAACCAAATTG	12	-
chr3	37030186	37030208	TCTTACCCTCCTTGAAACACTTG	3	-
chr3	40416043	40416060	TGAGAACTAAACTTCATG	2	-
chr3	46301654	46301673	CGTGGGAGACACACGGTGGG	5	-
chr3	46874888	46874907	GGAGTGCATCGGTCGTCTTG	1	-
chr3	47058053	47058074	TTATCATGTAAATATTCTAAAG	2	-
chr3	47164052	47164074	AACATTTTGCACTTCTAAAACTG	23	-
chr3	47629006	47629027	TGGCAGAACATACCACTGAACT	12	-
chr3	49057631	49057654	AATGACACGATCACTCCCGTTGAG	397	-
chr3	49058104	49058127	CAACGGAATCCCAAAAGCAGCTGT	110	-
chr3	49719719	49719733	CCCCCTCGACGCTCT	1	-
chr3	49757358	49757380	TCACTTCAAATAAACACTAACAG	31	-
chr3	52302352	52302373	TGAGGTAGTAGTTTGTACAGTT	835	-
chr3	52939016	52939034	CTCTCTTTGCACTTTCGGG	15	-
chr3	53275237	53275259	CCATGCAGCTCCCATCCTCTACG	4	-
chr3	53276189	53276211	TTTTCCACACCATGCGCTACAAG	4	-
chr3	53320307	53320328	AGATGCACTGCTTACTTTTCTG	8	-
chr3	56842262	56842283	AGGATTAGCTCAGCTGGGAGAG	12	-
chr3	75455642	75455659	ATCCCACTTCTGACACTA	1	-
chr3	76131597	76131616	ACTGTCAGTTGTTTACCCTC	22	-
chr3	80289459	80289478	GTGATCTATTCATGGCCAGG	24	-
chr3	87493637	87493653	CACACTCTACTCCTCAG	27	-
chr3	87644350	87644370	TTTTGCCAAAAGGAGTCCAAA	1	-
chr3	95303664	95303681	GCTTCCATGTTTCCGTGG	1	-
chr3	95416022	95416041	TTTGTCTGGTTAATTCTGTT	13	-
chr3	98240060	98240082	ACTTATAATGATGCACTTTTTCG	11	-
chr3	101044421	101044443	CTGGGTGCTGAGGGGAGTTAAAG	10	-
chr3	101368600	101368622	TTTACTTTAAAAATGGCTTTAAG	15	-
chr3	113439766	113439788	TTTTCCCGTTCCTTTTTCTTCAG	8	-
chr3	114049292	114049314	ACTTAACTACAATACACTACATT	4	-
chr3	114739284	114739304	TGTAGTGTTTCCCATTATATG	1	-
chr3	119239079	119239101	ATCTTTTTATTTATTTCCTTCTG	8	-
chr3	120045696	120045718	TCTTTTAAAGCATTTTAGCAGTA	6	-
chr3	120049037	120049059	CTTCTTTATATCTTGCATTAAAT	6	-
chr3	121208421	121208443	CATCATTCCCATTACAAATAAAG	2	-
chr3	122133297	122133319	TTTCTTTTAATTTTGGCAGTTTG	13	-
chr3	122143863	122143885	TTACTTTTTCTAGTGCTGCTTTG	9	-
chr3	124732304	124732325	CATCTACTAAAGTCTACCTCTG	12	-
chr3	124948722	124948744	CTCTTACTGTGAAATTCCAAATG	24	-
chr3	124950827	124950847	TAATTGTGTGAAATTTACTCA	3	-
chr3	125223475	125223497	AAACATATACTGCTTACCTCATT	9	-
chr3	127413881	127413895	TCTGCCGATCGCCTA	2	-
chr3	127429469	127429490	CTCAACCTTGTGCTGCCAAACT	2	-
chr3	135869824	135869848	TTAGTGTCGGGGAAATAGTTTGCAG	18	-
chr3	143624784	143624796	GCTACAATGGTCG	6	-
chr3	145880978	145880999	ATATCGCACCACCGCACTCTAG	2	-
chr3	149202835	149202853	CCTCAAACACTTTATTTTG	4	-
chr3	155544392	155544414	CTACACCAAACCATACACTACAG	2	-
chr3	158561650	158561661	AGTCCGACGATA	5	-
chr3	160213092	160213112	CTTTCTCAACCGCACTTTACG	1	-
chr3	169808508	169808528	GGTGCCTGTACTACTCAAAAG	3	-
chr3	169813144	169813165	TTTTAAAAAAAGATGTTTACTG	1	-
chr3	169813564	169813586	ATTATGACACTAAAACAAAATTG	19	-
chr3	170781362	170781384	AACAAATATTGTGTGCTCTTAAC	15	-
chr3	176741594	176741614	TTTCTGTCACTAATTATTTTG	3	-
chr3	178217181	178217200	TTTTAACTGTTTATCACCCT	12	-
chr3	178736644	178736664	AAACTATTAATTTTTCTAAAG	5	-
chr3	178739857	178739878	CTATATTTCTTTGCACTAAAAA	2	-
chr3	178740321	178740343	ATTTTGCTGCTAAATATAATTTT	8	-
chr3	178740351	178740370	CTTTTCTTATTGGCCAGTAG	5	-
chr3	182660706	182660728	AATATAATTATGTAGCATAAAAG	12	-
chr3	182872018	182872036	GCAGCAAGATTCATGGATG	2	-
chr3	182880459	182880480	TTCGCCGCACGCTGCAGAACCT	11	-
chr3	183165414	183165427	TCCGTTGTCGTCCA	6	-
chr3	184411043	184411062	CTGGCTGGGCTGCTGGAGCG	2	-
chr3	194125094	194125116	TTCTCACTCTTTATGCTGCAAAG	31	-
chr3	194369474	194369496	CCTATGGCATTAACATCATAACG	8	-
chr3	196674865	196674887	TCAACTTCTTGCACTACAACCTG	34	-
chr4	157810	157832	ATTATACACTTCATTTTTAAATG	15	+
chr4	347556	347577	TTTTACTTCTTTTGCACACAAG	16	+
chr4	347681	347699	ACAATGTGATTTCTGCTCA	9	+
chr4	762436	762457	AATATATAATATTGAATTTAAG	20	+
chr4	6719007	6719029	CTAAATGGCGTTACCTTTTCAAG	1	+
chr4	7584248	7584267	GGAACCTGGCGCTAAGCCAT	1	+
chr4	12969512	12969526	GACGATTGCCTACTA	7	+
chr4	14715080	14715101	TAAGGAACTTGGCAAAATGACT	33	+
chr4	15071294	15071315	ATATAATTTTATGACACTAATT	2	+
chr4	15400597	15400615	GGCCTGTTAGTGGTTGGGA	1	+
chr4	17627153	17627174	AACTATCCTATTTGGTGCTTAG	28	+
chr4	20729064	20729085	ATTCATTATTTACTAGGTTAAG	12	+
chr4	24208919	24208932	AACCGCATGCATAC	11	+
chr4	25353858	25353877	GACTATGGAATTTTCCCCCT	28	+
chr4	29134811	29134827	ATGTGTAGGGATCCAAA	33	+
chr4	39123148	39123170	ATATACTAAAGATAACACTATTT	40	+
chr4	39233350	39233366	AGTCTGAAAATTGCCTA	1	+
chr4	39783060	39783077	CTTATTTATGCACTACAG	8	+
chr4	41532177	41532197	TGTAGTGATTTCCACATTATG	1	+
chr4	46769444	46769460	ACTTTCAACAATGGATC	8	+
chr4	48381804	48381824	ATCCAATTATAAGCTAAATGA	15	+
chr4	52781085	52781105	CTAAAGTTCTGTGAAAACACA	24	+
chr4	57494282	57494300	GATTGTCAGGCTAGAGACT	4	+
chr4	57793846	57793866	GAATGTATTACTCTTATGCCT	7	+
chr4	57798907	57798929	TTTTTTATTTTGGTGCTTTAATG	54	+
chr4	66803032	66803051	TCACTTTAAATCTTAAATTG	1	+
chr4	66960363	66960384	CTTTTCTACAACGGCATTCAAT	8	+
chr4	67483822	67483838	TGATTCCTTCTCGAACT	25	+
chr4	71895939	71895960	ACTTATCTCTAAACCATCTATG	19	+
chr4	76807190	76807216	GACAGGTTAGTTTTACCCTACTGATGA	33	+
chr4	78251913	78251926	CATACTCAGCGACA	1	+
chr4	79833272	79833294	CTTTATAGCATTCATTCTTAAAG	11	+
chr4	79834207	79834225	CATGTTGCATTTAACAATG	2	+
chr4	79837324	79837346	CCATATCTAATTAAGCACTAACT	45	+
chr4	88998861	88998881	CAATCAAGAATGTTATTAATG	1	+
chr4	99363777	99363799	TACCTAGAGTTAAATAAAATTCC	10	+
chr4	99364923	99364945	ACTATATTTTATTACAGGCTTTG	18	+
chr4	99918585	99918605	TTAGACCTAGTACACGTCCTT	4	+
chr4	100158864	100158881	TTATACAATGGCTGGTAC	1	+
chr4	102731017	102731033	CAATGGTACCTCAAAAG	1	+
chr4	106155689	106155708	TTGTATTACTTAAAAACAAG	4	+
chr4	108437651	108437667	TAGCACCATCCCCTATG	1	+
chr4	110297958	110297975	GCACTGCCATTGGCATCT	4	+
chr4	110384190	110384212	TTACTACTCTGCTCTCTATACAG	3	+
chr4	111461944	111461962	AGCTACCATCTGTTGGATA	41	+
chr4	115102530	115102550	CTATGCCTGCTTTCTCTTTGA	4	+
chr4	118863066	118863079	TCGCATGGATTCGT	35	+
chr4	120473071	120473093	CCTTTTTCACTACATCAACCACG	4	+
chr4	123814593	123814615	AATATTTCTTTGGCTGCTACTTG	2	+
chr4	123819136	123819158	AATTTAAAATATTTTGCTGCTAG	18	+
chr4	128759822	128759844	CATATAAACTATAAATGAAAATG	7	+
chr4	130770664	130770679	TAGTGCACTTGTCCCG	1	+
chr4	138584590	138584609	CTGGGAAGTGAGAGTGTGGC	8	+
chr4	141471559	141471577	CATTTTGCACATTCAACAG	19	+
chr4	142590788	142590807	AAGTTTGAGGCAATAATAGG	27	+
chr4	144390592	144390614	TTAACACACTCGTAGTATTACTG	4	+
chr4	144390615	144390635	TATTTATGCACTTTTTCATCT	11	+
chr4	144391294	144391316	AACATACTGTGATTTTTAATTAG	16	+
chr4	146450010	146450029	GGTTTGAATCCTGTCTTCCC	10	+
chr4	148788281	148788303	AATTTATAATGCACTACTTAACT	1	+
chr4	151969327	151969347	TTCTGGGGCAAGTGCGTAGGC	7	+
chr4	152062127	152062149	AAATATAACTTAAGACTCTAATG	10	+
chr4	160280939	160280957	TTTTATTATATAGGCTATG	12	+
chr4	160280992	160281014	CTCTACCACAAGTTGCACAAATG	32	+
chr4	161592286	161592303	CCCTCTCTCTCTCCCCCG	2	+
chr4	164854082	164854104	AAAACAAATGATAGATAATTCCC	9	+
chr4	167063762	167063786	ATGAGAACTTTGAAGGCTGAAGAGG	22	+
chr4	170641644	170641664	CATTACCTTTCTACATTCCAG	10	+
chr4	170642104	170642126	CATAATTAAATAAAATGCTGCTG	5	+
chr4	175231022	175231042	ATTACTGCACTACAAACTATG	19	+
chr4	176506830	176506845	TAGATTTTTTCCCATG	1	+
chr4	177989258	177989279	TGTAGGGTTTTCTATTTTATGA	1	+
chr4	186283814	186283836	AAAAATATTCAATGCACTGCAAG	7	+
chr4	4195506	4195520	TAGCACTGTCCGAAA	1	-
chr4	4500673	4500694	ATTCTAGAGCTAGTATATGCTA	1	-
chr4	5810208	5810222	CTAAGGCGAGGCCGA	4	-
chr4	6370798	6370816	AGCTGGTTCTCTCTGAAAA	23	-
chr4	7431594	7431614	ATTCTTATTCTATTCCCCAGA	6	-
chr4	7723631	7723649	TTATTATTACTGGTGCTTA	7	-
chr4	10076002	10076020	ACACTTTGAGCGCTTTAAG	11	-
chr4	10076915	10076935	CATTTCTCTATTTCTGTGACG	2	-
chr4	12406614	12406631	AGCTCTGGATTGTGATTC	5	-
chr4	15607281	15607302	CTTTCTTTCATGCACTTTACTC	10	-
chr4	15613889	15613911	TTACTACTGTGACAACATTAACG	6	-
chr4	15779757	15779775	TGCAGGTGTCCTAAGGGGG	17	-
chr4	24577999	24578021	TTCACCAACTTACCCCATACTCC	2	-
chr4	28934056	28934074	GGAACAGTTCATTTGGATA	10	-
chr4	30578384	30578402	TTGGGATTGACTGGTGGGG	31	-
chr4	31418877	31418893	TAAATGCACTGGACCGA	9	-
chr4	36069195	36069217	AAATCTCAAACTGTACTGTATTG	20	-
chr4	36902670	36902689	TGTAGTGTTTTCACTTTATC	3	-
chr4	37438433	37438451	ATAATGTAGATAAGGGAAG	13	-
chr4	39548941	39548961	ACTATGCACTTTTTATTAATG	12	-
chr4	40427458	40427480	ATATACAATATTTAAAGATACAA	15	-
chr4	40485119	40485138	TAAACTGATCAGCCTTGGAG	1	-
chr4	47514692	47514711	TCCGGTGCCTTCCTGACAGT	1	-
chr4	47901512	47901533	AAACACCTAGTAGGTACTATTG	17	-
chr4	48800996	48801018	TGTAAACACCCTACCCTCTCAGT	2	-
chr4	49090730	49090747	CATAAAGTGGAAAGCACT	1	-
chr4	52889766	52889786	TAAACTTTGGTAACTCTAATG	15	-
chr4	53816392	53816413	TATCCACAAGCATTACAAACTC	6	-
chr4	57844897	57844918	GCCGCCGCTGCCGGGCTGATTG	3	-
chr4	58344272	58344286	ATCGGGATTACTGGG	1	-
chr4	60249843	60249862	CTAATGTTTTGGCGTTATTT	2	-
chr4	60853438	60853454	TTAACAAGCTTGTAGTT	1	-
chr4	65137708	65137723	ACAGTCCGATGATCGG	1	-
chr4	68925452	68925471	GACTATGGACCCTCTCCTCA	1	-
chr4	70296619	70296645	CTGTTGCCGGCAGTCGAGAGTGGACGG	20	-
chr4	70296668	70296691	CTAGCCCTGAAAATGGATGGCGCT	17	-
chr4	70296708	70296746	GCCATGGAAGTCAGAATCCGCTAAGGAGTGTGTAACAAC	118	-
chr4	72971849	72971868	CTTTGCACATCTCCTTTAAT	4	-
chr4	74019646	74019668	AAAATGGGGCTGGCATTAATACG	1	-
chr4	74031993	74032014	TTTTGGCATTATAAAATTTCAG	13	-
chr4	80735619	80735636	GTGGCATGTTATCTTTTG	1	-
chr4	83344569	83344590	CTATTCTTAAACTTAGGCCAAG	11	-
chr4	83847875	83847896	TTTAATATGGCATTATTTTCAG	13	-
chr4	85213440	85213460	TGTAGTATTTTCCACTTTATG	5	-
chr4	89297883	89297905	TTCTTTATTTTTCTACCTCAAGA	11	-
chr4	91190179	91190200	CCTTACATATCTGGGTACTCTG	1	-
chr4	93094465	93094483	CTCTTCTAACTACAACCAG	1	-
chr4	96942129	96942149	TTAGAGTTTTGGTATTTAATT	1	-
chr4	99795740	99795761	ATTCATATCTTTTTACACTAAG	6	-
chr4	107924522	107924542	AAGATGGTGAACTATGCCTGA	77	-
chr4	108157690	108157712	ATTTTTGGTAAGCAGAATTGGTG	2	-
chr4	113190945	113190967	ATATAAATAATAGCATTACCTAA	3	-
chr4	113569522	113569543	AAGTGCTTCCATGTTTCAGTGG	50	-
chr4	114393633	114393651	TGTAAACATTGACTAGAAG	1	-
chr4	114600003	114600024	ATCATTGTGCAATATACTCATG	6	-
chr4	122741852	122741871	CTAACAGTATGAGAGCTATC	6	-
chr4	135051488	135051508	TGTAGTGTCTCCCATTTTATT	1	-
chr4	139085413	139085433	AATAAATTTTGGTGCAATATG	2	-
chr4	143677593	143677610	GCTGTAGCTTAGTTGGGA	1	-
chr4	145110454	145110471	TAGCATACAATGGTTTGT	3	-
chr4	147175786	147175808	CCCCCAACTTATCTACCTCTATT	4	-
chr4	148575445	148575466	CTTAACAACATCCCATATCATG	19	-
chr4	149391286	149391302	TTTGCTGCAATAATAAG	6	-
chr4	150085378	150085397	TTGTTGACTTTTAATCAATT	1	-
chr4	151353399	151353418	TGGTAGGAATCATTTTATTG	5	-
chr4	151915724	151915746	TTTCATAGCATTAACTCCATCAG	12	-
chr4	152062387	152062406	ACTTTGGGGACTGAAGTGGG	1	-
chr4	153243236	153243258	CCAAACTTATTTATGCTGCTAAA	7	-
chr4	153243264	153243286	TCCCAACCCTGTACTGTACTCCC	10	-
chr4	153243520	153243542	CTTAAAAAAATTACTGTGAATTG	27	-
chr4	167921333	167921351	TCACTTGGGTTAAACATTG	8	-
chr4	173080913	173080933	GATTATATTACTTCCTCCCTA	1	-
chr4	174248581	174248603	AAAATAGCATTATCTTAAACCTG	5	-
chr4	174248622	174248642	TCACTTACTGTAAATCATAAG	9	-
chr4	175778105	175778125	GACTATAGAACATTTCCCCTC	12	-
chr4	183585027	183585046	CGGGAAAAGGATTGGTTCTA	3	-
chr4	186452072	186452094	TTTAATTTATAACTTGGGCACAG	2	-
chr5	438270	438291	ATAAATGCAACTTTCTCTACTG	2	+
chr5	1286342	1286357	GTCCCCGGACGTCGCT	6	+
chr5	5422198	5422211	CCGCTCGGGCATCA	4	+
chr5	6762937	6762950	TCGATCCTTTAGTC	9	+
chr5	9087362	9087379	TAAAATAGTCAGGATGTT	8	+
chr5	9095062	9095080	AGTCAAATAGATCTTGAAA	1	+
chr5	10374755	10374777	TTTGCCAAGGATGTTTTCATTAA	32	+
chr5	10437631	10437653	ACAATATCTTTGGCATTAATACG	91	+
chr5	10651708	10651729	TCACATATGCACTTTATTTCAG	24	+
chr5	13907013	13907031	AAGCTGTCAGTTGAAGAAA	2	+
chr5	14592811	14592824	AAGGTCGTCATATG	14	+
chr5	14696025	14696047	TTGTTACTCTATTATATATTCAG	14	+
chr5	14716302	14716323	TCACTGCACTTTTAAAAACAAG	8	+
chr5	15380484	15380502	TATGACTTTCATGACCTCT	22	+
chr5	18104877	18104893	ACTGTCTCCTCCTGAGA	1	+
chr5	19569906	19569927	ACGATACATATTTAAGGTGATG	1	+
chr5	23576376	23576395	CTATGTTTGGAAGAGATAAT	7	+
chr5	24115004	24115024	TGTACTGTTTTCTACTTTATG	2	+
chr5	32712580	32712595	TCTACAGTTTCGACGA	10	+
chr5	33547889	33547905	CATCTTTGATCGCCTGC	3	+
chr5	40509714	40509730	AATCAGCAAGCATACTG	12	+
chr5	41162554	41162569	CCCCCATCAGGTTAAG	9	+
chr5	41919860	41919879	TTTTCATAGGCTTTTTAAAG	1	+
chr5	42047700	42047715	CCTGGGCGAAATCACC	5	+
chr5	43704409	43704431	CAATCTTCTACAAACCTAACACG	14	+
chr5	59061521	59061540	AGGATGGTAGAATTCCAGGT	1	+
chr5	61847115	61847137	TTTTTTTTCTTCACTACTTAATG	23	+
chr5	65375298	65375320	AAACAAAAATGGCCAGTTTTAAG	6	+
chr5	66193543	66193560	ATCTTGGAATCTCGGCTG	1	+
chr5	66857246	66857265	AAATTTTGTTGCAGCAGATA	10	+
chr5	71146772	71146794	AAGCCGGCGGGAGCCCCGGGGAG	10	+
chr5	71503274	71503298	ACTTAATGCTGTGAATTACATTTTT	30	+
chr5	72206174	72206196	TATTTTCTTATATACTGTGAATG	454	+
chr5	72209144	72209164	CACCCATTAGCATTACTTACG	15	+
chr5	77772514	77772536	CCAGTGGCATTAAACATAAAAAG	5	+
chr5	77773382	77773403	TCCTGTACACTACAAACAAAAG	4	+
chr5	78621750	78621772	TTATTCTTAAGATGTGTTTATTG	5	+
chr5	78944455	78944473	CTTGAATGTAAACAATATT	8	+
chr5	80695538	80695554	GAATCATGATAACTGCT	13	+
chr5	82877043	82877063	TTCATAACACTAACTCATAAG	15	+
chr5	84518284	84518305	ATTGAATTTTGATTTTACTTGT	8	+
chr5	86097644	86097665	CAACCTCAAACATTTTATTTTG	30	+
chr5	86687160	86687181	AATATGACCATTTGACTGTTCA	42	+
chr5	89992566	89992587	GTTTGATATGTGAAAAGATATA	13	+
chr5	94920144	94920162	AATACTGTGATAACTGAAA	2	+
chr5	95128876	95128896	TAACCTGGAGCTTTTATACAC	7	+
chr5	95131675	95131695	TATATTTCTGACTGCTCACTG	21	+
chr5	96365134	96365156	CTTTTATCACTATCACTAAGAAT	17	+
chr5	99766903	99766921	TGAGAATTGAACTCCATAT	1	+
chr5	102537949	102537970	AACTACACCTTTGTGCACATAG	13	+
chr5	103830606	103830626	ATTTTGATTTTAAGTGTGAAT	1	+
chr5	107772088	107772107	CTAAGTAACTAGAGGAAAAG	4	+
chr5	108531905	108531924	TGAATGGTTGTGGAAATATG	17	+
chr5	110589831	110589852	ACTCAAATTTTACTCTTAAAAG	2	+
chr5	111497294	111497314	GGAGCTGCATAAGTAACAGTT	15	+
chr5	112180119	112180153	TCTTAAAATAATGAACACTACAGATAGAAAATATG	29	+
chr5	112352399	112352421	ATTTCACTACCTATTCTCTCATG	5	+
chr5	114600165	114600184	TAATTAATATGTACTGTATG	15	+
chr5	115257215	115257237	TTCAGCTGCTGGCAGTGACCACT	7	+
chr5	118729640	118729659	AAATCAGTACTGTGGAAATG	12	+
chr5	119470876	119470895	TGAGAACTGAATTTCATGAG	38	+
chr5	122952912	122952933	ATTTTACAAAATGGCATTAATG	5	+
chr5	126172163	126172185	ATTGACACTGAACTTAATAACTG	20	+
chr5	126377652	126377669	AAATACAGCTTTAGGTAG	1	+
chr5	134061598	134061618	ATTTTATTTGGTGCATTTCTG	1	+
chr5	134061970	134061991	TATATTTAAAGTGCTGTGACAT	11	+
chr5	134737052	134737071	ACTTAACATTAAACATACAG	28	+
chr5	135017815	135017833	TTTATAGGCTCTGTTTGGA	1	+
chr5	135513680	135513701	TTTTATTTGAATGAACACTATG	12	+
chr5	135514265	135514286	TTATCAGTGCTGGAGAATCATG	4	+
chr5	135692626	135692638	GTCGTCGTCGCGC	5	+
chr5	136280015	136280036	CATCTCTTTTCTTCTTTATTGG	1	+
chr5	138643968	138643990	TTATCCCCATCTGTGCTCTATAT	10	+
chr5	138665743	138665765	CAAAAATATTCCCGTTATCTTTG	44	+
chr5	138665771	138665791	TATTAATTTTTGAGATCTTAC	17	+
chr5	139919768	139919790	ATTTAAATCAGATGACACTAAAC	19	+
chr5	140090932	140090954	GACCCGCGGGCGCTCTCCAGTCC	4	+
chr5	145673338	145673360	ACTTTGGCATTAAAAAAATCACG	7	+
chr5	148207933	148207952	TATCTACCTCACTATTCAAG	12	+
chr5	148644274	148644290	AAATTCTGTTGTGGCAG	1	+
chr5	153438710	153438725	CTCAGCATGATTCTGT	5	+
chr5	153624837	153624850	CACCAGTCGGATAC	20	+
chr5	155862600	155862620	TATTTTCTGTATCCGCTCTTG	54	+
chr5	157005179	157005201	TCTTCACTCATTCCAGCATTAAT	21	+
chr5	157120868	157120885	CGGGGCTGCACGCGCGCT	3	+
chr5	159912378	159912401	TTGAGAACTGAATTCCATGGGTTG	5888	+
chr5	161319480	161319494	TCCGACAATTGCCTA	26	+
chr5	164360587	164360606	TGAAGTCAGTTACCTTTGGA	42	+
chr5	165942413	165942433	CAACTTTGTATTTCTAAAACT	8	+
chr5	173386549	173386570	TCAAACTTTTGAAAGATCTTTG	2	+
chr5	173501455	173501472	GCTGCCGTAGCTCAGTTG	8	+
chr5	174953918	174953940	ATACTCCCTTACACTGAATCATG	17	+
chr5	179202687	179202703	TATCCTGGAGTATTATG	12	+
chr5	179271753	179271772	AATTGTCCACTGCATATATA	8	+
chr5	180001120	180001140	TTCTCACTTTTTGCACAACTG	15	+
chr5	180001254	180001274	AACATAGGGGAGTGAGGTATG	4	+
chr5	180002271	180002292	CTTTTTCCCATTGTGAAGCATT	6	+
chr5	180651401	180651423	CTACTACTTGGGGGACATGGAGG	8	+
chr5	9692111	9692128	TGAGAATGGAACTCCATG	2	-
chr5	10732965	10732987	TAAATATACTTAACACTACTAAG	9	-
chr5	10842623	10842644	ATCTATTTCATCTGTTATAAAT	1	-
chr5	13074179	13074198	TTCAATCACTTTAATTAATT	6	-
chr5	14032753	14032774	TTTTCAGTAGAGTAAAAGGGCA	7	-
chr5	15446360	15446377	ACACAAAGCACCCATCTT	1	-
chr5	18330987	18331001	TTAACGTACTACAAT	5	-
chr5	19601374	19601392	GTAGTGTTTCTACTTTATT	1	-
chr5	32394540	32394561	GTAATCGCGGTTTGTGCCAGAT	8	-
chr5	32403353	32403375	CAAACAATTGTACTGTGAATACG	22	-
chr5	33511025	33511040	GAATAGGTAGACGCGC	5	-
chr5	33848984	33849004	TATAATATATACACATTAAAG	4	-
chr5	43289695	43289716	AATGGTGGCAAAATGGTGCATG	5	-
chr5	43289747	43289769	ACTTCATTTAACATTCACTGATG	18	-
chr5	55232651	55232673	CCCATCTACTCTAACTTCATTTG	14	-
chr5	55233228	55233247	ATTTTTTTCCATCATACATG	11	-
chr5	55234427	55234448	CTTTATCACTTTAAATCTTTAG	6	-
chr5	60455923	60455945	CCCCTATGGCTTCCTTACAACCG	17	-
chr5	61684556	61684578	TTTACACTTATCATTTCTAACAG	5	-
chr5	62002872	62002888	AACTGGTGGCTGTGACT	3	-
chr5	64885550	64885572	CCATTATTTGCACTACATATATG	10	-
chr5	64887000	64887019	AAAATTAATACTTTATATAG	25	-
chr5	66480040	66480058	AACTTCAATGGCAATAATG	6	-
chr5	71017958	71017975	CAGTCTGTTGATTGCCTA	1	-
chr5	74669845	74669867	CAAAGCTGAACATCTAACACTAG	8	-
chr5	77072098	77072116	TCTCCGCCCCTCCTTCTCG	5	-
chr5	77783321	77783340	ACACTCCTTAGCACTTTAAG	4	-
chr5	77908268	77908286	TTGTAAAGCACTTTAAGTG	16	-
chr5	79279245	79279270	AAAAACACATCGTACTGTATACAAAG	31	-
chr5	80056106	80056126	ACCATCTGTAGTATTAAAAAC	6	-
chr5	80517872	80517889	CTTTTGGCAGAAATATCT	8	-
chr5	80636537	80636557	TATGACTCTAATTTTTTTCTG	2	-
chr5	83583989	83584004	ATGAATGCCTCTAAGG	1	-
chr5	88529461	88529483	ATGATGATGATGATGATGGCCTT	1	-
chr5	89813789	89813810	TATATACTGTGATAAATCATTG	9	-
chr5	90666728	90666750	AAAAACTTTAACATGAAAAAACG	4	-
chr5	102939350	102939362	CGACGATAGCCTA	1	-
chr5	103675795	103675812	TGAGAGTTGAATCCCATG	2	-
chr5	107466484	107466503	TCCTAATCTCAGCACACCTG	18	-
chr5	108672730	108672750	TTTAAGCTGAATGTTGAGACA	5	-
chr5	110832487	110832506	ATTTCTATCTGTACAACATC	16	-
chr5	114948949	114948971	TTAAATCATCAGTTGCTCTAAAG	12	-
chr5	114954102	114954124	TTCTTACTTGAAAACCAACTTTG	7	-
chr5	123982829	123982848	TCACTTTATTATGGCCAGTA	4	-
chr5	126848115	126848137	CTTAAATTACCAACACTATAAAG	20	-
chr5	128882139	128882154	TTCTACAGTCCCACGA	1	-
chr5	130760807	130760829	TTTTATCTATCTAGCTTTAACTG	17	-
chr5	130762595	130762617	ATAATGGCATTATTATTTCCAAG	7	-
chr5	132028483	132028505	TCAGTAGCATTACTATAATACTG	30	-
chr5	132211465	132211487	TTATATACTGTGATTTTTATTTG	23	-
chr5	132219080	132219100	TCACATCCAACTTCCTCTATG	13	-
chr5	134678960	134678982	ATCCATTGCATTTCCATCCATCG	9	-
chr5	135416268	135416288	CCGGGTCGGAGTTAGCTCAAG	24	-
chr5	136983274	136983292	CTGCCCTGGCCCGAGGGAC	6	-
chr5	138760755	138760777	ACAGATGACACTTACTATTACCG	20	-
chr5	143537925	143537946	TTGTGGTGGTTATTTTTTATTT	4	-
chr5	144325632	144325650	GTAATGTTTCCATTTTATG	7	-
chr5	147133356	147133373	CATTCTGCTGAGCACATA	1	-
chr5	148930022	148930039	ACAGTTTCCGATCGCCTA	2	-
chr5	149781418	149781440	CCCCAGGCTGGACATGCTGACTG	1	-
chr5	149787626	149787648	TACCTGGTTGATCCTGCCAGCAG	1	-
chr5	149826451	149826473	AATCCTCACCATATGCTGCTATG	43	-
chr5	150089593	150089615	CATTTTGATTGTAAACCATAAAA	25	-
chr5	150932170	150932183	CTGACGAACGCTTA	1	-
chr5	153829860	153829878	AAGTGGAAAAAGATGTGGA	11	-
chr5	159840965	159840985	ATTCCATAATTACTAAGTACC	2	-
chr5	167977448	167977465	AATTATATGGGCATTATG	4	-
chr5	171077362	171077381	TCTCTCCTGGTGCTCCAATG	5	-
chr5	172248351	172248369	GTAGTGTTTCCATTTTATA	1	-
chr5	172741741	172741762	TTTCTTCAAGCGTTAATAAAAG	6	-
chr5	173519572	173519587	GTTCGACTATCGCCTC	1	-
chr5	174541816	174541837	CTATTCGTGATGGGGATTGGGG	12	-
chr5	174542067	174542096	TGGCCATTCTTAGTTGGTGGAGTGATTTGT	5	-
chr5	176932112	176932134	TTTGACTTGAACTCATTCCCCAG	28	-
chr5	178140190	178140211	TCATTAACACTTCATCCCTTCG	4	-
chr5	180352758	180352773	AATACCACCCTTACTG	2	-
chr6	408241	408263	ATTAATGTATGTAGGAGCTGCAG	10	+
chr6	409429	409451	TAAATATACATAAACTTAAAAAG	4	+
chr6	409887	409914	TTTTTTTAAATATTATGCTGCTTTAACA	16	+
chr6	1705257	1705273	CTTTTGATGGTAGGATA	9	+
chr6	2399239	2399259	GATCACATTTACTCTTTAAAG	8	+
chr6	2592660	2592673	CGAAAGGCCGTGGA	3	+
chr6	5729237	5729252	TAGGACGCCCGCTACC	3	+
chr6	7199364	7199384	ACATTTTCTTTGGTGCTTCTG	6	+
chr6	8343886	8343903	CCGTGCTGTGGCTCTTTG	1	+
chr6	11136096	11136118	CATATGGTGCATCTTAACAATTG	17	+
chr6	11137534	11137556	CACCTCACAACACACTTACCATG	14	+
chr6	11138873	11138895	TTTTAAAACTGGTCAGTACTATG	7	+
chr6	11138919	11138939	TTTTAACTTTCACTTTAAACT	16	+
chr6	12164716	12164739	TTTTTTTTTATATAACACTTAAAG	4	+
chr6	13287378	13287400	TATTTATTCACTTCCCCATTACG	8	+
chr6	15521750	15521767	ATAAGTGCTGCTTACATC	22	+
chr6	16147996	16148018	TTTTTTTAAAGTAAGTGCTTAAG	16	+
chr6	18205780	18205802	AAATCTACAAGGCATTTATTAAG	4	+
chr6	18490201	18490222	ATATTAATTTCTGTTGCATCAG	1	+
chr6	19094153	19094172	AATAATAATGAAGGAATAAG	1	+
chr6	20493334	20493356	CTACTCACATTTTCATTATTTAG	11	+
chr6	26045636	26045658	CAAATGGCTCGTACGAAGCAAAC	18	+
chr6	26097348	26097364	CTCTTCTACCTCATAAG	2	+
chr6	26251989	26252010	CTACTCCGTATACGTTTACAAG	20	+
chr6	26273439	26273461	CCCGCCTGGCGCATTATAACAAG	3	+
chr6	26394125	26394145	AAAATAGCATTAATAAATCAG	5	+
chr6	26405770	26405790	TATCTCCTGATATGCAGCATG	13	+
chr6	26414133	26414155	ATACTCATTCAATTATTCATATG	6	+
chr6	26598910	26598932	CTGCTTCCTGTCTACCTCATACT	12	+
chr6	27059517	27059535	AAGTGGCTCGTTGGTCTAG	2	+
chr6	27183025	27183042	GGTGTTAATCTTGGCTTT	9	+
chr6	27743426	27743446	ATTTGATAGGAATGCTGGGTA	10	+
chr6	28574989	28575007	ATCCCCGGCACCTCCACCA	32	+
chr6	30466739	30466753	GGTCGCCGCCGGACA	2	+
chr6	30552109	30552131	GTAGAGGAGATGGCGCAGGGGAC	1	+
chr6	30693127	30693149	AACTTGCTGCTTTTTTTCATATT	9	+
chr6	31475215	31475235	CCATATGTTTCTGCTGCTATG	9	+
chr6	31478824	31478846	TCACACCGTTATGCATTACTCTG	15	+
chr6	31478849	31478870	TCTACTATTATGTGTGCATAAT	13	+
chr6	31540101	31540118	TCCTTGGGCTGCCCGTGC	3	+
chr6	33657784	33657805	ACTCTCATGCCTTGCACTCGCC	12	+
chr6	35393967	35393980	GTCCCACGATCGCC	1	+
chr6	36456873	36456893	TTAAATGGTGCTTCTTTTCTG	7	+
chr6	36653682	36653704	TTTTAATTTAAACACCTCCTCAT	9	+
chr6	36653950	36653971	CTCCTTCCCATCGCTGTCACAG	7	+
chr6	36654971	36654993	CTGGTTCCCGTTTCTCCACCTAG	3	+
chr6	41538530	41538550	TCTTGAGGATTGAAGTGGGGA	1	+
chr6	42246067	42246083	ATGTGGCTGAGCACTTC	11	+
chr6	42508746	42508768	TATCTGGTTGATCCTGCTAGTAG	71	+
chr6	43511984	43512005	AGACCTACTTATCTACCGACAG	1	+
chr6	43752569	43752590	TTTTCTTGCTGCTAAATCACCG	2	+
chr6	44197696	44197716	TTTCTGATCACTGCCATCCTG	9	+
chr6	44360460	44360482	AAAAACTCTTGCACTTGGCCAAG	15	+
chr6	45016674	45016690	CTTCAGTTACACAGGAA	22	+
chr6	46112287	46112309	TTTACTTTCTCCTAACTCACAAG	10	+
chr6	47445804	47445823	AGACTGGTAGGAGAGCGCCG	2	+
chr6	47532190	47532210	TACTTTGCACATTTTCTTATG	16	+
chr6	51085330	51085345	CTCATTCTAAACCTAG	1	+
chr6	53685298	53685311	CATACTCTCCGACA	1	+
chr6	55424422	55424442	TTCACCTGCAATTATTATAAG	1	+
chr6	56968612	56968634	CCACACTTTTTAATAATCTATTG	4	+
chr6	64404514	64404534	AAATTAAAAAATGGCAGCTAG	4	+
chr6	65520496	65520512	CATTCAGCATTAAATTT	7	+
chr6	69700812	69700829	TGAGGACTGAATTTCATG	1	+
chr6	70918866	70918885	ATCTAAAATTTGGTGCTATG	31	+
chr6	70920952	70920974	TTCATAACACTAATAATACACTG	71	+
chr6	72011410	72011432	TCAAACTTCTATGCACAAAAAAG	6	+
chr6	74877836	74877853	TTGTAGTAGCAAATACTC	1	+
chr6	79422459	79422476	TTGATCGATCCTGATGTC	12	+
chr6	80340748	80340763	TTGGACTTTGAACCGA	7	+
chr6	80769484	80769504	CTCCAACTCATGACACTATTG	32	+
chr6	87912306	87912328	CTTCTAACATTTCATACTCCCAG	3	+
chr6	87971353	87971373	TTTTAGACAAGAATCTTAAAG	6	+
chr6	88221274	88221294	ACTAAACCATTTGCATTAAAC	1	+
chr6	91211854	91211872	CATAGGGAAACTCTGTTTT	10	+
chr6	96036463	96036485	TTCTATTGTTTACAAAAAATTTG	5	+
chr6	99567442	99567460	ACAGATTGAGAGCTCTTTT	1	+
chr6	101523891	101523908	AGTGTGTATGGATCCAAA	3	+
chr6	108854489	108854507	ATAACAATTCCCCTTTAGA	1	+
chr6	113076287	113076304	TACAAAGCTTTAATATAG	2	+
chr6	113393462	113393477	AATATGACACTAACGA	3	+
chr6	115190796	115190811	GTCTAATGATCGCCTA	1	+
chr6	118581768	118581785	TGTAGTGTTTCCTTATGG	48	+
chr6	125406997	125407014	CTGTGCTGTGACTCTTTG	21	+
chr6	126210554	126210575	TCACAAATAAACAATTCTGCCG	2	+
chr6	126236644	126236656	GTTAGACCGTCGT	9	+
chr6	126713025	126713043	TAGCATCATTTGAAATCAG	1	+
chr6	130428697	130428716	TGACAATAAATACTGATATA	17	+
chr6	133594079	133594098	GTGGGCCACTTTTGGTAAGC	11	+
chr6	136753012	136753029	AACTTTGAAGACTGAAGT	1	+
chr6	138203126	138203148	ATATGCACCTTTTAAAAAATTAG	15	+
chr6	138592665	138592684	CCCATAAAGTAGATAGCACT	1	+
chr6	144902480	144902502	CATTTGGCATTACCAATTAATTG	19	+
chr6	145370746	145370765	AGTTCAGGTTTTGTTAGACC	1	+
chr6	147709269	147709290	AATTTTTTCTGCACTTTTTTAG	11	+
chr6	151187505	151187518	GCCGGGCGCGACCC	9	+
chr6	153987545	153987564	ATTAGCATTAACCTTTTAAG	10	+
chr6	156909674	156909689	TCAGATGATCGCCTAA	2	+
chr6	158734856	158734876	AATTTTTTCACTATGCATTCG	12	+
chr6	159056254	159056276	ATAAAATAACACTAAACTTTAAG	34	+
chr6	160526427	160526444	AAACCCTTGCTGCTTTAG	8	+
chr6	163992408	163992430	ACTGCAACACTATTTTTAAAAAG	8	+
chr6	2232558	2232580	TTGTACCCCCTTTTGGGGTCTAG	3	-
chr6	2887590	2887612	CTATTAAAGATATTATCCCTCTG	5	-
chr6	2889396	2889415	TATTTCTCTACCTCTAACAG	8	-
chr6	2890008	2890027	ATATTGCTACTATTTTATAG	5	-
chr6	2900791	2900811	CCATACGCCTTTTAAAGATAC	21	-
chr6	3068649	3068662	CGCCGCTCGTGGGA	1	-
chr6	11183818	11183839	ACTGCTATTATAATTCTCAAAG	16	-
chr6	13358620	13358642	TTTTTTAACCAAAATGGCATTTG	9	-
chr6	13364144	13364166	TCACCTTATAACACTATTTCCAG	7	-
chr6	15604037	15604050	TAGTCGGACTGGGA	1	-
chr6	15983881	15983901	ACTCTGCTTTATTTTTATTGA	1	-
chr6	17536615	17536629	ACAATACCGGGCTCT	6	-
chr6	24651192	24651212	ATACACAAATGAACTCTAATC	7	-
chr6	26031946	26031968	CACAAACCTTTGCGCCATCCATG	9	-
chr6	26188969	26188991	CTTACCTCTACAGTACACTACCG	42	-
chr6	26216617	26216636	CCCGTCTGGCCCACTACAAC	36	-
chr6	26572147	26572166	ACGGGGAATTAGCTCAAATG	5	-
chr6	27114604	27114626	CCGTTTTCTCGATCTGCTGCTCG	7	-
chr6	28090768	28090788	ATTATTATTTTGGCTGCTATG	2	-
chr6	28337567	28337585	ATAGTATTGTGATGGCCAG	4	-
chr6	28871999	28872021	TCACACCTTCACTTTCTCTCATG	1	-
chr6	29647029	29647049	GGAGATGTGGGTGAGTGGCTG	4	-
chr6	30568328	30568350	TTCTCTCCTTCACTTTGGCATCA	5	-
chr6	30673159	30673181	TCACTTCTGAGCCCACATATCAG	6	-
chr6	32253041	32253062	ATTTGACATTATTGTTATTACT	14	-
chr6	32808781	32808802	TTGGGTGAAAGTAGAAAGTACA	6	-
chr6	33269019	33269039	CTTATGGCATTCACCTTCTTG	6	-
chr6	34557078	34557099	ATTATTGGCTGGGAGGTGGGCA	2	-
chr6	34573866	34573888	ACTTTTCAAATGTGGTGAATAAG	25	-
chr6	35855837	35855859	TTAAAAGTGCTGAACATTACACT	16	-
chr6	36169254	36169269	ACCTGGTGGCGAGTGG	1	-
chr6	36714319	36714340	TCCACATCCCTGCACTACATGA	2	-
chr6	41651834	41651855	CACCCCCCACTTTGGTGCTAAT	5	-
chr6	42942656	42942678	TTCTCCCCACTACAGCACTAATG	3	-
chr6	43588933	43588955	CACTCCTTTTTCTATACCTCTTC	1	-
chr6	49399196	49399218	CTCTATAACAATACTTTATCAAG	1	-
chr6	53628166	53628185	TCACAGTGAACTATCTCCTT	1	-
chr6	65868849	65868865	CAGTGCAATGCTAAAAG	73	-
chr6	67144935	67144950	ATCCCGTATGGACTCC	1	-
chr6	72113298	72113319	TGTAAACATCCTCGACTGGAAG	15	-
chr6	74226561	74226582	TCACTAGGAATGAAACTACATG	6	-
chr6	75964048	75964070	TTGCACTTGGCAGTTTATTTTCG	4	-
chr6	76685391	76685411	TTTGCAAATTCATGCAAAACT	1	-
chr6	79647309	79647331	AAACTGTCTTCCTCCAATCCAAG	15	-
chr6	79671468	79671488	CCTATCCCATGTATTGCACAG	19	-
chr6	79787745	79787765	CCTCTCGGAGCTGCGATCGGG	4	-
chr6	85292668	85292687	TCATATGCACTTTATTTCAG	11	-
chr6	85808555	85808572	TGGTAGTAGCAAATACTC	9	-
chr6	88384931	88384953	ATTTTAATTGTGCACTACAACCG	107	-
chr6	91257841	91257862	TAACAAAAGTGACACTAATATG	23	-
chr6	91507576	91507593	TGAGAACTGAAATCCATG	23	-
chr6	92248183	92248195	GACCGATCGCCTA	12	-
chr6	93375995	93376010	AATGATAGTGTACTCT	10	-
chr6	99387040	99387056	CTCTCATTTCATTTCGT	11	-
chr6	100029110	100029146	AAGTTGGAATCCACTAAGGAGTGTGTAACAACCCACC	7	-
chr6	101128997	101129019	ATTTTACTGTGAATTTTAATAAG	4	-
chr6	101568543	101568562	TTCAATTCTAAATATTTAAG	8	-
chr6	108365165	108365185	AAATGTAGCATTATCACACTG	8	-
chr6	109664373	109664388	CTCACTCTAAACCTAG	3	-
chr6	111620504	111620525	CCTGTTGCAATACTTTAAAAAT	3	-
chr6	111688428	111688447	ATATCTCCAATTAATACTAG	19	-
chr6	113418068	113418087	TTTGGTGGTGATGGTGGAGG	11	-
chr6	113432928	113432949	TGATGATGATGATGATGGAGCT	4	-
chr6	114845568	114845585	TTTTCCTAACTCTAACAG	1	-
chr6	116599521	116599542	TTCAGTTCTCTCAACCTCAAGA	4	-
chr6	117883815	117883836	CTTTATTCAATGCAGTACAAAA	16	-
chr6	125674273	125674291	TTAATGCTAACTGTGACAG	12	-
chr6	127794441	127794463	AACTTGTCTTCCTTTTTACACTG	21	-
chr6	129898796	129898818	TCATTATTAGCATTATAAATATG	9	-
chr6	134782203	134782221	GTATGGCGGATGCCTAGGC	7	-
chr6	135347769	135347791	TTCATCCCTTCTTTTGCTTTTAG	5	-
chr6	135771745	135771763	GTGATAAGCTTTGGGGAGC	10	-
chr6	136878213	136878234	CTATCCATTGTGTCATATTTAC	4	-
chr6	144692249	144692272	GAAGACCCTGTTGAACTTGACTCT	2	-
chr6	147003213	147003231	TTTCAGATGTGATATTTAG	4	-
chr6	148464723	148464740	GACCATAGAACCCCCCTT	5	-
chr6	149205706	149205723	TGCACCACTAGCCACCAC	1	-
chr6	149980116	149980137	AAAAACAATGTTAAAAATATAG	11	-
chr6	149980741	149980762	TTTGGACTAAGGTGCAATACAG	16	-
chr6	154500507	154500526	TGTAGTGTTTTCTACTATGA	30	-
chr6	154729529	154729546	AAATAATCACTGTGAATG	12	-
chr6	156449953	156449971	TGGTCTGGTGAAGTGTTTG	6	-
chr6	160109197	160109219	TCATATCAATCATAGCATTTTCT	16	-
chr6	168489851	168489866	CTGGCGGAGGCTGATT	1	-
chr6	170615303	170615318	GTTCGACCCTCGCCTC	1	-
chr7	897290	897310	CTGGGAACTGTATTTGAAACT	10	+
chr7	2102744	2102765	TTACACTGGGACTGAGACACGG	16	+
chr7	4365611	4365624	TCCGACGATCACCA	1	+
chr7	4802828	4802850	CCGCTCTGTCTGATAACTTCAAG	1	+
chr7	4804291	4804313	TTACCTGCTGCTGCTCTCTCCCG	13	+
chr7	5108689	5108709	TTTCTAAACCTAGGTGCTAAG	7	+
chr7	5632860	5632882	ACGGTCGCTGGTCGCTGCAGTCC	15	+
chr7	5646206	5646226	TCATTTGTATAACTCTAAACG	10	+
chr7	6063414	6063434	TCTTTTTATTTAGGCCAGTTG	3	+
chr7	13545756	13545774	CCATTCATTGCTGCCCCAC	1	+
chr7	15053588	15053605	TCGTATCTCACCGCTGCC	4	+
chr7	17273584	17273601	TGAGAATTGAACTCAATG	1	+
chr7	20418716	20418735	AATATCCTGTGGATCTTTAT	7	+
chr7	20452649	20452671	CATACATACACTACAACATAACA	11	+
chr7	22501681	22501699	CACAATACTAAAATTTTAG	3	+
chr7	23529069	23529090	CGAGGCCAGTCTGACCAACATT	22	+
chr7	23683402	23683424	ACATTGGGGCAATTTAATAACAG	10	+
chr7	23683543	23683564	TTTAATCCTTTGAGTGTCTATG	7	+
chr7	23871178	23871199	TTTACATTCAAGGCTGTCATTG	5	+
chr7	26411530	26411552	TTTCTGGGCAGACTAAGTACTCT	1	+
chr7	36463531	36463553	CATTCACTACTACATTTACTCTG	6	+
chr7	38418054	38418076	CTTCCTCATGTAACTCTATCTTA	1	+
chr7	45077899	45077920	GAGTAGAGATAAGAAAGCCCAT	26	+
chr7	45115969	45115990	ACGGCTGTCAGTTTTGCACATG	5	+
chr7	47658841	47658860	GGGAGTTTGGCTGGGGTGGT	1	+
chr7	49817529	49817550	AGCAGTTGGTTTTTAATTAATT	2	+
chr7	50535601	50535622	CTGGGCATCCTGTCCGCTCTGT	15	+
chr7	62828227	62828246	CTGACGGTGATGGCCTGGAG	1	+
chr7	64167615	64167636	ATCCTTAAAACTTACTGCACAT	14	+
chr7	68527467	68527490	TGCGGGTAAACGGCGGGAGTAACT	91	+
chr7	68527634	68527656	AGACCCTGTTGAGTTTGACTCTA	11	+
chr7	71154605	71154625	AACATAATGGTGCAGGGTGAA	47	+
chr7	73635978	73636000	CCATGGAGTATTACAACTGGGGG	18	+
chr7	75544480	75544501	GCAGCCGGGCTGCCAGCGGTGA	2	+
chr7	78401893	78401910	GCTGGGACTGAGGACTGC	13	+
chr7	79072176	79072194	ACCCTCCAAGCCTAAATAC	24	+
chr7	80963127	80963141	TCGGCGCCCCCTCGA	3	+
chr7	84659174	84659195	ACATTGCACTTTATAAACATTG	2	+
chr7	87734118	87734138	TTTTTTCCCCTGGTGTTTATG	1	+
chr7	92030585	92030607	ATACATTCCCACTTTATATACAG	19	+
chr7	94296671	94296693	CAACATGGTGTATATCTCAAATT	21	+
chr7	94297189	94297211	TAATTACTTTTAAAATGGTGCAT	13	+
chr7	94297238	94297257	TCACTTCTGTTTACCTCAAG	12	+
chr7	94297996	94298018	CAGAAAGTTTACATACATTTATG	5	+
chr7	99638886	99638908	ATTTTTTCATTTTACTAGGTTCC	16	+
chr7	100737667	100737689	TATTTTGTGCTATTATTCATACG	18	+
chr7	105192122	105192144	AAACTTTTATGACTCTACTCTTG	16	+
chr7	107558390	107558412	AAATTCCCATTTGCTGCTAACAG	8	+
chr7	108213889	108213911	CATGATTTCACTTTAAACAATTT	8	+
chr7	108214658	108214679	CAACCTTACTATGTGCAATATT	16	+
chr7	111248660	111248678	ATTACCAGTATTATTACCA	1	+
chr7	111304195	111304212	CTGTAGAAATATGGGGTG	12	+
chr7	111628593	111628610	TCACAGCAATAATAAAAG	7	+
chr7	112161012	112161034	CTGCTGTGATGATGATGATGATG	1	+
chr7	117832076	117832097	ACATCTGTAAATCTTTGTACAG	2	+
chr7	122781613	122781634	CCTCTCTCTCTAGCTCTAATAG	15	+
chr7	126545864	126545884	ACTAAAGTGCTTGAGAGAACT	10	+
chr7	133622764	133622784	CCTGGAATGGTTGGCAAGTCG	8	+
chr7	133825991	133826009	CTGGTCTCCTGGTGCAGGC	1	+
chr7	136587989	136588011	CAACCTGGAGGACTCCATGCTGT	9	+
chr7	139107683	139107703	CTGTTGCATTACATACTTTTG	20	+
chr7	140406392	140406412	ACTTCATATTGCACATTAAAG	9	+
chr7	143004517	143004539	CTTTTATCCACTGGCATTTTTAG	23	+
chr7	148406056	148406077	CAAACCATATATTACACTAAAG	9	+
chr7	149563775	149563795	TCATAAAATTTGCACTACCCG	6	+
chr7	150840564	150840585	CTCCTGGCACATGGCTCCAAAG	6	+
chr7	150935535	150935556	AGGAAGCCCTGGAGGGGCTGGA	23	+
chr7	150935574	150935592	TCCGGTTCTCAGGGCTCCA	7	+
chr7	156971512	156971531	AACAAATTTTGCACTACATG	6	+
chr7	156974317	156974339	TTCTAAAACCATTGCACTTTACT	9	+
chr7	1025780	1025792	TCCGCGATCGCCA	10	-
chr7	1062591	1062613	TGAGCGCCTCGACGACAGAGCCG	24	-
chr7	1062626	1062648	TCCCTGTCCTCCAGGAGCTCACG	17	-
chr7	1067713	1067733	GCCGAGCCGCGCTTCTCGGGG	1	-
chr7	3549814	3549834	TAGCAGCACATAATGGTTTGA	4	-
chr7	5535467	5535486	AGAACAAATGCCGGTTCCCA	5	-
chr7	5568066	5568086	CGTGACATTAAGGAGAAGCTG	11	-
chr7	6061991	6062013	CCTTCAAAACTTAAGCACTAATA	18	-
chr7	6505722	6505744	ACCATCCTATACTGTGACTTCTT	13	-
chr7	7624286	7624305	GCAGTGTTTCCCACTTTATG	3	-
chr7	10008916	10008932	TTTTGGGTTCTGTTGGG	1	-
chr7	14929697	14929716	TGTATGGAATGAAAAGACTC	6	-
chr7	16334095	16334115	ATCTTACTGTAAAAAAAAAAG	5	-
chr7	17927277	17927294	CCGAAGCTGTTGATTTGA	1	-
chr7	22981635	22981655	CGTTTAGGCACAATAAATCTG	3	-
chr7	24839493	24839514	CTTTAACACTAATTTTCCAAAG	11	-
chr7	24839709	24839730	TTTATATATTTAAAAGATACTC	6	-
chr7	25989542	25989563	TCAGTGCACTACAGAACTTTGT	492	-
chr7	27285418	27285435	CCGCTCCGGGGACAGTGT	1	-
chr7	28997617	28997632	CTCGTGGTGTGCGGCT	10	-
chr7	30029724	30029739	CAACCAAACGTCGGGA	4	-
chr7	32908090	32908109	TTTAATAACAAGCATTACTG	10	-
chr7	32908463	32908485	AATGTCTAAATCCTATACTCTAG	10	-
chr7	44871400	44871420	TTCTCTATCAGCTTTTCCCCT	7	-
chr7	44919076	44919098	TTACAACTCCCATTCAGTATACT	17	-
chr7	47284248	47284260	GTCGGAATCCGCT	3	-
chr7	48008832	48008854	TTACAACTCATTTTAAAGATCTT	9	-
chr7	48075718	48075730	ACGATCGCCTAGC	6	-
chr7	52209572	52209593	TTAGACATTACAAAAGGTGTTA	5	-
chr7	52386964	52386984	AATCTGCATTATTTTTATTGA	9	-
chr7	55097499	55097516	AGTCTGACGATCGTCTAG	15191	-
chr7	72892629	72892647	TTTCACATTCCTAAAAAAG	1	-
chr7	73814938	73814951	GACGGGGGCTCCGA	6	-
chr7	77423351	77423373	ATCCTATGTCTTCATTCCTTTAT	13	-
chr7	78525530	78525548	AGTGAAATAGATTCTGAAA	1	-
chr7	80709934	80709951	TTTGGCTGGATTTAATCT	26	-
chr7	85560824	85560844	AAATGTGCATGCACCAATATA	1	-
chr7	85583592	85583614	TAAAATATATTTATTTTATAAAG	1	-
chr7	87737151	87737169	CTTTCAGAGGCGAGGCAGG	1	-
chr7	92240563	92240583	AATGTTATTATAAACTCTTAG	2	-
chr7	92243649	92243671	ATCATGCTTTATCATTTCTTTTG	15	-
chr7	92728867	92728889	AACTTATAAGCTCACTCTTTATT	17	-
chr7	92761585	92761607	ACATATGGTGCAATTTTTATCAG	18	-
chr7	92764211	92764233	ATATCCTGGCCAATTCCAAGCAA	2	-
chr7	93623241	93623263	TTAAATAGCATTATAATATTTTG	21	-
chr7	95775948	95775969	ATCGTCAAGATCCGTTTGCAAG	4	-
chr7	97488642	97488663	CCTTTTCTTCCTGGACACTATG	23	-
chr7	99691194	99691215	CATTGCACTTGTCTCGGTCTGA	221	-
chr7	99691233	99691252	GGCGGAGACTTGGGCAATTG	9	-
chr7	99691438	99691460	CAAAGTGCTGTTCGTGCAGGTAG	198	-
chr7	99691627	99691648	TACCGCACTGTGGGTACTTGCT	11	-
chr7	99691664	99691686	TAAAGTGCTGACAGTGCAGATAG	242	-
chr7	100462482	100462500	ATTGCATGGTATCCGCTTA	1	-
chr7	103807266	103807288	TTCATTCTAATTGCTGCATACCT	10	-
chr7	106192117	106192136	AAAGACTGATGCTCAGGTGT	9	-
chr7	112450751	112450765	CGACGATTGCCTATC	1	-
chr7	116699270	116699290	CTATCACCTCCAGCATTTATC	17	-
chr7	123323335	123323357	CCTCTCTACACTACACTAATCTG	40	-
chr7	123324002	123324022	CTCTACATAAAATCACTACAG	11	-
chr7	123324422	123324444	CTTTTTTTTAATCTGTGCAATAC	8	-
chr7	127007092	127007114	TTTTCAGACTCTGCTTTATTTTG	4	-
chr7	127010523	127010543	CACTAAAATATACTGTGAAAG	20	-
chr7	129414807	129414828	TATGGCACTGGTAGAATTCACT	3	-
chr7	130550145	130550166	TCTTTCTCACTTTGGCAGTAAG	3	-
chr7	130561507	130561529	CTAGCACCATCTGAAATCGGTTA	306	-
chr7	130561544	130561566	ACTGATTTCTTTTGGTGTTCAGA	25	-
chr7	130562267	130562289	GCTGGTTTCATATGGTGGTTTAG	13	-
chr7	131003424	131003445	TTAATTTTTTAAAAAAACTACC	7	-
chr7	134099090	134099109	ACCTCCTCACTGTCTCCAGC	3	-
chr7	135047395	135047417	ACTGTTGAATGTTTCTAAAAATG	4	-
chr7	135612340	135612360	ACAAATTCACAACACTTAATG	13	-
chr7	135613509	135613531	CTTTTATAAATCATGCATTACAT	9	-
chr7	138711307	138711329	TCATAATAATATCTACCTCACAG	30	-
chr7	138711559	138711579	ATAATTCATCACCTTCGACTG	21	-
chr7	138728896	138728917	AATAGGACAAGACAAATTACAG	8	-
chr7	139254687	139254709	AAATTTCCATGCTGCTCATAAAG	7	-
chr7	139256491	139256511	TTTACTTCCACTGGTACTCCA	7	-
chr7	140086578	140086599	ATACCGGGTGCTGTAGGCTTTA	2	-
chr7	141018723	141018741	TTTTTTGGCAGAAATATCT	12	-
chr7	141432599	141432618	ATACTGACACAGGGCTTTTT	1	-
chr7	144149603	144149625	AAATTCTAAATATTGACACTTAG	4	-
chr7	147397073	147397088	TGGGTGGATGAACCTC	4	-
chr7	150893033	150893047	AGCGGGGGATCTTCG	18	-
chr7	152457090	152457103	GACGGACGCAGCTC	3	-
chr7	155170790	155170806	CTGGACGCGAGCTGGGC	3	-
chr7	156127436	156127455	GAAGTGGGTGGGCGGTGCTG	7	-
chr7	156797658	156797680	AAACTGTACTGTCTTTATTTTTG	22	-
chr7	157757831	157757849	CTAGCTCCCTTTCCAACTC	6	-
chr7	157825180	157825197	TCTCAGGCGGAGGAGCCA	3	-
chr7	158396239	158396260	ATTTACACTACAAAATACACTG	12	-
chr8	1949962	1949975	GACAACGTGGCCGA	9	+
chr8	3348312	3348324	GACGATCGCCTTA	6	+
chr8	6618913	6618933	ACTAACTCTTTTTGTCTCTTT	3	+
chr8	9634575	9634597	TTCACAATTCACACACTACATTT	6	+
chr8	9636742	9636763	TTAGGACAAGTTTATTACATTT	11	+
chr8	11661632	11661654	ATTTTATAAAACTTACTTTTTAG	2	+
chr8	12896730	12896748	ATTGCATGGTAACCATCTG	1	+
chr8	16546593	16546611	TGAGCTGGGTTTAACATGT	1	+
chr8	17118352	17118374	ACCAATTAGAGCTCCTTTTTATG	5	+
chr8	18645961	18645975	TCTGACCATCGCCTA	1	+
chr8	22009346	22009365	GTGGTGATGCAATCGAACTC	1	+
chr8	24813329	24813343	AGTTCGGCGATCTCC	9	+
chr8	25275306	25275325	AATGTGTTAAGTAATGTGAA	1	+
chr8	26240589	26240610	GCTGCCTGAGTGCCGGAGACGG	6	+
chr8	26515129	26515150	TTTTTTTCTCACCTGCACTTAG	6	+
chr8	27290892	27290913	TGGGGGTGGTCTCTAGCCAAGG	5	+
chr8	27864092	27864108	CTCAGCTGGAGGTAGGG	4	+
chr8	29964421	29964442	TTTACTTACCTGGAAAATAATT	6	+
chr8	31961560	31961580	CTTAACGACAGGGATACTTTG	15	+
chr8	36961067	36961089	ATGTGATTTTTCCCAGTGTTCTG	1	+
chr8	38119359	38119378	ATAATCCTTTATACTTGCTC	4	+
chr8	39236561	39236580	GGCACAAAGGTTGGCTCTGG	1	+
chr8	42156046	42156063	ATTGCATGCATCCATCTG	14	+
chr8	50814668	50814684	TTTCATCGTGATGGGGA	1	+
chr8	56808429	56808447	GAGCCTTTTCTTGATTTTG	5	+
chr8	56924158	56924177	TTTTCAAATAGGCTTAACAG	13	+
chr8	62124099	62124115	ATCCACTGGAGGGCAAG	14	+
chr8	67026422	67026443	GTGGGGGATTAGCTCAAATGGT	17	+
chr8	73017947	73017969	TTTGGTACATACTCTCTAAACAG	9	+
chr8	73975950	73975970	TTGTTTTGGTGGGGGGATGGC	1	+
chr8	86126456	86126477	TCTTATATTTTTACTGCCACTA	15	+
chr8	90831516	90831530	TAGCACCATCCGAAA	25	+
chr8	96433581	96433596	AAATTTCGGTTGGGAA	1	+
chr8	98506530	98506547	TCCCCAATTTCTTAGAGA	4	+
chr8	98877062	98877083	TCCCTGTCCTCAGGAGCTCATG	24	+
chr8	100417755	100417777	ATCTCAGTTACCTCAATTCATTG	7	+
chr8	124824570	124824592	TCATTTTTGCACATATTAATACC	6	+
chr8	125498201	125498223	ACTTCTATGGTGCCTACAACACG	12	+
chr8	125501196	125501218	TTCACCAATTATAGCATTAACTG	13	+
chr8	125522695	125522715	ACAAATTCACAGTATCTAATG	1	+
chr8	126010761	126010774	CTGGCGGCGAGTGG	2	+
chr8	126011459	126011479	CTTTTACACTAACTTTATATG	4	+
chr8	127302350	127302368	TCAGTGCATAGAACCTTGT	14	+
chr8	134655076	134655091	CCTACAGTGCAGGTAG	18	+
chr8	141282103	141282121	TGGTGGTGACGGGTGATGG	9	+
chr8	144857548	144857565	AAAATGACCCAGAGTGAA	9	+
chr8	145749717	145749737	TCTCTCTTCTTACCAAGCTAG	7	+
chr8	146222370	146222391	TATCTTTTCGTGTGCTAATTTG	5	+
chr8	4904689	4904708	CCTGAAATCAAGTGATCTAT	6	-
chr8	5451595	5451613	GAAGTCCACTGAATCTTAT	15	-
chr8	8397845	8397861	AGTAAATACTTCGCTCA	6	-
chr8	14710992	14711013	AGATCAGAAGGTGATTGTGGCT	7	-
chr8	22102486	22102510	GAAAAGCTGGGTTGAGAGGGCGAAA	4166	-
chr8	22879990	22880011	CACTTGGCATTATTTTTATAAG	14	-
chr8	27142932	27142954	ACTATTATACATAATGCTGCTAG	13	-
chr8	27667885	27667907	AACTCTTCTCTGTATGCACTAAT	20	-
chr8	28401578	28401591	CATACTCTGCGGTA	1	-
chr8	30657062	30657082	ACTCTTCTTGTAGCATTAAAG	21	-
chr8	30668117	30668134	TAAACATCTCTCTCCAGC	1	-
chr8	35150220	35150241	AAAAAAAGGAAAAAAAAGGAGG	6	-
chr8	38786568	38786586	AGAGGGGGTATAGCTCAGA	29	-
chr8	41789171	41789192	CTCCTTAAACTTATTATTATTG	3	-
chr8	41789552	41789573	AACCTGATCTTCTCTTTTTTTG	24	-
chr8	48611465	48611482	TGAGAACAGAACTCCCTG	3	-
chr8	48769771	48769792	AGGAGAAGGAATTCACTACATG	13	-
chr8	50720437	50720459	TCTATATACTTACCTTTATCAGA	6	-
chr8	55464348	55464366	AGGCGAGCTCTGGGAGGAC	1	-
chr8	55585750	55585770	TCCTCAAATATCGCTAAGTGA	1	-
chr8	56755186	56755222	TCGTCCGACCTGGGTATAGGGGTGAAAGACTAATTGA	83	-
chr8	56755268	56755288	CCTGAGGAGGGCGAAGCCAGA	1	-
chr8	56980513	56980535	TTCTGTAGCATTAATTATACTCA	4	-
chr8	62380440	62380455	AGTCTGACGATCCCTA	23	-
chr8	62413704	62413725	CTGCATTGGTAGAATTATTTCA	2	-
chr8	62938115	62938131	CGAGAGTAGTACTAGGA	1	-
chr8	66631431	66631452	AACTTAACTCTTGACTGCCAAG	7	-
chr8	67225545	67225562	CTTTTGCTCACATGTTCT	3	-
chr8	70580101	70580123	TTACTCCATCTATGCTGCAAAAA	8	-
chr8	70580496	70580516	CTCATGCACTTTATCTTTTTG	4	-
chr8	70602375	70602409	CCAAGGGAACGGGCTTGGCGGAATCAGCGGGGAAA	48	-
chr8	70602587	70602605	CGGGTGTTGACGCGATGTG	1	-
chr8	71485727	71485748	CCATTAAAAACTGGCATTATAC	3	-
chr8	71486232	71486254	CATTTAATGCACTAACTTTAAAG	3	-
chr8	72754863	72754885	AACTCACTTGATGGGATTATTCG	13	-
chr8	74706183	74706205	CATTTTTACTCGTGTGCATTCTG	10	-
chr8	75117953	75117973	TTTGACTGACTAATTAAAACA	1	-
chr8	75355627	75355648	TTTTTTTTAACTGCCTATCACC	5	-
chr8	80944890	80944911	TCACCTTTAACTCTTTACTCAG	33	-
chr8	80949409	80949431	CATTTAGCACTATTTAAAATAAG	5	-
chr8	81885120	81885142	ACACAACTCTGGTGCTTAATTAG	12	-
chr8	88101328	88101347	AAATGCTGTGATCTTTCTTG	9	-
chr8	88501224	88501239	ATTCAACCTAGCACGA	1	-
chr8	95887084	95887102	CTAATGCACATTTCTAAAG	3	-
chr8	95942222	95942241	ACTAACATTAGCATTAACAG	13	-
chr8	95942278	95942300	TACACTTTATTGACCAGTACTTG	1	-
chr8	96457345	96457362	TAGGGATGGTCGGGGGCA	1	-
chr8	100019749	100019771	CAAAAATCTAAAATCCTCCAAAG	5	-
chr8	101269506	101269527	TATTACCATTATGGTGCTACTG	22	-
chr8	101270745	101270766	AATAATTACCACTGTACAACCG	24	-
chr8	101300064	101300082	CATTTTCTCTACAAATACC	8	-
chr8	101533672	101533693	CAAACTATATTGCAGCTTTCAG	6	-
chr8	102211331	102211352	ATTTTTATGCTGTTCCCTCTTG	10	-
chr8	103217046	103217068	TCACAATATTCTTACATACTTTG	8	-
chr8	103217892	103217914	TTTTCTCTTTTTTACAGTACATG	23	-
chr8	103423527	103423541	AACCGTGCGTAGAGT	2	-
chr8	103661794	103661815	AACTATCATTTTTACACTATTG	12	-
chr8	103664200	103664220	CCATCTACTGTACACTTCAAG	8	-
chr8	107868136	107868154	ACGTGTTCATTTTCTTAGC	16	-
chr8	109304621	109304660	CAGGACGGTGGCCATGGAAGTCGAAATTCGCTAAGGAGTG	62	-
chr8	111680804	111680823	CTTGCATTATTTTCTTTAGA	9	-
chr8	117626236	117626252	ATTCTGATGATCGCCTG	1	-
chr8	117671124	117671145	TCCACATACTATGGCTCATTCG	2	-
chr8	128369483	128369500	TCTTCAGTATTTCTGCTT	7	-
chr8	129208347	129208363	ACTTCTAAGCATTAACT	1	-
chr8	130854386	130854408	ATTAAATCCATGCTGCAATAACA	24	-
chr8	135812813	135812835	ATGTAAACATCCTACACTCAGCT	217	-
chr8	135817161	135817183	TGTAAACATCCCCGACTGGAAGC	45	-
chr8	136067494	136067512	GATTTGTCTGCTTACTTGT	4	-
chr8	140216866	140216882	AAGCGGGCAGTGAGTGA	26	-
chr8	141297707	141297728	ACTGGAACGATTACTGTGAACG	3	-
chr8	141540203	141540224	TTAATGGCATTAGTCTCTTCTG	1	-
chr8	145808812	145808829	ACCCCGTCTGTGCCTCCA	26	-
chr8	145968046	145968064	AGCAGGGTGAAGCCAGAGG	1	-
chr9	2097403	2097423	ACACTTATGAACACTATTATG	10	+
chr9	2179167	2179183	CATGAAAGTTGGGGGTA	1	+
chr9	4586150	4586172	ATTCTTTTTTCAATGTACTGTAT	15	+
chr9	4706170	4706191	CTATTTTCTTGACACTTTTATG	5	+
chr9	5056891	5056909	TGTTAGTTAAGTGGTAGGG	1	+
chr9	5468417	5468439	CCAAACTAAACTTGCTGCTTAAT	87	+
chr9	5469192	5469214	TTTCTAGCATTATATTTATTCCT	14	+
chr9	5469806	5469824	TCAATCTAGTCCTAAAAAG	9	+
chr9	5763526	5763548	TCAACTTCTGGTCAGAAACCTTG	18	+
chr9	5774566	5774587	CTTTTTCACTACTTACATCTTC	5	+
chr9	5776483	5776505	TAATTAAAGTTGCTGCTATTTCT	17	+
chr9	6510847	6510862	AGTGCACGTGCTAGGA	12	+
chr9	7984990	7985007	ATTTCCCCCCAAGCTCCG	2	+
chr9	19454945	19454967	TTTTGCACTTTATACTTTTTCTG	18	+
chr9	20343544	20343561	CCTGCTGCAAAACCAGAG	1	+
chr9	32257583	32257601	AATCTCCTCACTTCCATAG	1	+
chr9	33029922	33029943	ACTTATATAATGGTGCAACAAG	34	+
chr9	74062880	74062897	GGGCAGTTGGGGGCATCA	1	+
chr9	74526542	74526562	TTTCTTCCGGGTCATTGACAG	1	+
chr9	79186726	79186746	CCGTGCGCCGGGACCGGGGTC	1	+
chr9	79186849	79186871	ACCATTCGTAGACGACCTGCTTC	10	+
chr9	85108181	85108202	TATACAACTTATTATTTCATTT	4	+
chr9	86673017	86673035	CTAATGTTCCGGTGTTATT	38	+
chr9	87359343	87359361	TTACGTCTCTGCCCTTTGT	4	+
chr9	91092274	91092295	ACATTTCTAGCATTACTTAATG	2	+
chr9	96233644	96233665	TTTTCCTATTTTTGCTGCTCTC	17	+
chr9	96326705	96326726	CTTGAATAATGACTCTAAAACG	14	+
chr9	96938635	96938657	TGAGGTAGTAGATTGTATAGTTG	128	+
chr9	96941123	96941145	AGAGGTAGTAGGTTGCATAGTTT	111	+
chr9	96941177	96941197	CTATACGACCTGCTGCCTTTC	3	+
chr9	97222601	97222621	CTTCTTCCCATGTCTTCCATG	6	+
chr9	97847547	97847569	ATCACATTGCCAGGGATTACCAC	6	+
chr9	97847787	97847808	TTCACAGTGGCTAAGTTCTGCA	187	+
chr9	97880737	97880755	GTGCATGGGCTTTAAGTAT	16	+
chr9	102590463	102590483	ATCACGGCTACAGCCACCACG	16	+
chr9	102955190	102955211	CTACTACAATAAGACACTAACC	14	+
chr9	107093741	107093759	TGTAAACATCCCTGATTGT	11	+
chr9	108152676	108152698	TTTTTAAACTTATTGCACTAAAT	7	+
chr9	108310371	108310393	ACATTCATATCTGCACTATTATC	19	+
chr9	108311115	108311137	CTTAAAGGTCTCTAAAATTAAAG	5	+
chr9	108398462	108398482	CCAATTTTAATGACACTAAAA	5	+
chr9	112931244	112931266	TGCATTAACTCCATTTTCTCCAG	15	+
chr9	114694607	114694629	ATATTTGACTACATTCAACTCAG	4	+
chr9	117360110	117360130	ATATGGCATTAAATTATTTCC	6	+
chr9	117447133	117447152	TTCACAGTGGGTAAGTTCTG	1	+
chr9	119462991	119463009	TCTCTATCAAGCATTAAAT	5	+
chr9	121318527	121318546	AATGTTGCGTGTGTGGAGAA	1	+
chr9	122981828	122981845	AATGACATGATCACCCCG	6	+
chr9	129600385	129600407	TTTTACTTAATTGAATGTTAATG	23	+
chr9	129643965	129643987	AATTTTTGTTAGTTGTCCAGCAG	7	+
chr9	131457083	131457105	CTCCATGGTTCTCAATTTATTTG	9	+
chr9	131765180	131765202	CTCAAAACTCTGCGCTACAACTT	5	+
chr9	135568892	135568914	ATTATACTCTCATGCTAAAATAA	24	+
chr9	139565105	139565124	TCGTACCGTGAGTAATAATG	7	+
chr9	1538379	1538398	CACTGACAGAGCTAATGAGT	7	-
chr9	4232839	4232860	TTTTTAACTTACCACTATTTAG	3	-
chr9	4378436	4378458	AAAAGCTGGACTGAGAGGGTGAA	3	-
chr9	14523422	14523442	AACAGAAACCTCAAGTAGAAT	1	-
chr9	14647067	14647086	TTTATTGCTGCTATTATACA	4	-
chr9	14654927	14654947	TCACTTCAAATATTACCTCTG	14	-
chr9	15658382	15658402	TTCATCATCTCTTCACCCAGC	1	-
chr9	16203445	16203461	TGAAGGCTCTCAAGGGA	10	-
chr9	20149254	20149269	TGAGAACTGAATCCCA	5	-
chr9	24518167	24518188	GCTAACTGGTCCTAATAACTCT	4	-
chr9	25170263	25170282	TTAGTGTTTCCTATTTTATG	13	-
chr9	33255081	33255103	CCAATTTTCCTACTCTCACACTG	3	-
chr9	34086546	34086566	AACTTCTATCATTTTAAACTG	6	-
chr9	35059620	35059642	TTCATCATTGGCGCTACCAACCG	15	-
chr9	35657748	35657770	GGGCTCATTCTCAGCGCGGCTGT	8	-
chr9	36339197	36339215	TTTTAATTATGCTGCAATG	2	-
chr9	37026943	37026965	CCTCCTCAAAGCTGCTCCTTCCT	20	-
chr9	37511317	37511333	ACCGTACTGTGAATATG	17	-
chr9	37780655	37780676	ATATAGGTGGACTTTTTTACAG	8	-
chr9	71809856	71809872	TAATCCCATAAAGCCAG	4	-
chr9	72326013	72326034	CCAAATATTTATACACTACAAA	14	-
chr9	74298639	74298658	ACTTTACAAAATATGCTACC	12	-
chr9	79001735	79001757	TTTATCATAAACCTGCGGGGAAG	11	-
chr9	86276318	86276341	AAATCATTTGCACTCTATAATTTG	27	-
chr9	86584687	86584707	CAACAAATCACAGTCTGCCAT	2	-
chr9	87916500	87916514	GTTTTAGTGGAACTC	1	-
chr9	94405853	94405869	TACAGGCCGATGATTGC	2	-
chr9	95016679	95016701	ACTCTTTTCATTATTATAAATTG	1	-
chr9	95040530	95040552	ATTACTCATTTTAATGGAAGCCA	11	-
chr9	95475406	95475427	ACACATGTTCTTTTTTTATCCG	4	-
chr9	95845021	95845043	ATCTGGTCCCAGTGCTGTAATGG	10	-
chr9	95946563	95946584	CGAGTTCCGGGCGAGGTCCGCG	14	-
chr9	97999631	97999653	ATAATAAACTTCACTCTTTCAAG	7	-
chr9	99150409	99150430	CTTATCATAGGCTGCTATTCTG	2	-
chr9	99654246	99654268	ATTTCTCAACCCTTTCCTCATCG	10	-
chr9	100849485	100849507	TCACTTACACTACTTTAATCCAG	10	-
chr9	101979677	101979699	ATAATTTGTATTTTTGCACACTG	5	-
chr9	102842294	102842315	ATAATATGATAGGAAATTAAAC	4	-
chr9	104620926	104620944	TGTAGTTTTCTACTTTATG	19	-
chr9	109563908	109563927	TTTGGACTGGCCCAGGGAGG	8	-
chr9	111760548	111760563	GAGGTTGACCTGTACA	18	-
chr9	111808557	111808574	ATATTGCACATTACTAAG	4	-
chr9	113004409	113004427	TGGGAGGGAGAAAGGGGTG	1	-
chr9	119249979	119249999	TAGTGTTTCCACTTTATGGAT	54	-
chr9	122997432	122997453	GGTGGGAGGTTTTGAAGCATTG	5	-
chr9	123943228	123943251	TTTATTGCTGTGAAATTACTTCTG	37	-
chr9	124102546	124102565	ACTTTTAAATTCACTACTAG	11	-
chr9	125611320	125611342	TTATATACTAGCATTCTTTACTG	6	-
chr9	125611422	125611444	CTGCTTTATTTATCTTTTTCATG	10	-
chr9	125611554	125611575	CTATAGAAAATTAACAACTCAG	12	-
chr9	127640682	127640702	CAAATTCATCTGTGGTGCAAT	29	-
chr9	127642551	127642573	CCACAGTGCTGCTAATATCCCAG	15	-
chr9	130511644	130511666	CACCTTCCCACTGCGCTACCTCG	7	-
chr9	131154911	131154932	AGAATTGTGGCTGGACATCTGT	5	-
chr9	132657539	132657560	ATTCTTATATTGGCACCAAAAG	11	-
chr9	133005604	133005619	GCGATAATGCGGGTGA	3	-
chr9	135136970	135136992	ACTTTTCTATGCTGTGAATTAAT	6	-
chr9	136720105	136720122	GTAATTGGGCTGAGAGGA	1	-
chr9	137339026	137339044	CAGTGAGTGCCGGGCGAGA	4	-
chr9	138134651	138134670	ACCTGCTGCCTGTCAGGCTG	8	-
chr9	139371580	139371602	CCATATCTTCCTCACTACATTCC	8	-
chr10	5788558	5788578	AAATGCACATGTACCAATACA	2	+
chr10	5805520	5805538	ATACTACACTACAAAAATC	16	+
chr10	11371390	11371410	CTAATGTGCAATTCTAACTCT	19	+
chr10	12292554	12292574	TACTGTTCTGATAATAAAATG	2	+
chr10	14108258	14108275	CCTGCTGCCAAACCAAAG	1	+
chr10	14886379	14886399	ATATATACTGTGACTTCATTG	15	+
chr10	14888864	14888886	ATACACAACCATAGGATTAACTG	1	+
chr10	17277226	17277246	CTAACTACCAAGACACTATTG	15	+
chr10	18964168	18964188	CTCTATTTATTCTGTGACATG	8	+
chr10	23747170	23747187	CAGTCTGATGAATGCTTA	1	+
chr10	25020514	25020528	ATCATACCGTTGCAG	5	+
chr10	27827087	27827107	TTTTATATCATAGCAGTAAAT	19	+
chr10	28897145	28897167	ATTCTTGCACAACTCCTTCCACG	11	+
chr10	31641039	31641060	ACTTTATTCTGTTACCTATTTG	2	+
chr10	31888924	31888940	CTGTGCGTGACAGCGGC	3	+
chr10	35442539	35442560	AAAGGATGTACCTTAAAACTGA	2	+
chr10	36387396	36387415	GACTATAGAACCCTCCCTTA	5	+
chr10	43493083	43493100	ATCCCAGCGGTGCCTCTA	14	+
chr10	63853269	63853291	ATTTTGACACTATTAAACAATCC	2	+
chr10	63856541	63856563	CCAACTATAAACACTCAATTTTG	44	+
chr10	66308068	66308085	TTAACACTCCTTACCAAG	4	+
chr10	69524343	69524361	GAAGCGGGTGCTCTTATTT	1	+
chr10	69677554	69677574	CTTAGCCTGCCTTAAAACTAG	3	+
chr10	70452289	70452310	CTTGCTGTGTAGAGTTCCATCT	7	+
chr10	70535172	70535193	TATTATTTTATTGCTGCTTTAG	1	+
chr10	70743338	70743355	ATAAATGGTGCTTAAATG	1	+
chr10	72687428	72687445	TGAGAATGGAACTCCCTG	1	+
chr10	75530807	75530829	ACTTTCTCTGTCATATGCACAAG	18	+
chr10	78770103	78770122	GGTGAAGAAGGTCTTTGGAT	5	+
chr10	89652365	89652385	AAAATACTACTGAAATCAACT	10	+
chr10	89653960	89653980	ACTTTGTGATGTAAACTATTA	4	+
chr10	89725504	89725522	CTTTCCCGTTTTATTCCAG	6	+
chr10	89726416	89726438	ACCTTACACATTCTATTACAATG	25	+
chr10	89726439	89726460	AATTTTGCAGTTTTGCACATTT	7	+
chr10	90770771	90770789	TTTTGGGGCATTGAGTGGT	15	+
chr10	91068482	91068503	TTTATTGTGCAATTAAAACAAT	2	+
chr10	91178700	91178721	CTCTTTGAATTTCTCATATTAT	7	+
chr10	94300422	94300442	GATGATGATGATGATGGTCTA	1	+
chr10	94405159	94405180	TCAAAAATTTTGTGCTGATTCT	2	+
chr10	95288305	95288326	CATTTTTTATCCAAGCACTTAG	2	+
chr10	98744933	98744955	TAACCTTTTATTTTGCATTAACT	9	+
chr10	100551454	100551473	TTTTCAAAATAATTTCATAC	11	+
chr10	104196277	104196299	TGAGAACTGAATTCCATAGGCTG	539	+
chr10	104248190	104248208	ATTCTCCAAGGCTAAATAC	15	+
chr10	106406542	106406564	AATGTGAGTGCCTAGTGGGTCAC	8	+
chr10	108649732	108649752	ATTTCTCAATTACACTACTAT	3	+
chr10	112270250	112270272	ACATTTCATACCTGTGCAATACT	84	+
chr10	112659610	112659631	TCACACAAGATAGCATTAAACG	17	+
chr10	112773038	112773059	TATAATTACATATTGCTGCTTG	21	+
chr10	115358103	115358115	GACGATCGCATAA	1	+
chr10	115489344	115489366	TTAATGAATCACATTTTTTTATG	2	+
chr10	115668347	115668365	ACTATCACTGTAATTTAAG	21	+
chr10	116624007	116624029	ATTATTGCATTAACATACAATTG	17	+
chr10	118204517	118204530	TATACTCTGCGACA	1	+
chr10	124672700	124672717	TTGGGGTCACTAGCTGGT	13	+
chr10	127368607	127368624	CTCTTAATATATTCTAGA	4	+
chr10	130421160	130421174	CGGATCGCATGGCCT	4	+
chr10	132834229	132834243	GTCGTGTGTTTCTTC	11	+
chr10	134596714	134596736	ATTTTACTTTAGAACACTACAGA	13	+
chr10	3820476	3820497	ACCTTCATAATGGTGCCTTACG	25	-
chr10	4293644	4293661	TGAGAACTGGATCCCATG	5	-
chr10	5827191	5827213	AAACCATTAATAGAATTAAACTT	10	-
chr10	8519049	8519070	AATATATACCATTGATTTTAAG	1	-
chr10	11226772	11226790	AATGACACGACCATTTACG	1	-
chr10	13709339	13709358	TGGGGGGGTGGGGTGGGAGG	1	-
chr10	14562238	14562258	ATTTCTCTAGGCATTCTAATG	16	-
chr10	15197148	15197170	CTGCTTTCACAGAATTATTCTAG	1	-
chr10	16020581	16020600	AGCTGTGGATAGGGGTGAAA	15	-
chr10	16207082	16207099	CAGTCTGCAGATTGCATA	1	-
chr10	22445351	22445373	TGTGATGATGATGATGCTGATGA	1	-
chr10	27486135	27486157	CTTGAATAATCAATCTCTACTAG	9	-
chr10	30611394	30611416	ATTACAAATTTCTCCCTTACAAT	8	-
chr10	32300064	32300086	TTTAAATTACCTAGCTGCTACTG	11	-
chr10	33061853	33061869	AACCAAAGGAATCTATG	2	-
chr10	47013789	47013806	TAGCACCCTCCACTCTGT	1	-
chr10	49790493	49790515	CCTTTCATCCAAATTGCACTAAG	21	-
chr10	50730381	50730403	TTATTACATCTCCTTTGGTGCTG	8	-
chr10	50911151	50911174	AGACCTTGTTGAGCTTGACTCTAG	2	-
chr10	50911226	50911248	TCTCACTGTCCCTATCTACTATC	46	-
chr10	50911357	50911379	TGCCCAGTGCTCTGAATGCCAAA	1	-
chr10	52103442	52103462	CCTTTCTTTATGCACTTTCCT	14	-
chr10	61669227	61669243	GACACTGTGACATCCCG	7	-
chr10	64572225	64572245	TACACTGTTCTCTAAATTCTG	2	-
chr10	64967836	64967857	TTTCTTCTACAAATACACTCCG	11	-
chr10	64975353	64975371	ATATTGGCATTACATCACG	3	-
chr10	69748441	69748462	TTTTCTTCATACTGCATTAAAG	5	-
chr10	75237902	75237923	AAAAAAGATTACTTGAATTCTG	11	-
chr10	76776111	76776129	ACAATGTGATTTCTGTCTA	1	-
chr10	77796550	77796566	TTCCATCCCCACTACAG	18	-
chr10	79551959	79551981	CTTTAACACAAAACAGATAACAC	12	-
chr10	79733640	79733659	CCTCTCATGACACTAATTTG	6	-
chr10	81927037	81927055	CACCATCACTGATGCTCCC	1	-
chr10	88811326	88811347	AAATTAAGGTTAGCGGATCATG	3	-
chr10	90918086	90918106	TTCTAGAGTTAATATATGCAT	11	-
chr10	91343419	91343440	AATTTAATGAGTCTGGCAAAAG	6	-
chr10	95790499	95790515	GGATTGCACTCTGCAAC	7	-
chr10	96936511	96936529	AATCCCACTCCTGACACCA	6	-
chr10	97635768	97635790	CAAATAATTATTGTGTCATATAG	6	-
chr10	100202014	100202036	TATCATATGGCCTTATATAAATG	6	-
chr10	101455570	101455591	CTTTCATCCTCATAGCATTATT	17	-
chr10	101911648	101911670	TATTCCTTTCTAAACTGCTACTC	6	-
chr10	102032819	102032841	ACCAATCTACCTCCATCTCCATG	10	-
chr10	105154057	105154079	ACTCGGCGTGGCGTCGGTCGTGG	21	-
chr10	105154096	105154118	TCGACCGGACCTCGACCGGCTCG	27	-
chr10	105356137	105356159	AAATTTCACACTGGCATTAACAG	40	-
chr10	105359413	105359436	TTTAATTAATGCACTTTAAATAAG	11	-
chr10	110635356	110635375	GTGGGTTGGGGGCGGTGGTG	6	-
chr10	110763536	110763554	TAACTGCAGGAAAAGAAAT	5	-
chr10	112629966	112629986	TACCTGGCATTATTTCATCTG	13	-
chr10	114190255	114190274	CACACTCTGGACCTCACCTG	1	-
chr10	115610332	115610351	ATACACTCACTTCCTGCTAG	1	-
chr10	116131720	116131742	CATTTTATCTTTTTTTTTCCTTG	1	-
chr10	118060500	118060521	CAGGTGCTGTGGTTTTTCTCCA	17	-
chr10	124691416	124691438	ATATTTGGCATGTGTAAACTTAG	4	-
chr11	826877	826892	AGAGATAACCGCTGAA	4	+
chr11	3838564	3838582	TATCCCTCGTGCTGCTTAG	29	+
chr11	6630839	6630861	ATCCCTCTACAATGTACTACATG	8	+
chr11	7648906	7648926	CCATAGGGAAATTCTGGTTTA	1	+
chr11	9467483	9467504	CTGGTGACTTTGTGGTGCACTC	3	+
chr11	9468251	9468271	TAAAAACAAATGCACATATTG	2	+
chr11	9610721	9610747	TAAACTTGTAGCATTAAACAATCATTG	172	+
chr11	9754076	9754098	CCATTCATTCTACTATTCATCTG	11	+
chr11	11977940	11977962	AAAAGGGATGTGCAAAAAAATAA	8	+
chr11	13750712	13750734	ACATTTATTTGGACAGTAATACT	26	+
chr11	14326197	14326215	GAGGACTGCAGTGGGGAAA	1	+
chr11	20890576	20890593	GGGTCCAGCGGTTGGAAG	2	+
chr11	25917966	25917983	AATCTTGTTAAACTTTGT	4	+
chr11	29199048	29199065	ATCCCACGTCTGCCCGCC	1	+
chr11	32953412	32953434	CCACTTCACCTTTGGTGCTTCAG	4	+
chr11	32953436	32953458	ATTCAACTTTTAACACTACATCA	6	+
chr11	32998802	32998824	ATATATCTCTACAACACCTTTTG	16	+
chr11	33001191	33001211	TTTCCAAAACTTGAAAATATG	9	+
chr11	33377925	33377945	CATTTTGACCAGTTTTCTTCG	14	+
chr11	43787827	43787848	AATTCCTCTTCTCCTCATAATG	4	+
chr11	43880531	43880553	TAAATTATTAATAGCATTATATC	3	+
chr11	43919055	43919075	AATTAATTATGGCTGCCTATG	3	+
chr11	45169253	45169274	AAAAATTGCTGGTGTGTGTCTA	6	+
chr11	45903936	45903957	CCTCCCCTGTGACCTTTCCTAG	7	+
chr11	48100933	48100951	TGGAAGGGTGAAAGGGTTG	4	+
chr11	56552821	56552839	CACACACATCACTGAATCT	8	+
chr11	57193226	57193238	AGCTTGTCGGTCG	2	+
chr11	57408725	57408746	CAGTGCAATGTTAAAAGGGCAT	5	+
chr11	57585658	57585679	TTTCCTGGTGCTCTTTTTTCTC	8	+
chr11	57589680	57589696	ATCGGGGCAGGGGGAGT	1	+
chr11	58514813	58514831	TATTGCACCTGTCCTGATG	1	+
chr11	59318764	59318786	TCTGGCTCTGTGGCGCAATGGAT	11	+
chr11	61133506	61133524	TATGTCTACAGCATCCAGG	6	+
chr11	61347076	61347094	TGTGGGGCTAGGGCAACAG	4	+
chr11	64636594	64636614	AGAATGCCTCATCCCCCAAAT	10	+
chr11	65223920	65223942	AAACAAACCATGGTGAGAATTTT	11	+
chr11	66386007	66386028	CTGGGTGCTCTGAGGCAGGCTG	18	+
chr11	67054005	67054027	TTTTTATAAAAAATGGTGCCTGA	22	+
chr11	68265511	68265532	ACATTTCTTTTTCTATTATAAG	21	+
chr11	68346091	68346113	ATTTATACACTGAACACTTTCCT	19	+
chr11	68715383	68715404	CCTTCTTACATCTTTTTTCCTG	8	+
chr11	70049269	70049288	GACGATACGCCGGGCGCAGG	8	+
chr11	74353641	74353663	CCCAATATGCTGCCTCAACTCTG	11	+
chr11	75283495	75283518	TCTTCTGACACTAAAACACCTCAG	55	+
chr11	75284075	75284091	ACTGGACCTGGAGCCAG	1	+
chr11	76261198	76261220	ACACAATAGTGCACTTTAAAACC	1	+
chr11	76391619	76391633	TACGATGATCGCCTA	18	+
chr11	77597495	77597516	TGTTGATGCCATGTGATTTCTG	1	+
chr11	77597619	77597637	TTAGTGACGCACATGAATG	1	+
chr11	85195044	85195072	AATGCAGCCCAAAGCGGGTGGTAAACTCC	12	+
chr11	85195131	85195152	GAAAAGAACTTTGAAGAGAGAG	23	+
chr11	85195160	85195181	GGGCGTGAAACCGTTAAGAGGT	20	+
chr11	85195209	85195231	CGGAGGATTCAACCCGGTGGCGG	4	+
chr11	85989454	85989475	ACTCATCATAAATGTGGTGCTG	1	+
chr11	88282978	88282991	ATACCCGCTGAACT	9	+
chr11	92234222	92234242	GAGACTGATAGTGCACAAGAA	11	+
chr11	93458928	93458949	AATCAACAACCTGACACTAACT	2	+
chr11	94281712	94281734	CATTTTTATTCACATACACATTG	20	+
chr11	94281826	94281848	GTTCAGCTCTAACATACCTTAAG	8	+
chr11	102194768	102194787	AATATTTTTGCTGTGAAACA	9	+
chr11	102206788	102206810	AATTATTAATGAACAAGAACATG	23	+
chr11	107976458	107976480	ATTTTTATTCATTGTGGTGCACG	11	+
chr11	108693620	108693635	ATTGCTTCTCGGCTAT	18	+
chr11	110036749	110036770	ATATTAATCTTTGGTGCATCAG	72	+
chr11	110037089	110037110	ATTTACAATATGGCACTTTTCG	13	+
chr11	110041443	110041465	CTTTATACCGGGTGTTGCATCAG	8	+
chr11	111367076	111367089	CATACTCTGCGACC	2	+
chr11	117038461	117038480	TTCTATCACTGGCACTACAG	3	+
chr11	117040820	117040839	ATTTCTTTGCACTACTTTAG	21	+
chr11	117798198	117798220	CCCTTCTCCACCTCTTTTCCAAG	1	+
chr11	118351233	118351255	AACTTGGCATTAACTTTCTTTAG	7	+
chr11	118396761	118396783	CTTTTAATTCTCTTAACACTATA	23	+
chr11	118397108	118397129	AATTGTGGTGTTTCTTTTATTG	9	+
chr11	120959466	120959488	TTTATTCTCTTAATGCACTTCAG	43	+
chr11	121179062	121179084	TTAAATTGATGCACTACACTTTT	21	+
chr11	124610441	124610455	TCCAACGATCGCCTA	21	+
chr11	125049989	125050004	CCGCGTGTACTGGTCC	3	+
chr11	125454313	125454335	CCACTACAACAACACTAAACCTG	7	+
chr11	126063923	126063939	AGTGTGTAGGGATCAAA	4	+
chr11	128781960	128781972	CGACGACCGCCTC	1	+
chr11	134262223	134262239	GATCGGCCATACTGGGA	14	+
chr11	311940	311956	ATTCTGACCCCGCCACC	1	-
chr11	494549	494571	CTTATTTCTGCCAGTATATTTTG	6	-
chr11	568111	568133	CTGTGCGTGTGACAGCGGCTGAT	135	-
chr11	2258036	2258052	TTTGCCGGATCAAGAGC	2	-
chr11	5684968	5684989	ATGACACATATTTGAGGTGATG	3	-
chr11	5693194	5693215	AATTTTTCTCTTGCTGCTTTAG	3	-
chr11	10874571	10874591	ACTTCTTCCTTTTGCTACAAT	10	-
chr11	10875823	10875844	CTTATCAAACCTTGTGCAAAAG	14	-
chr11	14119858	14119871	CATATCAATAAGCG	3	-
chr11	18105094	18105116	AATTTCTTTCTAATATTTTTCAG	2	-
chr11	18501909	18501931	ATTAATGCACTTTCTATCCTCTG	3	-
chr11	18636729	18636751	TCACCCCACACAATAAGGCTAAG	5	-
chr11	32613024	32613046	CCTTTTTCTTTTCATTACATCAG	1	-
chr11	32741619	32741637	TGTGCTGTCTTTGGTATTG	1	-
chr11	34439266	34439282	AGGAAGGAACCAAAAGA	1	-
chr11	38426564	38426582	AATTTCACACTACCTTTTT	7	-
chr11	43829700	43829716	ACATGGCTTTCTCACCA	4	-
chr11	47376702	47376722	CCTCGCCCGGCCCGGACACAG	1	-
chr11	47376805	47376827	AAGTGCTGGGCCGCGGGGGCCTG	1	-
chr11	57471244	57471265	TCTCTCTCTTTTGTGCAATTTG	5	-
chr11	57958112	57958124	CCGACGATCGCCA	124	-
chr11	59404513	59404535	AATAAACATTTTGCACATACATG	15	-
chr11	62482252	62482273	ACTGGGACAGTGAAAATAAACG	25	-
chr11	64658672	64658695	CTGACCTATGAATTGACAGCCAGT	158	-
chr11	65546426	65546447	ACCTCTTGGATCAGGTGGACTC	14	-
chr11	67169049	67169062	CCCCCCGCGGACGC	2	-
chr11	68028950	68028971	ATTAATTCCATGATCACTAAAG	15	-
chr11	68855390	68855410	GCCACAGGTGCGGGTGCTGGC	1	-
chr11	71808919	71808938	CCTACAGTGCACTTTCTCAG	23	-
chr11	72549228	72549250	CACATCTCTTCCACAACTAACAG	23	-
chr11	72549457	72549475	ATATTACTGTGACCACAAG	9	-
chr11	74706526	74706540	TCCGACGTATGCCTA	1	-
chr11	75226199	75226216	CCCCTGGCATCTCCACCA	1	-
chr11	75946910	75946927	AGGGGTATGATTCTCGGT	3	-
chr11	77033864	77033885	ACACCTCATTGTACTTGAAAAC	19	-
chr11	78009545	78009563	TACTGATACAGGGCTTTTT	8	-
chr11	79151602	79151618	GCGCGGCGCCTTGCCTC	6	-
chr11	85669091	85669113	CCTTCTTTTCACTAAAACTCTAG	11	-
chr11	85679702	85679724	TTACTGGTGCTTTACATAAATTG	6	-
chr11	85707952	85707972	CACATCAAAGCTGCCCAATGA	3	-
chr11	90758818	90758838	TTGTTTTGTTGTTGCTGTATC	11	-
chr11	95709443	95709471	TATTAAGCCCTATGAAGATAAATAACTCT	22	-
chr11	102862945	102862963	TCTGAATACTTTCCATCAT	6	-
chr11	107390218	107390239	TTTATTTCTCTGCACTTTAAAC	7	-
chr11	111692168	111692192	AAGACCCTGTCGAGCTTGACTCTAG	11	-
chr11	113668608	113668630	ATTTTATAAATGTGCAATAAAAG	6	-
chr11	114014589	114014609	TGGAAACATCCACACTTTCAG	3	-
chr11	116532255	116532269	TCGGTAAAGGCGTAT	7	-
chr11	116738088	116738108	TTATAATCCATTCTCTTGAAG	5	-
chr11	116930787	116930808	CTTTCAACTTTTTTCAACTATG	16	-
chr11	117092986	117092997	GACGATCGCCTA	1721	-
chr11	118620243	118620265	TAAAATGGAAAGTATTACTGAAG	13	-
chr11	120683263	120683283	GCTGTGAGAATTAAAGTGAAT	1	-
chr11	122195489	122195508	ATTCAATAAGGGTGTTCTTG	2	-
chr11	122930042	122930064	CCTTCCTTGGATGTCTGAGCGAG	4	-
chr11	125765421	125765443	TAACCATGGATTATGCAGCTCAG	5	-
chr11	126133289	126133311	TTAATTGCTGCTAATTCTAATTC	2	-
chr12	3310197	3310214	CTTCACGGCCGGCGCCTT	4	+
chr12	4033240	4033256	AGGGTGTGGCGAGCTCC	3	+
chr12	4410854	4410876	TTTTTTTTTTTTGCGCTGCTAAG	11	+
chr12	4414172	4414190	TTTTTTGCTTTAAAACAAG	5	+
chr12	4468535	4468555	CTTTCTGGTATTAACAATATG	27	+
chr12	6632134	6632155	CAACTCTACCTCAACCCCAAAG	71	+
chr12	6840769	6840791	CCCTTGGGTCCTGGGAATGCTGC	18	+
chr12	7072905	7072924	TAATACTGCCGGGTAATGAT	10	+
chr12	9549204	9549216	CGACGACCGCCTA	2	+
chr12	9847639	9847660	TTTTCATGGTGCTAATATTACC	13	+
chr12	10107645	10107667	AAACTTTTGCATTATTGGTGCAA	23	+
chr12	11987673	11987694	CCATGGGCATGGAGTAATTCTG	7	+
chr12	12509694	12509711	TGTTGTGGGTTCGAATCC	6	+
chr12	12644832	12644849	CTACAGTCTGATGATCTA	46	+
chr12	12795233	12795254	TTTGCACCTTAACTCCACATTG	37	+
chr12	12874106	12874127	CACAATAACACTAAAATTTTAG	22	+
chr12	12874152	12874174	AAAGCGTTGGATGTAGCATTATG	8	+
chr12	14653678	14653698	TTCATAGCATTATATAATCAG	16	+
chr12	14768589	14768610	TATATATTGTTAAACTCATTTA	19	+
chr12	19671869	19671891	ATATGACTCTAATTTTTTTTCTG	15	+
chr12	20704398	20704436	GTGGGTGGTGGTGCATGGCCGTTCTTAGTTGGTGGAGCG	332	+
chr12	20704455	20704480	GATAACGAACGAGACTCTGGCATGCT	11	+
chr12	22840865	22840887	AATGTCAGTACTCATTTATTTAG	10	+
chr12	22842270	22842289	CTTTATGCACTTACTATACT	3	+
chr12	27413158	27413174	TACTTTATCAGATCATG	1	+
chr12	27475459	27475481	AACAATACACTGAAATACTCCTG	37	+
chr12	27477829	27477851	ACAAAACCCTATCTAGTCAACTG	1	+
chr12	27573948	27573972	TTTAAAGGGACAGTGCAATTTATAG	21	+
chr12	27578027	27578049	ATGTCACTTCTCATATATTCTTG	1	+
chr12	28399390	28399412	CTATTTTTACTTTTAATCATTAG	3	+
chr12	32113017	32113031	GCGCCGGCGATGGTT	1	+
chr12	34356838	34356856	GCCGGGTGCTGTAGGCTTT	1	+
chr12	44166001	44166021	CTAATACACTACCTTCTAAAG	9	+
chr12	44326314	44326333	GAAATAATGATTGATAGATT	1	+
chr12	46965040	46965060	ATATATTTGGCATTAAACTCG	12	+
chr12	49934449	49934463	CACCGACCTCAGTTC	1	+
chr12	50149499	50149520	AAAAGACTGGGACTTCTTGCTG	3	+
chr12	50157813	50157835	TTCATTTTACTGATGCACTTTAG	7	+
chr12	50158615	50158636	CATTCTAACTCATACTGTGAAG	3	+
chr12	50677166	50677182	CCCGCACTCTCCGGTTG	12	+
chr12	50871555	50871576	AACATAACAATAAAACTACCTG	12	+
chr12	53777287	53777309	ATGCTGCTCAACTCTCCTCCATG	17	+
chr12	54731023	54731045	GAAGTTCTGTTATACACTCAGGC	68	+
chr12	54731062	54731083	TCAGTGCATCACAGAACTTTGT	22	+
chr12	58153075	58153096	CCACAGGGCATCTGGCAATAAG	12	+
chr12	59050100	59050117	GAACCACCCCTTTCCATC	1	+
chr12	61521792	61521808	GTAGGTATCTGTCAGGC	1	+
chr12	62798290	62798311	ATTTTAACTTGTGCAGTACTTG	19	+
chr12	62799360	62799382	TTATTTGCTGCTTTTTCCCTTTG	2	+
chr12	62974164	62974184	AAGGGCTCAATACATTCTCAG	21	+
chr12	62997471	62997492	TGAGGTAGTAGTTTGTGCTGTT	102	+
chr12	65984357	65984372	AACACACCTACTCAAG	11	+
chr12	69124917	69124935	CTTATAGCATTTTATACCT	1	+
chr12	69210602	69210621	ATCTTGGCCAGTATATTATG	24	+
chr12	69218391	69218408	ACCATCTACCTCATCTAG	8	+
chr12	69233342	69233364	CCATCAACTTCTAGTAGCATTAT	33	+
chr12	69235001	69235020	CTCTTATATTTGGTGCTATG	27	+
chr12	69236731	69236754	ATAACTGACACTATATAATTTCTG	48	+
chr12	69657829	69657850	ATCTAAACACTAAATTTTAAAG	4	+
chr12	69665940	69665962	TTTTTTTTGTCACTTTTCATAAG	13	+
chr12	69784256	69784276	CAATCTTTAATGGAAAATATG	3	+
chr12	69968859	69968881	TTCATGTGCATCTTTAACTAAAG	11	+
chr12	69968906	69968928	CTTAAAGAACACTAATTTCATTA	27	+
chr12	69991023	69991043	ACAAACTCATTCACTTTTCTG	36	+
chr12	70150236	70150256	ATTAACTAAATTAACTACAAG	5	+
chr12	72094877	72094898	CCAGTTCCTCCTGTATTCCATT	12	+
chr12	81254344	81254366	AGAGTTAATTCAGGGTGGTGAAT	114	+
chr12	83527877	83527897	TTTTTTCATGGCATTAATAAG	8	+
chr12	88591192	88591213	AATACCTCATGTACTGTGACTT	19	+
chr12	89347667	89347683	AAACCTCAATCTCTAAG	6	+
chr12	94867881	94867900	TAATGGATGCTGGAGGCATT	1	+
chr12	95702219	95702241	TTCTAGGTATGGTCCCAGGGATC	52	+
chr12	95702256	95702276	GCCCCTGGGCCTATCCTAGAA	13	+
chr12	97346704	97346726	TATCATTAACTTTAATTCTTTCT	2	+
chr12	98897315	98897337	TCACGCGGGAGACCGGGGTTCAA	21	+
chr12	98927429	98927450	TCTCTCATTCACTCACTACCTT	10	+
chr12	98942929	98942948	CTTTTATATTACATCATAAG	14	+
chr12	99128300	99128322	TTTTTATTGTTGGTGCATATTAG	13	+
chr12	102315360	102315381	TTTTATTTGTGTGAGATTTATG	4	+
chr12	104743312	104743334	ACTTTTTCTGTTGAATGAACAAC	13	+
chr12	105152925	105152946	AAGGTCAGAGGTGGACTATTTG	7	+
chr12	111873812	111873832	ATGCCATCTTGTCCTCAGAAG	11	+
chr12	111886304	111886324	CTTTCTCCTTATTGTTTACAG	23	+
chr12	112247588	112247609	CAACAATACTGCTAGCTTTCAG	17	+
chr12	112887991	112888010	GGAATAGGTAAATTCGTTCC	6	+
chr12	113425076	113425098	AATCTCTTTCGAGGTGCTGGCCG	8	+
chr12	113425201	113425223	ATACCACTGCTGCTTTAAAAAAT	1	+
chr12	113447384	113447406	CTCCACCCTCTTTAGCTGTTAAT	10	+
chr12	113448973	113448991	TTATCACTGTTGCATATAC	4	+
chr12	117999138	117999158	ACTGTAGGACACTGAAAATAA	1	+
chr12	120078699	120078713	AAGCTGCACAGCCGG	8	+
chr12	121001184	121001206	AAACCACGGAAGTTTGTTCTCTG	25	+
chr12	124136681	124136701	TCTTATGGCATTAATTTTTTG	12	+
chr12	124498207	124498228	ATTTTTCACTTGAATTTTTTTG	2	+
chr12	132564903	132564923	TAAATACTTTGTAAACATCAG	2	+
chr12	133657144	133657157	GTACTCTTCCGCGG	8	+
chr12	6782573	6782594	CTCACTGACATTCTACTCCAAG	29	-
chr12	8072749	8072770	TTTATAGCAAACTTGGAATTTG	22	-
chr12	8100109	8100121	GTAAATCCGCGTC	1	-
chr12	9905158	9905177	TTTTTATGTGCAATAAAATG	13	-
chr12	9905198	9905212	ATTACGTGCAATACT	10	-
chr12	11086725	11086745	CACAATGGCATTAAAAATTCG	15	-
chr12	12628926	12628947	CAACATCACGATTTAAGCTAAG	7	-
chr12	12629417	12629437	TTTTCACGTTGTGCTACTAAG	2	-
chr12	12630251	12630273	TCCCTTTTATCTCCACTGCATCG	19	-
chr12	24960203	24960220	CTAGTGATAGTGTACTCT	7	-
chr12	26584414	26584434	ATTGGTTTTTGTGGCTGTTTG	3	-
chr12	26585141	26585158	TGACAACTGAATCCCATG	1	-
chr12	26868273	26868288	ACCTTGCGCCAATCAG	1	-
chr12	26939618	26939638	TTTTTGACTGTGGCAACCAAG	5	-
chr12	29494004	29494025	ATATTGTGCAATATATTCAAAG	17	-
chr12	34372635	34372651	CGAGAGGAACCGCAGGT	2	-
chr12	38244961	38244980	ATCGTCAGACTAGAACTAGA	1	-
chr12	39046472	39046494	ACAAATGGCCTTAAATTCTCACG	18	-
chr12	40010805	40010827	TATACCTATTATCACTGCAACTG	15	-
chr12	40794891	40794911	TTGGAGAACCTCATGTCCCTC	1	-
chr12	46314087	46314109	ATTATCTGTTTCTCAATTTTATG	13	-
chr12	46319770	46319792	CACTTAGCATTATATAAATATAT	5	-
chr12	46582393	46582413	TTTATTTATTATACATCCAGA	5	-
chr12	48433587	48433608	ACCTGTAAAACTCACACTCATG	9	-
chr12	50062277	50062298	CGGCAGTATGACAATGAGAAGA	12	-
chr12	50386338	50386357	CTTTCCTCATGATTCACTTG	12	-
chr12	51380190	51380210	AAAACTCCTTCCAATTAAATG	1	-
chr12	51380841	51380862	ACATTTTTACATACCGAGCCTG	1	-
chr12	53952159	53952180	TTTCTCTTCCCCTGTTACTCTG	1	-
chr12	54628725	54628757	CTTTTTAGAGTTACTTCAACTTGTCACTTTAAC	67	-
chr12	56574864	56574885	TCCCTCAACACCTTACACTAAG	23	-
chr12	56632675	56632697	CACCCTCTCCAATTGCACTAAAG	14	-
chr12	56718852	56718871	CTTCAAACACTACAATAAGA	13	-
chr12	57394140	57394168	TTTTCCCTTTTTGCCAGTAAACCAAAAAG	25	-
chr12	57396306	57396327	TTTTTCATTCTTTTGAGGCTGG	6	-
chr12	68688786	68688807	AATTCTTCACATGTAACTTTCG	10	-
chr12	75347535	75347556	CCCTGAAAATGGATGGTGCTGA	6	-
chr12	76749172	76749194	ACATAATTAATTCAATACACTAC	21	-
chr12	76772307	76772329	AAACTCATTATCTGCAATATTAG	9	-
chr12	77415206	77415227	TATTAATTTTATTGCTGCTTAC	7	-
chr12	79997043	79997065	TTGGTATTACTCAATTTTTTTTG	14	-
chr12	81329578	81329597	AAACTCTACTTGTCCTTCTG	17	-
chr12	89984090	89984109	CCAAATAGATAACACTAATG	16	-
chr12	93169642	93169660	TATATTTTGGAATGTTATG	13	-
chr12	94702509	94702531	ACATTTTAACCTGTGGCATTTAG	22	-
chr12	96673687	96673711	AATCATTGCTGCTAAATAACTACTG	35	-
chr12	106632329	106632351	ATATCTCTCACTTGTCTTCCACT	17	-
chr12	108015121	108015140	GTCAGGTGGGGAGTTTGGTT	6	-
chr12	110972897	110972917	TTATTTTGCACAAACTATTTG	1	-
chr12	110973115	110973135	TTATCTACTATTCCTAAATTG	8	-
chr12	110973140	110973162	TTATTCATTTGTAAGCCGTTCAG	17	-
chr12	110973445	110973467	TATATATAAGTCAGGTAACATTG	15	-
chr12	111086645	111086667	ACAACATTTTTCCTCAATTACTG	4	-
chr12	112323037	112323057	CTCCATCTCTCATTACAAATG	1	-
chr12	112499413	112499435	ACAAATACTTTTGGCCAGTAATG	13	-
chr12	116552962	116552984	CTCTATCCTAATTCATACTAAAC	9	-
chr12	120672770	120672789	AAGGGTGAGGTCAGTGGTTT	15	-
chr12	121222373	121222395	CATCCAAACAATTGACTCTACCC	5	-
chr12	122277563	122277579	AACTCGCCCAACTTCCC	8	-
chr12	122757057	122757079	TTACTTTTCATATTTGCACTAAG	19	-
chr12	123779397	123779418	TTACTCAGTAACTTGAATATTG	10	-
chr12	124718619	124718638	GTGGGCCACTTTTGTTAAGC	1	-
chr12	124988117	124988138	TCCGTCCATCCGTCCGTCTTCC	1	-
chr12	129612264	129612284	GAAACTTAGGTGCTGCAATCT	34	-
chr12	132079970	132079985	CAGTTGACGATCGCCA	10	-
chr13	21350449	21350470	CCTTCAACTTAATGCACTAAAG	2	+
chr13	22553051	22553069	AGCATAGCTGTTGGGACTC	16	+
chr13	24881147	24881176	ATTTTTTTAAATGCTGTGAATCTATATTTG	68	+
chr13	25907551	25907573	TTGACTGCCTTCACTCTTCCCTG	5	+
chr13	25908893	25908914	AAAATTTATTCTGGAAAATATG	7	+
chr13	28676811	28676828	CTAACACACTACCTTCTA	29	+
chr13	31233444	31233466	ACACATTAGACCTACCTCATTTC	4	+
chr13	31403539	31403555	CTTCCATACCTCATCAC	2	+
chr13	33349620	33349641	ATTTTACTGTGAAAAAAAATTT	6	+
chr13	34418248	34418269	ATCTGGGCTTTAGAGATTACAG	5	+
chr13	49668363	49668384	TTAATAACAATAGGCGTAAAAG	3	+
chr13	49781988	49782010	CTATATTTCTACCTCCTCATTTG	2	+
chr13	52435864	52435878	AACGGCATCAAATCT	6	+
chr13	53273582	53273604	TTTAATTACCCATAGGTGCTAAG	7	+
chr13	53344804	53344823	ACTGCCTGGCTCTGAGAGAA	3	+
chr13	61341856	61341873	ATCTCACTCCTGACACCA	1	+
chr13	76360193	76360215	ATGTAGAGATGGGTAAGAAGATG	1	+
chr13	83327295	83327312	TGAGAATTGTACTCCATG	1	+
chr13	83424964	83424985	ATCATCATCATCATCATAATCT	1	+
chr13	84107097	84107111	CATAGGTGTAAGAAG	3	+
[truncated: 914 more rows]
