# Supplementary material for: Advancing the functional utility of PAR-CLIP by quantifying background binding to mRNAs and lncRNAs
Source: Genome Biol. 2014 Jan 7;15(1):R2. doi: 10.1186/gb-2014-15-1-r2 (PMC4053780; doi:10.1186/gb-2014-15-1-r2)
Supplement: Additional file 17 — Is a table of re-analyzed PARalyzer output for clusters of at least 5 reads and 2 T-to-C conversions for the AGO2.rep2 library from [18]. [file gb-2014-15-1-r2-S17.gz › AGO2.Skalsky.LCLBACD3.clusters.csv]

chr1	5780777	5780794	GCCCGTCGTTAGTACTGA	8	+
chr1	7071709	7071728	TTCCTTCATGACGTTTATCA	3	+
chr1	7290241	7290261	GAAATTGTGGCTTAATGATCC	12	+
chr1	7903006	7903027	ATATATTAAAATGGCCAGTTAG	5	+
chr1	14113963	14113985	TTTTTTGTTCTCAACTTCAAAAG	27	+
chr1	18849609	18849628	AATTCCATGTGTAGCAGTGA	57	+
chr1	23987158	23987176	TGTCGCCATGTGAACTGTA	16	+
chr1	25168798	25168817	TATTTACTCTTTTTTAAAAG	8	+
chr1	25170223	25170243	ACATTTATTCTTACACTAAAT	58	+
chr1	25350043	25350064	TGTTGGGATTCAGCAGGACCAT	10	+
chr1	26561816	26561839	ATAGTGATCTGGTGGTTTTGTATG	232	+
chr1	27039647	27039669	TTTTAAACTCTATCACTTTTAAG	4	+
chr1	36389616	36389637	ACTACTCTGGTTTTCACTTTAG	11	+
chr1	36645990	36646009	TTTTTAATCTGCACCTTATA	8	+
chr1	39794304	39794323	CTGTGTGTGTGATACGGCTG	3	+
chr1	41220043	41220065	TGTAAACATCCTTGACTGGAAGC	713	+
chr1	41220085	41220106	CTTTCAGTCGGATGTTTACAGC	426	+
chr1	48020197	48020218	CCATTCTCCCCAGTATTTTCTT	4	+
chr1	51065118	51065135	GGTAGGCAAATCTGCTGG	13	+
chr1	55520924	55520944	GTTCAAGTTTGTGTGGGTCCA	3	+
chr1	59387703	59387722	CTCCAAGGCTAAATATTTGT	11	+
chr1	59827078	59827095	GGTAATATGTAGGTTGTG	10	+
chr1	67453387	67453407	TTAATTCACTAAGATTTTATT	8	+
chr1	67453484	67453505	ACATATTGCACTACTTTTTCAG	12	+
chr1	68579656	68579673	AACTGTATTTGATGGCTC	3	+
chr1	79093890	79093910	AAACTTTACTCTTAAATACAG	6	+
chr1	79110614	79110636	CACCATCTACCTCAATAAAATAT	11	+
chr1	84266783	84266800	TGAATACCGGCTGTTGTA	16	+
chr1	87571269	87571291	ACTATTTTTACTAAGGTGCTTTA	4	+
chr1	89300245	89300265	ATTTTATATTGGCAGTTATTG	6	+
chr1	89301046	89301069	CTCACTTTTTTGGTTCTCAAATAG	47	+
chr1	91869495	91869516	CTTCTTACAATTTTTACTCAGA	5	+
chr1	99448483	99448502	ATTTGACCTTGGATTAGGTA	21	+
chr1	100732665	100732684	TCTGTTGTGGAGAGGGAAAC	3	+
chr1	101380935	101380956	ACCTATTTATTTTGCACAACTG	8	+
chr1	101440504	101440524	AAATTATCACTACAACTCCCG	12	+
chr1	101704702	101704723	CATCTGCTGCTTTATCATCCTG	11	+
chr1	104112912	104112929	TCATCACCATCGGCAATG	35	+
chr1	110141562	110141582	TTCACCACCTTCTCCACCCAG	162	+
chr1	110944263	110944282	ATTAAAGATGTTGTTTGCTT	3	+
chr1	113213935	113213953	ACATTGTTTACACTTCTAT	4	+
chr1	113644172	113644192	TACATTACTGTGACACTTTTG	5	+
chr1	115616985	115617004	CCCCTTTGTGGCCAGCTTCT	4	+
chr1	117637277	117637296	TCTTCTCTGTTTTGGCCATG	153	+
chr1	120192526	120192545	AGGGTCGTTTGAGACTGGGA	5	+
chr1	145291467	145291487	CATCTTCAGGTTTCTTATCTG	9	+
chr1	145382813	145382831	TCTTATCCATTGCACTCCG	8	+
chr1	145523467	145523488	TTATGTCTACCTCACCAACCTC	9	+
chr1	148241512	148241531	TCAGGGCGAAGCTTATCCAT	13	+
chr1	149853519	149853537	GAGGCAGGTGACCATGGTA	3	+
chr1	154933739	154933756	TGAGTACTGAATTCCATG	6	+
chr1	155165027	155165048	ATATTGCACTCGTCCCGGCCTC	400	+
chr1	160725013	160725035	AATTATGGGTTATACTCAGCATC	6	+
chr1	162496232	162496253	GGGTACATTGGAATCACATCAT	8	+
chr1	168212600	168212622	TTTTTCTCCATTATTTATAAATG	5	+
chr1	168378267	168378285	AGTTAGGTGACTCATCGCC	11	+
chr1	172580678	172580700	TTTGTAATGTGACTTATTTAACG	13	+
chr1	172917284	172917305	ATTAAAAACATAGCATTCTGCT	3	+
chr1	173245731	173245751	CAGTGGCATTGCTGGTTAGCT	4	+
chr1	177276426	177276445	GGAGACTGCTGGTGACAAAT	11	+
chr1	177419689	177419706	GATCTTGACTGATGCCCT	7	+
chr1	181059923	181059943	TATAAAAATGTAACTTCTACG	9	+
chr1	183896423	183896446	TATTATGTGCAATTTATTCCTCAG	24	+
chr1	192548511	192548531	TATGGCTCCCTGGGTGAACAG	6	+
chr1	192548953	192548975	ATGAACTGTGTATTTAACTTAAG	40	+
chr1	192549017	192549043	TTAAATCATTGGTGCTAATAATAAATG	957	+
chr1	193055022	193055044	TATTAAACTTTTCATTACACTAA	11	+
chr1	193105682	193105703	TAGTACTGTGCATATCATCTAT	29	+
chr1	193220088	193220110	AAATTAGCATTACTTAAAATTTG	21	+
chr1	195193339	195193359	CTCAAGATAAGATTTCTTTAG	9	+
chr1	198262146	198262167	TCTCTTGGCTGTCTACTATATG	10	+
chr1	198533175	198533194	TCACTCCATACAAGGCTAAG	4	+
chr1	199351815	199351833	GTTTACTGGTACTAATAGT	3	+
chr1	201845729	201845749	CTTCTCTTCTACAACACTAAG	41	+
chr1	203277857	203277878	TTTTTTCTCCCTGGTGCTCAGA	67	+
chr1	203277925	203277946	GTCGTAGACTTGTGCAATATAT	19	+
chr1	203792232	203792250	TAGTGGAGTGTATATTGGC	6	+
chr1	212793834	212793855	TACCCAGGCTTTAGCATTATTG	334	+
chr1	213161964	213161983	CTTCTCTCTGCACTTTACCC	20	+
chr1	213502405	213502426	GCTGGTTAGAGTACCACTTTGA	30	+
chr1	222436058	222436076	ATACCTGGCAGATCCATCA	7	+
chr1	224052557	224052578	GAGCTGGCGGCGGGTGTGGACA	6	+
chr1	227494293	227494313	TTGTAGTTTTAACCATAAACT	12	+
chr1	232528957	232528979	TCAAGAGTAACAATGAAAAATGA	3	+
chr1	236371813	236371835	CATAATTCACTTTAAAAATATAG	39	+
chr1	236790975	236790994	CCCATGGTATATTTTCTTCT	11	+
chr1	239276151	239276169	GGTTGGTTTTAAGGTGGAA	14	+
chr1	240139198	240139216	GTTATTGGAAGTGTGAATG	5	+
chr1	5954251	5954269	GTAGTATTTCTACTTTATG	18	-
chr1	8640705	8640724	AAAGTGCTTGAGAGAACTTT	11	-
chr1	8926530	8926550	TCATCAATGGCGGTTCTCATG	8	-
chr1	9211752	9211772	AATCAGCAAGTATACTGCCCT	53	-
chr1	9211793	9211815	TGGCAGTGTCTTAGCTGGTTGTT	153	-
chr1	9899017	9899035	TAGAGGCTGGAGGTTTGAA	5	-
chr1	10121784	10121802	TTGCTGGTGCGGCTTGATT	7	-
chr1	10618028	10618048	GTCAAATCAGTGGGGAAAGAA	9	-
chr1	13942361	13942378	ACGGTCGTGTCTCTTACT	3	-
chr1	16418223	16418242	TGCTGGCGAGGGCCCTGGGA	16	-
chr1	16939200	16939218	CTGCGTCTGGCTGGCTGGC	1664	-
chr1	20145375	20145395	GTTGCACCTCATTGCCCAGGC	4	-
chr1	23873274	23873292	AATGTGTAGAGATTGGGAG	6	-
chr1	26546418	26546438	TCGATTCCCTCTGCTTCTGCC	4	-
chr1	35899138	35899149	TTTCTACTACTG	19	-
chr1	45349966	45349984	CCCATACTTTCACCCCTCT	10	-
chr1	46049441	46049461	ATCTTGACACTACAACTCCTG	11	-
chr1	50713637	50713655	GATTGTAGTTCGGATTGCA	10	-
chr1	52289358	52289379	TTACTACTCTTCTCATTACATG	5	-
chr1	54497381	54497402	TTTAATGACACTACATTTTCAG	35	-
chr1	65797325	65797343	TGTCTGGTTATTATGAGGA	7	-
chr1	66922876	66922893	ATATGGCGTCTTGAATTG	5	-
chr1	68223998	68224019	GTCCCAAGGGTTTGGTTGTTTG	25	-
chr1	71498315	71498335	CACTGTCTCTTTCTGAGACTC	8	-
chr1	71533327	71533345	CCCAAAGGTGAATTTTTTG	23	-
chr1	71533363	71533385	CAAAGAATTCTCCTTTTGGGCTT	205	-
chr1	72797340	72797359	ATGTTACAGAGGGTGAGAAT	6	-
chr1	73103762	73103781	TCTACCTTACCTTAATTTAG	4	-
chr1	78413794	78413815	CATACTTCCATTGCATTAACAG	5	-
chr1	78414281	78414303	TACAAAATATCTATCACTACTGA	95	-
chr1	85262494	85262515	AAATGCTTGAGGATGTTAAATT	6	-
chr1	88269864	88269882	TCGCTTAATGGATAAAAGC	9	-
chr1	89418746	89418765	CTTGTGCAACTCCTTTACAG	4	-
chr1	89430535	89430557	ATCTCTTTTTAACACCATTCAAG	12	-
chr1	91381876	91381897	AATTAGGGCATTAAATATCATG	16	-
chr1	91852783	91852826	CCAAGCGTTGGATTGTTCACCCACTAATAGGGAACGTGAGCTGG	5508	-
chr1	91852851	91852895	GCGTTCATAGCGACGTCGCTTTTTGATCCTTCGATGTCGGCTCTT	8947	-
chr1	91852906	91852939	TGTCAGAAAAGTTACCACAGGGATAACTGGCTTG	943	-
chr1	91853064	91853088	CAGGTGTCCTAAGGCGAGCTCAGGG	277	-
chr1	91853113	91853141	ACAGTGCCAGGTGGGGAGTTTGACTGGGG	54	-
chr1	92937249	92937270	TTTATACTTCTGCACTTTTCTG	7	-
chr1	101701115	101701136	TTAATTCACAGCTGTTTTAAAG	3	-
chr1	107738049	107738070	ATTTATACTCTGGCTGCCAAAG	11	-
chr1	108113439	108113464	TGTGAACAGCAGTTGGACATGGGTCA	263	-
chr1	108886703	108886721	TGATGAGATTGCTGGTTTG	7	-
chr1	111196587	111196607	TTACTGTGAATATTTAACTAG	14	-
chr1	112394060	112394079	AGAGGTATGTGAGCTGGGTT	117	-
chr1	112684165	112684182	TGAGAACTGAATTCCAAG	6	-
chr1	113456421	113456443	TAATCTACCAGTGGTGCTCAATG	13	-
chr1	114935717	114935737	TACTATTATTTTTGCACATAG	8	-
chr1	145595156	145595175	TTATATACTGTGAACATCCT	14	-
chr1	150192106	150192128	CTTATACCTCAACTACCTTTCAG	11	-
chr1	150939030	150939051	CTATTACTTCTTCAATTCCATG	10	-
chr1	151418916	151418934	TAGCACTGTATTCACTATG	3	-
chr1	151732169	151732190	CTCATTCTCATCATCCAAACTG	242	-
chr1	151944718	151944738	ATGTTGAATATTCATACTTTT	5	-
chr1	153779152	153779173	TTATAACAAGGACTCGTTCATG	3	-
chr1	157275393	157275413	TAATGATTTTCACTGTTATAT	9	-
chr1	157305601	157305621	GAAGGTGACTGGAAGGTGACT	6	-
chr1	157384938	157384955	TGAGACCTGAATTCCATG	15	-
chr1	159654056	159654076	AATCAGTGATGCTGGAGGGAT	18	-
chr1	160456322	160456343	CTGCCTACCTGAGTCAAACACC	4	-
chr1	166826724	166826745	TTTTTTGGGTCCACATTTCAAG	5	-
chr1	167510621	167510643	TCTACTCTTAACAATTACCTAAG	11	-
chr1	168618870	168618889	TTCTAACTGTACATATACTG	4	-
chr1	168742201	168742220	ATGGATGACTGTTTTGCTTA	6	-
chr1	169953751	169953769	CATTAATCTTGCTGCTAAC	10	-
chr1	173367240	173367259	TACTGATGACCTTGCCTTAA	8	-
chr1	175168023	175168042	ATTAGTTCAGTTGGTTAGGG	9	-
chr1	178391224	178391241	TATATGATGCTGCAGAGT	3	-
chr1	178652657	178652675	GCTGGTCTGAGAGGATGAT	19	-
chr1	179074524	179074546	AATATTATTATGCTGCTTTTTAG	6	-
chr1	180943906	180943926	TATTACAAAGGGCTTCAGATG	11	-
chr1	182543069	182543089	AACAAATTTTCTGGTGCTAAG	9	-
chr1	183599721	183599742	CTCATCTCTTTTAAAGCTAATG	6	-
chr1	184662349	184662368	AACCTAGCATTATATCCTTG	11	-
chr1	197125128	197125150	TTTTTACACTACACTATCAAAAT	9	-
chr1	200375770	200375789	TTATTCTAATTGCTTTACTC	7	-
chr1	200376271	200376292	ACCTTTATCACTAACTCTAATG	15	-
chr1	205417492	205417511	TATGGCTTTTCATTCCTATG	27	-
chr1	205577420	205577441	CTTTATAATAATATGCTGCTTG	18	-
chr1	205685398	205685418	TAACATTTGGGCTTTTCTTAG	11	-
chr1	207975212	207975231	TAGCACCATTTGAAATCGGT	339	-
chr1	208621946	208621966	CCACCTGATCCCATCCTGAAT	6	-
chr1	210035408	210035425	TAGCACCATCTGAAATTG	3	-
chr1	211746434	211746455	TTAGCATTATCTTTTAAAAAAG	9	-
chr1	218763797	218763816	ACTCCATGAACCTTTATTGT	25	-
chr1	220152022	220152041	CATTACCAATGCACTTTCTG	10	-
chr1	224270278	224270297	AAGCCAGTTAAAGAGTTGTT	4	-
chr1	225491221	225491239	AATAGGGTGAATTCAGGGG	3	-
chr1	226171132	226171150	TTATTTCTATCAGGTGCTG	42	-
chr1	226332968	226332989	TATATACAGTTCACTACATATG	14	-
chr1	229457365	229457385	AAAATGGTGCTAATATTTATG	39	-
chr1	233530436	233530457	TATGCAATACATTTAAATTTGT	10	-
chr1	236846753	236846772	TATTGTACTTGTCCTGCCTG	3	-
chr1	240293910	240293930	TGATTGTTTACTAAAAACACA	16	-
chr1	241292818	241292836	GTGCTGGCGATGCTTTTTT	10	-
chr1	243666870	243666894	TTAAACCCTTTGGTGCTAGGAGCTG	26	-
chr2	2630516	2630534	ATGTAACCCACTTGTGCAT	5	+
chr2	4580046	4580063	TGAGAACTGAATTCTATG	178	+
chr2	6006909	6006928	TCTCGATGTTGGCTCATCTC	10	+
chr2	9613171	9613192	AAAAAATACTTGACTCTACTTT	23	+
chr2	10154354	10154373	TTTGTGTGGGCCGGTCAGGT	4	+
chr2	12327731	12327751	TTGGCTTAGAAGTAGCCACTC	20	+
chr2	12339264	12339285	TAGTGGATGATGCACTCTGTGC	39	+
chr2	12339299	12339318	CACACAGTGCTTCATCCACT	10	+
chr2	12461032	12461051	AATGTGAAAGTTTTGATATT	4	+
chr2	19452380	19452398	TGATTCTGATAGTTGGTAC	6	+
chr2	19917960	19917977	GCAAGTTGAGTGGATGAA	15	+
chr2	19940217	19940237	TTACGTTTTGGGCCATACACG	3	+
chr2	20381741	20381761	CCTGAGGTGTGATGGGATTTT	7	+
chr2	22564948	22564966	TGATGGTGAAGGCAGATCT	4	+
chr2	26357962	26357982	TCCATTTTTAACTCTAAACAG	55	+
chr2	26749485	26749502	TATAGGGTGGTGCCTACA	10	+
chr2	27273722	27273740	GATTCCGGCTCGAAGGACT	12	+
chr2	27307856	27307875	CAGGTCCTCAAGGTGAACAG	9	+
chr2	29023827	29023848	CTTTTTTTCTAATTCCGTTTTG	5	+
chr2	34551676	34551694	ATTCCTGGATTTGGAACCA	8	+
chr2	37705316	37705337	CTTTTGTTGTGTTCCTTCAAAT	3	+
chr2	43566169	43566188	CAGTATAGCCTTGACAAAGT	17	+
chr2	46988904	46988926	TTTAATGCTCTACATCTTATCAG	35	+
chr2	48596728	48596749	TTATAGGTGCTTCATTTATAAG	3	+
chr2	50194309	50194329	TTAACTGAATGTTAATTTCTT	7	+
chr2	53354375	53354396	CAGCTGCGGTAATATGGAGGGA	12	+
chr2	55459856	55459878	CACTTCGGCTGCTCTCGGGTTAG	3	+
chr2	61150849	61150870	CTTTTGACCTCTACTATTAACG	6	+
chr2	61157500	61157521	ACTTCTCATTAGCATTAACTAG	50	+
chr2	61278590	61278612	CTAAATTACGGTATGCATTATCT	3	+
chr2	63586894	63586911	TGAGAAGTGAATTCCATG	8	+
chr2	64114680	64114701	TCAAACCTCTATAGTCTTAATG	11	+
chr2	65496149	65496168	CTTCCTATTTTCACTTTACT	11	+
chr2	70132192	70132214	ATGTACTGTGAACATTTAAAAAG	7	+
chr2	70315743	70315761	TTAATTGGCTGCATAATCG	17	+
chr2	70316053	70316075	TTTCTACACAACTTTATCATCCG	7	+
chr2	72425904	72425924	TTGTATGTGTCTTTTGCTTAA	6	+
chr2	74335139	74335161	TAAATTTAATTTAGGGTGCCTAG	12	+
chr2	74442071	74442092	ATTCTTTTCTACATTATACATG	28	+
chr2	75582354	75582375	TTCTAAGCTTGACCAAGCAGTT	6	+
chr2	77084952	77084973	TTTACTTTAAGCATTACAAACT	8	+
chr2	79355816	79355836	CAAGTCCCCCCTTGTGCACCA	3	+
chr2	85771958	85771978	AAATCCCTTCATACTTGAACG	18	+
chr2	87004653	87004673	TTTTCTAAACTTACACTAAAG	28	+
chr2	95976855	95976874	ATATTTGGTGTTTGCCGAGT	12	+
chr2	100308506	100308524	GTAGCGACTGGTGCTCAGC	4	+
chr2	103358134	103358154	GATTATAGAACCTTTCCCCTA	13	+
chr2	106541207	106541224	TTGGAATCTGCTAAGGAG	7	+
chr2	106632432	106632452	TTATTTGCTCACAATTCTACT	5	+
chr2	108391741	108391758	GTTGGGACCTGAAAGATG	15	+
chr2	113021963	113021982	AATGTATGCAGAAGTGGGGG	3	+
chr2	113960746	113960764	CTTTCTATGTGCCAGTACC	7	+
chr2	114884111	114884129	TCCAGGTAAATCTGGTATC	11	+
chr2	131125882	131125900	GGTAAGTGTTGGATTGTTT	33	+
chr2	131904379	131904401	ATAACCCTGTGTGCAATAATATG	53	+
chr2	133344989	133345007	TTAGTGTTAAGGTCCTTCA	3	+
chr2	133560053	133560071	GGTTTGATTCCCTTTGAGC	4	+
chr2	135713219	135713242	ATCACTTTTCCTTTAGCATTCAGA	34	+
chr2	135714408	135714426	AATCTTCATTGGTGCTAAT	50	+
chr2	136423016	136423037	TCACAGTGAACCGGTCTCTTTT	14	+
chr2	137966441	137966459	AGCAATGCTGTGTGCAGGA	4	+
chr2	141308201	141308219	AACACGCACTGGAGGCTTG	3	+
chr2	149227361	149227381	CATAGCACTTTAAACACCATG	4	+
chr2	152366672	152366692	TCGTATGTTGTCTCCTGCTAA	7	+
chr2	153505940	153505962	TTACCTACCACATTTCACTTTAG	14	+
chr2	157440797	157440817	TTTTTTTAACATCAGGTTCTG	11	+
chr2	161837148	161837167	TTTTGGATTGTTCATCTACC	6	+
chr2	162092618	162092640	ATACATGGCTTTAATTTTTACTG	67	+
chr2	163084091	163084110	TGGTATTTGCCCAGGTGAGA	3	+
chr2	163109026	163109045	CATAAGATTTATGGATGAAA	6	+
chr2	165270628	165270647	TTAACATTCTGGCATCTGGA	4	+
chr2	169626168	169626189	ATTAATTACTCAAAACTACAAG	16	+
chr2	174837283	174837302	TCAGTCAGCTCCTTCTGGAA	6	+
chr2	176002963	176002982	CTTCCTTGCTCTTGAGTTTC	9	+
chr2	179286482	179286503	TCACTGAACTATAAACTACATC	31	+
chr2	181674540	181674557	CAGTCTGATGATTGCCTA	50	+
chr2	187542132	187542154	TAATTGGCATTAACCACAAAATG	15	+
chr2	187542456	187542476	TTAATACATATTACACTACAG	13	+
chr2	187542477	187542498	TTTACTTTTCAGAATACTAAAG	13	+
chr2	188052698	188052718	TAATAGGCTGATGATTTCCAA	11	+
chr2	191366690	191366712	TCAAAAACTTGTACTGTATCTTG	13	+
chr2	192550398	192550419	ACTTATAAATCCACAACTACAA	27	+
chr2	192550545	192550568	CACTTATTGCACTTTTATTTATTG	76	+
chr2	196573545	196573567	TTTAAGCACTACAAACAACAAAG	18	+
chr2	198416205	198416225	CAATTACATTACACTACAAGA	209	+
chr2	201833881	201833900	TTATGTGCTGAAGCTGCGGA	14	+
chr2	205630097	205630116	GAATCTTCTTGCTGCAAGAA	14	+
chr2	208619130	208619152	TAAATGGTGCTTCTCATTTTCTG	8	+
chr2	219071452	219071474	TGCTAGCATTTGGTTGGGGATTC	3	+
chr2	219114156	219114178	ACTACCTGCACTACCACATCAAG	36	+
chr2	219267380	219267401	TTCAAGTAATTCAGGATAGGTT	665	+
chr2	219459939	219459962	ATATTTTCTCAATAACTCTAAAAG	61	+
chr2	226672312	226672333	TCTTCACATGGCAGGGGTCGCA	11	+
chr2	228389602	228389623	CTAACTTTGCACATTTCAACAG	32	+
chr2	230551834	230551853	TTTGCAGTGGCTAAGCTCTG	8	+
chr2	231041213	231041232	TTTAGAGTCATTTGCTTCCC	6	+
chr2	232264469	232264490	ACATTCCTCTATTACTGTGAAG	9	+
chr2	233661981	233662000	CTGTTACCCTGAAATTGGTT	29	+
chr2	233955793	233955815	TTATGACACTAAACTCCTTCCTG	4	+
chr2	237176368	237176387	CACTAAGTCCGTTGCCAAGG	3	+
chr2	5177831	5177851	TTTGGCTTGGTCTGGTCGGCC	3	-
chr2	10520149	10520167	ATTCCTGCCTGGACCTCCA	4	-
chr2	13043346	13043366	TTCAGTGGCTTTCTGGGAAAT	9	-
chr2	15928988	15929007	TTCAGGAAGAGATCTTTGGC	3	-
chr2	17327712	17327734	TTGCTGTAACTCTTCTCTCCCTG	3	-
chr2	17430825	17430843	GGATCAGTTGTAGGTTAGA	7	-
chr2	21209678	21209697	AACAAGACTCTAGCTTGTTA	14	-
chr2	24475353	24475374	TTGCACTTTATCCATATTCAAG	6	-
chr2	27532452	27532474	ACACATTTGTTACTCTAACCCTG	25	-
chr2	27604085	27604105	TTTCAATCAACACTTTTTCAG	8	-
chr2	38523290	38523310	TAACTCTTTTTTTACCTCATG	21	-
chr2	47387522	47387543	ACTATGGACAGTCAACAATATG	18	-
chr2	48034587	48034606	TGTTTCTGGTATCCTTTAAG	8	-
chr2	52610531	52610551	CCCTTCTCTTTAGTTGCTATG	10	-
chr2	60668097	60668115	GTGACTCGGTGTTGATTCA	6	-
chr2	61724029	61724056	ATTTGTAACACTATTTACTCTGACAATG	30	-
chr2	62916381	62916402	TTTTTTCTCTATTTAGGTTATA	3	-
chr2	64321791	64321812	CATTATAAATTTATAAGCTAAG	10	-
chr2	64862154	64862174	CCAGTACTGTGACTTCCAAAG	3	-
chr2	69555540	69555560	AAATTACTTATATGCACTCTG	10	-
chr2	70844342	70844362	CTGGGTTTAGAATGTTGTGAA	6	-
chr2	74380798	74380820	TCCTATGGTGCTTTAATTTTCAG	58	-
chr2	74386223	74386245	CTTTAAGCACTTTATTTTCTTTG	7	-
chr2	84252341	84252361	TTTAGAGGCCCTAAGGGTTGG	4	-
chr2	86299329	86299349	GGTTTGAATTCCTTCGGGAGC	7	-
chr2	86531211	86531232	TGGGTTGTAAACTGCTTTTGTA	13	-
chr2	86732849	86732868	TCTCTTGCACTACACCTCTG	29	-
chr2	96808954	96808979	AAACTTAGCACTTTATATTTATACAG	47	-
chr2	96809115	96809135	GGAAGCTGGGGACTTGGGAAG	10	-
chr2	96851284	96851306	CCAAAATAAAAGTGAACTACACT	26	-
chr2	101893385	101893407	TTTCTAAATAATTGGCTGCTATG	52	-
chr2	110969142	110969162	ACTTCTTCTTGCACTTTATGA	137	-
chr2	111399235	111399254	TTAGTAGGAGAGCTCTACAG	4	-
chr2	128835280	128835299	AGCTGAACTTTGGGCAGTTT	6	-
chr2	129065650	129065670	TGCTGTTTTGATGTTACTAAC	6	-
chr2	133010858	133010879	TGACTTTTAGTGGTGGATCACT	7	-
chr2	133011955	133011974	AGGAAGTAAAAGTCGTAACA	174	-
chr2	133012865	133012885	TTTTCGGAACTGAGGCCATGA	143	-
chr2	133012948	133012968	ATTAGAGTGTTCAAAGCAGGC	79	-
chr2	133013079	133013104	AGTTAAAAAGCTCGTAGTTGAATCTT	740	-
chr2	133013138	133013186	TAATGAGGATCAATTGGAGGGCAAGTCTGGTGCCAGCAGCCGTGGTAAT	921	-
chr2	133013251	133013273	TCCTGACACGGGGAGGTAGTGAC	829	-
chr2	133013312	133013342	ATTCTGGAGAAGGAGCCTGAGAAATGGCTAC	232	-
chr2	133038450	133038466	GTCCAGTGCGGTAATGT	4	-
chr2	133038549	133038567	TCCGAAGGGATGGGTGATG	8	-
chr2	133038879	133038897	TTGAGAGTGGATGGGAGCG	3	-
chr2	133038979	133039012	GTGGCCATGGAAGTTGGAATCCGCTAAGGAGTGT	769	-
chr2	143847717	143847739	CAAGCCTGGTGATAGCTGGTTTT	5	-
chr2	143908928	143908948	TGGTAGGATTTGTGACTGGGG	16	-
chr2	144888539	144888561	ATCTTTTCAACTCTTTATTTCTG	14	-
chr2	145875647	145875667	CTCTATTTTGGTTGAACCTTA	8	-
chr2	160660403	160660425	TCAACTTTTGACTAAGAATTTTG	54	-
chr2	160673506	160673528	AATATAATACTACACTGCCACAG	4	-
chr2	163048046	163048064	GATACTAGGTGCTGTGTGT	7	-
chr2	165418021	165418041	GAATCTCACCTTTTCTGCCAA	5	-
chr2	167107575	167107595	ATCTGCTTACAATTCCCCATT	9	-
chr2	171910349	171910369	ATTTAGACTGATCTCACAATG	3	-
chr2	178095835	178095851	CAACTTGCATTAATTCG	14	-
chr2	184151359	184151378	AAATTTGTTGTACTGGCAAC	5	-
chr2	188255603	188255621	TTGCTAGATCTCATGGAGT	17	-
chr2	191834118	191834139	CTACCACAACTATATTATCATG	34	-
chr2	201839040	201839062	ATTTTTACTACTTTGGCATTATG	21	-
chr2	206458629	206458647	ATTGGAGGAATGTTGGGAT	9	-
chr2	206858447	206858463	TAAATCTTGCTGTGAAG	13	-
chr2	213865848	213865867	ATACTATTCTTTTCTTTCTG	23	-
chr2	220084519	220084540	CTATATTTTGACACTAAAAAAG	33	-
chr2	224544574	224544593	ATCTTTCTCTTCAATGGCGT	6	-
chr2	224764145	224764164	TTACTCTTTGACACTTTATT	8	-
chr2	225658141	225658163	TTACATCCATATTGCTGCTCTCA	18	-
chr2	230263170	230263189	TTGTATTCCGTTTTCTGCAA	3	-
chr2	233681070	233681091	TGGGAACTCTAAGGAGACTGTC	11	-
chr2	236652406	236652427	AAATCCATCCCGTCTGCTTTCC	3	-
chr3	5026655	5026674	ATAATTACTTGATTCACACA	17	+
chr3	9070960	9070979	AAGTAGGTAATTGTCATGCT	13	+
chr3	9235070	9235087	TGTGCTTGGCTGATCTCC	15	+
chr3	10744425	10744443	CAGAATCCTGCCTAGATGT	3	+
chr3	12184248	12184268	ATTATGGCTTCAGGTTTTCAG	5	+
chr3	23243968	23243987	TGCTGCAGTGTCTGGTGAAG	3	+
chr3	23932105	23932127	TTTCACAATTCTTACATTATTTG	6	+
chr3	26716801	26716819	CAAGGTTGAGGTTGTGAGT	6	+
chr3	29698949	29698969	AAGTGTTCAACTTTGAAAATG	91	+
chr3	33094335	33094353	GGTTCCAGGAAATAGCTCC	19	+
chr3	38321093	38321112	TTTTGGGGGGATTATGGTTG	7	+
chr3	41281604	41281626	TTCATAATCACTCTAATTAATTG	90	+
chr3	41566913	41566931	CGACCTGTATGAATGGCAT	5	+
chr3	43392002	43392021	ATATATGGTGCTCACTTTAG	12	+
chr3	49987554	49987573	TAAAAGCTTGTAGTTGGATC	7	+
chr3	52641592	52641611	AAGATGTAATGGGGCTAAGC	54	+
chr3	56396887	56396907	TTTCTTGCATTTCTGAGCCTG	12	+
chr3	57548110	57548131	TATACTGTGATCAAATCTCCAG	9	+
chr3	58043507	58043525	CACATGTAAGTCGAGTGGA	7	+
chr3	58759824	58759843	GGGGTGAAAATTCTCAAGGA	3	+
chr3	97542092	97542111	ACACTGTCTTCTCCCGAGAT	34	+
chr3	98252759	98252781	TTTCCATTGGCTTTATAAATTAG	20	+
chr3	100043125	100043145	CTAATTTTTTGGACACTAAAT	3	+
chr3	100463700	100463722	CAACAGGCCGGCTATGGTGCACA	8	+
chr3	100467593	100467611	TTACTTTGGAACACTACTC	17	+
chr3	110004219	110004237	AATTTTGGATCAGCATGTC	13	+
chr3	111445441	111445461	AATTAAAATTTTGCACATATG	23	+
chr3	111800797	111800816	GTTATCGACAGAATAAGTAC	5	+
chr3	113289317	113289334	TGAGAACTGAATTCTGTG	26	+
chr3	117231814	117231832	ACGTTGGTTTGACTGCTGG	7	+
chr3	120319199	120319219	TAAAATCACTTGGGCATTTAG	3	+
chr3	120730831	120730852	CCTCCTAATCCTAGCTACTATG	5	+
chr3	141165694	141165716	TACCTGTGCTGCATATTACTTTG	6	+
chr3	141466200	141466222	ATTTTATTTTACTGTTGCATTAG	3	+
chr3	141595485	141595505	AGTCGGCTCGAGTACTCCCCG	16	+
chr3	143333894	143333913	GTGATGCCTGCTTGGTGCTG	4	+
chr3	144700560	144700582	CATTCCTTTAAACTTTGCATAAA	6	+
chr3	150286026	150286046	AACAAACTCTACACTACATTG	17	+
chr3	150290091	150290113	ATACAAAATTTGGCATTATACTG	41	+
chr3	152017773	152017793	TTTCATGCTGTGAATTTCTAG	4	+
chr3	152181758	152181780	ATTGTACTGTACATCTATTAAAG	24	+
chr3	152858612	152858631	CTTTTTAGAGGGACTATTGG	10	+
chr3	153263694	153263714	ATTTTCTTCTGCATTAAAAAG	6	+
chr3	156423943	156423970	TACCTTACTTACACTACTTACTTAATAG	101	+
chr3	160122395	160122416	TAGCAGCACATCATGGTTTACA	337	+
chr3	160122433	160122453	CGAATCATTATTTGCTGCTCT	13	+
chr3	160122583	160122606	CACCAATATTACTGTGCTGCTTTA	171	+
chr3	169186716	169186736	CATTGTAATCATGGTCTTGGT	3	+
chr3	172115869	172115891	TATTTCTTATAATTTTAACACTA	5	+
chr3	172117966	172117987	CTGATGCTCTGACTCTTCTCTG	9	+
chr3	172538887	172538909	TTTTACTAATCTTCTGTGAAATG	5	+
chr3	179292200	179292221	TTTGAACACTACAACATCCCTG	17	+
chr3	186226757	186226776	CTGGTTCGAGGAGGTTGGCA	11	+
chr3	186793609	186793628	TTCTCCATCAGGCATTAAAT	4	+
chr3	188406622	188406642	CACTAGATTGTGAGCTCCTGG	25	+
chr3	191230897	191230918	CGATTTTAGGAGATGGTACCAA	11	+
chr3	193992742	193992760	GTGGGGGATAGCCTGGTGA	8	+
chr3	196312281	196312299	TCATATTGTTTACATCATG	8	+
chr3	197768068	197768089	ATGCAGTTTTAAATGGGAGGTA	93	+
chr3	1063055	1063076	AATGGATATACTGGACAATTTT	6	-
chr3	3199987	3200004	GTGGTGAGTGGTGAACGA	9	-
chr3	4521743	4521760	GCAAATTGTCGTGGTGAA	4	-
chr3	10868858	10868881	TAGCTTTCATCCATTCTCAAACTT	34	-
chr3	14481884	14481903	TCAGGCTCAGTCCCCTCTGA	8	-
chr3	14985772	14985793	ATCTAATCCCTTTGACATTAAA	4	-
chr3	18588443	18588462	GAGTCTAATTGAACGTACCA	14	-
chr3	19704635	19704654	ACTGGGTGTTCAAGGCAGGC	62	-
chr3	30996033	30996051	TTGGCTCATTGTCCTGCCA	8	-
chr3	31079982	31080001	AGCTGTAGAGAAATTGAGTC	17	-
chr3	33501031	33501052	CTTCTTCAGGTTATATTTTAGA	5	-
chr3	34374852	34374871	CTGTATTTTTGGTATAAAGG	13	-
chr3	37029690	37029712	CTTTCTACACTACAACCAAATTG	60	-
chr3	38770020	38770041	AACCTGGTGGTGAGTGGTGAAC	375	-
chr3	40191898	40191917	GCTATAATGGTTGGTACAAA	3	-
chr3	44526645	44526661	TGGTACCGTAACTTTGG	4	-
chr3	47164052	47164075	CAACATTTTGCACTTCTAAAACTG	18	-
chr3	49057633	49057654	AATGACACGATCACTCCCGTTG	3051	-
chr3	50330315	50330335	ATCTTGGCGAAGGTCGGTAAA	3	-
chr3	50538074	50538092	GTGCACTTGTCCGGCTGGG	8	-
chr3	52302352	52302373	TGAGGTAGTAGTTTGTACAGTT	4969	-
chr3	52581951	52581971	CATTTTACTGTACATCACAAG	4	-
chr3	69072142	69072164	TTAAATTATTTTGTGCAATATTT	34	-
chr3	72163723	72163743	AGGTTCAAATCCTACCTCTGC	3	-
chr3	79796811	79796831	TTTTAGTTTGTGGGGTGACTA	31	-
chr3	84562685	84562704	GGAATTAGGCAAAATAGATT	4	-
chr3	85559887	85559905	TGAAAGACTAATTGAACTA	6	-
chr3	86947801	86947820	TGTTCAACTTTGAAAATGGA	12	-
chr3	105464831	105464853	TTTCTTAGCTGTGACACATCCAG	8	-
chr3	113442302	113442321	ACTTTACATCATGACACTAG	12	-
chr3	122145936	122145955	TCTTATTGAGCATTACTTCG	7	-
chr3	128561789	128561808	TGGTAGAGCTTGACATCTCT	9	-
chr3	144225665	144225683	TTGGGGGACTGTTGGGTGA	5	-
chr3	160355053	160355072	CTCCAAGAGCTCATATTGAC	11	-
chr3	162666610	162666630	TCATTTCTCATTCATACCCTG	3	-
chr3	168909900	168909919	AATAAACTGTTGGCTGTGAT	3	-
chr3	173601687	173601704	AATATCAGTGTGATTGTG	4	-
chr3	176481063	176481081	GGTTTGATCCTGCTTAGCT	3	-
chr3	176742428	176742450	ACATATTTCTGCCAATTAAAGAC	9	-
chr3	176742634	176742654	CATATATTCAGTTGGTGCATG	9	-
chr3	178094840	178094858	AAAATAGGGTGTGTGTTTC	3	-
chr3	178739856	178739878	CTATATTTCTTTGCACTAAAAAA	10	-
chr3	178740321	178740349	TTATTCATTTTGCTGCTAAATATAATTTT	44	-
chr3	178740351	178740370	CTTTTCTTATTGGCCAGTAG	31	-
chr3	179954439	179954458	CCTCGTGGTCATGGATGTGC	4	-
chr3	180376525	180376544	AATTCTGGTATCTGGGTGTG	8	-
chr3	185639881	185639901	CCAATGGAATGGAGCTTGATG	11	-
chr3	189197197	189197216	AGGAGATGGTGTCCAACAGT	9	-
chr3	190945170	190945190	TCCATTTTGCACTCCAATCAG	7	-
chr3	192160250	192160267	ATCCAACTAGACTCACCA	22	-
chr3	192691867	192691891	TTTATTGGAGGGCAAGTCTGGTGTT	63	-
chr3	196076282	196076321	TTTATGACACTAATCATATGCTTTTAACAATAACTTTTTG	64	-
chr3	197106138	197106156	ATTGATGAGACGAGGTGAA	5	-
chr4	1203294	1203314	TTCTTGGGTCTTGTACACAGA	3	+
chr4	2840513	2840534	TAACTACACACAATGCTGCTAG	6	+
chr4	3576388	3576408	CTGGGAGGCCAGGTGAGGTGT	9	+
chr4	14715081	14715101	AAGGAACTTGGCAAAATGACT	10	+
chr4	17627153	17627174	AACTATCCTATTTGGTGCTTAG	128	+
chr4	18331562	18331581	GTGGGAGCTCCAAGAAGAGT	3	+
chr4	25353858	25353876	GACTATGGAATTTTCCCCC	45	+
chr4	27025477	27025496	GGGATATGGGGATTCAGGCA	10	+
chr4	27758623	27758643	ATTTGGCTTTAATTATTACAG	9	+
chr4	36029938	36029957	AAATATGGTGCTATTTCAAG	3	+
chr4	38290050	38290071	TCATCTACTTATTCTTTTTTTG	4	+
chr4	38470776	38470797	TCTTTTCATATAGCACTTAAGA	4	+
chr4	38702573	38702594	AACATAAATTTGTACTGTACAG	4	+
chr4	39123148	39123171	ATATACTAAAGATAACACTATTTA	132	+
chr4	41957062	41957083	TTCTTAGGCTTGAATTTTCATA	31	+
chr4	46580343	46580361	GTGCAAGTGTTAATTGGAA	20	+
chr4	48848049	48848070	AACCATGACACTATTATCTTTG	5	+
chr4	56899212	56899233	ACATGGGACTGTTTGCAATACC	10	+
chr4	57494281	57494300	TGATTGTCAGGCTAGAGACT	51	+
chr4	57793846	57793866	GAATGTATTACTCTTATGCCT	3	+
chr4	57798907	57798929	TTTTTTATTTTGGTGCTTTAATG	69	+
chr4	60114415	60114433	GTTCGAATCTTCTATCACT	12	+
chr4	63476129	63476149	TTTCTAATGCGATCAATTTTG	11	+
chr4	64346711	64346730	TAGCACTATTTGAAGTCAGA	5	+
chr4	67494090	67494109	ATTACTACTTGATTATATGA	10	+
chr4	70410366	70410387	CCATTATCTAATGAAGATCCTG	4	+
chr4	71895937	71895959	CTACTTATCTCTAAACCATCTAT	8	+
chr4	76296340	76296360	TATCGAAGTTATGGATTTACA	3	+
chr4	77510996	77511013	TATTAATCGTGGATCATT	6	+
chr4	78087295	78087315	ATTGGCACTTTATTTTTCTCG	18	+
chr4	79837324	79837346	CCATATCTAATTAAGCACTAACT	11	+
chr4	92883439	92883458	ATTTAATTTTTGCCGCCTGG	6	+
chr4	103538133	103538155	CATCATTTTGCATTCAAATTAAG	7	+
chr4	105889277	105889298	ATATTTTCTCAGCTGTGAATTT	5	+
chr4	111858582	111858600	TGAATTCGCTGGACCTGGT	62	+
chr4	112667737	112667755	ACATGGTGGTGTTTGACAA	3	+
chr4	113108072	113108091	TTATTATTTATGTGCAACAG	7	+
chr4	113710898	113710916	TGGGAGAAGGTATGCTGCT	4	+
chr4	115145638	115145658	TTTCAGTTAACTGATATTAAT	6	+
chr4	123842806	123842824	CTGGATTATGGTTGAATGC	10	+
chr4	128622658	128622680	AAATAATTCTTTATATTGTGATA	7	+
chr4	141471556	141471578	CCACATTTTGCACATTCAACAGA	19	+
chr4	141633261	141633282	AGGTTAGAAATCTTGTTGCTAG	4	+
chr4	144391294	144391316	AACATACTGTGATTTTTAATTAG	63	+
chr4	156710958	156710980	ACTCATTTTGCACTACTACTCAG	24	+
chr4	159120984	159121002	TCTTAGAGGGACTATTGCT	3	+
chr4	167063724	167063744	TGCAGGTGCAGATCTTGGTGG	10	+
chr4	167063762	167063785	ATGAGAACTTTGAAGGCTGAAGAG	80	+
chr4	175231022	175231042	ATTACTGCACTACAAACTATG	24	+
chr4	177328235	177328255	CTCTACTGATGACCTTGCTCC	155	+
chr4	182277010	182277029	GTTGATTGACTGAACCATGA	3	+
chr4	189343079	189343098	GCAGATGGTCTCAGGTTTGA	6	+
chr4	2788014	2788033	TGTGATGGTGTGAGGCCCAG	3	-
chr4	10076915	10076936	TCATTTCTCTATTTCTGTGACG	9	-
chr4	10446350	10446369	CCCATTTGCTGCATCACCTG	9	-
chr4	10447454	10447475	ATTAAATTCATTTGTTCTCACT	9	-
chr4	15607277	15607302	CTTTCTTTCATGCACTTTACTCATAG	114	-
chr4	15779757	15779775	TGCAGGTGTCCTAAGGGGG	175	-
chr4	20838003	20838022	TCTGAAGTTGAGGGTTTTTT	5	-
chr4	23638829	23638847	CTTGTGTGAAAGTAGGTAA	12	-
chr4	30578383	30578402	TTGGGATTGACTGGTGGGGA	1450	-
chr4	30665833	30665853	AATTGGAGGTGTTGTGCTTTT	4	-
chr4	34532085	34532105	TTATATTCAGTGGTGAATTTA	9	-
chr4	39826363	39826385	TTTAATATAATTTGCAATAAATG	9	-
chr4	39843376	39843395	TGATTCTGCTTACCTCCACC	4	-
chr4	46443267	46443286	CTAGCTGGGTTCTCAACGAA	6	-
chr4	60249842	60249863	ACTAATGTTTTGGCGTTATTTT	52	-
chr4	65866922	65866939	CTTTGGTGGTATCCCGCA	7	-
chr4	66712908	66712926	TATGGTGTTGGATCAGTCA	33	-
chr4	69187676	69187694	TATTGATCACTACTTTATG	7	-
chr4	70296620	70296646	GCTGTTGCCGGCAGTCGAGAGTGGACG	23	-
chr4	70296660	70296687	CCCTGAAAATGGATGGCGCTGGAGCGTT	227	-
chr4	74240576	74240595	TTCCATACTAAGAATTACCT	3	-
chr4	75229143	75229162	GTGTGTGAATTCCTGGACAA	9	-
chr4	76407375	76407394	ATAGAACTGCACTTAATTTT	4	-
chr4	83275153	83275177	TTTAATTCTGAGTTCTCATTAAAAG	16	-
chr4	83344569	83344590	CTATTCTTAAACTTAGGCCAAG	15	-
chr4	83857141	83857161	TCTTAAAAACTACTGTGAATG	20	-
chr4	84191024	84191045	ACACTAATATATGATACTATTT	15	-
chr4	85213440	85213459	GTAGTATTTTCCACTTTATG	19	-
chr4	89508323	89508342	TCTGTGTTTCCAGACTTTAC	4	-
chr4	89720584	89720602	ACGTTTAATTTGTTGAGGA	5	-
chr4	92834908	92834928	AACTTTGTACTTTTAAAACTG	3	-
chr4	103597423	103597445	CTCTTTTCTTCATACTGTGAATG	6	-
chr4	103697339	103697357	ATGGACCAAGGAGCCTAAT	7	-
chr4	107924522	107924542	AAGATGGTGAACTATGCCTGA	75	-
chr4	108856095	108856114	TTCCGTTGAGAGGTGGGAGT	10	-
chr4	113569521	113569542	AGTGCTTCCATGTTTCAGTGGA	567	-
chr4	114378447	114378465	CTTTGTTAATACACCCATG	7	-
chr4	116647621	116647640	TACTGGTGTATGGGTTGTGA	6	-
chr4	117653966	117653984	GTTGTTGAGATTCAGTTCG	4	-
chr4	118247422	118247442	TGAATCCTTCTCACTCTGCCA	8	-
chr4	122737949	122737972	CTTTTTACTTGGTGCTTTTTCTTG	27	-
chr4	125427021	125427041	AAGTCCTTTGTGGGCTGATCC	14	-
chr4	132938662	132938680	ATGAACCTCTGGTGTACTG	24	-
chr4	136717120	136717139	CAGCCTTCATTTATTCTCAA	5	-
chr4	138981848	138981868	ATATCACTCTGGTCATTCTGG	7	-
chr4	140102285	140102304	GAAAATTGATGATGAGAATG	6	-
chr4	144001253	144001271	ATCTGGAGCTGGTGAGTGA	9	-
chr4	149069434	149069452	GAATTGCTAGTAATTGGAT	6	-
chr4	153243233	153243258	CCAAACTTATTTATGCTGCTAAATGA	53	-
chr4	153243262	153243286	TCCCAACCCTGTACTGTACTCCCAG	85	-
chr4	153243520	153243542	CTTAAAAAAATTACTGTGAATTG	103	-
chr4	153692757	153692777	ATAATAATTGGGTATAAGCAT	3	-
chr4	183324667	183324686	TCGATTCCGTCTCTTCACCA	14	-
chr4	185550424	185550445	AACTCTATTTTTATCACTAAAG	8	-
chr5	438251	438290	TTTTTAAAACTTATGCACTATAAATGCAACTTTCTCTACT	23	+
chr5	10374756	10374777	TTGCCAAGGATGTTTTCATTAA	159	+
chr5	10437631	10437653	ACAATATCTTTGGCATTAATACG	218	+
chr5	10621252	10621274	TCATATTTCTGTCAGTTTTGAGT	18	+
chr5	10651708	10651729	TCACATATGCACTTTATTTCAG	42	+
chr5	10655646	10655668	ACCCTGCACTACTCTTTCCCCAG	8	+
chr5	11205470	11205490	GAATGCGGTGATTTTTTTGCT	3	+
chr5	23576376	23576395	CTATGTTTGGAAGAGATAAT	21	+
chr5	24096662	24096679	TTTACGTGCAATAAAATG	41	+
chr5	24115004	24115024	TGTACTGTTTTCTACTTTATG	9	+
chr5	25356518	25356536	CTAAAAACCTTGACTTTGG	7	+
chr5	28130945	28130963	TATCTGGTGGTATGGCTGG	6	+
chr5	30050542	30050561	CTGGAATCAGGATATGGATT	6	+
chr5	33458735	33458756	CCTACATTTATAATGCACTTAT	8	+
chr5	38779707	38779728	TTATAGTCTTGGTCTTTCTTCT	7	+
chr5	39638366	39638385	CGCTATGTAAATGTTTGATA	3	+
chr5	46303489	46303508	AGTTTTGATCCGTAGATGTT	107	+
chr5	50141303	50141322	TATTATAACACTACCTCAAG	10	+
chr5	55149805	55149825	GTCGTGAGTTTGAATCTCATT	5	+
chr5	67771095	67771115	AATTCAACCTGTAGTGATTGT	6	+
chr5	68522224	68522244	CAATGGTGAGTTGTATTTTAT	10	+
chr5	72206174	72206196	TATTTTCTTATATACTGTGAATG	743	+
chr5	72209786	72209805	TTAACATTGGGTGCAATAAT	6	+
chr5	78322289	78322307	ATTCATGGCATAGGTTCCA	16	+
chr5	82546774	82546791	TAATTGCTTGTGTGGCTT	5	+
chr5	82877041	82877063	CTTTCATAACACTAACTCATAAG	64	+
chr5	86687168	86687181	CATTTGACTGTTCA	4	+
chr5	91174436	91174457	ACATGGGCCATTATTATCATCA	6	+
chr5	92963022	92963042	ATCACAAATGTTCTTAATAGA	4	+
chr5	93466509	93466528	GTGGAACTGCTTCAGATATT	7	+
chr5	96364933	96364955	ACTTTCTTTTTCATCTTTTATAG	21	+
chr5	96369054	96369073	TACATTGTATTAATTCATCG	4	+
chr5	96369288	96369303	TTTCTGTCACTACCTT	6	+
chr5	96369606	96369626	TATATGGGCAATAATTTTAAA	11	+
chr5	100237316	100237334	ATTCGTTGATGCATGACGA	3	+
chr5	110827575	110827596	TTTTATTTTGTGGCATTATATG	12	+
chr5	112180119	112180141	TCTTAAAATAATGAACACTACAG	22	+
chr5	112350785	112350804	CTTTTAATGTGACAAATTTT	15	+
chr5	117616630	117616649	GGAATTTGGTAAATTAGATC	3	+
chr5	119470874	119470893	TATGAGAACTGAATTTCATG	621	+
chr5	123885253	123885272	CCCTAGTTTTAATTGTAAAC	8	+
chr5	126172353	126172372	CTATATATAAAACGGTGCTG	3	+
chr5	130695153	130695174	CTTCATTGGTGCTCATTTACTG	11	+
chr5	137722027	137722048	CTCTGGTGGTGCAGGATGAGCC	6	+
chr5	141223761	141223779	ATTCGGGAGACCTCGACCT	8	+
chr5	142988150	142988169	GTTTAACACATGCAAGTCGA	28	+
chr5	145890259	145890276	TTTCAGGTTTTTACATAT	4	+
chr5	148834836	148834854	TTCAATGGGTAATGGGGAA	12	+
chr5	150083354	150083372	ACAGTTGCTTATCTGGGTT	12	+
chr5	153434207	153434223	TATTGGACTCTACAAAT	4	+
chr5	155862600	155862620	TATTTTCTGTATCCGCTCTTG	16	+
chr5	155924385	155924404	TGTTTGATTTACTCACGCCC	5	+
chr5	157931133	157931151	TACCACCATTTGAAATCAG	17	+
chr5	159912378	159912401	TTGAGAACTGAATTCCATGGGTTG	74990	+
chr5	162866476	162866498	ACATTTTCTCTAGCTGTGAATTT	10	+
chr5	162868300	162868313	TATTATTCACTCCT	7	+
chr5	162870823	162870850	CCTAATATTATGCTGTAGTGGAATTATG	22	+
chr5	164360587	164360606	TGAAGTCAGTTACCTTTGGA	845	+
chr5	173290881	173290898	TTGGAATCTGCTAAGGAC	54	+
chr5	173385314	173385335	TTTTTAGGCACACTTTTCACTG	8	+
chr5	173386112	173386133	TAACTCAAACATAATTAACATG	8	+
chr5	174953918	174953938	ATACTCCCTTACACTGAATCA	33	+
chr5	176012347	176012368	TGTATCCCACTTCTGACACCAA	6	+
chr5	176647203	176647220	TATTTGGGTGGTCTGATG	8	+
chr5	176726709	176726729	CTTTCAAAACATCAGGTTATT	16	+
chr5	6404311	6404328	TGTTCGAGTTACTTACGC	5	-
chr5	14032753	14032774	TTTTCAGTAGAGTAAAAGGGCA	334	-
chr5	16451659	16451678	TTTTGCTGCTACTTCATTCG	15	-
chr5	16534729	16534751	AAGTGTGAATGTTGATATGAGTA	8	-
chr5	16695078	16695097	TGCATTTTGGGATAAGCCTG	5	-
chr5	32394503	32394520	TTCATTTGGTATAAACCG	17	-
chr5	33810194	33810213	TTGCAGGACCACTTTTGTGC	9	-
chr5	34931782	34931800	TCATAGTACTCTCCCATGG	4	-
chr5	36181858	36181877	GAAACTGTTTGACTAGAGTT	11	-
chr5	36999822	36999842	CCAAGAAAAGTTTCTAAGCTT	5	-
chr5	37387983	37388002	CTCAAGTGTACTATCAATAC	4	-
chr5	39069221	39069242	CAAAATTTATGGGCATTTTTAA	9	-
chr5	42507663	42507684	TCTGAGTTAGATTGTGTGTCTT	4	-
chr5	43289695	43289715	ATGGTGGCAAAATGGTGCATG	17	-
chr5	43289750	43289769	ACTTCATTTAACATTCACTG	9	-
chr5	45671389	45671407	ACTTCAAGCTGGAAAGTTC	14	-
chr5	52497084	52497103	ATTCGTTTTGTGCCCAGACT	19	-
chr5	55232941	55232963	TTCTTTTATCTCTTGAACACAAG	8	-
chr5	55234427	55234448	CTTTATCACTTTAAATCTTTAG	7	-
chr5	64401641	64401657	TGCTAATGTCTGGACTC	6	-
chr5	66773703	66773720	CTTAAAAGGTAACGGAGG	8	-
chr5	77164853	77164873	TTTTAGCACGGCTCTCGGAAA	15	-
chr5	84434137	84434156	AAAAACTCCTCAAGACCTGA	5	-
chr5	88017545	88017565	TAAGCCATGAAGAACTCCATG	9	-
chr5	88610912	88610931	CTTATTAGACTTGATGTTGA	3	-
chr5	99007817	99007836	GTTCAAGTTCATTCAGGCCT	16	-
chr5	109375063	109375082	ATATTGACACTGAGGTGTGA	17	-
chr5	110832107	110832123	GATCAGGTTTCCCCTAG	4	-
chr5	114949547	114949569	ATACATTTTAAGGCATTACTTTG	3	-
chr5	118201802	118201822	ATAACTTTCATGCCTGGTTGT	14	-
chr5	126848115	126848137	CTTAAATTACCAACACTATAAAG	32	-
chr5	132028485	132028512	AATAACTTCAGTAGCATTACTATAATAC	20	-
chr5	132216323	132216344	ACATTTTTATTTATATACCTTG	10	-
chr5	134361913	134361930	GATGCAGTGTATCTGTGG	5	-
chr5	135416226	135416247	ACTTTCTATCTGTCCATCTCTG	3	-
chr5	137854402	137854422	CCATTACATCTGTACAACAAA	7	-
chr5	139091972	139091991	GAATTCCAGAGGTGTTGCCA	4	-
chr5	143070278	143070296	CGCAGTGGGTGTGCTTGTG	5	-
chr5	147389512	147389532	TGATGTTTAAGAAACCATTAT	13	-
chr5	148100294	148100312	ATGCAAGTTGAATGAGAAT	4	-
chr5	148816051	148816072	TTTTGGCTCTTCTTATCATACC	8	-
chr5	148874409	148874429	AAATATTTTTGTAACACTTTT	5	-
chr5	148874430	148874468	CTTTTATTTACTATGCACTTAGACTATGCACTTTTTCTG	21	-
chr5	149826451	149826473	AATCCTCACCATATGCTGCTATG	71	-
chr5	151042983	151043005	ATACATTAACGGTGCTAAAAATG	8	-
chr5	156536919	156536940	TACCTCAGTTATGGGAGTGTGG	10	-
chr5	157856835	157856855	AAGATCTGAGGAATGTGGCTT	14	-
chr5	167984216	167984237	AATAATCGACTCTGAATATTTG	11	-
chr5	170308750	170308771	AATTAAAATAAAGCATTGTGAT	7	-
chr5	178556631	178556649	AGCATGCTCGTTCGAGTGT	4	-
chr5	179299753	179299771	CATCATGGTAGGATTCATG	6	-
chr5	179442319	179442340	TCCGTCTCAGTTACTTTATAGC	89	-
chr6	408458	408480	TCAAAAAACATGAGCGCTACTCT	8	+
chr6	408964	408986	TATACCTATCACTTACATTTTTG	28	+
chr6	409888	409915	TTTTTTAAATATTATGCTGCTTTAACAG	51	+
chr6	994787	994808	CACCATTTATTTTATACAAAGA	4	+
chr6	1705254	1705273	TAACTTTTGATGGTAGGATA	68	+
chr6	3200375	3200394	CTATCTGAGGTTGACGTGAA	8	+
chr6	7251566	7251588	TTTAAACTCTGGGTGAATCATAG	7	+
chr6	11136095	11136117	ACATATGGTGCATCTTAACAATT	27	+
chr6	11136618	11136639	CCAACTTACTTTATTAATCCAA	9	+
chr6	12004114	12004134	TCATGTTAGATTTGGTTGTCA	5	+
chr6	12164795	12164814	ACTAATCTTTGTGCAATCAT	34	+
chr6	16148240	16148262	ATACTTTTCATATTGCCTTAATG	5	+
chr6	16148309	16148332	TCAAATATTAAAACTCTACTTTTT	9	+
chr6	21598651	21598671	CCATCCATCCTGTGCAATATG	17	+
chr6	26273185	26273206	TATCACTTCGGCTGCGAACATG	10	+
chr6	27059516	27059538	TAAGTGGCTCGTTGGTCTAGGGG	15	+
chr6	27530015	27530039	TTCAAAGGTTGCGGGTTCGAGTCCC	17	+
chr6	29011387	29011406	TATCGATTTGAAATTTCATT	4	+
chr6	31477986	31478008	CATTCACTCCATGGTGCTCATTG	22	+
chr6	31478824	31478846	TCACACCGTTATGCATTACTCTG	61	+
chr6	35587933	35587953	GGGAATTTTAGGGAGACTGCC	4	+
chr6	36931521	36931541	CCTCCTTGCATGGTGGGGTGG	3	+
chr6	42508746	42508768	TATCTGGTTGATCCTGCTAGTAG	55	+
chr6	43752570	43752590	TTTCTTGCTGCTAAATCACCG	12	+
chr6	45144988	45145007	CTCAAGAACTTCGTGAAGAA	6	+
chr6	46112287	46112309	TTTACTTTCTCCTAACTCACAAG	15	+
chr6	46113754	46113773	CTAACATGCTGCTCTATTTT	5	+
chr6	64190472	64190490	AGATGTGAAACCTTGTGAT	4	+
chr6	68373818	68373835	TGCTGGAATGTATGCTTA	15	+
chr6	70918866	70918885	ATCTAAAATTTGGTGCTATG	28	+
chr6	73314312	73314332	TAAGTGTTGCCATTTTATAGT	4	+
chr6	79422458	79422476	ATTGATCGATCCTGATGTC	41	+
chr6	80721188	80721206	TTCACTTGGGCATTTACAG	6	+
chr6	81446184	81446203	ACAAACAGTTGGAGCTTTTG	9	+
chr6	83692371	83692390	TTATAGGTGGGGTTATACAC	4	+
chr6	102265429	102265449	ATAGTGCAATGGTATAAGTGT	15	+
chr6	106557733	106557752	TTTACATACTGGTTTACAAT	9	+
chr6	107016952	107016973	AACCTTTAAATATGCTGCATAG	5	+
chr6	107018150	107018171	TTTTAAAATATTATTGGTGCAT	11	+
chr6	108854489	108854507	ATAACAATTCCCCTTTAGA	30	+
chr6	112620039	112620059	AAGATCCCATGAACTTTTACT	11	+
chr6	112893217	112893236	TTTGCAGCCAAGATTGTGTG	7	+
chr6	113012816	113012836	ACAAGTTTGTATTGTGAAATT	6	+
chr6	119888414	119888434	ATTAACGTATTATAACTCTGA	4	+
chr6	123729177	123729196	TCAACAGCTCTCTTCCTCAG	4	+
chr6	125395134	125395155	AAACACAGGGCTTTGTGAAGTC	11	+
chr6	126713025	126713043	TAGCATCATTTGAAATCAG	4	+
chr6	133596111	133596130	TTTATGCCGTTTCTGCTTAA	8	+
chr6	134271918	134271938	ATTTCTGTACTGATCAATAGT	3	+
chr6	138202508	138202528	TCATCATGGTGCTATCCTCTG	29	+
chr6	138203117	138203139	CTCTTTATAATATGCACCTTTTA	16	+
chr6	140400017	140400038	CTTCTATTTTTATTTCTTCAAG	6	+
chr6	144164484	144164506	TCGCCGGGTCCTGGGGCTGCACG	6	+
chr6	144494390	144494410	ATTTCCAAATACTCTAATTAG	3	+
chr6	147710352	147710373	AATATTAATGATTTTACTACTG	6	+
chr6	149700432	149700453	AAATACACTTTCAAAATTACAG	6	+
chr6	152262415	152262433	TTTCCTGTAAGGCTTGATC	71	+
chr6	155460347	155460365	AACAGTTGGAGCCCTGCTT	9	+
chr6	157469094	157469112	CTGCCGTGTGCCGTGCTTG	3	+
chr6	158734598	158734617	TAAGTTACTTGAAATCTATG	8	+
chr6	158734856	158734876	AATTTTTTCACTATGCATTCG	41	+
chr6	159056230	159056249	AAAATGACTGTAAATATTTG	4	+
chr6	159344798	159344816	TGTAGGCAAATTCGTAGGA	6	+
chr6	165462210	165462230	TACAAAGGAGTTTTAAATGAC	5	+
chr6	2376758	2376778	TGTGTATATGGGGGGGTTGTG	6	-
chr6	2887590	2887613	CCTATTAAAGATATTATCCCTCTG	27	-
chr6	3148966	3148987	ATAAGCACTGGCTAATTCTGTG	73	-
chr6	5504397	5504416	CCATAACGTAGTTGTTCTAA	5	-
chr6	7301551	7301571	TCATCAATCTGAACTACAAAG	15	-
chr6	9846989	9847008	TGTTGGTGGGAGCCCCAAGA	56	-
chr6	10036514	10036535	AAATGTAACTAGCCTGGACTGA	6	-
chr6	10115786	10115806	TCAGTTGGTTAGAGTGCATGA	4	-
chr6	14761694	14761714	CGATTCTCTCTGCCTCTGCCA	8	-
chr6	18223974	18223996	CTACTCAATTACAAAATCTTCAG	6	-
chr6	23458303	23458321	ATCATTATGTTCTGGATCT	3	-
chr6	24719582	24719601	ATTTTGCACTTTTCTCTATG	25	-
chr6	28337567	28337585	ATAGTATTGTGATGGCCAG	58	-
chr6	30549563	30549582	CAATGTAACTGAAGGTGGAG	6	-
chr6	30711905	30711928	CTTCTCTTTCTGCTGCTCACCATC	10	-
chr6	31321773	31321793	CAACTTCTTACTTCCCTACTG	12	-
chr6	32253042	32253063	TATTTGACATTATTGTTATTAC	64	-
chr6	33035450	33035469	AAAATGGCATTAAATTATAG	17	-
chr6	33845749	33845768	TTCTGGGTACCTGGACGTCA	4	-
chr6	36255397	36255418	TGCTGGTAGAAAGTTAAGTGTT	7	-
chr6	36462956	36462976	CACTTTATTTATGGTACTAAG	6	-
chr6	38643752	38643773	CTTTAAACAAATAGCAATACTT	4	-
chr6	38643808	38643827	ACTGCTAGAAGCACTTTATG	5	-
chr6	42289288	42289307	GCTGAAGGCATTTAAGTGTG	4	-
chr6	43588534	43588555	TTTTACTTTCCCAGACTGGTGG	16	-
chr6	47685513	47685532	TTAATGCCAATTGCTCCCTG	12	-
chr6	55653300	55653319	TTTGCAGATGATTTAAATAC	3	-
chr6	64943106	64943124	TGATCCTGATGTTTTCGGA	3	-
chr6	65556641	65556659	ACTGCATTACCACATCAAG	3	-
chr6	65868849	65868865	CAGTGCAATGCTAAAAG	401	-
chr6	74133678	74133700	TATATTTTGCACATTTTCTTATG	19	-
chr6	75964048	75964067	CACTTGGCAGTTTATTTTCG	13	-
chr6	75964429	75964451	TTTTTTTACTGAAATAACTCATG	9	-
chr6	78491225	78491244	TGAGAATTGAATTCCATAGA	85	-
chr6	79647350	79647371	CAACTTCACTACAAATTTAAAG	11	-
chr6	91468050	91468066	TCCCGTTTGTTCCGCCA	38	-
chr6	99847819	99847839	CTCTTGCACCTTAATTTTATG	18	-
chr6	100965892	100965913	CTTCTTACACTACCAAACATAG	23	-
chr6	111090403	111090421	TCGTTGCATTATTGTTAAC	4	-
chr6	111620804	111620824	TCCATTCACTTTATAATTTTG	5	-
chr6	111620884	111620904	AGCACTGAAAACCTCTTAAAG	6	-
chr6	111621180	111621202	TATTACAGGTGCTATTTTTTTCA	12	-
chr6	114419456	114419477	TGATCTTCTGATTTTAACTTCA	6	-
chr6	115734994	115735012	CAAAGGGCATGTCTGTTTG	109	-
chr6	116599522	116599544	TATTCAGTTCTCTCAACCTCAAG	21	-
chr6	121559138	121559157	CAGTTTGAATCTGGCCAATG	7	-
chr6	134762724	134762743	AGAAACCAGGCTGCTGCAAT	6	-
chr6	135771743	135771762	TGATAAGCTTTGGGGAGCTG	9	-
chr6	139962401	139962420	GGATATCTGGATATAGTTTC	11	-
chr6	143226613	143226633	ATTTGTAACACTACTTTCCAG	5	-
chr6	149980741	149980762	TTTGGACTAAGGTGCAATACAG	18	-
chr6	153694584	153694602	TCGTATGCTGTTCTCTGAA	25	-
chr6	154500507	154500526	TGTAGTGTTTTCTACTATGA	36	-
chr6	156449952	156449971	TGGTCTGGTGAAGTGTTTGG	14	-
chr6	158859367	158859384	AGATGAGGTGTGATAATG	7	-
chr6	159456662	159456681	ACCTGGATTTGTGCAATATG	10	-
chr6	161399823	161399841	ATCTCTGCGTCGGTCATCA	3	-
chr6	170107316	170107335	CATGTGACACTATCCTTTTG	6	-
chr7	1582505	1582527	TTTTTGTGCTGCTTTTTATCATG	20	+
chr7	2102744	2102765	TTACACTGGGACTGAGACACGG	185	+
chr7	2697105	2697122	CATTGGTGATGTCGGTGA	5	+
chr7	6443141	6443160	TTCCATGTTACTTTATTCAG	11	+
chr7	6443455	6443475	ATACAGCGTGGGACCCTTCAG	7	+
chr7	7898892	7898912	TATAAAGATTATTTTTAGGCC	5	+
chr7	8126548	8126567	TTCAGGATTATGTTTACAAT	7	+
chr7	10754472	10754492	CAATATGTCTTAGCTCTCCAT	3	+
chr7	20921647	20921665	TGGCTGGGATCGCCTTGGA	7	+
chr7	21695498	21695518	TTTGAAGACAATCAGGATGTT	3	+
chr7	30407418	30407439	TTAATAGGTGCTTTTTTACTAG	28	+
chr7	32556000	32556021	TTGATTGGCTTCTCTGGGCATT	4	+
chr7	39041461	39041480	ATGCTGCTGATGGTGATGGG	10	+
chr7	46760583	46760604	AGAATAATTCTGAATTTTTTTT	10	+
chr7	48057701	48057720	TGCACCTCTGGTGGATCTGT	3	+
chr7	49817530	49817550	GCAGTTGGTTTTTAATTAATT	3	+
chr7	50535601	50535622	CTGGGCATCCTGTCCGCTCTGT	5	+
chr7	54068796	54068814	TAGCTATTGCTGTGTAAAG	5	+
chr7	64169621	64169641	ATTCTCAACTCTTACTACATG	7	+
chr7	65671539	65671557	AATTCTGCTATCCGTGCCA	5	+
chr7	66572482	66572502	GGTTTGAATCTTGACTGGATC	3	+
chr7	68527466	68527489	ATGCGGGTAAACGGCGGGAGTAAC	509	+
chr7	68631655	68631675	TGATTGTCTTCTTTATCATGT	3	+
chr7	68669219	68669240	TTACTGTAGCTTTGTATTGGAT	129	+
chr7	71154605	71154625	AACATAATGGTGCAGGGTGAA	1488	+
chr7	71341859	71341878	GTCGTTTGGTTTAGTTGGGA	5	+
chr7	76679408	76679427	CCCTGTAGCTTGAGCCTTCT	3	+
chr7	78870409	78870431	TGTTTGGTCACTGATGTCTCCGT	97	+
chr7	81653547	81653566	TATTTTCCGTGGGTGCTGCA	3	+
chr7	82708936	82708953	TGGTGGCTGTGACTGTTT	26	+
chr7	83309474	83309493	AGGCTGAGGTGTGACGATGA	11	+
chr7	94296935	94296957	CTTTACTGTGAACTTCTTACAAT	7	+
chr7	94297238	94297257	TCACTTCTGTTTACCTCAAG	22	+
chr7	98433232	98433250	CTCAGGACAATGGTGTCCC	5	+
chr7	99637822	99637842	TGAGAATTGAATTTCATGATG	6	+
chr7	102500926	102500945	TGGGAAGTAGTTCAGTTTGG	8	+
chr7	106430513	106430532	TGCAGAACTCGGAGCCAGTT	10	+
chr7	106842905	106842925	CCTAAATTTTGCACACTATAT	8	+
chr7	107558390	107558410	AAATTCCCATTTGCTGCTAAC	6	+
chr7	108214649	108214669	ATTTCTGTGCAACCTTACTAT	14	+
chr7	112425674	112425695	ACCAATTCCTGACAAATTCCGA	17	+
chr7	112959544	112959564	TGTAGGGTCTTCTATTTTATG	6	+
chr7	114659795	114659814	CTTTTGCACTAATACAACAG	10	+
chr7	116711697	116711716	GGGTAAACTGACAAGGTGGC	3	+
chr7	117832281	117832301	AAAATATAATGGGCATTTTGA	9	+
chr7	117893622	117893639	TGTTGATTATGTCCCTGA	8	+
chr7	120936467	120936489	GTAGTTCCTCATGTATTACTGTA	13	+
chr7	126545864	126545884	ACTAAAGTGCTTGAGAGAACT	21	+
chr7	129948215	129948233	AAACTGGAACGCTAGTTTT	3	+
chr7	130136002	130136022	GTTTTTCATTATTGCTCCTGA	29	+
chr7	132618504	132618524	GGAAAGGTGAAAAGAATCCCT	15	+
chr7	134738756	134738777	TTACTTTTATTGTTTCATAAAT	5	+
chr7	139107647	139107665	TTTAATGGTGCCTATTTAG	12	+
chr7	141352965	141352986	ACTTTCCTCAGGCTGGTTCAAG	3	+
chr7	142697847	142697867	ATATGGCTTTAATTTTTATTG	39	+
chr7	143004264	143004286	TATATATATGCTACTTTTACTTG	3	+
chr7	150935535	150935556	AGGAAGCCCTGGAGGGGCTGGA	24	+
chr7	156971512	156971531	AACAAATTTTGCACTACATG	28	+
chr7	157826630	157826649	CCAGCAATGCTGTGTGTGTG	4	+
chr7	3061782	3061800	CACGTTTGAGGACTACTTC	4	-
chr7	3549814	3549834	TAGCAGCACATAATGGTTTGA	42	-
chr7	5568066	5568086	CGTGACATTAAGGAGAAGCTG	14	-
chr7	6505825	6505847	CTTCCTGGGCCTCTATCGTGCTT	4	-
chr7	6729775	6729797	TATACTTTTTCTTGCACTCTTCT	14	-
chr7	7624286	7624303	AGTGTTTCCCACTTTATG	111	-
chr7	13854874	13854890	TGACGTGGATATGGGTT	3	-
chr7	14929697	14929716	TGTATGGAATGAAAAGACTC	7	-
chr7	16092744	16092762	AAGGTTACCTAGGTTTGGT	5	-
chr7	17229085	17229103	ATGGATTAGACTTGAAACC	3	-
chr7	23148138	23148155	GACCTCTGGTGTACTGGT	3	-
chr7	24836706	24836727	CCCCTACTACATACACTACAAG	19	-
chr7	25989541	25989563	TCAGTGCACTACAGAACTTTGTC	3326	-
chr7	25989581	25989601	AAAGTTCTGAGACACTCCGAC	22	-
chr7	27535662	27535682	ATTTGGTATCTGTGCTTTGCT	507	-
chr7	27674140	27674159	TATTTGGTATAGTATAGGAG	19	-
chr7	28366409	28366428	TAACTTAGAACTGTATGGAC	3	-
chr7	32369880	32369899	GTGCAAGCTTGAATCAGCCA	4	-
chr7	32908377	32908399	CTAACTATACTATTAGGTGCATG	9	-
chr7	38334142	38334161	TGTTGTCTTACTTATTCGAT	15	-
chr7	41350584	41350603	TTATCTGCTCACATTTCTCC	3	-
chr7	41383438	41383455	ACTGGTTGGCTTGTCCCT	5	-
chr7	54433123	54433141	CTTTGGACTGGCTTGAGGA	7	-
chr7	55097500	55097516	AGTCTGACGATCGTCTA	9460	-
chr7	63990057	63990079	ATTTCTCTTCTTTCTCACAAATG	5	-
chr7	78047218	78047236	TACCTGAAAGATGGTGATT	8	-
chr7	78351399	78351419	CTTCATTGACAACATTAAAGA	5	-
chr7	82689279	82689298	AAATCATTAGACTGTTTTTG	13	-
chr7	83953629	83953648	AGTTCTGACTTGCACTAATG	4	-
chr7	91864920	91864940	CACAATCTCACTTTATTCCAG	4	-
chr7	92436082	92436101	TCTGTCTAGTGCTCTGAATG	4	-
chr7	94390079	94390098	TAGACCAGGAATGATGAGCT	5	-
chr7	95053572	95053592	TTTCTTGCTTGTTTTGTGACT	19	-
chr7	97845024	97845041	TTTTCTCTGGGCATTACG	4	-
chr7	97951773	97951791	CAGGTATTACACATGGGCG	3	-
chr7	99691194	99691215	CATTGCACTTGTCTCGGTCTGA	1029	-
chr7	99691401	99691421	ACTGCTGAGCTAGCACTTCCC	6	-
chr7	99691438	99691460	CAAAGTGCTGTTCGTGCAGGTAG	336	-
chr7	99691627	99691648	TACCGCACTGTGGGTACTTGCT	104	-
chr7	99691665	99691686	TAAAGTGCTGACAGTGCAGATA	632	-
chr7	113063710	113063729	TTCTAGGATCATTGTAATGA	8	-
chr7	115981702	115981720	CACTGATGGGCTAGTGTTG	3	-
chr7	122615444	122615462	AATCTCTAGTAAGTGCAAG	41	-
chr7	123323335	123323357	CCTCTCTACACTACACTAATCTG	90	-
chr7	124120358	124120375	AGATTGGGCTGTGTTGAC	6	-
chr7	128632070	128632092	TTCTCTTTATCATGGCTGCTATA	20	-
chr7	129414581	129414601	TTTGGCACTAGCACATTTTTG	15	-
chr7	129414806	129414828	TATGGCACTGGTAGAATTCACTG	72	-
chr7	129472695	129472713	TATTGTAGGTGCTATTTAG	10	-
chr7	130561506	130561529	CTAGCACCATCTGAAATCGGTTAT	2485	-
chr7	130561545	130561566	ACTGATTTCTTTTGGTGTTCAG	63	-
chr7	130562267	130562289	GCTGGTTTCATATGGTGGTTTAG	47	-
chr7	134844894	134844915	CACACTTCTTTTTACACTATTG	3	-
chr7	134847865	134847884	ATCCATTACACTATTACTAG	14	-
chr7	135640786	135640803	ATGCCTGGTTGTACTGAT	3	-
chr7	138730402	138730423	CTCCATCTACCTCCCTCACATG	17	-
chr7	139670838	139670857	GATTCTGTCCTAGGCCACCA	6	-
chr7	140789826	140789843	GATTATCATGAAGTGGTG	8	-
chr7	141357653	141357674	TTATAACTGGCACTTTAATTTG	7	-
chr7	146307147	146307168	TAATTGGTTAAAAACAATGGTT	3	-
chr7	152273828	152273847	TGTTGGTTGTAAGAAAGACA	61	-
chr7	155810297	155810315	ACCCCTGCATTGGGCTCCA	9	-
chr7	156467564	156467582	AGTTCGAATTTCGCAGGAT	9	-
chr8	5495959	5495977	TCGTGGCTATACTGAAAGA	4	+
chr8	8645161	8645179	CTAACTGTAAGGAGGACGC	6	+
chr8	8875891	8875912	TATAAATACTCACTTTTAACAG	9	+
chr8	8898486	8898505	CTGAAATTGCATGCATACAA	6	+
chr8	9966863	9966883	TTATTTGGAGATGGGGTCTTA	9	+
chr8	13756511	13756529	CATAATGTTAAGCTGTGAT	5	+
chr8	22384969	22384990	CTACTGGCTTCCAAACTTTATG	4	+
chr8	27345839	27345857	CATCTTTTATGATTCATGC	5	+
chr8	27912976	27912996	CAATCACGGGAGATAGATATC	9	+
chr8	38707216	38707235	TTTATCATAATTGGTGCTTA	4	+
chr8	40859185	40859206	GTGTTTATGCTTCTGCAGCTGC	9	+
chr8	60517354	60517372	CTTGGAATAGGATGTCATA	6	+
chr8	61141991	61142011	GGGGACCATCTTCTAAGGCTA	16	+
chr8	62124557	62124576	TCTGGGGGGAGTATGGTTGT	18	+
chr8	72871788	72871809	TCTCACTTGGAGCTTCTCTTTC	13	+
chr8	73891703	73891721	AAGTAGGGGATCTTTGGAC	13	+
chr8	79148634	79148653	GTGAAATAGTACCTGAAACT	3	+
chr8	85394051	85394071	GATGAGATTTCACTGGGAATT	4	+
chr8	89968308	89968328	AATCATAATGCAGGTGTCCTA	26	+
chr8	96167573	96167593	AAAAAATACACTGGTGCTCTT	9	+
chr8	96224715	96224733	GTGAGGTGTTTGGACTGGC	3	+
chr8	96235357	96235376	GGCTGAATGAATTAGCCCTG	5	+
chr8	98585450	98585468	TTAATGCTAATTGTGAAAG	5	+
chr8	98737747	98737768	TACTTTGTTGACTTTAAAAATG	5	+
chr8	98877062	98877083	TCCCTGTCCTCAGGAGCTCATG	20	+
chr8	102158270	102158289	AAATTCCTGGGCTCAACCTG	6	+
chr8	105013734	105013755	TTATGTATCTTATATTTCCCTG	9	+
chr8	111914756	111914774	ATATCATTGTGAGACCGAT	7	+
chr8	112611085	112611103	AATGTCATTGTGTGTGAGG	15	+
chr8	117783746	117783766	TTTATTATTCAGAACACTATG	19	+
chr8	123644216	123644233	CCACGTTATGGAGTATCG	4	+
chr8	126011450	126011471	CTTCACATACTTTTACACTAAC	22	+
chr8	127524097	127524115	AGAGCCTTTCGTCCTGGGA	11	+
chr8	129862499	129862517	ACTTAGTAAGTGTGAGTCA	45	+
chr8	4904686	4904708	CCTGAAATCAAGTGATCTATCCA	65	-
chr8	5261022	5261041	CAACTTTCAGTAATGGATCT	5	-
chr8	6413956	6413977	GGTGGGGATGATGTTAAGTCCT	19	-
chr8	10892732	10892752	TACGTCATCGTTGTCATCGTC	61	-
chr8	11174185	11174204	CGCTGCTGGAATGGGTGACC	6	-
chr8	12017170	12017188	TCCTTGTGGCGTTGCTGAA	10	-
chr8	17249650	17249669	TTCCCATTCTGAACAGGACA	7	-
chr8	22102486	22102510	GAAAAGCTGGGTTGAGAGGGCGAAA	3784	-
chr8	22879990	22880010	ACTTGGCATTATTTTTATAAG	21	-
chr8	38849017	38849038	CTTTACTCTACTCCTTCTTCCT	5	-
chr8	39173036	39173054	CATTATGTTCTGGATCTGT	3	-
chr8	51481749	51481768	AATACTACTGACTGACTGAT	17	-
chr8	52139749	52139770	GTTATGTATCTTGCTTTTGGGT	8	-
chr8	56755186	56755220	GTCCGACCTGGGTATAGGGGTGAAAGACTAATTGA	304	-
chr8	67544862	67544883	CAAAAAATGCACTGCTTTCATG	4	-
chr8	69218658	69218678	CTGGGGAGGTGGAGCATGAGC	3	-
chr8	70602580	70602605	CGGGTGTTGACGCGATGTGATTTCTG	235	-
chr8	71071766	71071786	ACTACTAATGAACCTCAACTT	3	-
chr8	71499191	71499212	CTTCTGGTGCTACATTATTTTG	11	-
chr8	79001401	79001422	CTTCCTGTTTTTGCTTACCTCC	12	-
chr8	83295229	83295246	TGGTCACCATGTTAGGAT	6	-
chr8	87492514	87492533	CTACTTCAATTCACCTTATG	3	-
chr8	95941482	95941503	TCACTGTGAGGATTCTATACTG	7	-
chr8	101269506	101269527	TATTACCATTATGGTGCTACTG	11	-
chr8	103839358	103839377	ACTTCACTTTGGTGCCAATG	14	-
chr8	109304624	109304644	GAAGTCGAAATTCGCTAAGGA	237	-
chr8	111945630	111945652	TTATGTTGTAGCTCATTTCCATT	13	-
chr8	115390682	115390700	TTAATGTTAATTGTGATAG	9	-
chr8	115719333	115719351	GCTCACTGATTCAGTTGTC	5	-
chr8	117740708	117740728	TTATTTTAACTATCAATTTAG	3	-
chr8	118763288	118763306	TTGAATAGGGTGACTTAGT	9	-
chr8	120051537	120051556	GACGGACTGGGAACGGTTTC	11	-
chr8	121569144	121569163	GAGTCTAATATGCCTGTGAG	6	-
chr8	122970429	122970447	ATTCCTGTCGGGGGGATTA	6	-
chr8	126932092	126932112	TCGAATCCTTCTTTCACCACT	5	-
chr8	127754419	127754440	TAAGAATTTTCTAGAGATGGAT	14	-
chr8	135812813	135812835	ATGTAAACATCCTACACTCAGCT	652	-
chr8	141539577	141539599	TTTAATACTAAAAACATTAATAG	4	-
chr8	141540203	141540224	TTAATGGCATTAGTCTCTTCTG	6	-
chr8	142394523	142394540	TGCACCACCAGTTACCAG	4	-
chr9	1302826	1302844	TGTGATCATACCAGTACTA	3	+
chr9	2097403	2097422	ACACTTATGAACACTATTAT	34	+
chr9	4706170	4706191	CTATTTTCTTGACACTTTTATG	22	+
chr9	5463055	5463074	ATTTTCTACTGCACTTTTAG	11	+
chr9	5468417	5468440	CCAAACTAAACTTGCTGCTTAATG	234	+
chr9	5468635	5468656	AAATATCAGCTTTACAATTATG	4	+
chr9	5469191	5469213	TTTTCTAGCATTATATTTATTCC	62	+
chr9	5776483	5776504	TAATTAAAGTTGCTGCTATTTC	16	+
chr9	6971459	6971477	TACACCTGATCGTACCAAA	6	+
chr9	7829583	7829602	CTGGATGGCTGATGGGCCTT	4	+
chr9	7935778	7935795	CGTGGAGCCTGTGGTTTA	13	+
chr9	8781319	8781338	TCTCTGAAGCCTGTGGTGTG	22	+
chr9	9507821	9507840	AGGTTGCTATGGTAATTAAA	5	+
chr9	12759673	12759692	GTTCGATCCCCCTTTGTTCT	5	+
chr9	19454944	19454965	CTTTTGCACTTTATACTTTTTC	9	+
chr9	34486041	34486059	TGGGTAAGTTCTGACCTGA	7	+
chr9	37688027	37688048	AATTGTTAACTGTGTTAACCTC	3	+
chr9	71534437	71534459	ACTTTTATTTATGGGCATTATTG	5	+
chr9	71623607	71623628	AACTATATTTAAGCTGCTTTCT	5	+
chr9	80360024	80360043	GAGTGGAGGACTGAACTGGT	17	+
chr9	85655666	85655684	TCATCACGTTTTGTTTACA	15	+
chr9	90111971	90111991	TTCATTCTCATATCCATACTG	6	+
chr9	95201299	95201318	ATGCTTGGTGCTGTTCTTTT	4	+
chr9	95544441	95544458	ATTGTGTTGCTAGAGGTG	5	+
chr9	96326729	96326751	CAATACAAATCCTCATTTAAATG	10	+
chr9	96938635	96938657	TGAGGTAGTAGATTGTATAGTTG	134	+
chr9	96941123	96941143	AGAGGTAGTAGGTTGCATAGT	230	+
chr9	96941177	96941198	CTATACGACCTGCTGCCTTTCT	173	+
chr9	97847787	97847807	TTCACAGTGGCTAAGTTCTGC	406	+
chr9	100235802	100235822	TAACTAATATTTGCTCTGATG	11	+
chr9	101692416	101692437	TTGTCAGCATTTTGGATGGGAA	46	+
chr9	101913621	101913643	TTTAATAATAATCTCTAATTCTG	27	+
chr9	105446765	105446784	TTGTATGCTGTCTTCTACAA	14	+
chr9	112578005	112578025	AGCTGAGAGGAAGTTGGGGAT	4	+
chr9	114696838	114696880	CAATAACTACATATTTATAGAAAACACTTTTTCACTTTACTGA	27	+
chr9	119004973	119004991	GAAATTGCCGGTGATAAGC	8	+
chr9	121384862	121384881	ATATTCATGATCACAAGATT	6	+
chr9	127454796	127454818	AACCACTGACCGTTGACTGTACC	86	+
chr9	128190684	128190704	CCTTGGGCCTGGCTGGCTGGA	30	+
chr9	133072289	133072306	GCTGTCAATGAGTTGGGT	4	+
chr9	138169472	138169490	GATTCTGTTCGTCGCTTCC	5	+
chr9	1535764	1535785	TCACTTGGATGGTTAGCATTTA	6	-
chr9	1538379	1538398	CACTGACAGAGCTAATGAGT	23	-
chr9	5785075	5785095	CAGGGCTTGTGTAATATTCTG	9	-
chr9	8416780	8416799	TGAGATTCTGTAAGTAGTGA	14	-
chr9	14604748	14604766	TTTAACAGTACCGTACTGT	6	-
chr9	19828911	19828931	GAACTTGTTAAAATAGCCCCA	6	-
chr9	29821989	29822008	CTGGAATCTTAGGTAAATTT	4	-
chr9	33047075	33047097	TTTATCTTCTTCTAACTGGTGCA	12	-
chr9	35059620	35059642	TTCATCATTGGCGCTACCAACCG	7	-
chr9	72324945	72324966	ATCTAATAGAATTATCCACTTG	10	-
chr9	86276310	86276340	AATCATTTGCACTCTATAATTTGTGGTACAG	56	-
chr9	90062001	90062019	TGTTATGTCCACTCTAATC	14	-
chr9	95015708	95015727	CTTTATACTGTGGTGCCTCG	5	-
chr9	95427287	95427305	TGATGAGGTCTGCTGTTTG	21	-
chr9	96206854	96206873	AACATACTGTGACATTTCCG	5	-
chr9	99150410	99150430	CTTATCATAGGCTGCTATTCT	38	-
chr9	104806447	104806468	TATACAACTCATTATTTTCTTT	8	-
chr9	111754804	111754822	GTGTGTCGATGAAGAATGC	3	-
chr9	111782018	111782039	AAATACTTATTAAGCTGCTATG	14	-
chr9	111808553	111808573	TATTGCACATTACTAAGTTGC	138	-
chr9	114986233	114986254	CAAAATGGCGCTCATTCAATTG	17	-
chr9	123943228	123943251	TTTATTGCTGTGAAATTACTTCTG	99	-
chr9	125611320	125611342	TTATATACTAGCATTCTTTACTG	67	-
chr9	132650191	132650210	AATCCTACTGTGAAATCATG	5	-
chr9	135136968	135136992	ACTTTTCTATGCTGTGAATTAATAG	28	-
chr10	10413985	10414004	CTTTTGACATGTATGGAATC	18	+
chr10	11371390	11371410	CTAATGTGCAATTCTAACTCT	20	+
chr10	13578555	13578574	CTAAAAGGTAATGGAGGCGT	3	+
chr10	13839953	13839971	TACCTGTGGCTATACGGAA	3	+
chr10	14886379	14886399	ATATATACTGTGACTTCATTG	34	+
chr10	17277226	17277246	CTAACTACCAAGACACTATTG	21	+
chr10	18966202	18966223	ATTACCACATCAGCATTATATT	10	+
chr10	23356687	23356704	CACGGGGAGGTAGTGACA	209	+
chr10	25276635	25276654	ATGTGTTCTGTAGTGGGGGA	19	+
chr10	27827087	27827112	TTTTATATCATAGCAGTAAATATTTG	24	+
chr10	32871295	32871315	AAATTCTGTTGCATTTCATAG	4	+
chr10	33708935	33708954	TCTTTGGTGATTATAGTAAG	18	+
chr10	37262102	37262119	TGAATTGCAGAATTCAGT	28	+
chr10	43514493	43514513	TTAGAGCTAATACATGCATTC	4	+
chr10	44271257	44271276	AGCACTGGTTAACTCTGTGC	9	+
chr10	49644731	49644749	TTAATGTGCAATATTTAAG	17	+
chr10	53580454	53580474	TTTTTGGCTTTGTAATGGAAA	6	+
chr10	56983878	56983897	TTGAGCCCAGGTTGTGGAGC	7	+
chr10	60128989	60129008	TCAACTCATTACTTTTTTCC	14	+
chr10	60156444	60156466	TAACTCAATTTATATGCACTTTA	5	+
chr10	63852713	63852733	CTTTAGCTGCTATAAATCCTC	3	+
chr10	64492272	64492292	AGAGGAAATTTTGGTGGAGAA	4	+
chr10	64724656	64724675	TTGGATTGTTTGAAGATTAA	3	+
chr10	65850030	65850048	TCGTGCTTAGTTTAAAGTG	8	+
chr10	71885582	71885602	GGTCGGGTCTTCCTTCTGAAG	3	+
chr10	72298894	72298913	TGCGGAAGGTTGTCTGGGTG	92	+
chr10	74567038	74567058	CTTAAATGAGAATTTTGAGGA	6	+
chr10	74874156	74874175	AAAATTTTTTTGGTGCTATA	4	+
chr10	75986833	75986855	GTAGGGTGGTGGTCATGGAAGTC	6	+
chr10	76939537	76939551	TTTACATTTTATCTG	13	+
chr10	81076007	81076027	CAATCATTTCATACTTTAAAC	3	+
chr10	81114828	81114850	ATCATGGGGACGGGTATTTCATG	6	+
chr10	83220730	83220748	ATTGCGTTGGCTAATACCT	4	+
chr10	88381173	88381192	TTTTGGTTTGTAAATCACTT	4	+
chr10	90770771	90770789	TTTTGGGGCATTGAGTGGT	49	+
chr10	96076303	96076322	GATTCTGACAAATGAACAAG	15	+
chr10	103278767	103278788	AATCAAGGTGTTGGGCTGGACT	5	+
chr10	104196277	104196299	TGAGAACTGAATTCCATAGGCTG	10897	+
chr10	112270250	112270272	ACATTTCATACCTGTGCAATACT	46	+
chr10	112771591	112771626	TCCCACACACTGTTCAAAAATAGACTGCCATTAATG	8	+
chr10	112773038	112773059	TATAATTACATATTGCTGCTTG	17	+
chr10	114698509	114698527	TGTGATGAAGCCTTGGGGG	8	+
chr10	116621484	116621503	TCATTGGCTTTATCATAATG	8	+
chr10	116623998	116624028	TTTTCATAAATTATTGCATTAACATACAATT	68	+
chr10	124336153	124336172	CGAATCCTACCTGTGGAGCT	5	+
chr10	126253285	126253304	TCTGGGCTGGGGACAGTGCA	3	+
chr10	134596714	134596735	ATTTTACTTTAGAACACTACAG	11	+
chr10	21855961	21855982	ATCACCTCAAGTCGGAAGTTCG	8	-
chr10	23704946	23704966	GATGATGTTTTTGGACCAAAG	7	-
chr10	26023920	26023938	TATGTGGTCGTTGGCTATT	12	-
chr10	27486188	27486208	ATATTTTGCACTACACAAACG	20	-
chr10	32298261	32298282	TTTTTGACTGGATATATTAACG	7	-
chr10	32622498	32622517	TTTGATCTTGGCTCAGAATG	6	-
chr10	43530581	43530600	TTTTCCTTAGCTCAGCTGGT	3	-
chr10	49625895	49625914	GAAGTAGCCACCTTTTAAAG	4	-
chr10	49724150	49724168	AAAGTTTGTCAAACTTGGT	4	-
chr10	50911226	50911253	GAGATTCTCACTGTCCCTATCTACTATC	378	-
chr10	51592545	51592566	CTCTATGCACTATATAATAACT	4	-
chr10	54504652	54504670	CTATGTCTCTTTGATTTGT	8	-
chr10	57518159	57518177	TGTACCGTTTTCTGCTTAA	11	-
chr10	61552270	61552287	AAAATTACTGAGCTGTTG	16	-
chr10	70042457	70042478	AATTTATTATAGCAGTAATCTT	6	-
chr10	91352514	91352535	AGCAGCATTGTACAGGGCTATC	8	-
chr10	93809868	93809886	TATGCACTACTACTTTTTG	20	-
chr10	93810584	93810605	AAAACCAAAGAGCTCATCTTAG	9	-
chr10	95361599	95361618	GTTGCGTTTCTGGAGAATAT	5	-
chr10	97013745	97013765	TGTAGTGTTTTTTATTCTATG	5	-
chr10	100298124	100298142	GGTTCGAGATTGTCAGGAC	13	-
chr10	103601234	103601256	AGGACTACCAGGAGCTCTCCTCT	4	-
chr10	105154057	105154079	ACTCGGCGTGGCGTCGGTCGTGG	133	-
chr10	105356137	105356159	AAATTTCACACTGGCATTAACAG	29	-
chr10	114190266	114190283	TATGCACTGCACACTCTG	22	-
chr10	119723685	119723704	TTAACCCTGCGCTACTGACC	3	-
chr10	120441679	120441697	TTTATGGTGCCTCTTTTAG	6	-
chr10	120557465	120557486	TTTTAATGTGTTTTCTGAAGAT	3	-
chr10	129914192	129914213	AAATCCTCAGGTACATATCAAG	4	-
chr10	133794720	133794742	TTTTTAAAATATGGCATTAAATG	5	-
chr10	135150202	135150222	TGCGTGGCGCGCGTGCGGATG	3	-
chr11	826877	826899	AGAGATAACCGCTGAAAGTATTT	3	+
chr11	6630839	6630861	ATCCCTCTACAATGTACTACATG	10	+
chr11	7565275	7565292	TTAAGTCCTGTAATGAGC	10	+
chr11	9467482	9467511	CCTGGTGACTTTGTGGTGCACTCACCTCTG	20	+
chr11	9610722	9610746	AAACTTGTAGCATTAAACAATCATT	135	+
chr11	11033911	11033930	GTTTGATCTCTGGTTCCAGC	3	+
chr11	11954578	11954600	AACATATTAAAAACTTGGTGCAG	16	+
chr11	16777649	16777669	ATTAACACAAATTGCATTATG	26	+
chr11	17353718	17353739	TCAGATTACCTCACTCTCACTG	11	+
chr11	17582896	17582914	TTTCCATGGGTTCTGTATA	3	+
chr11	22416876	22416894	CGTAGGTTTGATTCCTATC	7	+
chr11	23152743	23152761	TGCTTGATCGTGGGGGATA	4	+
chr11	31166009	31166030	TGATATTCTTTGACAAATTTTC	9	+
chr11	32607992	32608011	AGATCCAGTTCGATGTAATT	11	+
chr11	32953436	32953461	ATTCAACTTTTAACACTACATCAAAT	27	+
chr11	39635850	39635870	GTTCACTGTTGCTAGCATGTT	5	+
chr11	40348569	40348588	TTGTGGATTAGAAGTGAAAA	6	+
chr11	45079923	45079941	AACTTGGCTGTTAAACTCT	5	+
chr11	48189853	48189873	ATTATTTAAAGGTGCAATATG	8	+
chr11	55601537	55601556	CTGTGACCTGAGCAACAATA	3	+
chr11	57408725	57408746	CAGTGCAATGTTAAAAGGGCAT	59	+
chr11	57429207	57429229	ATCAATGCTTTATATTCCATATG	5	+
chr11	57585659	57585680	TTCCTGGTGCTCTTTTTTCTCG	14	+
chr11	58386232	58386254	CACTAACAAAATCACTACAATAG	16	+
chr11	62505986	62506004	CACAAACTTCACTACTTAG	9	+
chr11	65193008	65193027	ATTTTTTCAGGAGCTGGAAG	30	+
chr11	65270475	65270497	AATGTTACACTACATTAATCCTG	31	+
chr11	65271712	65271733	CATACTCAAAATTTTTTTCCTG	8	+
chr11	67165849	67165869	CTATTGATTCATTAAAAAAAG	4	+
chr11	70376075	70376093	GTAGGATGGTGCGGCTGCT	7	+
chr11	70454165	70454185	CGATTCCTGCTGCCTTTGCCA	3	+
chr11	75283495	75283516	TCTTCTGACACTAAAACACCTC	45	+
chr11	75694455	75694475	TTAAAAATTTTGGTGCTTCAG	48	+
chr11	77637713	77637729	ATTAGTATTGTGGTGCG	3	+
chr11	82873484	82873506	CTCTATATCATATAGCATTAAAA	7	+
chr11	85195209	85195228	CGGAGGATTCAACCCGGTGG	20	+
chr11	87225367	87225387	GACACTGATCTTCTGTAAAGC	3	+
chr11	87413929	87413946	AGTTTGATCCTCTGACGC	7	+
chr11	89001057	89001075	GGTTTGATTCCTACTGCTC	65	+
chr11	89145851	89145870	AATTGATTGAAGACTTAATC	33	+
chr11	92234222	92234240	GAGACTGATAGTGCACAAG	10	+
chr11	93996035	93996054	GAATGATGCTGAAGGAACTT	4	+
chr11	102195023	102195042	ATTATACAAAGGTGCAATTG	32	+
chr11	102208146	102208167	AATTTTAAATATTTTGGCATTG	12	+
chr11	107976458	107976480	ATTTTTATTCATTGTGGTGCACG	24	+
chr11	110036076	110036098	CTTTATGACAGTTCTCCTTCACG	21	+
chr11	110036749	110036770	ATATTAATCTTTGGTGCATCAG	182	+
chr11	110037089	110037110	ATTTACAATATGGCACTTTTCG	35	+
chr11	110755351	110755372	GTTCAAATCTTGCCTCTGCAAC	3	+
chr11	118394118	118394137	TAAATTCAATGACACTACTG	111	+
chr11	118396761	118396782	CTTTTAATTCTCTTAACACTAT	79	+
chr11	120959466	120959488	TTTATTCTCTTAATGCACTTCAG	123	+
chr11	121179032	121179051	ATAATATATTAGGCACTACT	8	+
chr11	124690971	124690991	CATCCAAAACTGGTAGGTTAG	4	+
chr11	125453990	125454012	TTTTTCTGTGAAACACATACATT	8	+
chr11	128680857	128680879	CCTTCACACTTAGGCAGCTACTA	4	+
chr11	129451421	129451439	ACTGGGCAGTGCTGCGAAG	5	+
chr11	133005130	133005151	GCGTTAGTGATCCCTGCCTGTT	3	+
chr11	568112	568134	ACTGTGCGTGTGACAGCGGCTGA	562	-
chr11	2799223	2799241	CGCCGATCGTGTTGCTGCC	3	-
chr11	9196761	9196781	ATATAAATTTGGTGCTATTTT	12	-
chr11	16311561	16311579	TTGCAGGTGTAGGAAATTT	4	-
chr11	22845672	22845690	TGGATATTTAGGCTCTTGC	3	-
chr11	27519826	27519845	TTTCTTCATTTAGCTGCTGA	9	-
chr11	39720662	39720679	TGTGTTTGACTGCGAGAC	3	-
chr11	41451252	41451270	TATGTCTTTCATAGTCGGC	6	-
chr11	47268686	47268705	GAGCCCTGTCTGCTGCGCCA	8	-
chr11	57174484	57174506	TTATTTACTTTGGGCATTTAAAA	13	-
chr11	62609151	62609173	ATAGGAGATGGAATAGGAGCTTG	7	-
chr11	64620219	64620239	CTTTCTCCTTGCATTAAAAAG	22	-
chr11	64658672	64658695	CTGACCTATGAATTGACAGCCAGT	189	-
chr11	67926529	67926554	CTTCTTCCAACTCTACCTCATCTAAG	21	-
chr11	68446432	68446451	TTTCGAGTGCAAGCTGAGAA	4	-
chr11	72549228	72549250	CACATCTCTTCCACAACTAACAG	41	-
chr11	72885916	72885937	GTACTGTCTGGCTGGGTTTTAC	18	-
chr11	73472711	73472730	TGATGAGAGGATGGAGAAGG	4	-
chr11	74186670	74186689	GTGAAGCTAATCTGGGGAAC	6	-
chr11	78654134	78654153	AAGTCCTCTTCTCTGGAGCT	8	-
chr11	81180503	81180522	TGAATGGGCTTGGCCAAATT	4	-
chr11	82343082	82343100	GTCATTAGTTGCTATGTAA	3	-
chr11	82782099	82782118	GCGAAGGTTCTTTCAGGCTG	8	-
chr11	87903271	87903289	GACATGTCGTGTCATCTGG	5	-
chr11	92807681	92807699	ATCGCAGGCTGAATAAGGC	10	-
chr11	93768461	93768479	CGTTTGTAGTCAAGAGGAA	4	-
chr11	96086657	96086677	ATTATCTTAATTCCTGTGAAG	5	-
chr11	97240042	97240062	TTTTCCGATTATTTTCCCCTT	4	-
chr11	105530365	105530383	GGAGCTTTTGGGTGCAAGT	4	-
chr11	118900783	118900803	GTGGGACCTGAACTGGGGAGG	6	-
chr11	126133287	126133311	TTAATTGCTGCTAATTCTAATTCTG	26	-
chr11	126857157	126857177	TATAGACTCTGCTAGATTTGC	3	-
chr11	128329445	128329465	AAACCCTTATTTTCCCAGAGA	10	-
chr11	129000755	129000776	CAAGTTTTTGTTGTACATGTGA	5	-
chr11	129720586	129720607	ATACCGATGGTGAAGGCAATTC	51	-
chr11	130281292	130281310	TAATTACCACTCAGGGCCG	9	-
chr11	134349800	134349817	CATAATGATGGTGGTGCT	5	-
chr12	3310197	3310216	CTTCACGGCCGGCGCCTTCT	5	+
chr12	4411151	4411173	TATTCTTTACCTCAGGTTTACTG	7	+
chr12	4668649	4668670	AATTATTTTACACACTAAAATG	16	+
chr12	7073318	7073335	TAACACTGTCTGGTAAAG	33	+
chr12	12795233	12795254	TTTGCACCTTAACTCCACATTG	43	+
chr12	12871759	12871780	ATTCTTCTACTCAAAACAAAAG	5	+
chr12	13684050	13684069	CTCCCTTCTCGCTGTTGGCT	3	+
chr12	14653677	14653698	TTTCATAGCATTATATAATCAG	39	+
chr12	20704383	20704425	CTCTTTCTCGATTCCGTGGGTGGTGGTGCATGGCCGTTCTTAG	1952	+
chr12	20784407	20784425	ATCGAATGTTTGGCAGAAC	4	+
chr12	21350115	21350135	TGTGACTGGTAAGTATTTAAC	3	+
chr12	22838190	22838207	TTAGCACGATTCTGTGAC	6	+
chr12	27712152	27712169	TGGAGTGTAGTGCAGTCT	9	+
chr12	38001584	38001602	GACTTGAACGTTTATTTTG	5	+
chr12	38440350	38440371	GGTTGTAAACCTCTTTTAGTAG	3	+
chr12	44419874	44419892	TTGTGGCTATAGCAGGTGA	8	+
chr12	44783514	44783535	CACATTAATAAATAAGAATTAT	3	+
chr12	45103626	45103644	AACTGGAGGACTGAATCCA	8	+
chr12	51637473	51637495	TACACTGTGGTGCACTTAACTTG	28	+
chr12	53650193	53650212	CTTGGTGATTTGTTGTTTTG	4	+
chr12	54678585	54678604	ATTTTTTTTTTTGCACCCCA	6	+
chr12	54731023	54731043	GAAGTTCTGTTATACACTCAG	175	+
chr12	54731062	54731082	TCAGTGCATCACAGAACTTTG	140	+
chr12	56319202	56319221	GTAGTGATTCTGATGTGCAA	7	+
chr12	56397414	56397434	TCAACACACATATACACTAAG	31	+
chr12	62997471	62997491	TGAGGTAGTAGTTTGTGCTGT	528	+
chr12	62997527	62997546	CTGCGCAAGCTACTGCCTTG	31	+
chr12	65088999	65089020	TTATTTTAATTATGTGATGATG	25	+
chr12	68055737	68055758	ATTTTTACAATTTGGGTGCAAG	12	+
chr12	69233798	69233817	TATAATTTGACTTGAATATG	14	+
chr12	69235001	69235019	CTCTTATATTTGGTGCTAT	52	+
chr12	69236721	69236753	TTTGCCTGAAATAACTGACACTATATAATTTCT	56	+
chr12	69980533	69980554	ACTTCTTTTATTGGTGCCATCG	6	+
chr12	69991023	69991043	ACAAACTCATTCACTTTTCTG	19	+
chr12	72167099	72167116	TGGCGGATGCTCTTGGCA	37	+
chr12	72180518	72180536	TACTTTACTTGAATTATTG	3	+
chr12	75684806	75684823	GTCTAATCGAGTCTACCA	4	+
chr12	81254344	81254367	AGAGTTAATTCAGGGTGGTGAATG	99	+
chr12	85227875	85227893	TCTCAAATGAGGTGATAGA	7	+
chr12	95676736	95676754	TAACTGTCTTAAGGTAGTG	3	+
chr12	95702219	95702241	TTCTAGGTATGGTCCCAGGGATC	157	+
chr12	95702256	95702275	GCCCCTGGGCCTATCCTAGA	40	+
chr12	99059351	99059367	TTAATTGGTGCACTTTT	4	+
chr12	104743378	104743402	CATTTCAACTTGCATTATTATAAAG	34	+
chr12	105401281	105401300	TTTACAATATTGCACTAAAG	7	+
chr12	125514785	125514803	CCATCTATCTTGCATTAAA	16	+
chr12	131361617	131361654	CATTTAATTTATCTTGCATATTTTCCACATTTAAAAAT	25	+
chr12	133711465	133711484	CATTGTGGAATGGCTGTTGC	5	+
chr12	9905158	9905176	TTTTATGTGCAATAAAATG	39	-
chr12	17860745	17860766	TGGATGCCATTCTCACCTGACT	3	-
chr12	19085897	19085917	TGAGTCCTTCTTCCCCTGCCA	8	-
chr12	21803636	21803653	TTTGTCAAACTTGGTCAT	8	-
chr12	26584414	26584435	GATTGGTTTTTGTGGCTGTTTG	247	-
chr12	42480400	42480422	AAATTACTTCTTTGGCATTCTTG	16	-
chr12	44234141	44234160	ACTATGCTGATGAGCTTTAC	3	-
chr12	46754603	46754625	ACAAACTCTTAACTTTTATCAAG	12	-
chr12	46964761	46964779	TCGTATGCTGTTTTCTAAA	27	-
chr12	49231067	49231088	ACACATCCATTGACTACAACCC	18	-
chr12	52978228	52978247	CATCTTCAAGCATTACATGA	7	-
chr12	53905847	53905868	AATATAACATTAAACTATCAAG	3	-
chr12	54628724	54628746	TACTTCAACTTGTCACTTTAACA	56	-
chr12	54822523	54822542	TTCTGGGGAGACTGCTGGTG	13	-
chr12	56634875	56634895	ATCAATGTGACCTCTCTTAAG	21	-
chr12	57453216	57453237	AAATCTGAGCCTCCTTCACTCC	5	-
chr12	73438734	73438752	GGTTTGAGTCTACTAGGGC	3	-
chr12	77378148	77378170	TCTGTGCCAACCACTACATCATG	4	-
chr12	77415205	77415227	TATTAATTTTATTGCTGCTTACT	5	-
chr12	77417309	77417329	CCTATGGTGTTATTTATTTTG	9	-
chr12	77419578	77419600	TTTCTTCTACTCTTGGTGCTCTC	5	-
chr12	80440040	80440061	TAGCTTTTGTGGATTTTTTATT	6	-
chr12	81329578	81329597	AAACTCTACTTGTCCTTCTG	11	-
chr12	85562738	85562760	GTTGTGAGACAGGTTAGTTTTAC	35	-
chr12	90298475	90298493	TGCACAAGTAGAGTGATCG	51	-
chr12	96673687	96673710	ATCATTGCTGCTAAATAACTACTG	26	-
chr12	100426290	100426307	CTACTTAGCATTTAACAC	12	-
chr12	100428863	100428885	TACGTCTATGTATGAGGTATATG	6	-
chr12	107800354	107800373	ATTGGCTATGGGTTAGTTGA	3	-
chr12	108707477	108707499	CCAAAGGGCATGTTTGTTTGAGC	7	-
chr12	120756076	120756096	AGCAAGGTGTTGCATGGCTGT	9	-
chr12	122716652	122716671	CTTCTTAAATTATACTACTG	6	-
chr12	123001840	123001860	AAAACGGCGGATCAGGTCTCG	5	-
chr12	125412387	125412409	GTTCGATCCCGGGTTTCGGCACT	9	-
chr13	21685751	21685771	GGGCTGTAGTGTGGAGACTGG	5	+
chr13	24152747	24152765	ACGGTGGATGCCTTGGTAC	3	+
chr13	24881147	24881176	ATTTTTTTAAATGCTGTGAATCTATATTTG	235	+
chr13	24937273	24937292	GAATCCTAGGTGCTGTGGTT	110	+
chr13	26442586	26442605	ACCTTTCGGTTTGGAATAAC	8	+
chr13	35035613	35035633	TCTGCACAAGTGGTGGATGAA	19	+
chr13	38036983	38037001	GTTGTGTTTTCACTTTATG	4	+
chr13	42893676	42893695	TATCCAAATAGTGCTGCTAG	12	+
chr13	42896888	42896909	CTCTTGTCACTTTATTTATTTA	4	+
chr13	43813378	43813397	ACTGGAGTGGACACATCTCT	4	+
chr13	47326632	47326653	ACTGTGCACTTTAACCTAACTT	7	+
chr13	48620704	48620724	ACATCATTTCACTATTTATAG	5	+
chr13	49277753	49277772	TTATTTGATGGTATTTTGCT	3	+
chr13	49783690	49783711	TAAAATCCATGGAAAATAAAAG	9	+
chr13	58408925	58408943	TTGAGGATGTTGGATTTTG	3	+
chr13	58511116	58511135	GATTCCTCTTTCTGGTACCA	10	+
chr13	66467483	66467500	AACGGTCGGAAATTGTTT	3	+
chr13	67829798	67829819	TTAATATATATTACACTACAGA	5	+
chr13	68252452	68252471	GAGTAGGTCATTGTTAAGCT	11	+
chr13	69553644	69553664	TCATTGGTATTTTCAAAGGGA	4	+
chr13	71274390	71274409	TATAATGTTACTGGTTTCAT	23	+
chr13	92002871	92002893	TCAAAGTGCTTACAGTGCAGGTA	699	+
chr13	92003010	92003031	TAAGGTGCATCTAGTGCAGATA	181	+
chr13	92003051	92003071	ACTGCCCTAAGTGCTCCTTCT	15	+
chr13	92003192	92003215	TTGTGCAAATCTATGCAAAACTGA	1147	+
chr13	92003325	92003347	CTAAAGTGCTTATAGTGCAGGTA	1013	+
chr13	92003362	92003383	ACTGCATTATGAGCACTTAAAG	19	+
chr13	92003615	92003637	TATTGCACTTGTCCCGGCCTGTT	280	+
chr13	95262336	95262356	TATGTATGTGATTTTTGTTTT	3	+
chr13	98675155	98675177	TATTAACCTCATAGCAGTAAATG	20	+
chr13	100764102	100764123	ATAAAATTCTTGTTGCTAATAG	6	+
chr13	101535507	101535525	ACGAAGGTATGTTAGGTAC	5	+
chr13	102757967	102757987	TTAAATATAGCTAAGTGGGAC	13	+
chr13	104992292	104992309	TGTGATTGGTGAGTACTC	48	+
chr13	111436641	111436659	AGGTTGGGTGTGTAAGTGC	29	+
chr13	112140369	112140387	TGACGGAGGAACTTGACGT	5	+
chr13	112669093	112669112	TTTTCTAAAGCTAAATACTG	4	+
chr13	114294582	114294604	ACGTCCTCCCCACTTCAGATTCG	11	+
chr13	23903711	23903732	ATTTTAATCCTATTACTTGACT	18	-
chr13	24283805	24283823	CCTGTGGATTGCCCCAGCT	7	-
chr13	26732533	26732551	TGGAAGTGTGAATGCTGAC	12	-
chr13	29146072	29146088	TTGTGGCTGTCTGACCG	9	-
chr13	32404092	32404110	AACGTGAAAAACCTTATCT	4	-
chr13	43462256	43462278	ACATATTCTTATCTAATTCTCAG	5	-
chr13	45514212	45514232	CTTACTCTTTGTACCTCTATT	3	-
chr13	47078660	47078678	TGCAGTGTTTCCTACTTTA	7	-
chr13	48706785	48706804	TGAAATTCGTAGATTTTTGG	4	-
chr13	50623304	50623324	TAGCAGCACATAATGGTTTGT	49	-
chr13	52987026	52987048	CTTATAGCATTAATAATTTCCAT	17	-
chr13	58665529	58665547	TGTTGCTCAATGGATAAAA	3	-
chr13	66899245	66899264	TTGTCCAGAATTTGAGCAGT	11	-
chr13	68752215	68752234	TTTCCGTGATAATGGCAGCC	7	-
chr13	71781224	71781242	GTAATAGCTCATTGATTGA	3	-
chr13	75637330	75637348	GAATGTGGGCATTTGAATG	4	-
chr13	79836596	79836616	TTTCATCAATAATACTCTACT	3	-
chr13	80510525	80510544	CTTTGGATGCTGATGAGTGG	14	-
chr13	82454098	82454116	ATGGAAAGTTTGGTCATAG	9	-
chr13	83081584	83081602	CTTGCTAACGAAGTTGTTT	4	-
chr13	94057279	94057296	ATCATACCCACGCTGAAA	3	-
chr13	95685453	95685475	ATATTTTAAATATCTATTACAGA	6	-
chr13	97960773	97960794	ATGGGCCATCATCATTTTTACT	6	-
chr13	110572520	110572538	TTCATCGGAATGTGATGGA	3	-
chr14	20944601	20944622	CTTCTCACTCATCACTAACAAG	10	+
chr14	25936678	25936695	ATGTGTGTAGCTTACTGG	3	+
chr14	32146604	32146625	TTTAATTTTTAGGTACCACAGA	7	+
chr14	33508452	33508472	TTAATAAGTGGAGGAAAAGAA	29	+
chr14	35344369	35344389	TCCACCTTCTCCACTACAAAG	6	+
chr14	35550619	35550639	ATATTTGTACTGTTTTTACTG	3	+
chr14	36898863	36898885	AGAGAATTTGGGAGAAGGAACTC	136	+
chr14	43637939	43637957	TGTTAGCTTGAGAGTAGGG	16	+
chr14	51214871	51214891	TGGGGAAACTTACCAGGTTCA	14	+
chr14	54258046	54258066	CATTTTGCATTGTCCTCACCA	4	+
chr14	55309380	55309402	TTACTTTTAGGGTAATGGGATGA	5	+
chr14	55423876	55423893	CGTGCTGAATTCATTGAC	3	+
chr14	55794365	55794387	AGGGAATCAGGATTTTTACTTTG	87	+
chr14	60052747	60052767	ATTCTGGCTCAGGATGAATGT	3	+
chr14	62214772	62214794	CTATTAACATCCTTTTTTTCATG	6	+
chr14	62741001	62741020	TAGTTAGAATTATCATTGAC	15	+
chr14	63413629	63413646	AATAGGGATAGTTGGGGG	3	+
chr14	64660314	64660332	GTTACTGCAAGATCTTAAC	4	+
chr14	66976947	66976968	CAACTTGCACTTTAAATTCCAG	7	+
chr14	67018027	67018049	TCAGTAACACTACTCTTTCCTTG	3	+
chr14	67631921	67631943	AAAAATAATCTTTGCACTACCTG	11	+
chr14	70843335	70843354	CTTTTGATAGGTTCTGTACT	13	+
chr14	72859923	72859940	GTGTTGGGGAACCAGGAC	12	+
chr14	74009875	74009897	TTGGGGGAACCTTACGCTACAAG	14	+
chr14	82383048	82383070	TCTCTTCAACTATATTCTTAATG	8	+
chr14	83561575	83561593	CGGATAATTGTAGTAATTC	5	+
chr14	86502651	86502668	TAGCTTATTAGATTGATG	45	+
chr14	88429722	88429740	GTTTACCATGGTTTCAATG	12	+
chr14	94341088	94341108	AGTGAGTTGGTCCCACCCCTT	19	+
chr14	96986439	96986461	ACTATGGCATTACTTCTCCTATC	8	+
chr14	98850780	98850799	TTGGCTTAGGGTGAGTTGGC	3	+
chr14	100576011	100576029	GGGGTGCTATCTGTGATTG	10	+
chr14	100576052	100576073	TCTCACACAGAAATCGCACCCG	242	+
chr14	103195221	103195241	TTTTAAACTGTTGCATTACAC	28	+
chr14	103377634	103377653	ACTTCCTGATAGCATTACTG	19	+
chr14	103809312	103809332	TTCTAGAACACTAAAAAATTT	6	+
chr14	20789888	20789908	ATTAAGATTCTTGATCACGCC	4	-
chr14	20852586	20852606	TTTGGGCAGTTGGTTCTGCAG	7	-
chr14	27033890	27033909	GTTTGAATTTCTGTCTTGTC	3	-
chr14	27494017	27494037	AAATAATGCTGGAACATTAGG	81	-
chr14	30484875	30484894	TTGAGTCCTTCCTTCCCTGA	5	-
chr14	31569770	31569794	TCATTTCATACTCCATACACTACAG	19	-
chr14	32435913	32435930	GTGAATATGTTCCTGGGC	9	-
chr14	34046230	34046250	ATGGCTTTGGCCTTGCAAGTT	13	-
chr14	35038320	35038339	CATGATGCCTGGAGTTACTG	4	-
chr14	37099796	37099815	ACTTGTCAGCATTTTGGATG	6	-
chr14	48055480	48055498	CATAGGTGGTCAGGTAGAG	26	-
chr14	50980646	50980663	CTGCGTTGCTTCTTTTGT	5	-
chr14	51187653	51187675	TTATATATTTTATAGGCATTTAG	18	-
chr14	51189196	51189218	TATAAACCATGTGACCTCATTTA	5	-
chr14	51189527	51189548	TCAATTGCACTCTTAACTAATG	57	-
chr14	53507529	53507553	TCACTCTCTCTAACACTACTAAATG	38	-
chr14	56545602	56545622	TATGTTGGGACTTGAAAGATG	5	-
chr14	57608970	57608990	TAGCTGCTGCCACTGCTGAGT	4	-
chr14	60427920	60427940	AAAGTAGGTAATTTTCAGTTT	6	-
chr14	71588422	71588442	TGGGTGCTTGCACTTGGTGGC	213	-
chr14	74182833	74182854	TTAATGGTGCTTTCTCCCTGGG	18	-
chr14	77621709	77621725	ACTGCCTGGGGAGTATG	3	-
chr14	81430224	81430244	GATGTAATGGGGTTCAAGACA	8	-
chr14	88461039	88461058	AATGTACATTAAGAACCCAG	5	-
chr14	90341396	90341418	CAGGTCTGTGATGCCCTTAGATG	581	-
chr14	91338371	91338393	CCATTGCACCTTTATTCCCTCAG	7	-
chr14	94533284	94533303	TAGTATGATTTTTTGTTGGG	3	-
chr14	95553980	95554002	CTAACTATGCTGCGTTTTATAAT	6	-
chr14	95569724	95569744	ATCTATTTTGCACTTACCCTG	23	-
chr14	95604296	95604319	TGCCCTGCCTGTTTTCTCCTTTGT	11	-
chr14	96591658	96591677	TTCCTGTGTGGAAGATGTAA	18	-
chr14	98282232	98282251	TAAGGGGGATTTATGGAGAA	14	-
chr14	99995332	99995352	TTTTTTCCCTATCAACTTTTG	4	-
chr14	102548001	102548021	TCAGTACTCTACAATTCCTCT	11	-
chr14	106318045	106318059	ATATGCACATTTTAT	4	-
chr14	106322208	106322229	ACTTCCTTCCCGACTCCATCAC	6	-
chr14	106610730	106610751	ATTTTCCTTGCTGCTATTTTAA	3	-
chr14	106811484	106811504	CTTTGGCACACACAGGTGATG	12	-
chr15	24865619	24865639	GTCGTCTTGTGTAGTATCTGA	4	+
chr15	37243582	37243602	CATAAAGTAGAAAGCCTTTTG	3	+
chr15	38646158	38646179	TTTAACCACTTTGCTGCTAAGA	66	+
chr15	41592687	41592710	TTAAAACCGGGATATGTGCAATAG	60	+
chr15	41672600	41672621	TCCATTAACAATTCAGGTTTCT	10	+
chr15	42955531	42955551	CAATGGTGGTGACAGTGGGAT	6	+
chr15	44816776	44816796	TTACTTTATGATTCTCATTTC	8	+
chr15	45007794	45007832	TCTTTCTATCTCTTGTACTACACTGAATTCACCCCCACT	179	+
chr15	45009874	45009893	CTTATACACTTACACTTTAT	211	+
chr15	45198360	45198379	TTTGGGGTTTTTTGGTGATT	4	+
chr15	47338846	47338864	GAGTTTGACTCTTCTAGTC	15	+
chr15	50541755	50541774	AAACTCTGTTGTGCTGGGGA	150	+
chr15	52203032	52203052	TTAACTTTGCACTATTCCCTG	6	+
chr15	52203994	52204013	ATTTTGGTGCTATATTCTTG	4	+
chr15	57224434	57224454	CTATTTACTTCATAACTCTTG	5	+
chr15	59143971	59143997	ATTATCTTATGGCATTATCTCTACAAC	19	+
chr15	63116170	63116189	TGATATGTTTGATATATTAG	5	+
chr15	68480525	68480546	TTCGATGGCATTATTTTATTTG	23	+
chr15	68583602	68583621	TTTAATGTGGTGCTAAAAAG	24	+
chr15	72877685	72877707	CCATATGACATTATTTTACTTCA	5	+
chr15	76625530	76625551	TGTAAGTGATGTGGTAGAGGAG	15	+
chr15	76809073	76809091	TAATGGGATTGCTGGTGAC	7	+
chr15	77123053	77123074	GGTTTAAAATGTTGTGAGACAG	42	+
chr15	79502182	79502203	TGGACGGAGAACTGATAAGGGT	179	+
chr15	81296237	81296257	TTTTTTTAATTTACACTATAG	24	+
chr15	83424761	83424782	AAGGTAGATAGAACAGGTCTTG	147	+
chr15	83424798	83424819	CAAGACCTACTTATCTACCAAC	51	+
chr15	85558031	85558051	CTTATAAAGTAGACAATTCAT	3	+
chr15	89195477	89195494	TGGACCACTGCAGGCGTG	6	+
chr15	91154045	91154064	GACTGGGGTGGTCTCTTCCT	17	+
chr15	91169085	91169107	ATCTAACCAACCTCCACTACTCG	4	+
chr15	92163139	92163155	GATGCGTTAGCTTGTGA	5	+
chr15	97277942	97277963	TTGCTGCTGTGATGATGATGAA	3	+
chr15	100193989	100194007	TGCACGTTGGACTTTATCT	5	+
chr15	101970241	101970260	CGTTCACGTCGTAGCTGGCG	3	+
chr15	27255705	27255724	ACTTGAGAGCATGAAGTTGG	3	-
chr15	29430968	29430986	TCTAATGGAGCTGTCCTTG	4	-
chr15	31598648	31598667	AGTGTGCAGCTGGCCTGGAA	5	-
chr15	34672066	34672088	ACATACTTTGTGCAATATTTCTG	44	-
chr15	40382592	40382610	ACAACATTGGTGCTAACAG	29	-
chr15	48064771	48064789	ATTCTGGCATTGGGTACCA	8	-
chr15	49282458	49282478	TTTTATGGTGTAAATTTCCTT	5	-
chr15	49284357	49284379	CTTCATCTCAACATTTTGCACTG	13	-
chr15	50581727	50581748	ATTTGCACTCTATTCCAACCAG	12	-
chr15	52431676	52431695	AGCGTTAACTCTTATTATTT	9	-
chr15	52605247	52605267	TTAAATTGCTGCTACATACTG	14	-
chr15	55665192	55665210	ATGCTGACATATTTACTAG	26	-
chr15	56042080	56042099	ACGTCCTGTGCTCCCCTCTG	8	-
chr15	57887774	57887792	AGTTGTGTGACCCGGTTGT	5	-
chr15	58938308	58938328	ACTTGTCAGCTTTATATTCAG	3	-
chr15	60789104	60789133	ATAGCATTATAATATATTACAGGGTAAATG	16	-
chr15	63296087	63296106	CATTGCTGCTTCCACTTTTT	4	-
chr15	63317950	63317971	GCTTGTCTGGTGCTGGAAGATT	9	-
chr15	65410736	65410754	ATTTACTCTAACTTCCTTG	6	-
chr15	65739263	65739281	CTTTTGCACTACCTTCAAG	44	-
chr15	70371765	70371786	TGGGTTTACGTTGGGAGAACTT	63	-
chr15	73089571	73089589	GCTGAGGTTTGAAAGCGTG	5	-
chr15	74701641	74701662	TAACATATTACTAATAAACAAG	19	-
chr15	74701663	74701687	CTCTTCTCAATGCACTTTAATAATG	143	-
chr15	75004770	75004789	GTTTTTTAGGGTCTTGTAAT	4	-
chr15	75663673	75663693	TCTGGTTCTCAACCTCAACGA	5	-
chr15	75865429	75865449	TTTTACACTACATTACTTCCC	4	-
chr15	78652348	78652366	ACTTGATGACCATAGTAAG	4	-
chr15	81270961	81270981	TCTTTGACTTGAATCTTACTC	5	-
chr15	83686799	83686819	ATTTAGCATTATAATACATCT	6	-
chr15	87011619	87011638	TACACCCCAAGCTTAACAAG	3	-
chr15	89952077	89952096	CAGAAAATCGATTGTATTCC	10	-
chr15	90629264	90629284	GGAATGGTGTGAAGGTGCAGG	3	-
chr15	98281637	98281656	TATGCTGCTGATGGTGATGG	18	-
chr15	99993613	99993630	AGTTGGCCTGCGTGGAAG	12	-
chr15	100107021	100107039	GTCCGCAACCGCAGGTGTC	3	-
chr16	1913781	1913798	ATTATGTGCTACTTAATG	8	+
chr16	2236916	2236935	TGGGGTGCGCACGCCCAGGT	7	+
chr16	11445372	11445393	CTAAACTTCCACTTCATAACTT	4	+
chr16	14042648	14042666	AATTGCACTTATACCCATG	4	+
chr16	14360049	14360068	TTATAATTTTCACTAAGATG	5	+
chr16	14397874	14397895	AACTGGCCCTCAAAGTCCCGCT	1130	+
chr16	14403155	14403176	TGAGGGACTTTTGGGGGCAGAT	36	+
chr16	15737158	15737178	TCAGGCTCAGTCCCCTCCCGA	779	+
chr16	17862608	17862626	TTGTTTATTTGATAGTACT	3	+
chr16	19127811	19127832	ACACAATTACTTGCTAGGTACT	60	+
chr16	23459559	23459577	GTCTTTCGCAGGCTGATCC	6	+
chr16	24228307	24228327	CTTGGACATGCTCTCAGGAAG	3	+
chr16	24231027	24231047	CTTTATGGCAATTCTTAACTG	10	+
chr16	24424220	24424243	GTTGAAATCTGCTAAGGAGTGTGT	25	+
chr16	24551960	24551982	CATTATAAATTTTCCTCTAAACT	25	+
chr16	24565304	24565326	TCAATATTTTAAATGTGATGCAG	8	+
chr16	24801320	24801343	CCAAATAACACTACTAACTTTATG	59	+
chr16	24835298	24835318	CCAATATTATAATGTGAAAAG	5	+
chr16	26137205	26137223	AGTAGGTCATTGTCAGTTC	10	+
chr16	31770795	31770815	TTATATGGGTCTATTTATTTG	9	+
chr16	31928327	31928347	TTTGACAGGTATATTTCATAG	12	+
chr16	33963118	33963140	GCCGCGGTAATTCCAGCTCCAAT	429	+
chr16	33963569	33963593	TCTGACCATAAACGATGCCGACTGG	23	+
chr16	33963727	33963746	AGTGGAGCCTGCGGCTTAAT	531	+
chr16	33964135	33964156	GAGGAATTTCCAGTAAGTGCGG	31	+
chr16	33965561	33965580	TGCCTGTCTGAGCGTCGCTT	192	+
chr16	47294820	47294837	GTTGGTTGCTGGCTTCTT	3	+
chr16	48683517	48683537	GGCTGAGGGCATGTCTGCCTG	6	+
chr16	51680948	51680970	ATTTTTTTTTTTTGCACCCCATG	8	+
chr16	53078847	53078869	ATTTTTTTTTACTTGTTTTTCAG	8	+
chr16	53338035	53338053	TATTATTCTAGAGGAGATG	17	+
chr16	54024412	54024431	TTCTGGTGCTGTTACTTTGA	14	+
chr16	54345338	54345358	TGATTCCCTCTTCCCCTGTCA	5	+
chr16	56510620	56510638	CTTCACTACTCATATTTCT	4	+
chr16	57861865	57861886	GAAGTTCTATTGTTGTACCCTC	7	+
chr16	65772825	65772846	CTTCCATTATTTTTCCTCTCTG	7	+
chr16	67134085	67134115	TATTTTATCATTAAATGGCATTATTTTAAAG	56	+
chr16	67394537	67394558	GTCCAGTGGTTGGAAGAGCATC	15	+
chr16	67576381	67576403	CCCCCTCACTCACACTACTACAG	9	+
chr16	69736870	69736881	ATTTAAATATAT	24	+
chr16	69967005	69967023	CCAGTGGTTTTACCCTATG	86	+
chr16	69970920	69970937	TGATCTGGTGGTCCTGCG	6	+
chr16	71890949	71890971	ATCTTTAACAAAGCATTAATAAT	12	+
chr16	77332353	77332373	TCCTGGGGCTGAAGCAGGTTT	14	+
chr16	77787111	77787131	ATTTGGTAATTTAATAAGTGA	9	+
chr16	81414601	81414619	TTATATTGCACTACCACTT	4	+
chr16	81533800	81533819	GTGGCTTAACGATTCTTTTG	17	+
chr16	89206349	89206369	TGAGCCCAGGTTGAGGAGCCA	17	+
chr16	3872257	3872274	TGCGTTCTTGACGTCCCT	4	-
chr16	12618346	12618365	ATTATTAAGTGGAGGAAAAG	3	-
chr16	12962598	12962618	AAGGAATGGAGTAGATGAAGC	3	-
chr16	18819564	18819586	TACTTTTTGCACAATTTTAATAG	5	-
chr16	20870635	20870657	TTAACCACATTGCATTAATTCCC	6	-
chr16	20871091	20871109	TCTACTTTACACCTTTCTC	6	-
chr16	23328157	23328174	TGATGGTGCTGAGGATGA	5	-
chr16	24953393	24953415	TTCTAATCACTCATTCCACACTG	9	-
chr16	47117644	47117666	AACAATTATTGGCATTACTTCAG	20	-
chr16	55292842	55292860	GCGATCTCAATTCATGTGT	18	-
chr16	56401566	56401587	CATTTTAATTTCTGTGGTGCAG	13	-
chr16	56466387	56466401	TTTTTGTACAACATT	6	-
chr16	58559903	58559920	CCTGTCTGATCTGCGCAG	12	-
chr16	66049579	66049599	TGGTTGCTGGCTTCTTAGAGA	171	-
chr16	71764972	71764994	ATACTTAATGCTGTGAAACATGA	138	-
chr16	74670458	74670480	TTTAGGACTTGCAAAAACTTACG	6	-
chr16	75481132	75481154	CATCCTTTGCACTGAAATTTACA	6	-
chr16	79105499	79105516	AAGCCTGAGCGTGTAATG	5	-
chr16	82833569	82833587	ATCCTCTCTGCTTGTACCA	10	-
chr16	84046866	84046885	AGTCGGTTGCTGCCAGACCT	12	-
chr16	84511689	84511710	ATGCAATTAAATACCTCACTAT	3	-
chr16	85320228	85320248	ATAATTTCTGGCAAGCCCAAG	5	-
chr16	87169097	87169116	CTCTTGACACAAGCTTTTGT	4	-
chr16	87505519	87505537	AGTAGGTCGCTGCTGGACA	10	-
chr17	257206	257224	TTTCAATGGGTAATGGGGA	11	+
chr17	4440544	4440562	AATCCTCCTGGATGTACCA	17	+
chr17	11291504	11291523	GAGTATACCAAGGTGTTTGA	7	+
chr17	11985226	11985247	TGCGGGGCTAGGGCTAACAGCA	154	+
chr17	12289136	12289153	TGTTGAGTTCATGTTGGA	5	+
chr17	13993871	13993891	TTCATAGTTACTCTGAGATAT	3	+
chr17	14264412	14264431	CCCCATGAACTTTTATTGTC	6	+
chr17	16158932	16158952	TCTCCTCTTGAGACTCAGTGA	3	+
chr17	16312035	16312054	TGTCTTGCACATGTGAGTTG	11	+
chr17	20089879	20089899	TATGTATCTGCTTATGAGACA	18	+
chr17	25845527	25845547	TTGCTGTCTGCCTGCCCACCC	20	+
chr17	28444113	28444134	TGAGGGGCAGAGAGCGAGACTT	110	+
chr17	28444148	28444171	AAGCTCGGTCTGAGGCCCCTCAGT	1168	+
chr17	29676181	29676202	AATTTTACATACACTACTAACT	7	+
chr17	30818043	30818064	TTTTTTAGTGCAATTTCTTCTG	8	+
chr17	34863695	34863712	CGTAGTTGATGCACAACT	3	+
chr17	34940351	34940372	TATATTGGACTTTGAATAGATC	10	+
chr17	40399474	40399494	TACAAAACTGAAATCTCCTCT	7	+
chr17	40666285	40666306	TTTTGTGTCTCCCATTCCCCAG	14	+
chr17	43344798	43344817	CTCCGGGACGGTTGCTTTCC	9	+
chr17	45747050	45747070	CCCACCCTAATAGAATTAATG	8	+
chr17	46779278	46779297	TAGCTGGTTTTCTCTGAAAC	6	+
chr17	47006381	47006403	TTTTCCTTTTTGGTGCAATAAAG	15	+
chr17	48741166	48741185	TTTGTGACTGGGGTGAAGTT	21	+
chr17	48819046	48819067	AAAAAATTCAGGTTCTAACAGA	6	+
chr17	54943064	54943086	TTATAAAATATACTGTGACTCAG	53	+
chr17	57751073	57751093	TTTGGTGCTCTATTTATATAG	3	+
chr17	57760544	57760566	CTATTCTATACTCTAAATTTAAG	13	+
chr17	57762510	57762531	ATTGCTGCTTATCTCTTCAAAG	12	+
chr17	57917038	57917059	TTACACACTTCAAGCATTATAG	10	+
chr17	57918634	57918656	TAGCTTATCAGACTGATGTTGAC	28558	+
chr17	57918672	57918693	CAACACCAGTCGATGGGCTGTC	99	+
chr17	58863600	58863620	TAGTTCAGTTGGTAGAGCATC	3	+
chr17	61706879	61706912	TAACTGGCTTGTGGCAGCCAAGTGTGCATAGTGA	165	+
chr17	66042846	66042867	TTCCAACTGTACATACATACTG	8	+
chr17	67704290	67704308	TATAAAGGTAAAAGCGTGC	3	+
chr17	70122019	70122038	CTTTGGGCTGCCTTATATTG	3	+
chr17	72744802	72744821	TCTCTCGGCTCCTCGCGGCT	32	+
chr17	77378898	77378920	GCTTTGGGTGCTTGCTGGTGGAT	826	+
chr17	80382676	80382696	CTGTTGATGGGAGAAGGCTGG	3	+
chr17	480973	480991	ATTAGGTTCTGGGGGAAGT	3	-
chr17	1272829	1272847	ATTGCAGAATTCTGTGAAT	15	-
chr17	1324850	1324867	ATTTTACCTCACACTAAG	10	-
chr17	1340364	1340386	AATTCTACAAAATACACTATTTG	17	-
chr17	1617207	1617229	AAGCTGCCAGTTGAAGAACTGTT	940	-
chr17	1953223	1953244	TAACAGTCTACAGCCATGGTCG	28	-
chr17	1953259	1953280	ACCGTGGCTTTCGATTGTTACT	19	-
chr17	5317400	5317421	TTCCACCTCTCTGACTCTAAAG	39	-
chr17	7620559	7620578	CTTAGTTCGGATTGGGGTCT	9	-
chr17	8133941	8133961	ATTCCTTGGTGTCTTTCTCCG	11	-
chr17	27590612	27590634	CTCTCCGTCACTAACACTAAATG	5	-
chr17	27613342	27613363	AAATAATTCCCTCAGGAACTGA	13	-
chr17	27943800	27943817	GTGCACTACCTGAACACG	6	-
chr17	33478169	33478198	TCCCTCAGTAATGGCGAGTGAACAGGGAAG	35	-
chr17	33478230	33478252	GACCCGCTGAATTTAAGCATATT	187	-
chr17	33772105	33772125	TTTTCCAAACTGACACTATTG	25	-
chr17	40352432	40352452	ACTTCTTCTGTAGCTTTACAC	6	-
chr17	40475373	40475394	TTCCCATTACTCTTTTCTCCAG	3	-
chr17	43002200	43002222	TAAAGGGGAATTCAGGCTTAATG	97	-
chr17	43340744	43340761	CACGTAGCATTAAATCAG	19	-
chr17	43948400	43948419	TGGAGCATAGCATAGCCTGG	4	-
chr17	46148423	46148445	CCTTCTTCCCAATAGTGTTAACT	7	-
chr17	46657267	46657288	TACCCTGTAGATCCGAATTTGT	121	-
chr17	47728122	47728143	AACTTCCATCACTTTATTCAAA	5	-
chr17	48460258	48460280	ACACAACCTCTTTTTAGCATCAG	18	-
chr17	53147666	53147685	TGGCTAACTATGTGCCAGCA	5	-
chr17	53471253	53471275	AACTTACACTACTTTTTACCATG	157	-
chr17	54968568	54968590	TTACATAAACTCCATTACCCGCA	22	-
chr17	56381235	56381254	ATTGTGACCTGTTAGGGTGA	45	-
chr17	56402665	56402684	TTGAGGCTGTTTGCCGGTGG	206	-
chr17	56408605	56408628	TGTAGTGTTTCCTACTTTATGGAT	90976	-
chr17	56408642	56408666	CCCATAAAGTAGAAAGCACTACTAA	12040	-
chr17	56567892	56567915	TCTATTTCTGTGCACTTAACAATG	7	-
chr17	57215148	57215170	TAGTGCAATATTGCTTATAGGGT	95	-
chr17	57228510	57228532	CAGTGCAATAGTATTGTCAAAGC	93	-
chr17	58524873	58524895	TTCATACTGTGAAATCAAAACCA	18	-
chr17	69429110	69429129	TCTGGTTAATATCTGGGGTT	21	-
chr17	71205509	71205530	TTAACAGGCAGTTGTTTACTTG	11	-
chr17	73232918	73232938	AATCATTTTTCACTACTTAAG	4	-
chr17	75158330	75158353	TTATGACTGAACGCCTTTAAGTCA	62	-
chr17	76353051	76353078	ATAATGTTTACAATCTGCCTCAATCACT	20	-
chr18	211528	211549	TTTCTTGCATTATTTTAAAAAG	11	+
chr18	671411	671433	CACATATTTACCTGAATCACATC	7	+
chr18	8638313	8638338	TTCTATTCTGCACTACAATCATTTTG	187	+
chr18	8986658	8986679	GAAGGGTCGTTTGAGATCAGGA	136	+
chr18	9399835	9399856	TTTTCCTCTAGCATTCCAAAAG	5	+
chr18	9400722	9400742	TTCACTCCAAATACACTACAG	31	+
chr18	9401090	9401110	CTCTTTCAAATAACTCTAATG	50	+
chr18	10550598	10550619	TTTCATTTAATAATTGCTGCTA	20	+
chr18	12786968	12786987	ACTTTGTATTGATTCTGAGT	4	+
chr18	13124826	13124845	CTTTCTACACTACAATTATG	13	+
chr18	19446932	19446954	AATCTGCTACCTCTTATTATATG	8	+
chr18	20606380	20606402	TTCATTTTGCACTCTAACTTAAG	29	+
chr18	24314549	24314567	ATTGATTGTCAAATTTGGG	7	+
chr18	27521800	27521820	AAATAAGTAACTAGGGTTAAG	4	+
chr18	29710285	29710302	TTATATGGTGCTCATTTG	23	+
chr18	42737183	42737201	GTAACTGTATTGAGGGTTC	6	+
chr18	43846845	43846866	TATATATATTTTTTGGTGCAAG	9	+
chr18	47568084	47568105	TGGAAGTAAGAACTTTTGAAGA	7	+
chr18	52450136	52450155	TGGTGGGGTCATTATGGATT	3	+
chr18	56415535	56415556	TATTTTTTCCACTACACAACTG	136	+
chr18	57570687	57570706	ACTTGGGGCCAGTAAATCAG	13	+
chr18	58554863	58554882	TCCTTAGTAACTGCGAGTGA	4	+
chr18	59788859	59788879	TTTCCGTGTCGCTCTTATTTC	6	+
chr18	60017056	60017080	TCTTCTAAATGCACTACTACCTCTG	52	+
chr18	60245635	60245657	ATTTAAAATACTGTACTGTACAT	5	+
chr18	70155523	70155542	CACATGCTGGTTTTGGTGCT	5	+
chr18	75394892	75394914	TATTTTTTCTTTGTCTCTTGATT	8	+
chr18	2976155	2976173	TTAATGTTAACTGTGATAT	4	-
chr18	10357831	10357851	TGGATGATTTGTTAGAGGTGA	3	-
chr18	12785663	12785684	TAAACTTTACATCCAGGGGATG	11	-
chr18	14094582	14094603	ATGCTTTACATATGCAAGTTGA	3	-
chr18	25293287	25293307	TATTGATCCTTTAGAGTTTCT	3	-
chr18	28778761	28778781	TGCAAGCTTTGAAATGAAGCT	8	-
chr18	29000147	29000165	AGGTGCTTGAGAGAACTTG	7	-
chr18	40857154	40857172	AATACTCTGGGGTGGACTG	10	-
chr18	42801257	42801279	ATGTGAGGCTAGAGGTGCTAGAA	733	-
chr18	43675023	43675045	CCTCTAACACTCATCTTCAAAAG	9	-
chr18	47008382	47008403	CTTTGGTTCTCTAATTCATATG	5	-
chr18	48700990	48701000	TTGCTGTAAAG	4	-
chr18	48701120	48701140	TAATTTTACTACACTCTTTTG	4	-
chr18	48702544	48702565	CTATGGTAACACTAAACCTAAG	14	-
chr18	52892516	52892545	AAATTGGTGCTTTATATTTTGTTCTCACTC	12	-
chr18	55268174	55268197	TATCCCTCTTAGCATTAATTTAAG	155	-
chr18	55268589	55268610	CATTTTACTCACTTTATCCAAG	19	-
chr18	56476132	56476151	ATTTTAAGGCGTTTGACAGA	6	-
chr18	60790629	60790652	CACATTGCCATTAAACTTTCCTTG	23	-
chr18	60794123	60794158	AATAACTCTGTGGCATTATTGCATTATATACCATTT	319	-
chr18	67531466	67531487	CAATTTTTTTCCACTACCCAAG	9	-
chr18	70217584	70217603	GGTTCAAGTTTGCTCAAGAG	7	-
chr18	72782600	72782617	AATACGGGTGAGAGACTG	4	-
chr18	75234638	75234658	TACCTTTTGTGGTAGAAATTG	5	-
chr19	2380113	2380132	TGGTGTTGTATGACTGTTTA	15	+
chr19	7087890	7087911	TTTTTCAATTTGTACTGTATTT	5	+
chr19	12903885	12903904	TATTTAACAGGGAGGGGAAG	15	+
chr19	14675009	14675030	TCACTCATTCCACTACATCAAG	143	+
chr19	16345023	16345041	AGATCATTGAGAAGAGTGG	5	+
chr19	24311824	24311846	ATTCTTTTTTATTAGGCATTATT	5	+
chr19	34929597	34929617	CTTTCCTGGCTGTACAATTCG	3	+
chr19	36066710	36066731	AACGATCTCAACCTATTCTCAA	56	+
chr19	39899575	39899595	AAAAAAAATTGTAGCATATTT	9	+
chr19	39899652	39899675	AATCTTATGTGCTGTGAATAATAG	368	+
chr19	40162336	40162354	CGAATCCCCCTCTCTCTGT	4	+
chr19	42799883	42799905	ATCATGTGCAATATTTCTTACTG	9	+
chr19	46522219	46522238	TGAGACCTCTGGGTTCTGAG	33	+
chr19	50146015	50146034	ACTGGTCTGCATAAGTCTGG	8	+
chr19	50310188	50310206	TTACATTCTGGGGGGTTAG	3	+
chr19	52196046	52196065	TGAGGTAGGAGGTTGTATAG	10	+
chr19	54969377	54969401	AATCCTCTACTACATCTTCACCAAG	9	+
chr19	57155001	57155018	CGCGTTGTGTGTCCGCCT	19	+
chr19	57810230	57810252	GAATTTAATCTGTTTACCTCAAG	57	+
chr19	57817436	57817457	TTCTCTCTCTTTGCATTACTAG	8	+
chr19	57819395	57819414	CTATTATTCTGCTCAATTAG	15	+
chr19	647534	647555	CTATTTAAAATACACTACTTAC	21	-
chr19	1246358	1246376	CGGGTTGTCGGAACTTGCT	4	-
chr19	2039300	2039320	CCCTGCTCACCTCTACTATGA	36	-
chr19	3976224	3976245	TCCAAACTAATTTTAACAAACG	14	-
chr19	3976391	3976413	CCATCACTCAACCATAACACTTG	413	-
chr19	3980645	3980669	TATATTTCCAAAATGGTGCCAACCT	24	-
chr19	4361035	4361055	CACGCACTCCTTCTCCTCAAG	11	-
chr19	4724702	4724724	TACCGGTTTCCGTAGTGTAGCGG	11	-
chr19	6415678	6415700	CCTACTACTCACACTACTACCAG	65	-
chr19	9634223	9634243	CATCCACTCATTAACATTAAG	3	-
chr19	10244152	10244172	ATCAAATTGTGCAGTACTTTG	20	-
chr19	10629674	10629695	CACCATTGGAGTTGGCTTGGTC	4	-
chr19	12810566	12810588	CATCTATTCCAAGGGGCACTCAG	3	-
chr19	13947261	13947281	TTCACAGTGGCTAAGTTCCGC	9854	-
chr19	13947407	13947429	ATCACATTGCCAGGGATTTCCAA	83	-
chr19	21064740	21064757	GACTGACTGATAGTGAAC	21	-
chr19	23405725	23405747	TTCTCACAACTTACTACACATAA	8	-
chr19	23550567	23550589	TTATCTTCCATTGTGTGCTCATG	4	-
chr19	24184105	24184140	CTTGGTGGTAGTAGCAAATATTCAAATGAGAACTTT	637	-
chr19	24184618	24184637	TATTTGGTAAAGCGAATGAT	26	-
chr19	24184683	24184710	TCTAGTAGCTGGTTCCCTCTGAAGTTTT	172	-
chr19	24184751	24184777	TGTAGTGGTCCTGACGTGCAAATCGGT	12	-
chr19	24185232	24185253	CTGGGCCACCCCTCCCACGGTG	5	-
chr19	24185488	24185507	GACTGGCTCTGGGACGGCTG	6	-
chr19	24187261	24187279	CATTGATGAAGAATGCAGC	20	-
chr19	28274318	28274337	TTTGGTATCTGTGTTCTGCA	29	-
chr19	51609184	51609203	GGTCCTAAGTGTTTGGCTGT	4	-
chr19	55390047	55390074	GAAGTCGGAATCTGCTAAGGAGTGTGTA	135	-
chr20	279955	279977	TAATTTGCTGCTTTTAATCTACG	34	+
chr20	8220496	8220516	GATGTTGATTTGGAGGCTGTG	7	+
chr20	8885120	8885136	AAGTTGACTGCCTGGGG	5	+
chr20	10495683	10495701	TCGATGCGTCTTTTGTTAA	11	+
chr20	16203258	16203278	GTCCCTAAGGTGAGGCAGAAA	109	+
chr20	17469755	17469775	AGTGCACGTGTTAGGACCTGA	15	+
chr20	22677651	22677670	TGGCTGTGAAAACCTGAGGC	3	+
chr20	25063048	25063067	ACTCCGCTGTCTGCCTGTCC	36	+
chr20	30920430	30920452	AATATTACTCATTTTCCCTCAAG	12	+
chr20	31025228	31025250	ATATAATACTCTTTAGGCAGGAG	4	+
chr20	31558627	31558645	GGTTCGAGTCCTGGTTGTG	3	+
chr20	32284833	32284853	AGCGGAGGAAAAAAAATTTAT	3	+
chr20	34039664	34039682	GTTGTGTAAGACTGATGTG	4	+
chr20	40035368	40035388	CTGGAGAACTGCATGCCTTTC	11	+
chr20	43704033	43704058	ATTTATATTGGCGCTTTTAACTCAGA	66	+
chr20	43992414	43992435	GTGGCTGGGTCACCTTCTTTCT	16	+
chr20	46283188	46283209	TCACAACAACTCATTTTTACAG	42	+
chr20	46284645	46284685	TTCATTTGGTGCAAACTCAAGATTTCTTTTAATAGGTGCAG	156	+
chr20	51749630	51749650	CCTCCAGGGTGGGAATGCAGC	5	+
chr20	58279923	58279945	TACAATCATTTTGGAGAACTGAT	6	+
chr20	58520213	58520234	TCAAAATACTGTGAATTTTAAG	46	+
chr20	61462393	61462410	CCTCGAGATTGGCGTGGA	4	+
chr20	3372854	3372871	CAGTGTCATTGCTGGGTA	3	-
chr20	5095825	5095846	TCACCAAATTTGTACCTCTAAG	5	-
chr20	5527644	5527663	AAAATTTCAAAATGCTGCAG	10	-
chr20	5528163	5528184	TATTTAACTCTTTCACTACAGT	390	-
chr20	7639959	7639980	AATTCAAGTTTTAATTTATCTT	7	-
chr20	10191735	10191753	TTTGATGGCGTTTAAGGAA	6	-
chr20	11295249	11295268	TAAACACGATCCTACTGTCC	6	-
chr20	14247918	14247935	ACTGTTGTAGTCTTAACC	17	-
chr20	22727847	22727866	CCATTGGTGATGTCGGCGAA	204	-
chr20	29978520	29978539	AATGGCTTTAATTGACCTGT	14	-
chr20	30780954	30780975	ATTTTTTTAACAGGTTATATTG	22	-
chr20	34502485	34502503	TCAGTAGGTTTTCGGTTCA	11	-
chr20	43129850	43129870	ATACAACTACCAGTGGTGCCA	6	-
chr20	45846537	45846555	AAGCCCCAGTAAATGGTGG	8	-
chr20	49518622	49518643	TTTAAACAATTTGAACCTAATG	20	-
chr20	52591080	52591103	AAATAGGGCGTGTGTTTTTATTTT	247	-
chr20	57392683	57392701	AGGGTTGGGTGGAGGCTCT	62	-
chr20	61926392	61926410	CGTCTGTCCTCTCCCTGAC	9	-
chr21	9827142	9827178	CCTACTTGGATAACTGTGGTAATTCTAGAGCTAATAC	965	+
chr21	9827298	9827327	TCTAGATAACCTCGGGCTGATCGCACGCCC	114	+
chr21	9827399	9827459	GTGACCACGGGTGACGGGGAATCAGGGTTCGATTCCGGAGAGGGAGCCTGAGAAACGGCTA	4333	+
chr21	17912158	17912176	TGAGGTAGTAGGTTGTATG	20	+
chr21	24264684	24264701	GAACTGTGGATTCAGATA	13	+
chr21	26946295	26946319	TTAATGCTAATCGTGATAGGGGTTT	26233	+
chr21	26946333	26946355	ACTCCTACATATTAGCATTAACA	722	+
chr21	29963930	29963952	CACATCATGGGAGTTTGTTGTAC	38	+
chr21	30717427	30717447	TAACTACACTACCTCATATCT	10	+
chr21	31909901	31909919	TTGACGTCTAATTGAGGGC	4	+
chr21	33278393	33278414	TAGCATCATCTGCATCTATTAG	4	+
chr21	34047227	34047246	GGAACTGCTGATTTAGATAA	4	+
chr21	39059852	39059871	TGACGTGTTTGGGCTTTTTT	11	+
chr21	19163605	19163629	ATATTTCTACTTAAGCTCTAAAAAG	190	-
chr21	26698169	26698190	TAATAACTTTTGACTTGAAATC	9	-
chr21	27525564	27525583	TTCTTGTTACTTAGTTGAAT	9	-
chr21	27571761	27571781	GTGGAATCTGACTGTTTAATT	132	-
chr21	30434825	30434844	TAAAACTGTTGGTGCTACAG	13	-
chr21	33676220	33676239	AGTTTAAGTTTTGTCAGACC	225	-
chr21	33687984	33688005	TCATTGTCATTCTTGGCATGGA	8	-
chr21	34003217	34003237	TATTTCATTATGTGCAATAAG	13	-
chr21	37069132	37069152	TGATTCCGTCTTTGGCCACCA	6	-
chr21	43998717	43998736	TGCTGGTGACAATAGCAAGA	911	-
chr22	19872776	19872795	ACCAATGGCGAAGGCAATTT	4	+
chr22	20020676	20020696	TGGAGAGAAAGGCAGTTCCTG	93	+
chr22	22007643	22007663	CAGTGCAATGATGAAAGGGCA	77	+
chr22	23614802	23614821	TGTATTGGCATCTGAGTAGG	4	+
chr22	24967971	24967993	CCTTTTTTCTTTCAGGTTATCTG	29	+
chr22	40740508	40740527	GGAATGGGAAGGTGACTGGA	6	+
chr22	41575330	41575348	TTATTATTTACTGGTGCAG	44	+
chr22	41575491	41575512	TTTTTTTTCTCTGGGTGCAAAG	30	+
chr22	42296953	42296972	GTGCATTGTAGTTGCATTGC	240	+
chr22	44452272	44452292	GTTCGAATTCTGCCTGCGCCA	4	+
chr22	46509571	46509591	TGAGGTAGTAGGTTGTGTGGT	70	+
chr22	49339964	49339983	AATAAGGTCTTCGTAGGTGA	12	+
chr22	22118040	22118060	TTCACCTTTTGACCATAACTG	8	-
chr22	32077478	32077500	TTATATATTATCATGGTCAGTAG	5	-
chr22	35586357	35586377	TTGGAACCATTTGATCCCATC	29	-
chr22	38714122	38714139	TGTCGGTGCTTTGGTACT	6	-
chr22	38879585	38879605	ACACATTCCTGTTGCATTAAG	7	-
chr22	44257300	44257319	TGAGGTAGGAGATTGTATAG	6	-
chr22	46501419	46501438	AGGCCTCAAGGGTTTGGCTG	3	-
chr22	50717024	50717047	TCAACACCCTTATGCACTACAATG	18	-
chrX	5761578	5761596	TGGTTGGAAAGGCACCCTA	119	+
chrX	6702345	6702363	AGGGTGCAAATGTTGTTTG	9	+
chrX	8095021	8095041	TTTAGGATAAGCTTGACTTTT	28	+
chrX	21577144	21577163	TTGAAAATCTGGAGGACTGA	10	+
chrX	21979361	21979381	AGTAGTGTTTCTACTTTATGA	31685	+
chrX	26288950	26288970	AGTCTTGTACTCTTTATTTGA	10	+
chrX	28077249	28077267	TCAGTGGTTGTATTTTATC	5	+
chrX	30983124	30983144	TTCTCATCACTATATACTAAG	3	+
chrX	34826004	34826023	GAAGGTTGTTTGGGTTTGGA	4	+
chrX	38216010	38216029	CGCTGGGGGTCGCGGGTTTG	60	+
chrX	39924952	39924970	TGCGAGGTTAAGGTGTCAG	17	+
chrX	42942794	42942812	TCCAGACATGTATTGCTCT	6	+
chrX	46948455	46948474	GGTGGATTGCTTGAGCTGCT	20	+
chrX	49774343	49774365	AATCCTTTGTCCCTGGGTGAGAG	8	+
chrX	49857415	49857436	TTACAATATTTAGCATTATTAG	3	+
chrX	52845783	52845802	ATAGTTTGTAGACGATTTCC	6	+
chrX	65238779	65238801	TGTCAGTTTGTCAAATACCCCAA	88	+
chrX	69709505	69709523	ACAAACAGTTGGATTCCCG	3	+
chrX	70602940	70602960	TCATTTGGTGCACTTTCTCAG	12	+
chrX	71516453	71516471	GGTATGATTTTTGCTTTGC	4	+
chrX	73219216	73219238	AACACACATATAACACTAACCCT	20	+
chrX	82892336	82892354	GTTTCTAGGACTGCTGTAA	3	+
chrX	85809546	85809564	ATTAGGATGCAGCTGGACA	14	+
chrX	86326113	86326132	TTGAGACTAGGATGTTGATA	3	+
chrX	87066480	87066500	CTGAAAGGGATGCTAATACTG	9	+
chrX	93053675	93053693	GATCTGTAGTGGGTTTGAG	8	+
chrX	95328407	95328428	TAAAATCAACTTGAATTAATTC	8	+
chrX	96652170	96652190	TTAGAATACCTGCTTGTCATA	5	+
chrX	96772896	96772916	GATGTTCATCAGACCCCAGAA	4	+
chrX	98174401	98174420	GAGACTGTTTTGGAGACTGT	4	+
chrX	99109713	99109731	TAACTTCTTGAATTGCATG	4	+
chrX	100667082	100667104	ATCCAAAATGGCACATCAGGTAT	7	+
chrX	103288128	103288147	TAACAAGGTTTCTGTTGGTG	39	+
chrX	104120466	104120488	TTCCTTGCTTTATTTTTCTACTT	3	+
chrX	108297729	108297751	CGCCGGTGAAATACCACTACTCT	17	+
chrX	109743860	109743878	AGTCCACTTGGATGCACCA	6	+
chrX	115332864	115332883	TATCTGCTTACAATTCCCTG	5	+
chrX	116634118	116634140	TTCAATAGCTCAGTTGGTAGAGC	23	+
chrX	117520402	117520424	ATACGTAGATATATATGTATTTT	85	+
chrX	121052409	121052427	TGGGTTTTGTAATTGGAAT	7	+
chrX	123045905	123045925	TTTTCAACTACTCTTTCCACT	4	+
chrX	123045927	123045954	TACCATAACTTTCACTACATATTAAATG	36	+
chrX	123045979	123046000	ACAATCATCAATGCATATATAG	11	+
chrX	123236232	123236252	TTTTATATATTACTCTAACCT	45	+
chrX	125486302	125486322	TCCTGGTAGTGAAGGAGTTCT	7	+
chrX	129034051	129034071	ATCTGAACTCTGCCAACTCCC	4	+
chrX	131301592	131301611	GGGTAAATACCAGAGTGGCT	5	+
chrX	133649660	133649678	CAATGGGTGAAAGCTTGAT	32	+
chrX	140752532	140752550	GTAATGGGGAATCAGGGTT	14	+
chrX	140824064	140824084	TGTTTTTGGATGGATTTGAGT	51	+
chrX	148843047	148843064	GGTATCCCTGAATTGTGG	4	+
chrX	152617155	152617175	CATTTTTGCTGCTTATTACGA	9	+
chrX	154049962	154049981	CTTTAGTCTGACTTTGTGAA	4	+
chrX	6792587	6792606	GTTTGAGTTTTCTCCTGGGC	5	-
chrX	17564755	17564773	GGTGTGGTGTGAGCTCCTT	12	-
chrX	19741685	19741700	GTGTAGATATTAGGAG	4	-
chrX	19814131	19814149	CTTCTAAACTGATTACGTG	6	-
chrX	20173189	20173210	CCATATAGCATTATTTTTATAG	102	-
chrX	28783485	28783506	TTAGGGCAGGGGTAAGCAAACA	6	-
chrX	29125522	29125542	TGCAGATATCAGGAGGAACAT	52	-
chrX	30014902	30014920	TGTTTGGGGTAACCTGGAC	4	-
chrX	30956641	30956659	GCTGCTTTAGCTCATCTGG	4	-
chrX	40237308	40237327	TCTTGGGGTTGTAGGACTGC	21	-
chrX	43762344	43762364	ACTAGCGGCATTAACTTTTAG	123	-
chrX	43990805	43990823	TTAATTTCATGCAATGCGA	4	-
chrX	45184865	45184886	TTCCTTGGAACAGGATGTTACA	144	-
chrX	45605608	45605630	AGCTACATTGTCTGCTGGGTTTC	152	-
chrX	45606441	45606462	AGCTACATCTGGCTACTGGGTC	29	-
chrX	53583203	53583228	GATAACTATACAACTTACTACTTTCC	132	-
chrX	53583260	53583281	TGAGGTAGTAAGTTGTATTGTT	69	-
chrX	53584203	53584228	TGAGGTAGTAGATTGTATAGTTTTAG	160	-
chrX	53793178	53793197	TTTGACTTTGTGAAATGACT	4	-
chrX	55026740	55026758	TGCGCAGGCGTTCTCGTGC	5	-
chrX	63405966	63405988	TCATTTTCTGGCTTTATTTTATG	5	-
chrX	64790483	64790504	TCTATCTTGCCCATGGGCACCA	18	-
chrX	67024335	67024353	AAGTGTAATAGCTCACTGG	6	-
chrX	71346759	71346781	GAAATTGTTGGGAGGGAAGTGGA	31	-
chrX	73438224	73438249	ATCAACAGACATTAATTGGGCGCCTG	9	-
chrX	73438422	73438443	ATATAATACAACCTGCTAAGTG	232	-
chrX	73507130	73507151	CTTATCAGATTGTATTGTAATT	11	-
chrX	73507162	73507181	TTATAATACAACCTGATAAG	307	-
chrX	76142537	76142555	AATCTTGGCAATATCTCTG	12	-
chrX	78559987	78560006	TAGTATCATTTGAAATCAGA	7	-
chrX	79929692	79929711	AAATACTGTGAAAATATTAG	9	-
chrX	79930045	79930067	TTATTTATCTCTTGGGCATTTAG	36	-
chrX	85158685	85158707	TTATCAGAATCTCCAGGGGTACT	173	-
chrX	92749791	92749812	GAAGTTCTCGTGTTGCATTTTT	4	-
chrX	100262028	100262047	TTTATAGTTATGCCCTCAGA	10	-
chrX	102930662	102930681	TTTTTTTTTTATGGTGCTTG	6	-
chrX	108865501	108865519	ATGGGGACTCAAGGTTATT	4	-
chrX	109440473	109440494	CTTTCTGCACTACATACTTTTG	60	-
chrX	113651757	113651776	CCCTGATTGTTCAACTAACC	9	-
chrX	114290022	114290041	AGAGCGGTTGAATGTGTTGG	10	-
chrX	118750956	118750978	TTTTAATCATTTGGCATTCACAT	18	-
chrX	126702744	126702762	AGGGTAATGGAGGAGTATG	19	-
chrX	129824971	129824989	CATGCAAGTTGAGTGAGAT	14	-
chrX	131666440	131666458	ACTGAATCCCTGTTCCGTG	7	-
chrX	133303411	133303434	AAATTGCACGGTATCCATCTGTAA	2604	-
chrX	133303843	133303864	ACTGTAGTATGGGCACTTCCAG	23	-
chrX	133303880	133303902	CAAAGTGCTCATAGTGCAGGTAG	36	-
chrX	133304274	133304296	AAAAGTGCTTACAGTGCAGGTAG	49	-
chrX	133680401	133680423	TAGCAGCGGGAACAGTTCTGCAG	9	-
chrX	133680711	133680731	CAGCAGCAATTCATGTTTTGA	57	-
chrX	133903434	133903454	TTGAAGTTGGGGCTGTTTGCC	3	-
chrX	135046829	135046849	TCTTTTGCACTACAATTTTTG	76	-
chrX	136494149	136494166	CTGAGAGTTGATAGCAAG	10	-
chrX	139006317	139006340	CGTCAACACTTGCTGGTTTCCTCT	68	-
chrX	145432130	145432150	GTAAGCCTGAATACTTCCTGA	5	-
chrX	149008301	149008319	TTGTATGCTGTCTTCTGAA	187	-
chrX	153225473	153225492	TTCCTGCCACGGCTGCTACT	10	-
chrX	153631075	153631096	TCTGTTGCTGCTATCACTCCTG	9	-
chrY	10035454	10035475	ATCCATTGGAGGGCAAGTCTGG	108	+
chrY	10036350	10036372	CCCTTAGATGTCTGGGGCTGCAC	33	+
chrY	10037763	10037789	TGACTTTTAGCGGTGGATCACTCGGCT	127	+
chrY	15473608	15473626	GTGGTACCGAATTATAAGC	8	+
chrY	15299285	15299303	TATTGACGCTCATGCATGC	7	-
