# Supplementary material for: Advancing the functional utility of PAR-CLIP by quantifying background binding to mRNAs and lncRNAs
Source: Genome Biol. 2014 Jan 7;15(1):R2. doi: 10.1186/gb-2014-15-1-r2 (PMC4053780; doi:10.1186/gb-2014-15-1-r2)
Supplement: Additional file 18 — Is a table of re-analyzed PARalyzer output for groups indicating all sites utilized by PARalyzer for the AGO2.rep2 library from [18]. [file gb-2014-15-1-r2-S18.gz › AGO2.Skalsky.LCLBACD3.groups.csv]

chr1	948895	948915	AACTCATCTTTGCCAGTACAG	1	+
chr1	949884	949903	ATCAAGGGCCGGAAATAAAG	1	+
chr1	1500289	1500305	CCCGTTTGCTGAAAGAC	7	+
chr1	1567450	1567469	GCCCCGTCTCCCTCCCCCCC	32	+
chr1	1850457	1850476	GCCCCGGCTCCCTCCCCCCC	1	+
chr1	1906953	1906969	CTTGGTTTTGGCATCGA	5	+
chr1	2437236	2437254	GCTTCCCGTTCGCTCAGCC	3	+
chr1	2536709	2536726	CCTGGGTCTGTACTGACG	1	+
chr1	2767541	2767555	TCATCGGTGTGTATG	4	+
chr1	3139233	3139250	ACTCTGGGGCGGACTGGG	5	+
chr1	3171890	3171906	AATGCAGCCTGCAGACC	2	+
chr1	3545948	3545969	TTAAAGGGAATCGGGTACTTTG	2	+
chr1	3600856	3600875	CTGTGGGGATACGCGGAACA	1	+
chr1	4084558	4084577	AGGTGGGGCTGGTGATTAGG	2	+
chr1	4314299	4314314	TGATGGGACTTGCTCC	2	+
chr1	4941537	4941558	AAAAATCAACTGGCATTAATTG	5	+
chr1	5190725	5190745	GGGGAGGTGATTGTTGAGGGG	1	+
chr1	5620830	5620846	GTGAAGATGCGGAGTAC	7	+
chr1	5780777	5780794	GCCCGTCGTTAGTACTGA	8	+
chr1	5909701	5909719	GAACTAGGGGAACTGAAAC	18	+
chr1	6311769	6311786	AGCTACCTGGCTACTGGG	23	+
chr1	6792316	6792331	GAAATCAATTCCCGTT	5	+
chr1	7066087	7066107	ATTGGGTGTGGAGCATTTGGA	1	+
chr1	7071709	7071728	TTCCTTCATGACGTTTATCA	3	+
chr1	7290241	7290261	GAAATTGTGGCTTAATGATCC	12	+
chr1	7486170	7486188	AGTCCCATCAGCCACCCCA	9	+
chr1	7840026	7840045	TCATTTGGCATTATTTTCAG	11	+
chr1	7841424	7841442	CTTCTATCTGTGCACTTAG	6	+
chr1	7903006	7903027	ATATATTAAAATGGCCAGTTAG	5	+
chr1	8161821	8161838	AACATGTACTGGAGGTCC	4	+
chr1	9164722	9164739	GGGGCTGGAGTTGGTCTC	3	+
chr1	9341836	9341853	CTCTCAGGTTCTGGTGGC	2	+
chr1	9420026	9420042	GTGAAGGCGGGGGCTGC	2	+
chr1	9446125	9446142	ACCGAGAATGGCGCCCTG	2	+
chr1	9787243	9787264	TTATTTATTTATGACTTGAAAT	3	+
chr1	10378389	10378408	GATGTGGGACTTGGAGAGCT	11	+
chr1	10535901	10535923	CACAAATTACATCTATTATCTCG	8	+
chr1	10571886	10571904	GTGGACTGCAGGACCTCAT	5	+
chr1	11125000	11125018	CTTCGATGTCTGTTCTTCC	3	+
chr1	11346193	11346211	ACAAGTAGCTCCCCCCACG	5	+
chr1	11400247	11400265	GGCGTGGAGCCTGTGGCTT	104	+
chr1	12202799	12202816	CCGGGGCTTGTACAGAAG	2	+
chr1	12204175	12204197	TTTCAACAAAATAATGCACTTCC	7	+
chr1	12268324	12268346	CCATCTCTCTACTCCTACCTCAG	2	+
chr1	14105960	14105979	ACATTTCTAGCAATATCTCT	5	+
chr1	14107747	14107769	TTATCTATTCATGCTGAAGAATG	4	+
chr1	14108240	14108262	CCACAAATTTCACTACACACAAT	1	+
chr1	14109162	14109183	CAAATCCACCTTGGCGAGTAAG	3	+
chr1	14110885	14110907	ATAAAACACCTCCCAGGCGGTTG	3	+
chr1	14113073	14113095	CTCAACTTAGGATAAGCACTACG	10	+
chr1	14113432	14113454	ATTTGGATGCACTCATTTAAAAC	2	+
chr1	14113854	14113873	CAAATTGGCCTCTTCCTAAG	2	+
chr1	14113963	14113985	TTTTTTGTTCTCAACTTCAAAAG	27	+
chr1	14114445	14114467	AAATCATTGGGGCTTGTCAGATG	4	+
chr1	14627365	14627383	CTGTGAACCAAGGGGTAGG	5	+
chr1	14813190	14813207	TAGGTAATAAGAGTTGAC	2	+
chr1	14974637	14974653	GGAAGGTTGTCTGGACA	3	+
chr1	15711703	15711722	CGAAAGGGAACCTGTATACA	1	+
chr1	15711747	15711766	TAGGAGAGGAAAGTAGAATT	8	+
chr1	15821396	15821410	ACCGCTTGCTGCAAC	16	+
chr1	15990163	15990184	TAATTAAATAGTTGGTGCTATG	3	+
chr1	16062441	16062458	GGGGCGGAGTTGGCCGTG	4	+
chr1	16179077	16179093	GTGTTTCGCTTGTGTGG	13	+
chr1	16200631	16200648	ATTGTCTGCTATCTCAAG	2	+
chr1	16266655	16266675	TTTTTTTTAATCTGTGCCAAA	4	+
chr1	16475233	16475248	CGCTGCTGACGGTGAT	7	+
chr1	16535550	16535569	TCCTCTTTTGCTCTGCCACC	10	+
chr1	16568121	16568137	CTGTTGGGACCTGAAAG	5	+
chr1	16774601	16774622	CTTTGACTTCAATGTTGCATTG	2	+
chr1	16787804	16787826	TCACATAGCATTACTTCACATCG	1	+
chr1	16826300	16826315	ACTCAACCCGGCGGCG	10	+
chr1	16854974	16854992	TGAGAACCGAATTCTACAG	1	+
chr1	16957541	16957561	CCCGCAGGCTGCGGTCGGACG	3	+
chr1	17584338	17584356	TTATCTCATCCTGGGGCTG	14	+
chr1	18849609	18849628	AATTCCATGTGTAGCAGTGA	57	+
chr1	19032569	19032586	GTTTCTGGGTCTTGTACA	9	+
chr1	19682238	19682258	CTTGTGAAACCCAGTTGTGCT	1	+
chr1	19948622	19948642	CTCACTTACCTTCTTTAAAAG	4	+
chr1	20297249	20297270	ATGTAGATAAGGGAAGATGTTA	1	+
chr1	20300878	20300895	TGGGGCTGTAGCTGGTCC	9	+
chr1	21205019	21205036	CTTACCTACCTTTGACAT	6	+
chr1	21976388	21976404	GGGGCTGGAGAAGGTCC	3	+
chr1	22414035	22414056	TTTAAACTTTTTCACCTTCATG	1	+
chr1	22441121	22441140	GGGGGATTAGCTCAGCTGGG	49	+
chr1	23013490	23013504	CTGACTATCGCCTAA	3	+
chr1	23395114	23395136	ACTTCAATGTCCTCAATAATAAG	5	+
chr1	23408720	23408735	AAACTGTGGTGTCTCG	7	+
chr1	23907082	23907099	TGTAACAGCAACCCTACG	1	+
chr1	23987158	23987177	TGTCGCCATGTGAACTGTAG	16	+
chr1	24078400	24078422	ACTTAAAAAAAATGACTCTAAAA	33	+
chr1	24088260	24088284	AAAAACTTGTGCAATTTTTTTTCTG	29	+
chr1	24114673	24114694	TTTATTCACTGTGACTAATAAG	19	+
chr1	24289719	24289740	CTTAAAAATTTTGATTGTTAAT	5	+
chr1	24640269	24640286	AAAACACTTTGAAAAGAG	1	+
chr1	24984679	24984696	ATAGTTGTTTGATGGTAT	2	+
chr1	25168626	25168647	ATCTCACTCATTGCACTTCCTG	3	+
chr1	25168798	25168817	TATTTACTCTTTTTTAAAAG	8	+
chr1	25170223	25170244	ACATTTATTCTTACACTAAATG	58	+
chr1	25350043	25350065	TGTTGGGATTCAGCAGGACCATT	10	+
chr1	25416976	25416992	CTGAGTGGTTTAAGGCA	4	+
chr1	25517590	25517606	AAGTCCCGTGGTTGGAT	1	+
chr1	25762361	25762377	ATCGGCCACACTGGGAT	3	+
chr1	25894009	25894027	CCCAGCAGGCGGGGGTTTG	2	+
chr1	26437190	26437207	AGAAGTAATGGGTGCAGA	7	+
chr1	26561816	26561839	ATAGTGATCTGGTGGTTTTGTATG	232	+
chr1	26584108	26584127	CCACCATCCTGCTGCTTTTG	1	+
chr1	26655344	26655365	AATGGAAGGCTCTGAAAAGTGC	1	+
chr1	27024846	27024866	CTCATAAACTTTTACACTCTG	5	+
chr1	27039647	27039669	TTTTAAACTCTATCACTTTTAAG	4	+
chr1	27108014	27108033	CTCTCCTCCTTGATTGTATG	6	+
chr1	27181177	27181199	TTATAGACCTCTTTTCTACATAG	4	+
chr1	27648759	27648780	TGGAGGCGCCGACGGCGGCCGA	4	+
chr1	28087527	28087547	ATATATCACTGCCACCCTCTG	2	+
chr1	28149191	28149209	AAATTTACCTTTTTACTAG	1	+
chr1	28177043	28177060	TCCATGTGTGCGGTATCG	6	+
chr1	28212883	28212904	TCTTCCTCATCTCTGTAGCACC	9	+
chr1	28229731	28229747	CGCCTGGCCTTACGATT	1	+
chr1	28285372	28285389	TGGTAACGGGTAACGGGG	3	+
chr1	28835231	28835252	CCTGTGGACAATGACTGGGGAG	2	+
chr1	28975183	28975205	AGATTTCGGAAGCATAATTTTTT	4	+
chr1	29069868	29069890	TCATAATGGGGTGGATGGTAATG	4	+
chr1	29117773	29117788	TAGGCGGACGTGGAGG	13	+
chr1	29444018	29444036	ATATCTGATACTGTGAATG	8	+
chr1	29862772	29862791	CAACATTCCTCCTCCACTCC	1	+
chr1	31819841	31819859	TGTCTGGGCAAGACCCCCA	1	+
chr1	31953930	31953949	AAACAGGAATTCATAACTAT	1	+
chr1	31986235	31986257	CTCTCAATTTCAACTAAAACTAG	3	+
chr1	32077624	32077641	CCTGACCAGCCCTGGAGA	3	+
chr1	32525263	32525279	GTGCTGGGATGAATCCT	11	+
chr1	32527121	32527137	GAGGGGTTCGTCTAGGA	7	+
chr1	32661948	32661968	CCACATGTGCAATCCTCAAGA	7	+
chr1	32663279	32663297	TTGCTAGCTTTTCCTCCAG	9	+
chr1	32690028	32690050	CTCACTGGCTCAGCTGACAACAG	1	+
chr1	32692037	32692055	ATGACTCTAAAATCACCAG	20	+
chr1	32694335	32694357	ACTCCACAACTCTTGAACATCAG	15	+
chr1	32763077	32763094	GGTTTGAGCCCAGGTGGA	3	+
chr1	32796268	32796287	CTTCAATCTAACTATCAAAG	5	+
chr1	33149536	33149554	TTTTTAAGGCATTAATTAG	11	+
chr1	33229125	33229142	TCAGTATTCAAGTGTCAG	2	+
chr1	33282063	33282079	GGTCGGAAATCATGCGT	5	+
chr1	33287890	33287910	TTTTACTTTCTTTATAATAAG	4	+
chr1	33292035	33292054	ACCTCTTCAAACTACCTCAG	7	+
chr1	34393451	34393468	TGAACCTTGGGTCTGGCT	5	+
chr1	34678799	34678816	TCACTTTATAGGATTAAG	2	+
chr1	35578773	35578792	AAAGTTAAAGGTAAATCACG	4	+
chr1	35792797	35792815	TTGAATGAAATGTTATTAG	7	+
chr1	35805453	35805472	ATACTACCTCCTTTCTCCAG	5	+
chr1	36386201	36386220	CATTTGCACTTTCAAACATG	3	+
chr1	36386321	36386340	TTACTTTCATAGCATTTTTC	4	+
chr1	36389616	36389637	ACTACTCTGGTTTTCACTTTAG	11	+
chr1	36645990	36646010	TTTTTAATCTGCACCTTATAG	8	+
chr1	36646075	36646096	ACATCCCTTCTCCCCCATACAC	4	+
chr1	36677546	36677561	ACAACTCCTCTCTTAG	1	+
chr1	37000177	37000195	TGGCACCTCGATGTTGGTA	1	+
chr1	37133048	37133065	TTTCTGCGGCTTTAACTG	1	+
chr1	37714364	37714381	TGTGAAGAAGCCTAGGCA	4	+
chr1	37945868	37945887	TAACCCTGTCCTCTCCCTCC	2	+
chr1	37962810	37962827	TTTTACTCAAGTTATATG	2	+
chr1	38176109	38176126	CTGGGACTGAGACATGGC	13	+
chr1	38325304	38325320	CCGGAGGAAGGTGGGGA	55	+
chr1	38405847	38405863	TCCTTTACCTGCCGGGC	4	+
chr1	38469880	38469896	ATGAGAGGAACAGTTCA	1	+
chr1	38716051	38716070	TAAAAGGGTCATGGAGTGGC	1	+
chr1	39142627	39142644	CAGCTGGCCAGAGCATGT	2	+
chr1	39470235	39470255	TAACAGTGGATTGTTTTTATG	3	+
chr1	39470430	39470449	CCTGGGCATGTTAGGTTAAT	12	+
chr1	39471569	39471590	CCTTCTTAATACTGTGATAATG	2	+
chr1	39794304	39794323	CTGTGTGTGTGATACGGCTG	3	+
chr1	39885697	39885715	ATTTGTTCTCTATCAATAG	3	+
chr1	40208931	40208950	CCAAACCAATGAGAATTAAG	1	+
chr1	40416348	40416366	TATCCCACTCCTGACACCA	3	+
chr1	40677171	40677188	ATGATGTGGATTAATTTG	6	+
chr1	40703809	40703827	AATGCATTATCTTAAAAAG	3	+
chr1	40881995	40882013	CCTCAAATGCCTACTCAAG	7	+
chr1	41182402	41182421	CATTGGCTATCATCATCATC	1	+
chr1	41220043	41220066	TGTAAACATCCTTGACTGGAAGCT	713	+
chr1	41220085	41220106	CTTTCAGTCGGATGTTTACAGC	426	+
chr1	41223011	41223031	CTGGGAGAGGGTTGTTTACTC	7	+
chr1	41236621	41236643	ACACTGGTGCACTACACCCCATG	3	+
chr1	41236779	41236798	ATATTTATGGCATTTTCTTG	4	+
chr1	41237063	41237082	AAACATTCTTTGCATTTAAG	1	+
chr1	41819763	41819777	GAGGGACTATCGGCT	3	+
chr1	41848888	41848901	TCCGACGACCGCCA	1	+
chr1	41976495	41976511	CCGCCGGTCCTCTCCCT	1	+
chr1	42136649	42136665	CTGAATGGAGGTGGGAA	1	+
chr1	43866255	43866270	TGTATAGGGCAGGCGT	6	+
chr1	44084534	44084551	CTCAGGTGTGTGAGTGAT	2	+
chr1	44336972	44336989	AGAGAACTCAGGAGAAGG	3	+
chr1	44961835	44961854	GGGGGACCATCCTCCAAGGT	5	+
chr1	45242413	45242435	TTGGACGTGGGGAATTTCTCCTG	9	+
chr1	45905224	45905246	ATATTTTCTCAACAACTCTAAAG	3	+
chr1	45977422	45977442	TAAACCCTTAACACTAAACTG	29	+
chr1	46032282	46032304	CCACATTGATTGTGCTGCTATCT	2	+
chr1	46082017	46082039	TTCTACTTCAGGTTTCACTCCTG	7	+
chr1	46235081	46235096	CATCTGAGGCACGACT	7	+
chr1	46425100	46425120	CACATCACCTACACTACCACG	8	+
chr1	46782281	46782301	TCTTCATCATCTGGGCATCAG	3	+
chr1	47843132	47843153	TTCCTTATACTCTATTATATAG	1	+
chr1	48020197	48020218	CCATTCTCCCCAGTATTTTCTT	4	+
chr1	48186782	48186800	AGTCCTCTCTTGGGCACCA	7	+
chr1	50698841	50698860	GAGAGGACCAGAGTGGATGA	14	+
chr1	51065118	51065135	GGTAGGCAAATCTGCTGG	13	+
chr1	51439931	51439950	AATCTTCAATAAACGTGGGG	3	+
chr1	52459065	52459081	CGTAACTTTGGGAGAAG	1	+
chr1	52882434	52882455	ATCTCCCCCAGGCAGCTATAAG	3	+
chr1	53292930	53292948	CATCACTTAAGTATTAATG	14	+
chr1	53655847	53655865	CTCACCAATTTTAGAGATA	1	+
chr1	53802015	53802033	CTATAGACACTACTCTCCC	3	+
chr1	53802403	53802424	CCATTAAATTTGTGGGTGCAAG	8	+
chr1	54056583	54056599	GCCTGCCTGGTGCCGGA	1	+
chr1	54543331	54543347	TAACTCTGTGCCAGCAG	4	+
chr1	55446809	55446823	GACCTTGCCCCGACC	1	+
chr1	55520924	55520944	GTTCAAGTTTGTGTGGGTCCA	3	+
chr1	56370105	56370124	ACCCTTTCTCTACAACACAG	4	+
chr1	57603985	57604000	AGACCGTCCTGAGACA	7	+
chr1	57946506	57946523	GTAGCCATTCTGGAGATG	5	+
chr1	58253682	58253699	ATATCAAGTGATGAAGAA	3	+
chr1	59119942	59119961	CAGCCTTTAGTTGACAGAAT	1	+
chr1	59387703	59387722	CTCCAAGGCTAAATATTTGT	11	+
chr1	59827078	59827095	GGTAATATGTAGGTTGTG	10	+
chr1	59872588	59872605	ATTGTGTTGGCCTTTGGG	5	+
chr1	62218952	62218969	CTGGGTAGTTATGTGTGG	1	+
chr1	62605915	62605930	TTTTCATTTCGGGGTG	3	+
chr1	62750505	62750522	TCTGTAAGCTTGTGAAGG	3	+
chr1	62907905	62907927	CACTTATTTAATATTATTTCAAG	6	+
chr1	63285370	63285386	GTACTGATAGTGTAATG	4	+
chr1	63286849	63286871	AATAACTATTTATGTTGCACAAG	2	+
chr1	64591162	64591179	TTGATAGGTTAGGGGTGT	1	+
chr1	65832014	65832035	AAATATTTATTAGGCTGCTATG	1	+
chr1	65896006	65896028	CCTCTTAAATCTTACAGTAATCC	4	+
chr1	65899407	65899426	ATACTTTATAATTTTAACCG	4	+
chr1	66838914	66838936	CAATATCCTTCACTTTACTACAG	9	+
chr1	66839070	66839092	TTTGCTGTAAACAGAATAAAATT	6	+
chr1	66839579	66839601	TACTTCTGCACAACCCCTTTATG	7	+
chr1	66839978	66839996	CCTCTTCTGATAACACTTG	1	+
chr1	66840222	66840244	ACTTTTATATGAGGTGAATAAAG	12	+
chr1	67022324	67022340	CCACCCCCACCTACAAG	5	+
chr1	67450841	67450861	ATATCTTTAGTTCATTCAGAT	4	+
chr1	67451256	67451275	CCTTTGAAAGATTTTTACAG	4	+
chr1	67451715	67451734	CATTTCTGCATTAAATAAAC	1	+
chr1	67453226	67453245	CATTTAAAATTTCAAATTAG	4	+
chr1	67453387	67453409	TTAATTCACTAAGATTTTATTAG	8	+
chr1	67453484	67453505	ACATATTGCACTACTTTTTCAG	12	+
chr1	67862265	67862285	ACATTGGCTGTTAATCACTTG	5	+
chr1	67867035	67867056	TCCTTGCACTACATATCTCTTT	2	+
chr1	68153979	68153999	CACAATACCTACAATAAACTG	6	+
chr1	68579656	68579673	AACTGTATTTGATGGCTC	3	+
chr1	68912509	68912525	AAGGAGACTGCCGGTGA	34	+
chr1	69706174	69706191	CAATAAGTGGAGGAAAAG	6	+
chr1	70684161	70684180	TTTTATTACAACTACCTTTT	5	+
chr1	70703208	70703229	TCCCTAATTTCTGCTGCTATAG	4	+
chr1	70716972	70716991	ACAAATTAACATTCTTATAG	1	+
chr1	70718413	70718434	TCAAAAACAAATTTCACATATG	12	+
chr1	70932572	70932587	AGTGTGTAGGGATCCA	7	+
chr1	71791007	71791023	GCCTGGTGCTGGAAGAT	1	+
chr1	73207862	73207880	TGAGAATTGAATTCAATGA	1	+
chr1	73348545	73348563	TTATTAGTGGGCTATTTTT	6	+
chr1	74120720	74120741	ACTTGTGAAATTCACTTCTTCA	3	+
chr1	74276140	74276161	TTGCTCAATTTCCAAGTAGTTG	4	+
chr1	75720034	75720054	TTTTTTAGGTGCAAAGTAGAT	17	+
chr1	75915993	75916010	TACTGTGAGGGAAAGGCG	33	+
chr1	76121206	76121220	CTCGTACTACACTGA	4	+
chr1	76558880	76558897	TTGTACAGCTTTAATGGA	103	+
chr1	76990720	76990738	CTACATAATATTCTCTCAT	9	+
chr1	77165694	77165716	CTTTTACTGGGGAGATCAGCCCT	1	+
chr1	77749855	77749872	AAGTAGACTGCTGGTGAC	3	+
chr1	78043059	78043074	TAAACACAGGTTAATG	8	+
chr1	78254460	78254480	CTTGATGCCAGTACCTTACTG	10	+
chr1	78279504	78279523	TTCCATTAAACTGGGTGCAG	1	+
chr1	78343324	78343344	TTTAAGCTGTGGTTTTATAAG	2	+
chr1	78343440	78343460	ATAACTCTGGGGAATTAATTT	3	+
chr1	78345191	78345217	TATTACTATTACTGCCAAATAAAAAAG	9	+
chr1	78483583	78483603	TTCATTAATTATGGGCATTTG	4	+
chr1	78826104	78826122	TAAGCTCTTCAAATTTATC	1	+
chr1	79090794	79090816	CATTCCATCTATATTTATAAAAG	5	+
chr1	79093890	79093910	AAACTTTACTCTTAAATACAG	6	+
chr1	79102826	79102845	ACAATCTCTACTCTAAAATG	8	+
chr1	79107993	79108015	CACATTCACTTTAAATTTTTCTG	2	+
chr1	79110046	79110064	CATAAATGTTGACACTAAG	1	+
chr1	79110614	79110638	CACCATCTACCTCAATAAAATATAG	11	+
chr1	79116112	79116130	ATCCTTTTTGCACTTCAAG	7	+
chr1	79118387	79118407	TATTTTATCCAATCATCACTG	2	+
chr1	79119116	79119137	TTTTCATAATTTCTACTATTGG	1	+
chr1	79124410	79124431	TTTGCTGCTACTCCCTTCTTAG	2	+
chr1	79290460	79290477	AACCTTCTAGTAGTTGGT	11	+
chr1	79297558	79297575	AAATTCCCCACTATAAAG	3	+
chr1	79529566	79529582	AAGCGAAACTCTATTGA	4	+
chr1	79937293	79937312	GCAAGTAGGTGAACCTGAAT	3	+
chr1	79966146	79966165	TTAATCAATGGGAAAATTGT	4	+
chr1	80080171	80080189	AGGAACTTGGCAAATTTGT	6	+
chr1	80267324	80267346	GAGTTTTGTACATTGAAGAGTAG	1	+
chr1	80515748	80515766	GGAGTGTGTTTTACCAGAA	3	+
chr1	80712364	80712382	TTTATTTTATCAGGTGCTG	3	+
chr1	80743996	80744014	TATTTTCTGCATTCGCCCT	3	+
chr1	81249291	81249308	AGTGGGTGACCATTTGGG	9	+
chr1	81272156	81272173	CGTCAACATTTATTCCTC	1	+
chr1	81322840	81322856	TCAAACTGCATTCATGA	2	+
chr1	82066354	82066371	TAGTTCAGTGGTAGAATG	1	+
chr1	83997321	83997339	TTATCACATTTTCTCACTG	2	+
chr1	84266783	84266801	TGAATACCGGCTGTTGTAT	16	+
chr1	84702378	84702400	AAATTTCAAGCACTTTTGCACAT	1	+
chr1	85547172	85547193	AGGTTGTTGGTTCAAATCTGGC	2	+
chr1	85599489	85599509	AGTTGCCTTTTTGTTCCCATG	2	+
chr1	85700534	85700551	CTACAGTCCGACTGCCTA	1	+
chr1	85930988	85931003	CGAGCGCCGGGCGAGG	6	+
chr1	86617789	86617805	TCACAGCAGTGGACATA	2	+
chr1	87208960	87208985	TTATATACAATTAACTCTAAATAAAG	21	+
chr1	87546110	87546127	GGGATTGCCTTAGTAGTG	5	+
chr1	87571269	87571291	ACTATTTTTACTAAGGTGCTTTA	4	+
chr1	87575610	87575630	TTCTCACCCTGCAGAATACTG	1	+
chr1	87713101	87713121	GAACTTGGATATGGATTCTTC	7	+
chr1	87945064	87945085	TTTTTCTCCATTGCACTACCTG	4	+
chr1	88114649	88114665	TCTTGCTGTGCGGTGCT	1	+
chr1	88554799	88554818	TGAAGGGTGCTGCTTCTAGT	6	+
chr1	89279189	89279206	CCAACTAGAATTATTTTT	4	+
chr1	89300245	89300265	ATTTTATATTGGCAGTTATTG	6	+
chr1	89301046	89301069	CTCACTTTTTTGGTTCTCAAATAG	47	+
chr1	89301162	89301181	TCAATCACTAAAAAAATTAG	7	+
chr1	89343066	89343083	TCAAACAACTCCTCATTG	7	+
chr1	89349991	89350008	AAGCCGCTGCACCTCGCC	2	+
chr1	90048286	90048308	TCTTCTGGTATTACATCACACTG	9	+
chr1	90059083	90059105	TAAAAACTGTTAACACTAACCTG	10	+
chr1	90182867	90182886	CTCTTCAGGTTAAAAATCAC	1	+
chr1	90630340	90630357	TGTGATAAGTAGTGTGAA	3	+
chr1	90967736	90967751	CAGTGGCGAAGGCGAC	5	+
chr1	90967884	90967903	GTAAACGATGTTGATCTGGA	1	+
chr1	91170376	91170395	CAAGATCGGCTGTGCGGAGC	1	+
chr1	91245937	91245955	GTAACGGGGCTCAAACCAT	3	+
chr1	91869495	91869516	CTTCTTACAATTTTTACTCAGA	5	+
chr1	91906571	91906588	TAATGCCCATTGTGATAG	1	+
chr1	91981260	91981278	AATTTACTGTGAACTAAAT	12	+
chr1	92064359	92064376	GTTTGGCGGGTTTCTTTT	1	+
chr1	92267146	92267163	GGATTGACAGATGGAGAG	1	+
chr1	92756077	92756094	CAATGGATCTTTAGGCTC	3	+
chr1	92922183	92922199	CATGGTATATCTCCTTC	1	+
chr1	93306277	93306299	TGCAAACTCGATCACTAGCTCTG	1	+
chr1	93603704	93603726	TTTTATTACAACATTACCTCTTG	13	+
chr1	93671096	93671118	AAATCTAACTAACTGTGAAAAAG	1	+
chr1	93682204	93682226	ATGTTCTCAACTTTTAACTCTTG	10	+
chr1	93812338	93812360	TTCATTCACCTTATATCTTCTGA	5	+
chr1	93819526	93819547	TAAAACAGTAGCATTAAAAAGA	33	+
chr1	93819570	93819589	AAAACCTTGGCATTCCTGAA	5	+
chr1	93826089	93826107	CTTCAAATGCAGCAAGCTG	5	+
chr1	93827362	93827384	TTATAACTTATCAGCCGTATATG	4	+
chr1	93829440	93829461	TTATTCATTCTCCCATTAATAG	10	+
chr1	93831529	93831547	TCAATTCTGTGGCATTAAG	6	+
chr1	93831642	93831664	CCCATTACCTCCTCTCTCCTCAG	9	+
chr1	94068832	94068850	AGCGGTCCAGGACGTTGCC	3	+
chr1	94313192	94313207	GGTTCGAGTCCCGGCG	4	+
chr1	94571160	94571177	GATTAGAGGCTTGGGGGT	2	+
chr1	94789429	94789445	TGTAGCCAGGGGGAAGG	1	+
chr1	95160491	95160509	CTTATCAAGTCTTTGGTGA	4	+
chr1	95392121	95392135	GCGCCGCGGGACTCC	1	+
chr1	95631803	95631820	AAGTAGGTAATTTTCAGA	1	+
chr1	95927037	95927055	GTAACCTTTGAATTTCTTT	6	+
chr1	96514189	96514211	TGAGTGGGAAGCTTTTATGAAGA	1	+
chr1	97276169	97276190	CTTTCCCTCCATTATCTCAAAG	4	+
chr1	98491994	98492012	GTACATATTAGCATTAATA	1	+
chr1	99448483	99448502	ATTTGACCTTGGATTAGGTA	21	+
chr1	99690575	99690591	GGGTGGTGAATGTGAAA	1	+
chr1	100175197	100175212	CTATCCAGGTTTTAAG	5	+
chr1	100525493	100525514	AAAATCCTTCTTGCTGCTAACG	45	+
chr1	100606006	100606026	CATTACACGATGCACTTAATG	4	+
chr1	100732665	100732684	TCTGTTGTGGAGAGGGAAAC	3	+
chr1	100840684	100840702	TTTGCACTGGACTTTGAGC	5	+
chr1	101111850	101111864	CCCCTAAGGCTTGAT	1	+
chr1	101362201	101362221	ACTACTCTACGGCATCTGGAG	2	+
chr1	101380935	101380956	ACCTATTTATTTTGCACAACTG	8	+
chr1	101440504	101440524	AAATTATCACTACAACTCCCG	12	+
chr1	101442936	101442957	CTTTAATTAAATGCCAGTATAC	1	+
chr1	101446961	101446981	CTACAACACTTTACCTCCCTG	1	+
chr1	101456814	101456835	TATTATTCACTCTGGTGCTACA	1	+
chr1	101548671	101548693	CTGTACAACTCTTTCTTATCCTG	3	+
chr1	101704594	101704616	CTACGTCAACTATGATATCATCG	19	+
chr1	101704702	101704723	CATCTGCTGCTTTATCATCCTG	11	+
chr1	101704966	101704987	CTATATCACAATGCTGAAAATG	6	+
chr1	101705544	101705563	ACTCTGCTGGCAAATTCAAG	10	+
chr1	101706179	101706199	CTTTTACTTTATACTTTAACT	4	+
chr1	101706239	101706261	TCATCTATAGCAAATAGGCTATG	3	+
chr1	101706810	101706830	CTTAAAAGCATTACTTTAACT	1	+
chr1	101707006	101707024	ACTTTTGTGGATCATTTTG	1	+
chr1	102131336	102131353	TTGAGAACTGAAACATCT	3	+
chr1	102239309	102239328	ATAGAAACTTAAAAAGAAGA	3	+
chr1	103415457	103415475	AAACTTAAAGGAATTGATG	42	+
chr1	103443730	103443747	CAAAGGGCATGCTTGTTC	4	+
chr1	104112912	104112929	TCATCACCATCGGCAATG	35	+
chr1	104452000	104452015	ATCTTATTTGCACAAG	2	+
chr1	105117769	105117785	GTTTCAATGGGTAACGG	4	+
chr1	107261637	107261651	TCACAGCATTACCGA	9	+
chr1	107285537	107285549	TCACGATCGCCTA	2	+
chr1	107683821	107683843	TCCCGCCGGCGGCCGGGCGCGAT	1	+
chr1	108238104	108238121	GTCTATGTGAGTGTTTGG	1	+
chr1	108664883	108664901	GTTCGAATTCCTTGGGACC	1	+
chr1	108742995	108743014	CGCCGCGCTGGCCTCGGCGG	1	+
chr1	109472756	109472773	CTGTAAGGTGCTTCATCG	5	+
chr1	110108942	110108960	AAAATAGATCTGTAACTTC	9	+
chr1	110125091	110125110	CTAACTACATTCCAACTCAG	3	+
chr1	110134745	110134764	ATCTATACTCACTTCACCTG	3	+
chr1	110135624	110135646	TCTAGTTCTCTCTTTTCTTTAAG	4	+
chr1	110141562	110141583	TTCACCACCTTCTCCACCCAGC	162	+
chr1	110230459	110230481	TTTAGGCCTGTCTGCGGAATCCG	2	+
chr1	110417855	110417873	GTCGCTGGATAAGACTTGA	5	+
chr1	110472867	110472888	CTCTACCATCACCTCTAACCAG	6	+
chr1	110553259	110553280	TCTATATCCATGGTTCTCAAAG	3	+
chr1	110764002	110764018	GAGGATTGAAGGCGATT	5	+
chr1	110885518	110885549	TATCCCATATATGCACTTTTGGTTTGTAGCAG	6	+
chr1	110885633	110885654	CTTTTAAAATCAGAATTCTTTG	3	+
chr1	110888782	110888801	ATTATTGGTGCTTTTTGAAG	3	+
chr1	110944263	110944282	ATTAAAGATGTTGTTTGCTT	3	+
chr1	111162036	111162054	CCCAAGGGTATGGCTGGTT	5	+
chr1	111342767	111342788	GTTTATTTCATGGATTCAAAGG	1	+
chr1	111435477	111435497	CCAAAATCCTCCTCATGCTAG	1	+
chr1	111717520	111717540	CAAATCTTCATAATAATCATG	4	+
chr1	111850944	111850963	CTTGACTTTGATTTGACATT	1	+
chr1	111860545	111860562	TGTGCCTGCATAGGTGTG	3	+
chr1	112255165	112255186	ATCTTATATTGGTTTGCACAAG	1	+
chr1	112255412	112255432	AACCATTATACTTTATATCTG	9	+
chr1	112255845	112255867	CACTGGCTTTAAACTATACTAAG	1	+
chr1	112528953	112528972	TTCAAAGTGGCTAAGTTCTG	2	+
chr1	112991437	112991453	GACTTGTAATTAGTAGG	2	+
chr1	112999630	112999646	ACTCAGGTGCTCTCCAG	4	+
chr1	113002686	113002705	AATTTTAGTATTAACCCATG	2	+
chr1	113002749	113002771	CATATAACACAAGCATTAACTAG	8	+
chr1	113212948	113212968	TCTGTTACTGCTATATCTACG	10	+
chr1	113213466	113213488	TTATAAACATCTGCATTTTTTAG	4	+
chr1	113213502	113213524	ATTTATTTTTTTAAACATTCAAG	2	+
chr1	113213933	113213954	TTACATTGTTTACACTTCTATG	4	+
chr1	113227510	113227532	AAAATTTATATATTATAAAAATT	1	+
chr1	113546337	113546354	GTGAAATTTGTAGATATT	3	+
chr1	113644172	113644192	TACATTACTGTGACACTTTTG	5	+
chr1	114053575	114053593	TTAATACATTACATTACAG	1	+
chr1	114516187	114516209	TCTTAATATTGGGCTATGGAGAG	4	+
chr1	114518094	114518114	TAAATATGCATTCTTTTAAAG	2	+
chr1	115090135	115090153	CTCCTTCTTAAAGTTAAAT	16	+
chr1	115616985	115617004	CCCCTTTGTGGCCAGCTTCT	4	+
chr1	116206722	116206744	TTACCAGGGCATTGTGCAATATG	5	+
chr1	116682366	116682383	GCATTGTGATGGCCAGAA	54	+
chr1	116944216	116944238	CTGGCTGCTTTCCTTTCCTACTG	4	+
chr1	116946563	116946583	AGTCAGAAAACTCATCATCAG	3	+
chr1	117218886	117218901	TAGCATGTAGCCACGT	2	+
chr1	117265131	117265147	CACAAATGGTGTTGGTC	2	+
chr1	117435230	117435249	TTTCCTTGCTCCCGAGTTCC	1	+
chr1	117635462	117635483	TTTCCCTTAACGGCACCTTCTT	2	+
chr1	117637277	117637298	TCTTCTCTGTTTTGGCCATGTG	153	+
chr1	117644835	117644855	TTACTACCTTCTCTAACACAG	8	+
chr1	118494948	118494969	TCTCACCTCTTCTTCACTGCCG	1	+
chr1	119543276	119543293	AGATTGAGAGCTCTTTCT	1	+
chr1	119735859	119735875	AGCATCAGGTCATTGGT	2	+
chr1	119885270	119885287	TCTTTGGAAATGAGAGAG	1	+
chr1	120192525	120192545	AAGGGTCGTTTGAGACTGGGA	5	+
chr1	121130951	121130969	GGACACTGCTGTACATATT	4	+
chr1	145291467	145291487	CATCTTCAGGTTTCTTATCTG	9	+
chr1	145382813	145382831	TCTTATCCATTGCACTCCG	8	+
chr1	145441492	145441508	ATCTCCTTGAAAATTGA	1	+
chr1	145442008	145442028	TTCTTAGCACTTTAATTCCTG	3	+
chr1	145499112	145499131	TCAAATATCAGGTAACTTGA	20	+
chr1	145523466	145523489	CTTATGTCTACCTCACCAACCTCG	9	+
chr1	145523552	145523572	TTTCAGAGCTTTATTCCCCAG	1	+
chr1	146693264	146693279	TCAACGTTTACAAAGA	1	+
chr1	146765365	146765387	AGGGCCTGAAGAAGATATTTTTA	3	+
chr1	147036088	147036106	TTGATTATCTAGTTGGTGG	2	+
chr1	147072462	147072481	GTTGGAGGGGCGAGATGGAG	10	+
chr1	147092708	147092727	CTTCACCTGTCCACCTCAAG	5	+
chr1	147370428	147370444	CGATGGGCACTGGGTAG	7	+
chr1	147808964	147808981	TTTCAAAGTCGGTCTCAG	4	+
chr1	147827751	147827773	TCCCACTGCTTCACTTGACTAAA	8	+
chr1	148241512	148241533	TCAGGGCGAAGCTTATCCATTG	13	+
chr1	149853519	149853537	GAGGCAGGTGACCATGGTA	3	+
chr1	150131784	150131803	CTTTTTTATTTACCTCAATC	4	+
chr1	150259292	150259308	ATGACCATAGGACACCG	3	+
chr1	150446001	150446021	CACTTATCTACCTTCCCCAAG	2	+
chr1	150447829	150447848	AATTCTCTTTGCTGCTCTTG	6	+
chr1	150449380	150449402	CACTTGCACTTTACTCTCTTCCA	10	+
chr1	150578006	150578024	ATGATGATGGCTCATGGCA	1	+
chr1	150923296	150923318	CTGGCTGTGACTTCCTCTTCCTG	1	+
chr1	150937057	150937074	ATCACCACTCTAACCTCG	5	+
chr1	151260698	151260718	CCATTACTACAGTTGCTGCTG	2	+
chr1	152107776	152107792	AACTTCACTTTGCACCT	7	+
chr1	152777979	152777994	AAGAGAGTCAAACAGC	11	+
chr1	152837886	152837902	GAAAGGCTGGGGGAACA	3	+
chr1	152915920	152915941	TGAACCATAGTTTTGCTAGGTG	1	+
chr1	154246303	154246325	ACACTTCGGGACTCAATGCTTAA	2	+
chr1	154438456	154438473	AGTGGGTGAATAATACAG	1	+
chr1	154666153	154666169	ATACTCCTGACTGACTG	7	+
chr1	154933739	154933756	TGAGTACTGAATTCCATG	6	+
chr1	154961162	154961180	CAACTACTATCAGGTGAAG	21	+
chr1	155161141	155161159	CCCGGGGCCGGGGTGGAGC	1	+
chr1	155165027	155165049	ATATTGCACTCGTCCCGGCCTCC	400	+
chr1	155266015	155266031	TTCGGTCCCTATCTGTC	2	+
chr1	156144203	156144222	GTGTGCGGGGGAATCAGGAA	19	+
chr1	156209806	156209830	TAAATAAACTTCCTTCACTACACTG	16	+
chr1	156288648	156288665	AAGAACCTTACCTGGCTT	8	+
chr1	156485628	156485647	AGCACTTTTGTCTGGAAAGA	20	+
chr1	156578994	156579012	CTGAGCCAGGTGCAGCGCC	5	+
chr1	156702001	156702018	CCTCGGGTTGTAAACTGC	9	+
chr1	156736482	156736496	GGATAGGTGGGAGGC	6	+
chr1	156756912	156756933	CTACAATCAGTTTTCCACATAT	3	+
chr1	157169034	157169050	TGCGGGGTGGAGCAGCT	14	+
chr1	157345091	157345108	CATTTGCAGAGTGTAAAG	4	+
chr1	158944412	158944428	GTTGAAGACATGTCACC	2	+
chr1	158979897	158979919	CTGCATTTCTGAAGATCTCAAGA	3	+
chr1	158988036	158988056	CAAATGTCAGGTAACTCCCAG	3	+
chr1	159278120	159278136	TGAAAAGACATAGGAGG	20	+
chr1	159761310	159761326	GGGTTGTTAAGTCAGAG	4	+
chr1	159772013	159772032	TAATACTTCTTCAACCAAAG	3	+
chr1	160183630	160183650	GACCTGCATTTTCCTACATTG	5	+
chr1	160184409	160184431	TATATTAAAACTGCACTGCCATG	9	+
chr1	160326104	160326126	TCTATCCTCAGGCAGGACCTAAG	2	+
chr1	160551272	160551290	GTTTGATCCTGGCTTAGAT	16	+
chr1	160719588	160719608	TCTGGTTTTCCTTCCTCTCAC	3	+
chr1	160721220	160721238	CACAATCCCTCACACTAAT	1	+
chr1	160725013	160725035	AATTATGGGTTATACTCAGCATC	6	+
chr1	161305143	161305163	ATACTTTGAAACTCTAAATAT	4	+
chr1	161492985	161493000	GGGTCGATTCCCCGAC	1	+
chr1	161880259	161880278	ATTTAGTGAAAAGAAAAAGT	2	+
chr1	161933516	161933536	AAAACTACTATGCACTACTAG	31	+
chr1	162301799	162301817	ATCTCACGTAGAATATAAG	3	+
chr1	162312625	162312642	TGTTAGACTTGAGTATAG	1	+
chr1	162494659	162494675	ACCATGCATTTAATTAG	2	+
chr1	162496210	162496228	CTAGGTGGCTTTATTCAGA	3	+
chr1	162496232	162496253	GGGTACATTGGAATCACATCAT	8	+
chr1	162497259	162497281	TTTACACAAACTTTATTCTCCTG	2	+
chr1	162497444	162497465	AAACTTACCAAATGACTGCTTG	6	+
chr1	162535862	162535884	AACATTAATGACCTCAAACTCAC	9	+
chr1	162569094	162569112	CATGCACCTCTAATCATCG	4	+
chr1	163002938	163002954	TCTCTCAAGGTCAAGGT	7	+
chr1	163040719	163040736	TGGTGGGTGAGTTAGGAC	3	+
chr1	163199996	163200012	ACCTGGGTTGAAGACAT	7	+
chr1	163325377	163325396	TTTTTATACACTCTCATAAG	4	+
chr1	163585091	163585108	ATCGCTGTTTCCTTATTG	4	+
chr1	165037301	165037319	TCTGAGAGAGTTGCAGAAA	2	+
chr1	165877140	165877157	TTTCCTATGACATTACTG	12	+
chr1	165879782	165879804	CCTCTCACTCCTTCACACTAATG	13	+
chr1	165996530	165996551	GGTGGGTGTTGAGGGTCTGATC	2	+
chr1	166329853	166329873	AGATACTTTAGGGATAACAGA	25	+
chr1	167385384	167385401	ACTACTTATCATTTCCAG	4	+
chr1	167395737	167395755	TCATTACTGTTCCCAACTG	3	+
chr1	167430136	167430154	CAGGCCATGCTGTCCAGGC	4	+
chr1	167675232	167675251	TTAGACTACATCCTACACTG	3	+
chr1	168212600	168212622	TTTTTCTCCATTATTTATAAATG	5	+
chr1	168213308	168213329	CTCTGTCACTGCTAAACCAAAG	5	+
chr1	168378267	168378285	AGTTAGGTGACTCATCGCC	11	+
chr1	169066489	169066506	GTCCTGTAGGTGAAAGGC	3	+
chr1	169076206	169076222	TTTCCCGGGCGGCGCAT	3	+
chr1	169100857	169100878	CCTACTAGTCTTGAACAAACTG	4	+
chr1	169101033	169101055	CCCATTTTTACTGTAAATTATGA	3	+
chr1	169101916	169101936	TTCAGTCAGGTTAAAACAACG	15	+
chr1	169290457	169290476	GAATAGTGGTGCATGGCTGT	16	+
chr1	169790875	169790895	CCAACTCCCTTTTGCACTACG	5	+
chr1	169999904	169999922	TCAGTGATGACTTGGGAAT	2	+
chr1	170273352	170273369	TTTGGTGGAAGTAGCAAA	3	+
chr1	170922855	170922871	CAATGTAGATTAGGGAA	1	+
chr1	171119182	171119200	AGAACTTTGAGGACTGAAG	87	+
chr1	171535493	171535513	ACAAAATACCTGAACCTAAAG	9	+
chr1	171676960	171676975	CCCATAAAGTACAAAG	2	+
chr1	171689451	171689469	AGTGAAATAGAATCTGAAA	1	+
chr1	172580678	172580700	TTTGTAATGTGACTTATTTAACG	13	+
chr1	172580924	172580942	CATTAGAAACTGTGAATTT	5	+
chr1	172650745	172650762	TGACCCCTTGGGAAGTCC	4	+
chr1	172917284	172917305	ATTAAAAACATAGCATTCTGCT	3	+
chr1	173245731	173245751	CAGTGGCATTGCTGGTTAGCT	4	+
chr1	173755710	173755728	CATTTGCACCTTTTTCAAG	9	+
chr1	173871907	173871929	ATTACTTCAGGAGGAGAGTTAAG	2	+
chr1	174310591	174310611	TTGGATAGGAGAGAATATTAG	3	+
chr1	174444443	174444464	CTTTTTTTTCTTTTAACATACG	1	+
chr1	174468953	174468969	TCACATCACTTTCATAG	4	+
chr1	174536198	174536218	TATAATTCAGTGACACTAAAT	1	+
chr1	174574785	174574807	ATTTACTCAACTTTAATTTTTAG	6	+
chr1	174818707	174818726	CAATTAGCATTAAACACATG	2	+
chr1	174962376	174962393	TATCAGGAACACTAATAG	5	+
chr1	174962562	174962583	ATTTATTTTTCTCCAACCCCTG	6	+
chr1	175496994	175497012	ATACTTTATTAGGGGTTTT	4	+
chr1	175987656	175987675	TTACTCTTTTTTTCTCCCTG	1	+
chr1	176034545	176034565	CGGTGAATTGAAGCTCTCTTT	1	+
chr1	176049087	176049103	AGTCTGAGGATCGCCTA	1	+
chr1	177008326	177008344	GAAGAGGGAATCTGAGACA	1	+
chr1	177276426	177276445	GGAGACTGCTGGTGACAAAT	11	+
chr1	177419689	177419706	GATCTTGACTGATGCCCT	7	+
chr1	177902654	177902669	TCTGGGCAGTATTTCG	1	+
chr1	178058219	178058233	CTAGAAGGGACTGGC	2	+
chr1	178646935	178646953	AGTCCATTTCAAGTTAACT	4	+
chr1	178733042	178733059	TGTCCGATTGTGGGTTGA	1	+
chr1	178842496	178842517	TTTAACCTTATTACTAATCAAG	1	+
chr1	178886142	178886163	AATTTTTTTAAACACTAAACTT	4	+
chr1	179323050	179323068	ATATCAGCTTTATCCCTTG	10	+
chr1	179327396	179327414	GTACTGTTTTTTTCTTAAG	4	+
chr1	179560750	179560766	CTCGCGTCTTCCCACCG	3	+
chr1	179845964	179845982	CATAAAGTAGAGAGTACTA	8	+
chr1	180047784	180047802	AATCTTCTACCTCTCCTAG	2	+
chr1	181005048	181005065	TGGCTGTTCTCCTTCTGA	1	+
chr1	181059595	181059615	TTATATCCTGTGATTACTCTA	4	+
chr1	181059923	181059943	TATAAAAATGTAACTTCTACG	9	+
chr1	181060722	181060744	ATTTTACTAAAATCACTGCCATT	6	+
chr1	181495432	181495448	TAGTTAGTTGGTGGGGT	2	+
chr1	182197378	182197392	TTACGATCCACTGAG	3	+
chr1	182383644	182383662	AGTTTGAGCCTCGTTTTCC	2	+
chr1	183094609	183094631	CCTCACGTGACTGGCCAGGACTG	3	+
chr1	183112352	183112370	TAGCATTGTGATGGCCAGT	65	+
chr1	183197030	183197047	GAGTGCAATTATGGGAGA	1	+
chr1	183315521	183315539	TATCTCTGCTCTTACTGCC	2	+
chr1	183511812	183511830	GGGAATTGTGAGTGAAAAA	1	+
chr1	183513546	183513566	TAACTCAAACCCCAACTCAAG	17	+
chr1	183521764	183521785	CCCTTCACTCTGTAGGTGCTCG	3	+
chr1	183521800	183521822	ATACAGTGTGGGTGGTGGTGCTG	2	+
chr1	183611447	183611465	TAGTGTTCCCATTTTATGA	1	+
chr1	183885746	183885766	CCTCCTGTTTACAACCAACAG	3	+
chr1	183895894	183895913	CTTTGTGCCAGTATTACAAG	2	+
chr1	183896423	183896446	TATTATGTGCAATTTATTCCTCAG	24	+
chr1	183897372	183897393	TTCATCCTGTGTATTTATACTG	4	+
chr1	184042343	184042363	CCATTTCTTTCTCTTACTCAG	29	+
chr1	184475197	184475216	TTGTAATTGTGGATCAGAAT	1	+
chr1	184647878	184647896	CTTTTTGTTGCATTAATGA	4	+
chr1	184833587	184833608	TTGAATAGGGTGAATTTAGAGG	2	+
chr1	185143657	185143679	ATGTGTAGACTTTAAACCTAAAG	2	+
chr1	185510075	185510093	ATACTTTTGTAAACAAATG	2	+
chr1	185805212	185805227	CTCACAACATTAACAG	1	+
chr1	186048826	186048844	GATTCAGTGAAATTGAAAT	6	+
chr1	186095935	186095952	CTCTAAGTCAGAATCCAT	5	+
chr1	186948574	186948592	TATGCACTTCAATACTCTG	1	+
chr1	187996987	187997003	AACTCTCACTACATATT	6	+
chr1	188038760	188038779	GTCATAGTGATTTGGTGGTA	2	+
chr1	188686423	188686442	CAGTTGATTTTTATTCAATT	1	+
chr1	188789265	188789283	ATCTGATTTAGGAGTAGAG	1	+
chr1	189612211	189612228	TCTATAGGCTTAGGACAT	3	+
chr1	190579822	190579840	TAAACTCATTTTACTTCTG	6	+
chr1	191074318	191074334	AAGTTTGTCATATGTTT	1	+
chr1	191562080	191562097	GCTACTACATTCAAGGAA	17	+
chr1	191896888	191896906	CACTTCCCACTGCCTCTCT	4	+
chr1	192548472	192548491	AATTAACAGATAGTATCAAG	19	+
chr1	192548511	192548531	TATGGCTCCCTGGGTGAACAG	6	+
chr1	192548814	192548840	ACATCTATGCTACATATTATTATATAG	10	+
chr1	192548953	192548981	ATGAACTGTGTATTTAACTTAAGCTATTG	40	+
chr1	192549017	192549043	TTAAATCATTGGTGCTAATAATAAATG	957	+
chr1	192549088	192549123	TCCTTGCTACTTTTAAAAACTTGCATTTATTCCTCA	7	+
chr1	192912521	192912536	AACGAAGAATTTAAAG	6	+
chr1	193055022	193055046	TATTAAACTTTTCATTACACTAAAG	11	+
chr1	193059253	193059273	TTTAAATTTATGCACTTTTAG	1	+
chr1	193059877	193059898	TTGACTGCCTTAAAATACTACT	1	+
chr1	193060671	193060692	TAATTTTGCTGTTTTCTAATAG	1	+
chr1	193105682	193105703	TAGTACTGTGCATATCATCTAT	29	+
chr1	193121520	193121539	CTTCAAAATTGACACTATGG	15	+
chr1	193151177	193151199	TTTATTGGCATTAATTAAAATTG	2	+
chr1	193170564	193170581	CAAGGGTCATCATCATCA	1	+
chr1	193220088	193220110	AAATTAGCATTACTTAAAATTTG	21	+
chr1	193220120	193220138	AAAATAAATGCAGGTTATA	1	+
chr1	193223479	193223497	ATTAGCCTTAATATTACTT	2	+
chr1	193226930	193226950	ACTTTTACTAAGACACTATTG	3	+
chr1	193426953	193426967	TGTAATCGTCAGGCT	1	+
chr1	194200344	194200364	AACTGTGGTAATTCTACAGTT	1	+
chr1	195193339	195193360	CTCAAGATAAGATTTCTTTAGG	9	+
chr1	195790739	195790761	ATGATGATGATGATGATGAGTGA	29	+
chr1	196603052	196603069	ATTGGAAGAGTAATCCTT	3	+
chr1	197097415	197097431	AAAAAGGTGTGGATAGG	4	+
chr1	197259047	197259064	CTTATGTAGATGATTATA	4	+
chr1	198262146	198262167	TCTCTTGGCTGTCTACTATATG	10	+
chr1	198291205	198291226	AATGCTTTACCATTCAACATAG	7	+
chr1	198431996	198432015	CTCTGCCACTGCCACAACTG	2	+
chr1	198533175	198533194	TCACTCCATACAAGGCTAAG	4	+
chr1	199351815	199351833	GTTTACTGGTACTAATAGT	3	+
chr1	199636712	199636727	ACAATATAACCTCAGA	1	+
chr1	199662646	199662666	GCAGGATGAAGGCCTTCGGGT	11	+
chr1	200188519	200188535	ATTCTTGGATTGACTGA	2	+
chr1	200827230	200827252	CACTTCATCTTTCCTGCCTATAG	1	+
chr1	200827877	200827902	CTTTAAACCACATGAGCTTAACCAAG	3	+
chr1	200828667	200828689	TCAATATTTTACTGTAATTTATG	1	+
chr1	200829332	200829351	ATTTTTTTATTATGGTGCAG	2	+
chr1	201299170	201299187	AACACTAACTGGAGGACT	2	+
chr1	201373833	201373850	TGTGGGGTGGAGCAGTTG	1	+
chr1	201845729	201845749	CTTCTCTTCTACAACACTAAG	41	+
chr1	201934601	201934619	CATTCTCCTAGCTTTAATT	13	+
chr1	201939294	201939315	ATACAAAACTCTCTTCCTTTAG	7	+
chr1	202045115	202045133	AGGTTGGTGGAACTGTGAG	3	+
chr1	202134445	202134464	TTATCAGAACCTCTAGGGGC	1	+
chr1	202758750	202758767	GAAAGGAATTAAGACAAA	3	+
chr1	202804973	202804993	TTGGTAGCTGGTTCCTGCTGA	11	+
chr1	203011529	203011545	TGCCTTGGCATCAGGAG	4	+
chr1	203056687	203056706	CTGGGGACTCATGGGAGACT	5	+
chr1	203173311	203173330	AGAAGCTTTGATCTGCGGAT	3	+
chr1	203259419	203259436	CAAAATGCACAGGCTGTG	5	+
chr1	203277252	203277274	GAGGAGGGAACTGGAGGTTATTG	6	+
chr1	203277511	203277533	TTATTACTGCCTTCTTTTCAAAA	6	+
chr1	203277576	203277593	TCGGGTCATAGAGCTACC	1	+
chr1	203277598	203277634	TTTCTAGGACAAGAGTTCTCAGTCACTGTGCAATATG	14	+
chr1	203277857	203277878	TTTTTTCTCCCTGGTGCTCAGA	67	+
chr1	203277925	203277950	GTCGTAGACTTGTGCAATATATACTG	19	+
chr1	203278190	203278217	TCCTGGATTTCTAAACTGCTCAATTTTG	16	+
chr1	203278234	203278254	TACCAAACACTCTCCCTACCC	2	+
chr1	203278311	203278331	ACCTGCTTCCAGTCTTTATTG	3	+
chr1	203278367	203278386	CTAATTTTCTGGTTTGTGGG	5	+
chr1	203278390	203278410	AAACAAAGCTGTGAATCACTG	11	+
chr1	203278518	203278540	CTTTAAAAACAACAAAACCCCTG	3	+
chr1	203278582	203278600	AATAAATAGTAGTAGTATG	3	+
chr1	203461958	203461973	GATCTTTAGGGGGCCT	3	+
chr1	203768989	203769010	ACTTTTTTCCTCAAGGTGCTGA	1	+
chr1	203769131	203769153	TTCATTTACCTCATCTCTAAAAG	3	+
chr1	203771269	203771289	TAGTTACTCTATTACCATACG	1	+
chr1	203771467	203771486	TTTTTATAATGAACCCAAAT	2	+
chr1	203792232	203792250	TAGTGGAGTGTATATTGGC	6	+
chr1	203839153	203839174	ATTACCCTCGTGTTACTACAAG	4	+
chr1	204380894	204380910	TACCGGAAGGACTGGGT	1	+
chr1	204485542	204485560	CCATTTCAAAATGCTGCCG	1	+
chr1	204507357	204507378	CACTTCCAGAAAAAGAACTACA	1	+
chr1	204519268	204519289	TTTTTGCACTTTTTTTTTTCCG	3	+
chr1	204523061	204523080	CACACTGCCACTAACTTCTG	1	+
chr1	205450631	205450649	GTGTGTAGGGGAATCAGGA	1	+
chr1	206648187	206648207	CCCTCTCTGTCCCACCCATAG	2	+
chr1	206757860	206757881	ACATCCTTCTACCTGCCCCTAG	4	+
chr1	206760320	206760342	CTTCCTCTCCTCCTGGTGCATTC	3	+
chr1	206761740	206761762	TCAAAAAATTCCAACAAGTAGCC	1	+
chr1	206810750	206810767	AACATTCAGAAGGACTTG	1	+
chr1	206823287	206823308	CACTTTCACGTTAAGCTTAATG	1	+
chr1	206823982	206824001	ATGTGGTGCAAACTCAATGA	8	+
chr1	206878407	206878427	CTTAGCACTTATTAACATCCT	7	+
chr1	206906250	206906271	GTTGGGAGGCTGTGGAGAGAAG	9	+
chr1	206907303	206907323	CCATCACCCCAAACAACTCAG	3	+
chr1	207140995	207141012	TCCTGTTTGCAGAAGGGG	1	+
chr1	207225510	207225528	TTCACTTGGTGCAAACTCA	8	+
chr1	207533545	207533567	AATCTTCCTTTGTTGCACAAATA	6	+
chr1	207631061	207631078	CATTCTCATCTTCCAAAC	2	+
chr1	207653354	207653376	CTTGATTGTCATTACCTTATACG	3	+
chr1	207662660	207662681	TCACTGCCATATACTCTTCAAG	4	+
chr1	207663033	207663051	CCTTTCCATAATCACTCAG	2	+
chr1	208046517	208046534	AGCTCTTGGTGGGCGGGG	2	+
chr1	209605511	209605533	TCCTTCATTCCACCGGAGTCTGT	6	+
chr1	210406183	210406198	TCGCGGCGGCGGGACC	1	+
chr1	210739240	210739258	GTGGGTGTAGCTCAGGGGT	2	+
chr1	211347009	211347026	ACAAACTTATAACCCCAG	3	+
chr1	211442169	211442188	AGTTCTCTTTTCTTCTTAAT	4	+
chr1	211545977	211545999	CCTACATTAAAGATGACACTCTG	14	+
chr1	211546316	211546337	TTTCTCTTTTACTGGTGCTTAG	2	+
chr1	211547408	211547428	AAATGGGCATTTATATAAACT	3	+
chr1	211815018	211815031	CCATACGGCACTTT	1	+
chr1	211879052	211879068	GGGTGTTGGCTTTGTGG	1	+
chr1	211881472	211881486	TTGCGATGGCCAGAA	7	+
chr1	212209236	212209255	CTCTTCAATTCGGTGCTCCG	11	+
chr1	212506864	212506884	TTCCTCCAAGTGATAATCCAG	6	+
chr1	212532100	212532116	TACTAGCTCATACAAAG	4	+
chr1	212534405	212534428	AATTATGACTTGAATTCTTCTTTG	2	+
chr1	212793833	212793855	GTACCCAGGCTTTAGCATTATTG	334	+
chr1	212988380	212988400	CTATTTCAGCAGAATATATTG	6	+
chr1	212989458	212989478	TAAATGGCATTATTAAAAATG	7	+
chr1	213068732	213068754	AATAAACACACTTACTTGAAAAT	1	+
chr1	213068756	213068774	ACCATATGAACTCTAAATG	13	+
chr1	213068833	213068855	TTTACATCATGTTAACACTACTG	9	+
chr1	213069076	213069098	CTAATTGGCTGCCTTTTTCACTG	2	+
chr1	213161964	213161985	CTTCTCTCTGCACTTTACCCAG	20	+
chr1	213502405	213502426	GCTGGTTAGAGTACCACTTTGA	30	+
chr1	215233560	215233574	CCGCAACTAAACAGA	11	+
chr1	215321724	215321742	TATTTTTAAGGGTGTTTTT	3	+
chr1	215761786	215761806	TTTGGCCTTTTATGTTCTTGA	2	+
chr1	215794035	215794054	TTTTTACACTAAAACTTTAC	2	+
chr1	215794947	215794968	ATCTTCAGGTTTCTACAAATAG	3	+
chr1	217152608	217152624	AGGATTGGCTTTAAGGG	3	+
chr1	218056013	218056029	TATTGCACTTGTCCTGA	2	+
chr1	218723193	218723209	TAATGGTAAGTAAGGGC	1	+
chr1	218880177	218880195	GTATTTGGAAATTGAGTTT	7	+
chr1	219025477	219025494	GAACTTTGAGAACTGAAG	1	+
chr1	219385460	219385482	CACGGAATAACATTAATACTCTA	1	+
chr1	219385661	219385681	TTAACCCAAATTGCTGCTCTG	2	+
chr1	219402523	219402540	TGGAAGTGTTGGGAAGGG	2	+
chr1	219620104	219620123	ACTTTAACCTGTTAACTAGT	2	+
chr1	219639060	219639078	TCTCCTCCTCCCCCACCCA	3	+
chr1	220445359	220445375	AAAAGCTGGGTCGAGAG	1	+
chr1	220932157	220932175	AAATTGATGTGAAAATATG	4	+
chr1	220973676	220973689	ATGCGCTGTGAATA	6	+
chr1	221366383	221366400	TTTATCTTGGCTCAGATT	3	+
chr1	221694371	221694391	AGTCTCTGTTGAGCTTGACTC	1	+
chr1	221801312	221801333	TTTTCCACCTCTTTATTTTCAG	1	+
chr1	222153363	222153382	TTTAACTGTGATAAACTACA	6	+
chr1	222326450	222326468	AGTCGTTCAAGCTTGTCAT	14	+
chr1	222436058	222436076	ATACCTGGCAGATCCATCA	7	+
chr1	222638400	222638420	TTCGATCCTCGCTGGGGCCTC	9	+
chr1	222908060	222908082	TACTTGATGCCAGCTCTCTACTC	1	+
chr1	223318532	223318548	AGGTCTTCACGCATGCT	4	+
chr1	223539320	223539336	TTTATCTGATCCAAACA	3	+
chr1	223670568	223670585	ATCCGGTGCACTCTTCTG	2	+
chr1	224052557	224052578	GAGCTGGCGGCGGGTGTGGACA	6	+
chr1	224380062	224380084	ACAACCTCCCTCACTACAATTCC	10	+
chr1	224475791	224475809	TTTCCGTAAGCTATCCTGA	1	+
chr1	224946262	224946279	CAGGAGAAGGAACTCGGC	2	+
chr1	225155914	225155929	CACGTAGATACATATG	1	+
chr1	225977633	225977652	TTCCACATTTAAACTACCTG	7	+
chr1	226816112	226816130	GAATAGGGCGCAGAGTCAG	1	+
chr1	227494293	227494313	TTGTAGTTTTAACCATAAACT	12	+
chr1	227843608	227843630	TTTCACAAAATGTAAGCTTCAGA	7	+
chr1	227844090	227844111	TTATACTTTTTTGCATTAAAAG	8	+
chr1	227844441	227844461	TTTTATGAGTTGCACATTAAG	2	+
chr1	227847615	227847636	TATTCACTCTGCACTACAATAG	8	+
chr1	227859598	227859616	AAAATAGGACATGTGGTTC	1	+
chr1	228257912	228257931	TCGTGGGGGATAATGTAGGG	7	+
chr1	228286290	228286307	TCACAGTAGAGATCCCCG	2	+
chr1	228286673	228286690	TTTGCCATCGAAAAAGAC	4	+
chr1	228386886	228386907	TTAATCTCAGTGGGCTGCCCTT	2	+
chr1	228467060	228467076	GCTGCGGCGGACCTGCT	2	+
chr1	228966220	228966238	CTGTTGGCTGCGATTGTTT	5	+
chr1	229202141	229202162	GACGAGTAGGGCGAGGTATGTG	8	+
chr1	229795353	229795370	CAGTGGTTTGGTGTTCCC	4	+
chr1	230410265	230410283	CTCTCTTATAAAGCTGCAG	2	+
chr1	230778323	230778340	TCTTGGCACTGAGAGGCG	3	+
chr1	230923245	230923264	AAGTTTCTTTGGCTGTTTTT	11	+
chr1	231118647	231118663	CTGCCGAACTTGGAGTC	6	+
chr1	231131577	231131597	CCCAACTTCATTTTGCTGCTG	6	+
chr1	232184899	232184918	CATCAAACTATACTTTCAGA	4	+
chr1	232528957	232528979	TCAAGAGTAACAATGAAAAATGA	3	+
chr1	233114104	233114125	AACAGCTGTTTCCCATAAAATG	2	+
chr1	233121039	233121057	GCAGCCCCCCGTCTCCACC	6	+
chr1	233154507	233154526	ATCTCACTGTGAAATCATGA	3	+
chr1	233704333	233704349	ATCAGGCATTGCTGCGA	6	+
chr1	235063897	235063915	GGACTGCTGGTGACAAACC	9	+
chr1	235493477	235493494	CGGTGTGTAGAATCCTTT	7	+
chr1	235886442	235886461	TTGGAAAGATGGAGTTGTCA	11	+
chr1	236075565	236075582	TTCCTGGTTTCGCAGAGC	1	+
chr1	236307999	236308018	TTGGGTTTTGTAATTGAAAT	1	+
chr1	236371813	236371835	CATAATTCACTTTAAAAATATAG	39	+
chr1	236401978	236402000	CTTCACAATATAACATTAATTTA	7	+
chr1	236610861	236610877	ATCACTTTGCACATAGA	8	+
chr1	236713252	236713270	CATTAAACTTCTATATTAG	2	+
chr1	236741951	236741970	TTTATAAATATGCTGCTAGA	6	+
chr1	236789166	236789184	AGGATCCCTGGAGCTCAAG	3	+
chr1	236790975	236790994	CCCATGGTATATTTTCTTCT	11	+
chr1	236846520	236846538	TCAGTTTTGATTGATGGAT	24	+
chr1	237063869	237063891	CATTATACTTTATAACTAATAGA	14	+
chr1	237488029	237488046	TGAGATCTGAATTCCATG	10	+
chr1	237739211	237739228	ACTAGGAACAATTGGAGT	1	+
chr1	237992702	237992719	CAGCGAGGGACTTGGTGA	1	+
chr1	239042347	239042364	AGTGTTCCCCACTTTATG	10	+
chr1	239276151	239276169	GGTTGGTTTTAAGGTGGAA	14	+
chr1	240139198	240139216	GTTATTGGAAGTGTGAATG	5	+
chr1	240912288	240912304	CGGAGGAAGGTGGGGAT	4	+
chr1	241192405	241192422	TAGGTTGAGGCTGTTGAT	2	+
chr1	241755307	241755329	CCTACCTACTTATACACTACATG	11	+
chr1	242074968	242074988	CACACATAGCACTATTTCTTG	2	+
chr1	242687176	242687193	GCCTGAAAGGGAACCTGC	5	+
chr1	242687307	242687323	CCGCGCGCGCTCATGCC	1	+
chr1	243481001	243481014	ATCGGACGGTGTTA	7	+
chr1	243519554	243519576	AACCTTACTGTGACTTACTAATG	16	+
chr1	244048471	244048488	CTGTTGTTAGAGAAGAAC	4	+
chr1	244211676	244211692	AGTCCGACGACTGCCCA	1	+
chr1	244219680	244219699	AATAAAAACTTAAGCTGCAA	3	+
chr1	244220438	244220459	CATTATCTTTAGTTACTTGAAG	10	+
chr1	244220732	244220754	AATTTTTAAACTGTGTGCTAACT	9	+
chr1	244331093	244331110	TGCTACTATAGAAAGCGA	1	+
chr1	244671166	244671184	TTTACTATAGCTTTGTACT	9	+
chr1	246007243	246007259	GTTGTCAACTAGTTGTT	1	+
chr1	246034145	246034161	ATCCATCCAGACCCACC	2	+
chr1	246829075	246829097	AACTGCATTATACTGCACTTTCG	1	+
chr1	246829184	246829205	AAGCACTGGATCTACCTCTCCT	1	+
chr1	246829891	246829909	AACTCTTGACCCTGCAATG	7	+
chr1	247241727	247241742	CAGGCGGCCCGGGGTC	1	+
chr1	247532839	247532855	ATCCTGCTCACAGCGCC	1	+
chr1	247547973	247547990	TCCCGGACGAGCTACCAA	1	+
chr1	247570509	247570527	CGCGTCACCAGTCATCAGA	2	+
chr1	933979	933994	TCTTCCCGGTGCTGGA	4	-
chr1	1142823	1142838	CTGGACGGCGCAGAAG	5	-
chr1	1337522	1337543	CGACACGAAGGATTTGCTGCTG	5	-
chr1	1476862	1476883	CCGCCTGCTCCTGCCACAACTG	6	-
chr1	1717335	1717356	TCCACTTCTCGTTGCTGCTCTG	2	-
chr1	1721914	1721932	TCTGGTGCTTGTGATGCTT	8	-
chr1	1957148	1957161	TCACGCCGTCGGGC	1	-
chr1	1996038	1996054	TCACCAATGGTGCTAAG	4	-
chr1	2096727	2096744	ACCTCACAGCGGACATCA	5	-
chr1	2137048	2137066	AAGCAGGCTCGACGCTGGA	3	-
chr1	2567182	2567200	CTCACCCAGAAATGCTGGT	7	-
chr1	2864316	2864334	AAAACCGTAGTGCAATATA	5	-
chr1	2961205	2961220	GATGCCGTGAAGAACC	1	-
chr1	3447631	3447649	GGCCAGGTGGGCGCCGGGC	1	-
chr1	3477276	3477294	GCGACCCACTCTTGGTTTC	4	-
chr1	3500671	3500687	CCTGGATGCCTCTAAGG	1	-
chr1	4177941	4177959	GTGCCTTTCGAGTTCCCTG	6	-
chr1	4275210	4275226	GATGCCGCTGGAAGCCA	1	-
chr1	4554249	4554266	AAAGCTGTCCCAAAGAGC	4	-
chr1	5059411	5059428	AATTTTTGGATTGCTTGA	12	-
chr1	5232263	5232281	CATCAGCCTGCTGATGAGT	1	-
chr1	5954251	5954270	TGTAGTATTTCTACTTTATG	18	-
chr1	6205678	6205696	TGGAGCAGTCTGGCAGTTC	1	-
chr1	6246050	6246068	CAACAAACTGTCACTTTCG	7	-
chr1	6280823	6280839	TAAGCTCCTCTAAATGA	1	-
chr1	6291939	6291960	TATAATATTAAATATGACACTG	5	-
chr1	6292080	6292099	TTTACAGCTGGCTCCAATTT	5	-
chr1	6452703	6452723	ATAATACTGTCTACCTCTAAC	6	-
chr1	7055817	7055833	ACTCCTGGTGCTCTCCC	4	-
chr1	7527920	7527940	CCGGTGGAAGGTGGGGATGAT	1	-
chr1	8412526	8412545	ACTTCTGTGTTCTCTCCATT	3	-
chr1	8414822	8414840	ATTTCTCAGTAGGTGCTAG	22	-
chr1	8447569	8447591	CTTATCTTTTCACACTTTTTATG	1	-
chr1	8472112	8472132	CTTAGGCACAGGGCTTCTAAG	2	-
chr1	8640705	8640724	AAAGTGCTTGAGAGAACTTT	11	-
chr1	8688270	8688292	CTTCTCTAACTTTTTCATATATG	5	-
chr1	8921415	8921437	AAACCCCTTGGCCAAGTAAGCTG	4	-
chr1	8926530	8926550	TCATCAATGGCGGTTCTCATG	8	-
chr1	8927185	8927207	CTGGCAACTCTGAAGTCATCCTG	6	-
chr1	9211751	9211773	CAATCAGCAAGTATACTGCCCTA	53	-
chr1	9211793	9211816	TTGGCAGTGTCTTAGCTGGTTGTT	153	-
chr1	9714324	9714338	AACGCGCTTTTCCTG	5	-
chr1	9899017	9899035	TAGAGGCTGGAGGTTTGAA	5	-
chr1	9910561	9910578	CTTAAAGGGATGGACTTG	7	-
chr1	10121784	10121802	TTGCTGGTGCGGCTTGATT	7	-
chr1	10521464	10521485	CCTCATCATTTGACTACCTATG	7	-
chr1	10618028	10618048	GTCAAATCAGTGGGGAAAGAA	9	-
chr1	11039449	11039465	CCTGAACTCCTCTAAGG	29	-
chr1	11184584	11184603	TTAACACCCTTCTGGCCAAT	2	-
chr1	12363654	12363672	TCTCTCAAGTAGTAATTAC	1	-
chr1	13942361	13942378	ACGGTCGTGTCTCTTACT	3	-
chr1	15021907	15021925	AATTTCTTTCACTTCTGGG	21	-
chr1	15072689	15072707	TGACTGTAAAGCTGGAGTG	1	-
chr1	15278591	15278611	TGGCTGCTGCCACCCCTGAGC	2	-
chr1	15497989	15498002	CCCCCCCGCGGACA	2	-
chr1	16418223	16418242	TGCTGGCGAGGGCCCTGGGA	16	-
chr1	16563855	16563869	ACTAGGGATCGGACG	8	-
chr1	16939199	16939218	CTGCGTCTGGCTGGCTGGCT	1664	-
chr1	17233444	17233459	GGGGGGAATTGTGAGC	5	-
chr1	17294979	17294996	TTGTTGGGGGACTGCGTA	1	-
chr1	17353649	17353670	CTTCTACACTACTTCTACTCCT	6	-
chr1	17354314	17354346	CTATGCACAGTACAAATCCATTGAGCCTTATTT	9	-
chr1	17535159	17535175	ACTGGGGTGTGGGGGTC	3	-
chr1	18874219	18874235	ATCCACCAAGCAACTTG	4	-
chr1	19069585	19069603	ATGTTGGTTTGGAAGCAGC	7	-
chr1	19401248	19401269	TTCTCCCTCCTTGTGCATTAAG	2	-
chr1	19455491	19455508	AAACGTTGGCGGTGTCCG	3	-
chr1	19488354	19488374	CAATAAACTCTGCACTTTTAC	15	-
chr1	20072393	20072410	GCAATGGGTGAGAGCCTG	4	-
chr1	20074636	20074652	CATGGGGAGGTAGTGAC	3	-
chr1	20145375	20145395	GTTGCACCTCATTGCCCAGGC	4	-
chr1	20380560	20380576	GAGGACCAAGTGGAGGG	2	-
chr1	20452540	20452557	TTTCCAGTTGGGAAACTG	30	-
chr1	21015139	21015155	CGAGGGCACCCGGGCAT	1	-
chr1	21137261	21137278	CACTTTATGCACTACAAG	2	-
chr1	21137334	21137353	ACACTGCTGTTATCAAGCAG	13	-
chr1	21232298	21232320	CCTTTCTTTAACTCTTCTCCTTG	4	-
chr1	21494388	21494405	TTTGCAAGATTAAAACTC	4	-
chr1	22975730	22975746	AAAGTGAATGGAGGTGG	10	-
chr1	23414636	23414656	CCTCATGCATCTCCTTTCCTG	2	-
chr1	23636470	23636490	AAAATAACCTATGATTGTATG	4	-
chr1	23637527	23637544	CTACCACCCTCCTCCTCG	10	-
chr1	23667409	23667431	TAACTCACACAGAACACTACAAG	6	-
chr1	23835412	23835434	TCCAGGAGCCATTTTGCACCAAG	1	-
chr1	23873274	23873292	AATGTGTAGAGATTGGGAG	6	-
chr1	24113828	24113845	TGGGGTAACCTGATGGAC	1	-
chr1	24134780	24134801	TTCTACTCAATGGGCTGCTACG	1	-
chr1	24144044	24144066	TATCTACTCCAGTGAAAATCAAG	7	-
chr1	24275402	24275423	ATATTTTTTTCCCATGGGGTCA	1	-
chr1	24296059	24296078	ACAAACGATTCCTTTTAGAG	5	-
chr1	24305221	24305239	TCTACACTCGCCGTCCAAG	3	-
chr1	24455789	24455809	TTATCCACACATCGGTGCTCA	3	-
chr1	24481645	24481665	TTTTCCCTGCAGTGAGGCTTG	1	-
chr1	24481955	24481977	TTTAGAGGGATCCACTACTCAAG	9	-
chr1	24482118	24482138	TTCTTAGGGCATCTCATCCAG	9	-
chr1	24649738	24649760	ATGATGATGATGATGATGGTCCA	76	-
chr1	25227852	25227872	CTCCTCCATGCACTTTACCAG	8	-
chr1	25366201	25366220	ACGCTGGTGGCAGGCTTCAC	1	-
chr1	26226873	26226895	TCTCCTTCCACAATGACTGCTTT	2	-
chr1	26546418	26546438	TCGATTCCCTCTGCTTCTGCC	4	-
chr1	26605895	26605912	TGGCGGTAGAGGATGATG	1	-
chr1	26632356	26632373	CCGACGGTGGCCATGGAA	1	-
chr1	26655623	26655640	ATCCTGGCTCAGAGTGCC	3	-
chr1	26719805	26719821	GGGGGTAGTAGTAAATA	1	-
chr1	27089006	27089027	CAGAGGCTCAGTGAAATTGAAA	7	-
chr1	27285757	27285773	AGGGTTCAATGGCTGGA	8	-
chr1	27732312	27732332	TGCTATGTTCTCATCCTACAG	2	-
chr1	27944626	27944642	TACCCAGGGGCGGACTG	1	-
chr1	28233493	28233515	CTCCAACCAACATTGTTTACAAA	3	-
chr1	28242609	28242648	TGCGATTTCTGCCCAGTGCTCTGAATGTCAAAGTGAAGAG	19	-
chr1	28297502	28297523	TTTACACAAACTCAGCTTTAAA	3	-
chr1	28326480	28326499	ATACTCATCTATTTTTCAAT	3	-
chr1	28358594	28358615	TCCTGGGCTGTAGTGCGCTATG	1	-
chr1	29783996	29784014	GGAGGCAGTGATGAGACAT	6	-
chr1	31222663	31222683	CCAAATCACAGTTTACTAAGA	6	-
chr1	31404424	31404442	CCTGGGCAACTATTTTTTG	3	-
chr1	31515724	31515742	AAAAATCATCTGGTGCATG	2	-
chr1	31684189	31684209	TGTCAATGTGTAGAAATTCAA	14	-
chr1	31868776	31868793	AGCCATGGTGGAGCCGCA	2	-
chr1	32499849	32499870	TAAATTTTTGCCCTATCAATTT	1	-
chr1	33217923	33217944	CACTATACCGTGCTACCTCTTA	2	-
chr1	33276202	33276223	TTCATCAAAGGCACTGATTACC	3	-
chr1	33473640	33473660	AAATTATATGCAGAATTCTTT	1	-
chr1	34125218	34125237	TGTCTGGTGGCTGTAGCAAG	1	-
chr1	34662450	34662466	AATTTTGCCCAGCAGCA	1	-
chr1	35480405	35480425	AATTTCACTCTACAAACAACC	1	-
chr1	35587285	35587301	GCCCTGATGAGTAGGCA	4	-
chr1	35597410	35597425	ATAACCTTACTAATTG	2	-
chr1	35656962	35656982	TTTTTATCAACAAAGGCAAAG	4	-
chr1	35658523	35658540	CATGGGCCTCAATCAGAA	3	-
chr1	35899130	35899159	ACACTTATAATTTCTACTACTGCACTACTG	19	-
chr1	36067601	36067623	CTTATTTCACTTAACACTATATT	2	-
chr1	36068518	36068537	TATCTCCATTCTCTCTAAAG	3	-
chr1	36738900	36738916	CGAGAACTGACTCCATG	2	-
chr1	36789324	36789341	GCTCTCCCTCCTCCCGGC	5	-
chr1	36831318	36831334	TCATGAGGTTATCAAGG	4	-
chr1	37536933	37536950	ACAGCAGCATTACAAAGA	2	-
chr1	37979054	37979073	ATGTATGGCAATATTATTCG	7	-
chr1	38002984	38003005	AAATCATGGCTTGTTCTCTTTG	1	-
chr1	38034697	38034718	TAAAATCAACGTGGTGCCTCAG	1	-
chr1	38300759	38300790	ACACTCATACAATGCACTTCCACAACACAATG	7	-
chr1	38958094	38958109	TAGGATAGGTGGGAGG	8	-
chr1	39305352	39305371	ATAGACTACAACTTCCACTG	5	-
chr1	39341452	39341470	AGAGTTCTTGAGGAAGAGA	3	-
chr1	39943113	39943132	GCTCGAGCCCAGGTTGGAGA	3	-
chr1	41086979	41086997	GGACAATTTTCAAGGTGCT	2	-
chr1	41095823	41095838	GGTAGTGCCTCGTGTC	4	-
chr1	41119779	41119794	CGGGGGAGGGACTGGG	2	-
chr1	41594607	41594628	TGAAGAATAAACTGAATGGATC	1	-
chr1	41827902	41827922	TTGTCCGGGGCGCTCTCGATG	1	-
chr1	42340148	42340164	TTAGACACTGTGAATCT	2	-
chr1	42643067	42643089	CAATGTGCACTTTAAACAATTTG	9	-
chr1	42685671	42685692	TAAACTGTCTGAACATTTAAAG	2	-
chr1	42689030	42689048	ATCAGGACTTTTACTTTGA	64	-
chr1	43391892	43391910	TATATCTGGACAAGCCAAC	4	-
chr1	44796827	44796842	GGAAGGTCTGGGTAAT	6	-
chr1	44802432	44802450	TGCTTTAGAGAACTCGGGA	6	-
chr1	45285560	45285579	TTGAGGCCTCTTATTTCCTG	6	-
chr1	45285648	45285669	ATACTCGGGTTTCTCTTCAAAG	12	-
chr1	45349965	45349987	CTGCCCATACTTTCACCCCTCTC	10	-
chr1	45930371	45930387	CTAGGATTTGCCACTCT	1	-
chr1	45980568	45980590	CTCAGGATTATGGGGTCTTAAAG	3	-
chr1	45981330	45981350	ATTCTCACTTCTGTCATCTAG	9	-
chr1	46049441	46049461	ATCTTGACACTACAACTCCTG	11	-
chr1	46092998	46093019	AAAAACCTGTGCAATAAATTAC	5	-
chr1	46093433	46093453	TAGCCCTTAACCAAGCATATG	4	-
chr1	46509030	46509048	TTAGGCTTGATGGTTATAG	1	-
chr1	47054784	47054804	TCTTCTCTTATACTCTCACTG	1	-
chr1	47142477	47142498	TTCCAGAAGTATTAAAATTTAG	1	-
chr1	47143589	47143611	ACTTATTAAAAATTGCTGATCTG	11	-
chr1	47150242	47150263	TTCAAATTCTCAGGTATCCAAG	2	-
chr1	47186401	47186419	CTTTCATCTAATCTATCAG	6	-
chr1	47755217	47755239	AAATTTCATCATAGTTCTCTATT	2	-
chr1	48455073	48455091	GCATGAATGGATTAATGAG	1	-
chr1	48550172	48550189	TGAGAACTGAGTTTCATG	13	-
chr1	49270639	49270655	GACTCTTCTCCCGCTCC	3	-
chr1	49935463	49935481	AGTGAATGGAGGTGAGAAC	2	-
chr1	50186178	50186192	TGGAATCGCTAGTAA	5	-
chr1	50713637	50713655	GATTGTAGTTCGGATTGCA	10	-
chr1	51037647	51037667	AAAAAAACTATGAACTACATT	1	-
chr1	51755743	51755759	GTGAAATTGTTGAAAGG	21	-
chr1	51820162	51820184	CTTTATAGAATTTTCTCTTAAAG	2	-
chr1	51822018	51822037	TTTCACCCTGCACTACCCTG	3	-
chr1	51910665	51910686	CTTTCAAAGGATCAGTTTGCCT	2	-
chr1	51935173	51935195	TCTATGACACTAACTCAAAACAG	7	-
chr1	52289358	52289379	TTACTACTCTTCTCATTACATG	5	-
chr1	52800584	52800602	TTTCTTCAGAGAACTAAGC	5	-
chr1	53150665	53150684	TAAATAAATTGTGGTGCATG	1	-
chr1	53723114	53723133	CTCAATCTACCTCAACTACG	10	-
chr1	54204055	54204072	AGGAGGCTGGTTTCGGTG	2	-
chr1	54262429	54262448	TCTCCATCTACCTCTATTAG	10	-
chr1	54441044	54441060	GGAAACTTTGGTGGAGG	1	-
chr1	54497381	54497402	TTTAATGACACTACATTTTCAG	35	-
chr1	55233460	55233476	TTCGCTCGGCACCTTGC	1	-
chr1	55317058	55317079	GGACCTGGGCTCATTCTTCTTG	3	-
chr1	55533994	55534012	AAAATGCTGTGTTCTCCAG	10	-
chr1	55614222	55614242	CATCTCAGCTTAATAATCCCC	6	-
chr1	55953337	55953352	ACAACCTCACCTCAGA	6	-
chr1	56118138	56118158	GCAGGTTTCCAGGGTGAATAG	1	-
chr1	56599919	56599938	AAGTGATATTCCTAGTAATG	2	-
chr1	56683515	56683531	CTTCTTTACCATGCAAC	1	-
chr1	56814856	56814874	TTTTTTAAAAAAGGTGAGC	1	-
chr1	57021617	57021634	CTTCCTCGATCTGAATTT	2	-
chr1	57207795	57207812	CTTTGTAGGCTAATGACT	11	-
chr1	57972827	57972846	TTAGGGCCAGATGGTGAAGG	1	-
chr1	57982511	57982528	TTGCAGCTGGACTTGAAG	2	-
chr1	58668319	58668340	TGTAGTGTTTTCTATTTTACAG	1	-
chr1	58791647	58791664	GGTGGGGTGGCCGAGTGG	2	-
chr1	58836181	58836199	CTTCAACTTTTCCACCCAG	1	-
chr1	58989688	58989705	GTCTTTTGGTTGTAAAGC	1	-
chr1	60529324	60529342	AAGAGCATTCTAAGGAGAC	5	-
chr1	61010270	61010291	TAATAAAAACACAGCATTCTGG	4	-
chr1	61037002	61037018	ACACGGGCTGATGATTG	1	-
chr1	62216555	62216572	GGTTCAACTGTTAGTGAC	9	-
chr1	62361695	62361713	TATAGGCGTCAGCAACCGC	20	-
chr1	62961300	62961322	ATTCTTTCTGATACTGTGAAAAT	6	-
chr1	63011818	63011840	CTTCCCAAATGACACTAATATCT	8	-
chr1	63071261	63071278	CATTCTTACTGTAATCTG	2	-
chr1	63321606	63321623	ATACTTCCAGGAAAAGTC	1	-
chr1	63878364	63878380	TAAACTAGCATTAAATG	6	-
chr1	65298939	65298967	CCACTCTATATGCACTTTGTTTACTCTTT	20	-
chr1	65299318	65299335	TTTCCATACTTACCACCG	4	-
chr1	65299422	65299444	TATATCCTTTTATAACTCTACCA	9	-
chr1	65299464	65299485	AACCTGGATGCTATTACACATG	4	-
chr1	65615007	65615023	GAAATCAGGCGATCTAT	4	-
chr1	65797325	65797343	TGTCTGGTTATTATGAGGA	7	-
chr1	66582592	66582610	ACATCCTGGGGCTGTAGCT	1	-
chr1	66679504	66679524	AAAAATCATTCAGGGGCAATG	1	-
chr1	66872651	66872668	CTTATGATTGTAAAGCTC	1	-
chr1	66922876	66922893	ATATGGCGTCTTGAATTG	5	-
chr1	67044982	67044998	CTCTACAGACACTAACA	7	-
chr1	67467554	67467576	CCTGGCTTATGCTGAAACTTCTG	7	-
chr1	67874274	67874296	AAATTAATGGCTCCTGGAGATTG	1	-
chr1	67876857	67876879	AACTTAAAAAGTTGGTGCATTAG	2	-
chr1	67878233	67878253	AACAAATTCAAAGCACATTTG	4	-
chr1	68223998	68224019	GTCCCAAGGGTTTGGTTGTTTG	25	-
chr1	68927837	68927856	AGACTCATCTCTTGATAAGA	19	-
chr1	68941607	68941629	CCTAACTTACACTAATTAAATCT	4	-
chr1	69772303	69772319	TGTGAACTGATTCCATG	1	-
chr1	70314317	70314336	AGGAGACCTGAAGAAAGCAG	6	-
chr1	70727659	70727679	TTACTAATCTTCCTTTCATAG	15	-
chr1	70727698	70727719	CAATTCATTGTGGTGCTATTTG	4	-
chr1	70790590	70790610	CTCCAGTCAAGGTGAAAAATG	15	-
chr1	71148508	71148525	TTTTAATAAACGGGGCTG	2	-
chr1	71498315	71498335	CACTGTCTCTTTCTGAGACTC	8	-
chr1	71529144	71529165	CAAATGCAAGGTTATAATTTAG	6	-
chr1	71531361	71531383	CGGAACACCACTACTTTACCCAG	5	-
chr1	71533327	71533346	GCCCAAAGGTGAATTTTTTG	23	-
chr1	71533363	71533386	CCAAAGAATTCTCCTTTTGGGCTT	205	-
chr1	72797340	72797359	ATGTTACAGAGGGTGAGAAT	6	-
chr1	73103762	73103781	TCTACCTTACCTTAATTTAG	4	-
chr1	74205361	74205378	TAAGGGTGGTTTTTCCTG	3	-
chr1	74372623	74372640	ACACTGGAGAGGAACCTG	1	-
chr1	74419013	74419027	CTGTCGATCGCTTAG	3	-
chr1	75174965	75174986	AAAAATGGCCCGTTATTTTAAG	6	-
chr1	75276934	75276950	GGAGGCTTTGAAGTTGG	5	-
chr1	75369829	75369849	TTTTACACACTTTATTCATAG	1	-
chr1	75855861	75855882	TGCTACAGGGCTTTTTTTGGTT	1	-
chr1	78028230	78028252	AACACAAAAATTTACTAGGTATG	9	-
chr1	78162071	78162090	CAGATATCAGTAACTTATTG	4	-
chr1	78162177	78162196	TCACTTTTTTTGCACTGCAG	3	-
chr1	78410090	78410110	TAAATTGGTGCTTTTAATAAG	10	-
chr1	78410121	78410138	CACAATATAAGCTTTTGA	2	-
chr1	78412386	78412408	AAAGTGGTGCATTTATTAATTGA	3	-
chr1	78413794	78413815	CATACTTCCATTGCATTAACAG	5	-
chr1	78413989	78414011	CAAATATATAAGCTTTCCCCATG	2	-
chr1	78414127	78414147	TATACTTTCACTTTTAAAATG	1	-
chr1	78414281	78414303	TACAAAATATCTATCACTACTGA	95	-
chr1	78429287	78429309	AATTTAATTTTATTGTGCCAACT	7	-
chr1	78979477	78979495	ATTGCAAGGCTGTGGAGGT	1	-
chr1	79308165	79308180	GCTCCTATTGTCTAGC	2	-
chr1	79358275	79358290	AATACTTTGCACAAGA	3	-
chr1	80064953	80064971	TAGCAGCATACAAACATTG	1	-
chr1	81239304	81239323	TCCCTGTGAGAACTGGGGCT	3	-
chr1	81303711	81303726	GGGATGGGCGATGGCC	2	-
chr1	81830018	81830036	TTGAAATTTTAATTGCAGA	1	-
chr1	83793877	83793893	AAGGAGGGCCTGCATTG	2	-
chr1	83992127	83992145	AGGGCAGTACTTGAGGAGG	3	-
chr1	84226658	84226676	TGAGAACTGAATCTCATGA	458	-
chr1	84405745	84405763	TATAGAAAAAGGATGTTCT	5	-
chr1	85008944	85008966	TTTCTCCCACTATCACTTTATCG	5	-
chr1	85262494	85262515	AAATGCTTGAGGATGTTAAATT	6	-
chr1	85392100	85392121	TTCTCTATTAGTCTGTTAATTT	4	-
chr1	85392134	85392162	CTACTACTGGGCATTAGTGCAATATAACA	31	-
chr1	85718144	85718166	ACTATAGAATTCTTTTTTTATTT	1	-
chr1	85732936	85732954	ATTTTCAAGAGTCTAATAG	5	-
chr1	85784581	85784601	TATTTAGCATTATTTCTTCAG	2	-
chr1	86056627	86056647	TTTTTCCTTCACGTTTGAAGA	1	-
chr1	86118896	86118915	ATAAATACTATTAACTACTG	7	-
chr1	86829333	86829353	TATATACACTACTTCCAATAG	2	-
chr1	87350903	87350921	GTTATCTGGAATTATTGGG	4	-
chr1	87555035	87555052	AAGAGCATATTTGGTAGG	4	-
chr1	88269864	88269882	TCGCTTAATGGATAAAAGC	9	-
chr1	88921468	88921487	ACGAGAGGAACTGCGGTTTC	16	-
chr1	89053085	89053106	TCTCTTTTGGTACCAGAACCAT	2	-
chr1	89418746	89418765	CTTGTGCAACTCCTTTACAG	4	-
chr1	89430535	89430557	ATCTCTTTTTAACACCATTCAAG	12	-
chr1	89454686	89454703	ATTGCCTTGATCTTCCTC	1	-
chr1	89473293	89473314	TCTTGCATCATAACACTAAAAG	8	-
chr1	89518489	89518509	AATCTCTTTATGTTCTCCAGA	8	-
chr1	89587595	89587614	CCTCATTGATAACACTAAAG	49	-
chr1	89731153	89731170	CAAACTTTGCACTTTTTT	4	-
chr1	90122697	90122715	TCAGAATTCTAAGTTTAGT	1	-
chr1	90688865	90688884	TTTTTTCATCTGACTGCTTG	2	-
chr1	90775659	90775677	GGGGTGCAAGCTCTTGATT	3	-
chr1	90888613	90888631	TTAGCATTTTGCATAAAGA	4	-
chr1	91272018	91272036	GACTATAGAATCCTCCCCC	1	-
chr1	91381025	91381046	CTAATACTATAGTTGAACCAAG	1	-
chr1	91381416	91381433	ACAATGCTCACTACACAG	3	-
chr1	91381452	91381473	CCTCTTACTTTATTTAACATTG	15	-
chr1	91381639	91381660	ACAATAAAGTGGTGCATCCATG	4	-
chr1	91381876	91381898	AAATTAGGGCATTAAATATCATG	16	-
chr1	91382461	91382481	ACATATTGTAAACGCTAATCT	12	-
chr1	91403396	91403418	ACCATTTGTAGCTCAAAAACTTG	2	-
chr1	91404369	91404387	CAAAAACTTAATTCTGCTG	8	-
chr1	91404970	91404992	CTAAAACATTAACTAAACAACAG	11	-
chr1	91405368	91405390	CCCTAAAACATTTGTGCAACATG	6	-
chr1	91406463	91406484	CCTGTGGATCAGCCAACAACAG	2	-
chr1	91471591	91471612	ACTCCTTTTCCATTCCTCACTG	4	-
chr1	91711344	91711362	ATTACGCTAAGTAAATAAG	9	-
chr1	91852783	91852944	GGAGGTGTCAGAAAAGTTACCACAGGGATAACTGGCTTGTGGCGGCCAAGCGTTCATAGCGACGTCGCTTTTTGATCCTTCGATGTCGGCTCTTCCTATCATTGTGAAGCAGAATTCACCAAGCGTTGGATTGTTCACCCACTAATAGGGAACGTGAGCTGG	15389	-
chr1	91852953	91852991	GTGAAAGCGGGGCCTCACGATCCTTCTGACCTTTTGGGT	35	-
chr1	91853007	91853033	CAAAAGCTCGCTTGATCTTGATTTTCA	28	-
chr1	91853062	91853107	CACCTGTCAAACGGTAACGCAGGTGTCCTAAGGCGAGCTCAGGGAG	277	-
chr1	91853112	91853149	TTCCGGGGACAGTGCCAGGTGGGGAGTTTGACTGGGGC	54	-
chr1	92151334	92151351	ATTCCCTTCTAGAAATAA	6	-
chr1	92581234	92581256	CCTTCACTGACCTCAACTACATG	26	-
chr1	92937249	92937270	TTTATACTTCTGCACTTTTCTG	7	-
chr1	92974943	92974961	CTAGATACTAGGTATTCAG	8	-
chr1	93155257	93155276	AAAGTGACACTAATCTATAG	1	-
chr1	93235152	93235167	CCCAGCCTACCTCAAG	3	-
chr1	93269006	93269022	ATGGCTGGAAGAGTGCA	1	-
chr1	93556865	93556884	AAGTATCCTGAGGAAAAGAA	1	-
chr1	93616797	93616816	AAATCCTTAGGCACCTTTCT	7	-
chr1	93617460	93617480	TTATAAACAGCCATCTTAAAT	1	-
chr1	93618211	93618233	CTGTTACTGTACTGTACTCTCTG	6	-
chr1	93618255	93618273	CTATAAAACTGTGATTAAG	4	-
chr1	94521074	94521094	TTTGTGACTGTATAGCTAGAG	10	-
chr1	95138750	95138764	TCAGACTGACGCTGA	1	-
chr1	96028519	96028535	TATTACTACTCTAAACT	1	-
chr1	96236056	96236073	TTATACAGTGTTAACAAG	9	-
chr1	96387001	96387018	ATTACTTAGAACATCAAT	8	-
chr1	96748109	96748130	AATTGTCCTTTCAAATTTTTCT	6	-
chr1	98196429	98196449	CTTTTTTTTTCAACTCTAATG	1	-
chr1	98511647	98511666	TTGCTTAAGAATACGCGTAG	5	-
chr1	98794958	98794975	ACTGTGATACTGTGAAGA	5	-
chr1	99012830	99012843	CTCAAGCGACTGTT	3	-
chr1	99745072	99745091	TTCAAATCACACTCTCACTG	1	-
chr1	99862270	99862288	TTTTTGTCTGGAAAGAAAT	2	-
chr1	100339383	100339401	TCATAGTGTAGTGGTTATT	2	-
chr1	100661569	100661585	ACTTCTTAATATGGTGC	3	-
chr1	101312580	101312599	CCTGAGATGTTGGGTTAAGT	3	-
chr1	101701115	101701136	TTAATTCACAGCTGTTTTAAAG	3	-
chr1	102939700	102939717	TAGCTGCAGGAAAAGAAA	14	-
chr1	103360546	103360562	CACACACACTACAAATG	3	-
chr1	104819806	104819826	TATTTAATTCTCATTTTTAAC	3	-
chr1	106134198	106134216	AAATACCACCCTTATTGTC	4	-
chr1	106899546	106899563	TAACACTACCTCCACCTG	1	-
chr1	107738049	107738070	ATTTATACTCTGGCTGCCAAAG	11	-
chr1	108113378	108113396	GCGATGGCCTCTGTTGCCC	16	-
chr1	108113439	108113464	TGTGAACAGCAGTTGGACATGGGTCA	263	-
chr1	108113574	108113595	TAGGAGGGCCGCTGCGGTGAGT	7	-
chr1	108430977	108430992	GGGAGAGTAGGTTGCC	3	-
chr1	108679373	108679392	AATACCAGGACTTTACAGAG	3	-
chr1	108714562	108714579	GTTTGTATAGCTCAGTGG	2	-
chr1	108886703	108886721	TGATGAGATTGCTGGTTTG	7	-
chr1	109116154	109116171	AAATTCTTGGATTTATTG	11	-
chr1	109472827	109472848	CTTCCTACTTTATAAACACTAG	2	-
chr1	109606809	109606825	CCCTTGTAAGCTATACT	5	-
chr1	109606947	109606965	CTTTATATTACCATACTTG	5	-
chr1	109663690	109663707	TAAACTGTACCAAATCTG	5	-
chr1	110122039	110122057	TAAGTGGGGACTAAAATTT	6	-
chr1	110450805	110450823	CTGCGTCTGCCTGGCTGGC	2	-
chr1	110462748	110462767	CACTGTCTTCTCCAGAGACT	3	-
chr1	110717433	110717450	GTACCAGAAGTAGGTAGT	3	-
chr1	110833305	110833323	AATGGTTGACCATTTGACC	1	-
chr1	111019137	111019151	CTTACGGCACTAAAG	10	-
chr1	111196353	111196371	CTTTATACCATGTTCTCTG	3	-
chr1	111196587	111196607	TTACTGTGAATATTTAACTAG	14	-
chr1	111201128	111201147	TATTTACTGTGACATTTCAG	8	-
chr1	111489102	111489122	TTCATGTACTGTAAAATCCAG	16	-
chr1	111490519	111490536	TACTTCAGCATTAATAAG	4	-
chr1	111721879	111721897	CATCCAAATAATAACAATG	1	-
chr1	111986703	111986722	TTGCTGCCTCTCCTCACAAG	1	-
chr1	112268296	112268318	TCTCCTGCACTTAACTCCCACCT	1	-
chr1	112394060	112394079	AGAGGTATGTGAGCTGGGTT	117	-
chr1	112684165	112684182	TGAGAACTGAATTCCAAG	6	-
chr1	112785624	112785637	GACGGGCGATGGCC	1	-
chr1	113456421	113456443	TAATCTACCAGTGGTGCTCAATG	13	-
chr1	113460465	113460484	GGGGGCTTGCTACTAAACTG	3	-
chr1	113738346	113738365	CGGAAGGCCACTATCAGCCG	1	-
chr1	113839684	113839701	TTGCTTCAAGATGAGATC	4	-
chr1	114307105	114307126	AATATTACTTTGTGCAATATTG	5	-
chr1	114356662	114356683	TAAATAAATTGGCAGGTAATTG	4	-
chr1	114380493	114380515	TATGACTCTAAACACCAAATACG	10	-
chr1	114380693	114380714	ATATTTTAATTCAAAGGTGCCA	4	-
chr1	114935717	114935737	TACTATTATTTTTGCACATAG	8	-
chr1	114939171	114939190	AATATATGCTGTCTATTTCT	6	-
chr1	114942089	114942108	ATCTTCAAGAACTGTGAAAG	3	-
chr1	114987157	114987177	TCAAGGCTTGGTTTTATTTAG	5	-
chr1	115090132	115090151	TTAACTTTAAGAAGGAGTTA	5	-
chr1	115249693	115249715	TATTCAAATTTGTGTCATACCAG	7	-
chr1	115249793	115249813	TAATCTCCACTTTTTTCATAG	1	-
chr1	115249909	115249930	AGCAGATGCCATTTTGTACATG	4	-
chr1	115272961	115272982	TTTCATTTCATTCCCATTCAGA	9	-
chr1	115280634	115280652	AAACCCATTGCTGTTAAAC	6	-
chr1	115316320	115316340	CCTTTACTTTTAATTTGAGAG	2	-
chr1	115316488	115316510	ATTTAACTGTTTAAATCTATTTG	3	-
chr1	116964337	116964355	CTCCAGCAATGGCGAGTGA	1	-
chr1	117064548	117064570	CCATTAGCAGTAATTACAACATG	3	-
chr1	117187770	117187789	GTAGTGTTCCGTTTTATGGA	1	-
chr1	117532735	117532752	CTGAGAATTTGGTCAAAC	9	-
chr1	117637319	117637336	TTCTCTGTTTCGGCCATG	11	-
chr1	117703020	117703040	AATGGATTGGATGGAGGCGAA	2	-
chr1	118406076	118406098	AACTTAGCATTATTATTCTCTTG	3	-
chr1	118429210	118429232	AAACATTCCTGTAACATTAATAG	8	-
chr1	118784220	118784237	ATCTGTGTGCAGGTGTGA	1	-
chr1	119282255	119282272	AAACTCTGAATACTATGT	12	-
chr1	119426626	119426644	ATATTCCCAGTGGTGCCCG	1	-
chr1	119770945	119770960	CTGACCGATAGTGAAC	4	-
chr1	120314819	120314835	TGATGTTTGTGTAAGAG	2	-
chr1	145595156	145595175	TTATATACTGTGAACATCCT	14	-
chr1	146609626	146609644	CAATCCAGCATTATACTAG	1	-
chr1	146631153	146631172	TTACTACTCTGCTATACAAG	1	-
chr1	147247038	147247059	AATCTGCTCTGATGCTGCATAA	32	-
chr1	149858188	149858206	TGTACTGTGTCTTACCATG	1	-
chr1	150191111	150191132	CTTACTGTGCAATCAAAATTAG	34	-
chr1	150192106	150192129	TCTTATACCTCAACTACCTTTCAG	11	-
chr1	150202950	150202972	TCCAAATCTTACCTACCTCAATC	3	-
chr1	150235521	150235537	GGGGGAGTTGTGAGCGA	1	-
chr1	150248826	150248844	TTCACCACCTCCACCCAGC	2	-
chr1	150547635	150547670	ATCATAAGCCGCTTATTTATATCATGTATCTCTAAG	14	-
chr1	150548270	150548291	CAATTCCTACAGCTTTCCCCTG	1	-
chr1	150548508	150548527	AACCATGGTGCTATTATTAG	12	-
chr1	150549143	150549165	TAAAAATTGTATATATTTTTACA	3	-
chr1	150549233	150549255	TTTATCACCAATAATACTTGACG	37	-
chr1	150549389	150549409	AACTATGACTGTAAGCCTCAG	3	-
chr1	150550838	150550860	ACTCTCATTTCTTTTGGTGCCTT	5	-
chr1	150786590	150786607	GCATCGCCTGGTGCTGCT	1	-
chr1	150939030	150939051	CTATTACTTCTTCAATTCCATG	10	-
chr1	151023597	151023618	TCTTTTTCCTTTGGTGCTCTCT	7	-
chr1	151025139	151025159	AAAAATTTAATTCAGGTTCTC	14	-
chr1	151229283	151229299	GAGCCGAAGGTTGCGGG	4	-
chr1	151376833	151376854	TCTTTGGGCATGATGCTATCTA	8	-
chr1	151377071	151377089	TAATCACGTCTGAGCCAAG	4	-
chr1	151418916	151418934	TAGCACTGTATTCACTATG	3	-
chr1	151601006	151601025	TTTACAGTCTTACCATAAGA	5	-
chr1	151641763	151641779	TAATATTGTAAACACTG	3	-
chr1	151732168	151732191	CCTCATTCTCATCATCCAAACTGA	242	-
chr1	151759194	151759210	TTTGAGTCCGGGCAAGA	4	-
chr1	151944718	151944738	ATGTTGAATATTCATACTTTT	5	-
chr1	152430016	152430032	CTGGCGTAATGGTTGTA	8	-
chr1	152734106	152734128	AGTGGGGAAGAGTGAGCAGAGGC	6	-
chr1	152889319	152889339	ACTGAAGCAGAAAAAGAAAAA	1	-
chr1	153218224	153218240	GTGTGGCTGGTGGGGCC	1	-
chr1	153367883	153367899	TTTCAGGTGCTGGCGAT	1	-
chr1	153640033	153640052	ATACTCAAGATTCTGCCAAC	3	-
chr1	153779152	153779173	TTATAACAAGGACTCGTTCATG	3	-
chr1	153800640	153800660	CAAATCTTGAGGTGCCACATG	1	-
chr1	153880070	153880091	TTTAGTGGCATTAAATACATTG	4	-
chr1	153902158	153902178	CCTTCAAAGTCAGGCACTGGG	3	-
chr1	153931814	153931835	CCATCTACTGCTGCTGTACCCT	1	-
chr1	154179223	154179243	GTCTGACTTTATAAATTATTT	2	-
chr1	154179826	154179848	AACATCTGGCCCAGCAGGCCCAG	1	-
chr1	154192938	154192957	CTTCGGCGGAGCCTGGGCTG	2	-
chr1	154516672	154516689	TACCCTGCATCTCCACCA	9	-
chr1	154521361	154521383	ACTTTTAATGTTTGCTGCTTTAG	5	-
chr1	154535629	154535650	CCTGTGTCTGTTTTTTTAAAAA	1	-
chr1	154554966	154554983	TCAGATCGCACATCCCTG	2	-
chr1	154556995	154557017	CATACATAGTCACTGAGCACCTG	2	-
chr1	154574113	154574132	ATATAAATGCTGTGCTAATT	8	-
chr1	154785805	154785821	TAGGCCATGTGAAGTGA	6	-
chr1	154803530	154803545	TTGATTGAATCGCATG	4	-
chr1	154917340	154917357	CACTGATGTCACTTTATG	2	-
chr1	154996805	154996820	CTTAACGCTGTGAAAG	7	-
chr1	155239279	155239299	ACATTTAGCCGCTCATCTTCG	2	-
chr1	155305214	155305233	TATAAATGCTGCTAATATAT	1	-
chr1	155305691	155305713	TTTTTCATTGCAGGGAGTGGGTG	6	-
chr1	155306488	155306510	ATTATCAATTGAAAACACTACTC	7	-
chr1	155306553	155306576	CAACAAAAGTCACTACATAAACTG	25	-
chr1	155327452	155327472	ACTCACCAGCAGCAAAAACAG	1	-
chr1	155394092	155394110	CATATGACACTAATCATCT	1	-
chr1	155446643	155446662	ATTAAAAACTTGTGCATTAG	2	-
chr1	155447733	155447751	AGGACACTTCACTAAATCG	13	-
chr1	155448636	155448653	CCCTTTGCACTACATTCG	12	-
chr1	155450656	155450676	TTCATACTATTACTCCTTCAG	1	-
chr1	155451059	155451080	CACTTCTCCGGACTTTAAAATG	8	-
chr1	155452620	155452636	ACGACCATAGGATACTG	1	-
chr1	155495411	155495427	TTGGTGCCGTAAGTTTT	1	-
chr1	155867742	155867762	AATTAGCTGTTTAGAATTCAG	1	-
chr1	155867831	155867850	AAAAATTCAGGGATAAGTTG	1	-
chr1	155867889	155867908	TAATCAGCTTTATCTAATTT	1	-
chr1	155867989	155868006	TTCTATTCGTGGTGCTAG	2	-
chr1	155868038	155868058	ACTATCACTGTCATATATTAG	9	-
chr1	155895816	155895838	TTTGCTGATACATTCCTCCTAGA	1	-
chr1	155917346	155917368	GGGTATATTCAGGCTCATCCACG	46	-
chr1	155982157	155982176	GGTAGGGCTTTATACTTCAT	1	-
chr1	156180216	156180233	CCCACCACTGGTTACCAG	1	-
chr1	156243176	156243197	GCCGAGAGATTTTACTACCAAG	7	-
chr1	156437164	156437183	CTGGGGGGCTCTCTTTTTCG	1	-
chr1	156452328	156452345	TTCAACCACTCCAACAAG	1	-
chr1	156452382	156452402	ATGAAGAAGGCGTATGAGCTG	1	-
chr1	156697430	156697449	TCCCTATGTCTACTTTACTG	1	-
chr1	157275393	157275413	TAATGATTTTCACTGTTATAT	9	-
chr1	157305601	157305621	GAAGGTGACTGGAAGGTGACT	6	-
chr1	157384938	157384955	TGAGACCTGAATTCCATG	15	-
chr1	157433958	157433974	TGTAGGTAAGGGAAGTC	14	-
chr1	157771122	157771140	GCCTATGTTTCTGCCCACA	2	-
chr1	158004575	158004593	AGCTACCGAAGTTGTGGAT	1	-
chr1	158833354	158833372	TTACGGACACTACTCTCTC	1	-
chr1	159074096	159074113	TATGGCTGCTGCTGTGGG	3	-
chr1	159652154	159652174	GAATCGAAGCTGTGGAATTAG	1	-
chr1	159654056	159654077	TAATCAGTGATGCTGGAGGGAT	18	-
chr1	159751139	159751157	CTCTCCCCGTGCGTTGGCC	53	-
chr1	159889110	159889131	AATCTGGGTGGGCTGGCAGTAG	3	-
chr1	159894989	159895007	CGTCTGGAGCAGGGACTCA	2	-
chr1	159969371	159969387	AGAGGATGGTAGAATTC	1	-
chr1	160001262	160001283	CTCCTCACTCCCAACATCTACC	10	-
chr1	160107964	160107980	GGGACCTAAGGTGAGGC	7	-
chr1	160186361	160186380	ACTTACCCTTTAGGTTTTAG	5	-
chr1	160187273	160187293	AAACGCACTTTGGACTTTTTG	3	-
chr1	160192542	160192562	TCAATTTCTATGGCCCCAAGA	1	-
chr1	160247027	160247048	TTTTTAAACACTCTCAATTTCT	4	-
chr1	160248815	160248834	CCTTCAGACAGACCATTCTG	3	-
chr1	160259076	160259098	TCTCACACTAAATAAATCTCTAT	2	-
chr1	160261257	160261276	ATTTCACCCACTCAAACCTG	10	-
chr1	160265556	160265574	TTATTGACTGTATCCAAAG	2	-
chr1	160456322	160456343	CTGCCTACCTGAGTCAAACACC	4	-
chr1	160578571	160578588	TGTCTACTCTCAAAACTG	8	-
chr1	160579532	160579552	TCCTCACACTAAATTTATCCT	3	-
chr1	161017810	161017829	TCTTTCCTTTGATGCTGCTG	10	-
chr1	161090955	161090975	CACTTTTATTTAGGTAGGGAG	12	-
chr1	161143777	161143798	TGGGGTGCGAGAGGCCCTGCGT	6	-
chr1	161369553	161369570	ACCGCCTGGTTTCCGTAG	4	-
chr1	161493635	161493654	CGATTCCCGGCCAATGCACT	6	-
chr1	161493691	161493713	ACAGTAGCATTGGTGGTTCAGTG	1	-
chr1	161702569	161702586	TACATGCTGAAAATCTCG	16	-
chr1	161794049	161794065	GGAAGGGCACTGCCGGC	2	-
chr1	162387556	162387571	CTAACTACGTGCCAGC	3	-
chr1	162668046	162668064	TGAGAACTGAATCCCTTGA	11	-
chr1	163525018	163525037	AACCAACTTAGAATTGGTAC	10	-
chr1	164737520	164737538	CTTAGAATTCAAGCCTTAA	7	-
chr1	165602256	165602271	GGTCGGTAATGGTGTT	5	-
chr1	165632132	165632153	TTACTCTTTCTCTCTCCATCAG	3	-
chr1	165737936	165737954	TTTTTATCTCTGTGTGCAC	1	-
chr1	166146700	166146719	AGCATGGCCCCTGCACTAAG	5	-
chr1	166311838	166311854	ACTCTGGTGGAGGCTTG	1	-
chr1	166826724	166826745	TTTTTTGGGTCCACATTTCAAG	5	-
chr1	166826874	166826893	AAACTCTGGCATCCAAATCA	3	-
chr1	166835498	166835514	CAGCTAGTAATTGGATG	4	-
chr1	166891891	166891909	ATGGGAGGCAGCAGTGGGG	9	-
chr1	167510621	167510643	TCTACTCTTAACAATTACCTAAG	11	-
chr1	167680854	167680870	ATTGAAACTGTGAATGG	2	-
chr1	167684782	167684800	TGTCGGCTCGTTGGTCTAG	1	-
chr1	167989640	167989658	ATTCTTTAGCCCCTTGACA	1	-
chr1	168207912	168207929	GGGTCGTGCTCGTCACCT	9	-
chr1	168354824	168354839	TGTCTAACCTCGCACC	2	-
chr1	168618870	168618889	TTCTAACTGTACATATACTG	4	-
chr1	168742201	168742220	ATGGATGACTGTTTTGCTTA	6	-
chr1	168910245	168910263	GATTGGATAGTGGTGGGTG	1	-
chr1	169446843	169446862	TTATGCTGCTCTATGCCCAG	8	-
chr1	169670715	169670736	CATTTATCATTTGGCTGGCAAG	3	-
chr1	169817403	169817423	AGTAGATGTGTATTGCCAGGC	5	-
chr1	169833578	169833594	GTGCCTCTTCTGCTTAA	3	-
chr1	169953751	169953769	CATTAATCTTGCTGCTAAC	10	-
chr1	169953770	169953791	ACTTGGAACTCATTTCTTTCTG	1	-
chr1	170327210	170327224	CCACCTGTACAAAAG	1	-
chr1	172474626	172474642	TTTAATGGCTGGAAGAG	3	-
chr1	173013957	173013974	GCCTAGATGAATGACTGT	4	-
chr1	173367240	173367259	TACTGATGACCTTGCCTTAA	8	-
chr1	173772407	173772427	ATCAATGCATTTAATCTTTCC	1	-
chr1	173799450	173799470	TTAAATCCCATAGCAATAATG	2	-
chr1	173901345	173901365	AACTTTTTAACATTGGTGCAT	2	-
chr1	173907664	173907686	TTCACATTAATGCATTTTTTTAA	2	-
chr1	173953653	173953673	TTAGCATTGTACTTAAAACCG	4	-
chr1	174128689	174128706	GTCCCGTTCGCTCCGCCA	13	-
chr1	174664358	174664375	GAATTATTGAGCGTAAAG	1	-
chr1	174818701	174818719	TTAATGCTAATTGTGAGAG	1	-
chr1	175130010	175130032	ATCATCACACTCCTCTTCATCTG	5	-
chr1	175168023	175168042	ATTAGTTCAGTTGGTTAGGG	9	-
chr1	175811418	175811434	TTTGGTGGCTGTGGATT	2	-
chr1	176023080	176023102	TTTTTTCTCTAACCATATTCAAG	4	-
chr1	176111917	176111938	TTTCATTATATTTTTTTCTTAG	1	-
chr1	177167922	177167939	TAGCAGCATGTAACATTG	23	-
chr1	177279277	177279293	GTGCTATAGGGTTGGCA	4	-
chr1	177366840	177366856	CAACTAGCTGATGGAAT	8	-
chr1	178244579	178244595	CCACATCACTACAACAG	4	-
chr1	178386271	178386284	CGAAAGGCGTAACG	7	-
chr1	178391224	178391241	TATATGATGCTGCAGAGT	3	-
chr1	178652657	178652676	AGCTGGTCTGAGAGGATGAT	19	-
chr1	179048414	179048428	CATTACGGTGCTACT	9	-
chr1	179064547	179064564	ATCTCGGTGGGACCTCCA	22	-
chr1	179074524	179074546	AATATTATTATGCTGCTTTTTAG	6	-
chr1	179735372	179735390	AGGTTAATATTTTTAGGTT	8	-
chr1	179812980	179813002	TTTTCTGTCTGCTATTTCAAAAG	1	-
chr1	179834151	179834172	ATTATTGTCCTGAGTGTTATCC	4	-
chr1	180442034	180442050	GTGTTGCAAAACTAGGG	2	-
chr1	180579760	180579776	CTTGGGTGAAGGAACTA	4	-
chr1	180700369	180700385	AACCTCTGGTGTTTCGG	3	-
chr1	180943906	180943926	TATTACAAAGGGCTTCAGATG	11	-
chr1	181012514	181012534	CTGGGGTGTAGCAGTTTGGCA	1	-
chr1	182084319	182084338	AGTAGGTCATTGCTGGGATT	1	-
chr1	182355782	182355800	TTCTAAATCCACTCCCATG	3	-
chr1	182360851	182360873	CTCCTCTCCTAACCTCGCTCTCG	13	-
chr1	182543069	182543089	AACAAATTTTCTGGTGCTAAG	9	-
chr1	182568693	182568713	CTCAGTGCTCTGGGTGGCCCC	6	-
chr1	182568773	182568792	TATTTATACCTCAAACACTG	10	-
chr1	182736716	182736732	GAAGTAGGCCTGGTTAG	4	-
chr1	182992333	182992350	GGCCCGCGGCGCGCGACC	2	-
chr1	183238915	183238933	ATTCCATTCACATTCACTC	1	-
chr1	183596404	183596424	TTTATACCAATCTGTATATAG	3	-
chr1	183596498	183596518	CATATCAGTTGTCCTTTAATG	8	-
chr1	183599721	183599742	CTCATCTCTTTTAAAGCTAATG	6	-
chr1	184659999	184660015	TAGAGGGGGGTAGAATT	1	-
chr1	184660236	184660258	AAATTAACTCTTGGCATTATACG	19	-
chr1	184662349	184662368	AACCTAGCATTATATCCTTG	11	-
chr1	184763427	184763449	ATTCTTATTAATTAATCACATTT	5	-
chr1	184888731	184888752	TCTTTTCTTCTTAATGGTCTCT	14	-
chr1	184961940	184961957	AGGAACTGTTCATTCAGA	8	-
chr1	186287877	186287897	TTCCCACTACTCCACTACAAG	22	-
chr1	186807909	186807925	ATAAACCCTTATCTTAG	8	-
chr1	187157548	187157566	ATGGGAACTTTTTTAAACC	1	-
chr1	187406264	187406280	TGCCAAGAGGTGGATTA	14	-
chr1	187993013	187993031	CAAGCACTGTGCAATAAGA	3	-
chr1	189238809	189238826	TTACATACCTCCCTCTGG	1	-
chr1	189950787	189950802	CAAAGAATTCTCCTTG	3	-
chr1	190218253	190218268	CTTCCAGTACTCTCAG	1	-
chr1	190539456	190539473	TATATCACGTTGAAAGCT	2	-
chr1	191304910	191304929	ATTCTGTTACACTATTCATT	7	-
chr1	191961432	191961450	ACTTCCAGGCATTACCATG	18	-
chr1	192618872	192618888	AGATGAAAAGGACTTTG	6	-
chr1	193063598	193063615	ATCATACTAGGTATTAAG	6	-
chr1	194912255	194912272	GTAGTTATGTTCAGAAGA	1	-
chr1	195519371	195519389	AATTCTGAGTGCTGTGGTT	15	-
chr1	195809551	195809569	AAATTGAAGAGTTTGATAC	3	-
chr1	195962689	195962706	TTTTATAACACTACTAGA	3	-
chr1	196408720	196408740	TGTAGTATTTCTTACTTTATG	6	-
chr1	197059372	197059394	CACTTGCACTTCATTACCTTTTG	18	-
chr1	197102703	197102722	ATGCTGCTACTCTTCTTTTG	1	-
chr1	197122995	197123014	AATATCAGAATTAATTATTG	3	-
chr1	197124896	197124914	TAAATTGGTGCTTTATTAG	2	-
chr1	197125120	197125155	CCTATTTTTTACACTACACTATCAAAATAATTTTTG	9	-
chr1	197126727	197126749	ACATACTTACTATGTTCTCCTTT	5	-
chr1	197127821	197127836	GATAATTGGTTTTTGC	2	-
chr1	198001853	198001871	ATGCTGAAGATCAGTTGGA	2	-
chr1	198828198	198828219	ACCATCGACCGTTGATTGTACC	20	-
chr1	200371353	200371373	TTTAACTACTTAGCATTTATG	4	-
chr1	200375769	200375789	TTATTCTAATTGCTTTACTCT	7	-
chr1	200376271	200376292	ACCTTTATCACTAACTCTAATG	15	-
chr1	200376686	200376714	AAAAACAAATATACACTACGTCTCCTTTG	13	-
chr1	201434802	201434820	GGGGTCTCCTGCTGCTTAG	3	-
chr1	201435163	201435181	CTACGCAGGGCTGAGGATG	2	-
chr1	201452715	201452736	CACCCACTGAAAGGGCTGCAGG	10	-
chr1	201589156	201589174	GGCTTATTGGATTGCTCTG	1	-
chr1	202191233	202191252	GGGATTTCAAGGCCGAGAGC	5	-
chr1	202253272	202253288	AACAAGGTTTCTGTAGG	3	-
chr1	202302198	202302220	CCTCAGAATTTAAATATAATAAG	8	-
chr1	202302404	202302424	ACCTCTATTCAGCTGCTCATG	6	-
chr1	202311052	202311068	CCCCGTTGGTCCGCGCG	1	-
chr1	202534840	202534858	CAGAAATTTCCAGTAGAGC	8	-
chr1	202629049	202629064	GGGTTTAATGGCAGGG	2	-
chr1	202697597	202697616	TCTGAGCAATAACTTCTATG	4	-
chr1	202697827	202697849	CATTAAAATTTTACCTCTCTCTG	7	-
chr1	202910364	202910385	ATTATGGACTGGGACTCTTCAG	3	-
chr1	202911290	202911311	CCCACCATGCACTTTACTATCG	3	-
chr1	203981886	203981902	GGTTTGACTCCTATCTC	2	-
chr1	204372863	204372884	TTAAACCCCCGTAATCTTAAAG	4	-
chr1	204374897	204374921	CATTTTGCACTTTCAAAACTTATTT	9	-
chr1	205112997	205113016	TTTTAACACTAAAATTCAAG	2	-
chr1	205403887	205403905	TCTGCTGAGAGGAGGGAGA	1	-
chr1	205417492	205417511	TATGGCTTTTCATTCCTATG	27	-
chr1	205577419	205577441	CTTTATAATAATATGCTGCTTGA	18	-
chr1	205578456	205578474	TCATTTTGCTACTGGTTAG	4	-
chr1	205579181	205579202	TTAATCACTTGGCACTTTCTTG	11	-
chr1	205579789	205579809	CCACTTTTTAAAAGATTAATG	5	-
chr1	205580075	205580095	CTCTTGAGTGCTAATCATTTG	5	-
chr1	205581067	205581087	TTACATTTTCTTGCTGCATTA	1	-
chr1	205683127	205683148	CTTATGCATCTAATTCCTACAA	3	-
chr1	205684822	205684840	TTAACTTTGAAGGTGCTTG	1	-
chr1	205685398	205685418	TAACATTTGGGCTTTTCTTAG	11	-
chr1	205685551	205685570	TGTTAAAGATTAATCTATTT	3	-
chr1	206307392	206307412	TTGAATGTGTGGGTCTGGTGG	3	-
chr1	206869391	206869413	AATCCTCACCACATGCTGCTATG	44	-
chr1	206909417	206909434	ATGGGCATGGGGGTGAAA	8	-
chr1	206941865	206941884	AAACCTTATTGTACCTCTCT	3	-
chr1	207076946	207076966	TATCGTTTACTTTTCAAACAG	6	-
chr1	207079851	207079873	ATCTAAAACCATCTCTATTTCAG	4	-
chr1	207221197	207221219	CTTATCTGCAATCTTTTACTTTG	2	-
chr1	207221785	207221805	ATTCATCAAATGAAGATACTC	1	-
chr1	207322022	207322041	ATTTACAGTTCTCAATTTAG	1	-
chr1	207975211	207975231	TAGCACCATTTGAAATCGGTT	339	-
chr1	207975246	207975267	ACCGATTTCTCCTGGTGTTCAG	12	-
chr1	207975836	207975858	CTGGTTTCACATGGTGGCTTAGA	1	-
chr1	208621946	208621966	CCACCTGATCCCATCCTGAAT	6	-
chr1	208930892	208930909	TTATGAAAGATGAACAAC	1	-
chr1	209536565	209536582	CGGTGTGGGGACAGTGTA	4	-
chr1	209724040	209724059	AGTCAATGGGTGAGTAAACC	2	-
chr1	209815302	209815318	GCTCTGGTGACAGGCGG	2	-
chr1	209840354	209840373	TCAGTGCTCTACAGAACTTT	1	-
chr1	210035408	210035426	TTAGCACCATCTGAAATTG	3	-
chr1	210439421	210439438	TAGTGCAATGCTAAAAGA	1	-
chr1	210990917	210990939	GAGGCATTTGATGCAATGGTTGA	2	-
chr1	211181707	211181726	GTTGAAATTTGGGCTTGGCT	1	-
chr1	211746434	211746457	TATTAGCATTATCTTTTAAAAAAG	9	-
chr1	211746465	211746487	TACAATGCACTTTCTAACCCATT	16	-
chr1	211799052	211799070	CATAGGGATAACTGGCTTT	1	-
chr1	211804975	211804989	ACTAAGGGGTCGGGA	6	-
chr1	211920800	211920820	TTAAATATACTGTACACATTA	7	-
chr1	211921332	211921353	CTTCATCTTTACGATAACTCAG	4	-
chr1	212987755	212987773	ACAATGGTGCCTCTACAAT	3	-
chr1	213863002	213863020	TTTACTCTGCAGTTTACCA	7	-
chr1	214905588	214905603	GTAGTGTTCCCTTATG	3	-
chr1	215477159	215477176	GAGTTTATTCACAAAAGA	5	-
chr1	215915575	215915591	TGCTAGTTCTCATGGAG	4	-
chr1	216852620	216852634	AACGTTCATTAACAG	4	-
chr1	217604240	217604258	CTATTTCTAGGTATAAAGA	2	-
chr1	218233892	218233908	ACTTTAAATTGGTAAGA	2	-
chr1	218418144	218418161	GTGTGGATAGTGTAGAGG	1	-
chr1	218763797	218763816	ACTCCATGAACCTTTATTGT	25	-
chr1	220152022	220152041	CATTACCAATGCACTTTCTG	10	-
chr1	220154725	220154743	CTCAATCAGTGGTGCAATG	5	-
chr1	220321788	220321809	CTGAATAGAATTAGCCATCCTT	1	-
chr1	220368692	220368714	CACACAACCATTATTATCCCATG	1	-
chr1	220412367	220412384	CGGAAGGATTTGAGTAAG	4	-
chr1	220505282	220505299	ATGATGGTCCATGGTAGA	3	-
chr1	221029421	221029437	TAGTACCACCCACTATG	3	-
chr1	221423138	221423157	ATCAAATGCTAATGTAGGTG	4	-
chr1	221427156	221427173	GAAATGTGATACTTAATG	3	-
chr1	221542470	221542488	ATAGATCTTCAGGGACCTG	4	-
chr1	221856880	221856899	TTGAGAGTTGCAGCAAGTGA	99	-
chr1	221875072	221875089	TTCTTGTGCAATAATATG	3	-
chr1	221875456	221875476	CTTTTCCTTTTAAGCTATTTG	4	-
chr1	221910448	221910466	GAGTTGTGGATAGGGGTGA	28	-
chr1	222232804	222232821	TGGGCTGTTTCCTAATGC	5	-
chr1	222458031	222458049	TATGGTTTATTTGGCTTGC	1	-
chr1	223276667	223276685	GGTGCTTTGGCTGAGTGGA	4	-
chr1	223989955	223989970	AGTCGTCTACTATGCC	3	-
chr1	224270278	224270297	AAGCCAGTTAAAGAGTTGTT	4	-
chr1	224494578	224494595	GAACATTGTTATGGTTGG	1	-
chr1	224573851	224573871	CATTTACACTTAGACACTTTC	2	-
chr1	224574832	224574853	TACCAATACTTTTTGCACATAG	4	-
chr1	224577193	224577214	ATACCATTCTTGTTGCTCTTCT	11	-
chr1	224577469	224577490	TATTTTAATGGCTTGGGATTTG	5	-
chr1	224845062	224845080	GTGGTGTTCTTACTTTATG	1	-
chr1	225192570	225192589	TTAACGGCATTAACTTCTGA	8	-
chr1	225491221	225491239	AATAGGGTGAATTCAGGGG	3	-
chr1	225754324	225754340	CTCTTACTAGCATTAAC	2	-
chr1	225833531	225833552	GGTTTGACTCTAGTTTGACATT	167	-
chr1	225841466	225841486	CGCGGCGAGGGCGGGCAGTTG	4	-
chr1	225871849	225871865	GGGAGAGGTGATTGGCG	1	-
chr1	226042624	226042640	CGAGCCTTCCTCCTCGA	4	-
chr1	226171070	226171091	TCTATTTCTTAAATTCTACCAG	7	-
chr1	226171132	226171151	TTTATTTCTATCAGGTGCTG	42	-
chr1	226172019	226172037	CTTTTAAGCATTACTTTAG	1	-
chr1	226172921	226172938	CTCTTGACCAGTATTCCT	2	-
chr1	226332968	226332989	TATATACAGTTCACTACATATG	14	-
chr1	226334130	226334149	TCTTTAGCATTCATACTTTG	2	-
chr1	226453277	226453297	TAAAATTTCTGGCTCTGACAC	5	-
chr1	226836435	226836454	ATAAAAAACATGGTGCACTG	1	-
chr1	227052262	227052278	AGGGAACTGCCAGGCAT	7	-
chr1	227181723	227181742	ATTTCATTCCATGCACTTAG	1	-
chr1	228102260	228102280	GCAGGGCCAGACTGGAGGTGG	2	-
chr1	228351533	228351552	GGATGTCATCGAGGGTGAGA	1	-
chr1	228401335	228401351	CGTCGTCGTCGGCCGAG	2	-
chr1	228560646	228560661	GCGTGACGGCGAGGAC	2	-
chr1	228817998	228818013	TGACGTCAGGTCCTCA	1	-
chr1	229110510	229110526	TTCAGCACCGAGAGTGA	2	-
chr1	229213462	229213478	GAGGTTTTAACCTAGGT	12	-
chr1	229457365	229457387	AAAAAATGGTGCTAATATTTATG	39	-
chr1	229459001	229459020	CTTACTACTTAAAACTCCAG	2	-
chr1	229460153	229460171	ATACATACTGTGGATTCAG	6	-
chr1	229461014	229461029	AACCCGTGGATGACAG	1	-
chr1	229577265	229577286	TCTCTAAAATTGCTGTGACTCC	1	-
chr1	229729789	229729807	TCACTCACAAGTCCTCATG	7	-
chr1	230715400	230715417	ATTGCTGCTGTTGGTCTG	5	-
chr1	231337630	231337645	TTTCCTTCTCGAGAGC	1	-
chr1	231345528	231345548	TGTGGGCACCCTTGGCAGGCT	3	-
chr1	231359734	231359756	TCATGTTCACTGGTATTTGGTGC	8	-
chr1	231468858	231468879	AAAATATACCACTTAAGCATTG	4	-
chr1	231471030	231471051	CACTATATACTATAGCATTTCG	4	-
chr1	231471112	231471132	AATACTGGAATTATTAAAACG	5	-
chr1	231500954	231500973	CTAATACTGTGATCTATCTG	13	-
chr1	231501508	231501528	AAGATTGCTGCTTTTTTTTTG	1	-
chr1	231605301	231605316	CGATCATGGACTTCTT	3	-
chr1	231719207	231719226	TCTACACTTTATTTTTCATG	1	-
chr1	232927012	232927029	ATTAAAATGAGATCAGGA	4	-
chr1	233018307	233018322	TGGGGATAAAAGGTGG	1	-
chr1	233204485	233204505	AACATTTTTCAGAATTCTATT	9	-
chr1	233530436	233530457	TATGCAATACATTTAAATTTGT	10	-
chr1	234040767	234040784	GGCGGAGGGGCCGCGGGC	3	-
chr1	234350203	234350216	CCGCCGATCGCCTA	1	-
chr1	234509525	234509543	GCAGGCGATTGGAGTGCCA	1	-
chr1	234740040	234740059	CTTTAACTTTTAGCATTAAA	1	-
chr1	234740276	234740297	CACATGGTTTACAACTTTTACT	1	-
chr1	234741847	234741866	ATACTATCACCTATACCCTG	3	-
chr1	234743063	234743084	CCCGTCCGTCCCTTCGCACAAG	2	-
chr1	234865447	234865463	TGGATGGCTCGGTGAGA	1	-
chr1	234914109	234914127	TGGGGACAGTGTTTGGGGG	1	-
chr1	235036480	235036499	CAGGCTGGATTGCACTCTGT	1	-
chr1	235185311	235185330	GTGGAGCTGGGCTTTACTGC	1	-
chr1	235330775	235330796	TATAAAATCCAAAATGAATGCA	4	-
chr1	235331681	235331702	CACTTAAGTGCACTTTTTTATG	6	-
chr1	235824362	235824384	ATATACACTGCCTCTTCAATTTG	7	-
chr1	235869536	235869554	CTTCGTGCACATGCTGTTC	1	-
chr1	235922808	235922830	CATTCCCTACTTCTTCACTACTA	2	-
chr1	235982449	235982467	TATTGGGCATCAGGGTGGT	1	-
chr1	236378959	236378976	TGTGTACTGTATTTTAAG	2	-
chr1	236820554	236820570	AAGGGTGGCGTGATTCC	1	-
chr1	236846753	236846772	TATTGTACTTGTCCTGCCTG	3	-
chr1	237495175	237495193	GAAGTCTCATTGAAAATAA	5	-
chr1	239645173	239645196	CTCCACAGTACAGCACCACTTACT	17	-
chr1	240173554	240173571	GGGGGAACCTCTTGGAGC	1	-
chr1	240293910	240293930	TGATTGTTTACTAAAAACACA	16	-
chr1	240977505	240977523	CAAATCCTACCTCCCCAAC	1	-
chr1	241170078	241170093	TATCTTTCGTGGCAGA	3	-
chr1	241292818	241292836	GTGCTGGCGATGCTTTTTT	10	-
chr1	241766791	241766809	AGTCAAACTGCAAGGAGGA	2	-
chr1	241798005	241798026	AATCATCTTGCACTACAATAGA	4	-
chr1	241893439	241893457	TGAGAACTGAATTCCAAAG	14	-
chr1	242763211	242763228	GTGAAAGTTTGGCTTGCT	5	-
chr1	243046692	243046708	GCATGGCTGTCGTCATC	3	-
chr1	243665518	243665540	TCTCTCTATTACACCTCAACATA	9	-
chr1	243665657	243665676	ATTACATAGCATTATTCAAG	1	-
chr1	243666870	243666895	ATTAAACCCTTTGGTGCTAGGAGCTG	26	-
chr1	243666947	243666969	ATTCCAACATTTCTCACTGAAAG	8	-
chr1	244894094	244894114	GTCGGGCGGCGCGCGGTGGCC	1	-
chr1	245017028	245017050	TTAATACCATAATTTTTCCATTT	1	-
chr1	245018775	245018793	GTGGTAGTTACTCAAACAG	3	-
chr1	245022644	245022664	ATCCCAGTAAGGCATTTATAT	6	-
chr1	245219471	245219488	GGTAACATTAACTGGAGG	8	-
chr1	245303361	245303378	CTAAGGTGCAAAATGATT	3	-
chr1	246247940	246247955	TAGTAAGTGCGTGTCA	4	-
chr1	246313319	246313341	AATTTCTTTCTCTATAGCTGCGG	6	-
chr1	247104256	247104277	TGTGGGATTAAACATTTCTATG	3	-
chr1	247148110	247148132	AAACTTATTGGTGCTTAAAAAAT	3	-
chr1	247149034	247149055	ACTATTCTGCATTATATTTAAG	8	-
chr1	247353634	247353654	TTCTCATACCTAACTCTACAT	3	-
chr1	247364233	247364252	ATCTTAATTTTATTTACTTG	2	-
chr1	247470402	247470424	ATCAAATAATGCTACTACATCCG	2	-
chr1	247944119	247944135	AGGTTGGTGTGGAAGTG	3	-
chr1	248179043	248179062	ATAAGGGTACAAGTTGGCTT	15	-
chr2	194544	194561	AGCTTGACTGCAAGACTT	1	+
chr2	222248	222264	GCATTGGTGACTGGCAG	5	+
chr2	978840	978856	TGGAGGTCGTGATGAAG	4	+
chr2	1042069	1042084	GTTCGATCCTGTCATC	2	+
chr2	1677601	1677618	ATGGTCTGGTCAAGTGTT	7	+
chr2	1846101	1846117	GGAAGGTTCGGGTTTCG	4	+
chr2	1900846	1900863	CTCAAATGGGCAACTAAG	1	+
chr2	2131443	2131460	GTCTGGACTGAGCTCCGC	1	+
chr2	2630516	2630534	ATGTAACCCACTTGTGCAT	5	+
chr2	2927909	2927928	GCGGCTGGCTCACTTCTTTT	1	+
chr2	3127068	3127088	TCCTACATATCAGCATTAACA	46	+
chr2	3216640	3216655	GCTCTGGGTGAACGCC	3	+
chr2	4117584	4117600	CCAGGTGGTACTTCATG	1	+
chr2	4580046	4580064	TGAGAACTGAATTCTATGT	178	+
chr2	4735450	4735464	CTTTCGTACTGTAAG	6	+
chr2	4886741	4886760	TAATGTCTGGTGTCCAGAGG	1	+
chr2	5551538	5551556	CTGAGATTCAGCTTTCATT	4	+
chr2	5620961	5620979	ATTAGGCAAATCTGGTTCC	17	+
chr2	6006909	6006928	TCTCGATGTTGGCTCATCTC	10	+
chr2	6110381	6110400	CTTTGAGGACTGAAGTGGGA	81	+
chr2	6276576	6276594	CTTTTATTCTGCATTAACT	3	+
chr2	6284783	6284799	TCTTCGATGGTCTAGTG	17	+
chr2	6792528	6792544	TTGTCAAATTTGGGCAT	23	+
chr2	7038342	7038361	AAATAAAACTATAAGCTATG	1	+
chr2	7504093	7504108	CGCATGTCAAGGAAGG	2	+
chr2	7568345	7568360	GGGACGGACGTAGCTC	15	+
chr2	8666109	8666127	CAGGGCTGCTATCTCCCAG	4	+
chr2	9613171	9613194	AAAAAATACTTGACTCTACTTTTG	23	+
chr2	9613195	9613217	TTACCTAAAATAAAATGCATTCG	8	+
chr2	9764451	9764468	TGAACTGTAGAGTTTGAA	11	+
chr2	10154354	10154373	TTTGTGTGGGCCGGTCAGGT	4	+
chr2	10269397	10269417	AATATTTCACTGGAAGGAAAG	3	+
chr2	10332876	10332895	ACCCCCCCCTGCTGCCACAG	1	+
chr2	10808309	10808329	TGTGATGATGATGATGATGGA	12	+
chr2	10880511	10880527	GCATCCCCTGGGCTGGG	1	+
chr2	10905118	10905135	TACTGATGGTGAAGGCAG	3	+
chr2	11023790	11023809	TTGATGTGGCTTGTGTAGGA	3	+
chr2	11314464	11314486	GAGGGTTGGGGGTTGCAGGTTAG	1	+
chr2	11717723	11717741	TGGAGGGCAAGTCTGGGGT	2	+
chr2	12327731	12327751	TTGGCTTAGAAGTAGCCACTC	20	+
chr2	12339264	12339285	TAGTGGATGATGCACTCTGTGC	39	+
chr2	12339299	12339320	CACACAGTGCTTCATCCACTAC	10	+
chr2	12405354	12405374	ATAACACTACCCAACTCCTTG	9	+
chr2	12461032	12461051	AATGTGAAAGTTTTGATATT	4	+
chr2	12471147	12471164	TTTGACTGCTGGATAAAG	1	+
chr2	13093376	13093393	CTAAATAGCCTGTATTGC	3	+
chr2	13466795	13466814	TAGGGCTGTATGGTTATTTG	1	+
chr2	13835385	13835401	TAAGCACGTGAGGTGGG	9	+
chr2	13837712	13837726	AGGTTGTCCGGGTGT	1	+
chr2	15425490	15425506	CTTACCTACCTCTCCTG	8	+
chr2	15644714	15644731	ATTCTATGCTTGAAAAAC	1	+
chr2	15743331	15743351	AAGTATCCTGTCATGACCAAG	18	+
chr2	16082589	16082604	CAGCACGGCCGCGGGC	7	+
chr2	16559806	16559823	TGATGACTGGGGTTAAGT	1	+
chr2	16607648	16607665	ATTGAACGCTGGTGGCAT	6	+
chr2	16860875	16860892	TCTTCTGCAGGCAGGCCA	3	+
chr2	16955488	16955506	ATGCGGATGCTGTGGGTTC	4	+
chr2	16956225	16956239	TTCATGCGTGGCTGC	2	+
chr2	19244650	19244668	TATCTCAGGGAGGAAGAGG	5	+
chr2	19452380	19452398	TGATTCTGATAGTTGGTAC	6	+
chr2	19917960	19917978	GCAAGTTGAGTGGATGAAG	15	+
chr2	19940217	19940237	TTACGTTTTGGGCCATACACG	3	+
chr2	20197377	20197397	CATGGATCATCATCATCATCA	3	+
chr2	20381741	20381761	CCTGAGGTGTGATGGGATTTT	7	+
chr2	20869323	20869340	GACCTCGTTTGGGACGCT	2	+
chr2	21695813	21695832	TCTTTGGCATTAATAAAATG	2	+
chr2	22318658	22318677	CATAAAGTAGAAATTACTAA	5	+
chr2	22564948	22564966	TGATGGTGAAGGCAGATCT	4	+
chr2	24412776	24412793	TCGGGGGACGGACTGGGA	2	+
chr2	24769880	24769899	CAGGATTCAAGGGACTGGGA	9	+
chr2	24929456	24929477	CCTCAAGATGACACTAATTCTG	12	+
chr2	25110054	25110072	CGAGCGAAAGGGGAAGAGC	1	+
chr2	25286384	25286402	GTTTGAATCCAGCTACCCC	4	+
chr2	26199009	26199026	CCTGCTGAGGGGTGGGAG	1	+
chr2	26357962	26357983	TCCATTTTTAACTCTAAACAGA	55	+
chr2	26358766	26358783	TAACTTGCTAGGTAAACG	2	+
chr2	26587212	26587233	CATCCATTCTGGAACACTATAG	8	+
chr2	26615881	26615902	TTAAATCTCTGAAACTTGAACG	1	+
chr2	26749485	26749502	TATAGGGTGGTGCCTACA	10	+
chr2	26915714	26915731	CGGGGGGCCGGCGGCGGC	2	+
chr2	27001543	27001565	TCCTCTTTTTCTCACTACCACCT	8	+
chr2	27095184	27095202	GAAGGTTAGAGCACCAGAT	1	+
chr2	27211016	27211034	GGCCCACTGTGAGCAGCCA	2	+
chr2	27263790	27263809	TCTTTTTAACTTGGTGCCTG	1	+
chr2	27263903	27263925	CAATTCCACTGAACACTTTTCTG	13	+
chr2	27273720	27273752	TCGATTCCGGCTCGAAGGACTTCGTCTGTAATT	12	+
chr2	27307856	27307875	CAGGTCCTCAAGGTGAACAG	9	+
chr2	27593612	27593629	TGCACTTTTCCATTCCCG	2	+
chr2	27984442	27984460	AATGCCTTTTGACATGTCT	3	+
chr2	28940377	28940394	ATGAATGAAATAGACAGA	6	+
chr2	29023780	29023799	ATATTTCATTTTCAGCACAG	8	+
chr2	29023827	29023848	CTTTTTTTCTAATTCCGTTTTG	5	+
chr2	29213333	29213353	TCCCGCTCCCCGGGCCTGGAT	1	+
chr2	29405392	29405413	TCTTACCTGGGGTCACTAACTG	3	+
chr2	30777562	30777579	CTAAAAATGGCTGCTATG	7	+
chr2	30863376	30863393	TAATCTTTGTGCTGCAAG	5	+
chr2	31837744	31837763	TTATACGGAGTTACAAAAGA	5	+
chr2	31923364	31923381	TCAGTTGAAGATACCAGC	3	+
chr2	32379789	32379808	TTATCCCAATGGACACTAAG	4	+
chr2	32380431	32380451	CCAATTTTAACTGCTGTGAAA	6	+
chr2	32703733	32703755	CCAACTATTCATCTGTGTGAGAT	2	+
chr2	32716779	32716799	TATACTGACACTAAATAATAG	4	+
chr2	33728084	33728104	CAAAGTTCTCTTTTAGCATTT	4	+
chr2	33789510	33789539	TCTACTACTATCCATAAATGCAATAATATG	10	+
chr2	33824363	33824378	GACTTCCCCGGAACTT	6	+
chr2	34132861	34132876	ACTCTTGACTGGAAAT	1	+
chr2	34551676	34551694	ATTCCTGGATTTGGAACCA	8	+
chr2	35288044	35288061	GAAAATCTAGAGGACTGA	4	+
chr2	35444313	35444331	CATCAAGAGCTTGGGCTTC	1	+
chr2	36402681	36402698	TCTCCAAACAACTCTATG	1	+
chr2	36699240	36699255	TTTGCAGACGCAAAAC	1	+
chr2	36895082	36895098	AGTGCTGCGAAGGAAAC	10	+
chr2	37317843	37317865	AATTCCTCTCAATATCAAAACAG	1	+
chr2	37324156	37324174	ATTTAACTGTGATAATTTC	3	+
chr2	37429919	37429940	TTACTTACTTGCATTATCTTTG	5	+
chr2	37431099	37431119	TCTACTTTTTGGCATTAATAG	2	+
chr2	37460318	37460336	CAGTTGGGTGATGATGGTA	2	+
chr2	37511903	37511920	ACACTGTCAAGAAAAGCT	4	+
chr2	37705316	37705337	CTTTTGTTGTGTTCCTTCAAAT	3	+
chr2	37719129	37719144	CCAAACGACATTATCT	3	+
chr2	37883038	37883059	ATTATTCTATGCAGTACTCCAG	3	+
chr2	38045963	38045981	TGAGACACGGACCAGATTC	2	+
chr2	39109739	39109761	ACTTCATACACTACCCCTATAAG	4	+
chr2	39148144	39148161	GACTGTAGAACTGTCCCT	2	+
chr2	39185611	39185628	AAATGCAACAAATAGAGC	3	+
chr2	39753243	39753259	TAGGTCACTGCCAGGCT	3	+
chr2	40204156	40204172	GTTGGGACCTGAAAGAA	5	+
chr2	40276580	40276596	GGGAAGTTGGCAAAATG	2	+
chr2	40288944	40288963	TCACAGTGAACTGCCTCTTT	13	+
chr2	41185389	41185410	ATAACAATGTATGGCTTTTTTG	17	+
chr2	41582353	41582370	TTAGGCAAATCTGAGCGA	1	+
chr2	42134330	42134349	AAAATCCTGTTTGATGGTGA	12	+
chr2	42163725	42163741	AAAGTTAGGGGATTGAA	5	+
chr2	42558672	42558692	ATTTTTTAACTTGCTGCATTG	2	+
chr2	42559485	42559504	TTAATGGTCAGTTAAATCTG	9	+
chr2	42588423	42588436	CCGAAGATCGCCTA	2	+
chr2	42793933	42793950	ACTTCTTTGCACTTTATG	32	+
chr2	43037759	43037778	ACCTGGAGCAAGACCCTTTT	5	+
chr2	43566169	43566188	CAGTATAGCCTTGACAAAGT	17	+
chr2	44036958	44036979	ATTATACTGTGAATTAACTATT	1	+
chr2	44459811	44459833	CTATACTCTGAAAATACATTATG	3	+
chr2	44464403	44464423	TGCCTGTTGTTTTGATGATTC	9	+
chr2	44472068	44472085	TAGGGCGGGACACGTGAA	5	+
chr2	45003538	45003557	AAACTGGCATGTATTCAAAC	1	+
chr2	45346440	45346459	TGAGCTAGTAGTTTGCACAG	1	+
chr2	46415055	46415075	CAAATGTACTGTATTCAAAAG	17	+
chr2	46612837	46612858	TATTATTATTATTGCTGCCAAG	1	+
chr2	46808923	46808943	TAACAAGGCTTCTGGCAATTG	3	+
chr2	46921563	46921577	ATGAAAGCGGGGGAC	1	+
chr2	46988645	46988667	TTTGTATGCAACACTAACCTTTT	6	+
chr2	46988904	46988926	TTTAATGCTCTACATCTTATCAG	35	+
chr2	47195092	47195108	TTCCGTGGGTGCTGCAG	1	+
chr2	47465256	47465274	TTTTCTTTTTCTGCTGCAG	10	+
chr2	47517504	47517525	CAATGACACTACCTCCCAAAAT	3	+
chr2	48027187	48027209	TTCTACCTCAAAAAATGCCTTAT	2	+
chr2	48028169	48028189	CTAATCTCATAAATGCTGAAG	2	+
chr2	48357175	48357191	TGGATGTTACTCGCAGA	1	+
chr2	48596728	48596749	TTATAGGTGCTTCATTTATAAG	3	+
chr2	48603827	48603847	ATATGAGACAGTTTTTCATAG	4	+
chr2	48605330	48605350	TTTTTGTGCAATATATTACTA	1	+
chr2	48605540	48605559	CTACTTTCTGAGGCATTATG	10	+
chr2	48734433	48734455	ACTTAATTAAAAATCACTACATG	3	+
chr2	49281438	49281459	CCCACAGGTTGCTGCTGGCAGA	1	+
chr2	49604969	49604983	TTAGCATGGGATAAC	5	+
chr2	50194309	50194329	TTAACTGAATGTTAATTTCTT	7	+
chr2	50195129	50195148	AGAAAATAATACTATTGATG	2	+
chr2	50379949	50379965	TCATCCTACTTTACATG	5	+
chr2	50560907	50560925	AGCACTTGATTGATTGGTC	1	+
chr2	51235486	51235502	CGATGGTGAAGGCAGAT	4	+
chr2	52163522	52163541	AGCATCACTGGCACTGGCAA	7	+
chr2	52193053	52193068	TTCTGGTAGCAGGCAC	3	+
chr2	52389821	52389840	GGGAGTATGGTTGCAAGGCT	25	+
chr2	52435051	52435068	ACTGTGTGTGGTAGGAGA	3	+
chr2	52547701	52547712	AGACGGTCGAAC	6	+
chr2	53354375	53354396	CAGCTGCGGTAATATGGAGGGA	12	+
chr2	53599837	53599854	GCAAGATATGAGTAGATT	2	+
chr2	54146249	54146267	AAAATATATGTTAAGTGGA	5	+
chr2	54383035	54383054	TTTCATAGCATTATTATCAG	14	+
chr2	54717738	54717752	TCCCCTTAGTAGCGG	1	+
chr2	54876842	54876864	CTCATCAACTCTGGACATTCAGA	4	+
chr2	54876957	54876976	CTTCCTATGAACTGCACAAG	8	+
chr2	54882212	54882233	TATCATCTGTTGAACTCTTAAT	1	+
chr2	54896220	54896239	CTCCACATTAACTCTACAGA	10	+
chr2	55459856	55459878	CACTTCGGCTGCTCTCGGGTTAG	3	+
chr2	55556886	55556903	TTTACAACTCTACCACTT	4	+
chr2	55746839	55746859	CTCTTCCCCTACTCCCTCTCG	1	+
chr2	56422597	56422612	ATGCTGAGAGTTGATA	1	+
chr2	56679341	56679358	GTTCTTACTTTGGCCGTC	2	+
chr2	57401437	57401459	TACTCCAGCTGATTCTTCTTTTC	1	+
chr2	58390097	58390119	AAAAAAATTATGCTGTGAACTTT	4	+
chr2	59952003	59952019	AAACTCTACTTGCCTTG	2	+
chr2	60146182	60146197	GTCTGACATGTGTGCG	1	+
chr2	61149270	61149291	ATCCCAACATGCTGTCTAATTG	13	+
chr2	61150849	61150870	CTTTTGACCTCTACTATTAACG	6	+
chr2	61150999	61151018	TCAACTCATACCATTCATCT	3	+
chr2	61153821	61153845	CATAATGGCATTACCATTTACCACG	34	+
chr2	61154677	61154697	TCTCCCTCATACACTTCTCAG	11	+
chr2	61157500	61157521	ACTTCTCATTAGCATTAACTAG	50	+
chr2	61159570	61159592	TTATTTTGTAAGAACACTTAAGA	3	+
chr2	61161275	61161297	TTTTATATTTTGTGACACTACTG	5	+
chr2	61278590	61278612	CTAAATTACGGTATGCATTATCT	3	+
chr2	61293529	61293546	GAGCGGGGCGCGAAGGTC	1	+
chr2	61583244	61583259	CACTACAGCGTTATTC	1	+
chr2	61892532	61892558	AAGGACTGTGTAACAACTCACCTGCTG	17	+
chr2	62227880	62227901	CTTGACTGCTCAAACCAAAAAG	7	+
chr2	62230927	62230949	TTTTAAGACTCCTAGAAAGCTAT	2	+
chr2	62271212	62271232	CCTTCTTGCTGCTAATCTCCA	3	+
chr2	62450116	62450136	ACATCCTGAATTACTTGAATA	2	+
chr2	62450555	62450576	ATACAAACTCAATTTTGCATAG	38	+
chr2	62451454	62451475	TTTCACATGCTGCTTATACAAG	4	+
chr2	62934134	62934152	ACTGGGCCATTCATCTAAG	9	+
chr2	63027375	63027397	AAAAAAATCTCATCTACCTCATG	5	+
chr2	63123666	63123686	AAGGACTCACACATCAATTTG	10	+
chr2	63151198	63151213	TCCTGTGGATCGCCCC	4	+
chr2	63273439	63273459	ATGCTGTTAATATTTATTCTG	3	+
chr2	63586894	63586911	TGAGAAGTGAATTCCATG	8	+
chr2	64114680	64114701	TCAAACCTCTATAGTCTTAATG	11	+
chr2	64251011	64251027	ATTTACAGACTGAGAGC	2	+
chr2	64557027	64557044	CCTGGAGGGAAGGAAAGG	1	+
chr2	65495639	65495656	CATAAAGCAGAAAGCACT	6	+
chr2	65496149	65496169	CTTCCTATTTTCACTTTACTG	11	+
chr2	65496378	65496396	TCTCCTGTGAACTTCTTAG	8	+
chr2	65577750	65577768	AAAACAGGGCTTCCTGTCC	3	+
chr2	65927901	65927918	GAGGACCGGAGTGGATGC	7	+
chr2	66633962	66633978	AACTATGACACTAAAAC	1	+
chr2	67746720	67746737	ATGGACTAAATTCTTAAC	3	+
chr2	68620349	68620366	CCTACCTGCACTACTATG	2	+
chr2	68624055	68624074	TTCTCCAGTAAATGATATTG	4	+
chr2	70127757	70127777	CTAATTAAGTACACTACACAG	3	+
chr2	70132192	70132214	ATGTACTGTGAACATTTAAAAAG	7	+
chr2	70132891	70132911	ATATCTAGTGATGCATTAATT	4	+
chr2	70186212	70186227	TGATCCTGGCTCAGAT	2	+
chr2	70315309	70315331	CCATCACCATCGCTGGCGTGCCG	4	+
chr2	70315553	70315571	ACAACACACCATTTCTCCG	12	+
chr2	70315743	70315761	TTAATTGGCTGCATAATCG	17	+
chr2	70316053	70316078	TTTCTACACAACTTTATCATCCGCTA	7	+
chr2	70504822	70504844	CCAATCTCACCATTGCACTTCAG	2	+
chr2	71022642	71022659	TTTCTCTGGCAATTGAGT	1	+
chr2	71558918	71558932	GGTAGCGTTTTCGGC	3	+
chr2	71576047	71576066	CTTATACTTTATTAAATCAG	6	+
chr2	71576588	71576606	AAATATGCCATTAATTTTG	1	+
chr2	71635383	71635404	ATTTATCTTTCTTCAGCTTTTG	4	+
chr2	71795599	71795617	CGCTGAACTCTCCCAGGAC	6	+
chr2	72191932	72191950	AGACACTGCTCAGACTCCT	6	+
chr2	72425904	72425924	TTGTATGTGTCTTTTGCTTAA	6	+
chr2	72770422	72770438	GCACTGTCTTGATAAGG	9	+
chr2	73718487	73718506	ACAGTAACACTATTACTCAG	6	+
chr2	74275032	74275053	CTCTTGCGCTATTTGCACCTAG	5	+
chr2	74330707	74330725	TTCATCCACTTTAATATAG	2	+
chr2	74330734	74330754	AAATTCTGGTGCATTCATTCG	2	+
chr2	74332092	74332109	ACCTACCTCAAATCTCAG	4	+
chr2	74333110	74333130	ATGGTGCTATGGTGTTTTAAT	4	+
chr2	74335139	74335161	TAAATTTAATTTAGGGTGCCTAG	12	+
chr2	74348072	74348093	TTACAAGGGCATGTTCAAAACC	3	+
chr2	74442071	74442092	ATTCTTTTCTACATTATACATG	28	+
chr2	74442116	74442136	CTATATACTTTAACTTCATTG	3	+
chr2	74444038	74444056	AATTTATACTTAAGCATAG	5	+
chr2	74444319	74444338	ATAGTAACTCTAACCTCAAG	1	+
chr2	74757718	74757739	TTATCTGTGCTTTCCCTCCATT	4	+
chr2	75418587	75418605	TATGCTTGGGTAGACGGGA	2	+
chr2	75582354	75582375	TTCTAAGCTTGACCAAGCAGTT	6	+
chr2	75924894	75924911	ATCCTAAGAGATAGGGAA	1	+
chr2	76467358	76467375	ATACATGCTGTCAAATCT	3	+
chr2	77084952	77084973	TTTACTTTAAGCATTACAAACT	8	+
chr2	77215913	77215932	TACCTGGACTTGACATCTCC	6	+
chr2	77934391	77934407	ACTTCTATCTCCGGCAC	4	+
chr2	79355816	79355836	CAAGTCCCCCCTTGTGCACCA	3	+
chr2	79419152	79419170	CGGTCAAGGTGCGAAGCTA	12	+
chr2	79437722	79437739	GCATGCATGGGAGGAGAG	1	+
chr2	79716307	79716328	CTCAATGTGATTTCTGTCCAGT	8	+
chr2	80609561	80609573	CCGTCTGACATCG	3	+
chr2	80703496	80703515	TTACTTCTCCAGGGGAAAAG	1	+
chr2	80757327	80757342	ATAACCCCAGGTGACG	1	+
chr2	84768737	84768757	GTGGAGGAAAAGAAACCAAAA	1	+
chr2	84781666	84781683	AATTAATAAGCTATTTGA	4	+
chr2	85273306	85273324	CAAACATGCACTTTACTAG	4	+
chr2	85281552	85281569	ACAACCAAATTCTTAATG	5	+
chr2	85598187	85598208	TTGCCTGCAACTTCTTCCCCAG	3	+
chr2	85771541	85771562	TCTTAATTGCCACCTCTAACAG	8	+
chr2	85771958	85771978	AAATCCCTTCATACTTGAACG	18	+
chr2	86470000	86470020	AGTAAGTGGGAGGAAGGTGGG	2	+
chr2	87000775	87000794	TCATTCAATGCAGGTTTTTG	2	+
chr2	87003540	87003562	TTAACTTCTCTGTAGCAGCTAAT	1	+
chr2	87004653	87004673	TTTTCTAAACTTACACTAAAG	28	+
chr2	87046847	87046864	TTTACATGGACCAAGGAG	1	+
chr2	89043994	89044011	AGGCGGAAAGTTCTATAG	1	+
chr2	95848308	95848328	ACCTCTTACTTCCACTGCTAG	4	+
chr2	95881109	95881131	AAACCTTACAAATGTAAAGATTG	7	+
chr2	95976855	95976874	ATATTTGGTGTTTGCCGAGT	12	+
chr2	96229671	96229688	ATATAATCATTTACAGGA	6	+
chr2	96938003	96938024	ACAATGGCCTCCAAAACTACAG	3	+
chr2	97464025	97464047	ATCAGGGCTTGTGGAATGGGAAG	1	+
chr2	97594329	97594348	CTCAAGGGACTGGGACGTGT	86	+
chr2	99206589	99206611	ACACATAATAAATAACTGACAAG	13	+
chr2	99992996	99993018	ATAAAAAGCCAAGTAAAGAAATG	2	+
chr2	100308506	100308524	GTAGCGACTGGTGCTCAGC	4	+
chr2	101179854	101179870	CCTGAACTCCCCTAAGG	1	+
chr2	101396146	101396163	CCCACGGCCCTGGCGGAG	30	+
chr2	102594462	102594480	GGTAGGGCAGGAGGGGGAT	45	+
chr2	103015093	103015114	CTTTTCTCTTTTATTATACTTG	4	+
chr2	103048796	103048817	CCTGCAACTTTGCCTGATCAGA	15	+
chr2	103343407	103343422	TCTTCCCACTACATCG	3	+
chr2	103358134	103358154	GATTATAGAACCTTTCCCCTA	13	+
chr2	103440698	103440714	ACTGATCTTCAGCATCT	2	+
chr2	103589396	103589412	TCAGCTGGGAGAAGAAA	5	+
chr2	104793151	104793169	AACCGCAGGAAAAGAAATC	14	+
chr2	105246218	105246234	CTGCCGCTAGCTTGGTT	1	+
[truncated: 16,234 more rows]
