# Supplementary material for: Advancing the functional utility of PAR-CLIP by quantifying background binding to mRNAs and lncRNAs
Source: Genome Biol. 2014 Jan 7;15(1):R2. doi: 10.1186/gb-2014-15-1-r2 (PMC4053780; doi:10.1186/gb-2014-15-1-r2)
Supplement: Additional file 19 — Is a table of re-analyzed PARalyzer output for clusters of at least 5 reads and 2 T-to-C conversions for the ALKBH5.rep1 library from [38]. [file gb-2014-15-1-r2-S19.gz › ALKBH5.rep1.clusters.csv]

chr1	1253013	1253039	ATCCAAGAGGCCTCAAACTCTAAACAG	5	+
chr1	1625814	1625834	TAAAGCTTCAGGAGGCTGATG	3	+
chr1	2201080	2201101	ACCTCTCCTCCTTCCTTCCTTG	4	+
chr1	12072298	12072325	TATGGGGAGCTGGCAGAGCAGGTGGCAG	4	+
chr1	16053750	16053776	ATCCCTGAGATGAAGGACACCTCCATG	4	+
chr1	23696748	23696774	GCTGGTCCGATGGTAGTGGGTTACCAG	48	+
chr1	24077636	24077659	CCATCTTGTACCAGTCCTCATCAG	3	+
chr1	24077874	24077895	ATGAGAAGGCCTCTGTGGTGAG	3	+
chr1	24086060	24086071	ATAAACTGAGGA	3	+
chr1	26561816	26561839	ATAGTGATCTGGTGGTTTTGTATG	52	+
chr1	28835067	28835091	CATTCCAACGTGGATACCCTGGGAG	11	+
chr1	28862505	28862534	TACGGCTTCGGCCTCTCCAACTACCATCAG	13	+
chr1	28864914	28864941	TCATGTGCCCCTTTCCTGTCCCTAACAG	4	+
chr1	28975208	28975228	TATTTGGGCAGCTGGTGATCG	21	+
chr1	29597966	29597988	TCTACCTGGGTGGATGGGAGGTG	7	+
chr1	32655713	32655742	CACTTCCAGGTGACACTGAATGACATTCAG	15	+
chr1	36690661	36690683	CTTGCATTCCAGTGGCAATCGGC	4	+
chr1	38174954	38174978	ACTTCTCTCTTATGGGGTTCATGGG	5	+
chr1	39457534	39457563	AATACCTCTGGCCGCTCCGGGCCCTCCCTG	3	+
chr1	39748802	39748829	TAAACTCATGTGTGATGTGTAGATGGTG	4	+
chr1	40627172	40627200	TTCGGGGTCATCGCCCCGTATCTCCAGCG	4	+
chr1	40839935	40839958	CCGGGGTGGTGGGGGTGGGCTGCG	4	+
chr1	41305967	41305990	CCAGGAGAATGGGATTACCCTATG	10	+
chr1	41456892	41456915	TTAGAGGACTTGGGCTTTCCCCAG	3	+
chr1	45212404	45212428	AAATCAGAAACCCATATCCATCTAG	3	+
chr1	45267385	45267414	TGCACCAGCGCGGCATCTTGCACCGGGACC	5	+
chr1	46713867	46713892	CTTATTGGGGACGGCCACTCTCACAG	4	+
chr1	49839589	49839610	ACCTTGCCTCAGTTCAGATTGT	3	+
chr1	51440208	51440237	CTTCCCCTTTTGCCAATCTCAACACCCAAG	10	+
chr1	57161799	57161826	ACCCACTGAAACGAGCAACTATCAAAGA	4	+
chr1	62916219	62916242	AAGAAGTGTCAATTAGAGTTGGTG	8	+
chr1	63867969	63867996	ATTACCCACCTCTTACAGCTTATCATAG	3	+
chr1	65145359	65145379	TCTTGGTCCTGGCGGTGTATG	3	+
chr1	69420483	69420505	CTTAAACTCTTTTATTTCTACCA	3	+
chr1	87212904	87212927	TACATTCCCAACTCTTAGCACAAG	5	+
chr1	94313159	94313222	ACTTCTAGAGGCTGAAGGCATTCAAAGGTTCCGGGTTCGAGTCCCGGCGGAGTCGTAACGCTTT	32	+
chr1	100500233	100500259	ACCCTCTTCTGTTAGCATGGTGAAGTG	10	+
chr1	109778618	109778646	CATCACCCCATGACAACAAGTCATGGGAG	3	+
chr1	110040947	110040972	AGGAAGGGGGAGTCATTTATATTCTG	8	+
chr1	110594404	110594429	ACCAAATACTTGGGGCGGCAGTGGCG	4	+
chr1	110596537	110596561	CTGTTGGTTAGGGGACTGAAATGGA	4	+
chr1	113214933	113214957	CAACCCTCCTTAACCAAGTCTGCCA	3	+
chr1	113661931	113661959	TCCATACACCTATATTGCTGAGGAGGACG	4	+
chr1	113671592	113671617	ATCACCCGTCATGTGTGAGAGAGCAG	3	+
chr1	116947225	116947250	CTCTATGGGGGGAGGGGGGAGGGCTG	3	+
chr1	116957744	116957765	AGGGCTTCCAAGAAAAATTTCT	8	+
chr1	150297507	150297526	ACTGTGTGGGGAAGGGCATG	3	+
chr1	161500901	161500917	ACGCGTTGGTGGTATAG	4	+
chr1	161510028	161510049	CCCGTCTCTGTGGCGCAATCGG	6	+
chr1	162731177	162731202	TGCCATCAAGTGTCAATACCATTTTG	3	+
chr1	164441581	164441599	CTGTTGAAGGTGGGATTGA	4	+
chr1	167934428	167934446	GTTCTACAGGCCTATGATT	3	+
chr1	169798459	169798480	TCTCTACCTGTTCATTTACAGG	3	+
chr1	171467934	171467958	CTTCTACTGGGCTTTCTTTTTTTTG	6	+
chr1	182808508	182808534	GTTGCTGTGCGTTTCTCTGTTGTCTCG	5	+
chr1	182845273	182845295	AACTCATCGAGGCTCTACTTAAG	3	+
chr1	182856401	182856424	TGGAGGCTATAGAGGAGTTTCCCG	8	+
chr1	193033978	193033999	ACATCCTTCATAGATTTAAAAG	7	+
chr1	195193339	195193360	CTCAAGATAAGATTTCTTTAGG	3	+
chr1	199601648	199601667	CATCTGTTAAAAGATAATGT	7	+
chr1	201812668	201812690	TATATTCTTGGTCGGGTGTGGTG	3	+
chr1	201817531	201817541	TTATCCGGGAG	5	+
chr1	202385999	202386017	ACACCCCTTCATGCAGCAG	4	+
chr1	210014366	210014391	ACATTTACCTGATGCAGAACTGGGAG	19	+
chr1	210208450	210208473	CATACCCTTTTCTCCACATCCTCG	7	+
chr1	213224812	213224839	ACACCCGAGGGGCTACACAGTATATAAG	3	+
chr1	213502407	213502426	TGGTTAGAGTACCACTTTGA	8	+
chr1	215740566	215740588	CATTCCCCTAGCCTCCCTACGCG	7	+
chr1	226041015	226041039	AATTTATGCAAATGGGTGCCTACAG	3	+
chr1	228682297	228682319	CTAACCCCATTTAGCATCTCCAG	13	+
chr1	229773880	229773906	TCTTTTCAGGCAGCCTTGCAGTTTTTG	7	+
chr1	236998851	236998872	CCTTGTGTGTTGCCAAAGTGCA	4	+
chr1	246215129	246215150	CTGAAACTGTATGCTTACAAAA	3	+
chr1	246266627	246266648	AGAATATTAAGGCTATCGAGAG	8	+
chr1	2315280	2315298	TGCTTCACGGTTAACCAAG	4	-
chr1	6746829	6746849	TTATTTGCATGCTCTATTCAG	8	-
chr1	9811573	9811594	TTCAGCCAGATTTGCAGCTACG	4	-
chr1	11969864	11969888	AGGTCTTGCATTTTTTAGCAAGGCT	3	-
chr1	16959622	16959651	CTGACCTCAGTGCCAGGAGGGTCCCTGGTG	3	-
chr1	19432309	19432335	TGCTTTTCACTCCAGCAACGCAGGCCG	4	-
chr1	19480292	19480313	ACCAGACACTTTTCTTATCCAG	3	-
chr1	19500885	19500905	GATGAGCTTTATGCTGCACTG	4	-
chr1	21486728	21486754	ACTCATGGGTATATATTTTATTTTATG	12	-
chr1	22361841	22361859	GTTCTACAGGTTGACGATT	15	-
chr1	28358594	28358614	CCTGGGCTGTAGTGCGCTATG	322	-
chr1	31441012	31441034	ATGAGAGCATTGTTCTGAGCCAG	5	-
chr1	31454225	31454241	ACCTAATGCGCTTGCTG	3	-
chr1	33241586	33241611	AAATCGCTGAAAGGGGGGAACATTAG	6	-
chr1	34552542	34552562	GTATGCAGGAGGTCAGTGGTT	5	-
chr1	35652462	35652491	TTTCCCCTACCAATTTCATACATAAATATG	9	-
chr1	35656341	35656364	AATTTGCTTCTAAGCCAGCAGCAA	5	-
chr1	35656989	35657032	GGAGGATGAATTCAAAAGACTATTTGCTAAATATGGAGAACCAG	9	-
chr1	35657062	35657098	GCCTGGAGAGAAAACTTACACACAGCGATGTCGGTTG	7	-
chr1	35658532	35658553	CTCCGCCGCCCGGCATGGGCCT	3	-
chr1	35658692	35658710	GCCTCCACGTTTCCTGAGC	4	-
chr1	38005788	38005800	ATCACCCGTCTTG	3	-
chr1	38323144	38323170	ACCCTGGCACTTTGGAGGATGAAGATG	5	-
chr1	42693571	42693600	ATGTGCTGCCTACTCGGCCAAAGAAGAGGG	8	-
chr1	45288015	45288031	ACTGGGTCTGGTGTTAG	5	-
chr1	48880347	48880365	GTTCTACAGTCCTATGATC	78	-
chr1	55643742	55643765	AATTCCCTACAACAAATTTATATG	3	-
chr1	67876556	67876584	TCACATTTGGGAAGGGTACTTATCTTAAT	14	-
chr1	67895950	67895972	CTTACAGGAAGGCTTCGGCTGCG	3	-
chr1	68897247	68897267	CTGACACAGGCAAGAATTTAG	3	-
chr1	78429767	78429776	ATTATTACAG	3	-
chr1	78430560	78430585	TAGGATTACAGGAGACCCATATAAAG	4	-
chr1	84971779	84971799	AATCGGCCCGGCCGTCGCGTG	3	-
chr1	91381590	91381611	CTATTTACCCTTTACATTTTTG	4	-
chr1	91852783	91852869	TCCTTCGATGTCGGCTCTTCCTATCATTGTGAAGCAGAATTCACCAAGCGTTGGATTGTTCACCCACTAATAGGGAACGTGAGCTGG	1194	-
chr1	91853120	91853149	TTCCGGGGACAGTGCCAGGTGGGGAGTTTG	51	-
chr1	100664803	100664830	GGGCAGAACCCTCCGAACTTAAATTTTG	5	-
chr1	108113566	108113597	AGTAGGAGGGCCGCTGCGGTGAGTCTTGAAGC	151	-
chr1	111991384	111991393	GTGGGCGCTG	3	-
chr1	113460562	113460584	ACTGGCCATGGCAGGCAGCCCTG	11	-
chr1	114291498	114291525	CTTAAAAAATAGACTATAGATTAGAAAG	9	-
chr1	145395514	145395534	CCCACGTTGGGCGCTGTGTTT	4	-
chr1	151377938	151377949	GACTCCATATTG	6	-
chr1	151402121	151402138	TTGGGATTGTGCTGAACG	4	-
chr1	153905350	153905378	TGTGCCCCTGCTCAGTGTCCAGACCCTTG	3	-
chr1	155801793	155801817	TTGGGATTACAGGCTGGAGTGCAGT	3	-
chr1	155823524	155823548	AACTACAGTGACAGAGTCCCTACAG	4	-
chr1	155903531	155903572	GGGAGGTCACCAGCAGTGGGGGAAGTCCTGGGGGCACCACAG	8	-
chr1	156234197	156234220	TCTGGCACATGGATGGGACTTAAG	3	-
chr1	156248739	156248760	TATTCAAACCAGAAAACATTAG	3	-
chr1	156692711	156692734	AGCATCCTCTTCCACGCTCAGAAG	4	-
chr1	160000948	160000977	ACTTACATCCTTCCCATAACCCTCCACCTG	24	-
chr1	160268698	160268718	AAGGGCTATCCTGAAGTGGCA	3	-
chr1	161397856	161397886	TTCGAGCCCACCCAGGGACGGCTGAAATTTT	19	-
chr1	171001887	171001904	CCGTGGTACCCAACTGTG	5	-
chr1	176050300	176050328	TATGCTAGTGATCTCTATAATGGTTCCAG	3	-
chr1	176585330	176585350	TTATACACATTAGCCAACATG	3	-
chr1	182359752	182359777	TCCCCTTCTCCATCGCCCTCTCCCAG	3	-
chr1	184686673	184686693	GTACCTACTTCTTATATAAAG	3	-
chr1	185280233	185280259	TTCCCAGAAATACATTTGCCACCAACA	4	-
chr1	186324858	186324885	ATGTTTCTCTTGCATCAACTCCAAAACG	4	-
chr1	197074170	197074190	AGTTACAATTCAGAGGCATTG	4	-
chr1	198460152	198460173	CCGCGTTCTCTCCCCTCCCGGC	7	-
chr1	200635496	200635522	AGTATATCTGTGATAAGACAGATGAAG	4	-
chr1	204380248	204380270	AATGTTTCCGACCAGATGGCTAG	3	-
chr1	204452022	204452051	ACATGGGCAGTCCTTCTGGGATCCCCTGTG	16	-
chr1	205162365	205162394	TATTTCCTCCCTCCCATCTTCTCTTTTCAG	10	-
chr1	205684740	205684761	ACACTACATTCTAGTTCTTAAG	29	-
chr1	207990063	207990085	TGGGAGTGGAGCACTTCTATCAG	3	-
chr1	212137277	212137299	TGGTGAGAGAGAGCATCCTTTTG	10	-
chr1	212180729	212180756	ATACCCATTCTACAGCACATGCACCATG	4	-
chr1	213186725	213186750	TTTCCCCATCACTCGAGGAGTCTGGG	3	-
chr1	220366646	220366675	TCTCCATGTAACACACTGGCAGCAGTAACA	3	-
chr1	222748827	222748852	CTGTCTCAGTCTGGAGTCTCTTGCTG	3	-
chr1	222853774	222853803	TTCCTCTCCTAGCTCATACCTCTTCTTTAG	6	-
chr1	225600992	225601019	CGTCACAGGGCGGGTGCTTTTTAACTTG	3	-
chr1	229644032	229644053	CAGGCTGCAACCTGACGGCCAG	3	-
chr1	232650774	232650799	AGGCACTGTGGGAAAGCCGGTCTCAG	3	-
chr1	233394134	233394159	TTCTTCATCACGGGAACCCTGGGAAT	3	-
chr1	234745059	234745086	TCATCGAGACGGCGCGGCAGCTCAAGCG	4	-
chr1	236767728	236767754	CCTTCCAAGATATACCCAAATTCCCAG	3	-
chr1	240293909	240293932	AGTGATTGTTTACTAAAAACACAG	19	-
chr1	241450494	241450515	ACTCTACTGATGACCTCATTGC	5	-
chr2	10263626	10263652	AGGCAGAGGCTTCCTTTTGGACCGCCG	3	+
chr2	15763680	15763700	AGCAGTACTTTATACAACAAG	4	+
chr2	16016671	16016690	ATAACAGCTTGATAATCCCC	3	+
chr2	17967874	17967899	AACTCAGATCTCCTAATTCATGAGTG	4	+
chr2	27273718	27273740	GTTCGATTCCGGCTCGAAGGACT	12	+
chr2	27447708	27447736	CTATTTTCTTCCCATAACACCTCATTATG	3	+
chr2	28268642	28268666	CAATATCCCCACATACCTTCTCAAG	5	+
chr2	29117623	29117642	CCTTCTCCCCGCACAGCCAG	3	+
chr2	32654215	32654244	TGGTGAGCTTCATTTTCTCCAAATTGGAGG	3	+
chr2	43037749	43037777	TTCGAGCCTCACCTGGAGCAAGACCCTTT	10	+
chr2	43127151	43127171	TCAGCTAAGTTCCTCAAATAT	3	+
chr2	48984003	48984020	TTCTACAGTCTGTTGCTC	3	+
chr2	65496446	65496474	GGGGGAGGGTAACAATGGGTGGTCTTCTG	10	+
chr2	85843443	85843469	GCTCCCGGGGCAGCCCTGTGCGCGTGA	5	+
chr2	86676182	86676210	TTTAAGAGTTGTAGCCTTAGGGTTAAAAG	7	+
chr2	97498954	97498981	TCCCTGTAGCCCTGCTCCCTCCCTGGAG	3	+
chr2	99814915	99814943	CACTACACTCTTAGATAATCAAATAAATG	8	+
chr2	101208272	101208293	GTGTGGTGGGGGGGGGGCGGAC	5	+
chr2	101530896	101530923	TAAAACTCCATGTTGATGTGCAATGGCG	3	+
chr2	110036039	110036060	GGCTGCCTCGGTGTCTGGAGAG	4	+
chr2	114674507	114674533	GAGGGTGATGAAAGGTGTTGATGACCT	4	+
chr2	114988358	114988379	CAATAGCTCAGTTGGTAGAGTG	6	+
chr2	118575092	118575117	TTAAAAAATCAAAACAAAAGCCCATG	4	+
chr2	152293811	152293832	ACACTTATCACTGCTGTTCATG	3	+
chr2	153616764	153616789	AAATACTTCTTATTTATACATTTAGG	10	+
chr2	170684490	170684516	ACTTCAACATGTTCCGCAGCCAGGCCG	3	+
chr2	205736949	205736976	CCAAATTTTATACATACACATTTTATAG	9	+
chr2	207024542	207024561	ACCTTTAACCTTCGGTCCGG	3	+
chr2	217002661	217002690	AGTCAAAACACTTCACTTTTCATATGCCAG	3	+
chr2	225122013	225122031	TTTCTACAGTCTGACGATA	110	+
chr2	227860148	227860176	AAATACCAGAAATAGCCCACCACCCTACG	3	+
chr2	231743899	231743926	ATATTTTCTCAATTAGATCTCTTTTCAG	12	+
chr2	239914514	239914534	TTCCCTGCTGTTTCCAGCATG	3	+
chr2	242667942	242667967	GAAATCCTGTAGGGGAAGGCAGGCTG	4	+
chr2	9549830	9549856	AAAACCACCTAGATTAGTTCCTCCAAG	12	-
chr2	15525768	15525786	AAGTTTTACGAACTTGAGT	3	-
chr2	20966240	20966264	ATCTCTCTATGCAAGCTTTCTCCAG	4	-
chr2	24701618	24701640	ATATTAAAAATTTTTAACAACGG	5	-
chr2	43450342	43450368	TATTTATTTCATTAATTTCTTTCCTTG	6	-
chr2	45796534	45796552	TGGGCTGAAGTGCGCTATG	7	-
chr2	47312969	47312988	GGGAGATTCCAGAGTGGTTA	7	-
chr2	54014009	54014031	GGGGCTTCTGGGACGCAGCTCTG	3	-
chr2	55253624	55253646	TCACAACAGATAATTTAACAAAG	4	-
chr2	61705109	61705134	TGTTTACCAAGCTGTAGTGCTTTAAG	4	-
chr2	61719187	61719211	AACAACATTAACACTATTATTTGTG	4	-
chr2	69565123	69565136	CTTTAACTGTGGGG	3	-
chr2	86257465	86257492	ATCAACTTTGACATGAGCTCCCTGGTAG	3	-
chr2	86332837	86332863	CAGGGCATTTCCTTCGGGATGTATTCG	3	-
chr2	96917845	96917866	CAGTTCACTGCTGTGATGCCAG	9	-
chr2	96963171	96963194	TCAGCTTCCTGATGGATCCTTCCG	3	-
chr2	99094163	99094182	CTGTTCATCAGACTCCTGGA	4	-
chr2	111408286	111408315	TATTCAGCATCCTTACTTCGTCTGAGCCAG	6	-
chr2	113513828	113513855	ACATCATGTGTACTGCAAAAGTCAAAAG	3	-
chr2	121915237	121915262	TGGGTTTGAACCCCACTCCTGGTACC	12	-
chr2	125714288	125714308	CAGAGTTCTATAGTTCTTCTC	7	-
chr2	133012127	133012154	CCATGAATGAGGAATTCCCAGTAAGTGC	20	-
chr2	133012295	133012333	AGGGACAAGTGGCGTTCAGCCACCTGAGATTGAGCAATA	66	-
chr2	133012657	133012687	GGCGATGTGGCGGTGTTATTCCCATGACCCG	23	-
chr2	133012744	133012776	CAAGAATGTTTTCATTAATCAAGAACGAAAGTC	73	-
chr2	133013076	133013111	TTGTTGCAGTTAAAAAGCTCGTAGTTGAATCTTGGG	458	-
chr2	133013129	133013186	TAATGAGGATCAATTGGAGGGCAAGTCTGGTGCCAGCAGCCGTGGTAATTCCAGCTCC	1200	-
chr2	133013251	133013273	TCCTGACACGGGGAGGTAGTGAC	51	-
chr2	133038445	133038470	AGGCGTCCAGTGCGGTAATGTGACTG	120	-
chr2	133038688	133038714	ATCTTGGTGGTAGTAGCAAATTTTCAA	12	-
chr2	133038905	133038931	GAGCGTTGGGCCCATACCCGGCCGTTG	6	-
chr2	133038980	133039019	CAGGATGGTGGCCATGGAAGTTGGAATCCGCTAAGGAGTG	240	-
chr2	136627827	136627848	CATTCCAAGACCTGCCTACCAG	3	-
chr2	141698784	141698802	GAGTTCTATAGTGATGATC	15	-
chr2	149583258	149583283	TTGCAGTACCTCCAGGAATGGTGCAA	23	-
chr2	151344146	151344173	CTCGGAATTGGACTTGGGAGGCGCGGTG	3	-
chr2	165518253	165518280	ACTTACTTATAAATTAAATTCCAAACAG	9	-
chr2	198274706	198274721	ATACTCCTTCCTTAAG	3	-
chr2	212972963	212972989	AATCTACCCTCTGAGATGCTTTTTGGG	7	-
chr2	230045487	230045515	CCCGAATCCGGAGTGGCGGAGATGGGCGT	45	-
chr2	230911289	230911316	ACTGTGCTGCTGAAGTACCTGTGCGCAG	7	-
chr2	233681070	233681090	GGGAACTCTAAGGAGACTGTC	9	-
chr2	238376725	238376745	GGTGAAAGGTTAAACAAACTT	5	-
chr2	241460403	241460430	CAGAGGTGTGTGTGCGCCTGTGTGTTTG	4	-
chr2	242191453	242191477	TAGCACAGTTACAGGATGCTGTTAG	3	-
chr2	242192885	242192910	TCACATCGAGTTCACAGAGGGCGAAG	5	-
chr3	9483347	9483364	TGGACACTCTTATAATAG	3	+
chr3	9484992	9485018	GTGCGACACATGATTGCAGATGGGATG	4	+
chr3	9518277	9518303	GACAACCATTCCAAAAGCAGGTATCTG	3	+
chr3	10080993	10081004	ACTCATTGTCAG	3	+
chr3	10081463	10081492	ACATCATCACCAGCCTACCTGAGATCCTAG	4	+
chr3	10107627	10107653	TTCTCTCATATTTCTTACTCTCAACTG	3	+
chr3	10130547	10130564	CCATAGAGGAGATTGCTG	3	+
chr3	10131925	10131949	TTCTAAGCAGTGCATCATGGTGTGG	3	+
chr3	33094335	33094354	GGTTCCAGGAAATAGCTCCA	12	+
chr3	49568318	49568341	ATAAGGGTGTGCATTACATTTCAG	14	+
chr3	50127849	50127877	CTAAATCTTCAGTGGGACAATGGGTTCAG	5	+
chr3	52514500	52514524	TGTTGCTTGCTTGGTGAGGACTCCC	12	+
chr3	87288043	87288060	TTTTACATTCCGACGAGC	4	+
chr3	108250301	108250327	TACCCATATTTGCAGCAGGTCTCCAAG	15	+
chr3	127340711	127340740	AACTCGGGGTACTAGGGTCAGGGCTTATAG	6	+
chr3	127775565	127775589	GCTAGGGATCTCTCCTATTGTCACG	3	+
chr3	128598544	128598567	TGCGGGCTCTTCCTGCGCACCACG	3	+
chr3	128979216	128979243	CTATGCTGCTGTTCGTACCCTCAATAAG	3	+
chr3	129612912	129612938	CCTTCCTTCATTCCACCTAGCAGGCTG	3	+
chr3	151082916	151082945	GTGACAATGCGGCCAATCGCTACAGCTTTG	3	+
chr3	152163270	152163299	CCCAATACCAGGTCAACCAGGCTGCAGCTG	3	+
chr3	155888413	155888435	TCTACCATTCCCTACAATTCATG	6	+
chr3	157943679	157943707	ATAACAGATATTAAGTAATAGAAATTAGG	4	+
chr3	176124597	176124617	GATTTCCACTGTCCTTATTTA	6	+
chr3	179046391	179046420	CCAAGGTTATTTACTTATATAACATAATTG	13	+
chr3	183899482	183899506	AGCGGGAAGCAATCAATTGCCATTG	8	+
chr3	184040201	184040223	AGGAGGCTGTTGGAGACCTTCTG	3	+
chr3	184045418	184045433	GCTCTCTCTGAGGAGG	3	+
chr3	184046848	184046874	GCTTCATGGTCCATTGGTGGAGTGGAG	3	+
chr3	184049155	184049181	TTGGGGATGGAGTTGGGTTAATTCTAG	10	+
chr3	184049260	184049289	AAGGTGGAGTATACCCTGGGAGAGGAGTCG	10	+
chr3	184209466	184209483	ACCGGCTAATTCCGTGCC	5	+
chr3	193352735	193352759	TCACATAATGCATGCTTGGGTACTG	3	+
chr3	193863672	193863695	TCAAAACTCCTGTGCTGATTAGTG	8	+
chr3	197768068	197768088	ATGCAGTTTTAAATGGGAGGT	27	+
chr3	11643306	11643332	ATGAGTCGCATCTTCAACCCCCATCTG	3	-
chr3	12685333	12685359	TATGAGCATCAGAATAAATTATACAAG	3	-
chr3	12881053	12881073	CACTCTGCACAGACGCTAACC	4	-
chr3	12977156	12977177	TCTGAGTCGGACTACTCAGACG	7	-
chr3	18588443	18588461	AGTCTAATTGAACGTACCA	11	-
chr3	28092828	28092849	GAGAACATGAAGTTGGAATTGT	5	-
chr3	29349963	29349985	TTTATTTTCTCTTCTTAAAACCA	3	-
chr3	33673784	33673808	TTTTACAGATGTCCCTTCTATTCAG	3	-
chr3	38770020	38770040	ACCTGGTGGTGAGTGGTGAAC	6	-
chr3	44526645	44526666	TAAAATGGTACCGTAACTTTGG	8	-
chr3	47912221	47912248	ATTTCCACCCACTGTTCCCAGGCCCACC	3	-
chr3	49062372	49062396	AAATATCGCGGTATGGGTTCTCTCG	3	-
chr3	50325473	50325495	ACATGGGGTGGGTAGCTGGGGGC	5	-
chr3	51728479	51728508	CTGCCTGGAATACCGGGTGCTGTAGGCTTT	10	-
chr3	53267186	53267208	ATCATTGCCAAGACCTTCAAGGG	3	-
chr3	56683060	56683078	TTAAACCTTTGGGAGACCG	13	-
chr3	113415278	113415307	ACACTCCTGCCTTCCCCTCCTGGGATCATG	6	-
chr3	130405060	130405081	ACATCCACCAATGCTGGCTCTG	3	-
chr3	131221754	131221774	AAAACTTCCCCACGGCTACTG	6	-
chr3	145787327	145787353	TCCTTATTGTAGCTACTGTTTTTAATG	8	-
chr3	156874793	156874819	AAGCTGTCGTCATGGCAACAGTGAGTG	6	-
chr3	156877649	156877673	CAGGATGGGCTCGACCTGCCCAGTG	5	-
chr3	156877712	156877735	TTTCACTTACCATCGACCACTCTC	3	-
chr3	156877797	156877818	GGGCGGCTCCAGCTCCGGGACG	3	-
chr3	160218341	160218369	TTTTGAGGTTATGCACACTAAATTAAATG	11	-
chr3	168984431	168984451	AATATGGGACAAGAAGTACAG	5	-
chr3	169334524	169334553	ACCCAACTCTAAAGGGTGGCTTTGTAGATG	9	-
chr3	181540659	181540679	AATACCGGGTGCTGTAGGGTT	5	-
chr3	185641715	185641738	TTGGGCTGAGCTTGTACACCACAG	4	-
chr3	185643282	185643292	ATTCTCCCATG	3	-
chr3	193733547	193733565	TCTGTCGGGACCTGAAAGA	3	-
chr4	506874	506900	ACTCTTAGGCTTCTTACCAAGGCCTAG	7	+
chr4	1742687	1742709	AAAGAGGTGATCGAGGGCTACCG	3	+
chr4	13473393	13473414	TTGTTTAATAAAAACACAGTAC	5	+
chr4	25268108	25268133	CCCTCTTATTTTTTTCCTATTAAACG	4	+
chr4	25931378	25931401	AAATCAATAATCAATTAATAGAAG	6	+
chr4	26358589	26358612	TGCATACAAGCATGGAGGTAGCAG	3	+
chr4	26367428	26367455	AAGTAAAGGTTGTTAGAGAGTATCTAAG	10	+
chr4	44449708	44449728	TGCTCCAAGTAGGTGAACTTG	5	+
chr4	44705204	44705232	AACTATCTCATTTACTTTAGACAACAAAG	10	+
chr4	58679179	58679199	CAAAGCATTGTGACGGTCTTT	6	+
chr4	63086434	63086455	CATTCAAGGTTCATGATCTTGA	5	+
chr4	76452784	76452813	TACCTTTACTTACATGTGCTTTATGGTAAG	14	+
chr4	76807187	76807218	TGAGACAGGTTAGTTTTACCCTACTGATGATC	550	+
chr4	81414561	81414584	AAATTCCAATTGGCTAATTTAAAG	7	+
chr4	88730825	88730843	AGGCTAAATATTTGTTTGT	12	+
chr4	103533235	103533255	CAGAGTTTACATCTGATGATT	3	+
chr4	119512962	119512986	TTCCTGGAGCTGGGCAGTCTTCTCG	3	+
chr4	140309339	140309365	GGAGTAAATGTTCTTGCCTTCAAATAG	3	+
chr4	461206	461230	AATTTACTACTTAAAATATCTTATG	13	-
chr4	781173	781191	TGAGGGGGACAATATTCAG	5	-
chr4	861176	861203	ACTGGTGCAGAAAATGCCTCTTCCAAGG	3	-
chr4	1718182	1718203	GGGTTTGAGTTGAGGACCAAAG	3	-
chr4	26573731	26573752	TTGGAAGGGATTCTGAGTGTCA	3	-
chr4	57266982	57267008	ATTTGGTTAGCACTGTTCCAGAATCTG	4	-
chr4	65137710	65137726	TTCACAGTCCGATGATC	83	-
chr4	70296659	70296696	ATCAACTAGCCCTGAAAATGGATGGCGCTGGAGCGTTG	67	-
chr4	70296700	70296732	AATCCGCTAAGGAGTGTGTAACAACTCACCTGC	486	-
chr4	74081943	74081965	ATAAACCATTGCATGTTAACATG	6	-
chr4	74589983	74590001	ATCAATATGGTGACCTCCG	4	-
chr4	78710539	78710564	ACTTTTTTTTCCCCTTTGGCTAAAAG	8	-
chr4	83752804	83752827	ACCACTGGGGCCTCCTAAATCCAG	3	-
chr4	91802077	91802100	AACTGAAACATCTAAGTACTTGCA	15	-
chr4	95457894	95457914	GGAACTCTAAGGAGACTGCTG	6	-
chr4	98167188	98167208	ACTGGTTTGGGGAGGGTGGCA	3	-
chr4	113889651	113889672	TTTTGGTGGCAGGATAAATTTA	4	-
chr4	136717119	136717139	CAGCCTTCATTTATTCTCAAA	25	-
chr4	139104372	139104394	CTTTGGCTCCATGAACGGTGGTG	3	-
chr4	159255568	159255588	AATATTATCCACATCATCATG	10	-
chr4	170006567	170006583	ATGATGATCCGATGATC	5	-
chr4	187630808	187630831	ACTTATGTGGGGCATCCTGTCAAG	7	-
chr5	1801739	1801763	CATCCGCGGCCCTGGTTCTGCGCCG	3	+
chr5	6751188	6751212	TACCAGTTCAGTCTGCAAGCGCCAG	3	+
chr5	7900457	7900478	TTACTTCCCAGAGAACTTCACA	3	+
chr5	13380094	13380114	AGATTGAGAGAGCTTTTTCCT	5	+
chr5	13723159	13723180	CAGTGCCTGGGAAGTTTTGAGG	7	+
chr5	33457475	33457495	AGCTAAAAACCGAGATCATAG	3	+
chr5	44811118	44811142	ATGCCCAGTTCATTTTTACTGGGTG	3	+
chr5	51589521	51589550	ATACCTAAATCATCTCTCTCAAATTCAAAG	6	+
chr5	65440162	65440181	CGTAGACGTTGGGGAGCGGG	4	+
chr5	70845397	70845425	TCAAATCAGTGAATACCGAAGAAAGGGGT	3	+
chr5	71146849	71146878	GAGGGGCCCGTGCCTTGGAAAGCGTCGCGG	37	+
chr5	80540191	80540207	AGTTCGACAGTCTGATG	4	+
chr5	81643991	81644011	CCGGGTAATTTTTGAAATTTT	4	+
chr5	82878939	82878964	AAGAGAAGAGATTATTTTCCTTTCTG	3	+
chr5	84518284	84518307	ATTGAATTTTGATTTTACTTGTGT	25	+
chr5	86584538	86584561	TTGCATGTTCAACTTTACCCCAAG	6	+
chr5	87771054	87771079	TTTGCATGTGCTACTCCTTTTACTTG	11	+
chr5	90016854	90016877	ATCTGAAACAGCCTTTGGCATGAG	4	+
chr5	93966229	93966252	ACTATATAATTCATAGTGCCAAAA	3	+
chr5	95131567	95131590	TTTCTGCTTCCATATATTTCCCAG	4	+
chr5	109112796	109112816	ACATGGGTATAAAATGGGATG	7	+
chr5	112849414	112849435	AATGGCGCAGGCTTCACTTCTG	3	+
chr5	115177632	115177657	AGGGGGCGGGTGGGGAAGGATCGCAG	3	+
chr5	121279845	121279862	GTTTTACAGGTGACGATC	11	+
chr5	126172600	126172628	AGGGAGGGAAGGGTTTCTCTATTAAAATG	14	+
chr5	138650377	138650401	ATATCAATGGAGCAAGTCACAGTCG	5	+
chr5	139838873	139838900	CTCCACACCTCTGATGGAGGCATCTCAG	5	+
chr5	139920273	139920298	TAACTAGGGACAGAACTATATTAGCA	3	+
chr5	140098541	140098570	TACATTGTAACCACCTCTCTGGGTGGTTCG	16	+
chr5	142988149	142988168	GGTTTAACACATGCAAGTCG	34	+
chr5	143579195	143579214	TGGGAGTTGGCTTTACTTGA	9	+
chr5	145834673	145834697	AGTGATGCGAGGCCCACCACCTCTG	3	+
chr5	145886738	145886759	CACTTTAGGCAACTTCTGGATG	5	+
chr5	158715851	158715876	TGCCTTTCCCATAGGCTGTGGCAAAG	3	+
chr5	162866400	162866423	AATGACTGCAAGACTAAGGGACTT	3	+
chr5	176503570	176503594	CCTCTTAGTCATTTTCCATTCACTG	3	+
chr5	177637555	177637579	TCAGGGTAGTACAAACTACGGCAAG	3	+
chr5	892549	892574	ATTTCGGGCAGGGAACCGGGCACACG	11	-
chr5	6347735	6347755	GTCGGGCCTGGTTAGTACTCG	6	-
chr5	36880369	36880389	CAAACATGTAACACAGATATG	3	-
chr5	37290103	37290129	CTCCCTTTTCCCTATAATCTTCTAATG	3	-
chr5	37358198	37358219	ACTATTCTTGCTGTGGGGCTTG	3	-
chr5	53214684	53214709	TACTTTTCAAGTTTAATGGACCTTCG	8	-
chr5	60449749	60449778	AAAAACTTTTAGAATAACAACAAAAACTTG	7	-
chr5	60969126	60969146	CAGAGGGAGTTCAAAGGGGTT	3	-
chr5	61645893	61645908	CTACAGTCCGTCGATT	45	-
chr5	73936237	73936266	TCCTCTCCCCGGCTGGCCCTCCTTTCTCCG	4	-
chr5	92756776	92756800	CCAGTCAAGCTTAAATCACTCAAAG	7	-
chr5	114956244	114956270	CTCCAAAAATGGGACATACAAATTTTG	7	-
chr5	115144240	115144261	CCTGTGGCTGGATCCCCTCTTT	11	-
chr5	124081525	124081554	CTCTTAAAAGACATGCATATTTCAAAAAAG	6	-
chr5	133291905	133291934	ATAAAATGTTACAGAGATACTATTTTTTTG	13	-
chr5	133295189	133295213	TTTACATTACATATCACAACAAAAG	10	-
chr5	137486666	137486687	TAATGGAGCCCTTGTGCATCAG	3	-
chr5	137500822	137500830	ATGTGGCAG	3	-
chr5	137537048	137537074	AAAAACACCAAGCTCGAGAACTTGATG	5	-
chr5	138732154	138732178	AAACTTCAAAGACAGTGGGTTCCAG	7	-
chr5	140894984	140895006	AAAGAATGGCACTCTTGGGCTTG	3	-
chr5	145537317	145537342	AATATACTTTACTCAAATTGAAGGTG	11	-
chr5	149825114	149825141	TTTATTTTGAAGCATTGGCCCCAAAAAG	9	-
chr5	149826375	149826401	CCCTACACATCAAACTCCGGGCCACAG	24	-
chr5	150073719	150073748	GCAGTGTGCTTTCATCCAGTTTGCCACACG	3	-
chr5	174541797	174541841	AACCCTATTCGTGATGGGGATTGGGGATTGCAATTATTCCCCATG	33	-
chr5	178045227	178045253	CACCCATATCTTTTCTTTCATCTTAAG	7	-
chr5	178540044	178540063	CTCATGCTGTACGGCATCTG	3	-
chr5	179435281	179435303	CCCTTGGCGCCTGGCTGGAGTAG	3	-
chr5	180615444	180615470	TCATCACGTTCGCCTAACACGCGAAAG	147	-
chr5	180618744	180618765	AACAGCCGGCTCCATAGCTCAG	7	-
chr5	180669227	180669251	TGTGGTTATCTCCTCAGATGGCCAG	14	-
chr6	4894251	4894276	TGGAGCTTGTGAACTTGTTTGCAGGT	3	+
chr6	13978350	13978378	ACAGGGTTTCTCTCAGCACTGCCAGACAG	8	+
chr6	25227758	25227777	TCAATCTAGGAATGGCTTTT	3	+
chr6	25488314	25488342	AACTTGGACATGCATCATTTAAACACCAG	11	+
chr6	26553787	26553811	ATCCCCGGCATCTCCAAGTTGTTTT	3	+
chr6	26554344	26554364	ACAGGTGGCCGGTTAGCTCAG	3	+
chr6	26554406	26554429	CGATCCCCGTACGGGCCAACTTTG	11	+
chr6	27263207	27263228	CTTCAGGTTCCATGGTGTAATG	10	+
chr6	27447509	27447537	ATTCCCCGACGGGGAGGAGGCTTAAACTT	3	+
chr6	27500022	27500044	AAATCCATTGGGGTTTCCCCACG	10	+
chr6	27599238	27599249	CAACAGTATATG	4	+
chr6	27636359	27636376	TGTGGCCGGTTAGCTCAG	10	+
chr6	27656023	27656046	CGATCCCCGTACTGGCCAAGTATT	7	+
chr6	28180849	28180871	CTAATCCATTGTGCTCTGCACAC	23	+
chr6	28574977	28575007	GTCCCGGGTTCAATCCCCGGCACCTCCACCA	224	+
chr6	28697128	28697147	TGTACGAGGCCCCGGGTTCG	9	+
chr6	28908919	28908944	AATCCCACTTCTGACACAACTATCTT	5	+
chr6	28950033	28950056	TTCCCGGTCAGGGAATGAGGTTTT	5	+
chr6	31603788	31603815	AGGCTTCCGCCCTGGGACACCCTCACTG	7	+
chr6	31604315	31604344	ATTTTTATTCTACTCCTCTGCAGCCTGGTG	5	+
chr6	32942240	32942266	CTCCCTGGGGAAGGGAATGCAGGGTTG	6	+
chr6	32948630	32948654	TCTGCAGTGGGGGAGGGATGCAGGG	10	+
chr6	33371780	33371795	TGCTTGTGTCCTGGAG	3	+
chr6	36199136	36199158	ACACAACTTCCCAGCTCTGCAAG	13	+
chr6	36564635	36564663	CTATGGACCACTCCGAAGTGTGTGGGTTG	6	+
chr6	42541587	42541612	CACAGCATGTTTTGTTGGGACCAATG	3	+
chr6	42643902	42643928	ATACAGATCTTACTTACCTCATGTACA	3	+
chr6	43039070	43039093	ATCCTGACCCGTGCCCATGTACAG	3	+
chr6	47592475	47592496	TTTTACTTTTATCCTCTTACCG	4	+
chr6	55814878	55814898	GCACATGATGCACGGTGTGCA	3	+
chr6	58149277	58149309	AGCGTGGCGCTAATAACGCCAAGGTCGCGGGTT	74	+
chr6	64415531	64415558	ATAAAAAGGTTGGGGACTGCTAATCTTG	11	+
chr6	73053497	73053516	AGTATTCTAAGGTGTTTTAG	3	+
chr6	83321622	83321644	AGTTCATAGTGATTTCCCTCTCT	12	+
chr6	83907060	83907080	AATTCTACAGTCCGATGATGT	78	+
chr6	88001819	88001843	CACATAACTTAGATGAGAATTCCTG	13	+
chr6	102265427	102265449	TGATAGTGCAATGGTATAAGTGT	42	+
chr6	108998980	108999002	GTAGAGTAGTTAGAATAGCACTG	8	+
chr6	112620040	112620059	AGATCCCATGAACTTTTACT	4	+
chr6	121007810	121007853	ATCTCGGAAGCTAAGCAGGGCCGGGCCTGGTTAGTACTTGGATG	48	+
chr6	136849342	136849361	GAATCCTAGATCGATCTCCA	4	+
chr6	144537714	144537750	ACTTAAGATCCAATGGACATATGTCCGCGTGGGTTCG	40	+
chr6	145529611	145529631	TCTTAGAGTTCCTAGGGTCTG	3	+
chr6	149397647	149397668	ATTTACTTACAGGGCCTTAATG	5	+
chr6	157351207	157351224	TTCTACAGTTTGACGATT	194	+
chr6	161530796	161530820	TACATCTTCATGGAGTACTGCGATG	3	+
chr6	161530841	161530858	TCAAGGCTGGGACTTCAG	4	+
chr6	5733726	5733746	GTATTTTGGAAAGAGAGTCAA	3	-
chr6	15514858	15514875	TCTGACGATCTGACGATC	49	-
chr6	18225278	18225303	ACTCACATAGGTAGGTATCTTTATAG	12	-
chr6	26312815	26312841	CGAATCCTGCCGACTACGGCGTGCTTT	21	-
chr6	26331668	26331691	TTCAAATCACGTCGGGGTCAACAG	7	-
chr6	26603313	26603336	TTCTGTGGCACAATTGGTTAGCGC	10	-
chr6	27017052	27017073	TTCTGGTTTGGCTTTTTGGCTG	7	-
chr6	27144985	27145009	ATCCCCGTACGGGCCACTTCCGTGG	4	-
chr6	27248093	27248118	TCTGTAGTGTAGTGGTTATCACGTTC	42	-
chr6	27302761	27302782	TCCCTGTCCAGGCGCTAAAAAT	5	-
chr6	27302812	27302841	GCCTGGGTAGCTCAGTCGGTAGAGCATCAG	127	-
chr6	27521218	27521237	AACCCATTGGGGTCTCCCCG	3	-
chr6	27640220	27640240	CTGCTCACAGCGTCGCCATTT	14	-
chr6	27640288	27640313	GGAGCTGTGATGGCCGAGTGGTTAAG	4	-
chr6	28763757	28763776	TGCACGAGGTCCTGGGTTCG	28	-
chr6	28779848	28779875	TCCTGGGTTCAATCCCCAATACCTCCAG	5	-
chr6	28863992	28864015	AATCCCACTTCTGACACATACTTT	8	-
chr6	28864054	28864074	ACTCAAGCTAAGCTTCCTCCG	10	-
chr6	28921033	28921059	CGAACCTCAGAGGGGGCAGCTGCCATT	6	-
chr6	30570217	30570246	GAGGTCGCTCTGGAGGAGGACCCCCAAATG	4	-
chr6	30668020	30668045	TTTTAATGGCCATTTTATTTTATTTG	5	-
chr6	30681842	30681861	AAATCTTAGCCTGGGACAAG	3	-
chr6	31506545	31506577	AATATGAGCGCTTCTCTAAATACATGCCCAATG	12	-
chr6	31506579	31506625	TACTGGTGATGTGTCACACTCGGGAGTTGGCTTTTCAGATCAGCAAG	9	-
chr6	31507014	31507034	CCTCAGGCCATTCTGGGAATG	3	-
chr6	31508270	31508320	CCGGCCCAGTTATGGCAGAGAACGATGTGGACAATGAGCTCTTGGACTATG	12	-
chr6	31694899	31694913	AGAGAGCCTCAATAT	3	-
chr6	34256320	34256344	TTTTATTGAGGGTGGGGGTTGGGTG	6	-
chr6	38643873	38643893	ACTATATTTAGATTTCTCTAG	12	-
chr6	43491389	43491416	AAAGGGAGTTAGGGCTTAAACTATTCTG	6	-
chr6	43519111	43519138	ATACCAAGGATCCCCTCATCCTGTCCTG	3	-
chr6	48036681	48036700	GCTGCTCATGCGGTGAGAGC	5	-
chr6	52146931	52146952	TCGTCCGCAGTGTCCACTACTG	3	-
chr6	56393639	56393664	TTTAGAACTACTTAAACAAACCACAG	8	-
chr6	83716038	83716061	CAGGGTCCTATCTCCAAATACAAG	9	-
chr6	87118477	87118498	TCAATTCTCTTCACTTCTGCCA	7	-
chr6	90406176	90406191	CTTTCCTCCTCTCACG	7	-
chr6	97584383	97584410	ATTAGTTTACACACCCACTAAATAAACA	3	-
chr6	111695429	111695458	AGGTAGCACAGAATACACAGATATCTTCTG	3	-
chr6	118456350	118456371	AATGACCCTCTGGTGGACTTGT	8	-
chr6	119770461	119770482	AAAGGATGTGGGATTCTCAAAA	5	-
chr6	135771743	135771762	TGATAAGCTTTGGGGAGCTG	3	-
chr6	136561813	136561837	TTATTGCTGCTACACTTCCACCAAG	8	-
chr6	136582223	136582252	AATAATAAATATGAAGTAAGATTACAACAG	3	-
chr6	138754189	138754213	GGTCATCGCTATTCCCACTGCTCAG	5	-
chr6	160113851	160113878	CTCCGGTTTTGGGGTATCTGGGCTCCAG	10	-
chr6	170852740	170852763	TGTCTACAATCCTGTATTCAAGGC	3	-
chr7	897290	897314	CTGGGAACTGTATTTGAAACTGGCA	21	+
chr7	2102744	2102765	TTACACTGGGACTGAGACACGG	15	+
chr7	2409166	2409194	ATATTCCAGCCAGGGTAACCCTGATGCAG	4	+
chr7	5273199	5273228	TAATCTCTAAAACAATGGGACCAAGAGCTG	4	+
chr7	17383077	17383103	ATTCTTATTAGTTCCCCAAATACAAAG	10	+
chr7	26413855	26413882	TAACATAGCCATCAAAATTAATATTATG	9	+
chr7	29824597	29824617	AGAGTGGTTGCTGTCAGGCCT	6	+
chr7	30634542	30634556	CCTCTCCGCGTCCAG	3	+
chr7	50535603	50535623	GGGCATCCTGTCCGCTCTGTC	5	+
chr7	68527467	68527492	TGCGGGTAAACGGCGGGAGTAACTAT	29	+
chr7	68527504	68527527	GGTAGCTAAATGCCTTGTCATCTA	9	+
chr7	80963000	80963024	TGCGGTAATTCCAGCTCCAATAGTG	20	+
chr7	83338030	83338050	GAGTTCTATAGTCCTATGATT	15	+
chr7	92158298	92158321	TATGACCAGCCTACGGAAATAAAG	3	+
chr7	98527801	98527823	CAAGTATCATCCTGGGCTCCAAG	4	+
chr7	99008757	99008781	CTGGGAGTTGATTGAGCCAACACTG	3	+
chr7	99045758	99045777	TTTCGCCACATCAGTGGTGA	4	+
chr7	99209617	99209638	CGGGGGGGTGCTCACAATCATG	6	+
chr7	99981046	99981071	ATTGGTAGAACGTAATGGGGAGGTTG	14	+
chr7	100479297	100479317	ACCCATACCACAGTGGCTATG	3	+
chr7	101576229	101576254	TGAGACACGCTTTTCATTCATACTTG	14	+
chr7	105584419	105584445	CCGAGCAACAGTGAGACCCTGTCTCTA	3	+
chr7	106719342	106719367	CATGGTGGGAAGGGAGGATCTTTCTG	4	+
chr7	107461936	107461960	CTCCTGCCACCAAAATTCTCCATAG	3	+
chr7	116522625	116522651	ATGGGCAGAAATTATTTTTTTTCTCAG	13	+
chr7	129357062	129357085	GAACAAAATTGGGCCACGTTACAG	3	+
chr7	131172663	131172689	CTCTCCTCATCCTATTCCTAAATTAGG	14	+
chr7	132990686	132990711	ACCTTCGACTAGAGCTTCACAGCAAG	3	+
chr7	133468788	133468813	TTTTAACTATCTTTCCATTTTCAATG	3	+
chr7	135261061	135261083	AGTAGCTGTTCTTCTGTACTGGG	3	+
chr7	140389416	140389444	TGATCCTGCATCATGCCCGGGCCAGCGAG	3	+
chr7	142991838	142991866	TCCATGTTCTATGTGACCAGACTGCACAG	3	+
chr7	156974874	156974902	CATTCCGGCGCTTGCAGATGCGCAGACCG	5	+
chr7	5540395	5540422	CCAACTTCTCCTCCGCCATGCCCCGCAA	3	-
chr7	26240206	26240223	ATCGGGCTGAAGCGACTG	3	-
chr7	42374421	42374444	TTTTTTACTCAGCATGTTTTCAAG	6	-
chr7	44608548	44608573	ACTAAGCAGGCCATTCGGGAGGCAAG	3	-
chr7	97498378	97498392	ACAGAGGTCCAGATG	3	-
chr7	99021441	99021463	CCGGTGAACGAAGTGGTCATCCG	3	-
chr7	99690499	99690521	TTCCCTGCTGGCCTGCCCCTTGG	3	-
chr7	99691895	99691908	ACTACATCACAGCA	3	-
chr7	99695800	99695822	TCAGCGTCACTGGTATTTTCTTG	3	-
chr7	100033106	100033129	ACCATCTTGTGTGACCCAGAAACG	7	-
chr7	128641247	128641270	TCTAACCTACATGAAGCTGCTTCG	3	-
chr7	129841730	129841755	TCCTCAGGTGGCAGTGGTTCTTATAG	3	-
chr7	135611593	135611622	ACGCAGTTGGGTTTCTCATAAGTATCCTAG	14	-
chr7	137649197	137649218	AGTGCTCAAAAGGCTAAACACG	3	-
chr7	140086578	140086600	AATACCGGGTGCTGTAGGCTTTA	7	-
chr7	150776666	150776685	AGGTCACACTGCAGGACTTG	3	-
chr7	158473421	158473446	ATTATATAAGCCCATCCTTTGGAGAG	3	-
chr8	8898486	8898505	CTGAAATTGCATGCATACAA	19	+
chr8	9414143	9414167	TTATTAAGGGTTATGGGTTTGGGTG	9	+
chr8	17892998	17893026	ATGCTTATCTATTCCAAGTCTGCTAATAG	4	+
chr8	21839301	21839328	TAACTATCAACTGGGAGAATTGGTAAAG	3	+
chr8	21863272	21863299	TCCCTCCCCTTGGACCGTGTAGATTCTG	3	+
chr8	22106133	22106158	ACATGGAGGTGGACATACCTGCTGTG	3	+
chr8	25317957	25317983	AATTACCTCCTAATCCTTGCACACCAG	3	+
chr8	28421250	28421277	TTTTTATAACTTATCCATATGCATGATG	14	+
chr8	29963400	29963422	TCAAATGGACTTCCTGTCATTTG	8	+
chr8	37553699	37553726	TACCTGCAGCCGCTGTCCTCCACTCCCG	3	+
chr8	42163874	42163898	TTATTGACCTAGGATATGCCAAGGA	4	+
chr8	42979123	42979152	TTTTTTTAAAATCCATTCAGCCAGTCTATG	10	+
chr8	48874638	48874654	TTCACCACTGACATACG	4	+
chr8	48887470	48887498	GTCTGCAACTGATCCCCGGACTGGCATCG	4	+
chr8	86393685	86393714	TATTTTAGATATATTCTCTAATAAAATTCA	13	+
chr8	89968309	89968328	ATCATAATGCAGGTGTCCTA	9	+
chr8	95805881	95805909	TAAAATTTAGCAATTTCCTATTCAAACAG	10	+
chr8	102053456	102053485	CAGGGTCGGGCCTGGTTAGCACTTGGATGG	8	+
chr8	110354073	110354100	TTCCCTCACCACCAAAACCTCCCTCATG	3	+
chr8	110357036	110357064	ATTATTGTAGTAGACTTAGTATTTCTTTG	12	+
chr8	122827872	122827900	GGCTCTGTTGCGCAATGGATAGCGCATTG	21	+
chr8	124088317	124088339	ATTCATCTTTTTTTCCCTATACG	3	+
chr8	124796785	124796813	TTTCAATAGATGAGCACACAAATGTTGCA	3	+
chr8	125498956	125498982	ATGTGCCTTTTATTAACTGCAGTCCTG	3	+
chr8	128925531	128925556	CATTCCTCAGGGTCAGGCGCAACATG	16	+
chr8	130550303	130550321	ATCCACCTGGAGCACTTTT	3	+
chr8	141436035	141436055	GGGGCAACTTCATTTCAGAGC	5	+
chr8	4873764	4873782	TTTCTACTGTCTGACGATT	45	-
chr8	6413957	6413976	GTGGGGATGATGTTAAGTCC	5	-
chr8	8756522	8756541	AGGGTGAGTTGACCCTTAAG	5	-
chr8	17318014	17318033	TGAATACTGAAGAGTGCAAT	5	-
chr8	18534842	18534866	ATCTGAACTCCTTGGCCTCCAAAAG	4	-
chr8	22733760	22733782	ACGTGTTAGCAGCTGCGGTAATA	18	-
chr8	22880041	22880066	AAACTCTCCCATCCAACATCACCCAG	16	-
chr8	33297049	33297073	AAAATATCGGGAGGTTTTAAGCAGG	9	-
chr8	38238496	38238519	AATGGGGAGGTGTGGGTTTTACTG	9	-
chr8	48762032	48762057	AGGAGTCTCTGTGTGAACTGGTTGCG	4	-
chr8	52756309	52756330	AGCTCAAGCTTATTGCTGGCAA	3	-
chr8	56755186	56755222	TCGTCCGACCTGGGTATAGGGGTGAAAGACTAATTGA	150	-
chr8	57872477	57872499	TTTCATTTTTAATCTAAAAAAAG	4	-
chr8	66609596	66609619	TCTTCAATAGCTCAGCTGGTAGAG	3	-
chr8	69218508	69218537	TGAAAGACTAATTGAATCATCTAGTAGCTG	8	-
chr8	70602465	70602494	AATGCCTCGTCATCTAATTAGTGACGCGCA	102	-
chr8	70602505	70602529	TGGTGGGAGTAACTATGACTCTCTT	8	-
chr8	70602580	70602606	GCGGGTGTTGACGCGATGTGATTTCTG	182	-
chr8	99557269	99557288	GGGTGACTCTGGGAGAGTAG	6	-
chr8	101734267	101734295	TGCTGAGAGTGCGGAGTGTGTGCTCCGGG	7	-
chr8	103840608	103840631	ATAATTCATTGGGGATAATGGGAG	4	-
chr8	105511545	105511567	TTTCAGACTGGCATATTTTTCAG	6	-
chr8	115545351	115545371	GCTAAATAAATCTGGAAATAG	8	-
chr8	120731593	120731619	TAAAATGTGGCTCCTACATACTTCCAG	6	-
chr8	120793309	120793337	AAAACAAACAACTTTATGAGCTTTCAAAG	11	-
chr8	124169501	124169523	TAGCGCGTCAGTCTCATAATCTG	10	-
chr8	133726832	133726851	AGTTTTACAGTTTTACGATC	12	-
chr8	144882710	144882729	GTGTCCCCCGGTGGCTCTTG	5	-
chr8	144896033	144896053	CCCGGAGAGCATCAAGTTCTG	3	-
chr9	1302825	1302844	GTGTGATCATACCAGTACTA	7	+
chr9	36572929	36572953	ACCAGCCGCGTCTCTCAGGACAGCA	3	+
chr9	36696208	36696227	TACAAACAGTTGGAGCCTTT	3	+
chr9	78116935	78116954	AAAGAGCTGTTGTAGACTAT	5	+
chr9	78720630	78720655	AGGTTTGACTCCTTCCCCCACCACCA	5	+
chr9	91940467	91940489	TTTACTCAGTGCCTGGCTCCCAG	4	+
chr9	91949245	91949270	AAATGCAGCATGCATGCCCCAAGAAG	3	+
chr9	93609382	93609406	CTCTCTCCTTCCTTTCTGGGAGATG	9	+
chr9	100433474	100433500	AGGCCTAAGGGTCATTTTTTCCTCATG	3	+
chr9	100435116	100435140	AATATAGCATATGGGCTGGGCGCAG	3	+
chr9	101867428	101867441	CTGGGGTGAGGCAG	6	+
chr9	101915184	101915210	TACATTAAACTTTTCAATCCCATTATG	4	+
chr9	110382928	110382950	GAAGGTATAGACAGCTAGGAGGT	15	+
chr9	122972671	122972699	CCCTCTCTCTCTCTCTCCCCTGCTCCCTG	13	+
chr9	124402393	124402416	GGGTCCTTCCTGTGCATCGCCCCA	6	+
chr9	128064431	128064456	AAACTTAATCAGGAGAACACACAAAG	3	+
chr9	128069982	128070010	AAGAGTGTGATGTCTGGAGATCAACTGAG	11	+
chr9	131301908	131301933	CCCTCATGAAGCAATACCAGGTTCAG	3	+
chr9	134322557	134322579	TTCCTTTTAGACAGTTCCAGATG	7	+
chr9	134343087	134343109	TATCAGAAGTCCCTTCCTCCCCG	4	+
chr9	134351175	134351200	TCTCCAAAGAGTCACCCCACTGGCAG	4	+
chr9	134351203	134351229	CAAAAGTCCAGGCAGCTCTTGGCAGGA	5	+
chr9	135906341	135906367	AGGCCTTTGGGAGTACTTTGTGGGACG	4	+
chr9	135926265	135926290	ATGAGGAGGTGCCCAAGCAGCCACTG	3	+
chr9	136217205	136217222	GGCTTCTGGCAGTACCAG	3	+
chr9	139739417	139739439	TGCGCTGCCGCCTGGACATCAAG	14	+
chr9	14291677	14291704	ATAATTACTACATCTCCCTTTTCCTTTG	8	-
chr9	20049911	20049931	AGGAAGAAGTGGGTTGTTTTC	5	-
chr9	20523814	20523842	CACACTCCACAATGCCTGGCAAATTTTTG	14	-
chr9	21968065	21968084	CCTTTTAACGTAGATATATG	7	-
chr9	23747845	23747872	CATCAGCCAAATGCATGTTGGCTGCAAG	7	-
chr9	33466933	33466945	GGCCCCCTGGATG	3	-
chr9	33469228	33469253	AACAATGTGCGCTCTGCCTGGTACCG	3	-
chr9	35657790	35657817	CTCCCTCTAGTTACGCAGGCAGTGCGTG	12	-
chr9	35657873	35657900	TAGACATTCCCCGCTTCCCACTCCAAAG	20	-
chr9	36540094	36540117	TTCAAATTTGAAATCTGGCTTTTT	6	-
chr9	36766201	36766221	GGGGCTTCCTCCGCGGGGGCG	21	-
chr9	80333221	80333247	CTAGGGGCGGGACGGGATTCTTTTCAG	3	-
chr9	85594636	85594665	TTACATTTTCATTGTGTGGGCCATATTTCG	12	-
chr9	86553340	86553364	ACACTTTATTTTAAACTTTTTATTG	11	-
chr9	89037856	89037884	ATTGCAGTACTTCCAGGAATGGTGCACCA	548	-
chr9	95007665	95007693	TATTTTCTTCATGACATCCTGCTGCTCTG	3	-
chr9	95027778	95027801	AACTGTCAGGAGCAAAGATCTCAG	6	-
chr9	95032240	95032257	CTCCTCTAATTTACAAAG	3	-
chr9	95036626	95036652	AGATGCGGAGTCCTGTGTCTCATCATG	4	-
chr9	95050145	95050174	ACACTGGGAATCAGAGGACCAGAGGATGTG	4	-
chr9	104152265	104152287	ATTAATTTCTTTTAGAATTAAAG	5	-
chr9	111754706	111754736	CACTTGTGGCCCTGGGTTCCTCCCGGGGCTA	23	-
chr9	114799392	114799416	TAGTCATTTTAATTCCTGTCATATG	9	-
chr9	125879746	125879773	CTTGGATGGCTTTGGGGTCTCTAAATTG	4	-
chr9	127292548	127292574	CTAGGCTGGCTGCCAGCCCCCATCACT	4	-
chr9	131396620	131396644	TGGGACTGACGGGCATGTCCACCTG	3	-
chr9	132584969	132584987	CCGGCAAAAATTTCGTCAG	3	-
chr9	139619366	139619389	ATGGGCAGGCTGGCATGGGGGCAG	4	-
chr9	140077648	140077674	ATCACCCTCTATATCTCTGCCATCAAG	4	-
chr10	1080993	1081022	TCTATCTTCTCTTCCTTCTTTCTTCCCTTT	4	+
chr10	8654023	8654044	TCCAAGATGAGATTTGCCTGGG	11	+
chr10	26986759	26986780	TCCGCGCGCAGGTGAGGTTGGG	3	+
chr10	36875266	36875286	TTAAGAAATGCAAATAGGTGG	4	+
chr10	47037484	47037506	TTTGAGTCTCTCCCACTGCACCA	4	+
chr10	51768793	51768821	AATACGTCACCCTGTGTTCCAATGGCATG	3	+
chr10	70723098	70723121	TTTACAGCGGGAAGGACTTAATTG	5	+
chr10	92522954	92522975	GCATTGAATTTGTAGATTGTGC	6	+
chr10	93576925	93576949	AAATACAGATGGAAGGACAGCATTG	3	+
chr10	98681695	98681720	TCTACTAGCACCACATTCTGGGAGGG	5	+
chr10	103900036	103900063	GAAGCTGATCCCACTGCAGTTGGCCCTG	3	+
chr10	104119990	104120019	CTTCCTCATCTCCCTCACCAATCCACACGA	3	+
chr10	104248188	104248209	TCATTCTCCAAGGCTAAATACT	16	+
chr10	105184757	105184782	AACACCAGGCGATTGTGCAGCACTTG	3	+
chr10	112360835	112360861	CAGAACTTGAAGCCATCAATAAAAGAG	5	+
chr10	121508806	121508835	TTTTCTGCCCTGCTGGCTCCATGGAGGGCG	4	+
chr10	121663752	121663776	TTATTCCCTATACTGAGGAGTTCAG	3	+
chr10	123708767	123708791	TAAACATACCATAGAGTCCTGCCTG	6	+
chr10	132016501	132016524	CAGTGGCACCATTTTCCACTCCTG	4	+
chr10	5895702	5895728	TTATCACATCTGCTTTACACGCAGAAG	79	-
chr10	27329063	27329090	AAAATCCAGGATGCAGCTCTTTCATGTG	3	-
chr10	35324128	35324156	CAAAACCACATCCATGATGAGGGCCTTCG	4	-
chr10	43881482	43881508	TAACTAAATTTTTTTCTTAAAATAAAG	5	-
chr10	58117641	58117657	TTTAATTCAAGGAGGAG	3	-
chr10	60521720	60521739	ATTTCTACAGTCTGACGTTC	309	-
chr10	64949167	64949194	GGACGGACTATGCCTAACATTCTTGATG	4	-
chr10	64973413	64973441	CACACCAGCAACAACAACAGTTGTTACAG	4	-
chr10	73576846	73576864	CTTGGTTGAGGCCTTGTTC	7	-
chr10	75001097	75001124	TATGTGTGAGCTCATCAAATCCTATATG	6	-
chr10	79551300	79551328	TAATTCTTAAACTTTTTAGAGGGTGGCAG	10	-
chr10	88281460	88281470	TCAAACTCCAG	3	-
chr10	98336448	98336467	TCATTACCATGAAACTCTGG	3	-
chr10	101978824	101978846	ATTATTGGAGCTTTGGGACCATG	5	-
chr10	102269184	102269209	TTGTTGGCGGCGGGGACAATGGCATG	6	-
chr10	103384514	103384540	CGGGCACTTCTCACCCCTGAGAATCTG	6	-
chr11	7565274	7565292	GTTAAGTCCTGTAATGAGC	8	+
chr11	20086025	20086044	GGGAGTGGGTTTTCCAGAAG	3	+
chr11	32955006	32955027	ATATTCTCAGAGTGTAATCAGA	3	+
chr11	34107739	34107764	AATGCAGGGTCCCTATAATTTCATAC	3	+
chr11	61920283	61920309	CAAAACCAGGCAGCTGCTAATTAAATG	8	+
chr11	62648472	62648487	CGTGTCGCCGGTTCTG	4	+
chr11	63672868	63672896	TGCAAAGTCATGAGGCATGAGCCAGGCTG	3	+
chr11	65120297	65120322	GGGACAGTCCATGCCAGGACACCCTG	4	+
chr11	65269671	65269700	CCTACTGGGCTGACATTAACTACAATTATG	6	+
chr11	65688916	65688943	CCCCCCAGACCATAGCCCCTTTTAGTTG	4	+
chr11	66115625	66115646	CTAATCCATTGTGCTTTGCACG	69	+
chr11	66280634	66280653	GATTCTGTCTGGAGGCACCA	3	+
chr11	66411225	66411249	CTCCGTGTATAATTACGCAGAGCAG	3	+
chr11	67017573	67017596	AGAGTGACGAAGAAGCTGTGCAAG	3	+
chr11	69467785	69467814	CCCCTGCCCCTTCCTTTAAAAAACTTAGTG	3	+
chr11	73913289	73913316	GGGAACTTTAAAAATCCTCAGGGCTCAG	4	+
chr11	77942361	77942387	GGTGCGCGCGCGCGCGTGTGTGGTGTG	3	+
chr11	85195047	85195129	GCAGCCCAAAGCGGGTGGTAAACTCCATTTAAGGCTAAATACCGGCACGAGACCGATAGTCAACAAGTACCGTAAGGGAAAGT	323	+
chr11	85195157	85195186	AGAGGGCGTGAAACCGTTAAGAGGTAAATG	131	+
chr11	85195202	85195231	GTCCGCCCGGAGGATTCAACCCGGTGGCGG	80	+
chr11	94528286	94528303	TTTGACGGTGGAGGCAAC	4	+
chr11	103074425	103074454	TAGAGCCCTTGCTGTTACCACTTAAGGATC	3	+
chr11	110755351	110755372	GTTCAAATCTTGCCTCTGCAAC	7	+
chr11	112125200	112125229	TGGTATGTATGTGTGTGTGGCATGAGTGTG	4	+
chr11	118255632	118255660	CCATCTTCCTTTTGGATGAAGCCATACAG	7	+
chr11	118359340	118359365	CCAAGTCTGTTGTGAGCCCTTCCACA	3	+
chr11	118373990	118374015	AAACTTGAAGCCAGAGTTTATGGATG	3	+
chr11	118955787	118955816	AGCCGGTGACCAGCACACTTTGGGCTTCTG	4	+
chr11	121178497	121178519	CCTCAACAACAATTTTAAATAAG	7	+
chr11	125453889	125453916	CCATTTACCCTTCCACCTTTCCATCCTG	3	+
chr11	126141332	126141360	ACTGGGATGGAAAGGTGTCTGAGATTAAG	3	+
chr11	771390	771418	GTGTGAGCTCGTCAGGGCCCCCGGCTTCG	3	-
chr11	803250	803273	AATCTGCTGGACACGCTACCTCCT	3	-
chr11	10819106	10819130	CAGCATGCAATAATTACATCATAAG	12	-
chr11	10822158	10822177	ATATCTAAATAGTGGAAATG	3	-
chr11	14507930	14507941	CACTCTCTAGTG	3	-
chr11	14515257	14515278	AACCTTTAATGCCAGCTATTCG	3	-
chr11	38307986	38308013	TATAAACTTTTTAATATATTGCTGGATT	3	-
chr11	40680913	40680933	GACCCCCTCCTTTCTGCCTGG	3	-
chr11	47268686	47268708	TTTGAGCCCTGTCTGCTGCGCCA	6	-
chr11	57093645	57093671	GATAGGGTGGGAGGCAGGGCAATGCAG	3	-
chr11	57268267	57268293	AATGGCTTTGGTGGCATCTGCCTAACG	8	-
chr11	59333842	59333862	GGTTTCGGCAGCGCTTCCGTT	4	-
chr11	61077278	61077301	CAGGGTCGCATTGTGGTCTTTCAG	3	-
chr11	61171941	61171960	ACTTCGTGTGATTGGGAGGG	8	-
chr11	62324298	62324325	TCGGGGGTTCTGGGTGGGCCATGGGCAG	6	-
chr11	62396338	62396365	CCATGGCTGTTACCATCTCAGCACAATG	3	-
chr11	64532298	64532320	TTTTAATCCCAAATGTCTGAATG	6	-
chr11	65267148	65267171	TCTTTTCTTCGCCTTCCCGTACTT	67	-
chr11	66472171	66472198	CAGCCCTGGCGCTCTACACCATGCTCAG	3	-
chr11	71715095	71715123	CCTTCAGCATCCTCAACACACCCAAGAAG	3	-
chr11	71728838	71728863	TTGCCAGTCATCTGCAGCAGCTACAG	3	-
chr11	116332718	116332737	CATTTACAGTCTGACGATCA	1006	-
chr11	118964602	118964625	TTAGATGGACTAATTTTATTAAAG	17	-
chr11	120234853	120234869	TTTACAGACTGACGATC	9	-
chr11	126135191	126135215	TCGTCACCTTCTGCGGCGTTAATGG	4	-
chr11	134090477	134090501	TTACCCTTTGCTACTGGAGAACATG	3	-
chr12	1310047	1310070	CCCATAATATTCAGACCCTTTAGG	11	+
chr12	1310385	1310412	AAATTGGGATACACGTACAAGTAAATGG	5	+
chr12	1312201	1312230	CCCAGGTGAGATGTCAGCAGACCTACATTC	4	+
chr12	1313439	1313460	AAACTTTCATTAAAATACAATG	5	+
chr12	1390207	1390229	AATTAAAATTTCCAGTTAAAATG	7	+
chr12	4668894	4668917	TAATCTTCAAGTAGTCACTTTTTG	7	+
chr12	6636982	6637003	CTGGTTGGGGCAACAGCAGATG	4	+
chr12	7083757	7083782	TGCTACAGGTTTATATCCATACACAG	3	+
chr12	10854108	10854130	TTCAGTCCCTGGCATCTCTACCA	7	+
chr12	16035343	16035369	CGGTGTGGACGCTGTGAATCGTGGCTG	3	+
chr12	20704383	20704441	CTCTTTCTCGATTCCGTGGGTGGTGGTGCATGGCCGTTCTTAGTTGGTGGAGCGATTTG	658	+
chr12	21623969	21623997	ATTAGCTTTAGGTCCTATTTTCAAATACG	4	+
chr12	27467556	27467582	GATATTAAGCCAGACAACCTTTTATTG	3	+
chr12	27933961	27933984	CCAACAACCTTCCTCCCGACCTGG	6	+
chr12	31236991	31237016	TAAAGGTGAGACCTGGGGTATCCGGA	4	+
chr12	31255222	31255235	CTGGCATATTCCAG	3	+
chr12	31522152	31522177	CCGTTGTTCCGGGGAAGCCTCTCTAG	3	+
chr12	46231447	46231475	AGATGTTGCTTGCACAAAAATTGCAAAAG	3	+
chr12	48580062	48580088	AGGGAGTGGGGTGGGGGTATTGTTCTG	7	+
chr12	50152180	50152199	CTTTCATGGGCACGGCAATG	12	+
chr12	50842632	50842660	ACAATATCATCATTAGACTTTTAAAAATG	7	+
chr12	51453770	51453796	CTAACCACTTCTTTTTCAAACCCTCTG	8	+
chr12	52369253	52369275	ACTACTGCAACAGGATCGACTTG	4	+
chr12	53646798	53646823	CCCCCTACCTCTATAAACTCTACCAG	7	+
chr12	53854801	53854826	TACAGGGGCTCAGGTCCAGGTGGCAG	4	+
chr12	53854896	53854921	GTGTCAAACAGATCTGCGTGGTCATG	4	+
chr12	56584183	56584203	AAATCCAATGGGGTTTCCCCG	25	+
chr12	57625496	57625518	ATACTATGGGGGAGCAGAGGTGG	4	+
chr12	57627361	57627390	TTCCGGGAGTACTCCCTGCAGGTTCTGAAG	10	+
chr12	57894194	57894222	CTTCCTGGCTGACCGCTTCGTGGAGGGCG	3	+
chr12	57906542	57906568	AACTATGAGGATGGGAAATTCTCTAAG	5	+
chr12	57908818	57908841	GATTAAAGGCAGTGAGGCTGACAG	4	+
chr12	58111653	58111679	ATTTTCAGAACAACGTGCAGGTCAAAG	3	+
chr12	64811834	64811862	AACTAACCACTGTTCAACAACAGCTAATT	4	+
chr12	64827345	64827368	TCACAGGCAGTGGGATGAGCGAAG	4	+
chr12	65097688	65097716	ATCTATAATATTCTAACCTAACATTTAAG	10	+
chr12	69644908	69644935	GGAAGCTGAATATGGTGGGCATGATCAG	4	+
chr12	70637226	70637248	CCATCTTGGATCCGCGGGACAAG	3	+
chr12	72289816	72289840	TTTAAATGTAGATAATATGAAGCAG	4	+
chr12	74935113	74935135	CATAAGTAGTCCATCCTATACAG	8	+
chr12	98897315	98897352	TCACGCGGGAGACCGGGGTTCAATTCCCCGACGGGGAG	70	+
chr12	98898086	98898107	AATCACGTCGGGGTCAAACTTT	17	+
chr12	98929073	98929097	AAATTATACTATATCCCAGTATCTG	6	+
chr12	101780130	101780159	CACACAACACTATGCCCGGCAAATTTTTTG	3	+
chr12	105512241	105512265	TACGAGGTGCTATGAAGTGGTGATG	3	+
chr12	105551071	105551093	TCTTGCAGAAGAAACATTAAAAG	7	+
chr12	107266675	107266701	GGGAAATAACTGCCTAAGACTACACAG	3	+
chr12	123868967	123868994	CGTGCTTCTGTTTCCCTTCTATGAAGTG	3	+
chr12	124169744	124169766	TACCAGCCCCTGACGTCCTTTAG	3	+
chr12	124500016	124500037	TGTGGGAGTATGGGTATGGGTG	7	+
chr12	125478758	125478786	CCCTCTCCTCTGCGCCGCGCTTCTCCTTG	3	+
chr12	131361169	131361192	TACATATCAAATAGATATTTTAAG	9	+
chr12	132501987	132502015	CCTTTCTGGAGTTGGGACAGTCGATGGTG	8	+
chr12	133613921	133613946	CTTCGCTGCCACGTGAGAGGGGAGTG	3	+
chr12	133717657	133717676	TTCCAATTCCTGGAGCATTG	5	+
chr12	394468	394489	TGCTGGCTTCCTCTTTGCATGG	11	-
chr12	1702477	1702505	ACGCTGGCCTCCTGCACCTGTCGCACATG	8	-
chr12	11141975	11141999	AATTATTCATAACTCTTCAAAAAAG	18	-
chr12	18511341	18511364	ATGAACCAAATGCTGAGTTAAGGT	8	-
chr12	19085897	19085917	TGAGTCCTTCTTCCCCTGCCA	9	-
chr12	27126037	27126066	CCCTTCTTAGTATCATACATTATCCAAAAG	7	-
chr12	39629838	39629858	TAGGTGGGAGATTTTGAAGTG	6	-
chr12	43761465	43761488	ACTACATCTTCTATTACAATACTG	10	-
chr12	46598161	46598188	AAATTTCAAATTCCCTGCATTGTTCCAG	12	-
chr12	46753347	46753372	AATTCCATTAAGTGGTTGAAGGAAGC	3	-
chr12	46759481	46759506	TTTTATAATTTTTTTTATGGGGGGGG	4	-
chr12	49521585	49521610	TAATATTTTTCCATCATATCTCAAAG	14	-
chr12	56720189	56720200	ATTGTAGGCGAG	3	-
chr12	56992013	56992042	CATTCTGGGGTTATTTAACAATAGCAATAG	8	-
chr12	57458441	57458467	CTAATCATCATTTTTATACTATCTAAG	3	-
chr12	75347535	75347553	TGAAAATGGATGGTGCTGA	6	-
chr12	85562725	85562760	GTTGTGAGACAGGTTAGTTTTACCCTATTGATGATA	176	-
chr12	88830019	88830043	TATTATGCTGGCTGATGGGCTCATG	14	-
chr12	90024395	90024421	TACTCATGTAATGGAAGGCTCTGGAAG	3	-
chr12	94853546	94853566	ATACTTCACATTTCCCTAGGG	5	-
chr12	105799752	105799770	CACTGGCCTCTAAGCCAGG	3	-
chr12	110813883	110813904	AGGAGGCAATGGACCAGTATAG	4	-
chr12	111168351	111168372	GTGCCAGCATCAACAGAATTTA	3	-
chr12	112513544	112513563	AAAATAAATGCATGGCTATG	3	-
chr12	112752271	112752297	ATCTAGGGTCCCTGCCTGTAGCTGATG	5	-
chr12	112752310	112752333	TCGTCCACACAGTCCATCTATTAC	3	-
chr12	114256338	114256366	ACATAACTTCAAAACAAGGCAAGCTTGTG	11	-
chr12	121201811	121201832	TCTTTTCTAGGCTTCTCCCTCG	10	-
chr12	125411885	125411906	ATTCCCCGACGGGGAGGCCAAG	6	-
chr12	127650502	127650535	CTTCTGGGTCGGGGTTTCGTACGTAGCAGAGCAG	44	-
chr12	127650614	127650653	TGCGGAGTGCCCTTTGTCCTGGGAAACGGGGCGCGGCCGG	80	-
chr12	133293533	133293559	ACACCAGTGCAGATGCCTTTTCTCTTG	11	-
chr13	31227287	31227310	TATCTCCCATATTCATGTTGCACT	3	+
chr13	31234117	31234144	AAGGTAGCTTCTGTTCGCAGGCAGATTG	3	+
chr13	34411939	34411965	ACTATTCTTTTCTAATATAATTTAAAG	3	+
chr13	41941606	41941627	ACTTCCATACATACTGCATGAG	4	+
chr13	48832353	48832372	AGTTACTTATTAACATCAAG	13	+
chr13	48841869	48841893	TTAATATTAGGTAGTACATCTAAAG	14	+
chr13	48934216	48934241	ACTATTTTATTAAACTCTCACCTCCC	4	+
chr13	53264458	53264481	TCCTTATCCTCTGCTATCTCAATG	4	+
chr13	68252452	68252471	GAGTAGGTCATTGTTAAGCT	9	+
chr13	73356546	73356570	CCAAGTTTGGGGCTTAATTTTCACG	6	+
chr13	92010110	92010132	AATACTATAGTTTTCTAACTCAG	11	+
chr13	92643536	92643554	TTCTACAGTTCGATGACTC	3	+
chr13	111291529	111291557	ACCCTTGAGTGTGTGGGTGGGGAGCTCTG	10	+
chr13	112288966	112288983	AGCTCTGGTAAACGGCGG	7	+
chr13	114149844	114149864	TCAGTGGGGCAGAGACCCGTG	8	+
chr13	20356887	20356913	AGGCGAACTCAGTAAGATGATGTTAAG	3	-
chr13	30085188	30085209	AGCTCCTCCCTGCCGTGCCCCT	3	-
chr13	30087805	30087833	CTGCTCCTGCCGTCTCCCCCGACTGGCTG	7	-
chr13	30093622	30093650	TGGACCTCATGTCCATTGGCACTCTCCTG	3	-
chr13	30104169	30104190	TGTCAGAATGTGAGCACAATAG	3	-
chr13	30104787	30104813	TCAACAAAATATTCACTTGTATTAACG	3	-
chr13	33017586	33017607	ATACAACTAAAATCAATCACTG	3	-
chr13	37601402	37601424	AATCCTCAGCATGCATTTCTAAG	14	-
chr13	37618262	37618291	AAGAAGGAGAGTTGCTTGAATATTTGGATG	3	-
chr13	45992456	45992480	TACAACTGAGTCCGGGTTGGAGGAG	4	-
chr13	60737799	60737827	CCTCTCTCCGCGGCTGCCGGGAAAGCAAG	5	-
chr13	77455820	77455844	ATTTAAAAATTTTTCCCTTTCAATG	4	-
chr13	95677707	95677730	TATGGGTGTGTGGGTGTGTGGGTG	9	-
chr13	96735053	96735072	TGGAAAGCTAAGTGAATGGT	3	-
chr13	99842335	99842360	ACTTCGCTTTCATGCTCGTCACCTAG	3	-
chr13	100616947	100616976	ATCTTAGCTTAATACAATATTTTTATACAG	16	-
chr13	105629844	105629864	AGTGAAATTCCTTTTTGGGTA	5	-
chr13	110380387	110380410	TAGGGAGGTGGTGATCCACGGAGG	3	-
chr13	114138180	114138199	CTGTGGACAAGAAGAAGCTG	3	-
chr14	20883146	20883170	GTCTACGGCCATACCACCCCGAACG	43	+
chr14	21458244	21458268	CCTACATTCCCTGCTGTCGGAGAGA	3	+
chr14	31084712	31084739	GGGTTTTGGAACAGTTACTTACAGGCTG	3	+
chr14	36898863	36898885	AGAGAATTTGGGAGAAGGAACTC	74	+
chr14	51214872	51214891	GGGGAAACTTACCAGGTTCA	4	+
chr14	77935704	77935727	CCCCTCCCTTCCACATATACCTTG	5	+
chr14	90872953	90872981	TTAGATTTTCTGCCAGAGGGGTGGGTCAG	9	+
chr14	94510361	94510385	CTGGCTTTGAGGAGCACAAGTTCAG	3	+
chr14	96134723	96134748	CTTCTTTTCTCTCATTTACACATATG	7	+
chr14	97403608	97403636	AAAATTAATTTCATTCATTGACAGGCTTG	10	+
chr14	100374753	100374779	ATAACCTTAGTCACCTAACTTTCTCTG	12	+
chr14	102783491	102783510	CCGTACGGGCCAGGCTAACT	3	+
chr14	103965857	103965883	CACACATGAGGCAGGAAATCTTTCCTG	8	+
chr14	21131336	21131360	GCTCGAAGGAAGTGCCCGATGCTTT	13	-
chr14	51100448	51100469	AATACAAACTACTCCCAGTTAG	9	-
chr14	68262171	68262197	CTGAAAACAGAAGAAATGTCTTAAAAG	3	-
chr14	74180346	74180368	AATTTGGCGTCTTGATAGTTGAG	3	-
chr14	74786160	74786184	TCTTTGATAGCTCAGTTGGTAGAGC	10	-
chr14	90341396	90341425	GCAATAACAGGTCTGTGATGCCCTTAGATG	155	-
chr14	91948489	91948512	ACATCACTCAGGACCTTGTGGATG	4	-
chr14	95570317	95570337	TGCACATCAAGGTGCTAATAG	3	-
chr14	95571448	95571468	TAAGAGCCCAGACTGCCAGCG	3	-
chr14	99927585	99927611	AAAATGGGGCTTCTGTCGAGGGTTTTG	6	-
chr14	105615101	105615122	CTTCTGCCCCAGCGGCTGGGAG	4	-
chr15	27356005	27356025	TCCAAGTGGGTTATTTTTGGT	3	+
chr15	34666778	34666805	ATACCCTGGGGGGCATTGTCACTGCAAG	3	+
chr15	38777052	38777078	ACTTTTTCCATATTCTGTGTACCCTTG	11	+
chr15	53254939	53254957	GGAATTTGGCAAATTGGTA	6	+
chr15	65255360	65255380	GACTCAGTGAAATTGAATTTT	12	+
chr15	65588477	65588504	TTTTTTGAGGCCTTGCTTTGGCAAGGCT	14	+
chr15	65597102	65597130	ATTTTTTGAGGCCTTGTTCCGACAAGGCT	27	+
chr15	72766687	72766709	GCCGTGGAGGTGGCGTTGGGGAC	3	+
chr15	79152900	79152917	AACTGCCCGGCTAGCTCA	3	+
chr15	89943724	89943746	GGGCCTCCGGTGGGGTGGGGGGC	6	+
chr15	90129069	90129081	CAGCTGTGGCTGA	3	+
chr15	90137660	90137671	CCTCAGCTAATA	3	+
chr15	90167566	90167592	AGCCCCAGATGTCACCCAGCGTAGCTG	5	+
chr15	90170517	90170543	GAGAGGTGGATGGCAATGTGATTGGTG	3	+
chr15	91293154	91293177	ATTTGACTGAGGAACAGAAGGATG	3	+
chr15	93441157	93441177	ACTTTCTAAAGACTTTTTTTG	13	+
chr15	99454631	99454654	ACAGGGATCTCATCAGCTTCACCG	3	+
chr15	35155072	35155101	AATTCCAACAGAACCTTTCCCAACTACTAG	22	-
chr15	41387826	41387854	ATAAGGGGAATTTATATAATTTCTCTAAG	3	-
chr15	48432933	48432960	CTTTTTCTTTCTTAAAAATATTAGTCAG	7	-
chr15	52697501	52697520	ATTTACATCCCGAGATGCAG	3	-
chr15	56322040	56322059	TATCATATGGTGACCTCCCG	22	-
chr15	64364980	64365008	ATTCTTTCCAAGCGAGATTTAATTATAAG	12	-
chr15	64658018	64658043	AACTTAGCTTAGTATTCAATATAATG	23	-
chr15	73925547	73925565	CTAGGGAGGATGTCGGGTT	3	-
chr15	75931614	75931642	AAATCCCCACGCCCTGTTTCCCTTTATCG	3	-
chr15	82334528	82334557	CATATTTTATTCTATATTATTACAAAAACG	13	-
chr15	83513220	83513245	TTTTATAACTTTTATCCCTTTTAATG	5	-
chr15	83804573	83804595	ACCAACTTGGGTGGAGGTAGGAG	3	-
chr15	83875734	83875755	TTCGGCTCCGGGCAGGGTCATT	3	-
chr16	1340280	1340301	AGGTCTCCGGCGCCCTCCCGCC	3	+
chr16	1825947	1825974	CAGTTGTCACAGCCTTCCCCTCCCCCCG	8	+
chr16	2131878	2131898	TCTGCTGAGGGCGCCCACACG	3	+
chr16	2758330	2758354	ACTTCACTCGACCTGCACGGGCTCT	3	+
chr16	2806460	2806485	AGCGGCCTGACTACAAGGGAGAGGAG	3	+
chr16	2813989	2814016	TTGGGGCAGAGTAGATTGGAGACTGCTG	5	+
chr16	2814358	2814375	AGGCCTGCTGTGTCTTTG	3	+
chr16	2820379	2820406	ACTCCCTCAGGGACTCTCGGTCCCTCAG	4	+
chr16	3074097	3074118	CTCCTCGGGGTGGGGGAGGGTA	13	+
chr16	3241520	3241543	TAGAGCATGGGACTCTTAATCTCA	4	+
chr16	4498816	4498840	ACCACTACATCCACATCAAGATACG	3	+
chr16	14379792	14379805	AGATCACGGGTTCG	3	+
chr16	21968738	21968764	TTTACCAAGTTACCAAATGGCTTGGTG	4	+
chr16	23690255	23690280	TGAGTGCTGCAGTGACTGCAGGGAAG	3	+
chr16	23690513	23690535	CTCTGCTGCTCAAGCCGCACCAG	4	+
chr16	23695346	23695366	GTTTTCGATTGCTCCCAGCAG	3	+
chr16	24424217	24424243	GAAGTTGAAATCTGCTAAGGAGTGTGT	58	+
chr16	26137204	26137223	GAGTAGGTCATTGTCAGTTC	6	+
chr16	28841196	28841220	ACAACTCAGAAGAGTTTCGTCAGCG	4	+
chr16	28844587	28844609	CAGCCCCCACCACCTTGTCCAAG	4	+
chr16	28845488	28845516	TACATCTCCTACATACCTCAGATCCACAT	3	+
chr16	29876170	29876194	ACCAAGCGACTCAGATATCCAAACG	3	+
chr16	30001097	30001123	TCCATCTCAGAGATGCTCAGCTCACAG	3	+
chr16	30723306	30723335	ATTTTGGGGTGGAGTACTTGCTTGCCAGGG	4	+
chr16	30724851	30724876	TGCTCCTGACAGGAACTCCCTTGCAG	3	+
chr16	30745028	30745057	TTTTATGACAGCGACTGGAATCCCACCATG	3	+
chr16	30775605	30775632	GCCGAATGGAGTTCTCCAAGGCAGCTGT	4	+
chr16	30777703	30777726	GCCCTGCGGAGCCTTCCTGAGGAG	3	+
chr16	33962926	33962953	TCTGGAGAGGGAGCCTGAGAAATGGCTA	8	+
chr16	33963064	33963084	TCCACTTTAAATCCTTTAACG	66	+
chr16	33963109	33963144	GTGCCAGCAGCCGCGGTAATTCCAGCTCCAATAGCG	1916	+
chr16	33963211	33963272	TGAGGCGAGCCACTGCCCGTCCCCGCCCCTTGCCTCTTGGCGCCCCCTCGATGCTCTTAGCT	344	+
chr16	33963334	33963356	GCCGCCTGGATACCGCAGCTAGG	27	+
chr16	33963568	33963592	TTCTGACCATAAACGATGCCGACTG	17	+
chr16	33963713	33963761	AGGGCACCACCAGGAGTGGAGCCTGCGGCTTAATTTGACTCAACATGGG	566	+
chr16	33963899	33963937	CTAACTAGTTACGTGACCCCCGAGCGGTCGGCGTCCCCC	135	+
chr16	33964077	33964104	TAACCTGTTGAACCTCATTCGTGATGGG	8	+
chr16	33964136	33964165	AGGAATTTCCAGTAAGTGCGGGTCATAAGC	32	+
chr16	33965456	33965485	TGTCGATGAAGAACGCAGCTAGCTGTGAGA	19	+
chr16	47538726	47538752	GGCTGAGGTGGGATCCCGAGGCCTCTC	65	+
chr16	70193065	70193088	TTAATCTCCAACTAATTACTACAG	5	+
chr16	70562854	70562877	TACATACCCTACTCACTGTGGAAG	3	+
chr16	70569296	70569319	TATCCGCTGTCCAATTCCCAGGAG	4	+
chr16	70594342	70594366	GGCTTCACCTGCTCCTCTCCTTTTG	3	+
chr16	71666357	71666386	ATACACTCTTTAGGGAACTAAATAAAACAG	19	+
chr16	72146608	72146636	AGAGTATCCGAGGTGCTGCCGGGGCAGCG	3	+
chr16	89206349	89206369	TGAGCCCAGGTTGAGGAGCCA	25	+
chr16	1827808	1827829	TTCGGCCAGGGCTCCATCATTG	4	-
chr16	3207424	3207448	ACCCTTAATCTCAGGGTCGTGGGTT	26	-
chr16	11966616	11966637	ATATTTAGTATTTTTCCCCCAG	6	-
chr16	12007687	12007710	AGGAGATCGAGCACTTTCAGGGTG	12	-
chr16	15711236	15711263	TTCCCAGTCACACGACGGCTCCTCCACG	3	-
chr16	18803247	18803269	TATATCTGTCCCTATTAAATAAG	7	-
chr16	27504537	27504562	GCTTTCTCCCCAGGCCCATTCGGCAG	3	-
chr16	51008722	51008742	TTCCTGCTGAAGTTTCTCTCA	4	-
chr16	57697469	57697487	CGGCTGGACGAGGTGCTGC	8	-
chr16	69357377	69357403	CATATTATCTGGACCTGACTTTACTTG	11	-
chr16	70299486	70299504	TGCTGAAGAGAAGGGCCTG	3	-
chr16	70548252	70548276	ACAAGTCGGTCATTGAGCTCAGCCG	3	-
chr16	70796829	70796854	CCATTGGGATGATGACCAGGATTGCA	3	-
chr16	71724556	71724585	ATCGAATCCTATTGTCTGGCATCTATAATG	13	-
chr16	72992926	72992946	AAATTTAGTGGCATTCGAATG	5	-
chr16	79105499	79105517	CAAGCCTGAGCGTGTAATG	3	-
chr16	87868081	87868105	CTTCACCATCATCCTCAGCGGGCTG	3	-
chr16	90039761	90039781	ATAATAAATAACAATAGGGTT	6	-
chr17	2278910	2278936	CCGTGGAGTTCGACTCTCCAGACTCAG	3	+
chr17	3627404	3627426	CAGTCCGACGATCCTGACGATCC	7774	+
chr17	8089728	8089756	TTCAAATCACGTCGGGGTCAGCGGCTATT	9	+
chr17	8090251	8090271	ATCCCATCCTCGTCGGCTAAG	12	+
chr17	8090906	8090925	CAACTGGCCGGTTAGCTCAG	16	+
chr17	8124866	8124894	GCGTTGGTGGTATAGTGGTAAGCATAGCT	144	+
chr17	13990550	13990574	TAAATCTTTTTCAAAATATATTCAG	11	+
chr17	18087703	18087723	AACCTTACCCTGTGTCCGGGG	7	+
chr17	19355617	19355642	GATCTTGGTGGTAGTAGTAAATATTC	7	+
chr17	19355691	19355719	CAGTTGAACATGGGTCAGTCGGTCCTGAG	132	+
chr17	21094391	21094417	AACTCTGGCTCCTGGGCTCTTCTTCAG	19	+
chr17	27018051	27018077	TCAGCAGGACAATTTCCCTGAACTAAG	4	+
chr17	28451099	28451125	CCTGGGCAACAGCGAGACCCCGTCTCT	113	+
chr17	29290285	29290314	CCCTGCTTGCCTTTTTAAAATATTGGGTGG	8	+
chr17	29422031	29422052	TGATGGCTGTGGGGAGACGGCG	5	+
chr17	29483066	29483090	TCTAATCAATATTTCCAAATACAAG	3	+
chr17	29483101	29483129	TTATAAGCGGCCTCACTACTATTTTAAAG	9	+
chr17	30596436	30596456	CAAGTTCAGTTAGAGGAGCCA	4	+
chr17	30809218	30809242	CTTTTATTTTCCTCTCCAAAATCAG	6	+
chr17	33334624	33334649	GATGGACACATAATCTTGTTCTCCCA	4	+
chr17	34940351	34940373	TATATTGGACTTTGAATAGATCT	9	+
chr17	37618376	37618387	TCTGGAACTTTG	3	+
chr17	38324179	38324201	AGGAATGAACCTTCCCCACCCAG	3	+
chr17	41165085	41165114	ATCCCCCTGGTATTCCGAGGACACACCCAG	3	+
chr17	45735911	45735933	TGACTGCCATAATCCAGGGGATG	3	+
chr17	46058659	46058676	CTGGACCTGCTACTGGAG	8	+
chr17	46135804	46135825	GACTTCTTACTCTTCAGCCCCG	19	+
chr17	47075207	47075225	TTGGTCAAATCCGGCTACG	4	+
chr17	57903613	57903633	ACCACATAAAGGTTAAAACAG	9	+
chr17	59307641	59307662	TCCACCATTATGTACCCCCCAG	5	+
chr17	61706878	61706911	ATAACTGGCTTGTGGCAGCCAAGTGTGCATAGTG	23	+
chr17	61889355	61889373	CTTACCCGGCGTCTGGTAG	3	+
chr17	64582781	64582801	CTCAAAATAACTTCTACTAAG	3	+
chr17	66040462	66040489	CTGTGTGGGCCGTGACCAACTATACCAG	5	+
chr17	73214341	73214359	TTTGTCGGCAGATGTTCTG	4	+
chr17	77378897	77378920	TGCTTTGGGTGCTTGCTGGTGGAT	298	+
chr17	78844806	78844832	CCGTGACAGTTTCCCAGACTCTCCTTG	7	+
chr17	79640263	79640286	ACAACACATACACTTAAGAAGGTG	3	+
chr17	80822048	80822069	TAAAAGATGAGTCATCTCTTGT	4	+
chr17	1359494	1359520	GGCGCTGCTGTGAAGCTGAAACCGGAG	3	-
chr17	1371141	1371165	TTCATGTACAGCGTGCGGACAATAA	3	-
chr17	1413059	1413083	TCCGTATGCAGGGGATCCTCTTACT	3	-
chr17	3908894	3908917	CAGGGTCTGCAGGGATCTGGATTG	3	-
chr17	4133147	4133169	GGCAGCATGTGACTTGAGAGATG	3	-
chr17	4230913	4230938	TCTACTCTTCCCCCTTCTCACTACTG	13	-
chr17	4594227	4594246	CCCCACAGAGCTATTCCAGC	5	-
chr17	5322761	5322789	TCTTTGGCCTCGGCGGAGAGCTTTTCCTG	4	-
chr17	7130796	7130809	TGACCAAGGCCATG	3	-
chr17	8124176	8124195	TCGGGGTCAAACAAAACATT	6	-
chr17	8125544	8125571	ATTCCCCGACGGGGAGAGTACTAGCAGT	16	-
chr17	8129925	8129954	GCGCAGGTTCGAATCCTGCCGACTACGTCA	22	-
chr17	16089878	16089896	CTTTCAGAATTTCACCCAG	6	-
chr17	17127348	17127371	CCTGGCCAGGGGCTTCCAGCGCTG	3	-
chr17	26919565	26919575	TGAGGACTTAG	4	-
chr17	26925596	26925622	AACTTACCCTGCAGCCCGGTGCCCTCA	3	-
chr17	26964890	26964911	TGGAAGGTGGACTTGAAGGTCG	4	-
chr17	27493693	27493720	ACATTGACTCCGATAGTAACCGGGGCAG	3	-
chr17	27703411	27703435	CACCATTAATACTTAACATTTTCAG	6	-
chr17	33478142	33478211	AACTAACCAGGATTCCCTCAGTAATGGCGAGTGAACAGGGAAGAGCCCAGCGCCGAATCCCCGCCCCGCG	988	-
chr17	33478230	33478259	ACGTGGCGACCCGCTGAATTTAAGCATATT	536	-
chr17	36908031	36908059	TGGTGGTTCGAGCCCACCCAGGGACGCTA	32	-
chr17	38545313	38545342	ATCTTAGTTTTATACATAATTTACCATCAG	7	-
chr17	38560645	38560660	TAACGAGAGATCTATC	3	-
chr17	38569071	38569097	ATTGTTGCACTAATGGTCAGAAGAGCA	3	-
chr17	42504743	42504765	TACCCTATTAACTTACTTAAAAG	10	-
chr17	44109433	44109460	AGTGAGGATACCCGTTGTTCCACACCAG	3	-
chr17	46639637	46639660	TATGGGCAGGGAGGGGGTCGGGTG	9	-
chr17	46700043	46700069	GTGTCAGGAGAAAGTTTTGTTGATTTA	3	-
chr17	55868712	55868748	AACAGCAGTTGAACATGGGTCAGTTGGTCCTGAGAGA	40	-
chr17	57089695	57089724	TACTACCTGAAGGAGCTTCAGCTGCCCCTG	3	-
chr17	59924468	59924497	CCACTGGAAAAGATAAACTCCTTTTCGCCA	3	-
chr17	60129898	60129925	AAAAAGATGAAAAACCTATAAATAAAAG	7	-
chr17	61903379	61903405	TCTCTCTCTTCCTTCCCCCTTTATACG	5	-
chr17	62500113	62500141	TGGTTGGAGTGGCACAGACTGGATCTGGG	4	-
chr17	65103478	65103503	AAATACCTGGCACCTGATGGAGCATG	4	-
chr17	66016050	66016079	GTGGCCTAATGGATAAGGCATCAGCCTCCG	10	-
chr17	72691548	72691568	TGTTCTGTTGTGGTTGAAGCT	4	-
chr17	73232843	73232860	AATTACTATGTGGAAATG	3	-
chr17	74305856	74305878	ACTCAACCTCCTGCCCATGGATG	4	-
chr17	74732499	74732522	ATCCCGGAGTCGGAGTCGTTCCAG	7	-
chr17	76793390	76793412	AACTCGAGAGGGTGGCCCTACTG	4	-
chr17	77915951	77915977	TGGCCATCGTGGCCATCTACGGGGATG	9	-
chr17	78120606	78120624	GGGAGGACCTGCTGCGGGG	3	-
chr17	79218837	79218860	TTTATCGATGCTTCCCACAGTGTG	9	-
chr17	80204148	80204171	ACTCAGGAGGGCCTGTCCCATGCC	3	-
chr18	657851	657877	ATCCAACACATCCTCCGCTGCGGCGTC	5	+
chr18	8986658	8986679	GAAGGGTCGTTTGAGATCAGGA	13	+
chr18	10526086	10526111	ACCTGACTGTGGAGATGGCGGCTCAG	4	+
chr18	12431727	12431754	ACGAGGCTCCTCATGCGGGGAGAGGGCT	3	+
chr18	57571039	57571064	TATACACATACTTACATACTTATATG	45	+
chr18	57571319	57571348	TCTTAATGTAGGTTGTAGTCACTTTAGATG	24	+
chr18	77772976	77773002	ACGACCTGCTTCTGGGTCGGGGTTTCG	31	+
chr18	319852	319876	ACTTGGGAACTAAAATGTTCCCCAG	9	-
chr18	7044631	7044655	TCTTAACAACTTTTATAGTTAGCAG	12	-
chr18	23631661	23631687	CACTTGCTACATTTTTTTCCCCCAAAG	3	-
chr18	30318753	30318773	TGGAGGGGAGTAGGAGTGAAA	6	-
chr18	33572200	33572229	CTCATATAACTTTAAAAATAATACTTTTAG	9	-
chr18	47800188	47800216	TGTCTGGTCAGAGTCTGAGGATGGGGCAG	7	-
chr18	66363124	66363147	ATGGGAAGTGGGTGGAGGGCAGTG	6	-
chr19	994243	994266	TCCGTGTGACGGAGCTGGAGGACG	3	+
chr19	1258084	1258104	TTTCCTCCGCCCCCACTCCCG	3	+
chr19	1271000	1271020	AGCAGGTCTTCTCAAAGTACG	9	+
chr19	1435079	1435106	TTAAATATTTCTTTCTCTAACCCATCAG	9	+
chr19	2245775	2245799	CAGCTGAGCCACAGTCTGTGCCCTC	4	+
chr19	4428740	4428769	CTTTCCATCCAGACCTCTGCAGTCAGCTGG	6	+
chr19	4429753	4429781	GAGCCTGGGGAGTCCCTGTCCCACAGTGA	3	+
chr19	4433098	4433127	CAATGTGAACGGGAGCAAGGTCATCATCCG	6	+
chr19	4929459	4929487	TGGGATGAGACGGAATTGGGGCTGTACAA	10	+
chr19	4941780	4941805	CACTGCAAGGACGACGTGAACAGACT	3	+
chr19	10220334	10220363	CTCCTCATCGACTACAACCCCGACTCCCAG	10	+
chr19	10220600	10220628	TTGTTCCTGTGGGCGCGAGTCGCGGGATG	5	+
chr19	10221044	10221065	CGTCGGGGAGGGCAAAGTGATG	3	+
chr19	10800301	10800327	TCTTTAAATAGTTACAGAAGGGATACG	14	+
chr19	13136076	13136101	ACTTCGTGCTGACCATCACGGGCAAG	4	+
chr19	13856299	13856328	AAACCCCGTCTCTACTAAAAATACTAGCTG	6	+
chr19	14268995	14269021	ACATTCTGAGAGCTCTGGGGACAAATG	4	+
chr19	14812773	14812791	GTTCTACTGCCTGACGATC	5	+
chr19	16684670	16684690	CTGCACCCTAATATCCTCCAG	3	+
chr19	28168265	28168285	ATTCCTGGGTTCATCCAGGTG	9	+
chr19	34890897	34890924	CTCATCAACTTCATCAAGCAGCAGCGCG	7	+
chr19	34995277	34995302	ACCACACTGTGGGGTGTAATTGTGTG	4	+
chr19	36066518	36066569	CCCAGAAAAGGTGTTGGTTGATATAGACAGCAGGACGGTGGCCATGGAAGTC	175	+
chr19	37293854	37293882	TCACTTCCCTACATCCACCTCTATTGTGG	80	+
chr19	37620202	37620223	AAAACAAATATCTTTTTCAACG	10	+
chr19	37998365	37998394	ATTGTGGAAACTTTGGGGTTCAAATGAGGG	5	+
chr19	39421896	39421921	TCTCTTATCCCCTACCACAGGGACGG	9	+
chr19	39866496	39866521	AACACCTTCCAGGAGGATGGCAGTGG	3	+
chr19	41257293	41257315	CTTACCTCAACACTTCACTCCAT	3	+
chr19	41263245	41263271	AAGTCCCTGTACGCCATCTTCTCCCAG	4	+
chr19	42582769	42582795	AATCAGAGGAGACAGTCCTGTACATTG	3	+
chr19	42776568	42776593	TGGTGATGGCCTTTTCCTGCCGGCTG	6	+
chr19	47425083	47425110	ATTACAAAGGGGGATCTATCTTATTTAG	12	+
chr19	47858419	47858436	ATTGTGGATGAAGTCCAT	3	+
chr19	49464993	49465016	TAATTATTGGGGGGTGTGGGGAAG	7	+
chr19	50102702	50102729	CTTCTTGGACTTCCTCAAGTCAGGCAAG	3	+
chr19	50889367	50889394	ATATTCACAGGGAGTTTCAACTCACATG	3	+
chr19	52722959	52722979	CTGAACATCATCTCTAACCTG	7	+
chr19	54963417	54963444	CAGCAATGGGCCTGTGGCCAGTGCACAG	7	+
chr19	54965692	54965710	AAATCCCCCACATGGGGCT	5	+
chr19	54966172	54966194	GACCCTTTGCTGTTACCACCCAG	3	+
chr19	56206931	56206951	AGGAGGACCCCTTTCCCGTGG	13	+
chr19	58724345	58724370	TTCCGCCAGAGCTCCCACCTCATCAG	3	+
chr19	59058754	59058770	TCTCGGGATGGTGAACG	4	+
chr19	307186	307205	ACTCATCGGCATTGGGGACG	3	-
chr19	1577680	1577697	TCTGCTGTGGGGGGCATG	4	-
chr19	3059981	3060010	CAAATATCCCACCTTTTTGGGTACTCCCTG	7	-
chr19	3976261	3976283	CAACACTTTTTCCATTTCTTCAG	17	-
chr19	3983198	3983218	GCTTCCTCATCAACCTCATTG	3	-
chr19	4724675	4724701	TTATCACATTCGCCTCACACGCGAAAG	241	-
chr19	5205764	5205790	ATCCTACTTCTTCGGGGACAGTGGCTG	3	-
chr19	6211218	6211247	TCCACCATGGGGCGCTTCCTTTCTTCTCTG	4	-
chr19	9420231	9420256	GGCCGCGGCTGGTCCCAAACTCACTG	3	-
chr19	9764392	9764420	CATCAGTGTGCACAAGGAAGCCTCTATTG	3	-
chr19	10230523	10230548	AATACTTTTTGCGATGCCTACTGGAG	17	-
chr19	10251507	10251532	ATCAAGCTGCCCAAGCTGCGGACCCT	3	-
chr19	10426559	10426586	CACTTCCGGGTCGGGGGAGGGGGTGGCG	6	-
chr19	10479041	10479063	CCTCTTCGATGCTCAGGCCCAAG	3	-
chr19	11214587	11214606	TACTTATAATGCCGAGGTTG	6	-
chr19	11284900	11284929	AGGAGACGGCACCTTCCCAGTTCAATGGGG	3	-
chr19	12242501	12242529	CTACATTACAACCTCCCATTAACATCATG	7	-
chr19	12811741	12811770	AGGGAGGAATTACACAGCTGACCGAATCCG	4	-
chr19	12844011	12844037	TTAAAAATGGGCGTGGGTTGGGTGCAG	5	-
chr19	16641407	16641430	TACAGAGCCCAGCCCTGGGGCTTG	3	-
chr19	24184096	24184145	CAGATCTTGGTGGTAGTAGCAAATATTCAAATGAGAACTTTGAAGGCCGA	1696	-
chr19	24184684	24184715	AACCATCTAGTAGCTGGTTCCCTCTGAAGTTT	110	-
chr19	24184751	24184777	TGTAGTGGTCCTGACGTGCAAATCGGT	4	-
chr19	31770591	31770610	TAGACCCAGAGGAGCATACG	6	-
chr19	35772470	35772487	ATCTACAGTCCGATGAGT	36	-
chr19	36815866	36815891	CCCTTCTTCAGGCCGAGAGAATTTCG	3	-
chr19	40318265	40318287	TATATCCAGAGCCGCTTCTACCG	4	-
chr19	40319186	40319214	AGCGGCACTTCATGTTCCGGAACCACCTG	3	-
chr19	40994793	40994822	CGAGGCTGGAGGATCGCTTGAGTCCAGGAG	161	-
chr19	44065121	44065144	TGGACATTGGGAATGATGGCTCAG	3	-
chr19	47228064	47228093	ACCTCAGCATGGATCCCTATGATGGCTACG	4	-
chr19	47278844	47278870	ATCCGCTGCCAGTCCCCACTGAGGAAG	5	-
chr19	48624431	48624458	AGGACAGTGAGGAGCTGCAGGCCATATG	3	-
chr19	49474242	49474252	TATCTCCACCA	25	-
chr19	49812317	49812344	TCTCTAGCAGGGGGTCAAGTTTTGTCTA	3	-
chr19	50410626	50410652	AGGGGCCTGCACACACAGGGTGTTGAG	4	-
chr19	50411691	50411716	ATCTCAAGGACATCATCGAGCACCTG	3	-
chr19	50528301	50528322	ATGGCTAAGGCGGAGATGGGCG	3	-
chr19	52392942	52392968	ATTTTATAGCATACATCATTGTGAGGG	17	-
chr19	52425393	52425419	TGGGTTCGTGCCCCATGTTGGGTGCCA	15	-
chr19	55390047	55390074	GAAGTCGGAATCTGCTAAGGAGTGTGTA	102	-
chr19	59063285	59063303	CTGGGACTTAGCCTAACAG	3	-
chr20	2635471	2635493	ACACAGCTATTCCCGTGCCAAAG	3	+
chr20	5215365	5215388	ATGTGGCTCAAGCTTTCTTACTGG	7	+
chr20	17469755	17469782	AGTGCACGTGTTAGGACCTGAAAGATGG	176	+
chr20	18456120	18456146	ACATATTAGCTTTCTCATTCAACAAAG	5	+
chr20	30897609	30897637	TCAGGGTGGTGGTTCGCTGTCGGCCCATG	7	+
chr20	30944986	30945014	ACTGAACCTATAGTTACAGAAAACCTATG	3	+
chr20	33028125	33028148	TAACTCAAGCTCCCTTGCCACCTG	3	+
chr20	33068956	33068980	AAACCTAATGGTGGCAATATTCTTG	6	+
chr20	36431307	36431330	TGGACCATGCCATGATTGGCCCCG	3	+
chr20	36686012	36686032	ACTCTCCTCAGGATCCTTCTG	4	+
chr20	36709470	36709499	TGCATGCAAAAATAGTTTTTCCTAATTCTG	11	+
chr20	39803586	39803612	TTTAAAACCACAGCTGGGCAGGGTGAG	3	+
chr20	42320802	42320815	ACAATGCTGTGAAG	3	+
chr20	43629882	43629909	CACCATGACTGATGGAGCCAATACTATG	4	+
chr20	43992414	43992435	GTGGCTGGGTCACCTTCTTTCT	17	+
chr20	44445553	44445573	CCCTTGTATATTAAATAAATG	3	+
chr20	45781481	45781504	AAACTGGGGGTGGGTGGGAGGCAG	4	+
chr20	47633899	47633923	ATTTTCAAAACAACCATCCCACATG	3	+
chr20	49575627	49575654	CGTGCGTGCTAATCGTGGGCTGCGGTGG	4	+
chr20	55949709	55949730	TGGGATCTGATGGTAGATTCAG	3	+
chr20	55950747	55950770	CTCTGGCCCCTCCTCAGTCCACTG	6	+
chr20	56986151	56986174	AAACTGCTAAATGGTCTTTCAAAG	13	+
chr20	57485417	57485443	CGTGACCCGGGCCAAGTACTTCATTCG	4	+
chr20	62366095	62366115	TCTGCCTTTGCTGGCTGGGAG	3	+
chr20	62612560	62612601	TCATTCCTTTCCTTCCTAGCCTTGGTCGTCGCCGCCACCATG	8	+
chr20	5749483	5749505	CATAGCCGCCTTCCAAGCAGTTG	4	-
chr20	5921699	5921727	TGTCTGAAACCTGGCTCAGAAATTATCAG	3	-
chr20	10742237	10742256	TGATGGCGAAGGCAGCCTCC	7	-
chr20	32263887	32263910	ATACCCCAACTCCCTCTACCCTTG	8	-
chr20	34309697	34309722	CTCATTACACTTCAACATAACTGAAG	16	-
chr20	34329957	34329977	CTGGGCCTAGGGGCTTAACAG	3	-
chr20	35402034	35402055	TTCCGGACTGGACGGGCGTCAG	3	-
chr20	51274837	51274857	AATAGCAAGAGTGAACCATTT	11	-
chr20	60965170	60965197	CCGGCTCTTATTTTTCTAAGCAATATTG	3	-
chr20	61550997	61551022	TATCTATAAAAACACAAATACCCAAG	10	-
chr21	9827005	9827078	TACCTGGTTGATCCTGCCAGTAGCATATGCTTGTCTCAAAGATTAAGCCATGCATGTCTAAGTACGCACGGCCG	688	+
chr21	9827128	9827184	TCGCTCGCTCCTCTCCTACTTGGATAACTGTGGTAATTCTAGAGCTAATACATGCCG	783	+
chr21	9827283	9827355	GGCGGCTTTGGTGACTCTAGATAACCTCGGGCTGATCGCACGCCCCCCGTGGCGGCGACGACCCATTCGAACG	339	+
chr21	9827360	9827396	CCCTATCAACTTTCGATGGTAGTCGCCGTGCCTACCA	134	+
chr21	34924377	34924401	ACCCTTATAGATTAGGCCATGATCC	3	+
chr21	34926102	34926129	ACTTTTACGAAAGTGAACATGGTATAAA	3	+
chr21	35469009	35469033	CTTCATCAAAGACATCCATTATATG	8	+
chr21	42647925	42647945	ATAACCCCTCTTAGCTTACAG	9	+
chr21	46713891	46713912	GGGGGCTACAGTCAGGGCTCTG	4	+
chr21	26941492	26941514	AGTACACAAACTCATCTTTAAAG	3	-
chr21	33070341	33070369	ATTTTAATTTTGGCTCCAATTACTTACAG	8	-
chr21	38335606	38335627	ACCTTCGTTCTGGGTGATGGTG	3	-
chr21	38735820	38735837	GTTGGAATCTCGCTGAGA	5	-
chr21	44299558	44299574	GGCAGACGTTGGTGGTG	4	-
chr21	46356226	46356254	CATGCACATTGCCTTATACATACAAACAG	3	-
chr22	19929459	19929479	ATTCGGGGCGGGGGCCTTCAG	4	+
chr22	21683610	21683626	AGTTCGATGATACGATC	3	+
chr22	25919057	25919085	AAATTTGAATCTAAAAGGCAATAAAGCAG	3	+
chr22	27164899	27164919	TTCTTCGACCAGAGCTCCAAG	3	+
chr22	31644678	31644699	CCTGTCTATCTGGTGTGGGAAG	3	+
chr22	35659181	35659207	GCTGCTCAGGTCAGGAATTCTTCCAAG	3	+
chr22	38266329	38266357	ACAGTTGGAGGTATACACAAGCGGAGGTG	5	+
chr22	39117800	39117813	ACTGGCACTCAATG	3	+
chr22	39122267	39122295	TGGGGACAGTGGTTTCGGGGACAACACTG	4	+
chr22	40801681	40801710	AGGAGGAGGACGCCTTCTGGATGATGTCTG	3	+
chr22	42302639	42302664	ATTTTCATTTATGATGGGTTTATCAG	3	+
chr22	43011371	43011399	CGGGATGCCTGGGAGTTGCGATCTGCCCG	13	+
chr22	47172178	47172199	GGGAGCCTGGCGGGTCGCTGGC	3	+
chr22	19098701	19098726	CCACCCTCTGTGATCTCACCACACAG	6	-
chr22	20104534	20104552	TGTGAGCACCTCCCCTCTG	3	-
chr22	21072980	21073006	ATCACCAACGTGTCGGCTATCATCAAG	7	-
chr22	23475070	23475090	CATCAATATGGCGACCTCCCG	4	-
chr22	28580667	28580696	ATCATACTTGTAATTAGAAATCGTATCTAT	20	-
chr22	31740819	31740847	ACTTCCCCATTCCCCAGTGTGGCATCCAG	12	-
chr22	38888199	38888219	ATTTTCTGGCACCATTATTTG	3	-
chr22	38890697	38890713	TAGGCAATCTGGAGTTG	3	-
chr22	38894454	38894483	GTGGGCATTGCTCAGACTGGCTCTGGGAAG	7	-
chr22	38895455	38895471	ATTACAGTGAGGGGGGG	3	-
chr22	41843227	41843254	ACTCAGCGGGGGGTTTCCGGCGGGCATG	5	-
chr22	43393268	43393297	CCACTGTGCCTGGCCAAATCCCCATTTATG	8	-
chrM	579	613	GTTTATGTAGCTTACCTCCTCAAAGCAATACACTG	17	+
chrM	685	714	GTAAGATTACACATGCAAGCATCCCCGTTC	45	+
chrM	730	764	CTAAATCACCACGATCAAAAGGGACAAGCATCAAG	146	+
chrM	948	974	TTTTAGATCACCCCCTCCCCAATAAAG	93	+
chrM	994	1020	TAAAAAACTCCAGTTGACACAAAATAG	12	+
chrM	1404	1447	AAACTTAAGGGTCGAAGGTGGATTTAGCAGTAAACTGAGAGTAG	277	+
chrM	1513	1561	CAAAGGACATTTAACTAAAACCCCTACGCATTTATATAGAGGAGACAAG	95	+
chrM	1684	1711	CCCCAAACCCACTCCACCTTACTACCAG	197	+
chrM	1832	1861	GGACTAACCCCTATACCTTCTGCATAATGA	277	+
chrM	2038	2065	CTTAGTTCAACTTTAAATTTGCCCACAG	44	+
chrM	2144	2172	AGAGAGAGTAAAAAATTTAACACCCATAG	1099	+
chrM	2240	2291	AACATATAACTGAACTCCTCACACCCAATTGGACCAATCTATCACCCTATAG	44	+
chrM	2406	2434	TCATTATTACCCTCACTGTCAACCCAACA	68	+
chrM	2650	2675	TTCAGCTGTCTCTTACTTTTAACCAG	35	+
chrM	3098	3124	TTTCTATCTACTTCAAATTCCTCCCTG	451	+
chrM	3198	3225	TATTATACCCACACCCACCCAAGAACAG	757	+
chrM	3288	3317	CAATTCCTCTTCTTAACAACATACCCATGG	5	+
chrM	3430	3455	CCCCTACGGGCTACTACAACCCTTCG	12	+
chrM	4094	4114	ACCCTACTTCTAACCTCCCTG	25	+
chrM	4843	4868	ACATCCGGCCTGCTTCTTCTCACATG	14	+
chrM	6225	6250	CTCTCTCCTACTCCTGCTCGCATCTG	14	+
chrM	7028	7057	CTCACTTCCACTATGTCCTATCAATAGGAG	3	+
chrM	7861	7887	ATCCCTCCCTTACCATCAAATCAATTG	82	+
chrM	8923	8949	CACACCTACACCCCTTATCCCCATACT	15	+
chrM	9608	9631	CATCCGTATTACTCGCATCAGGAG	3	+
chrM	10070	10097	CCTTAATTTTAATAATCAACACCCTCCT	17	+
chrM	10539	10563	CTCACACCTCATATCCTCCCTACTA	40	+
chrM	11251	11274	TAATTTACACTCACAACACCCTAG	14	+
chrM	12585	12610	ACTACTTCTCCATAATATTCATCCCT	7	+
chrM	12901	12924	ATTTATCCTACACTCCAACTCATG	10	+
chrM	15626	15651	CCTATTACTATCCATCCTCATCCTAG	27	+
chrM	342	370	TTCTTTGTTTTTGGGGTTTGGCAGAGATG	17	-
chrM	12290	12319	CACCAAAATTTTTGGGGCCTAAGACCAATG	9	-
chrX	17756049	17756078	ACTTTCGGGGACGACAGGATCCTTTTACAG	3	+
chrX	24073110	24073133	ACTCTAGGGCAGCCGCATCTTTCG	3	+
chrX	30156351	30156372	GAGGGAAAGGTGAAAAGAATCT	12	+
chrX	34234110	34234139	AGGTCTGTGATGCTCTTAGATGTCTGGGGC	13	+
chrX	38201007	38201028	ACAATAAAAGATTAGAAACTTG	6	+
chrX	47073763	47073786	AGGTACAAGGGCTGCAGCCTAATG	7	+
chrX	49009059	49009081	AGTTCGGGCTGTAGTGTGCTATG	14	+
chrX	49029593	49029618	CACACCAAGATACCATTCATCAACTG	3	+
chrX	49144075	49144098	GTCGCCTGCTGCTGCTTCAACATG	4	+
chrX	54631175	54631199	GGTTCAAATCCAGTTTCTGCTACCA	6	+
chrX	65238779	65238800	TGTCAGTTTGTCAAATACCCCA	17	+
chrX	70516860	70516884	TGCACGCCATGAGCACCAGGTCATG	5	+
chrX	70519237	70519263	CAAACTCAGTCTCTATACTTAATCTAG	8	+
chrX	70756112	70756137	AGAGACACTGCATGCAGCTCTGGAGA	6	+
chrX	70776611	70776630	CATTATAAGGAGGCTATTCG	3	+
chrX	70782756	70782775	TGATCAGGAAACTTCGCCAG	3	+
chrX	73187846	73187868	AATTAACCTCCATATCTGGAGGG	9	+
chrX	73207512	73207534	TATCAAATATAAAATAACTATTG	3	+
chrX	94785461	94785481	TTTTGCAGTTTAGCCATGGAC	6	+
chrX	105875924	105875951	AATGGAGACTGCCAAAGCTAAATCACCG	3	+
chrX	108297765	108297820	CTGACCCGGTGAGGCGGGGGGGCGAGCCCTGAGGGGCTCTCGCTTCTGGCGCCAAG	142	+
chrX	118604408	118604437	CCGGGTTGACTTCCTATCCATTTGACACTG	6	+
chrX	128691310	128691332	AAAATTCGGGTTCAGGGGGACTG	3	+
chrX	134167050	134167074	CAAGCTGGGCTCCTGTTACACACTG	5	+
chrX	150156414	150156437	AATACTTAGAGTAGGGGAGCGCCG	5	+
chrX	24002013	24002038	ATATAAAAATCTTAGAATAATTTAAG	6	-
chrX	46985520	46985545	AGCACAACCTTGTTTAGATCTGATTG	3	-
chrX	48957691	48957717	TACTCCTTCTCACAAGCCGGTCCAACG	3	-
chrX	53432294	53432323	ACAGTGGCACTGGATGGAACCCTATTCCAG	4	-
chrX	71475538	71475563	CTATTATCTGGGGGTGGTAATTATTG	19	-
chrX	72343958	72343978	TCATTGATTAGCCAGGGGTTC	4	-
chrX	73040693	73040714	CAAAGATAATTTATTCCAAAAG	3	-
chrX	73040753	73040775	AATAAATCTGCTTTTATGCAGAC	3	-
chrX	73046033	73046052	AAGAGATGCTCCAGGCCAAT	3	-
chrX	73046325	73046350	ACAGTATTATGCCTGGGCCAGTCTTG	4	-
chrX	73046422	73046434	TAGATATTTCCAG	3	-
chrX	73046939	73046954	GTGGAAGGCTCATATG	4	-
chrX	73047023	73047043	TCCTTATGCCAGGCTGCCATG	4	-
chrX	73048919	73048946	ATCAACATGCCTGGCACTCTAGCACTTG	13	-
chrX	73050934	73050958	TACTTTCCTGGTCCCAGATAGGAAG	3	-
chrX	73069902	73069928	TTCCCATCCTTGATGCTGCACTAATTG	4	-
chrX	118739962	118739989	TCCCTGGGGTCCCTGCTTGGGGGCGGAG	5	-
chrX	149712556	149712573	TAGCGATTCTGGCTGTAC	7	-
chrX	150251712	150251730	AATCCGTGTGTCGGTACCA	6	-
chrX	152708295	152708320	ACACTGAGCCCCCAGATCCCCTGGTG	3	-
chrX	153285170	153285184	TGTGCCGCTTCTACA	6	-
chrX	153293020	153293042	TAATGTGGCTTCTGGAATCATTG	3	-
chrX	154718532	154718557	AACTACAGGACTTTCCATTTTAAAAG	10	-
chrY	10035450	10035473	GAGGATCCATTGGAGGGCAAGTCT	85	+
chrY	10035774	10035796	GCTGGGGGCATTCGTATTGTGCC	7	+
chrY	10036105	10036139	TATGGGAAACCTCACCCGGCCCGGACATGGACAGG	104	+
chrY	10036344	10036373	GTGATGCCCTTAGATGTCTGGGGCTGCACG	13	+
chrY	10036550	10036603	GTCGCTACTACTGATTGGATGGTTTAGTGAGGCCCTTGGATCGGCCCCGCCGGG	51	+
chrY	10037761	10037794	TATGACTTTTAGCGGTGGATCACTCGGCTCCTGC	83	+
chrY	10037800	10037839	TGAAGAATGCAGCTAGCTGTGAGAATTAATGTGAATTGCA	49	+
chrY	17419897	17419917	TCTGTACCCGAAACTGACACA	5	-
