# Supplementary material for: Advancing the functional utility of PAR-CLIP by quantifying background binding to mRNAs and lncRNAs
Source: Genome Biol. 2014 Jan 7;15(1):R2. doi: 10.1186/gb-2014-15-1-r2 (PMC4053780; doi:10.1186/gb-2014-15-1-r2)
Supplement: Additional file 20 — Is a table of re-analyzed PARalyzer output for groups indicating all sites utilized by PARalyzer for the ALKBH5.rep1 library from [38]. [file gb-2014-15-1-r2-S20.gz › ALKBH5.rep1.groups.csv]

chr1	565691	565714	CACCACAACCCTACTACTATCTCG	1	+
chr1	569910	569935	TAACCATATACCAATGATGGCGCGAT	1	+
chr1	848409	848432	CGGAGGAACTGCAGGAGCCTAAAG	4	+
chr1	898598	898626	GGCTGCGGTGGGGAACCGGCTCTATGCTG	1	+
chr1	936123	936146	CGGCAGGCGGGAGGGCGGAGTCAG	1	+
chr1	938740	938760	TGCCGACACCTGGGTTGGGGG	5	+
chr1	939005	939030	AATCAGCATTGGATTCCAGACTCCTG	2	+
chr1	939964	939982	TTCTCAGCAGCGGTGGGAG	1	+
chr1	977573	977592	GTGGGCTGCTCCTGCGTCAG	1	+
chr1	985852	985876	CGGCCTCCTGCTCTACAACGGGCAG	1	+
chr1	985902	985930	TGTCGCTGGCACTGCGGGACCGCCGCCTG	1	+
chr1	989908	989936	ACACTGATGGAGCCCTGTGGCTTGGTGAG	1	+
chr1	1005879	1005901	GAGAGTCAGTGGATCTGCAGGCT	1	+
chr1	1102540	1102561	TAATACTGCCTGGTAATGATGA	1	+
chr1	1103296	1103318	TAACACTGTCTGGTAACGATGTT	7	+
chr1	1168403	1168427	CTGGCGCCGGTGGACGTCCAGCGGG	1	+
chr1	1193884	1193902	CAGTCCTGGCATCCTCCTG	1	+
chr1	1223177	1223203	CGTCCGGCCAGGGACGGAGGCCACCAT	2	+
chr1	1244182	1244204	TCTCTGGACGCGGGTTCCAAACG	1	+
chr1	1244753	1244778	AGCTCGAGGGGGAAGGAGAGCCAATG	2	+
chr1	1248828	1248851	GGTGGAAGGACAACCCGTCGGCCT	1	+
chr1	1249474	1249492	AACCAGGAACCCCTACAAG	3	+
chr1	1253013	1253039	ATCCAAGAGGCCTCAAACTCTAAACAG	5	+
chr1	1263251	1263276	ATCCTCTGTCGCCCCTGTGAGCTGAG	1	+
chr1	1335986	1336011	CTGGTAGCTCAGGGATGTCTCGTCTG	1	+
chr1	1413697	1413724	ATGGGCACGAGCTCTGCCCTCATCACAG	1	+
chr1	1413896	1413920	TGAACCTGCTGCACACACTAGTCTG	3	+
chr1	1430997	1431021	CACCCCCTATCCGGAGTCCAAGGCG	1	+
chr1	1452131	1452159	TCTGTCTTCCAGGCCGGTGTGCAGTGGCG	1	+
chr1	1625814	1625834	TAAAGCTTCAGGAGGCTGATG	3	+
chr1	1950949	1950969	CGCGGCGCGGGGTCGGGGGCG	1	+
chr1	1987727	1987755	GCTGCACCGGGGGCCAGGTGACTCCCTAG	1	+
chr1	1990992	1991016	CCCCTGAGCAGCCTGGCCTGCCATG	1	+
chr1	2023790	2023802	AGTCCGACGTTCC	1	+
chr1	2077469	2077487	TCTGTCATGCCTTCCCAAG	1	+
chr1	2180385	2180409	CCATCTCAGGAGCCGCGTCTGGGCG	1	+
chr1	2182290	2182316	GCAGGGCCCGGACGGGCAGGTGGGTAG	1	+
chr1	2200147	2200167	CAGCGTGCCCAGGGGCTGTAG	2	+
chr1	2201080	2201101	ACCTCTCCTCCTTCCTTCCTTG	4	+
chr1	2204693	2204720	TAGTGGGTGTGGAAAGACAGCAGCTGTG	12	+
chr1	2220974	2221001	ATCGGGGTGGGGGTGCAGGGCAGGGCAG	2	+
chr1	2238591	2238607	TCTGAAGACCCGCAACG	3	+
chr1	2240792	2240816	AAAAACAACAGCAATAACATTCATA	4	+
chr1	2327662	2327689	TAGCCCCACCTGCCCCGTGTCAGCTCGG	2	+
chr1	2327699	2327718	CCTTGAGGGTGAGAGGCTCT	1	+
chr1	2330929	2330953	GATCCTTCCTTAATGGAAGACTCAG	4	+
chr1	2335103	2335145	GCCTCTATCCTAATGACTCAAAACTTGGTTCTTAACTACCATG	2	+
chr1	2336591	2336617	GTGTGCCAAATGCTTCCGACGGAGGTG	1	+
chr1	2724049	2724066	CCCGCAGGCTGAAGCAGG	2	+
chr1	3049032	3049059	ATGGGCTGCAGGGAGTGGTCTCACCATG	1	+
chr1	3328971	3328997	TTTACCCCTTCACGGACCGAGCCCTCG	2	+
chr1	3548648	3548676	ACTGCAGAAACGTGAAAGGAGGTGACGTG	1	+
chr1	3624484	3624505	GGCCAGGAGGAGCATCGGGCAG	1	+
chr1	3649635	3649659	ATCCACTGAGGGCCTCGCCTGGCTG	1	+
chr1	3713202	3713229	GGAGGGGCTGGAGAGCGGCTCGCTCTCT	1	+
chr1	3732482	3732502	CCTGCCTTAGCCCCCAAAGTG	1	+
chr1	4493317	4493333	CACGGCGTGGATCCCTG	1	+
chr1	5620830	5620849	GTGAAGATGCGGAGTACCTG	6	+
chr1	6648187	6648210	CACCTGCGCACACACACGGGTGAG	2	+
chr1	6649184	6649207	TGTGTGCAGAGGAGAGCTTCACCG	1	+
chr1	6673825	6673844	TCAGGTCGGGGAGCCGGTCG	1	+
chr1	6680028	6680054	CCCAGTAACTTCCTGCTGGACAGAAAG	2	+
chr1	6683681	6683707	ATGCATGTGATACTCATCTCCATTTTG	2	+
chr1	6685408	6685434	ACTCCGAGGCCTTGGCGCGCCGGGCGG	1	+
chr1	6694333	6694351	GGAAGCCCGGGGCCCAGGC	1	+
chr1	6694992	6695019	CAGGCCAGCTCAAGCCCGCTGGTGGCAG	1	+
chr1	6976253	6976273	AGACCTCCGGGTCTCACCCTG	3	+
chr1	7028834	7028858	GGGGCTTGGGGGAGGCGGGTTACAG	8	+
chr1	7031052	7031075	TGGAGGGAAGACCCTCTGGTTCGG	2	+
chr1	7031298	7031323	TAATTACACGTGGCTGTCTGGGAGTG	1	+
chr1	7042557	7042579	CAGGCTCCTTATGGGGGTGGGTG	3	+
chr1	7145899	7145925	ATGGTGGGTGACCATTGCCTCTGGGTG	13	+
chr1	7486168	7486188	CTAGTCCCATCAGCCACCCCA	1	+
chr1	7792546	7792569	CAGATGGAGAGGAGGATGGCCGAG	1	+
chr1	7792635	7792658	CGGGAATGGAGGGAGCCAGGCACA	2	+
chr1	7798454	7798477	CTAACAGAGAGGTGGTGAATACAG	1	+
chr1	7845608	7845631	CCCTCAACTATGCTCTCCGCTGTG	1	+
chr1	7870675	7870700	CTCCTTCCATGGGCTGTCACTCTCTG	1	+
chr1	7886622	7886647	GGGGCTCACAGCGGCTGTTCTGTCAG	1	+
chr1	8021760	8021788	CGTGCTGGCGTGCGTTCATTTTCAGCCTG	1	+
chr1	8022824	8022848	CTTGTAAACATATAACATAAAAATG	7	+
chr1	8984289	8984313	GGTTTTCACCATCCTGGCCAGGCTG	2	+
chr1	9305529	9305558	ACCACTTCTCAGCCCAGCAGCTGGCCACAG	9	+
chr1	9326507	9326532	ACATTCTTTTTAAAAACACCACAAAG	6	+
chr1	9655955	9655981	CCAACGCACACGATGGTCAACTGCTGG	2	+
chr1	9656026	9656052	CTGGGACTGTCCCCACTGCGAGCAGTA	2	+
chr1	9658567	9658588	TGCCGGCCGTGCCAAGCGGCTG	1	+
chr1	9669386	9669413	TGGGGCCCCTGCCCTTGGGGTGCGTGCG	1	+
chr1	10093390	10093416	GAACTGGAGACCGCGCTGCCTAGCTGG	1	+
chr1	10163034	10163058	AAGAGCAGGCCTTACAGCTGGTCTG	1	+
chr1	10292309	10292331	AAACTTGGCTGTAACTTCAAAAG	1	+
chr1	10321872	10321895	AGGACGTCTGGCTAATTCATTGAG	1	+
chr1	10336429	10336455	AACTACGATGAGACTTTGAGCACTCTG	2	+
chr1	10338118	10338146	AATTAAAGGAGGAGGTGACACGGCTGAAG	2	+
chr1	10352110	10352133	CTTTGTTGGCTGAGATGGGAGTTG	1	+
chr1	10356685	10356713	ATGGCAAGAGGGTGTCCCAGCCTGTTCAG	1	+
chr1	10363624	10363644	ATACCGTCGGTGTTGGGGATG	1	+
chr1	10365326	10365347	TTTACAAAAAACTCATATAATG	1	+
chr1	10397178	10397203	AGGAGTTGAGGATTGTGGAAGGACAG	1	+
chr1	10425214	10425242	GAAGAGAACTTAGCAGGCTGGCGGCCCCG	1	+
chr1	10476335	10476362	CTTCATTTTCCCTCAAAACTCCCTTTTG	1	+
chr1	10477510	10477540	GACTCTCAATTATGGTGGCATCGCCCTGATG	2	+
chr1	10479773	10479801	TGGCACCGTGTCATCCTCGTCATACAATG	2	+
chr1	10491189	10491214	AATAATCACTTGTCAGGGTAGCTGCG	1	+
chr1	10676589	10676611	GCTCTCCACTGGTGCTGTGATCG	1	+
chr1	11072775	11072800	CGGGCTTCCCAGCAGCGGCCTAGCGG	1	+
chr1	11073849	11073874	ACGATGGGACGGTGCTGCTCTCCACG	2	+
chr1	11103298	11103323	TGACGGGAACGTGGTGGGGGCCATGC	1	+
chr1	11159485	11159506	TCGCAAGGGCTAGGGACGTCTG	2	+
chr1	11322718	11322736	CTCCAGGGGGCGGGGACTG	1	+
chr1	11351575	11351597	AACTACCTGAACCCGGGAGGCAG	1	+
chr1	11356295	11356314	CACACCTTATATCACTCCTG	6	+
chr1	11464236	11464263	TTCTAATCCCTGCATTTCCACTTCCCAG	1	+
chr1	11810377	11810401	AACCAAGAGGCCAGGAGCCCCCATG	4	+
chr1	11814724	11814750	CTATCTCTTAACCTCACTGTGCCTCAG	1	+
chr1	11887191	11887217	TGCAGCTTTCGGGGCGCCAATCGGGGG	1	+
chr1	11897186	11897206	ACCTCCTGCAGCAGATGCTGG	1	+
chr1	11940116	11940133	CACAGCACCAGCACCCTG	1	+
chr1	12027102	12027127	TGGAGGAGATGGAGCACTTTGGCCAG	1	+
chr1	12035431	12035460	GGAGACAGAAGAGGCATCTGTGCACAGCTC	1	+
chr1	12052429	12052451	CCATCTTCTTAACCACCACACCG	1	+
chr1	12058838	12058862	ATGTCACCACAGAGCTGGACAGCTG	1	+
chr1	12065862	12065890	TGACAAGCTGTGTGCTGACTTCCAGGAAG	3	+
chr1	12067236	12067259	GAGCATGCCAGCGAGAAGCTGCAG	1	+
chr1	12067271	12067299	CTACACTGGCTCCAACTGCAGCCACCAAG	1	+
chr1	12069705	12069730	ACCTGGAGCAGGAAATTGCCGCCATG	1	+
chr1	12072039	12072067	GCACACCTGCAGGTGTAAGGGACGATTGG	1	+
chr1	12072298	12072325	TATGGGGAGCTGGCAGAGCAGGTGGCAG	4	+
chr1	12073341	12073368	AAATTAAATTTATACCACTGAGGGAGAG	1	+
chr1	12073431	12073450	TTCATTTGCTGGAGCGCAAG	2	+
chr1	12081761	12081789	ACACCTGCTGAGAGAGGCCCAGGATGGTG	1	+
chr1	12091439	12091460	CACCAGCAGCCCTTTTCACCCG	6	+
chr1	12304460	12304485	AGCACTACTTCAAGCCCTGGAGGAGA	1	+
chr1	12328873	12328894	AATCCGCAGGCCATTAAAAAAG	1	+
chr1	12343057	12343086	GAGATCTGACTTTGGGGGCCCAAGGTCTTG	1	+
chr1	12380338	12380361	TTAAGCCATGGGGTGTGGAGACAG	2	+
chr1	12382687	12382704	CAGTGCCAGACTCAGTGG	2	+
chr1	12393291	12393317	CCATTTATTGAGCCTTGGCCATGCTCT	1	+
chr1	12475201	12475229	ATCCATTCACTCGGGTACATCCCTATGAG	1	+
chr1	12517060	12517080	ATTCACTAAAATTATAAATTT	2	+
chr1	12682120	12682142	ATTTGGAAAACTGCCTGGTCTAG	2	+
chr1	14057666	14057691	TGAGGCTTCCTGCAGGGGCATGTCAG	3	+
chr1	14105035	14105059	CAGCCAGAACCAGACGAGCGATTAG	2	+
chr1	14105794	14105820	CAGCGTAGAGTTCACGAACGTCATCTG	1	+
chr1	14108868	14108889	CATGCAGACTCCGTTGGGCAAG	1	+
chr1	14109148	14109177	GCTGTTTTACAAAGCAAATCCACCTTGGCG	1	+
chr1	15126178	15126195	TCGTGCGATGGTGGGCTC	3	+
chr1	15753734	15753753	TCTCCAGTGAGGGTGTCAAG	1	+
chr1	15871973	15871999	CCGTTTCAAGCAGCTCCCAAGCGGGTG	2	+
chr1	15886115	15886137	AACTCTGCCCTGTGAAACGGTCG	1	+
chr1	15888657	15888676	CTGCTGAGACTACCAAGTTG	2	+
chr1	15890533	15890551	ACCAGCTGCGTAAAGATCC	1	+
chr1	15896286	15896304	CCACCATGTAATTAGCCCG	7	+
chr1	15944235	15944257	GACTTCGAGCTGCACAACTTCCG	1	+
chr1	15944262	15944289	CTGTGCGAGCTCGAGTCTGGCATCCCCG	3	+
chr1	15956933	15956962	TCTCCTCAGGGCTTGGACAATCCAGCCTTG	1	+
chr1	15970103	15970131	AAAGGAGTGGGCACCCAGAAGATTATTGG	3	+
chr1	16053750	16053776	ATCCCTGAGATGAAGGACACCTCCATG	4	+
chr1	16174597	16174618	ACTTACCCGAGAACGTGCGGGA	3	+
chr1	16199422	16199448	GGTCAACAAAATGGGTGACAGAGACCT	2	+
chr1	16212806	16212826	CTCATCTGGGCAGCCCCTGCG	1	+
chr1	16235917	16235940	AAGATGAGCCCCGTAAAAGTTTTG	1	+
chr1	16254610	16254635	CTATAACCAAGATCGTACATATTATG	2	+
chr1	16256417	16256441	AAAAGGATGGATCATGTCGATTTTG	5	+
chr1	16259713	16259734	TCGGAAAGACAAAGGGCGCCAG	2	+
chr1	16260173	16260199	CTCTCACCTCCTGTCGCCTCTGGGGGG	3	+
chr1	16260597	16260618	TTATTAGCCGGATGCCTGTCAG	1	+
chr1	16261181	16261204	CTCCTGAGTTACTCAGGGCAGAAG	1	+
chr1	16261699	16261723	TGCTCTGCCCAGCAAACTGCCTACA	2	+
chr1	16264472	16264498	CAGCTGGAAGGGGTTGCCCGAAGGATG	2	+
chr1	16265302	16265326	CTTCATCACTTACCTGCAGGCCAAG	1	+
chr1	16569198	16569215	TCAGAGGAGGAGCCCCTG	1	+
chr1	16778441	16778461	ATCCCTCCCCCTGGGGAGCAG	1	+
chr1	17053777	17053800	GAGGCCTTGGTGGTGCAGTGGTAG	1	+
chr1	17199118	17199155	CCGCGGCCCGGGTTCGATTCCCGGCCAGGGAATTGTTT	3	+
chr1	17281898	17281918	AGAGCCAGGAGGGCCGGGAGG	1	+
chr1	17362461	17362483	TCCTCTCTTTAAGCTGTTTCATG	1	+
chr1	17858948	17858966	CCCTGAGGAGTAGGTGGCC	3	+
chr1	18434271	18434284	CGAGCGCGAGGCAG	4	+
chr1	18519518	18519545	CCCAAGCAGAGAGACAAGCACACCAAGT	2	+
chr1	18849610	18849628	ATTCCATGTGTAGCAGTGA	6	+
chr1	19367939	19367953	CGCGTGTGGTGTGCG	4	+
chr1	19427378	19427398	CTTTCCTTCCTCCTCCTGCTG	1	+
chr1	19585324	19585348	AAAGGGACTCGGGACTGAAGGTCTC	1	+
chr1	19670470	19670491	CCAGCCAGAGGCAGCCGGGCTG	1	+
chr1	19970986	19971003	CTTCGGCCGCGGGGGCAG	1	+
chr1	20216899	20216925	TGGTGATCAATTGGAGGGACACTCACG	2	+
chr1	20218747	20218774	AAACCTGGAAGTCTGCACATTCTCTTTG	2	+
chr1	20230843	20230864	TGAAGTAGAGGATGCTGTCCAG	1	+
chr1	20231405	20231432	AACCTGGAAGCTGAAAATTATAATATTG	1	+
chr1	20232906	20232933	AAATGTCTTTCTTTGGAAGATGCAGAAG	1	+
chr1	20234314	20234342	TCCTTTTATAAAACGCAACACAACCAACG	9	+
chr1	20583978	20584007	TGGAGATGGGGTTTCATCACGTTGGCCAGG	1	+
chr1	21106364	21106381	TTCACAGTTCGACGAATC	2	+
chr1	21593070	21593087	ATGAGGCCCAGGTGCGTG	1	+
chr1	21766658	21766682	ACAGCGGCGGTACTGGGATGGGTAG	1	+
chr1	21795215	21795243	CATGGTGGTATCTGCCGGCCCTTGGTCCG	2	+
chr1	21902184	21902201	TCCCCTCCTCCCTCACCG	8	+
chr1	21924450	21924466	GTACCAGCTGGGGCATG	1	+
chr1	22397818	22397844	TGAGCCACCGCACCCGGTCGGAACAAG	1	+
chr1	22416926	22416947	TAATTGCATGACAAACCTTATG	7	+
chr1	22427687	22427711	ATACTATATCTTCATTTCTCCCATG	1	+
chr1	22441121	22441140	GGGGGATTAGCTCAGCTGGG	1	+
chr1	22500486	22500510	CTAGCAGGTGGCTAGATCCTGGGCT	1	+
chr1	22816404	22816424	AGGAGAGGAAGAGCAGTTCTT	1	+
chr1	22816542	22816568	ACTTCAGGGCTCACAAGCTTGTCCTGG	1	+
chr1	22816925	22816954	GAGCTTGCTGCCACTCCAGGGGGCCCTGTG	1	+
chr1	22816974	22816999	CAGCCCATTCAGTTTCACAAGAGATG	1	+
chr1	22835093	22835140	AAAAGCAGACTCTCTCTGCCACAGCCATTTGGCAACTGCTGCTGGTGG	5	+
chr1	22835593	22835619	TGACCACCCCAGAACATGCCACTTTAG	3	+
chr1	22838432	22838452	AAGCGCTGCCGGGTGGCTAAG	1	+
chr1	22838524	22838552	GGAGGCCCATGGTGCAGGTGGAGAGCCCG	2	+
chr1	22841667	22841687	TGCAGAGCTGCCTCCCCGGTG	1	+
chr1	22855571	22855598	TCTTGCTCTCTAGAGAAGCCCAGGCATG	2	+
chr1	22856157	22856182	CTCTCTTCTGTCTCAGAAGCTCTGTG	1	+
chr1	22856790	22856817	AACAATTTGGGGCTGAAGGGAGTGTCAG	1	+
chr1	22903085	22903110	CGCGGCTTCTACCTGGCCTTCCAGGA	1	+
chr1	23086132	23086149	TCTATACCAACACCTCTG	1	+
chr1	23134756	23134783	CACCCACCCCATTTCTCAGCTCCTGCAG	1	+
chr1	23381563	23381585	TGATACTGTGCTTGTCCACCGAG	1	+
chr1	23396447	23396467	ACTCTTGCCTCACTCTCACTG	2	+
chr1	23408720	23408760	AAACTGTGGTGTCTCGTTGGCGTGCTGATCCCTGGGCTCGG	3	+
chr1	23409807	23409828	CCTCGCCAGGCCACACCAGGTG	1	+
chr1	23533943	23533961	AGGCCTCACCCTCCAGGGG	1	+
chr1	23696747	23696774	GGCTGGTCCGATGGTAGTGGGTTACCAG	48	+
chr1	24019208	24019237	TGTTGGAGCAGCTCACAGGGCAGACCCCTG	3	+
chr1	24020336	24020363	AAAAGATTGCTGTCCACTGCACAGTTCG	1	+
chr1	24024495	24024522	ATTATTTGGTGTGCCTCATTTTTAAATG	9	+
chr1	24077335	24077364	AAATGCTGAGCCTGATGAACAGGACTTTGA	1	+
chr1	24077411	24077435	GAGGAGATGGAGGGGGACTACCAAG	1	+
chr1	24077552	24077574	GATGAGAGAAAGAGGTGTCACAG	1	+
chr1	24077636	24077659	CCATCTTGTACCAGTCCTCATCAG	3	+
chr1	24077667	24077689	TCGACCACTACAGATCCCTGGAG	1	+
chr1	24077696	24077722	CAGGAGCCCATTGTTTCACACCAGAAG	2	+
chr1	24077847	24077871	ACAAACGCCCCGTGGATGCCAAGAG	1	+
chr1	24077874	24077895	ATGAGAAGGCCTCTGTGGTGAG	3	+
chr1	24078241	24078266	AAAGTCACTGGGCTCCCTCCCTAAAG	1	+
chr1	24078270	24078296	AGGAGACAGATATGGAGGATGAATTCG	1	+
chr1	24080717	24080742	CATCCGAGTACTTAAAAACAACATCG	1	+
chr1	24082452	24082479	AGAGCAGCGGCTACGAGTACTAACAAAG	4	+
chr1	24083465	24083493	ATGGGAAGCAGCCATGCTTCCGCCAGTAG	1	+
chr1	24086044	24086085	ACAGATTCTCCCGACGATAAACTGAGGACTTGCCTTGGAAAT	3	+
chr1	24086088	24086111	AATCTGGGGAGGCAGGAATACAAG	1	+
chr1	24086124	24086146	TGGGGAATGGAATTCTACAGGAG	2	+
chr1	24088163	24088188	ACCTCCTTGCCCAGCTTACTAAAATG	1	+
chr1	24112172	24112196	AATATTCCACAGATGTCCTTTGATG	1	+
chr1	24546924	24546942	GTCTTCCCCAGCCAGAATG	1	+
chr1	24768586	24768604	GGCCTATTTCAAGACCAAG	1	+
chr1	24790527	24790552	CATTCTTGGGCGTCTTCTTAATCACG	1	+
chr1	24969815	24969839	AAGATGGACGCGGGATTTTTCCGCG	1	+
chr1	24973656	24973683	TCGCTCTGACCCAACTCCCTTGATGATG	1	+
chr1	24975427	24975451	ACTGTGGCCCCTGCTGCTAAGTGCA	1	+
chr1	24977935	24977960	CTTCCCCTGTCAGGAGAGAGAGAAAG	1	+
chr1	24977989	24978015	GAACCAAGAGCCGGAGTCCTTCCCCTG	1	+
chr1	24981355	24981381	TTCGTCAGCATCCTTGTCTGGGAGTAG	1	+
chr1	24995896	24995934	ATCACCACAACCAAACAAACGGCATTCGCCCTCACCACG	7	+
chr1	25077240	25077258	TGCACAGTTGGGATATTAG	1	+
chr1	25153280	25153300	GTGGTTGCCAAGAATATTAAT	1	+
chr1	25168342	25168363	ACTTAGCTATAGCAGTACAATG	8	+
chr1	25169093	25169117	AAAATCTCCATGTTGTATCCATTTG	2	+
chr1	25179495	25179514	GGAGGGGCTGTGAAACACAG	1	+
chr1	25235640	25235663	AGGCCGAGGGACACTTCTGGAGTG	1	+
chr1	25381780	25381798	CAAACGGCTGCCTCCCAAG	1	+
chr1	25569857	25569884	TTATATATATTACAAACCCATTATAATG	1	+
chr1	25669510	25669530	ATTTCAACCACTCATACCATG	4	+
chr1	25783161	25783185	TAACTTTGGGGTTTGGCTTCAAAAG	1	+
chr1	25811152	25811176	TGACATTGAACTTTGATTTTATTTG	1	+
chr1	25870250	25870278	AGCTGGGGGGGCGGTGGCCGGCACCGCAG	1	+
chr1	25942846	25942862	GAGCAACACCGTCTCCG	1	+
chr1	26073246	26073272	GGGTGGGAGAGAGCTTCCACCTGAACG	2	+
chr1	26143188	26143207	CCAGTCTCTCTTTTTATATG	4	+
chr1	26159022	26159043	CAATCACCCTCCTCACTTCCTT	7	+
chr1	26159616	26159644	CTTTTTTTTAGAAACAGTATCTAGCTCTG	2	+
chr1	26232402	26232429	CCCGGGAGCGCCGCCCCTCAATCACCAG	4	+
chr1	26507324	26507346	ATGTCCTCTGTGCAGCTGTGGAG	2	+
chr1	26516104	26516125	TGTCCAGGACAGAGCATCCCTG	1	+
chr1	26560746	26560769	GTGGCTGCAGTCAGTCTTCCCGAG	1	+
chr1	26561813	26561839	TTTATAGTGATCTGGTGGTTTTGTATG	52	+
chr1	26570760	26570782	CGACAGTGGGGACACAGCCATTG	1	+
chr1	26581819	26581840	GTTGGCTGAAAGTGTGGGAATG	1	+
chr1	26582059	26582085	CCACCGAGTCCGCTTCCACAACCCAAG	3	+
chr1	26584144	26584167	CTTAGAGCCAGCACAGTGGATCAG	1	+
chr1	26607795	26607820	TAAAGGCAACATTCCTTACCCATTAG	2	+
chr1	26607960	26607983	CCCTCTCCCAGGAGGACCCTAGAG	2	+
chr1	26689933	26689947	GTTCTCAAGTCCGGC	1	+
chr1	26795387	26795411	AGGCCCGAGACATGTATGCAGAGGA	1	+
chr1	26799192	26799213	AGCGAGAATCGGCGCCGAGCAG	1	+
chr1	26799251	26799277	GTGTCGGGCAGCTCGGGGCTAACCCTG	2	+
chr1	26799545	26799573	TGCGGTATGGCCCCGCCCCCTCGCCCACG	1	+
chr1	26804080	26804109	TCCCGAGGTCGGGCAGTTGTGAGGACCCAG	2	+
chr1	26818731	26818757	CAAAACAGGCAGGTTCCTTCGCTCATG	1	+
chr1	26879957	26879984	GGTATCATTTACAGAGACCTCAAGCCTG	1	+
chr1	26897984	26898008	CGAGTCCGGGAATCCCGAGTGCCTG	1	+
chr1	26898676	26898704	ATTTGCCAACGGTCCCAGTGACACACCAG	2	+
chr1	26900637	26900661	AGTCATCCATCCTGGCCCAGCGGCG	1	+
chr1	26900884	26900905	CTCAGGCTCTGCTGGTGGAAAG	1	+
chr1	26901360	26901401	ACTTTTTGGCTGACTTCATCTGGGGTTGGCAACAGGACAGAG	2	+
chr1	26901451	26901474	TTCTTCCTCAGCTGGTTACTCAGG	1	+
chr1	27054108	27054132	CCTAGCCATTTGTGAAGCTTCACAG	1	+
chr1	27087559	27087587	AGGACCACTCTCGCCTGCTGCAGTGCCAG	2	+
chr1	27089481	27089505	CCAAACTATAATGCCTTGCCCAATG	2	+
chr1	27089597	27089615	CACACTCCCTCCAGGGAGG	1	+
chr1	27094342	27094369	AGCCTGAGAGGAAGATGTGGGTGGACCG	1	+
chr1	27097723	27097745	ATGCAAGATTGAACGGGGAGAAG	1	+
chr1	27099065	27099092	AAGCCACCAACTCCAGCATCCACACCAC	1	+
chr1	27099350	27099376	ACTCCACATTCCAGAAGCGGAATTCCA	2	+
chr1	27100944	27100965	AGCCCCAGCCTGCCAGCCAGCA	2	+
chr1	27101494	27101523	CCGGCCAATGGAGAACCGCACCTCTCCTAG	1	+
chr1	27106490	27106513	AGGAGGAACAGGACCAAGGGGTGA	3	+
chr1	27106910	27106937	TGGCTCAGGGGGACAGCCTGGCAGCTCG	1	+
chr1	27623539	27623580	AAGTCCAGAATGGCAAGATGTCCACCAACGGTGTGTCCAACG	2	+
chr1	27660385	27660410	ACGTGCGTAGAGCTGAGGGCACAAAG	1	+
chr1	27677700	27677729	AGGCCCCTTTCCATTAGCCCCTGCTCCACG	2	+
chr1	28088611	28088634	CCCATACACTCCCTGCTTTTCATG	4	+
chr1	28120051	28120071	TTACAACACTCCACAAATCAG	4	+
chr1	28160921	28160947	ATACTAACCGAGCTGTCTATATCCTAG	1	+
chr1	28211949	28211967	AAGGCAGGATCTAGGTGAG	1	+
chr1	28276170	28276197	CAGCAGCCCTACGGGACACTATAGGGTG	1	+
chr1	28514042	28514061	GAGTCTCGCTCGTCACCCAA	1	+
chr1	28586109	28586130	AAAACCCCTGCGCTGCGGCCCT	1	+
chr1	28586316	28586342	GCACGGGTCGTCGGCGAGCCGCGACCG	1	+
chr1	28586874	28586895	CTTCGCGGGGGCCGGCGGGCAG	1	+
chr1	28598207	28598226	GCCTCGAGCAGCACCTGGGG	1	+
chr1	28598258	28598283	ACAACCTGGCAGTGGTGATGGGCCTG	1	+
chr1	28601168	28601192	TCATCACCAAAGTATACCTTCCTTG	7	+
chr1	28601369	28601398	ATCCAGCGGCTTTACCCTGAGGGTGGGCAG	2	+
chr1	28608456	28608481	ATCAGGGACCCCATTTCTGCAGCCAG	1	+
chr1	28608676	28608702	TTTGGAGGGCACTGAAGAAAGGCAAGG	1	+
chr1	28655506	28655528	GGTTTGTGAGACGTCGGCTTCCG	1	+
chr1	28764912	28764932	TCTCCAGACCGGTAAATCCAG	1	+
chr1	28800284	28800312	CCTACTCATATACCTCCAGAGCCTCCACG	11	+
chr1	28835067	28835091	CATTCCAACGTGGATACCCTGGGAG	11	+
chr1	28835708	28835734	ATTCTTTCACCTCATTCATACTTTAAG	13	+
chr1	28861610	28861630	GTGCCTGTGCAGGTGCAGCTG	2	+
chr1	28862465	28862489	TGCCTATTTCACCTTTGCCATCTCC	1	+
chr1	28862505	28862534	TACGGCTTCGGCCTCTCCAACTACCATCAG	13	+
chr1	28862776	28862802	ACTCCGGGCACAGAATCTTGCTTCATA	2	+
chr1	28863331	28863357	TACCCACCCTCATCTCCAGGCTGCCTG	1	+
chr1	28864450	28864476	TGTGGTCTTATCTGTGTCCAGCGGGGG	1	+
chr1	28864914	28864941	TCATGTGCCCCTTTCCTGTCCCTAACAG	4	+
chr1	28865315	28865343	AAGGAGGTGGGGGATTGAGGGAGGGACAG	2	+
chr1	28975154	28975192	ATTGCTCTGCGTGCGGAATCGACATCAAGAGATTTCGGA	6	+
chr1	28975194	28975241	GCATAATTTTTTGGTATTTGGGCAGCTGGTGATCGTTGGTCCCGGCGC	21	+
chr1	29023572	29023600	GTGCAGACACCCACTTCGGCTGATGGTAG	1	+
chr1	29029057	29029081	AAGAAAGACTCAGAGGAAATTTCAG	1	+
chr1	29080660	29080686	CCTTACTTTAATCCCCATACCAACCTG	4	+
chr1	29443635	29443658	CCCATTTATTTCCAACCCCAACAG	4	+
chr1	29585094	29585119	AATGATACCCACTGTGTGCAGTTCAG	1	+
chr1	29586500	29586524	TGTCCCAGGCCCCGCGCGGCGCGGG	1	+
chr1	29597966	29597988	TCTACCTGGGTGGATGGGAGGTG	7	+
chr1	29606593	29606618	AGTCTGAGAACACCATCACCGTGCTG	2	+
chr1	29635446	29635474	TGGGAGGATTGCTTGAGCACTGGAGGTCG	1	+
chr1	29637976	29638005	CCTGAGATGGTCTATGACTTCTGGCGTATG	2	+
chr1	29642587	29642606	AGTTCAAGGCCACCTACAAG	1	+
chr1	29776845	29776866	GGTGGATGTGGCCCAGGAGCCA	1	+
chr1	30617899	30617916	TTCTACAGTGTGAAGATC	1	+
chr1	31192153	31192178	TGCCACGCCCCTCGTGCCCCCGGGAG	1	+
chr1	31263783	31263801	CTACTGTCTGACGATCATT	40	+
chr1	31588517	31588542	GGCTGGAGCGTAATGGCACGATCTCG	1	+
chr1	31885842	31885858	TGCGAGCCCGGGCCACG	1	+
chr1	31905933	31905960	ACAACGAGCAGGACGGCGTCACCTACAG	1	+
chr1	32479801	32479828	CCCTCGGCCACGGGTCCCGACGCGACAG	1	+
chr1	32479903	32479929	TACCTGCCCGAACTCATGGCCGAGAAG	3	+
chr1	32495979	32496006	AAACTGAAAGAGCGAGTGCTGATACCTG	2	+
chr1	32503480	32503504	CACCAGTAAGGGGAGCCATCACCAG	3	+
chr1	32503546	32503567	TGAGGGGTGCTCCAGCACCAAG	1	+
chr1	32528299	32528325	CTCTCAGGGGACTGGGGTGGGAGTGTG	1	+
chr1	32568313	32568342	CCAAGGGCTCCCTGGCAAGGGGCTGTTGGG	1	+
chr1	32568350	32568369	GGTGGTGGGGGGGACAAAAG	1	+
chr1	32622488	32622509	AAGAAGCTGCCATGTTCGATAG	1	+
chr1	32628902	32628923	CATCCAGACCCAGGTAAGAAAG	1	+
chr1	32655713	32655742	CACTTCCAGGTGACACTGAATGACATTCAG	15	+
chr1	32655824	32655848	ATTGAGCAGTATGAGCTGCGCGAGG	1	+
chr1	32657973	32658002	AGCAGGCCCAGGAGATGCTAAAGGAGGCAG	1	+
chr1	32658252	32658273	AAATAGCTCCTGAAAGAGGCAG	2	+
chr1	32659722	32659749	GGAGAGCAGCAACAAGGCCCTGCTTGAG	1	+
chr1	32696529	32696555	TTCTTCCATTTGGCCTTTGAAGAAGAG	1	+
chr1	32696567	32696585	CAAGGGTCACTTTGGACCT	2	+
chr1	32798864	32798890	AACCATAAAGGGTGCCAGGTCTGGGTG	1	+
chr1	33133921	33133944	AACCCTTGTATCATCGCAACAAAG	1	+
chr1	33134664	33134690	AAGATGTTTCCTGGCATCTACTCCATG	1	+
chr1	33291704	33291727	ATGTGCTCACGGGTGCCCTCTGAA	1	+
chr1	33291790	33291833	TGAGGATGGATTGGATGACTCCTTGCTGGAGCTGTCAGAGGGAG	3	+
chr1	33337560	33337582	ACTATCCGAAATTCCACTACTAG	1	+
chr1	33765065	33765090	AGAGGGCAATGTGGGACCTTCTCTTG	2	+
chr1	35047056	35047077	TTGGGAGTTCCCATCTCTCCAT	1	+
chr1	35850108	35850125	ATTGGGTGAAGACTTAAG	1	+
chr1	35879164	35879189	CTTGTATCTAGGGTAAAAAACAAAAG	1	+
chr1	35884086	35884105	AGGTTCCAGTGGGGGTGGAG	1	+
chr1	36026369	36026388	CCGAGACACAGTGCTGGAAG	1	+
chr1	36298091	36298115	GTTTTATGCTGGCATTGAAATTAAA	1	+
chr1	36348932	36348951	GATCCCGAGCAGCGAGAGTG	1	+
chr1	36383194	36383219	ATACTCCACTATGAGCTACTGGCCAT	1	+
chr1	36383258	36383283	CTGGGATCACTTATATTGTGGTGCAG	1	+
chr1	36396890	36396919	AGGGGAAGCCGTCGCCGCCCCCGCCTCGGG	1	+
chr1	36437638	36437664	TTACTTTACCTGGGGAAGGTGGAAAAG	2	+
chr1	36474346	36474369	TAATGTAACAAGGAGGCCTGCCAG	1	+
chr1	36479624	36479647	AGGCAGTGCAGAGAAGAAATATTG	3	+
chr1	36492860	36492884	CTTATTATCGTCATCCTGCCGGGGA	2	+
chr1	36520608	36520630	AACTTCAGCTGCTAACTTACCAG	1	+
chr1	36644595	36644615	AGCAGGAGCAAGAGCGGCAAG	2	+
chr1	36645276	36645304	AAGCTGTGGAGGCTCGGTCCCCAGGGCTG	1	+
chr1	36690654	36690687	AGGCCGGCTTGCATTCCAGTGGCAATCGGCGTGA	4	+
chr1	36724473	36724494	TTTTGGAAAACGCTGGACATAG	3	+
chr1	36749189	36749209	ATTTGTCATGTTTGACACTTG	2	+
chr1	36752106	36752144	GCTTTTATCCATGGGGCCAATATAACCGAGGAGGCTATG	2	+
chr1	36752174	36752196	CGGCAAGCATACAGTCCTCGTCG	1	+
chr1	36752414	36752443	GATAACCAGGGAGATGAGGCCAAGGAGCAG	2	+
chr1	36752669	36752699	ACATCCCAGATGGGCTCAACTCTGCCGAGTG	3	+
chr1	36752761	36752788	TCCATCCAAAAAGAGCCCTGTGGGTAAG	1	+
chr1	36752837	36752858	AGTGCTGCTTCAGGAGGAGCAG	1	+
chr1	36753292	36753314	AGCTGCACCCTCAATACCCTCCA	2	+
chr1	36754842	36754868	TCTCCCAAAAGGTATAAGCTCCGAGAT	1	+
chr1	36755186	36755208	AGTGACTGCTTATAAAGCAGTCC	1	+
chr1	36757073	36757102	AATCAGCTCAGTCTCAGCGTAGCCCCTCAG	2	+
chr1	36769404	36769422	ACCGTGAAGGCGAAGGCAG	1	+
chr1	36769471	36769500	TCGGGGCCGGTTCATGTTCCGGAAATCAAG	1	+
chr1	36769802	36769823	GGCCATGGGGCCCAGGGGTCAG	1	+
chr1	36770292	36770320	TGCTCCTTACCACACCTCACGTGCCCCTG	1	+
chr1	37784396	37784413	GGGGCGTCTGGGAGGGTG	1	+
chr1	38034294	38034317	AACATAGCGAGACGCCGTCTCAAA	1	+
chr1	38174027	38174048	ACCCACAAATGAGACACCAAAG	1	+
chr1	38174498	38174526	AGCTCTGGGCCATGAGAGGGTAGGTCCAG	1	+
chr1	38174954	38174978	ACTTCTCTCTTATGGGGTTCATGGG	5	+
chr1	38274761	38274786	ATACCCTGACTTCTCTCCCTCCCCAG	1	+
chr1	38478447	38478472	CACTGATCTTTTCCAAGGCTGTACAG	1	+
chr1	38484213	38484233	CAAATATATAGAAATGAAGAG	2	+
chr1	39457534	39457563	AATACCTCTGGCCGCTCCGGGCCCTCCCTG	3	+
chr1	39494540	39494563	TTATACTCGGGCAGAGAAAGAGTG	2	+
chr1	39734490	39734513	CCTACTCCAGAGGCATCTCACCAG	2	+
chr1	39735012	39735031	CAATTTTCAGAGGGCTGGAG	1	+
chr1	39735100	39735122	TTTCTTCATTACTACTGGACCAG	2	+
chr1	39748802	39748829	TAAACTCATGTGTGATGTGTAGATGGTG	4	+
chr1	39750998	39751022	AAATCCAGAATGGTGCTTTGAACTG	1	+
chr1	39751371	39751396	GGTGGATCTCCAGATCCTGCGGGATG	1	+
chr1	39752974	39753002	GATGAGCTGGTCACCTTGCGTCTAGAGTG	1	+
chr1	39753054	39753078	CTCTACTTTAACCACCACTCATCTG	1	+
chr1	39763396	39763417	AGACCTGCTCCAGGACTCCATG	1	+
chr1	39768699	39768727	TCTGCTTCCTCATCCCCCCACCCAATAAG	1	+
chr1	39776034	39776059	CGCTTGGAAGAGGAGGTGGAAGCTTG	1	+
chr1	39776534	39776561	CATTTCAGAGTTGAAGAACATCCGGCTA	2	+
chr1	39797170	39797191	CAATTGAAAAGAGAATAATCAG	1	+
chr1	39797620	39797646	AAGAGGCTGTAAGACATAATCTGATTG	1	+
chr1	39801572	39801596	TATGACCCCAAGACCTGAAGGATTG	1	+
chr1	39801690	39801711	ACCAACTATCAAGATTCCTGGG	2	+
chr1	39816510	39816534	GGACATTGAGGGGTTCATGGAAGAG	1	+
chr1	39823224	39823250	GAACTGAAGCAGGTGCAGACACTTCAG	1	+
chr1	39835740	39835768	AATTCCGGAAGCTGGTCAGGACCTTCCAG	1	+
chr1	39846010	39846035	AAGCAGAAAATTGGAAGAAAATTCAG	1	+
chr1	39847787	39847816	ACCCCAACATGTTGAATGCACAAAAGCAAC	2	+
chr1	39853115	39853142	AGAAGAGAAAAGGACTCTACAAAACCAG	2	+
chr1	39888406	39888428	CACAAAGAATTGCACAGCTACAG	1	+
chr1	39889836	39889856	GGACTGAACTACTCAGTAAGG	1	+
chr1	39893861	39893885	GTGCTCAACTGGCTGGCTGAGGTTG	1	+
chr1	39900261	39900293	CCATTGATCATGAGCAGCTCAGGCAGCAACAAG	5	+
chr1	39901408	39901433	ATGAAGCCGTGTCCCAGTCCACACAG	2	+
chr1	39903511	39903533	GCCACCACTGATCCCTGCTGAAG	1	+
chr1	39906915	39906941	ACTTAAACAAAACATGGAAAGAGAGGC	2	+
chr1	39906945	39906964	AAAAACTTGAGGATGCTATG	1	+
chr1	39908443	39908465	GGCAATGAGCTTCTTGAATCCAG	2	+
chr1	39910367	39910395	ACTTATAATCAACTACTTGACAAGGGCAG	1	+
chr1	39934343	39934370	TCGCGTTGGTGGAGGATGGATGGCCTTG	1	+
chr1	40223018	40223040	AACCAATATCATACTCTACAAAG	7	+
chr1	40416348	40416366	TATCCCACTCCTGACACCA	14	+
chr1	40432787	40432812	CACCTACACCTTGGGCTTCCGCAATG	2	+
chr1	40627172	40627200	TTCGGGGTCATCGCCCCGTATCTCCAGCG	4	+
chr1	40758691	40758713	TCACCACAGGAATCCTTTCTGTG	1	+
chr1	40839935	40839958	CCGGGGTGGTGGGGGTGGGCTGCG	4	+
chr1	40879368	40879394	ACACAATCACTAGTGATACTGGCAGAG	1	+
chr1	40879756	40879783	TGGCTTTACAGTGGAGATGGGAAAAGAG	2	+
chr1	40888655	40888683	TTTACAACAGAGAGGAATTAATTTATCAG	7	+
chr1	40928605	40928634	AGCCAAAGTTCATCTCTTATTCCGCATCAG	1	+
chr1	40961883	40961911	ACTACTAACACCTCTAAAAAGTACTTAAG	10	+
chr1	40997410	40997439	ATCCCAGGCTTGGAGCCGGAGCTGCGAGCG	2	+
chr1	41009039	41009064	TAACATGGTCCCATTTTACTTACCCA	1	+
chr1	41158019	41158046	GGTACTTTGGGGGTAGCTTAGGCCATGG	1	+
chr1	41195324	41195348	AGGCCTAGCTCTTGGTCCATCTCAG	1	+
chr1	41220043	41220066	TGTAAACATCCTTGACTGGAAGCT	3	+
chr1	41272703	41272723	AATCCAGCCTATGCCCAGGGG	4	+
chr1	41305967	41305990	CCAGGAGAATGGGATTACCCTATG	10	+
chr1	41449033	41449056	GCACAATACTCAAGTCATGTGGTT	2	+
chr1	41450526	41450551	TAGACCTTGACCTGGGTAACTATGAG	1	+
chr1	41453080	41453103	TGATGAGACAGGCGTTAATACCTG	2	+
chr1	41454336	41454365	TCAAAAGAGAGAACTTTTGTAACATCCACG	1	+
chr1	41456891	41456915	CTTAGAGGACTTGGGCTTTCCCCAG	3	+
chr1	41457498	41457517	GCCATGTTGAGCCTGAACAA	1	+
chr1	41462062	41462084	AAGCCCACACGAATGGCTGACAG	2	+
chr1	41462259	41462288	TCTTAGAGCAATGGGCAGGCCTTATCTTAG	1	+
chr1	41463066	41463103	ATATGATCGCTTGCTGGAGACCTGCTCTATTGCCCTTG	2	+
chr1	41463163	41463189	TCTGCACTGGCCATCAACCACAAATTG	2	+
chr1	41479635	41479662	TCCCCGGAGGCTTCTCCCTCATGGGGAG	1	+
chr1	41974981	41974997	GGGGCAGGGACGGGGGG	1	+
chr1	42026233	42026252	CTTGGGATGCGGCCAGGCTG	1	+
chr1	42426484	42426503	ACTCTCCTCCCCCTCCACTG	2	+
chr1	42882905	42882923	CCCATTTTCCAGCTGTGAG	3	+
chr1	43152293	43152319	TCTCCCTTTGGGGTGGGGGCTCCCTTG	5	+
chr1	43152492	43152514	GAGTTGTTACTTGTCCCCATAAG	1	+
chr1	43204314	43204338	CCTGGGGTCGGTGGAAGGAGCCCAG	1	+
chr1	43206539	43206559	TGCCGGCCAGCAAGGGGCCTG	1	+
chr1	43229295	43229314	ATCACAGCACCATACTCCAG	1	+
chr1	43252722	43252744	TATGCAAGAGACTCATTTCCTTG	4	+
chr1	43286582	43286611	CTAATTTAATCCTTACAACAACCCCGGGAG	13	+
chr1	43316971	43316995	TTCTGAATGTGGCAAGAGCTTCTCG	1	+
chr1	43317350	43317372	GCACACCAGCGGACCCACAGAGG	3	+
chr1	43795313	43795341	ATGGGACTACAGGCATGCACCACCATGCT	1	+
chr1	43824946	43824969	CCCCAATGCACCCCCTGCGCGCTG	1	+
chr1	43882239	43882261	TACCTGATGTTGCTGTCTGTGAG	1	+
chr1	43886508	43886535	GCCTGAGGGCCCTCGAGTAACACGGGTG	1	+
chr1	43893737	43893761	AGCTAACCACTGTGCCCTGCTGCAG	2	+
chr1	43898036	43898057	TCCCATGGGGAGCCTTCTTCAG	1	+
chr1	43900883	43900908	CAAGACCTTCATGACAGCCACGTGTG	2	+
chr1	43903136	43903162	TTTGTTTACCAGGAGCGAGCAACAAAG	3	+
chr1	43906961	43906988	GGGGCCGGAGGCGTCACAAAACCGAGAG	1	+
chr1	43908529	43908548	ACCCTCATCCGGAGTGCAAG	1	+
chr1	43909252	43909278	ATCTTTACTCTCATAGCGGCGCCATCG	1	+
chr1	43909356	43909380	AGGAGCCTTGGCTGAAGGAGCTGAG	2	+
chr1	43909409	43909435	TATCTGCAGAGCATAGGTTTTGTGCTG	3	+
chr1	43916124	43916150	TTTCACCCTCTGGACCCGCCTCCTCTG	1	+
chr1	43917651	43917676	TGTTGATGGGCTCCAGCAGTCCCACG	1	+
chr1	44035038	44035066	CCCTGACAGGGCAGGGGTGGGCCCCACTG	1	+
chr1	44056733	44056757	TAACCTACTATGGCATCCAGTACCG	1	+
chr1	44063585	44063611	TGGCATCAGCCGTGAGCACTCCAGCTG	1	+
chr1	44070867	44070887	TACAATGGGCAGAGTGTGGAG	2	+
chr1	44116182	44116208	CCAAGGCGGCGGGGCCGGGAGGGGCCG	1	+
chr1	44118831	44118862	TCAAAAAGGAGGGAAAATGGCTTCTGAGTCTG	2	+
chr1	44119388	44119415	GGAGAGAATGCACTGGCCAGCCAACATG	4	+
chr1	44121283	44121310	AAGCCACGAGCATCCTATGATGACATTG	1	+
chr1	44121393	44121421	AGCCATGACTGTTCGAGAGTTCCGCAAGA	2	+
chr1	44128700	44128722	ACTGAAGACATGGACCTCTACAG	1	+
chr1	44131363	44131389	GCAGGTACTCTGTTCCACCTGAGCATG	2	+
chr1	44137304	44137330	CGCCTTGTCTTCTCAGGCTCCAAAAAG	1	+
chr1	44137464	44137491	ATGGCAGGGTCACTGTGGGAGAGCCATG	1	+
chr1	44154587	44154611	ACATCTGAACAGCTGACCCCTGAGG	2	+
chr1	44157168	44157192	TTGCTATGGGGTCCCCCCTGCAAAG	1	+
chr1	44159688	44159711	TGGCAATTCTGGAAGCAAGGTTTG	2	+
chr1	44160385	44160411	TATCTTCTGTAAGAAGCGGAGGAAAAG	1	+
chr1	44169706	44169733	GGCTCACAACTTGTGGTTAAGAGAGATG	2	+
chr1	44170779	44170808	TATTACAGGGTGTGGGTGGGGATTACCCTG	1	+
chr1	44423086	44423110	CTCCTCTACGGCTTCCAATCCATCG	1	+
chr1	44433294	44433318	GAAGGAGTTCACACTGCTGTGCCGG	1	+
chr1	44435755	44435781	ATTTTGACCCCCTGAGGGCTGCTCTAG	1	+
chr1	44440634	44440663	ACTGCGGGACGGACGGTGGACGCTGGGACG	2	+
chr1	44443830	44443858	CAGTCCAGGCCGAGTCCTCAGTGCGGGGA	1	+
chr1	44491782	44491807	AAGATGTGACCCAGGCTGGCCTGTGG	1	+
chr1	44684834	44684859	ACACCACTGCAGAGCAGCGGCGCACG	1	+
chr1	45009696	45009721	CCTGTGGAGCTGGGGACAGAGAGCAG	2	+
chr1	45097810	45097832	AGCAGCGCCCGGCGGCTATGCCG	1	+
chr1	45101702	45101729	AGGGAAGGCTCCTGCATGGCTGAGGATG	1	+
chr1	45116436	45116461	ATCTACTTGTGAGCTATCTGCCCCAG	3	+
chr1	45116725	45116753	TGGGGGAGTAGTGGGGCACGGCTCCTAAG	1	+
chr1	45117168	45117193	AAGCAGAGGCTGAGTTAGGGGGCTAG	1	+
chr1	45117242	45117261	ATTAGAGCTGCCTTTCCCAG	1	+
chr1	45205670	45205694	TAATGGTGAGGAGCGGGGTCCCTAG	1	+
chr1	45205696	45205722	TCAAGGGGACTCGTGAGCGGTGAGACG	2	+
chr1	45212404	45212428	AAATCAGAAACCCATATCCATCTAG	3	+
chr1	45213119	45213146	AAGGACAATCTGCCCTTGCAGGAAAATG	1	+
chr1	45226288	45226316	AACAAGGCTCACACCCCGTTCCGTGAGAG	2	+
chr1	45227973	45227997	TACCAAGGGGGTGCTGTGGGATCTG	2	+
chr1	45232815	45232836	TAGCAGACAAATAAGCAGCAAG	1	+
chr1	45238318	45238344	ACTATACTTTAGGGATCATTTCTATAG	2	+
chr1	45266230	45266250	CCTTGCGCGGACCTGAGCTGG	1	+
chr1	45267334	45267362	AGCCAGAAGTGCGCTACTACCTGCGGCAG	2	+
chr1	45267385	45267414	TGCACCAGCGCGGCATCTTGCACCGGGACC	5	+
chr1	45478581	45478607	CTCAGGGTTTTCCGGAGCTGAAGAATG	1	+
chr1	45478914	45478939	ATTTATGCCTTCAGTCTGCCACCTAG	1	+
chr1	45478964	45478984	CCACTGCGTCGCTTCCCTCTG	1	+
chr1	45480115	45480135	TGCAGCTGTTTGAGTCCCATG	1	+
chr1	45480173	45480200	ACTGCCTTACATCCGTGATGTGGCCAAG	5	+
chr1	45806103	45806123	AGGAGACTACAAGTTCCGTTG	1	+
chr1	45806975	45806997	GAGCTGAGTGGGCTTGGGGACAG	1	+
chr1	45807160	45807182	TTACAAGGCCGTGTGTCATGCTG	1	+
chr1	45807205	45807230	CCTGGGCCTCGCCTGCTTCAAGCGGC	1	+
chr1	45963833	45963862	TTAAACAGATGCTTGAAGGCAGTATGCTCA	1	+
chr1	46033757	46033780	GGGCTGGTGCAGGCGCTGGGCCTG	2	+
chr1	46076188	46076217	AAAATTAAAACCCTGTTTACTGCCACCTCT	1	+
chr1	46249843	46249863	ACCGCAGGCGCCCGCCACCAG	2	+
chr1	46489548	46489571	TGGAGCGTGACATACTGACTTTCG	1	+
chr1	46713867	46713896	CTTATTGGGGACGGCCACTCTCACAGTTTG	4	+
chr1	46713913	46713937	CCTGGATGGATTCCCGCCATCCATG	1	+
chr1	46714057	46714080	TTTTAAACTCCTAGGCCCAGGATG	1	+
chr1	46725753	46725773	ACCAGCTGAAGCTTGACAAGT	1	+
chr1	46726603	46726629	AATGAGGTTGGGAAATGGCTCGGAGGG	1	+
chr1	46733161	46733184	ACTTACCAAGCCCTGGACAGCTTG	2	+
chr1	46743534	46743557	AAGGCACTGAGCAGCTGTGTGGTG	2	+
chr1	46806511	46806534	ACACTGAGGGGTGTCCGGGAGCTG	1	+
chr1	46810642	46810671	CTAAGCTGGAGCAGCTGAGTGCCAAGGATT	1	+
chr1	46867823	46867847	TTACACAGTAGAGAGCTGGCCCCTG	1	+
chr1	46872006	46872023	ACCCCACTGTGCCTCCCT	1	+
chr1	46879133	46879152	TGTGGGGCTGCCGGTGGCCG	1	+
chr1	46898230	46898255	AAGAAGCTTAAGAAGAGTGAGAGAGG	1	+
chr1	48913620	48913639	TGGCAGTATCGCAGCCAATG	6	+
chr1	49630757	49630776	GTCCATCTGGTTGGTACTGA	1	+
chr1	49674729	49674746	GCAAGTTCACCCATGGGG	3	+
chr1	49839589	49839610	ACCTTGCCTCAGTTCAGATTGT	3	+
chr1	50698842	50698859	AGAGGACCAGAGTGGATG	1	+
chr1	51440208	51440237	CTTCCCCTTTTGCCAATCTCAACACCCAAG	10	+
chr1	51444044	51444066	CACTCCCTTCCCCTCCCCCCATG	1	+
chr1	51450368	51450387	ACACCATCTCAACTCTCAAG	1	+
chr1	51702194	51702220	CGCAGGAGGCGAACGCCGCGACCCCAG	1	+
chr1	51704016	51704037	TAATCGCCTCCTTCAGTGCAAG	2	+
chr1	51736994	51737012	AGCCAGGGTCTCTTATCTG	3	+
chr1	52249964	52249989	ACATTACATTCTCACATTCCCCAATG	1	+
chr1	52704943	52704971	TGGGAAAGCAAAATTAGGGGAAAACTCAG	1	+
chr1	52719447	52719472	CTTATTGGCAATCAGATGGCTCCCAG	1	+
chr1	52734174	52734197	ATGGGATCTTGCCCAATGGAGAAG	1	+
chr1	52740161	52740190	GTATAACTCAGGTTGGAAGTCCTGTTGGAA	3	+
chr1	52759133	52759161	GTGAGCAACTTGGGACATTCCTTCTTCAG	1	+
chr1	52761583	52761610	ATTCAGTGTCAGATTTCGGAAGCCATTG	1	+
chr1	52870505	52870525	AATCTATGAGTCCAAGTACTG	2	+
chr1	53323107	53323134	TCTCTCACAATGCACTATCTGAAATGCC	1	+
chr1	53326439	53326467	GCACTGAGCCGATACAGGAACAGATCATG	1	+
chr1	54417926	54417954	CCGCCAAATCCCTCTTCAGCCTTGTCCTG	2	+
chr1	54472272	54472289	CCTTGGGCAAGATCCCTG	1	+
chr1	54665997	54666019	ACGCGGGGCGTATGAGTGGGGCG	1	+
chr1	54666034	54666069	AAGTCGGAGCCTCCTCCCCTGGATAGGGTGTACGAG	2	+
chr1	54666106	54666129	ATGCACTTCGTGCCCTGGCTGGCG	2	+
chr1	54666233	54666259	TCTTTCACCACCGTTGCCGCCTTCTCG	2	+
chr1	54678235	54678260	TTTACGACCACACCGCCTTCAACCAG	1	+
chr1	54681832	54681856	GAGCAGCCCGTGGTGGTGCAGAGCG	3	+
chr1	54684268	54684292	TAGTGTCTGCCACATGGCAGATACG	1	+
chr1	55197160	55197180	CTAGGAATATCAGGCTCTCAG	1	+
chr1	56240608	56240626	CTTTCTCTCACAGAAGGTG	1	+
chr1	57124953	57124975	AGAGGCCAGGCATTCAAAACCAG	1	+
chr1	57161799	57161826	ACCCACTGAAACGAGCAACTATCAAAGA	4	+
chr1	57174352	57174381	AAGCCACTCCCTTCACCTCACCTCACCTAG	1	+
chr1	58075310	58075327	ATAGATAGTCGCTGGTTT	1	+
chr1	59129246	59129275	CATGGACAAGTCATTTACAAGACAGCTCTG	1	+
chr1	60306020	60306047	AAAAAGAAGAGCTGAGGCAAAGATGTGA	1	+
chr1	60339615	60339642	CTTATTAAGGAGTTTATCTTGGGCTCAG	2	+
chr1	60340055	60340083	ACATAATTAGCATCTTACATTCCATACAG	15	+
chr1	60341236	60341261	GCTTGAGTACATATACCAATGAAGAG	1	+
chr1	61548235	61548259	GGTTAAAGTTCAGCTCATGGAGCGG	1	+
chr1	61925680	61925706	AACAAATCTAAAACACAACCACCATAG	7	+
chr1	62902805	62902830	CGCTCCTGGCTCTCCCGGGGCGGGCG	1	+
chr1	62905492	62905513	TCCTCTATAAATTAACTCTTGA	2	+
chr1	62916219	62916242	AAGAAGTGTCAATTAGAGTTGGTG	8	+
chr1	63281725	63281753	TTTCTTTTAATGCAGGTTGGCTAGTGATG	11	+
chr1	63867969	63867996	ATTACCCACCTCTTACAGCTTATCATAG	3	+
chr1	63921129	63921152	ATAAAGAAATGGGGTTTACCTCTG	1	+
chr1	64268073	64268093	TATTTGCATGCTACTTTACAG	3	+
chr1	64336618	64336642	GTGGCCTTGGGCAAATTACTTAATG	1	+
chr1	64409251	64409270	CATTAGCAGAGCAGATACCG	1	+
chr1	64468613	64468633	CCCATCCCCCATGTGGCACAG	1	+
chr1	64833694	64833711	TACCACACCTCAGCCCTG	1	+
chr1	64936004	64936033	GCCGCCTGCTCGCTGCGCTGGGACTCGCAG	1	+
chr1	64936288	64936311	CTTCGCCACCGCGGCGCGGAGCAG	1	+
chr1	65042745	65042768	GCCCTCTGGGTAGCTGGGACTACA	1	+
chr1	65098283	65098309	CCCATCTACGTCTCTACAGTCCGGCCG	2	+
chr1	65113586	65113605	AGGGCAGCATGATGGTGCTG	1	+
chr1	65124457	65124483	AACCTCAACACTGTTCCCAGCAGCAAG	1	+
chr1	65124528	65124556	CCTCCACTTCAAACAGCTGGCAACCCTAG	7	+
chr1	65137264	65137290	GGCACACTGTGGCTGTGATGGGCATTG	1	+
chr1	65139121	65139145	TTTTATAAATTCAACACCAGCCTTG	2	+
chr1	65145357	65145379	GGTCTTGGTCCTGGCGGTGTATG	3	+
chr1	66096157	66096186	AATCTGGAGTGGTTCTTTTTTTATTTAATG	14	+
chr1	67403428	67403445	ATAATTAGCTATACAAAG	4	+
chr1	67428130	67428154	TTAAAATACCAATGACTGAGTCCTG	1	+
chr1	69417737	69417759	TAAGAGAGAAATGATTTAGAGAT	1	+
chr1	69420483	69420505	CTTAAACTCTTTTATTTCTACCA	3	+
chr1	69571559	69571587	GAGATGGGATTTTGCTATGTTGGTCAGGT	2	+
chr1	70701191	70701216	CTGCAGATCAGTTGCTGAAGCTTATG	1	+
chr1	70716623	70716652	TTACTCATATTAGTTATTTACATCAAAAAG	9	+
chr1	70717953	70717978	TATAAACAAATCCCACCTATATCTAG	10	+
chr1	70877275	70877302	GGTCTGTCTGGGGCTGTCCACAGTTGGG	1	+
chr1	70887267	70887305	GGCAAGTGGCATCTGAATTTGGATTAAAGATTTCTTTTG	2	+
chr1	75198867	75198894	GCCCCCAGGGAGAGACGAGGCTACCATG	1	+
chr1	75199013	75199033	GATGTGGTAGAGCTTGTGCAG	2	+
chr1	75409822	75409840	TTTAGGCCACGAGTTCCAG	2	+
chr1	76228539	76228567	AAAACAAATCCTCTTATATTAAATCTAAG	12	+
chr1	76254984	76255005	AATAAGTGCTAGTATCGGACAT	1	+
chr1	78329642	78329668	TTGGAAAACCCACCCACATCCATACAG	3	+
chr1	78342374	78342394	AATCTTATTGACATTTTAAAG	10	+
chr1	78445194	78445221	GAGAGCGCTGCCGCCCGGAGGGCGCCAG	3	+
chr1	79215739	79215767	GCTGGGATCAAAACTCATGTGGAAAAAGA	1	+
chr1	81893026	81893053	GGGGCTATGGTGGTGGCGGACCAGGATA	2	+
chr1	82267461	82267480	CCCCCGGCGCCCTCCCGCCC	1	+
chr1	82302648	82302675	AAAATACTTAAAGGGATCAATAATGGTG	1	+
chr1	82372841	82372862	TTGTGATGCTGACCCATTTCAG	1	+
chr1	82434891	82434916	TACAGTCATCACCTGGGTGGGAATTG	4	+
chr1	82436058	82436078	ATGTGCCTAGAAGGTGTGCAG	1	+
chr1	83340283	83340298	CTAAGGTCTGACGATT	1	+
chr1	84791348	84791369	CCTGCAGACTGGGCCGTGATGG	1	+
chr1	85132668	85132685	CAGATCTCAAGAAGGTAC	1	+
chr1	85563257	85563279	CATGTGGGATATCACCGCACATG	1	+
chr1	86199918	86199943	CCAGAATTCAAATACTTACTGGTGGG	1	+
chr1	87185205	87185226	AATTTGTTTATGAGAAACTGGA	1	+
chr1	87208001	87208025	TAATCACCTCTCCTTCCAACCTCAG	1	+
chr1	87208085	87208110	CAAACAGTACTGAATTATCACTTCTG	2	+
chr1	87212904	87212927	TACATTCCCAACTCTTAGCACAAG	5	+
chr1	87391651	87391673	ATATTTCCATATTCCTATAAATA	6	+
chr1	87459525	87459551	TTATCTTCAGGCTTCCAAAAGGTGGGG	1	+
chr1	87490829	87490849	ATAACTGCTGAAAGCAGCTAA	1	+
chr1	87583089	87583115	GACACTCACTAAACATTTACAACATTG	9	+
chr1	87631081	87631101	TGACGGTCGATTCTAGGGAAG	1	+
chr1	87794585	87794606	CTGCCGCTGCGCCGCGCCTGAA	2	+
chr1	87794900	87794924	GCAATATTGCAATATAGGGGAAAAG	1	+
chr1	87797696	87797716	ACCATGGTGAATCCGGGCAGC	1	+
chr1	87893141	87893161	ATATGCTGGAGGTAGCGGCAG	1	+
chr1	87907966	87907989	ATCTTGGACAGAACTAATGCATAG	2	+
chr1	87916462	87916484	ATTCGGGCCACAACACCCCTGAG	1	+
chr1	87971001	87971023	TTGTCAGCACACAGGCCTCCCAG	1	+
chr1	88768134	88768149	ATCATACTAATCACAG	3	+
chr1	89150180	89150206	CTCACCCCCACCCCGAGCCCCGTCCCG	1	+
chr1	89150251	89150279	ATACCGGAGCGCAATGGCGTCCAACCCCG	1	+
chr1	89150281	89150307	ACGGGGGGAGATTCTGCTCACGGAACT	1	+
chr1	89225913	89225937	AGGACTCCAGATACTCCAAATAATG	1	+
chr1	89226030	89226059	ATACAGATGTATTCAAATGGATCTTCAAAG	4	+
chr1	89237511	89237533	ATATCTACGCAAAATCAATATAG	1	+
chr1	89250474	89250498	AGTCGAAATCTTCTAAAAACCGATG	1	+
chr1	89273010	89273030	TTTTGATATTCAGAATGACAG	1	+
chr1	89298994	89299019	CGAGAAGATGTTAGTAATTTTGATGA	2	+
chr1	89299277	89299301	TACCATTCTAATACTTCTTCAAAAG	5	+
chr1	90286623	90286649	CTCCCGTCGCCGCTGCTGCCGCTGCCG	1	+
chr1	90287000	90287024	GGGGTCGGGAGGAGGTGGCGGCGAG	1	+
chr1	90399556	90399581	TCCAAACAGTTATCAAAACAGCCAAG	5	+
chr1	90400715	90400740	TACTATTCCTCCCTCTATTACCCATG	3	+
chr1	90473266	90473292	ATGCTTTTGGAGGACCATCAACAGGCA	2	+
chr1	90475715	90475735	TGTGACAGTTGCTGCTGCAAG	1	+
chr1	90475751	90475777	AATGATGCAGCCATTTAATAAGCCCAG	1	+
chr1	91183470	91183487	CCGGCCGCTGCCGGGCGC	1	+
chr1	91966473	91966491	TGGGGAGCCACAGAAGTCG	1	+
chr1	91967242	91967266	TAGCTGGCATTTTGCATCTCAATTG	1	+
chr1	91973831	91973860	CTGTTTATTTGGCCACAGCACAGTTACAAG	1	+
chr1	91979570	91979595	CTCCATTTCACATGAGAGCCCTGCAG	1	+
chr1	92505939	92505965	TTGCCCAGACTGGAGTGCAGTGGGACG	1	+
chr1	92857114	92857139	ACTCAACAAACCCTTCAAAAAATCAG	1	+
chr1	93300367	93300390	TAGTCTGCGCAGCGTATGCACACG	1	+
chr1	93302916	93302935	GTTTCAAGACGGGACTGATG	1	+
chr1	93544847	93544876	GGGAAACCAAAATGGCGAGGGGCTGTATTG	2	+
chr1	93545040	93545060	TGTTTTTTCCTGTATGAAGCG	1	+
chr1	93687188	93687216	AGGACCAACAATTTAAAGAACAAGAAAAG	2	+
chr1	93687846	93687875	ATCTTAATTATTTGATAGTTAATCATCTAG	2	+
chr1	93704931	93704958	CACCTAAAACGAGATGGAGAAAATAAAG	1	+
chr1	93811560	93811586	TACGCGGCCACGGCGGCAGCCACTGCG	1	+
chr1	93811781	93811805	CCGAGCCCGCTGGGTACCCGCCCGG	1	+
chr1	93812247	93812272	AGCTGCTATCAATAAAATGATCAAAG	1	+
chr1	93812349	93812368	TATATCTTCTGAAGCCAATG	1	+
chr1	93826092	93826116	CAAATGCAGCAAGCTGCCCAACAAG	4	+
chr1	93827233	93827256	ATGACATTATTGTCTCCATAATTG	10	+
chr1	93827982	93828011	ATATTTTCCACACCTTTTTTTTTTTTTCTG	6	+
chr1	93905788	93905817	AACACTAGGAAGAGTTTCCAGGGGTAGCAG	1	+
chr1	93952260	93952282	CTCCTACTACCACATCTACCAAG	1	+
chr1	94313129	94313223	GGCTCCGTGGCGCAATGGATAGCGCATTGGACTTCTAGAGGCTGAAGGCATTCAAAGGTTCCGGGTTCGAGTCCCGGCGGAGTCGTAACGCTTTT	65	+
chr1	96238351	96238380	AGCCAAGAAGAAACTCCCAAATCTCAAATG	2	+
chr1	97144323	97144346	AGTTAAACTTTTGTCCTTTTTTTT	1	+
chr1	97187439	97187463	GGGCCGGCGAGAAGGTGTGTGTGAG	2	+
chr1	97187627	97187650	GCTTGGAGGCTGGGGAGGCATAGG	1	+
chr1	97433555	97433576	ATGGTTACATAAATATAAATTG	1	+
chr1	98011578	98011604	ATATAAAATCACAGGTGTTAGATGATG	2	+
chr1	98368010	98368028	GTGTTTTGGATTTACTGGG	1	+
chr1	99993146	99993175	CAGATTCAGAGTACAAAGAGAGTTTGATGC	1	+
chr1	100347183	100347204	AACTGCTTTCAGGAATCCCAAG	1	+
chr1	100500233	100500259	ACCCTCTTCTGTTAGCATGGTGAAGTG	10	+
chr1	100503562	100503584	AGTGGGCTGGCGGCGAGCGGGCG	1	+
chr1	100546069	100546091	ATAACAGGAATTCGAGGATTATG	1	+
chr1	100818533	100818555	TAATCGGGGCTTGTGAGTTCATG	1	+
chr1	101360678	101360703	CCGAGGGGCCAGCTTCTGCCTGCACG	1	+
chr1	101361914	101361938	TTTGCGGGGAGGGGGTGTCCGGCAG	1	+
chr1	101362199	101362227	GAACTACTCTACGGCATCTGGAGCAACTG	1	+
chr1	101503065	101503085	ACCTTCATCCTTACAAACACG	1	+
chr1	101703557	101703575	TGGGGTGGGGGGGCGCGGG	1	+
chr1	102848388	102848405	GGGCCATCTCCACCTAAG	1	+
chr1	104068769	104068798	ACCGAACCCTTCTGGTCAGGCACCTGCCGG	1	+
chr1	104953382	104953399	AGGTGCTAGAGTGTGAAG	1	+
chr1	107599780	107599809	AGGTGGATGCCATCGTGAGCGAGTGGATGG	1	+
chr1	107785369	107785385	ACCTCCTCTCCCTAATG	1	+
chr1	109181081	109181107	ACATTATTACCAAATACTTCATTTAAG	16	+
chr1	109234969	109234994	CTCCCTGGCTGCCGGCTCGCCTTCTG	1	+
chr1	109235209	109235237	GCAACATGGCTAACAACAGCCCCGCGCTG	1	+
chr1	109238670	109238692	AGGTGTTGGAACAGGAGGAATTG	1	+
chr1	109446810	109446836	GGTCTGAGCTACAGCACAAATAACTCC	1	+
chr1	109642830	109642852	AGCGGCCTGGGTCCTGGGTGTTG	4	+
chr1	109734359	109734377	TAGGACCAACACTCCTGTG	1	+
chr1	109756697	109756748	AGGACCCGGGACTAGTGGACCAGCTGGTGAAGGCAGACAGCGAGTGGCGACG	4	+
chr1	109758225	109758251	TCTTCAGGGCACTTTATATTCTTTATG	2	+
chr1	109766615	109766642	ACAACTTGAACAAGCTGAAGAACCTATG	1	+
chr1	109770996	109771016	ATGAGTCTGTCCCAGAGAATG	1	+
chr1	109774265	109774287	TTCCTGGAACAGGCTCTCATCCA	1	+
chr1	109774361	109774387	ATGCAGGAGGTGGCACAGCTCAGCCAG	1	+
chr1	109778020	109778044	CCGTGGCATCTTCCGAGTCCATCAG	1	+
chr1	109778618	109778646	CATCACCCCATGACAACAAGTCATGGGAG	3	+
chr1	109779891	109779912	CTACCATGTGCGCCACTACCCG	1	+
chr1	109782544	109782567	AGTGAAGGCAAGGATGACTGTGGC	2	+
chr1	109782697	109782719	CTCACAAATAACTGTTGGGAAAG	1	+
chr1	109790230	109790255	AAAGCTTATTTTAGCAACAAAGGGAG	2	+
chr1	109794715	109794733	CCACTGGACTACAAACTTG	5	+
chr1	109795783	109795801	ATCCTTTTCAACAACTATG	6	+
chr1	109809856	109809885	GTCCTGGACTGGCAATGAGCAGGTTCATAG	1	+
chr1	110029717	110029737	GAATGGGCAGGGCCCAGCTTG	2	+
chr1	110040947	110040972	AGGAAGGGGGAGTCATTTATATTCTG	8	+
chr1	110121910	110121934	TTATGGCGAGATGGTGGGGTACAAG	1	+
chr1	110128906	110128930	CAATTATCTTCTGTGTGGCCCTCAG	2	+
chr1	110134698	110134725	TTCAATGCCAGTTTGAAGATCTGAACAG	1	+
chr1	110170718	110170746	TCCATGCCTCGTCCTGCATGAACCAGAAG	2	+
chr1	110172876	110172900	TACTACCTGGCCCAGATCGGCATCG	2	+
chr1	110527500	110527524	CCGAACAGACAAGGCGTGGGCCACA	1	+
chr1	110527711	110527734	GGGGAGGAGCTGAAGCAGGCCAAG	1	+
chr1	110553893	110553920	CCAACTCCAAGGGCAGCAGCAATTTCTG	1	+
chr1	110554840	110554867	TTGAAGCTGCCAGTCGTCATGGAAATAG	1	+
chr1	110555568	110555590	CTTGTAACATCTACTCAACTCAG	2	+
chr1	110563392	110563415	CCCACCTTACAGAGCTGACAGATG	1	+
chr1	110580845	110580868	CCTTGGCTATCCACTGTGACCCTG	1	+
chr1	110580974	110581001	TTCTCCAGCCTCTACAATACACATCCTG	1	+
chr1	110581292	110581314	TTTGTTCTGACAGAGCTTTACAG	1	+
chr1	110584228	110584253	TGGAGGACCATGCGGCAGACCTTCAG	3	+
chr1	110587478	110587511	ATGTTCCTTGAGTCCAGCCGCAGCAAATTTATAG	2	+
chr1	110589330	110589357	AGGCACAGATGGAGGAGGAATACCTCCG	2	+
chr1	110590419	110590448	CTGCAGCACCCACCTCAAAAGCCAAAACAG	2	+
chr1	110594404	110594433	ACCAAATACTTGGGGCGGCAGTGGCGAAAG	4	+
chr1	110596293	110596321	ATGCCCGGCCTTGGGACTTCCAGGCAGAG	1	+
chr1	110596537	110596561	CTGTTGGTTAGGGGACTGAAATGGA	4	+
chr1	110627394	110627412	GTAGGGAGCTGCCGAGCAG	1	+
chr1	110646691	110646717	ATTTAAATATTCTCCCTCTTGCTTTTG	1	+
chr1	110655211	110655234	GGGCAAGAGAGTGTAGCCACGCTG	1	+
chr1	110753683	110753710	TGCGGTCTTGGAGCCGGAGGGTGGCCCG	1	+
chr1	110882215	110882243	ACTCGACTTCCCGCGGTGAGCGGAGCAAG	1	+
chr1	110882915	110882937	TGGCGCTGCTTTGGGATACAGAG	2	+
chr1	110883301	110883333	ATATGTCTCACCGGGCCAAATTAGCAATGTCTG	2	+
chr1	110883458	110883487	ATTTGGCACCATACGCACCATAGACTACCG	1	+
chr1	110884496	110884517	AGGCAAAGTGGCCCAGCTCAAG	1	+
chr1	110884678	110884703	CTCAGAGGCCACTTAGGAACCTTGTG	3	+
chr1	110884825	110884853	TGGATTCCCCTGCCAAGGCACTGGCCAAA	2	+
chr1	110890068	110890090	AAAAAGATGGAGGCATCCTTAAG	1	+
chr1	110890227	110890249	AGTTCAAGAGGAAGCCAGCAATG	1	+
chr1	110897388	110897415	TTTTTGTATTTTAATTAGAGGCAGAGTT	2	+
chr1	111162035	111162054	TCCCAAGGGTATGGCTGGTT	2	+
chr1	111690374	111690394	ATTCTCACCCGGAGTCCCCAG	8	+
chr1	111690395	111690421	TGGGCTTCGGGCATATGAGTACTACAG	1	+
chr1	111992108	111992133	ATTCTCCTATCGGGGTCACAGGGACG	1	+
chr1	112011936	112011963	TGAGATGAGACAATAGCTGGGATCATAG	2	+
chr1	112012417	112012439	AAGGAGAGGAGAACTGGTTATTG	10	+
chr1	112308653	112308673	TGGGCTGTGACAGGCAATCCG	1	+
chr1	112310384	112310408	CCAGATTAACAAGTGACCTGCTCTG	1	+
chr1	113051687	113051710	TCGGCTTCCGGACATCGCAACTTG	2	+
chr1	113161554	113161578	CTCAAAGGGATCCTCAGGGCGTAAA	2	+
chr1	113161899	113161920	ATTGGGGCTACCTGTTCTTTCG	2	+
chr1	113162467	113162486	ATGGCCGACTTCGATGATCG	1	+
chr1	113213178	113213205	TGATCCACCAACACCTAAAGAGGCTATG	1	+
chr1	113213276	113213299	CATCTCATAACTAATTTTCTAAAG	6	+
chr1	113213883	113213909	ATACACAGGTGACATAGATATGATATG	2	+
chr1	113214160	113214182	TCCTTCATACTATCCATCCATAC	7	+
chr1	113214933	113214957	CAACCCTCCTTAACCAAGTCTGCCA	3	+
chr1	113217536	113217561	TGCCCAGTAAGTTCAGCTGCCGGCAG	1	+
chr1	113231658	113231684	ACCGCTGGGCCGACGTGCGGTTCCCAG	1	+
chr1	113235396	113235413	ACAGCCCTGAAGTGGAGG	1	+
chr1	113238879	113238901	GAGTGTGTGTGGGTGTGTCTCTG	1	+
chr1	113243300	113243322	CTAACAATTGGGGGAAGGGGAAG	2	+
chr1	113499330	113499354	AGAGCCGGGCATGGGCTGGGATGTG	1	+
chr1	113499362	113499383	TCCAATCCGGGCCTGACACCAG	1	+
chr1	113550789	113550818	GGTCATCCACCTACCTTTGGGAACCTCCAG	2	+
chr1	113616196	113616225	CAGTCGCAGGAAATTGCCCGCACCGAGCTG	1	+
chr1	113633948	113633969	GTCATAATCGGTTGTCTAACTG	1	+
chr1	113636152	113636175	ACATCTTCATTTCCTCGCATGCAG	2	+
chr1	113637341	113637369	ATGGAGCATTTTTTGGCTTGAATAACATG	1	+
chr1	113652924	113652950	TGAATGTGACTCTGACGTGCACTGCAG	1	+
chr1	113655360	113655378	AAATGCTTCCCTAACAGTG	2	+
chr1	113657248	113657272	TGCTGGGAAATATACCTGCATTATG	1	+
chr1	113661931	113661959	TCCATACACCTATATTGCTGAGGAGGACG	4	+
chr1	113661962	113661986	CTTGATCAGACACTGTCCAGCCTCA	1	+
chr1	113666572	113666601	TCCATGAGTCACCACAACTTCATCAAAATG	1	+
chr1	113668640	113668663	AACTCTTCCTACTATCACAATCAG	9	+
chr1	113671592	113671617	ATCACCCGTCATGTGTGAGAGAGCAG	3	+
chr1	114092212	114092240	AGCAAGTGATCAGAGATAATCTCTACTTG	2	+
chr1	114226119	114226139	AGGGTAAGAGTCGAAGAATAG	1	+
chr1	114483918	114483945	AAGCTCAAGAGTCTTGGTCTGATCCACG	2	+
chr1	114499772	114499797	AGATCTGCAAGCGGAGGGTTCACATG	2	+
chr1	114507815	114507837	AAATTCAAGAAACAGAACCATAT	1	+
chr1	114520215	114520237	TAAAATAATCATTTTAACAAAAG	7	+
chr1	114570937	114570956	GAAGATTCAGGAATCAGGAG	1	+
chr1	114733955	114733975	CTGGAGGAGAGGTGAGGAGGG	6	+
chr1	114785535	114785557	AGGAGCGCCTCCGCCTGGCCGCC	1	+
chr1	115078808	115078831	ATTAAGTCTGGAACGAATGTGGCT	1	+
chr1	115270403	115270431	TTCTCCTCTTTCCCCCCTTCTCACTACTG	4	+
chr1	116577830	116577854	TATGGCCTAACTCTGAGTGCGGGTG	1	+
chr1	116916651	116916679	CCGGGCCTCCGTTCCCGCCGCGGCCCCGG	1	+
chr1	116926709	116926731	ACAGGGACATGGATGAACTGAAG	1	+
chr1	116931358	116931380	TGCTGACCTCAGAATCATATCTG	1	+
chr1	116931539	116931567	CTCACTGGTGAATCAGAACCCCAGACTAG	6	+
chr1	116932172	116932194	AACATTTTATCCACATCATCACG	17	+
chr1	116932219	116932246	TCTTTCTTCATCCTTTCTCTCATCCTTG	9	+
chr1	116932948	116932965	AACTCTGACTCAGAACCG	5	+
chr1	116932994	116933017	AATCAAATCCATGAAGCTGATACG	1	+
chr1	116933425	116933449	CAGCTACCTGGCTTGCTCTGTCCAG	1	+
chr1	116935504	116935524	CAGCACTCTTAAAGTGCATAG	1	+
chr1	116943804	116943830	TCAGTATCGTGGTGGTGCAGTGGGCCG	1	+
chr1	116947225	116947250	CTCTATGGGGGGAGGGGGGAGGGCTG	3	+
chr1	116951474	116951500	AGGAGGGCATAGAGGCAAAGGGACTTG	3	+
chr1	116957744	116957765	AGGGCTTCCAAGAAAAATTTCT	8	+
chr1	117486101	117486126	ACACAAGAGGAGGCCTTTCTTGGGTG	1	+
chr1	117504085	117504113	GAGCAAGCAGCGGGCCCAGGATGGAGACT	1	+
chr1	117540335	117540363	CTTTGGCCCATGGGATGGTAGTGGTCATG	1	+
chr1	117603138	117603164	CGTGTGCCGGGCAGACACGTGCAGCTT	1	+
chr1	117617508	117617537	AACATTCTGTATCCAATAAGTCTCAGCATG	1	+
chr1	117617893	117617915	TACAAGACCATCTGCATCTTCTC	1	+
chr1	117618856	117618879	ATCAAACAAATCCAGGAGCTGGAG	1	+
chr1	117620574	117620602	AAATCACAAGTGAAGCCATCGGTCAACTG	2	+
chr1	117631492	117631519	AATCCCCGAGTGCAGACTTCCATAGCTG	1	+
chr1	117635390	117635414	TCCTTTCCCTGGAAGAACAGCTCAG	3	+
chr1	117638889	117638918	GTAGAGGCATTTAACCACTCCAGAGGCCCT	1	+
chr1	117910133	117910154	ACGCTATTGCCCTTCGCGCCAG	1	+
chr1	117910255	117910279	CAGCGCCGCTGCTTCGGCTTCCCAG	1	+
chr1	118170516	118170543	TTTACCTATCACTTTAAAAAAATAATTG	5	+
chr1	118475933	118475957	ACATCACAACATGGGGCTCACCAAG	1	+
chr1	118477223	118477243	ATGTGACCTTCAATGGTCACA	1	+
chr1	118483764	118483789	AAAAGCTGGTTCCATAATGCGGGAAG	1	+
chr1	119683201	119683223	ATCCCTTATGAAGTGCCCGGATG	1	+
chr1	119689589	119689611	TATGACAGCTGCTAGCCCAAGAG	1	+
chr1	119693343	119693365	ATTTCAGGACTTCTTACCCCAAG	1	+
chr1	119746998	119747026	TAGCTGCCAACTTTTCATCTCCTGACCCA	9	+
chr1	119754922	119754946	CTTCTACAAACCCAACAAAAACAAG	1	+
chr1	120254603	120254624	GTACTTCTACTCACAGCGGCCG	1	+
chr1	120254639	120254665	TCCAGCAATGGCTTTTGCAAATCTGCG	1	+
chr1	120254683	120254701	ACAGCCTGGACCCTTGCTG	1	+
chr1	120254709	120254732	ATCTTGCAAGATGGAGGGCTGCAG	1	+
chr1	120266965	120266986	AAATTACTTTTCCCATGGCGAG	1	+
chr1	120269636	120269660	ACAGAGCTGAATGGAAAGACCCTGG	1	+
chr1	120272194	120272223	CTTCGGCAGCGACTTCAACCAGATGAAAAG	1	+
chr1	120274770	120274790	TCTTCAGAGCCTCTTTAACTG	1	+
chr1	120274959	120274986	TCTGCCCTGGGGCTGGGATTGAGGTGAG	1	+
chr1	120277731	120277757	TCCATAACAGGGACTCCTGCCCCAGAG	2	+
chr1	120279742	120279770	GCCACGGGACCGGGCCTTGGTGGACCATG	1	+
chr1	120284489	120284512	CTAAGCTGCTGGTGAAAGAGGCTG	1	+
chr1	120285433	120285461	ACCACCTCCCACAGCCCTGCTGCACCAGG	1	+
chr1	120285634	120285663	ACCTCTGACCCTGCAATGCTGCCTACCATG	11	+
chr1	120286538	120286560	CTGTCCTACCAGACTTCACTGGT	1	+
chr1	120286793	120286815	ACCCTGTAGTACAGCAATAACCG	1	+
chr1	121485150	121485179	CACAGAGCAGACTTGAAACACTCTTTTTGT	1	+
chr1	144013899	144013926	AGAGATCCGTGCTCAGCTCACAGAGCAG	2	+
chr1	144014038	144014064	AAGCTGGCAGAACGCTTCCTGGCCAAG	1	+
chr1	145096556	145096580	CTAACAATGATCGCCCGAGTGGCGG	1	+
chr1	145438548	145438576	CAATTGGGGGAAAGAAGGCTTTTTCTCTG	1	+
chr1	145438796	145438817	TTCCATCATGGTGATGTTCAAG	1	+
chr1	145438926	145438951	AAAGCCGTTAGGATCCTGGCTTGCGG	1	+
chr1	145440437	145440453	CATCATGGCGTGGCAAG	1	+
chr1	145441362	145441387	CAGCAGGCAATCTCCTGGGCCTTAAA	1	+
chr1	145442542	145442563	ACTATATTTTGTACTTAACCAG	2	+
chr1	145508562	145508588	AAATTAAAAACATTCATCTCAACCTCG	6	+
chr1	145518247	145518272	GAGAAGTGGGCCCAGCGTTCATTCAG	1	+
chr1	145541448	145541469	TCAAGTCCCTGACGGTGGTCAG	1	+
chr1	145578561	145578588	CAGTGACCTGGGATGGGGGCGATTTCTG	1	+
chr1	145580377	145580403	CATCCAGTGTCCTGGGTTGGGGAAGCA	1	+
chr1	145581488	145581516	ATGAATGAGAAGAAGCCTACATGGACATG	1	+
chr1	145585587	145585608	ACTGGCTGTCGGTCAGACATCA	1	+
chr1	145586096	145586119	AAAAACTGAGACAGGCAGTTTCAG	1	+
chr1	145646132	145646157	ATGTGAATCAGGCTTTATTGAAGAAG	1	+
chr1	146695669	146695689	CAAAATGGGGGTCCCTTACTG	1	+
chr1	146747865	146747891	GAAGGAGGCCATTTTACTCTGGGAGCC	2	+
chr1	146747895	146747921	AAACCCGCTGCCGATGCTGACCTCCAG	2	+
chr1	146749647	146749667	ACATACCTCCACCCCATGGGG	6	+
chr1	146980549	146980567	GAAGATTACGATGTTGATA	1	+
chr1	147071967	147071986	GCCGGAGTGGGACGGCGCCG	1	+
chr1	147240956	147240976	GGTTTGAATCCAGCTAGCCTA	1	+
chr1	147422757	147422775	ACGGGGTGGCGCCGGGCAG	1	+
chr1	148248161	148248191	GTTGGTGGTTCGAGCCCACCCAGGGACGCCT	17	+
chr1	148556699	148556721	ATGGGCAAGCCGGGTGTACCAAG	16	+
chr1	148591265	148591289	TATTCAACTCCTTCAGATTATCTTG	1	+
chr1	149287709	149287730	CGGGTCGCCGGGTCCGGAGCCG	1	+
chr1	149673129	149673151	AGGCGACACACCAAGGGCTCCAC	3	+
chr1	149988455	149988484	CCAAGGCTGGAGTGCAGTGGCACAATCCTG	1	+
chr1	150049826	150049848	GTGATGATGCCATCACCCCATTG	1	+
chr1	150297501	150297532	CATTGAACTGTGTGGGGAAGGGCATGGACAAG	3	+
chr1	150300852	150300872	AGGAGGTGGAAGAAGAGCCAG	1	+
chr1	150305017	150305040	TGGTGCAGGCAGAATGTGGTATAG	1	+
chr1	150305600	150305629	AAGCCAGGACTCATCGGCAATGCCAACATG	2	+
chr1	150307495	150307519	AGCTGACACACCGCATGCCTACTCT	2	+
chr1	150318468	150318493	ACATAACTAAACTTTCCCTTCTCCAG	1	+
chr1	150326001	150326025	ATTACCTCAGGACTTGGCTAAGTAG	1	+
chr1	150437087	150437112	CCACGACAACATCTCACAACCCTCTG	7	+
chr1	150443104	150443132	CACTTCAGCCTCCCCTGCCAACACCACAG	3	+
chr1	150443342	150443370	GCTGCCCCACCTACTGAAGTTACCATCTG	2	+
chr1	150459924	150459952	AACATGGCCCTGTATCAGAGGTGGCGGTG	1	+
chr1	150478116	150478140	ACTCTGGACTGACCCTCAGCCGGAG	1	+
chr1	150923022	150923047	CGGGCCCCAGCAGAGCCCTCCTACCG	1	+
chr1	150936223	150936249	ACCCCTCTCCCCACCTCTAGATGCTGG	1	+
chr1	150937133	150937161	TTCTTAGAATGGAGCCTGTGTATCTACTA	1	+
chr1	150990944	150990967	CAACTGAGGCTGAGGAAGTCTTTG	1	+
chr1	151043351	151043375	AAACGGGACTAAACTGGCGGGCTCC	2	+
chr1	151076036	151076058	AGGTGACCCCCATGCCTCAACAG	1	+
chr1	151140643	151140669	TCTCCCTTTCCCCTATGCCACCCTCAG	9	+
chr1	151171219	151171246	TATCCCCTGTGGAAAGCGGTTAAACTTG	2	+
chr1	151209105	151209129	AGAGCCCTTAAGCAGTGAAACACAG	1	+
chr1	151221403	151221427	AATATTTTCTTAAACTCATGGGGAG	2	+
chr1	151254482	151254501	ACAGTGGCGGAGGCCAATCG	1	+
chr1	151255031	151255056	GGCGGATGGGCGAAACTCCTGGCCTG	1	+
chr1	151256863	151256891	GACAGGAGAGGTCTAGGCTGGGGCCCTTG	1	+
chr1	151259268	151259291	CCCTGAGCCAGGGGACCACTCAGA	1	+
chr1	151260250	151260276	TCCAGCCTGGTGGAGGCCTTCAACAAG	5	+
chr1	151260797	151260822	AGTGCAAGGAACAGTGCCGGGACAAG	2	+
chr1	151262349	151262373	CCTCGGCGGGAACTAGGGAGCAAAG	1	+
chr1	151372093	151372118	ACTTTGGGCGGGGGGTCCGGCCCCAG	1	+
chr1	151372525	151372552	ACATGCTGGGATCCTACGGCTCCTTGGC	3	+
chr1	151372565	151372623	CATCTCTCGCATTATGCGAGTCAACAACAGTACCATGCTGGGTGCCTCTGGCGACTACG	4	+
chr1	151372977	151372998	GGCTGACCAGGGCCATGTACAG	1	+
chr1	151373027	151373054	AACACCATGGTCATCGGAGGCTATGCTG	1	+
chr1	151496810	151496831	GCCTGCTAAGGAGGTGTTACTG	1	+
chr1	151506458	151506486	GGCTGCGGCAGGCCCTGCAGGCATCCCAG	1	+
chr1	151555275	151555295	TGGAGAAAGAGGGCAATCAGG	2	+
chr1	151630807	151630833	TTTACATTTCCTCGACTCCCAGGGAAG	2	+
chr1	151635963	151635992	TCCCCACTTCTCCCCATTTTTTTTTTCATG	5	+
chr1	151665933	151665957	TTCTGCGAGCTCAAGTGGAGAAAAG	1	+
chr1	152059437	152059457	CTCTGGCTGGTTCATCTCCTT	1	+
chr1	152161959	152161985	TTGTGCTTGGCTTGAGGGGCGGGCTGG	1	+
chr1	153465753	153465774	ATCTGCCCATCTTGGCCTAAAG	1	+
chr1	153606529	153606556	ACAAGCACTGGACGTGGCGGCCATTTTG	1	+
chr1	153606627	153606643	ACGGATCGGCCGACTAG	1	+
chr1	153606695	153606712	TAACCAACCGCCCATCTA	1	+
chr1	153610495	153610522	TTTTTCATACCTTCCACCTCTCTAAAAG	7	+
chr1	153616289	153616318	CATTGGCTCTGAAACCAAATAAATTCAATG	15	+
chr1	153643771	153643799	TCGATGGATCGAAACCATCCTCTGCTATC	1	+
chr1	153700867	153700889	CGGAGCCAACGCCTTTCCCTCAG	1	+
chr1	153711726	153711753	GACAGGGTTTTTTCACCATGTTGGCTAG	1	+
chr1	153739706	153739732	ATTTACTCCTGTTTTCTCTTCTACAAG	2	+
chr1	153751177	153751200	CTGGTGGCCCCGGTAAGCCAGCAG	2	+
chr1	153946158	153946182	AGAAGCTGGGTCTGAGGATTACCAG	1	+
chr1	154197643	154197665	AACAACCTCAAAACCAAAACCAG	11	+
chr1	154207161	154207179	ACCGGGACAGAGACTATAG	1	+
chr1	154214003	154214025	GCAACAGAGGAGTGGGGGACTGA	2	+
chr1	154221812	154221834	CCCTGGCTCAGTTGGCAGCTCAG	2	+
chr1	154223672	154223698	CCAAGCAAATCCACATCGGCTCCACAG	2	+
chr1	154223964	154223990	CTCTGGCTGTGGAGATGCCTGGCTCAG	2	+
chr1	154224021	154224041	GGGCATTGCAGTTTGGGTCAG	1	+
chr1	154226392	154226419	ATTTCATCTAACCAGAGTCAGGAGTCTG	1	+
chr1	154233368	154233392	GTGACCTCACAAAGTTCGGCCGTGG	1	+
chr1	154236021	154236042	AACCAATGCTGTGCTGTGGATG	1	+
chr1	154241324	154241350	CGGCCACAGCTGCTGCCTACCCACCTG	1	+
chr1	154247713	154247736	ACCAAGATCACTAAACCAGATGGG	1	+
chr1	154934727	154934746	CCCGCGGCGTACACAATAGG	1	+
chr1	154961130	154961151	CTTGGCCTGGGTTCCTACCCTG	1	+
chr1	155028287	155028314	ACCAAGACTGTGGAGTTGGTGATTGTGG	2	+
chr1	155039347	155039372	CTGCCAGGCAGAGGGCCCCCGGGCCT	1	+
chr1	155289446	155289473	CCTGCTGGAGATGGGGGAGTTCTTTCAG	1	+
chr1	155290227	155290254	AAAGTGGCCCGGGTGAAGGCGCTATATG	1	+
chr1	155290362	155290388	CTGGGGCTTGCGCGCAAAATCTACAAG	1	+
chr1	155290413	155290435	AAGGGCGGGGAGAGGAGGCTCTC	1	+
chr1	155291484	155291510	CACCTGTGGTTGCCAGGTAGGTGGATG	1	+
chr1	155294370	155294395	ATCCTGGAGGTGGGGGCTGTGCCCTG	1	+
chr1	155296557	155296585	GCCCACCTCCAGCTCTGCAGCAGACTATG	2	+
chr1	155300414	155300437	AATGGCCAGTGAACACCATCCCAG	1	+
chr1	155536967	155536992	AGCAGTGGAGCAATCTCAACTCACTG	1	+
chr1	155582050	155582076	ATATTCAGGGCGGGGAATAATAACCTG	1	+
chr1	155661948	155661971	CCTGCATATCTAGCCACATTCCAG	2	+
chr1	155837941	155837967	AAAATCATCAAAGTGCGGAGAGACAAA	1	+
chr1	156169744	156169763	TACCCATTCACCCTCATCCG	1	+
chr1	156180524	156180550	CCTTCCATCTGTGTCCCTGAGACCCTG	1	+
chr1	156180925	156180948	CTAAAGCGCCAATCCTGCTGTCAG	5	+
chr1	156183189	156183214	AAGCCCCGTTTTCACTAAAATTTCAG	1	+
chr1	156186232	156186257	CTGACACGCTGTCCTCTGGCGACCTG	2	+
chr1	156208312	156208339	TAGTAGGGCTCAAGTGGCGGCATCTCTG	1	+
chr1	156401582	156401598	CACAAGAGGGGTAGCTG	1	+
chr1	156756751	156756775	CCATACCCTTACCCCATCCCCACTG	1	+
chr1	156756895	156756921	CCTGGGGACGACTACAGCTACAATCAG	1	+
chr1	156764463	156764491	CGGCTGCAGGGCAAGAGGAACCGAGGGAG	1	+
chr1	157217393	157217410	AACTGCAACCTCCTCCTG	1	+
chr1	157345089	157345110	ATCATTTGCAGAGTGTAAAGGT	2	+
chr1	158065885	158065910	TAGGGATTCCCCCACCCAAATACAAG	1	+
chr1	160319340	160319363	GATTTAATGGAGAAGCTGAAAGGG	1	+
chr1	160322717	160322740	ATATGGAGAAGGGCAAGTTTCCCG	1	+
chr1	160326112	160326136	CAGGCAGGACCTAAGGTCCTACTTG	3	+
chr1	160328536	160328564	TGTCTCCTTCCCACTGTCCTTTCTCCAGG	1	+
chr1	160342099	160342121	CACCAAACTCCTAGCTCTACAAG	5	+
chr1	161092725	161092749	CACCAAACCATTCAGCCTCACTTTG	1	+
chr1	161123818	161123845	TCTGAGATCCCGGTGCTGAAGACTAACG	1	+
chr1	161129441	161129468	CCTCTCCCGCCGCCTCACTGGGGGACAG	1	+
chr1	161130848	161130870	AGCCGCTTGGCCCTCCGGCCTGA	1	+
chr1	161136245	161136271	TGGGGGTGGGAGTAGCGGATTTGAAGC	2	+
chr1	161136647	161136673	ACCGTGGTCGTGCTGGGCGGAGGCATC	1	+
chr1	161176287	161176315	TGATGGAATTGAGTGGGGAGATGGTGCGG	2	+
chr1	161176326	161176347	CTCACATCGGGCTCCTGCACCG	1	+
chr1	161179064	161179088	CTAAACATCCGGCCTCCTCCTCGGG	1	+
chr1	161180412	161180439	TGGGACCTGCGGAAGACCCAGCCCTATG	2	+
chr1	161197600	161197627	CTTGGAAGGAGGAGCAGAGTCTATAATG	2	+
chr1	161203083	161203099	GCCTGCTTTGCTCGCCG	3	+
chr1	161339111	161339137	TATAAGAGCACTCCTATGCTTCTGCAG	2	+
chr1	161500900	161500917	TACGCGTTGGTGGTATAG	4	+
chr1	161510024	161510049	AACGCCCGTCTCTGTGGCGCAATCGG	6	+
chr1	161510084	161510115	GTTCGATCCCACCCAGGGACGGAAGTCGCATT	5	+
chr1	161582530	161582555	CACAGCTGCCTTTCAAGCAGTTAACG	2	+
chr1	161591508	161591531	AAGGTTGGTGGTTCGTTCCCACCC	1	+
chr1	161751757	161751784	ACATTTGGGACATCAACAACCAAATCTG	1	+
chr1	161772007	161772027	AACTTTCCGTGACTAAACCTG	1	+
chr1	161816334	161816356	ACACATCAGATGGTATTATCCAG	2	+
chr1	161861664	161861686	AATGGGGACAAACCATCAAAAAG	7	+
chr1	162244051	162244076	GCACCAGGTTCAAGAGGCCGGAGGAG	1	+
chr1	162317103	162317124	GCCAGTATACACATGTACAAAG	1	+
chr1	162327217	162327242	CACACAATTCCACCCTTCCTTTCCTG	4	+
chr1	162339676	162339705	CCCTCCATCAGGGCCAACTGGGCAGGAAAG	1	+
chr1	162467651	162467676	AGTCCCGGGAGTCGGTGAGGCGGCTG	1	+
chr1	162467752	162467774	TCGCGTCAGCTCCCGTGTCCGTG	2	+
chr1	162467775	162467797	CCCTTAACCCACACCGATGGCGG	1	+
chr1	162467815	162467841	GGCGCGGAGCCGCCGCGTTTTCTGGAG	1	+
chr1	162469871	162469897	TGTGGATGATACAGCATTGTGCCCGAG	1	+
chr1	162470865	162470885	AAACATACAGTCAGATCTCAG	1	+
chr1	162536106	162536127	ATCAAGATCAGCTCCAGGCCTG	1	+
chr1	162551097	162551121	CGGGCACTTGCAGCCCAGAATATTG	1	+
chr1	162724586	162724615	ATCAATTACAGTCGGGATGGCACTCGCTGG	1	+
chr1	162731177	162731202	TGCCATCAAGTGTCAATACCATTTTG	3	+
chr1	162731222	162731244	CAGTGAGATCACCTTCCAATCAG	2	+
chr1	162737106	162737134	TCATCATCCTCTGGAGGCAGTTCTGGCAG	2	+
chr1	162750058	162750085	TTCCTACGGCTCAGGTCCTCCCTACAAG	2	+
chr1	162770154	162770175	AATTGAGCCCGAGGCTGTCTTG	1	+
chr1	162857023	162857047	GCTGGAGTAAAGGAGTGAAGTGGCG	1	+
chr1	163199995	163200012	GACCTGGGTTGAAGACAT	3	+
chr1	163663869	163663885	TGGGGGGTGGCAGAAAG	1	+
chr1	164441581	164441599	CTGTTGAAGGTGGGATTGA	4	+
chr1	165032627	165032642	TAACAAGCTCCAGTAA	1	+
chr1	165600355	165600382	CAACTTAGACAGCGCGCGCCAGCGCCAG	1	+
chr1	165797142	165797168	CGTCAGCGGGGGAACAGCTAGCGGCAA	1	+
chr1	165861626	165861647	CTAGCCTGAGGCACTGGAGCAG	1	+
chr1	165913489	165913515	CTGCCCTGATGGACACAGGGATATGAG	2	+
chr1	166050881	166050899	GTTCTCCATCCCGAAGGTC	1	+
chr1	166343875	166343893	GAGGACAACCTTACTCTAG	1	+
chr1	166838042	166838063	CAGCCTTGCCCAGCTCTCCCAG	2	+
chr1	166975288	166975316	GCCTGGGAATACTGGGTGCTGTAGGCTTT	1	+
chr1	167190373	167190397	TCGGAGCGGCCAGGCGGAGGGGGAA	1	+
chr1	167191171	167191194	TTGTCGGCCGGGGCTTCGCGGGCG	1	+
chr1	167365567	167365592	CAGCCAAACTACCATCTCTCGATTTG	2	+
chr1	167365631	167365658	AAGCCACTTTTAGAGAAGTGGCTAAATG	1	+
chr1	167384788	167384814	ACCTGGTATTTGCCAATGCGGGAGGAG	3	+
chr1	167395415	167395444	TAGTCTAACCTCAGTAATTCCAAAGCTTAG	6	+
chr1	167691308	167691332	CTTCCCCAAGCCGAGCCAACCTCAG	8	+
chr1	167906039	167906059	CCCGGCGCGCGGATGGTGCCG	1	+
chr1	167906153	167906176	TCTCGGGGTGGCTCCTACCCACAC	1	+
chr1	167906201	167906226	TCCCTCGGGCTGGAGGACCCGTCCCG	1	+
chr1	167934428	167934446	GTTCTACAGGCCTATGATT	3	+
chr1	167940556	167940578	ATGGCAACTTCTTTGAGATAATG	6	+
chr1	167988927	167988948	TATGGCACGGTTTTACCAATTG	2	+
chr1	168014631	168014653	TATTATATTCTTTGAGCACTGTG	2	+
chr1	168148423	168148452	AGGCTTCGGGGCACGGGGTCTGGGCGCTGG	1	+
chr1	168214272	168214296	TCAACTCTTACCACTTCTATTCAAC	2	+
chr1	168260505	168260533	TCAACGGGGAATGGGTGCCCGCTGGCAAG	1	+
chr1	168281169	168281198	CACCAATATTACTTTAAAAACCCCCCCTAG	2	+
chr1	168539265	168539293	AAACTTTTCTAGAGTGTCTGGATTTTATT	1	+
chr1	168568457	168568475	GTTTTCCAGGCTGATGTTT	1	+
chr1	168983317	168983331	ACAGTCCGAGGAGCA	1	+
chr1	169076136	169076159	GTTTCTGGGCAGGACCGGTGGCAG	1	+
chr1	169096891	169096917	CCCTTTTCTTAATACTCCTGCTCAGTA	1	+
chr1	169276105	169276121	AGGATCTGGAGGAATAC	1	+
chr1	169796220	169796244	AGGATTTCTAAAGCACACCAAGAGG	1	+
chr1	169798454	169798480	AACTCTCTCTACCTGTTCATTTACAGG	3	+
chr1	169806149	169806176	CCTGAGCTTAGGGAACAAACTGTCCATG	1	+
chr1	169822019	169822045	CTGAGTCACTACTCCAAAAGGGTCCTG	1	+
chr1	169822655	169822674	TGAGCCTCACCACCCAGGGC	1	+
chr1	169841649	169841673	TTCCTACTGGAGCACTGCCTAATGG	1	+
chr1	171454740	171454763	CATCCGCAGCTTCGGCTTTTCCAG	1	+
chr1	171455398	171455420	GTTAGATGAGAGGCTCTTCGGGG	1	+
chr1	171463250	171463271	ATACATAAGTTGTTAAAAAGAA	1	+
chr1	171467934	171467958	CTTCTACTGGGCTTTCTTTTTTTTG	6	+
chr1	171484794	171484814	GAGCTCTATCCTGGGAGGGTG	1	+
chr1	171486815	171486843	AAGCACAGCTGGAACATCAGAGCAAAATG	1	+
chr1	171492407	171492433	AACGCCCATCCATTCTTAGTGCATCAG	1	+
chr1	171501757	171501785	GCGAGAAAAAGAACGGGAGCGTGAGAAAG	2	+
chr1	171501984	171502011	AAAAGGAATGTGAGCTGGAGAAGGAAAG	1	+
chr1	171504615	171504641	AAGCCACACCAGTGGTGCATGAAACAG	3	+
chr1	171509203	171509230	AGAATCAAGTGAGGCACAAGTACAAAAG	1	+
chr1	171509534	171509555	TCTTCTGAAGGACCAAAACCTG	1	+
chr1	171510186	171510204	AATATTACTCCAGAGGTCG	1	+
chr1	171510206	171510229	AGCTATAGAGGTTCTTATGGAGGG	1	+
chr1	171510284	171510327	AAGCCAAGAGCAGAGCATATACCCTCAGGGCCTCTCAGACAGCG	2	+
chr1	171510366	171510387	AAGTTGTCCCCAAAAGAAGACG	1	+
chr1	171510730	171510752	TCAGTGGAACCCAAGGCAGTCAG	1	+
chr1	171510839	171510878	GAGCGAAAATTTGACCCAGCTAGAGAAAGGCCTCGAAGGC	2	+
chr1	171544080	171544105	CAAAGCATGGGAGAATTCTCCAAATG	2	+
chr1	171544216	171544237	TCCATGCCCCAGATTCCTGTTG	1	+
chr1	171553190	171553210	AACTTGCCAAGGCACAATCCG	1	+
chr1	171587363	171587387	GTTGGCACTCAACCAACCAAGTTCA	1	+
chr1	171652518	171652534	TCCACCCAGAGCTTGTG	1	+
chr1	171755186	171755212	CTGGCCCCAGCTGGGATGCCCACCCAG	1	+
chr1	172601593	172601608	AACAGCTCTCAAGCTG	1	+
chr1	172917283	172917304	TATTAAAAACATAGCATTCTGC	1	+
chr1	173446447	173446470	TTATTCCTCCGCGCGCTGGGACAG	4	+
chr1	173457014	173457039	AAGCTGGTGCTGTGAGCCAGAGGATG	2	+
chr1	173457064	173457085	CAGCAATTCCATAAACACATCC	1	+
chr1	173684303	173684325	GCTGCCCCATGGGGTCAGGTCGG	1	+
chr1	173794386	173794414	TTAAGTCAGCTGTACAGGGGTTTATCCAG	2	+
chr1	173807360	173807382	AAGGTTCAAGACCAGACAGACAG	1	+
chr1	174972196	174972222	TAATATGAGCTGTTCTTGGAAGGGTCG	12	+
chr1	175092688	175092714	CACAGCAGCACTGTCCTGACGGGCCTG	2	+
chr1	175116218	175116245	GAGCAGTCCTCGCAGGAGACACCACCAG	1	+
chr1	176497881	176497899	AGGTCTACAGTCCATGATT	1	+
chr1	176752266	176752282	AACTTAAACAATAATAG	4	+
chr1	176946598	176946614	TGAGACAGGTGCTATGG	2	+
chr1	178358372	178358401	ATGTTATCTGAGAAGCTGGATTCCTTTATG	1	+
chr1	178695176	178695203	CGGGCCGGGTGTGGGGCAGGGGCCGCAG	1	+
chr1	179033443	179033471	GGAGTATGATGAGAGCTACTGTGATGCTG	1	+
chr1	179045260	179045281	AATAACTACTGAGCAACTCTAG	9	+
chr1	179271863	179271889	AGTCCAGGGAAAATCCTGAGGAAGATG	1	+
chr1	179324287	179324315	AGGGAAGTTATTTTTAAAAAGGTACTCTG	1	+
chr1	179392846	179392863	AAAAATGAAAAAAATACG	1	+
chr1	179870480	179870505	CACTACTGTTAAGGCCAGATCCAGGG	1	+
chr1	179924213	179924238	CTGCACCCTCCGCCAGGCTCCGCGGG	1	+
chr1	179955303	179955327	GGTAAATTGGCAGGATGAGGAGCAG	1	+
chr1	179983009	179983033	ATCCCAGGTTGGACGTTTTACATAG	1	+
chr1	179989398	179989427	CAACAGCTGCTTCTTTGTCCAGCAGAATTG	1	+
chr1	180010864	180010889	CAACGTGTAAAATAGCAGCTCAGCAG	1	+
chr1	180022240	180022261	GTCATCATGATGACTCTGATGA	1	+
chr1	180044184	180044206	AATGCAACGGCGACAACATGCAG	2	+
chr1	180062919	180062942	CTCAAAAAATATCTCACATTCCAG	1	+
chr1	180063598	180063621	GGAGCTTCTTGGTGATGACCAAAA	1	+
chr1	180124145	180124165	CTCTATTCGCCTTCCGACCCG	1	+
chr1	180243372	180243399	GGGGGACGTTACAGGCGGACAGTTAATG	1	+
chr1	180608079	180608103	TCACCTATTTCTTCCCATCACCAAG	1	+
chr1	180758433	180758455	TATCATGCTGGATGACTTCATTG	1	+
chr1	180794452	180794477	AATCCCGGTTTTGGCTGCTTAAACTG	2	+
chr1	180805665	180805687	AATTTGCCACAAATATACATATG	1	+
chr1	181058159	181058182	CGCAGCGCCCGCCAAGTCTACCTG	1	+
chr1	181058792	181058821	GGAGGAGAGGACGACGACGCGGAGGAGATG	1	+
chr1	181091421	181091438	CCACGACCAGGCACATTG	1	+
chr1	181548307	181548323	GTTTGGAGTTCTACAGT	1	+
chr1	182278847	182278862	ACACAAAAGAGGGACG	2	+
chr1	182695304	182695324	ATGTGATGCTAATCTCAAAAA	1	+
chr1	182808508	182808534	GTTGCTGTGCGTTTCTCTGTTGTCTCG	5	+
chr1	182811778	182811806	TGGGGAACAAAAACAGGCAGAAATTCATG	1	+
chr1	182823172	182823200	AATCAGAAGAAGTGGATTTAAATGCTGGG	1	+
chr1	182825597	182825616	ACTTGGGAGACCTGGATTTG	2	+
chr1	182827306	182827330	CAGACAACTGTACCATCTTGGAGTG	2	+
chr1	182827734	182827764	CAAAACATCATTCAAGAGCTAAATCTTGAGA	2	+
chr1	182828184	182828207	GAGCAAATAAGCATGGACCTCAAG	1	+
chr1	182829219	182829235	GGGCTACTGGATGTGGG	1	+
chr1	182845273	182845295	AACTCATCGAGGCTCTACTTAAG	3	+
chr1	182845307	182845340	CCTTAATGTTCCTGGAGCTGTGTTGGTTTTTTTG	2	+
chr1	182845985	182846013	TGCTGAAACAAGCATTACCATAAACGATG	2	+
chr1	182847215	182847239	CATCAAAAACAAACCTTGAGCAACG	1	+
chr1	182848498	182848518	AACCTCCCCCTTTGGATGCTG	1	+
chr1	182850461	182850488	AAGGAAAGCGGCTGGGCTATATCCATCG	2	+
chr1	182850536	182850565	TATTCCAAGCCTGGGATGATGCTAGGTATG	1	+
chr1	182850688	182850709	TGAGCACAAAAGACTTAATATG	1	+
chr1	182852385	182852405	AGAGGAAGATTCTCACCACTG	1	+
chr1	182852410	182852438	GCGTAATGCACTTATCCACAAATCATCTG	1	+
chr1	182852688	182852713	ACTTTAGTCACCCCCCTGCAGTTGCT	2	+
chr1	182853793	182853817	TCTCCGGGCAGCCATGGAGGCTTTG	1	+
chr1	182856252	182856277	CGATACGACAATGGAAGCGGATATAG	1	+
chr1	182856293	182856313	TTACAGTGGTGGAGGCTATGG	1	+
chr1	182856401	182856436	TGGAGGCTATAGAGGAGTTTCCCGAGGTGGCTTTAG	8	+
chr1	182856483	182856504	GGATCTGGGGGATTCCAGCGAG	1	+
chr1	182856600	182856627	CAGTAAGGAAAAAAAGGCATGCTATGTG	1	+
chr1	183072637	183072656	GGGACGAGCAGCAGGCCTTG	1	+
chr1	183084731	183084758	TTGCCAGCCTGGATTCCATTCTCTCACT	1	+
chr1	183470541	183470558	TTATACTCCCATTTTATG	10	+
chr1	183486783	183486803	AGTCACTGCTATACCAAATAG	1	+
chr1	183495753	183495781	TATTTAATGTAGATTTACCATGCCGTGTG	1	+
chr1	183495829	183495858	CGCCATAGTGAAGCCACAGTCTAGCTCCTG	1	+
chr1	183510210	183510231	GGCAAATGGATTGCTGATAATC	1	+
chr1	183514227	183514250	CTTACAGCCAGCAACGGCCCTCTG	1	+
chr1	183515162	183515184	GGAAAATTATGCCTGTGAAACAG	1	+
chr1	183515296	183515317	CCATATAACCATAATCCCTCAG	1	+
chr1	183518962	183518985	AAAGCAGAACTCAGTCCCTCAATG	1	+
chr1	183523005	183523030	TCTTGCGCCCTAGACAAGCTAACCAG	1	+
chr1	184356253	184356278	AGTTGGGAGCTGCGCGCCGCGCTCAG	1	+
chr1	184547367	184547395	GGTGTGAGCCACCATGCCTGGCCAGTAGT	1	+
chr1	184726098	184726121	TTCCATCCTAGTCCTCTTTGGCAG	1	+
chr1	185024905	185024931	TAAAAATATACTTGGTAAGATTGGAAG	1	+
chr1	186119426	186119444	GTATGTTGCCTTCTCTTGT	1	+
chr1	186344693	186344718	TCAAAGCCCCGGGATGCCATGGATCG	1	+
chr1	186344939	186344961	GAAGTGAGGTGTGGGAAGTAGGT	1	+
chr1	186375338	186375367	TGGAGATGTTGGATCACACAATTCAAATAG	1	+
chr1	187129451	187129478	CATCATGCTAGGCACTCAACCTGGCAAC	1	+
chr1	189274037	189274054	AATTCATTCCCTCACCAG	1	+
chr1	189285356	189285378	TTTAACTTTTCCCTTTCACATAG	5	+
chr1	190851432	190851450	AAATTATGACAATCATATT	1	+
chr1	192724340	192724356	AGGTCTATAGTCTGGTC	1	+
chr1	193029326	193029352	AGAGGAATAACGAGGGAGAGGAGAAAG	1	+
chr1	193033978	193033999	ACATCCTTCATAGATTTAAAAG	7	+
chr1	193058835	193058856	CTAACCTTCTCATCCTAAAAAG	1	+
chr1	193428898	193428926	TAATTTTGGGAGAGCACTGTATGGTTTTT	2	+
chr1	193522804	193522824	AGAGGCTAACTCCTCTGTCAG	1	+
chr1	194045900	194045919	AGCTTTACAGTCCAACAATT	1	+
chr1	195193339	195193360	CTCAAGATAAGATTTCTTTAGG	3	+
chr1	197490411	197490428	CACTCCCCTGATGCACCA	1	+
chr1	197869571	197869587	TCTAAAGTATGACGATC	2	+
chr1	198240029	198240052	CCATCTGGGGCTGTGAGCTCACTG	4	+
chr1	198290294	198290322	CATTTGTAAACTTAAAAAATGTATAAAGG	1	+
chr1	199003972	199003988	CTGCCTCCACGGAGTTG	1	+
chr1	199601648	199601667	CATCTGTTAAAAGATAATGT	7	+
chr1	199967989	199968018	TAGCCTAGGCGACAAAGAGGGAGTCTGTCT	3	+
chr1	200251657	200251672	GACAGTCTGACGGGAC	1	+
chr1	200708813	200708837	TTCTCCTCCGTCGGCGCCCGGGCGG	1	+
chr1	200818095	200818118	AAACAGGGCTTCCACAGGGACGGG	1	+
chr1	200834505	200834533	CACAGACAGCCACCAAATCCTATCAAATA	3	+
chr1	201752935	201752961	AAGAGCTGACTTGGAGTGGAAGCCCCA	2	+
chr1	201812668	201812690	TATATTCTTGGTCGGGTGTGGTG	3	+
chr1	201816698	201816734	AAACAATATGTGGAGACTCACTGGTGTGCCCAATCAG	2	+
chr1	201817520	201817556	GGCAAAAATTGTTATCCGGGAGCTATTGCCTAATGGG	5	+
chr1	201822187	201822219	TGTGCCCATATGATCTGTAACATGGAGGAGCTG	2	+
chr1	201824279	201824307	AGAAGAAGTAGAAGATCCTGTGGATTCTG	1	+
chr1	201825025	201825054	ATTATATTATCCTGTACATGCAAATCACTG	2	+
chr1	201828008	201828028	CTTGCCCTAGGCTCAGTGAAG	1	+
chr1	201832620	201832641	TTCACTGTTGCTATGTCCCCTG	1	+
chr1	201835949	201835978	GCCCAGTTCAGCTCAGAGGTCCTCAACCTG	1	+
chr1	201836001	201836027	TTTGTACAGTAGACCCCGAATTCACAG	2	+
chr1	201840417	201840442	ACAGCACCTGTTCTATGGACAGTATG	1	+
chr1	201845392	201845416	TCCCCTGAAGACATGCCATCTCTAG	1	+
chr1	201847895	201847920	GGAGAGACTGTGTCCAGTGTCAGCAG	1	+
chr1	201859679	201859702	TACCGCCGGCGCCAGCAGCTCCAG	2	+
chr1	201861126	201861154	CCCCAGGGAAGTGGAACAGGAGCTGAACT	1	+
chr1	201861236	201861258	TCACAGTGCCTGTTTTCAAATAG	2	+
chr1	201939130	201939155	TTTTATAGTTAGTCCCTCATCACTTG	4	+
chr1	201951801	201951830	AGCGGCGAGCATTCCCCCGGCAGCGGCGCG	1	+
chr1	201972506	201972527	AAGCCGTGGCCATCTCTCCCTG	1	+
chr1	202162964	202162980	CGGCGCTCCCACCGCCG	2	+
chr1	202385991	202386027	AGGGCTGGACACCCCTTCATGCAGCAGCTTCCTGTGG	4	+
chr1	202407873	202407901	ACAGCATGTGGGAGCTGGTGTTCACCTTG	1	+
chr1	202469294	202469323	TCCCTGGTGGTCTAGTGGTTAGGATTTGGT	6	+
chr1	203047592	203047613	AGTGTTGCAGGGAGGTGTTAAG	1	+
chr1	203379081	203379098	CACACCACCACCATCCAG	1	+
chr1	203667422	203667448	ATTGCAGCCATCATCTCCCTGGTCCTG	1	+
chr1	203771105	203771132	CAAGCCTTTCCAGGGCCACTATTTAATG	2	+
chr1	203803140	203803166	TTTTATTGAAGATACAGAGATTTAAAG	1	+
chr1	203809476	203809502	CTGATCCAGATAATGAGGATGCAACAG	2	+
chr1	203819031	203819060	CGGCACCTGACCAAGCGGCTTCCCACAAAG	1	+
chr1	203843334	203843356	GGCAGATGGTCCAAACCAGGCAG	1	+
chr1	203849102	203849127	CCAACATCCTAAGGATGCTGGAGTAG	2	+
chr1	203895615	203895641	ATACAAACCTACAGAATACTGTAGGCA	1	+
chr1	204194630	204194649	CTCCCAGCCTGTGCACACAG	1	+
chr1	204475650	204475669	GGAGCGCCCGGATAGCTCAG	1	+
chr1	204494650	204494673	ACATCATTTTCCACCTCTGCTCAG	2	+
chr1	204494687	204494724	ACAGTGCTTGCAGGATCTCTCCTGGACAAATCAATCAG	4	+
chr1	204499919	204499944	TCAGAGCTTCTCCGTGAAAGACCCAA	1	+
chr1	204515982	204516005	ACCGATGTAGAGGTTACCTCTGAG	2	+
chr1	204643801	204643819	GGCTGGGTCCTCTCCTTTC	1	+
chr1	205277829	205277841	GACGATCACGATC	10	+
chr1	205640231	205640254	CCTCCCCTCCCCTCTCCTACCCAG	1	+
chr1	205835061	205835087	ACAAAAATGGGTGGGGGAGGGGGAATG	4	+
chr1	206490700	206490718	AAGTGGGAGGGTTTACAAG	7	+
chr1	206592419	206592440	TTCCACTACCTCCATCTCTATG	6	+
chr1	206629240	206629261	AGAACTAATCTCATCTCAAGGG	7	+
chr1	206634784	206634806	TTCTAGACAAGGGGACTATAGGG	1	+
chr1	206635472	206635496	TTTGGGGTTGGGGGCTTTCTCTCTG	1	+
chr1	206821017	206821042	GAAACTGGAAATAATTAATTATCCAG	2	+
chr1	206826723	206826745	TATTCTATCCTACCATCTACCCT	3	+
chr1	206858278	206858300	TACATTGTCGCGCGGCCGCTTCC	1	+
chr1	207495837	207495861	AAAATTCCTGGCGAGAAGGACTCAG	1	+
chr1	207925474	207925503	GACCCAGAAGGGACTTCCCTGCTCGGCTGG	1	+
chr1	207968334	207968355	TTCCTTTCCTTTGTAGTCTCTG	5	+
chr1	207977658	207977675	TACCACCCCTCAGCCCCG	1	+
chr1	209269530	209269547	GTATGTGGGTTTAAAAGA	1	+
chr1	210001321	210001342	TCAGCGAGCCCACGTGCTTGTG	1	+
chr1	210004152	210004169	AGAGTTCAGATTCTTCAG	2	+
chr1	210008477	210008503	CCACAAATCCCAAAACTACCCACGAGC	2	+
chr1	210010409	210010432	GATCCGCCATGTGTATTGCCTGCA	1	+
chr1	210012352	210012380	CAACAAAAAGAGGTTTCAGGGAGAATATG	2	+
chr1	210012438	210012458	TATTTGTGGGCAATATTGATG	1	+
chr1	210014366	210014395	ACATTTACCTGATGCAGAACTGGGAGCATG	19	+
chr1	210015619	210015642	AATCACATGAACCTACTACCCCTG	2	+
chr1	210016003	210016027	ATGGAAGCTGAAAACCTAGCTTCAG	1	+
chr1	210024672	210024694	CACTGTTCTCTACTCCAAATATG	1	+
chr1	210187107	210187133	AATACAGTACAAGGAAGAATTCACAAG	1	+
chr1	210208450	210208473	CATACCCTTTTCTCCACATCCTCG	7	+
chr1	210577891	210577915	CCTGGAGCTCTGCTGGCAGCAGCTG	1	+
chr1	211389434	211389452	GTTCTATAGATCCATGATC	1	+
chr1	211451551	211451577	TAAACTAGCTAATAGACATAATCAGGG	1	+
chr1	211528906	211528934	ATACCTACAACACGGCTGTGCTGCATTTA	2	+
chr1	212213212	212213239	CTTGCAGGACTGGGGGTTGCTGTGAGTG	1	+
chr1	212220641	212220663	TACAGCAGCAGGTGATCAAACAG	1	+
chr1	212257094	212257112	CAATGAGCCACCCACAGTG	2	+
chr1	212273624	212273643	CCAAAGCCCCCAGGGCAAAG	1	+
chr1	212273995	212274019	CTAGACTCAAGCTGTCTGGAGAGTG	2	+
chr1	212274167	212274190	AAGGAGCTGGTACCAGTATCTCAG	1	+
chr1	212277572	212277591	ATCCATATCCCTGAGGACTG	1	+
chr1	212619541	212619559	CACACCAGGGATCAATAAG	6	+
chr1	212619560	212619581	AGCCAAAGTGGGACACCTCCTA	1	+
chr1	212793593	212793616	AACACAAAATCCATGGGCAGTATG	1	+
chr1	213032300	213032323	ACACCAGAGGCCTGCGGCTCACCG	7	+
chr1	213046091	213046113	TACTCCTATAAGAAATCAATAAG	2	+
chr1	213082912	213082934	CTGGGATTATGGGTGAGCCACCG	1	+
chr1	213224812	213224839	ACACCCGAGGGGCTACACAGTATATAAG	3	+
chr1	213502407	213502426	TGGTTAGAGTACCACTTTGA	8	+
chr1	214195229	214195254	TGTAGATCAAGCACTGGGGTATTTGA	3	+
chr1	214372346	214372375	CTGAGCAACATAGCGAGACCCCGTCTCTAA	1	+
chr1	214788212	214788232	GGGAGAATCAAAGATTGATGG	1	+
chr1	214788233	214788261	AAATATGTGAAAGTCTGGAGAAAACTAAG	2	+
chr1	214791937	214791965	AAGCCAACAAGCTGCGCAGTCTGCAGATG	1	+
chr1	214791993	214792021	AAAAAATTTTTACAACTCCACTAACACCA	1	+
chr1	214792496	214792523	AAAAATATAATAAAGAGGTTGAAGAACG	1	+
chr1	214794263	214794289	TGGATCAATTAAAAGCGCAGAATCAAG	1	+
chr1	214808365	214808393	CTCGTCCACTATCCAGTGCCAGCCCCATA	1	+
chr1	214815028	214815051	ATAACCAAAACAATTCTAAGAGCG	11	+
chr1	214818492	214818517	TAGAAACTTCTGAAGGCCTCAATTCT	1	+
chr1	214819746	214819769	ACCAAGAAATTATGAAGGCCACAG	2	+
chr1	214820625	214820642	TGCTACAATCCAAAAATG	1	+
chr1	214820664	214820686	AAGTGCTGCAGAGTTCTTACAAG	1	+
chr1	214822040	214822068	AAACTGAGCTGCAGAGGGAAATGCATGAG	1	+
chr1	214822114	214822134	AAAAATAGGCTAGCTGGAGAG	1	+
chr1	214826217	214826243	AAGAATGTCTCAGTTCACAGAAGCTGG	1	+
chr1	214828705	214828730	AACTCTCTCAACTTCAAGCTGCACAG	2	+
chr1	214830551	214830572	TTATCATCTGGCCAAAATAAAG	1	+
chr1	214830709	214830737	TACTGAGTTTGAGCCAGAGGGACTTCCAG	1	+
chr1	214837630	214837659	AAAATGTGCACACATATACATGTAGGAGTG	2	+
chr1	214840242	214840266	TGTCTCCCCACAACCTTGCAAAATG	1	+
chr1	214845513	214845541	AGGGGATATATTAGTCCCTACTAGCAGGG	1	+
chr1	214857062	214857081	ACATTTCCAAATCACAGGAG	2	+
chr1	215476089	215476112	CTCACGCCGTAATCCAGCACTTTG	1	+
chr1	215740566	215740588	CATTCCCCTAGCCTCCCTACGCG	7	+
chr1	215752455	215752476	AACGGGAGAAGAAACTGTTAGG	2	+
chr1	215785234	215785252	ATTTGTAAGACTCTCATCG	1	+
chr1	217111779	217111798	AGTTCAAGCTGAAGGAGAAG	3	+
chr1	217947748	217947772	CCTTTAACACACCGAAGACCTAAAG	6	+
chr1	218251273	218251289	TAGCCACACAGCTCAAG	1	+
chr1	218472152	218472173	CTACTGAGCAGCTTTAATAGAG	1	+
chr1	218492351	218492376	GTCTTCCAGAGTAAGGAGTTTAATAG	1	+
chr1	220267765	220267788	GAGCTTCCCCATGAAGCTGCTGGG	1	+
chr1	220318902	220318925	ATGGCTTCTGAGTCAACTTTACTG	9	+
chr1	220871537	220871557	ACCAGTGACAGCACCTACCTG	8	+
chr1	222792445	222792465	TGGGCGGTGGAGAGGGCACAG	1	+
chr1	222801388	222801415	AAAACCAAATTTGGCTCAACAGCTGATG	2	+
chr1	222802830	222802850	TAATCTGCAAGTCCCTGACAG	1	+
chr1	222832809	222832835	AAATGGAGGATGAATTACAGAAGACAG	1	+
chr1	222835399	222835428	ATCAGTGGACGGGCCTCTACCTCATCCTCG	1	+
chr1	222835639	222835663	GGCTCTTCCCCTACCAGGGTACTCG	1	+
chr1	222839077	222839097	AACTAAGCTGCCTTGGCAGTG	1	+
chr1	223166386	223166408	TAGAGACGGGGTTTCTCCATCCG	1	+
chr1	223934728	223934754	GGGGTGCCACCACTGAGGGCTTCGAAG	2	+
chr1	224345197	224345212	CGCACCAAAGTGCAAG	1	+
chr1	224371401	224371418	ACGCCGGCCGGTTGGGGC	1	+
chr1	224377761	224377785	AATACCGTGGCACAGGTCACTTTTG	1	+
chr1	224377878	224377901	CATTTTATAGCTGAGCATTACATG	1	+
chr1	224391015	224391042	GTGAGTGTGTGGGTTGGGGGAGGGGCAG	5	+
chr1	224408512	224408540	TTACAGGCACATGTCACCACTCCTGGCTG	6	+
chr1	224551692	224551715	ACAAATTCGGGGAAGGGCATATCG	1	+
chr1	224553647	224553671	TTCATCTTCCTTCTCAACTTACCTG	2	+
chr1	224622571	224622595	AACCTATAGGGGGCCTGTCACCCAG	2	+
chr1	224716752	224716772	AGGGCGAGTCGGCTGGGGCAG	1	+
chr1	224804822	224804845	CATCGGGCTCCTAGGGGCTTCTTG	3	+
chr1	225140741	225140768	AAATTAACCAACAACTGAGAAATCCTAG	2	+
chr1	225145356	225145380	ATCCAAAAGGAGGAGTGGTCTAAAG	2	+
chr1	225152240	225152266	CAAACTATATTACCGCAGCACAGTTTG	1	+
chr1	225171345	225171366	AAAACCCTTAGTACTCCTCCAG	4	+
chr1	225193634	225193659	AATTATTTAATTTTACCCTCTTTATG	9	+
chr1	225241988	225242016	CTTGACTGTTATTAATACATGGGGACTTG	3	+
chr1	225744832	225744852	TAGTTTTACATTCTGATTATC	1	+
chr1	225991140	225991165	GCCTAACATGAGGGTCCACCACTACG	1	+
chr1	226016522	226016544	ATGGGTGGTGGGGGCCAGGCACG	1	+
chr1	226016591	226016614	AAACGTCAGATGAGGAGATCCACG	2	+
chr1	226019481	226019503	ACTTACACCAGAGGATCGATAAG	1	+
chr1	226019509	226019535	TTTCACCCCACCTTTGGAGGACAGCTG	2	+
chr1	226019567	226019589	AAGAAAGTCATCTCCTACTGGCG	1	+
chr1	226026537	226026566	CCTTCCATCCCTGGCTATGGCTTCTCAGAG	1	+
chr1	226026981	226027004	AATTCTACATTCAAGGAGGGGACT	1	+
chr1	226027535	226027557	TGAAAGGCCTGCACTTGAACATG	2	+
chr1	226027645	226027671	GAGCTGCTGTACCCCGTCAAGGAGAAG	2	+
chr1	226035665	226035694	TAGGAGCAGGACCCTGGAGGCTGTGTGCAG	2	+
chr1	226041015	226041039	AATTTATGCAAATGGGTGCCTACAG	3	+
chr1	226633693	226633715	ATTCGGCTGATCCGGCTGGCTAG	1	+
chr1	226863840	226863860	ACATCTGGCTGCTGTATGATG	1	+
chr1	227096274	227096301	GCAGAGTGGAGCTGGCCAGAGGCATCTG	2	+
chr1	227149228	227149257	GTGGAGCAGATTGGCATGTTCTTGGGGAAG	2	+
chr1	227150927	227150954	CACGGGAGCAGGGTAGGCACCGGAGCAG	3	+
chr1	227182230	227182250	TAAAGCCCCTTCTATGAGCTG	1	+
chr1	227746053	227746074	AATACCGGGTGCTGAAGGCTTT	1	+
chr1	227751296	227751321	CTCGGCTATTTATCCCCAGCTGCGGG	1	+
chr1	227822222	227822244	CAGCATTAACCACAAGCTGATTG	1	+
chr1	227957542	227957563	AACTGGAGGTGGTCTAGGGCAG	2	+
chr1	227957837	227957858	CCTCCTGCCTTATGGCATGGGG	3	+
chr1	227968357	227968380	ATGAAGAGGCTGACCTAGGGGCAG	2	+
chr1	227996445	227996463	ATTTTGGTCTCTTGCCATG	1	+
chr1	228285720	228285744	ACCCCCCTCCCTCTCACTCCTCTTG	1	+
chr1	228285865	228285886	CGGCCAGGCTTTTTATTTAATG	7	+
chr1	228285990	228286034	AGAGGGGATGTAGGCCCATGGGCACCTGGCCTCCAGGAGTCGCTG	5	+
chr1	228286329	228286355	ACCCTGCATTCCATAGCCATGTGCTTG	2	+
chr1	228286521	228286541	CTCGCTCAGACACTTTGGCAG	1	+
chr1	228286554	228286577	CTCACCAGCAGGAGCGCGTGCAAG	1	+
chr1	228286590	228286613	TCCACCTAGACCCACAGCCCCTCG	6	+
chr1	228291764	228291786	TATTACCCAGTAAACTTCTGGAT	1	+
chr1	228328010	228328034	CGGCGCCCGCTGGCCGGGCTGGCTG	2	+
chr1	228328968	228328995	AAGAGCCCGATTTCCTCAGGAGGTAAAG	1	+
chr1	228329443	228329470	AGAGACCATTCCGGAACATGGATCTGCG	1	+
chr1	228333670	228333691	CTGGGTGGGGCATTGGGCTCCG	1	+
chr1	228335196	228335219	ATCTGCGGCCCATCTACATCTCTG	1	+
chr1	228336412	228336435	TTCTCGGCACCCCGGGCCCATACA	1	+
chr1	228336590	228336615	TATCTCTCACTCTGGACCCAGGGCTG	1	+
chr1	228338883	228338904	TCCACGGGGGAGGAGGCACCAG	1	+
chr1	228362548	228362573	CCCCTGAGGCCTGCGGGGCTGCATCG	3	+
chr1	228466462	228466487	GTCAGGTGTCCCGGGCCAGCGCCCAG	1	+
chr1	228594753	228594781	ACTCAGGCGCAGGGGAGGGATGGGGACAG	4	+
chr1	228646075	228646103	CACACTACAACAAGCGCTCCACCATCACG	11	+
chr1	228675469	228675493	CAGCTGCTGTGCCGCGCCGACGCCG	3	+
chr1	228676718	228676747	CATGGCCAGGCAGAGTCAGCAGCTGCAGTG	1	+
chr1	228682297	228682319	CTAACCCCATTTAGCATCTCCAG	13	+
chr1	228682357	228682386	CTCTTTCCCTCCTCCCATTTCCTTTAGTAG	8	+
chr1	228786464	228786491	CTAAACATCAACTACAGGCCAGCTTATG	10	+
chr1	228871344	228871380	TGCGGCCCGGAACCGCCACTCTCCAGGGCCGGGGACG	10	+
chr1	229212134	229212151	GTTTTCTGCAAGAAAATG	1	+
chr1	229406920	229406945	GAGTCCGGCTGGGCCGCAGCCGCTGG	1	+
chr1	229413341	229413366	TTTTCAACAAGGTCATCTATCATATG	7	+
chr1	229518904	229518931	ATTGGAACTATACAGAGAAGATTAGCAT	1	+
chr1	229771041	229771064	GGTGCTGAGCCGGGACATCAGGAG	1	+
chr1	229771921	229771945	TTCCAGTCTTTAGTCTTGCCCTATT	1	+
chr1	229772664	229772688	AACTTTACCCATGGGCAAAGCCCAG	3	+
chr1	229772832	229772860	TTCTGGTGCCCAGCGTGACTCAGGTCTTG	2	+
chr1	229773466	229773496	TACACGGAGGCAGCTTCAAGCAAACAATTAG	2	+
chr1	229773880	229773906	TCTTTTCAGGCAGCCTTGCAGTTTTTG	7	+
chr1	229789203	229789227	GGTCCCAGCCCCAGTCACCCATCTG	1	+
chr1	229835889	229835911	AAAACAAAAAAATTTCCACACCG	2	+
chr1	230286903	230286916	TACAGTTGACGATC	1	+
chr1	230415907	230415928	GAAGGGGCCAGAGCCCGGTGGG	1	+
chr1	230805181	230805202	ATATAATACGGCACTGCTTGCG	1	+
chr1	230815996	230816019	TTTACATTTCCCCATCTCTTTTTG	1	+
chr1	230827282	230827310	CCCTAGATGTTGAGTACTTGGGAGAGCAG	1	+
chr1	230829620	230829647	CCCACTGTGTGTGAGAGCAGTGCTTCTG	1	+
chr1	230831781	230831804	AGAAAAAAAGAAAAAGGAAAGAGA	1	+
chr1	230840625	230840647	ACAGTACACCCATGTTTACAGGG	1	+
chr1	231117671	231117693	CTTACCTCCTTCAAACATCTCAG	1	+
chr1	231401137	231401160	TTCTCTGAATATGTAAAAACTATG	1	+
chr1	231473808	231473830	ACCGGCAAAGAGTAAAGGCTGAA	1	+
chr1	231474427	231474445	TTTCTCTAGTCCGACGGTC	2	+
chr1	233107041	233107062	CAGGCAGGGCCACTCCTATCAG	2	+
chr1	233113926	233113950	AAACCACCTTCTGCCAGATATCGTG	1	+
chr1	233126005	233126027	CCTTCTTGGGCTTGCTCTCCTTG	1	+
chr1	233464159	233464185	CTCATCGGCGCTGGGGGCTTCGGGCAG	1	+
chr1	233515205	233515231	AAGATCCACTGGTGGACAGTGCACCTG	2	+
chr1	233519695	233519720	ATACAAATCCAGAGTTATTGGTGCAG	1	+
chr1	234614491	234614508	AGCGCGGCCGCCAGCTGC	7	+
chr1	234860283	234860306	TTACCATGGCAGTGGAAAGTAAAG	2	+
chr1	235491916	235491942	CAACTAATGCGGTGTCGCTGGCGGCTG	1	+
chr1	235491998	235492026	GAAGAGCCTAAGTCCACATTATAAAATAG	1	+
chr1	235493363	235493387	CCTCTTTACATTTAACTTTAGTATG	11	+
chr1	235571346	235571367	ACTTTTCTTCAACACTAGGGAG	1	+
chr1	235577883	235577905	AAATAAACCTGTGGAGACTATCG	1	+
chr1	235602247	235602272	TATACACTGGTGGCCTTCAGGTGGTG	3	+
chr1	236223987	236224004	ATGGTAGTGGGTTATCTG	1	+
chr1	236371620	236371644	ATAAACCCTTATTTTAGTACTAAAG	15	+
chr1	236929894	236929915	CTTGGGGACTGAGGGGGGAAAG	6	+
chr1	236990136	236990159	CTATGGATGGCTTGGTCAATATAG	1	+
chr1	236998851	236998886	CCTTGTGTGTTGCCAAAGTGCAGGTGGAAATGGGAG	4	+
chr1	237013798	237013824	TTATCCATGCAACAAAAGTCATTAAAG	1	+
chr1	237044109	237044124	CCTGGACGCGTCCAAG	2	+
chr1	237049600	237049623	ATACTTACCCTTAAGTCAAGCCAG	1	+
chr1	237062337	237062364	AGACGAAGAAGCAAGGGAGGAACAAATG	1	+
chr1	237062380	237062400	TCATGAATAGGAATATTCAAG	2	+
chr1	237064222	237064242	ATATAGGCAGTTGGATACTAG	1	+
chr1	237089700	237089722	GAGAGAGAAGATTTTCTTAAACG	1	+
chr1	237205841	237205861	GCGAAGACGAGATCCAGTTCC	2	+
chr1	237655143	237655168	TCCAGAAGCTCTAAATATTATTAAAG	1	+
chr1	237656342	237656366	GAAGAGACTTGTTATTGCAGACACG	1	+
chr1	237664024	237664050	TACTGTAAGCTCACCAAACCAACATCT	1	+
chr1	237664227	237664251	TCTCTTTCCTTTCTCATTTCTCATA	1	+
chr1	237666694	237666723	GGAACACAGCCGAGAGTACAAGCAAGAAAG	1	+
chr1	237670085	237670105	AAAATTGAGCTTGGCTGGCAG	1	+
chr1	237729971	237729995	ACGGTCACTGCTGGAGACATGAGGG	2	+
chr1	237753112	237753136	CCTTGGAGTGGCTCAAGTGGGTAGG	2	+
chr1	237755131	237755153	ATTTCTTGATGCAAACGTCCACG	1	+
chr1	237766423	237766472	TTAAGGTAGCCAAATGCCTAGTCATCTAATTAGTGACGTTCATGAATGGA	9	+
chr1	237766560	237766589	CCCTGTTGAGCTTGACTCTAGTCTGGCACG	15	+
chr1	237774084	237774106	GATTATTCAAGAGTGAGCACAAG	1	+
chr1	237780754	237780781	ACAAAGGAATTTAGATCACCACCTCAAG	11	+
chr1	237872814	237872838	GAGGAGCTCTTCCGCATGGTGGCTG	2	+
chr1	237961383	237961412	AATTACTTGGCATGGACAAGGCAGCTCTGG	1	+
chr1	240337727	240337756	TCATTACAGCCTCAAACTCCCAGGCTCAAG	2	+
chr1	242012051	242012078	TCTGGAATGGGCTTGGGGGCCACGCCTG	1	+
chr1	242012093	242012120	ACAGAGGGATAAAGTGAAGATGGTGCTG	3	+
chr1	242012228	242012249	GGATATTTGCCTGGCCCAGAAG	1	+
chr1	242012300	242012325	AGAAAACTCTTTTTAGATATCATCTG	1	+
chr1	242013715	242013738	TTAATTTGGCACCATGGGGATACA	1	+
chr1	242013755	242013782	ATCAAAGAAGCTTCAGAACCCATCCATG	1	+
chr1	242013787	242013812	GAAGTATAAAGGGCAGGTAGTAGCTG	2	+
chr1	242030265	242030287	AAAATCCAAGTACTGTGGGAGTG	2	+
chr1	242035545	242035567	AAGTGGTGCAGTTGTGGTTCCAG	1	+
chr1	242042087	242042111	AAACAAAGTGAGCATCCAGCCTCTG	2	+
chr1	242042395	242042421	GAACGCCGAGCCCCTCTCCAAGCACAG	2	+
chr1	242048739	242048762	CATAATGCCGAGAACAAGCCGGGG	1	+
chr1	242052818	242052843	TAACATCCAACTAACTCCAGAAGCGG	1	+
chr1	243419377	243419406	GCAGGCGGGCGCTCCCCGGCCACAGGCCTG	1	+
chr1	243419483	243419511	AGTCCCCGGAGAACTCTACCCTGGAGGAG	1	+
chr1	243437914	243437941	TCTCAATATATTCATCATTTAGAGGCAG	6	+
chr1	244212526	244212548	CTGCAGCTGCGGGGTCGGGCGGG	1	+
chr1	244218820	244218842	AATCTCACTAATTTAGCATTCTG	3	+
chr1	244869067	244869094	ACCCGGGCGCCACACTAAACTATAAATG	1	+
chr1	245115043	245115063	AAAGCGACCCTCCCATCTCAG	1	+
chr1	245421332	245421361	AAATGTTGCTCAGAAGCTTCTCGATCTTGT	1	+
chr1	246215129	246215150	CTGAAACTGTATGCTTACAAAA	3	+
chr1	246266627	246266648	AGAATATTAAGGCTATCGAGAG	8	+
chr1	246797860	246797888	GCTTACGAAAATTTGTGCAACACATCAAG	1	+
chr1	246907351	246907377	CTTTTTACCATTCTCCTACTCTTTTAG	1	+
chr1	246960607	246960629	TTCAAATCCAGGTGCTCCCTCCA	9	+
chr1	247206529	247206549	AAGGAGGACTTTGGATTTAAG	1	+
chr1	247530886	247530911	CCCAACCACTCCCCGGGTTGGTAGAG	1	+
chr1	249121303	249121325	CTATAGAAGTTAGAGTGCTTTTT	1	+
chr1	249168120	249168143	TCTCCGGATGGAGGCGTGGGTTCG	3	+
chr1	713949	713975	CTGGAGCTGGGCAGTTTTCTCATCAGA	1	-
chr1	880003	880034	GTGGCCAGTGTTTCCACCTCCCTGGCAGTCAG	2	-
chr1	892290	892317	CTGTGACCGTCGCCATGGTTGAGAGATG	2	-
chr1	932672	932698	AATCACAGTCCTTGGGCAGTCCCTTCG	1	-
chr1	935080	935107	CTCAAAACCCTCATCCTGGACGCCCTCA	1	-
chr1	1158636	1158664	CGCCATCAGGCTCAACGAGGAACTCAAAG	1	-
chr1	1164137	1164163	CCTGGGTGGCGATGGCGTCCAGGTGGG	1	-
chr1	1189397	1189420	CCCGCACGCGCTCATCTTTCTTCG	3	-
chr1	1190469	1190493	AGACCCACCAGGCTCCTAGGTTTAG	1	-
chr1	1206789	1206812	TAAACCTGCGGCCTGGCCACTTAG	1	-
chr1	1227835	1227856	GTGAGCTTGGCCCCGCCTCTTG	1	-
chr1	1228269	1228290	CGGCCCAGAGCCTGCGCATAAA	1	-
chr1	1232310	1232334	GTGTGCACGTATACACGCGCGTGTG	1	-
chr1	1236045	1236070	ATGTGCGGAAGTTCAAGGAGACAAAG	1	-
chr1	1247835	1247858	CCTCGGCTCCTGCACGGCACCCTG	1	-
chr1	1247951	1247971	TATGCGGGCTGGGCAGGGCAG	2	-
chr1	1248049	1248070	CTACATGCCGGCCAATGGCGAG	1	-
chr1	1288236	1288260	ACACCCCTCCCTTGGACTCTGCCTG	1	-
chr1	1309121	1309145	ATCCGTAGTAATAAATTCTCAGAGG	1	-
chr1	1310282	1310306	AAGTCCTCCTTGTGGGTTGGGGTGG	1	-
chr1	1314276	1314298	TTTAGGAGTGGGTCTAAAATTAG	1	-
chr1	1322282	1322304	TGGCGTGGCCTGGCATGGCCTGG	1	-
chr1	1322638	1322659	CCGTCGCTATGAGCGGGACCAC	1	-
chr1	1322929	1322954	ACAGCGGCTCCACATCTGGTGGGTCC	1	-
chr1	1323341	1323367	CCAAGAAAGCCAAGGCGGACAGCCCCG	1	-
chr1	1327493	1327521	GGGGCTGGGGCCACACGGCCGCCACACAG	1	-
chr1	1328784	1328810	TGTGAGCGTAACCAACACCTGGTCCAG	1	-
chr1	1332863	1332886	GATGACAGGAGTACCCCACCTTAG	2	-
chr1	1333654	1333682	AAGAGGCCCCAAGACGCATACGGGACGTC	2	-
chr1	1333746	1333771	CGCCGTGGCTGGGGACAAACATGGGC	1	-
chr1	1334492	1334517	ACAAGCTCCGTTTCACGCCGTCCATG	2	-
chr1	1337374	1337395	TTTATCTACAACCCAATAACAG	1	-
chr1	1342147	1342176	TACCTTGCTTCGAAACTCCGACAAATTATG	1	-
chr1	1447323	1447343	ACGTAGGCGAACCCAAGGCAG	1	-
chr1	1475848	1475867	TGCCGGGGTTGCAGCGAGCG	1	-
chr1	1483798	1483815	ACTAAGGCGCCTGCCACG	1	-
chr1	1498070	1498096	AAAGGAGGCCCTCCCGACATGCCTTTG	1	-
chr1	1509702	1509724	GGGATGGCAGCTGGACGGCAGCG	1	-
chr1	1572346	1572363	GGTGACTTCGGGCTGGCG	1	-
chr1	1650776	1650802	AAAAATGTAGGCATCATAGCCATTCAG	1	-
chr1	1688644	1688665	CAGCCTACTGCAGCCGTTCAAG	1	-
chr1	1717448	1717473	TTTACTCTTAGAATCGCATGCTGTAG	15	-
chr1	1717541	1717569	TATGAAACAATGTACAAATCAATGTTTTG	1	-
chr1	1718347	1718368	ATCTTTTTTCCTTCACTTATTG	11	-
chr1	1722343	1722366	TCCATGACCAAAGAGGGGGCACAG	2	-
chr1	1747202	1747226	ATCTACGCCATGCACTGGGGCACAG	1	-
chr1	1747280	1747301	ATCACAAACAACATCGACCCAG	2	-
chr1	1821700	1821724	CCGCGGTCGGAGTAGGGATTTAAAG	1	-
chr1	2116087	2116111	CTCGCTGGTGAACTGTGTGTCAAAG	1	-
chr1	2158305	2158330	TGTGTTTGGGGAGGGGCAGGGCTCGG	1	-
chr1	2310096	2310122	AGTGTCTCCTACCCATGTTGGCAGCAG	2	-
chr1	2315280	2315298	TGCTTCACGGTTAACCAAG	4	-
chr1	2336458	2336482	CCAGGTCCTGGGGGTATGGGGGCTG	1	-
chr1	2440333	2440353	GGCTGGCCGAGCGGCTGGGCG	1	-
chr1	2444449	2444469	CGGGAGAATGGCGTGGCGCTG	1	-
chr1	2447041	2447065	ACCTCACCGATGACGCTCTGGCCCG	1	-
chr1	2452167	2452196	TTGTCAATATCGGCTCTGGAGTCTCCATCG	1	-
chr1	2452634	2452657	AAGCCTGCCTGGACTTCATCAAAG	1	-
chr1	2452815	2452843	AACAGCCAGCTCCACTAGGGCAGGGTGCG	2	-
chr1	2457909	2457935	TGGAGAACGCCAAGCGCTTCGCCATCG	3	-
chr1	2460884	2460902	CGGGACCTGCGGGCGCGCG	1	-
chr1	2702266	2702284	CCAGGTGCAGGGGCCTCAG	1	-
chr1	2986909	2986929	ACCGGGGCTGCGGGGTGCGCG	2	-
chr1	3217337	3217359	GCTCAATGGGTAGAGTAACTGAC	1	-
chr1	3548157	3548186	CAGAAGCTGAGGCTGTTCGCGGTGCTCGAG	1	-
chr1	3556723	3556749	GTTTCGGGTTCAGCATCAGCACAGGAG	2	-
chr1	3662201	3662227	GGCCAACACCAGAGTGGTTCGGGAACA	1	-
chr1	3662267	3662291	CTTGCTGTACGTGGTGGAGGACCAG	1	-
chr1	3663202	3663226	TGACTCTGGGGACACGTCTGTGGTG	1	-
chr1	3679529	3679545	TGGGAGAGCATCTGCCT	2	-
chr1	3712645	3712665	CCGGGCCTTCCGCAGCTGCAG	1	-
chr1	3739751	3739775	GTCCCCTGTGTCATGAGAACTTCAG	1	-
chr1	3753159	3753182	GGAAATGAGTAATGCAGACATCAG	1	-
chr1	3806385	3806407	AACTGACCCATCTAAGTCAATAG	2	-
chr1	3807270	3807296	AATCCAACAGCAGCTCCACTGTGCAGA	1	-
chr1	3812417	3812439	CCAGCCCTTTTGGAGAAACCATG	1	-
chr1	3816748	3816768	GCTGCGGTGCTCACACTCATG	1	-
chr1	3816794	3816820	ACTCCGGGTCGCCGCTCCGCCGGGACG	1	-
chr1	5900729	5900745	GGCTCTCCCCTCGGCTG	1	-
chr1	5912218	5912243	TCACCACTGCATCTCAACAATACTAG	1	-
chr1	5918153	5918181	TGTTCCTGGGTGTACCCTGGCCTTCCACG	1	-
chr1	5948303	5948327	CCTCACAGTGTTGGCGTTCGGGCAG	1	-
chr1	6008216	6008242	GGTCTGGGCTTCGTGCAGAGGCCGCAG	1	-
chr1	6029147	6029175	TCTCCTATCTCTGCTTCCCAGGACAAAAG	1	-
chr1	6259273	6259304	ATTACCTGGGTGGAGGGCGGGGAAGAAGAACG	5	-
chr1	6259458	6259474	CTGCCGATCCCAGCACG	1	-
chr1	6285165	6285193	AAGAGGGTGCCCACGGGCCTGCCTTTCAT	3	-
chr1	6285217	6285240	AAATCTCACTAATTCACTTTTTTG	12	-
chr1	6285255	6285280	ACAGTGTGGCGATTCTTCCGCGATCG	2	-
chr1	6520783	6520812	GGGGCCAGAGGTGGGGTCCCGGGGGCCACA	1	-
chr1	6521268	6521283	CTCAACTTCTCGGCCG	1	-
chr1	6528547	6528573	TTCGACAGCGGTCCTTTCAGCTCCCAG	1	-
chr1	6565525	6565550	CCTGGGGGTGAGAGGTTGGGGAGCTG	1	-
chr1	6575215	6575243	GTTGGAAGCAGAGTTCCTACTGAAGGCTC	2	-
chr1	6581889	6581915	TCTATAAGAGATGTAGCACAGTCTCCG	1	-
chr1	6614536	6614563	CATGGCGGACTCGGGACTGCTGCTAAAG	1	-
chr1	6652088	6652117	CTCCTCAAGAGCCCAGTCCATACACTGTGG	12	-
chr1	6694404	6694430	TAACATTCATCTCCATTTTTTAAAAAG	2	-
chr1	6705509	6705529	ACGCCCCTGTGGCCACACCAG	1	-
chr1	6746829	6746849	TTATTTGCATGCTCTATTCAG	8	-
chr1	6751429	6751454	TAATGAAAACCAAGTTGTACAATGGT	1	-
chr1	6761902	6761924	ACGCGGATCACTGGCCCCTCTTG	1	-
chr1	6816598	6816627	TATTACAGCCCATTTGTCTCCAGAATGACC	2	-
chr1	7342417	7342445	GCTACAGGCAATGAGAAAGAGACTTTTGG	1	-
chr1	7623188	7623203	CTACAGCCCGATGACC	1	-
chr1	7826628	7826648	GTGCGTGTGTGTTGTTGTTGC	1	-
chr1	8086050	8086075	ACGCGGAGTCTCTGGGATGGAGGGAG	2	-
chr1	8399072	8399091	ATCAGATAAAATGGGGCCAG	1	-
chr1	8412632	8412660	AGGCAGCGTGCACACTCGGATTTGCTACG	1	-
chr1	8421086	8421111	ATCCCTCGCCACATCCCCCGCTGCAG	1	-
chr1	8422771	8422793	AGTACCTCCAGCAATGACAGTAA	2	-
chr1	8482845	8482867	AAACGCTTCGTTAAGGGACTCAG	1	-
chr1	8483630	8483652	CGGCCGCCCGGGACCAGGCTGGG	1	-
chr1	8617548	8617574	GGACCATCTCCTCATGAACGTCAAATG	1	-
chr1	8716147	8716177	CAATGACAACAATAGTGCCACCGCAGAGGAG	5	-
chr1	8921112	8921141	CGTGTCATCTCCGGGGTGGCCACAGGCTAG	1	-
chr1	8921149	8921172	TTCCACCAAGTGTCTAGAGTCATG	1	-
chr1	8921268	8921296	CCGCCGTGGAGTTCGTACCGCTTCCTTAG	1	-
chr1	8923033	8923059	AGAAATGCCTGCAAAGCTTGTCCGCTG	2	-
chr1	8923294	8923317	GTTGTGGGGCTGTGCACTGGGCAG	1	-
chr1	8924015	8924035	ATCGCCAAGGCCGTGAACGAG	2	-
chr1	8924039	8924061	ATCTCACAGTGACCAACCCAAAG	1	-
chr1	8924071	8924095	ACAGCCAGTGCAGGAATCCAGGTAG	2	-
chr1	8925344	8925371	TACAAGTCCTTCATCAAGGACTACCCAG	10	-
chr1	8926365	8926385	TGGGGGATGAAGGCGGGTTTG	1	-
chr1	8926469	8926497	ATCCTCCCAGTCGGTGCAGCAAACTTCAG	1	-
chr1	8926530	8926550	TCATCAATGGCGGTTCTCATG	2	-
chr1	8938466	8938495	GTGGGAACTGGCGCCCCCGCTCACCCCGAG	2	-
chr1	8938689	8938718	GATCTCGCCGGCTTTACGTTCACCTCGGTG	2	-
chr1	9211794	9211815	TGGCAGTGTCTTAGCTGGTTGT	2	-
chr1	9220400	9220425	ACTTTCTCACACACCTCATTGGCCAG	1	-
chr1	9639713	9639734	TGGGAGAAGGAATGCTGCTGAC	1	-
chr1	9789119	9789140	ATACTCATGATAGGTCAGAAAG	2	-
chr1	9795205	9795228	TTTAACGAGGCCACCTGCATTTCG	1	-
chr1	9795572	9795598	CACATCTCGTACCTGAACTCCCGGCAG	1	-
chr1	9803955	9803980	AAATACAGACCTGCAGAGTTCCACTG	1	-
chr1	9809680	9809699	AACAACAGGATTGAGTATGA	2	-
chr1	9811573	9811594	TTCAGCCAGATTTGCAGCTACG	4	-
chr1	9811685	9811713	ACGTGAATGAGTACGCGCCCGTGTTCAAG	3	-
chr1	9815188	9815217	ATTGTGGGAAGGGACCTGATGGCACCAACG	1	-
chr1	9883784	9883809	TCCCGCCCCGGGCTGGCGATGCTGCG	2	-
chr1	10002796	10002817	AACTTTGAGCCTTTTGTAGTCC	1	-
chr1	10519272	10519295	ACCACTTTTTATGCATGCTTAGAG	6	-
chr1	10529340	10529369	TCCCTGACACCAGTCACCCTGGTCCTGGCA	2	-
chr1	10560474	10560488	CAACCGGCTGTAGCT	1	-
chr1	10797834	10797854	TCCGAGCACCTCGGCCCACTG	2	-
chr1	11115937	11115966	CACCTGGACCTCATCAAGGAGATGCGGCAG	1	-
chr1	11120038	11120059	TGCGGCGCCGCGCGGCCTGCAG	1	-
chr1	11130963	11130989	GAACAGGCCATCTCCGTCCGACAGCAG	2	-
chr1	11137450	11137477	ACCTCACGACTGCTCCCATGCCCCTCCG	1	-
chr1	11140882	11140902	TTAACACACAGCAGTTGACAG	1	-
chr1	11142713	11142735	CTCTTACTGAGGAAATGTGGGTG	1	-
chr1	11142788	11142814	ATCATCTCCTGAAACTCTACTGCAACG	1	-
chr1	11142914	11142935	GTCTTTCATGGTGCTGATTCAG	1	-
chr1	11147557	11147584	ACTTCATCATTGACACCCTCGAGCTTCG	1	-
chr1	11148180	11148204	AGTGCTTCAAAAGCCACAACCCCAG	2	-
chr1	11150615	11150636	AGAACCCAGCAGGTTGAGCAAG	1	-
chr1	11155817	11155843	ATGCCAATGATGTAATTCTGGAGAGAG	2	-
chr1	11155893	11155927	TAATGCAGTACCATGGGTGTCGCAGCAACATTAAG	2	-
chr1	11158089	11158113	CATTTTGCGAAACACAGGGAGACAG	1	-
chr1	11159788	11159811	GCCAGGCTTCCCGGACGCCGACAG	1	-
chr1	11166935	11166959	TGCGACTCACACGCTTCAATTCAAG	1	-
chr1	11167158	11167181	TTGCTCCTCTCAACATGGGTACAG	1	-
chr1	11168299	11168325	ATGACACTTTGGATGTTCCAACGCAAG	1	-
chr1	11187744	11187764	AAAGGCATGTTTGAGGTGCTG	1	-
chr1	11187814	11187843	AGTGGCCATCCTCTGGCATGAGATGTGGCA	1	-
chr1	11204799	11204821	TTCCATCAGGCCATGGTTTCTTG	1	-
chr1	11217265	11217287	ACAAGAAAATGGACACCAACAAG	2	-
chr1	11259738	11259764	TCAGGGATCTCTTCAATGCTGCATTTG	2	-
chr1	11264654	11264681	ACTCATCATCGCCCTCCCTGCGCTCCTG	1	-
chr1	11269435	11269464	ATGCTTAGGAGTGGCCAAGGGGATGCATTG	2	-
chr1	11269465	11269489	GGATCCTTTGATTTACCAGCATCGG	1	-
chr1	11273507	11273535	TCTACCTGCCCCAGCTGATCCCACACATG	1	-
chr1	11316058	11316087	CGTGAGCCGAAGGAGATGCAGAAGCCTCAG	2	-
chr1	11316199	11316227	CCATCAGCGTCCCTACCTTCTTCTTCCAG	2	-
chr1	11317008	11317029	GCTGGGTGCTGACCGCAATGAG	1	-
chr1	11319454	11319493	CTTCTCTCTAAAGAACCTCAGGGCAAGATGCTTGGAACCG	3	-
chr1	11440250	11440269	TTTGATCCCGTCTTCCACCA	1	-
chr1	11710782	11710804	AGGAGGAGGCGGCGGCCGCCGCC	2	-
chr1	11741053	11741079	GAGGGGGCGGGATTCCCGCCGGGAGGG	1	-
chr1	11854105	11854129	GAACGATGAGCCCCTGGCGGCTGAG	1	-
chr1	11969864	11969888	AGGTCTTGCATTTTTTAGCAAGGCT	3	-
chr1	12342040	12342067	GAGGCAGAGGTGGGAGGACCGCTTGAGC	1	-
chr1	12677391	12677418	TTTTTAATTCCTGTATTGCTCGGCCCGG	2	-
chr1	14027716	14027729	AAAGACGTTCCACG	1	-
chr1	14539137	14539156	TTCTTCTGGATATACCTACC	1	-
chr1	14647047	14647066	GGATGCTGGAGGTCTCAGAA	1	-
chr1	16139309	16139329	TACTTGAATGGCTGAGTTGGG	1	-
chr1	16262039	16262058	ATACTGGGCAGCGTGGGAGT	1	-
chr1	16271239	16271268	AAGCCCTTCTCGTGCCGGGAGTGCAGCAAG	2	-
chr1	16273565	16273592	TACACGGCCAAGCTGAGCCTGAGCCCTG	1	-
chr1	16456688	16456715	TTCTATGCCCTCTGCCCATGATGACCTC	1	-
chr1	16576865	16576893	CAGGGGCTGGGCTGCCTTTTTCTACCTTG	1	-
chr1	16687005	16687029	ACTCCAGCCCGGGTGATAGAGCCAG	7	-
chr1	16935227	16935253	TTTAGACCCAGGCGAAGGTTCCCGGTG	1	-
chr1	16945473	16945496	CCAGATGCCCAGAGCCGGCAGGAG	1	-
chr1	16955037	16955061	TGCCCAGGAGGAGCTGCAGCGCCAG	1	-
chr1	16959622	16959651	CTGACCTCAGTGCCAGGAGGGTCCCTGGTG	3	-
chr1	16961589	16961616	ACGTTGCAGTGAGCCGAGGTCAAACCAG	2	-
chr1	17004799	17004826	TTTAGTGGTAGAATTCTCGCCTCCCATG	1	-
chr1	17006551	17006571	TTCTGTGGTGTAGTGGTTATC	1	-
chr1	17355119	17355147	TCTCAAAAATCTACCCTCTTCCACACATG	5	-
chr1	17471779	17471795	ACACTTGGCATAAAGTG	1	-
chr1	17734680	17734704	ATCAGCCCTTTCTGTGCCAGCCTCG	1	-
chr1	17737184	17737203	CCTGGGCTGGGGAGGGAGGG	3	-
chr1	17739638	17739666	TTTTTCTGGGGGGCCACCAACACCTCCCG	1	-
chr1	17745861	17745882	AACTGGGCTGGGCAACGCCAAG	2	-
chr1	17752044	17752069	TCATCACCACGGAAGGGAAGCTGTGG	1	-
chr1	17756091	17756118	TTTGAGGTCGCAGGCCGTGCTTGCCATG	1	-
chr1	17764602	17764626	ACGCTCCCTCCCGGCGGCCGGGCCG	1	-
chr1	17764844	17764868	GCGGCAGCAGCGGCGACGAGGACGG	1	-
chr1	17810296	17810317	CTTTGGGAGGCGAGGCGAGCAG	1	-
chr1	17932017	17932034	ATCCTCTCCAGTGGAGAC	1	-
chr1	19123479	19123505	TGCGATCTGGGCTCACTGCAGCCTCAC	1	-
chr1	19392965	19392984	AAATCTGGCAGTCCTGGCAC	1	-
chr1	19394359	19394386	ACACCCCATCCACCCCTTCTGTCCACAA	1	-
chr1	19419328	19419353	GGCTGCTTCGGGGCCTGGCCATCCAG	1	-
chr1	19419561	19419590	TACTCACTTCTTTCTGGCTTTTCAGCTGAG	2	-
chr1	19419809	19419832	AAAAAGCACATCCCTAGCGCCAAG	1	-
chr1	19420455	19420476	TGGAGCGATTCAAACCATACTG	8	-
chr1	19420539	19420563	TTCGCTCCAACCCCAGTGTGCTCCA	2	-
chr1	19420592	19420618	ACAGGTGACAAGGATCAACTGGTGATG	2	-
chr1	19426930	19426969	CAATGAGCCAGGCATCGGGCCGCTGATGAGGGATATAAAG	2	-
chr1	19427013	19427035	CCTGGAGAAGGATCCCCAACAAG	1	-
chr1	19428099	19428123	AAACCAAGGCCTTCATGGCTGTGTG	1	-
chr1	19430591	19430612	CATGCTGCTGGAGATGCTGGAG	1	-
chr1	19430640	19430663	CTTGCGGAAGCTGGTGGTGCAGAG	1	-
chr1	19431092	19431119	TACCGATCTGCAGCAGGGTTATGCCCTT	3	-
chr1	19431184	19431208	TATCCTTGGCAGTGATATCACACTG	1	-
chr1	19431225	19431250	TCTGGTGCTGCAAGCTCCTGGGACAG	1	-
chr1	19432309	19432335	TGCTTTTCACTCCAGCAACGCAGGCCG	4	-
chr1	19445256	19445284	TAGGAATTGACAAGCGCCTGAGAGAAGAG	1	-
chr1	19447812	19447835	GCAAGGTGCTCGCTGCACTGGCAG	1	-
chr1	19455509	19455537	AGATTACTGCAGACCCTGCCTCAATTACG	2	-
chr1	19477201	19477225	ACTAAGGAGCAGTTTGGCTGGCCTG	1	-
chr1	19477231	19477252	ATAGATGCTGTAAAAATTTATG	1	-
chr1	19478150	19478175	AAGAAGCCCTGCAGGCTGATAAGAAG	1	-
chr1	19480292	19480313	ACCAGACACTTTTCTTATCCAG	3	-
chr1	19482112	19482133	TCCAACCTTCTATTTTCTCCTG	1	-
chr1	19483379	19483404	CTCTCTGCACTCCTGAAGCAAGCAGA	2	-
chr1	19487583	19487606	CTCTACCATGAAGGAGTCGGCATT	1	-
chr1	19490272	19490317	AAATACCTGTCACAGAAGAATGTAGTTGAAAAACTGAATGCCAATG	3	-
chr1	19491293	19491313	ATACATTGTTCGGGAAAACAG	1	-
chr1	19491429	19491454	TGGCTCCCTGGCACAACTGGCCTGTG	1	-
chr1	19491463	19491488	AGAAGAGCCCTAACCCGAGCCTGTTG	1	-
chr1	19497309	19497335	GAAACCTTCCAAGGAGAAACTGCAAGG	1	-
chr1	19497337	19497364	CAAAACTTTAATGAAGAGGGAACAACTG	1	-
chr1	19500828	19500848	GTTAGGAGAAAGGAAAACAAG	1	-
chr1	19500885	19500905	GATGAGCTTTATGCTGCACTG	4	-
chr1	19504552	19504577	CAACATTTTTGTGGGGGAGCTTGTAG	1	-
chr1	19505576	19505599	AAGCCAGTGCTCAAGGTGACCCTG	1	-
chr1	19505633	19505658	GTACATTCACCCTCAAAGCCTCTCTG	2	-
chr1	19510533	19510562	TATGGCCACCCTAGCCAGTATCATCAAGGA	2	-
chr1	19511604	19511627	GCAACATTCTGGCGAGTCGCAAAG	2	-
chr1	19511651	19511674	CTCTCCTCGGGTTAAAAGCCCCAG	1	-
chr1	19513073	19513095	CACCGACTCCAATACTTACTATG	2	-
chr1	19518773	19518798	TACTGCGTTGGCTGATAAGGGGAAAG	1	-
chr1	19519168	19519195	AGGGAGTCAGCTCCATGTGAAGGTCAAG	2	-
chr1	19519557	19519581	ATAGTGATCTGGGCCGGGTGTGGTG	3	-
chr1	19524234	19524253	CTATATCAATCGGTTCCAAG	1	-
chr1	19525041	19525059	ACAACCTATCAGTACACAG	1	-
chr1	19525113	19525140	CCCTGAGTTGAGGCAAAAGGAGGTACAG	1	-
chr1	19536578	19536605	GAAGGAGTTGCCGCAGCTGGTGGCCTCA	1	-
chr1	19536653	19536672	ACACGACCCCGGGCTGGGAG	1	-
chr1	19544781	19544810	AGGGTAGGGGTGGGAAACTGGCATACTGTG	6	-
chr1	19545065	19545092	CCATTGCCTATACTTTTCACCTGAGATG	1	-
chr1	19675049	19675073	CCCCTGGCAGACAGCAGGCCTTCAG	1	-
chr1	19712015	19712041	ATTACCTTTTGTGTGACTACAACAGAG	3	-
chr1	19811775	19811797	GGACCCGGTCCCTCCCCGCCCAG	1	-
chr1	20463234	20463254	AATAGCTGGATATTTATGAAA	1	-
chr1	20826393	20826415	TTTCCCTCCTGGAGAATGAGGCG	2	-
chr1	20827563	20827586	ACTATCTAAGCAGCCAGGACTTCG	9	-
chr1	20827646	20827671	GTGGGGGCCACCCTCACAGGGGTTGG	1	-
chr1	20978955	20978983	CTTCATCCCCTCGGCCTACCCCTACTACG	1	-
chr1	20980223	20980244	AACTAGCTGTGGCCCTCTCCCG	10	-
chr1	21072041	21072063	AGGATGAAGAGCCGCCACCTAAG	1	-
chr1	21076294	21076320	TCTTGTCTGCCATTGCTGCCATGAATG	1	-
chr1	21091970	21091990	TAAAATTGGAGGATGTCCTCC	1	-
chr1	21092000	21092023	ATAGGAGCTCTGCAGTGGATCCAG	2	-
chr1	21113037	21113060	TGAGCCCCGAACTGTCACCGCGCC	2	-
chr1	21486728	21486754	ACTCATGGGTATATATTTTATTTTATG	12	-
chr1	21502250	21502279	CTCTTCACCTCCCCTCGGCTCCCCCTACAG	3	-
chr1	21599301	21599326	ACCCCTGCCATGACTTCTTCAGCTAC	2	-
chr1	21876340	21876369	GGTTCCATCGTGTAATGGTTAGCATTCTGG	2	-
chr1	22000073	22000099	CCACTGCCTGGGTTGGATTGTTGCCTG	1	-
chr1	22005489	22005517	TCAAGTAGATGGGACAACATTCTGCTCTG	1	-
chr1	22056211	22056236	CAAACTCAAGAAAAGCCCAACACTAC	1	-
chr1	22083275	22083300	TGACGGTCTTACACATTTTTAATCTG	12	-
chr1	22109394	22109417	TGGCGCTGGGCGGAGACGGTGCGG	1	-
chr1	22109454	22109478	CTCGGGAGGCGTTCCTGGGGCCAAG	1	-
chr1	22361841	22361859	GTTCTACAGGTTGACGATT	15	-
chr1	23636408	23636426	ATAACTTCACACCTTTTTG	9	-
chr1	23637336	23637365	ATGGCTATGCAGTAAGAGGAAGAGGAGGAG	1	-
chr1	23650049	23650073	AGCTGCACAGGAAGCCGTGAAACTG	1	-
chr1	23660053	23660073	AAGTATGGTGGTCCTCCACCA	1	-
chr1	23664256	23664279	TCCACAAAGGGACCTGATGAAGCG	1	-
chr1	23670381	23670405	CTCCATGCGGCCGGATCCCGCGAAG	1	-
chr1	23810722	23810744	AGGGGCGGGGCGTGTGGAGGCCG	3	-
chr1	23831813	23831838	ATCCCCAGAAAGATCTTTCTAAAATG	7	-
chr1	23847507	23847533	ACCTGGGAAGCAGCAACAGCTGGGGCA	1	-
chr1	23848491	23848515	ACACTTCGCTGGGGCTGCTCACCAA	1	-
chr1	23857351	23857376	GCCGCGGGCCGTGTGAAAGGCGGCAG	1	-
chr1	23857441	23857468	CGCTGCTCTCTGCTCGGCCGCGGGCCAG	1	-
chr1	23857469	23857491	ATCTCCAAGCGGCGATCTCTAAG	1	-
chr1	23857813	23857833	TACTGTCGCAGCAGCCAACCG	2	-
chr1	23885835	23885862	AACGCAGTCTGGCCATCGCCCGGGGCCG	1	-
chr1	24296814	24296840	CCAATGATAATTATTTTTGATGCAGTG	2	-
chr1	24305181	24305206	TTCAATATCCTTTCTTCAGATGGCTG	1	-
chr1	24306716	24306741	CCCGCTACCTGCGTCCCCCCAACACG	1	-
chr1	24306830	24306852	GTTGCCGTAGCAGAGCCCTCTAG	2	-
chr1	24474843	24474868	AAGGGAATTCTGGGATGTCAGGGGAG	1	-
chr1	24689823	24689844	CTGGCCCAGAATCCCACACATG	1	-
chr1	24740188	24740209	ACCGGGAGGTTGGGCTGGCCAG	1	-
chr1	25268296	25268314	AGCCTCAGCACCTCCCCAG	2	-
chr1	25483510	25483539	TTGAAAGTCAGCTTTCGACACAAGGGTTTG	1	-
chr1	26163993	26164016	GCTAACACTCCTTCCTGGAGAAAG	2	-
chr1	26230232	26230256	AGCTGATTCTCAGCCCTCGGTCAAA	2	-
chr1	26609196	26609219	AATGGGGAACAGGCCTTCCTACTG	1	-
chr1	26690572	26690587	CCACAGTCCGATGACC	1	-
chr1	26798511	26798534	GAGGAAGCGCGCGGCTGGAGGCAC	1	-
chr1	27212578	27212603	CAGAGGTTCTGGACCTCTCCTACCTG	1	-
chr1	27215488	27215514	CCCCACATCAACCTCCTTTCCAAGATG	1	-
chr1	27216189	27216215	CGCAGCATCTTCTCCCAAATGGCGCAG	1	-
chr1	27216399	27216424	AGTGTGCCGTGGACGTGGGCGAGCTG	2	-
chr1	27216737	27216763	TATCGGCCTGTTATCTCCTTTTGCGCG	1	-
chr1	27218920	27218941	ATAGTGATGGCCAACACCCCAG	2	-
chr1	27220856	27220880	TGGGAACGGCATGAAGCGCTGCATG	1	-
chr1	27223822	27223851	TGTGGAGAGCCTGAGGAAGAAGTGGGGAAG	1	-
chr1	27723177	27723196	TCACTCACTACACAGCACAG	1	-
chr1	27767580	27767604	TTCGAGACTACCCTAGGCAACATGG	1	-
chr1	27867721	27867739	TTGTGAGCAGGGCAGGCAG	5	-
chr1	27884946	27884977	GCGCCTTGATGACCTGAGAGAACTGGGAGGAG	3	-
chr1	27898465	27898488	TGTGGGCTGGAGCAGCTGCAGTGG	6	-
chr1	27930032	27930056	CTGTCAGCGACGGCGGGCGGCTCAG	1	-
chr1	28206114	28206134	CAGGCAGGTCACTGTGGGGTG	1	-
chr1	28210344	28210367	TTTTCAGCCAGAGACTCAGGTAGG	1	-
chr1	28240944	28240972	CGGAGAATCGTGACCAAGATGTGGAACAG	3	-
chr1	28242609	28242649	ATGCGATTTCTGCCCAGTGCTCTGAATGTCAAAGTGAAGAG	8	-
chr1	28337557	28337581	TCCATCTTTGTCCCAGACTACACCA	1	-
chr1	28358594	28358616	GTCCTGGGCTGTAGTGCGCTATG	322	-
chr1	28415073	28415093	TTCTACTGTGGGTCTGGACTG	1	-
chr1	28555859	28555880	TGCCTGCTGTGGGGTCAAACTG	1	-
chr1	29049837	29049859	TTTTGTAGAGATGGGGTTCACAG	1	-
chr1	29448818	29448840	GCGAGCGACCCCTGCGGACCTGG	7	-
chr1	29474275	29474303	ACCCCTGTTTCCATTAAATTTGAATAAAG	1	-
chr1	29474321	29474346	ATTTTTTTTAATTTTATTTTTCCCCG	6	-
chr1	29474588	29474616	CTCTAAGGCTGGAATGACCACATAGGTAG	3	-
chr1	29474669	29474691	CCCACAGTAGAATATCCAAAACG	5	-
chr1	29474806	29474827	TACATTTTTAACTCCCCTAATG	2	-
chr1	29475470	29475493	AGGAGAGGAGAGTGGAGGAGGAGA	1	-
chr1	29476663	29476686	ACATTCCCGTAAGAGCAGAAGCCG	2	-
chr1	29481299	29481326	AAAAGAGCTTTGGAAAAGTTGGATGGAA	1	-
chr1	29485935	29485958	CCCTCCTACTCGCACAGAGTACAG	2	-
chr1	29485971	29485991	TGGTTATAGAAGAAGTGGCCG	1	-
chr1	29491834	29491858	ATAACCTGAGCAGTACATCAGCTAT	1	-
chr1	29493251	29493278	TGAAGTCGCACCCCAGCTCTGCCACTCA	2	-
chr1	29493316	29493348	AGCCCTTGGTGTGCGGGAACTGCCAGTTTGCCG	2	-
chr1	29501121	29501144	ACTCCTTTTTTTTTTCCAAACTTG	6	-
chr1	29508329	29508350	GCCGCCGCTGCCGCCGTGCTCT	1	-
chr1	29543166	29543184	GAGCTAGCTGCTGTGAGAG	1	-
chr1	29547360	29547381	ATAACAGCTGTCATTTCTTCAG	1	-
chr1	29557398	29557421	AGCATGTGGGTCTGCAGTACCCTG	2	-
chr1	31405641	31405670	AAAAGGTTTTTAGCTCATTTGCCTGGCCGG	1	-
chr1	31406164	31406189	ATCCGGCCCCACATCGCAACTCTTCG	1	-
chr1	31409574	31409602	ACGGTCCCCACAGTGCCTTATACACCATG	2	-
chr1	31418424	31418449	CCACTTTCATCATCACAGATTCTCTG	1	-
chr1	31423079	31423104	GCAGTCTTGAACAGAAGCTGGCTTTG	2	-
chr1	31425123	31425151	AAATCCTCCAGGCTGCCTACCAACTCATG	3	-
chr1	31431265	31431294	GACACCCAGGCTTTTCATTTGCCCTGGAAG	1	-
chr1	31437661	31437689	AGGACATCGAGCAGCTTGACCCCCATTGG	2	-
chr1	31438987	31439011	AGCCCAATAACAACCTGGCATCCAG	1	-
chr1	31439075	31439101	CAAATGGAGCAGCTGGTGGTCTTGCTG	4	-
chr1	31440104	31440129	CTATGACCAAACTGGTGCCCTTGTAG	1	-
chr1	31441012	31441034	ATGAGAGCATTGTTCTGAGCCAG	5	-
chr1	31441201	31441226	ACAAGGTCTGGCAGCAGGCATGCCAG	1	-
chr1	31441247	31441272	ATCCCCTTGTGGCAGCTGCAGCAGTG	1	-
chr1	31452936	31452958	CCCAGGGACGGACCCCTACACAG	3	-
chr1	31452968	31452989	TCCCCAATCCATACATCATCAG	1	-
chr1	31454220	31454250	GTTCCAAAGACCTAATGCGCTTGCTGTCCAG	3	-
chr1	31465278	31465299	CAGGTACCTGTGGACTCAGCAG	2	-
chr1	31467917	31467945	TTTACCAGTGCAGAATGGGATTGATGCAG	1	-
chr1	31532062	31532087	ATGGCCTACTGGGGATAACATTCATG	2	-
chr1	31532097	31532124	GAAGTGGAGGAGGCGGCTATAATAATAG	1	-
chr1	31532156	31532178	CTATGGTGGACTACTTCTTTCAG	2	-
chr1	31532182	31532204	AGTTGCAGGCCGTTCCCAGGACG	1	-
chr1	31532332	31532360	CAGCCCCCACCTGAAACATCACCCTCAAG	2	-
chr1	31538244	31538270	TTATCAAAGGAGGGAGGGGGTGGGGAG	5	-
chr1	31538460	31538486	CATCTTCATCCTACCGCTCCGCCCGTG	3	-
chr1	31769502	31769523	TTGGGAGCGGGGTCTGGCCCAG	1	-
chr1	31769575	31769602	CGCCATGATAGAACAGCAGAAGCGTAAG	9	-
chr1	31861966	31861991	CAACCTCCCTGCCTCCCGAGTTCAAG	3	-
chr1	32098833	32098862	GACTCAGATCACAGTGGCTATATCTCCATG	4	-
chr1	32347413	32347431	TACCTTCCTGAGCACGTCG	1	-
chr1	32353195	32353222	CTCAGCCATAAAAAGATGTGCAGTCCTG	1	-
chr1	32372423	32372452	ATCAATACAATAACAAACCTTTTTCCTTTG	20	-
chr1	32403642	32403663	GAGGTGACTGAGGAGAGAGGCG	1	-
chr1	32800121	32800139	TCACTGCCTGGACCTGGTG	1	-
chr1	32801676	32801703	ACCCCGCCGTACTATCCCCTGCGGCGCG	4	-
chr1	32831556	32831582	CTGGTCTGTCCCCATGCCTTCCCAGGG	1	-
chr1	32834026	32834049	AGGTGAGTGGGCCTGGTGGGTCAG	1	-
chr1	32842044	32842072	AACAGGGCCTGGCTGTGGATGTGGGTGAG	1	-
chr1	32842095	32842118	CTACCCAAGGACCTGTCCCAAAAG	1	-
chr1	32849442	32849464	GTCTGGCACAGCTGAGCCCTATG	1	-
chr1	32849688	32849710	CTTCCCTGGTCCCCCAACACACG	1	-
chr1	32859690	32859717	CTGGCTGCAGCAGAGCTACCAAGCAGTC	1	-
chr1	33072418	33072446	CCAGCTGCAGGAAGGAGCTACCCGCTTTG	2	-
chr1	33119957	33119975	ACAGGGTGGCAATCCCTAG	1	-
chr1	33240973	33240993	ACACTCCCTAAATCAGCTGCG	1	-
chr1	33241391	33241418	AACCCAGGATCATCCTGTCTGGCTGCAG	1	-
chr1	33241456	33241485	CGGAAGCAGCGGGTTTGGACTCTTTATTCG	1	-
chr1	33241490	33241514	CATCACCCATTTACCCATCTCTCAG	1	-
chr1	33241578	33241612	TAAATCGCTGAAAGGGGGGAACATTAGCTAGCCAG	6	-
chr1	33245821	33245842	ACGTGGGGGAAGCTGAACCACG	1	-
chr1	33248009	33248033	CGCTGCCTACCCAGATCCCTCAAAG	2	-
chr1	33252644	33252663	ATCTCCTTGATCGGAAGGAG	1	-
chr1	33263389	33263416	ATGCCCAATTTGGAGGCATTGATCAGAG	1	-
chr1	33272131	33272157	AAGAAGGCTGGAGCTGAGGTGGTAAAG	1	-
chr1	33282792	33282818	AAACTGCACCTTATCACCCGGAACCTG	2	-
chr1	33282873	33282894	AAGGGGCTCTGGTGCCGGGCTG	1	-
chr1	33282907	33282930	ACAGTTCCCGGCACGCGGCGGCGA	2	-
chr1	33474807	33474831	AAATGACTGTTGTTCCCAAAACAAG	1	-
chr1	33477210	33477231	TAAATAATATCGCCAGCCTCAG	1	-
chr1	33477683	33477712	GAGAGCAGTCAAATCTACTTCCCCAAAAAG	1	-
[truncated: 27,540 more rows]
