# Supplementary material for: Advancing the functional utility of PAR-CLIP by quantifying background binding to mRNAs and lncRNAs
Source: Genome Biol. 2014 Jan 7;15(1):R2. doi: 10.1186/gb-2014-15-1-r2 (PMC4053780; doi:10.1186/gb-2014-15-1-r2)
Supplement: Additional file 21 — Is a table of re-analyzed PARalyzer output for clusters of at least 5 reads and 2 T-to-C conversions for the ALKBH5.rep2 library from [38]. [file gb-2014-15-1-r2-S21.gz › ALKBH5.rep2.clusters.csv]

chr1	947780	947805	TCATACCAGCAGGAAATAGCATCTCA	10	+
chr1	990414	990440	TGTTGCTTTTTGATATGATTTTCTTGC	22	+
chr1	1250898	1250919	ACCGTGTAGACCACAGACTCTG	3	+
chr1	1343705	1343735	TTATCGAAAAATTGGGGGTGTGCAGTTTCTT	3	+
chr1	1469981	1470008	CTGAGGCCGCACTGTCAGCTGGCCGGTC	17	+
chr1	2050404	2050425	CTTGCTATGGGTCCTTATTTGT	6	+
chr1	2177723	2177750	AGTATGTTGGGCATTTTTTCGTGTGCTT	35	+
chr1	2231763	2231789	TGGTGTGTCAGGTCCAGAGCCGTGCTC	4	+
chr1	2239109	2239133	AAAGAGCATTATTTCAATTTTTCTT	22	+
chr1	3586737	3586763	TGCTCATCCCTAAGGCAGGGATGATGA	7	+
chr1	6147696	6147715	AGTGGTCGGGGTCTGTCCTG	6	+
chr1	6682418	6682444	TGTAAAAACCCTGTCTTTTTGCACGAT	9	+
chr1	6840324	6840352	TGTATGATTTCTTATCACTGCATGTGAAT	3	+
chr1	6892710	6892736	ATTTCAGTTTTGATGGCGTGGAAAGTC	7	+
chr1	6892888	6892917	GAGTGACATTATGTGATTTTTGAACACAGT	26	+
chr1	6965557	6965584	CTCCTCCTTTCTTTACCATCCACCTCTG	17	+
chr1	6991359	6991384	ATGTGTTCGGCGAGGAAAGGAAAAAC	7	+
chr1	7010709	7010735	TATCCCAGCCAGAAGCATTGTGCTCCT	16	+
chr1	9324881	9324904	TCCGGCCAGCTGGTGTGGTACATG	16	+
chr1	9325140	9325163	AAATGGAGTCTGCTCCTGAGAAGC	5	+
chr1	9656947	9656969	CAGTACTTGGAGCACCTGAACCA	17	+
chr1	10003947	10003973	CTACTTTGCTGGAGGTGGTTTGACACT	26	+
chr1	10124222	10124247	TTGTTCCTCGTCTGCCTAACCCCTAC	31	+
chr1	10219210	10219236	TGGAAGGACTTTAGATTTTGCAACAAT	8	+
chr1	10335060	10335082	TCTGTGTAAGAGAATGTTCTTAT	18	+
chr1	10511893	10511918	TGATGTTCATTATGGTGCTGGGAAGC	8	+
chr1	11083733	11083759	TTGTTCTTAGATAACCCACATTAGATG	11	+
chr1	11882229	11882259	TGTTAAAGCTACAGTTGTGAGGGTATGGGTA	20	+
chr1	12049713	12049740	AAGTAATAGATCAGGGTTTTACCCAGGT	33	+
chr1	12690106	12690135	CGATGAGCTGGGACGACTGTGATCCCCCCA	22	+
chr1	14150035	14150063	TGGTTTGACCCAGGGGTCAGCCTTAGGAA	18	+
chr1	15859343	15859371	AAACTCAGCAGTCAACAATTTGGAGTTTC	3	+
chr1	15964854	15964883	AGTTTTGGCCAAGTAGTGATGCTTTATATT	5	+
chr1	16197098	16197122	CTATAGTAGCATGACTTGTGTGAGA	7	+
chr1	16208112	16208138	TAAAGCAAAATTGATGTAGATAGCTAA	7	+
chr1	16236214	16236235	TTGGTCATGTTGAGCATGTAAA	18	+
chr1	16265874	16265901	CATCTCCAACATCTCTCCCCACCTCATG	9	+
chr1	16274061	16274084	GAATGCCTGCCCTGGATGAGGACA	4	+
chr1	17253285	17253307	CTGGAAAGAGTAAATTGAATGGC	4	+
chr1	19937934	19937958	ATCTTTCTCTTTATTCCAGTTGCAA	19	+
chr1	22381805	22381831	AATGAGCTCGTTTTCAGTAATTTCTTC	6	+
chr1	23456254	23456282	ATCACTTAAAAGATTTTCCTCCCCAGTTC	8	+
chr1	23697158	23697185	TTGGATAGCTCAGAAAATCTGGGAAATC	9	+
chr1	24039185	24039215	AGCAGCAGGAACATTTTGCCATATTCCTGAT	36	+
chr1	24041525	24041555	AAAGGTCTCTAGGTGCTGTTCTGCCTGGTGT	22	+
chr1	24287019	24287044	GTGTGGAAAGATTGGAAAATTCTGGT	13	+
chr1	25169060	25169083	CCTATCATTAATTAGCTTAGTATG	18	+
chr1	25687426	25687451	ATTTTTGTCAAATTTTATCATGGTAT	16	+
chr1	25811153	25811175	GACATTGAACTTTGATTTTATTT	5	+
chr1	26144199	26144220	CTGCATCTGGATTTGGGGGTGT	12	+
chr1	26149676	26149700	TGAAGTACTGTAAAAGGTTCTGAGA	11	+
chr1	26448604	26448633	GTGGCTGATTTTGGTCTAAGTAAAGTTTGT	31	+
chr1	26450385	26450408	ATGGTTGTCTACAATTTGTTTTCC	16	+
chr1	26561815	26561839	TATAGTGATCTGGTGGTTTTGTATG	54	+
chr1	26802508	26802528	CCAAGTCTCTTGGAACAGGGT	3	+
chr1	27105833	27105856	AGATCGTACAGAAGAATGATCCAT	7	+
chr1	27108339	27108369	TTTTGTTTTGTTTTGTTTTCTTTCTAATCGA	17	+
chr1	27327087	27327114	ATTGAATTAGTCTCCTGCCTTATACATT	4	+
chr1	28168519	28168546	GCAGTTTCCTGGCTCTTAGGAAGAAAAG	11	+
chr1	28858181	28858202	AACTTAGAAAGTTCATACTAAC	3	+
chr1	29077097	29077123	TAGAAAGGTTGTTTCATAATTTCTGAC	6	+
chr1	29123744	29123769	AGATGGGACCTGCCACTTGGCCACTT	34	+
chr1	29563070	29563091	GGGCTCCGGCTCGCCTCGGGCT	7	+
chr1	31263782	31263798	ACTACTGTCTGACGATC	8	+
chr1	32509303	32509333	AATCAAAATCCACTTTGTACATAAGTTAAAG	7	+
chr1	32515091	32515119	TGATCCATTGACAGGCATTTGGATTATTT	13	+
chr1	32692062	32692085	TTGGGGACCCCTGGGGGAGTGCAT	3	+
chr1	33035316	33035346	TCTTTAAAAGAGCAGAATTTTGATAAAGCCA	12	+
chr1	33297829	33297857	TTATTGAATAGTTGCTGTTACCAGCAAGA	11	+
chr1	36528157	36528180	CTGCAAATTGTGCTTAAGGGGAAA	5	+
chr1	36690292	36690316	CCCTTTAGGTCTTCCCCTGGCCCCG	5	+
chr1	36770068	36770093	TTTTTAGGCATATGTAGTAATATTAG	4	+
chr1	36770512	36770541	TTTTATTAATCTTTTTATAAAATGAAAAGA	4	+
chr1	38161509	38161539	AAGATAAATGGTACTATTAGGCAAGATGATT	4	+
chr1	38544298	38544322	CCATGTCTTACTCTTTGTATCTCTC	14	+
chr1	39463174	39463203	TTTGTTTTTTAGATAAATCACCCAGGCTCC	7	+
chr1	39463454	39463480	TTAAAAAATAATCCCTGTTAGGTAAAC	19	+
chr1	39950373	39950397	CCTCCACAGGTGCCAAAACTAATCG	3	+
chr1	40728722	40728749	ATAGTAAAATAATAGGAAAAGCATTTTC	4	+
chr1	40932518	40932548	TTGAGAATCATAGCTGATATACTTTAAGATA	17	+
chr1	41449100	41449125	TGCAGGAACATTCTCTCCTTATGAGC	3	+
chr1	41462373	41462400	CATTTTCCTTTCAGTCTTTGTCTGCTTA	14	+
chr1	41520314	41520335	TAAGAATCTTAAGAGTACTGTC	3	+
chr1	42926305	42926333	ACTTGGTGATCTCTGTCCTGAGGGATGCA	29	+
chr1	43161830	43161853	TCTCCCCTGTTAATCTATTTTTGG	12	+
chr1	43171152	43171178	TTGTGTGTCTAAGCACAGAAGAGGTAC	9	+
chr1	44120275	44120300	AAACAGAATGCTATTGGAAGGTAGCT	28	+
chr1	44137164	44137188	TGTGTGTTTCAGATTATTCTGACTC	7	+
chr1	44438409	44438430	TGCGTGTTGTTTGGCTGATGGA	15	+
chr1	44443397	44443421	CTGTGGGTGCTTGACTGAGTTGATT	19	+
chr1	45218686	45218714	CTGTAAGCCTTACCGAGCAGGCAGGTCGC	26	+
chr1	45225377	45225398	AAACAAGTCAAAGTGTTACCCC	10	+
chr1	45808598	45808623	ACCATATTGATTACCGCTGCTGCCTG	14	+
chr1	46034983	46035006	TGGTTGTGAGAAGGACACAATGTT	8	+
chr1	46070637	46070663	AGTGTGGAGAAGCCTTCTTTTTCTATG	6	+
chr1	46330609	46330634	ATGAGGCAGTGATTGTATACTTACGC	21	+
chr1	46341508	46341535	AGTTGTATGTACAACTATAGAGGTCAGC	19	+
chr1	46782355	46782382	AAGTTCACATGAACCTCATGGGTTTGGC	8	+
chr1	46828317	46828341	TTACTGGGCTTCCTCATCCTTTAGA	30	+
chr1	47843365	47843387	AATACTTTTTTCATAGTTATTTG	6	+
chr1	51440919	51440941	AAGGTCATAACTATTTCAGAATT	20	+
chr1	52088190	52088218	CTTATGAAGTTGTAGTCAATATATTAGCC	21	+
chr1	52607965	52607988	TGGGAGGTTTCGCGGCGGCGCCTG	8	+
chr1	52882697	52882721	CGCTGTAGTTTAGTTTTTGGTTTGT	23	+
chr1	53351424	53351454	ATCGTTCCCAGATTTTGAAACATTTTGTTGT	9	+
chr1	53367764	53367790	TGTTTTAAGAAGTATTAGGATTATTTA	6	+
chr1	54683525	54683550	GTGTGGAATGGGTGAGGGATGATTGT	5	+
chr1	60328726	60328748	TGATCATCTACATTGGAAGGTGA	5	+
chr1	60338782	60338808	TTAATTTTGCCAGTTGACTTTAAAAAC	17	+
chr1	60338992	60339018	TAATACTTAATCTTAGAACATTAATTG	6	+
chr1	61922686	61922713	ATTTTTATATAGTTAATGTAGGATAAAG	5	+
chr1	62915929	62915954	TGGTGGTGGACTTTCCAAGATCAACA	4	+
chr1	62916818	62916848	AATTTTTAGAACTCATTTTCCTCAGTAGAGA	5	+
chr1	64089545	64089571	ATCCAGCTAAGTTTCATTGTAACTTCA	8	+
chr1	65872439	65872464	TTTTTGCATAGGAAGGATGGTTAGAT	11	+
chr1	65893916	65893939	ATTAATATTTCTCTTAGTTGGATA	10	+
chr1	66451270	66451295	TGACAGGTTAATATTATCTTTGGGAA	6	+
chr1	67149537	67149563	CCACCAGACCCAGCTACTTTTTTTCAG	5	+
chr1	67449014	67449042	CCCATGTGCATTCATGATTTGAGTGCATT	3	+
chr1	69420483	69420505	CTTAAACTCTTTTATTTCTACCA	7	+
chr1	70320548	70320569	TTGGTTCCCTGCCTTTAGCAGA	9	+
chr1	70411184	70411204	CATGCTTGTTTTAGAATCATT	4	+
chr1	70675747	70675774	TCTTTGTTTTCTCTGCTTCTCTTATATA	31	+
chr1	70717467	70717491	GTATAAAACCAATAAATTTGTGTTA	9	+
chr1	70717532	70717561	ATATGCAAAGTAGGCAACTGTTTTCTTAGT	8	+
chr1	70718094	70718121	TTTGGGTGGCTGGGGTTAAGGGAAAATG	3	+
chr1	75213976	75214005	AGTCACCTCAGTCAGATCAGAATTTGTGTG	19	+
chr1	76252921	76252950	TTTGGTTTTGTTTTTGAGTCGGTCTCCGGT	3	+
chr1	76259492	76259515	AAGCAGATGCATGCTTATCAGTGA	6	+
chr1	78280334	78280361	TAGTCCTTATTGATTATTTAGTTAAGCT	3	+
chr1	78342287	78342312	TCCTTCCTTTTAGTTATTCCCACAGA	17	+
chr1	78344853	78344881	TTATTTGATGTAAATTTCAAAATGATTAT	12	+
chr1	80922045	80922066	ATGTTCTGTCTTCTGGCAAGGT	9	+
chr1	87384962	87384986	TCTTGACTTTATGGTGTGTTTTGCT	6	+
chr1	87810918	87810945	AAACGTGTTTCAATCAAAACTGACCATG	9	+
chr1	89301235	89301261	TTTAAAATATATATATATTTTAGTCAG	13	+
chr1	89301573	89301599	ACTAATTAACTTTAATAAACATTCTTG	5	+
chr1	91983149	91983170	ATCAAAGTTAAGTCTGATGCTC	3	+
chr1	92691487	92691506	TGGATTTTGGTTTGACTGTA	6	+
chr1	93307347	93307373	TGCTCAGAAGAAGGATCGGGTAGCTCA	35	+
chr1	93594629	93594658	CTGGTCCTATCCCTTCCTCCCCATCATATC	18	+
chr1	93602328	93602357	AGACTCAGAACTCAGAAATTGTAAAAGATG	20	+
chr1	93827177	93827202	AATTACTTTTACATTTTCCCAACTAG	22	+
chr1	95658472	95658499	ATGTTGATAGAGGACTATTTAGGCTAAT	35	+
chr1	95711290	95711319	ACAAAAAATAAATACAAATTAATTTTCATG	6	+
chr1	97195076	97195103	TGACACAGTTCACTAGTGAAGCCATGTG	13	+
chr1	97195692	97195718	TTGAAGTTTATTGATTTTATTAATCTC	5	+
chr1	97216669	97216699	CTGTTGTGGCTTTGGTTTGTTTGTAAACAAT	6	+
chr1	97254834	97254862	CATTGACGTTAAAATAGTTATAATTGTGA	13	+
chr1	97262788	97262818	CATGATGCATCCTTATTCTTACCTTTGGAGA	3	+
chr1	97268297	97268322	TATGGAATTTAATAGAATTTTTAAGA	3	+
chr1	101443706	101443733	TGTGAAGGACAGTATCTAGTTTATCTGT	19	+
chr1	107608878	107608902	TTGAGTGCCTAATGTGTTAGATAAA	13	+
chr1	109311129	109311159	TAGATGTAAAGATACAGAATCAGAAGAGTGC	10	+
chr1	109324838	109324865	ATGTCTTGGTAGGCTTAGGACTTATTTT	10	+
chr1	109440184	109440206	AATTTTGACGAAGCCATAGTTTG	3	+
chr1	109653238	109653266	AAGGGTCTCATTTTTACTTTTCTTATGCT	27	+
chr1	112180458	112180487	TTATAAAAGTTCTACTATGAATATCATTAT	11	+
chr1	113212907	113212922	AGCGTTGTCTTGATTC	48	+
chr1	114454988	114455016	CCTATGGAATCCTTCTTTTTATAACTAAG	7	+
chr1	116941595	116941617	CTTAACCAGTAACATTCCCGAGA	10	+
chr1	116946527	116946552	CTTCCCCTACTCTCTTCTCATCTTCG	5	+
chr1	117530863	117530886	GGAAACCCAGCAATTTGCTGTTAT	6	+
chr1	117961679	117961701	ATTCTGGGTACAGCAAGTAGGCC	17	+
chr1	119684733	119684759	TCCTTGAGACCATCAGATAGAGTTTGT	13	+
chr1	121475417	121475440	TAGTTTCTGAGAAGGCTTCTGTTT	4	+
chr1	145288108	145288135	TGATGTGGTAGCATTTGTCAGTACTCTG	11	+
chr1	145441899	145441922	AAAGCCATTTTTGGAGCCTATTGC	13	+
chr1	145499477	145499505	CTCTACAGTAGATGGGGGTTATGGTTGAA	5	+
chr1	145501055	145501083	CTTTTAGAAATAGATTAGGTTCCAAACAG	19	+
chr1	145691226	145691256	TTGAGGAGTTAGGATTCTTCAGGGATTTATT	9	+
chr1	145695957	145695980	AGAGAAATGACCAAAGAGGTTAAC	4	+
chr1	146743554	146743578	TTGAGAATAGTCAAAACTGAGTATT	4	+
chr1	147091572	147091599	TATCAACATGCCACATTCTCTGCCCCCG	6	+
chr1	149858847	149858867	TTTTGCCTAACATCCAGGCCG	4	+
chr1	150917148	150917177	GTGTAAAATAAGTGAATCACCTATATTGTA	3	+
chr1	150936361	150936384	TTATAATGGGGAGGGTCAGATGGC	14	+
chr1	151097157	151097186	CAGAATGGACTATATGTGATGACCACCTGT	14	+
chr1	151209210	151209235	ACGGGGTGGTACCATGGAGACTGATG	9	+
chr1	151238826	151238851	AGTTTGGCCGCACTGGGCTTCCTGAC	28	+
chr1	151598775	151598805	AGATGAGACCTAATTAGAATTAAATGAAGGT	21	+
chr1	152307607	152307631	TTGTAAACAGGAGCTAAGACCATGC	3	+
chr1	153610175	153610203	TCGACCACTGAAATTTACTTAATGTCTAT	15	+
chr1	153614689	153614718	ATCTCAATCCCCTAACACCTTTTCTTCCAG	7	+
chr1	153616724	153616752	ATATGATACTTACTGAGTGAAGTGCAAGC	3	+
chr1	154951612	154951640	TGTATGTGTGGTGACTTGCGGATTTATGT	6	+
chr1	155288676	155288702	CTTTCTACTCCTTCTACCTTCCTATAG	8	+
chr1	156112789	156112818	CAGTGATTCTTGTGCCTCAGACTCTGAAGT	33	+
chr1	156186231	156186259	GCTGACACGCTGTCCTCTGGCGACCTGTC	72	+
chr1	156192730	156192754	AAGAAAGCGAATTGCATTTGTAATG	19	+
chr1	160181441	160181463	GTGAGGAGATCACTACTGGCAGT	10	+
chr1	160397958	160397987	ACATCGGACTCTCCGGAACTTTCTCATCTG	5	+
chr1	160398239	160398264	ATTTTTTTTCCTTTTTTTTGGGGGGG	6	+
chr1	161582535	161582552	CTGCCTTTCAAGCAGTTA	7	+
chr1	161724956	161724985	TAGAGATTTTAATTTTGATGGTATCTAATT	3	+
chr1	161725133	161725158	TTTTTTCTGTAGAATATGTACCTAGA	34	+
chr1	162186300	162186324	TTAGTCTCAGCTTTGCCTCTGAGTC	50	+
chr1	162330088	162330113	GAGGCTTGCCTGGCTGCACTAGCTTC	14	+
chr1	162498465	162498495	AAAGTTAAGCTGCATCTCTGTAGATTATTTA	15	+
chr1	162566701	162566731	TTTTGTGTTAGATAACTTAGAAATTCAGAAT	17	+
chr1	163306793	163306816	AGTTACTGGATAGCATATCTCAGA	14	+
chr1	163308777	163308801	TGTAAGTGTTGTAAGGAAGGACTAG	7	+
chr1	163313082	163313109	AATTGTACTATTTAAAGAAGAAATGTAG	4	+
chr1	164786465	164786488	CTGTTTCAGTTCTTTGAGAATGCC	9	+
chr1	165843945	165843970	ACGTAAGAATTCCTTTTCTTCCATCT	13	+
chr1	165892261	165892286	TATTTGTCAGAATTATTAGTGGGACA	3	+
chr1	167395184	167395212	ACTTTTTAACTTGGGGGGTGGGGGGATTG	6	+
chr1	168211834	168211856	AGTTTTGTAACTATCTTCGAAAC	10	+
chr1	169100842	169100869	ATACAAAAACAAAAACCTACTAGTCTTG	5	+
chr1	169101125	169101149	GTGTACAGTACTACAGGTGCATACT	21	+
chr1	169359735	169359763	ATTAGTCACCTTACATAAAGAAAAACTGT	29	+
chr1	171475608	171475636	CTGGGTTTGCAGTTTTCATCAAATTTGTA	21	+
chr1	171515530	171515558	AGGAAAGTTGGGTTAGTTGCAGTTATTCT	13	+
chr1	171555079	171555107	TTTCATACATACTTTATACATATAACCTG	7	+
chr1	171562294	171562319	GTGCTGGATGTCTCTATAATTTTATT	23	+
chr1	171765558	171765585	CGATCCTTGTCTTTCATATGTCTCCTGA	18	+
chr1	173448054	173448079	CTTTAGAAATACAGCTTATGGCCATT	8	+
chr1	173457500	173457526	ATGTTTTGATCACAGAACTTCTAGAAT	11	+
chr1	173756472	173756501	AGTCAGGAAGTCCCCAGTGGGAGCAATTCA	15	+
chr1	173816678	173816708	TTGATTTGGCTTCTAATTGCTTTCAGAAGAT	8	+
chr1	174565537	174565564	AGTGTTTTGTAGTTCTTATTGTACAGAT	36	+
chr1	178104281	178104307	ACTTTTTTATTTCTTAATCTTAAAACG	3	+
chr1	178642596	178642622	AATTGAAGTTAATTTGTTATCAGGTTA	3	+
chr1	179037515	179037541	TGGTTCAATCAGGAGATAGCAAAGACA	5	+
chr1	179882512	179882531	CTTGTCTATTAACAGAAATG	3	+
chr1	180062587	180062609	TGTTCATTCTGACAGGCTGTTGG	28	+
chr1	182826934	182826963	CCCCATTTTAATGTCTGATATTAACAGTGA	4	+
chr1	182856235	182856260	GTCCTCCCAAGATGGCCCGATACGAC	4	+
chr1	183449488	183449516	TTTTTCCTTTAGTTACCATCTACTTTTCC	8	+
chr1	184567556	184567583	ACAAGAATTCTTCAGAATGCTGGATGAA	7	+
chr1	185025214	185025240	AGGTCCCATTTATCAGTTTGGATTGCT	6	+
chr1	185069839	185069867	TTTTTTTTTCCCCCGGAGTCTTGTATATT	7	+
chr1	186384882	186384907	AGTTCACACACTTTCATTCAGCATTA	13	+
chr1	186427069	186427093	TTTGATATAAGACACTATAGAACTG	22	+
chr1	193058156	193058179	ATCATATTTTCTTTTTCAACTTAG	19	+
chr1	195193339	195193360	CTCAAGATAAGATTTCTTTAGG	6	+
chr1	196154247	196154269	TACAGCATATGCTTTCTTTTCCA	19	+
chr1	197500420	197500450	TAGTAGTAGGAACATGAAAATTATCTAGATT	14	+
chr1	198239221	198239247	AGACCCAGTGTAGAGGAAATTAATCTC	53	+
chr1	200640498	200640525	CTGTGCATGCGCTGGACTCTAATTTGAA	17	+
chr1	200708813	200708837	TTCTCCTCCGTCGGCGCCCGGGCGG	18	+
chr1	200708954	200708984	AGATGGGGGATGCTGCAGACCCCAGGGAGAT	25	+
chr1	201938999	201939026	TTGCGGACTTCTCTGCCTGGTTTTGTGT	30	+
chr1	201939223	201939252	AGGATATGGTAAAATGTTTATAGTTTACTT	5	+
chr1	202896530	202896555	GCAGGGAATGGTGGCTCACGCCTATA	7	+
chr1	203853444	203853472	TTTTGGGGTAAATTGTCATCCTAACAATA	5	+
chr1	204475720	204475738	TTCGGGCGTTTGTAGTTTT	6	+
chr1	204523383	204523413	TTTCCCCTCAGAATTATGTGAATTTCTGATA	16	+
chr1	204525695	204525725	TGCATGCTTGTCCCAGCTACTGAGGAGGCTG	12	+
chr1	212339206	212339233	CAAAGCAGGATCTAGGTACTAGTGTAGT	4	+
chr1	212619395	212619421	CACTAGGTGCTGAATCTCCTGCAAAAC	26	+
chr1	213344144	213344170	AGAGGATTGTGATTAGCTTGGTGCATT	22	+
chr1	214791944	214791972	CAAGCTGCGCAGTCTGCAGATGTCTCTCT	15	+
chr1	214795312	214795340	AATATTTGTTTCGTCAAAGATTTCAGAAA	6	+
chr1	214840517	214840542	TTACCTTATATTTAATTTCAAAAATG	7	+
chr1	214855901	214855926	GTTGCTTACTGTGGTTGCAAGTTTGG	27	+
chr1	215759471	215759501	ATTTGTGTGTGTGTGCGTGTGTGTAGAGAAA	8	+
chr1	218480836	218480866	GGAAGCTGGAAGTTCTATGAGAAAGCGTGCT	4	+
chr1	218504726	218504755	ATTATTTCAGTATCACCAATGTTTTCAGAA	7	+
chr1	218511145	218511174	TGATATTAGCTGTATTAGATGACTGTATGA	11	+
chr1	219398308	219398335	AGTCTAGTTTTTCTTGTCTCTCTCAGCT	16	+
chr1	219445399	219445426	CAGAGGGTTAGTCAGGGAGATCCTGGAA	3	+
chr1	220426946	220426972	AGGAGGGTGAGCGAGTGCTGTGCTTTC	9	+
chr1	220710358	220710384	ATGTACAGGATTTGCACATTTGTTACA	4	+
chr1	220775824	220775851	AGGACTATGTCATGTAAATACCTGGGGT	23	+
chr1	220988641	220988669	TTGGTGGCTCTTCCTAGGTATTTATAATT	4	+
chr1	221049045	221049073	GAACTCCCATATCCACCACTAAGTATGAC	6	+
chr1	222794585	222794610	ATGTTTACTATAAACTGGCAAGAGGA	8	+
chr1	222826411	222826434	CATTTGAGAAGTCTCAGAAAGATT	6	+
chr1	222914373	222914400	ATTTATTGCATCTTACTTTTTGTTTTCT	22	+
chr1	224345584	224345614	ATGGTTGGGACATTCTTTTCCTGCTTCTCCT	15	+
chr1	224380235	224380264	TTTTTGCATTATTAAACTTGAGACCAGTGA	3	+
chr1	224380790	224380818	AAAAGCTATTTCTAGTTTATTTCACTATA	36	+
chr1	224553589	224553609	TCCAGAATTGATTGGCCATAC	7	+
chr1	224645501	224645527	AATAATATGCATTTTATAAATTAGTGA	6	+
chr1	225168184	225168210	AATTTCTAAGGTTTTGGACTCCAATCC	4	+
chr1	225977190	225977215	TAATTTTCTTTTTAATTACTTTAGAG	9	+
chr1	225978063	225978092	TAAATTTGTCATGTTGAACAGCATTTTAGC	10	+
chr1	227967561	227967588	CTTCCCTATCCACACCTGCCTGGCCCTG	18	+
chr1	228286065	228286089	TAGAGCTGTGTTGAAATCCATTTTG	4	+
chr1	228648991	228649010	GAATCCAGTCCTCTCCACTA	5	+
chr1	228879602	228879629	TATTATAGGAGGAGCTCTCAATTTTATG	12	+
chr1	228880596	228880623	AGATGCTAGGAAGCTTGGCTTCCTCTTC	8	+
chr1	229439897	229439919	ATTTTATTTTTTTTAATCATATG	10	+
chr1	229440039	229440065	ATTTAACTCCGTTTACTACATTCTACA	35	+
chr1	229769510	229769537	TTTTGGAATTTTGAGAGCAGTAGACAAT	7	+
chr1	230310220	230310248	CCTCTATATTTCCTAGCACTGCTTCTTAC	31	+
chr1	230406582	230406611	TATTTATGAACTTTATTTTACAAATTCAGA	16	+
chr1	231131603	231131625	ATTATTATTATCTAGCTACGGAA	5	+
chr1	231136239	231136266	TGACATGTTTATATCTTTTTAATTTAAA	10	+
chr1	231487495	231487524	GACTTTGCTCTGTACAGAAGTAAGTAAAAG	17	+
chr1	231488220	231488249	AGGATTGTATGGATGTAAGATGGAATAAAA	3	+
chr1	231489572	231489594	TATTGTTTTAGAGTACTCAAATT	18	+
chr1	231699066	231699092	GAGATTTCATGATGATATCATGATAGC	6	+
chr1	231699761	231699787	AGTAGAAAATATAGCAGTCTAAGGGAA	7	+
chr1	231701701	231701722	TTATATACTTGTACATACAATG	42	+
chr1	233520732	233520761	GATAAGTCAATTACTGTTAGTAAAAAATTA	16	+
chr1	236440117	236440141	TTATGATATATAGTCTGGCTTTATC	37	+
chr1	237078843	237078869	AGACACGTATTGCATGACTATTTTTTT	19	+
chr1	241056803	241056822	TTCTCTGAAAATTATTTAGG	3	+
chr1	241527438	241527466	TGTTGAAACTTTGTTCCTGCCCTTTTGAC	5	+
chr1	242089144	242089172	AGCCTTTTCCCTTGTTGCTTCTGGGATTC	6	+
chr1	242547108	242547126	CTGGACTGGCAGGACTTTG	4	+
chr1	244819257	244819284	AGTGTGATCAGTTGTTTAGATTGAGATA	14	+
chr1	246754853	246754872	AAGGATGCTCTAATGGATGA	7	+
chr1	1034131	1034159	ATTCGCTGGACGTGGTGGCGGGCAGCTGT	22	-
chr1	1296308	1296335	CTTCATGTGCATGCGTGTCTGTGTCTCC	11	-
chr1	1330528	1330556	AATGGTATTATTTAAGTTTGGGCTTTCAA	34	-
chr1	1486922	1486946	CTGGGAATCTGAGTGTACAGGTAGC	8	-
chr1	1648553	1648579	TTCTTCTTTCTTCATAATTAGACGCTT	8	-
chr1	1660276	1660302	CGATTGTACAGACATTTTTTTAAATAA	9	-
chr1	1717443	1717473	TTTACTCTTAGAATCGCATGCTGTAGAAATG	14	-
chr1	1764958	1764985	AGTGCCTGTTGTGTTGGAGGGAGGGTCT	9	-
chr1	1787207	1787226	GGTTACTCTGATGTACTTTC	13	-
chr1	1797854	1797883	CTTTATTGGCATGAAGAGATGACCACAATA	3	-
chr1	1807420	1807445	GTGGGCTTTTCTCAGTGTCTCTACTC	3	-
chr1	2302068	2302094	AAAGGTTGTCTTCTTATTTTTAGCTAT	12	-
chr1	6246261	6246285	CTGGGCCATTCGTCTTACTTTCATT	4	-
chr1	6258545	6258574	ATGGTGTCAAGTTTGTAGAGAGATAAGATT	21	-
chr1	6367519	6367549	CTCAGCTTACTTTTTATTCCAAGGCACCATC	12	-
chr1	7181868	7181889	CACCCCCCTCGCGGCTCTCCCT	8	-
chr1	8552271	8552291	TGAAGGTTTTGTTAGCACTCC	4	-
chr1	8927505	8927528	ATTCAGCAATTCCTACTGTTGGCT	17	-
chr1	9228133	9228163	TTACATGTTAGCTGGGAAGTAGATGCCCTCA	27	-
chr1	10516744	10516769	CTAATTACCACTTACCAACCTTTAAT	6	-
chr1	10695342	10695361	CTCCCGTGGGGCCTGAAGCG	3	-
chr1	11167089	11167117	ATGGATTAGGATCCTAGACTGTAAAGACA	26	-
chr1	11300496	11300522	ATGCTGTCCCTGGTCCTTATGCACAAA	8	-
chr1	11734844	11734873	ATGCAGCTTTACGTGGAAGAGCGCGCTCAT	21	-
chr1	16160770	16160791	CTTATTTTTGCCTGTTGAGAAT	3	-
chr1	16439749	16439768	AAGTCTCCCCCTGGGCACTA	4	-
chr1	16600474	16600501	ATGTCTGGCTTCTTTCTTTGAACACGTT	4	-
chr1	16641721	16641746	GTATATCCTGTCCTTTCTCTCACCGT	18	-
chr1	17368953	17368977	TAGTGATAAAAAATTTAAAGAATCT	5	-
chr1	17735198	17735220	ATCGTGATCCAAGCAGATGCCAC	13	-
chr1	17749118	17749144	CCTTGGGGATGGGGCGTGGGGTGGTGG	7	-
chr1	19543178	19543205	CTCAAAAACAAAAACAAAAACTAGTTTG	3	-
chr1	19553539	19553569	AGATGTTAGCTCTTATTTTTTTGACTTTTTT	5	-
chr1	19737820	19737850	TGGTTATTTTTCAGAGAATACAAATTTCAAA	9	-
chr1	21320821	21320842	ACATGGGGTTGGAGTGGCATAG	4	-
chr1	21500343	21500371	ATGGGAATTTGTATTTGACGCAAGTGGTC	9	-
chr1	21501712	21501740	AAACGTTGAATTCATGTATTCCACGGAGA	7	-
chr1	22031660	22031690	TGCTTCCAACATTGTCAGAAAATCAGGAAAA	15	-
chr1	22361841	22361859	GTTCTACAGGTTGACGATT	8	-
chr1	23419400	23419429	CAGTGGGACTCAGGAGACAAAGAAAACTGA	8	-
chr1	23430092	23430115	AAGTAGGGTATCTTACCTTAGAGC	19	-
chr1	23608439	23608465	CTGTGATCTGGGATCAATATTTGAACC	4	-
chr1	23649031	23649057	ATAATATTAAAGTATAAGAAGCTAAAA	25	-
chr1	23650140	23650153	ATTTGGGATCTACG	11	-
chr1	23826979	23827007	TGGTGAAACTTTAGAAATGAGAGAAGGAC	7	-
chr1	23884554	23884575	GAAAGGTTCTGTTGCCCTGATT	7	-
chr1	25553417	25553445	AGCTGGAGTGCATTGACACTGTCATAACT	22	-
chr1	26227328	26227353	TTTTAGGGGCTAAAGGGGAGAAACTG	27	-
chr1	26546418	26546438	TCGATTCCCTCTGCTTCTGCC	6	-
chr1	26618630	26618660	TTAAGGAGTCTGTGGACTCATTATTGAGGGA	24	-
chr1	27216187	27216210	CATCTTCTCCCAAATGGCGCAGTG	6	-
chr1	28242627	28242653	CGCGATGCGATTTCTGCCCAGTGCTCT	39	-
chr1	28369249	28369274	ATTTACTTTGCCTCTTACTTATATAG	8	-
chr1	29491938	29491959	TGCCTGAAGAAGTGTGGTTAAC	4	-
chr1	29505451	29505478	AGTCATTTTAGAGTTTCAAAGACAGGTA	7	-
chr1	29506582	29506606	AGATTAGAGATAATAAATGTAAAGC	7	-
chr1	32095614	32095642	TTCTGCCCTCTGCAGCTGGGACCCCTCAC	29	-
chr1	32096441	32096469	CTGGTCTGTGTGCCCCTCTTCTCCAGCTC	75	-
chr1	32373649	32373673	ATGTTAGTTTCTTCAAAACCCTATC	15	-
chr1	32670287	32670310	TTGTGTGTGAATACTCCTGGAGGG	6	-
chr1	32799995	32800023	CCATCTGGTTCTCCTCTTAAGGCCAGTTG	9	-
chr1	32828913	32828936	CAAGGTGCTTTAGGGACTTTTAGA	14	-
chr1	32830427	32830446	ACAAGAATGGCTTCAGTTGC	3	-
chr1	32845748	32845772	TTGTGTGCCAGACCAGGCAGTTGGA	9	-
chr1	32847130	32847155	AAAGCATTTTATACAAATAATTTTGT	13	-
chr1	33240948	33240976	TGCGTGTTGTTAGCATCAGGCAGAATGAA	15	-
chr1	33466332	33466360	GTGTGCTGGGATGAAAGGATATCTGGAAC	5	-
chr1	33471180	33471201	CACTTAACCTGTAAGCCTCAAT	15	-
chr1	33478692	33478715	AAAGAGAAGCTTCCTCAGGCTAGC	9	-
chr1	33592081	33592104	TCAAAAGACACTAAGTGTCTACTC	12	-
chr1	35446969	35446995	ACTTTTGCATACTTATTTTCTTCCCCT	9	-
chr1	35497449	35497479	GTCTAGATGCAGAGGACTTGGTTCCTATTCC	30	-
chr1	35638526	35638556	CATAGGCACTGATGCCTGTAATCCCAGCACT	10	-
chr1	35643496	35643520	TGTGGAGTGAAACTTCGATATTTGA	28	-
chr1	35643983	35644006	ATATGAAAAAAGAGCTGATGTTAA	9	-
chr1	35645366	35645396	TTACCAGTCAGTAACAATTTTTAGAGAATGT	23	-
chr1	35649948	35649969	TATCTTTTTATGGATGTTAGCA	18	-
chr1	35652772	35652801	AAGTGTGAAATTTAAATTAATGATATAAGT	11	-
chr1	35962654	35962681	ACTTTGCATTAATATGGAATCATGGAAT	6	-
chr1	37958939	37958967	TTCTTTTTAAATAACTTTTTATTCTTTTG	6	-
chr1	38002787	38002809	TATTTTTTTGGGGGGTGGGAATG	6	-
chr1	38006591	38006610	TTGTTTTTAGGGCTGTGGAC	7	-
chr1	38012384	38012407	CTTGACCAGCAATTTTAGTGGAGT	20	-
chr1	38446997	38447023	GTTAATTACTCTCCTGATTAGTGATTT	20	-
chr1	38450859	38450888	AGTAGATTTCCTAGTGAAAAATCAAGGCCA	6	-
chr1	40022182	40022211	TTTTTTTTTATGGAGACAGAGTCTGTCTGT	7	-
chr1	40347327	40347357	AACATGAAGCTGGTCCAAAGGTATTGAGTTG	12	-
chr1	41505025	41505055	ATGCTTTCAGTACATCTCATTAGGATAAGAT	30	-
chr1	43634260	43634289	TAGACTTCAGAATCCCCAGGAATCTGTGCC	30	-
chr1	43637020	43637047	GAGAGAGCGGCTTCTTTTGACTAAGAAT	48	-
chr1	46093462	46093488	ATATTTTATTTTATTTTTGGCTGCTCG	12	-
chr1	46751402	46751428	CTCTTCTTCTACATCCTCATACAAACG	23	-
chr1	47100724	47100750	GTGCAGTATAAATAAAATTCTTTTGTA	4	-
chr1	50906549	50906578	TGATGGCTTTACTAAGATGTCAGGTTTTGT	20	-
chr1	51403878	51403898	TGTAGAGTCCTGGCTTTTAGT	12	-
chr1	52260575	52260601	ACATTGATATTAGCTGATTCTGGGTGA	38	-
chr1	52281214	52281243	ATGCTTTGAGCTGTGCACAACCTTTCTACC	3	-
chr1	52485807	52485835	ACCATTAAACTTTAATAAAACTTTAAAAG	3	-
chr1	52498311	52498335	ATCTCCACTCCACTTTATTTCTCTG	15	-
chr1	52904169	52904191	TTAGCAACTGTGATGATGATGAT	12	-
chr1	52973247	52973270	CTTTAGAACATTATAGAAATGAAC	4	-
chr1	54197555	54197580	ACTCCAGGATTCCACACTGACTGGGC	10	-
chr1	54207726	54207756	TTGCAGATGGATCCTGATAGAGATATCCAGT	24	-
chr1	54232300	54232330	ATATTTTAGCTCCGGGTCCTGTTGCCCCTTC	41	-
chr1	54232887	54232914	AGTATTAATGTATGGGTATTTTCCCAGC	22	-
chr1	54233559	54233586	AAATGTTCAGCATTCTTGGATCAGAAGA	35	-
chr1	54238056	54238077	CATTAAGATTTGCATTCAGAGC	18	-
chr1	54323801	54323825	AGAGCCCTTGGAGACATTAAATAGC	9	-
chr1	54711942	54711968	TGTAGAGGGGATTAGAAAGGGCCCTTT	3	-
chr1	55539640	55539664	TTTTAGAACAAGAGAGCTTGTTGTC	8	-
chr1	55570887	55570911	TTGGTGCTAGGTCTATGGTAGTCTT	31	-
chr1	55571934	55571955	ATATTATGCTCTATTCCAGGTT	34	-
chr1	55609823	55609852	TTGAAAATGTGAATCTTTGTGATCATCGAT	17	-
chr1	59124790	59124814	TTTCAGGACATGTTACATATTCAGC	22	-
chr1	59246867	59246891	CTATTAAGCAGTAAAAACTGTTCTC	11	-
chr1	63986795	63986824	TGGTATGTATTTGGAAGACTAAATGTGTAA	26	-
chr1	67817665	67817690	AACCCACTGGTAGATAAAATTATTAT	12	-
chr1	67856351	67856380	TTCCCTTCACTTCCTTTACTCTCCCCTCTC	8	-
chr1	67873984	67874008	ACTCTTCTTGAGACTTGTATATGCA	23	-
chr1	67877673	67877702	AGATTGCTATTATTTGGTTGTAAGTTGAGT	34	-
chr1	67878801	67878824	AGGATTCCAAACGACTAAGAAATT	43	-
chr1	67888615	67888645	TTGGAGACATTCTCGCTCTGTTGCCCAGGCT	46	-
chr1	68564068	68564092	CATTGTCTCTAGTGTAGTCATGCCT	9	-
chr1	70766466	70766492	AGTATTAGACAATGAACAAAAAGTTTA	10	-
chr1	70818575	70818604	GAGTAAGATTTCTCTTGGCTGTATAATTAT	17	-
chr1	71529048	71529074	TTTCATAAGGAAATGATACTGTAGACA	15	-
chr1	71529091	71529113	TTATGATTTCATTTGGTTTAACT	6	-
chr1	71530607	71530633	TTTTCAAAACAATACAGCTGTGTTTAT	6	-
chr1	71538167	71538188	AGAAAGAGAAGAATCTGATGGT	15	-
chr1	75173412	75173442	AATGTAGATGTGTGTAGCTTTTTGTAAGAGC	19	-
chr1	75754659	75754684	ATCAAGATTATATGCTAACCACTATT	12	-
chr1	77619678	77619702	AAGTTGGGAGACATTGGTTCACTTT	25	-
chr1	78030360	78030382	AGTGATTAAATTTAGTCTGCACA	11	-
chr1	78097228	78097258	TTTATATCATTTTTAGTTAATTTATACAATG	10	-
chr1	78105132	78105158	CAATGATAGATCTTTGGTTGTACAGGT	8	-
chr1	78186092	78186117	TTTGGAGAAAGTATCACTTTGTTCTT	7	-
chr1	78414167	78414192	AATTATGTGGTTGATGCTTTGTGATA	10	-
chr1	85481622	85481643	TAAGTTGTTTATAAGTCTCAGT	3	-
chr1	85947907	85947937	AGTGGTGATACAGAATTGGTTTCATTAACTC	8	-
chr1	86849795	86849823	GAATTGTAAAAACTATCTAATATTAGGTA	3	-
chr1	86855334	86855362	ATTTGAATCTTTTCTCTTCTTGATTAATC	8	-
chr1	87245260	87245277	TTTACAGTCTGATGGATC	3	-
chr1	87328862	87328890	ATGCAAATGATAGTTTGTGATAATTGGTC	6	-
chr1	87362260	87362288	CACCTTAATAGGTATTTTTTCAAAGTATA	22	-
chr1	91305835	91305864	TTGTGATTGGCTAGAATAAATAGCTTTTCC	3	-
chr1	91394267	91394297	CAGAAGATTTGGTTACAGATGTTTGGTAAAA	5	-
chr1	91426504	91426534	ATTTTTGTTGTCTGGTCATGTTCTGTATTTC	45	-
chr1	91445080	91445108	AAAGGTACTTAAATTTTTTTAAATTGTAG	11	-
chr1	91470640	91470669	TATCTATTTAATCTCAAGTGTGTCTCTTGT	21	-
chr1	91852783	91852889	ATAGCGACGTCGCTTTTTGATCCTTCGATGTCGGCTCTTCCTATCATTGTGAAGCAGAATTCACCAAGCGTTGGATTGTTCACCCACTAATAGGGAACGTGAGCTGG	1419	-
chr1	91852906	91852943	GAGGTGTCAGAAAAGTTACCACAGGGATAACTGGCTTG	352	-
chr1	91852945	91853039	GAAGGGCAAAAGCTCGCTTGATCTTGATTTTCAGTACGAATACAGACCGTGAAAGCGGGGCCTCACGATCCTTCTGACCTTTTGGGTTTTAAGCA	583	-
chr1	91853056	91853086	GGTGTCCTAAGGCGAGCTCAGGGAGGACAGA	385	-
chr1	92147197	92147219	ATGTTTAATTTCAGCTACTGTGA	9	-
chr1	92490216	92490242	AGGTGTCTAGATACAAGGTAAGTATAC	17	-
chr1	93767048	93767071	TATTTAAAGAAAAATGACTTGAAC	15	-
chr1	95130123	95130148	CCAGGAGAAGACGACTATCAAAATAA	5	-
chr1	100657197	100657217	AATACTCTGTCCACACTTGAG	7	-
chr1	100681566	100681589	TATCAAAACCTCCGGTATTCACAG	5	-
chr1	100698475	100698503	TTGTGGTTGCCCTGAGGATTACAATTAAC	4	-
chr1	101390232	101390258	AAAGTGTACCAATTTTTTTTTTCTTTT	11	-
chr1	108113566	108113592	GAGGGCCGCTGCGGTGAGTCTTGAAGC	44	-
chr1	109074633	109074653	TTTATGTTAGATGCTAGGGCT	3	-
chr1	109852934	109852959	CAGGAGCATGTTGATTTCTTGGTTAG	12	-
chr1	109944611	109944636	AAGGAATCCTGATCCTCAGAACTTCT	6	-
chr1	110925498	110925521	TTGAAGGCACCTCAGAGCAAATTG	6	-
chr1	110943961	110943987	TATGGACCGACTATCAAGATATTAGTA	28	-
chr1	110946561	110946588	CTCTGACCCCACTGATATTCCTGTGGTG	16	-
chr1	111468747	111468776	TTTTAGAATTGTTGTCTTACACATACACAA	20	-
chr1	111490201	111490227	CTGTGTATTACTGAAATTTTACAATTC	7	-
chr1	111505199	111505229	CGTCGTGTAGGAAAATAGTAAAGCACAATTT	7	-
chr1	111982484	111982512	AGTTGTGTGATCCTCTGGCGTTGATGTGG	5	-
chr1	113456028	113456057	TTTTCACTGGAAGATTTATGAACAGAAATA	15	-
chr1	113456864	113456891	AGATTGGATTGACATCTTTCTGAATGGA	17	-
chr1	114097092	114097116	ATCTCTCCCCTCCCCATTGTCATCT	3	-
chr1	114191228	114191252	AAGTGGTGAAGCTAAGATTTAAATC	6	-
chr1	115096505	115096532	AAAATTAAATAAATAAAAGAAAGGCAGA	5	-
chr1	115250322	115250350	AGTGTCTTGAGCTCTAAAGTAGCAACTGC	16	-
chr1	115260668	115260693	CTGGAATACTTATTCTATTGAGCTAT	16	-
chr1	115262301	115262325	GCTCTTTTTCCATGTGAAAGAAGTT	9	-
chr1	115262863	115262883	ATGGTTTTGTACACTTTTGCT	17	-
chr1	117044751	117044772	CACAGAATAAAAATTGCTCAAA	4	-
chr1	119535110	119535140	TGTTTTGTTTTGTATTGTTTTGCTTTGTTTT	35	-
chr1	120597272	120597298	GAGAGATTGTAACTAGCAATTCAGAGC	7	-
chr1	145397853	145397881	CGATTCCCGGCCAACGCAGTGTCAGTTTT	52	-
chr1	148349888	148349910	TTATTCATTTTTTTTAGTAGAAT	3	-
chr1	149278827	149278857	TCCGTGGTGGTCTAGTGGCTAGGATTCGGCG	11	-
chr1	149680216	149680242	CGGGAGACCCGGGTTTAATTCCCGGTC	11	-
chr1	150542593	150542614	AGGGTGACAACTTCTAGACGTA	4	-
chr1	150549760	150549785	GTTGGACTCCAAGCTGTAACTTCCTA	7	-
chr1	150550158	150550185	AAGATAGTACTGTAAAATGAAGTTTAAT	6	-
chr1	151138257	151138284	CGAAATTTGAGGGTGTGACCTATCTTAT	12	-
chr1	151158596	151158622	CAATTAATGTTGGAAGGAGGTGGTACT	5	-
chr1	151746169	151746199	TGCTGATATGTTATTGGAGACAGGCTTTTGA	31	-
chr1	151867000	151867024	TTTTTTTACTAATATACTTTTTTAG	10	-
chr1	154129015	154129044	TCCTTCCCTACCCAGTCCCCATTTTCTGGT	14	-
chr1	154129285	154129315	AAGAAGACTGTGTTTTTGCCACTGATTTAGC	6	-
chr1	154186957	154186983	TTGCAGATGATGATGCTAGACTACTAC	5	-
chr1	154900844	154900873	AAATCCTTCACATGAACTTCTGGGCCTTGT	25	-
chr1	155202821	155202848	CGGGTCACTTCTACGTAGTTCTTGGTGT	5	-
chr1	155875601	155875625	AAATAGTGAATTATATATTTTTTTC	10	-
chr1	155883800	155883830	CTGTGCTGGGAACCATCTGGACCTTTGCAGA	27	-
chr1	155989928	155989957	TGAGGCTGCTGTCATTTGTGGTGTTGGCTC	36	-
chr1	156006611	156006640	ACTTTAGAGGCATGGGCTCCAACCCCTTAG	4	-
chr1	156021941	156021963	TTGGGATGGGAGGCTGCTCTGCC	27	-
chr1	156288708	156288734	TATGCGGCGCTATATCAAGAACCCTCG	26	-
chr1	156307373	156307401	ATTTATTTTCAGTAACAGTCTCTTGAACA	27	-
chr1	156927606	156927634	AGTCATCTGTTCTTTCTTCCATTCCAGGT	15	-
chr1	159997886	159997912	AATTGTTGGACATCACATGTATATTCA	38	-
chr1	159999005	159999035	ATTACATTTTTAAAACTATCATCTTGCCTTT	11	-
chr1	160000948	160000977	ACTTACATCCTTCCCATAACCCTCCACCTG	25	-
chr1	160248394	160248421	ATACATTCTGGCTTATTTGAGATACATG	19	-
chr1	160248993	160249022	TGTGGCCACACTGATGTTCACCTTTACGTC	12	-
chr1	160286668	160286698	GGGTTGGACCTGTTTGGTGTTCTCAGGCCTT	23	-
chr1	161096111	161096133	GAGTTTGGAGTGTTCTTATAGAT	9	-
chr1	165696903	165696928	CAAGTTGGCTGTCTATGAGCATTTAG	11	-
chr1	166829069	166829089	AGCCTGCTTTCAGTTAGAGGC	5	-
chr1	167189098	167189121	ACCTTTTAAAACCTAGCAGTAAGC	3	-
chr1	167861505	167861530	TTTGTGAATGATTTTATTTGAAAAAT	14	-
chr1	169199303	169199330	ACTAACCTTAATGTAAATGTACTGTTTC	3	-
chr1	169359659	169359684	TAGTCAGTATGGCTACAGATTTGTCA	11	-
chr1	169762361	169762386	TTTTCTTCTCACTCTGATCTGATTAC	5	-
chr1	173367394	173367424	CAATGTAATGGATCAGTATGATATCTTGTGA	15	-
chr1	173767720	173767744	ATAGGTTGTGCAGCAAAGACTTCTT	4	-
chr1	173768214	173768240	TCAGATGTACTAGGAGCAGTAGATGTA	26	-
chr1	173769526	173769546	ATTGATAACTTGCCTAATTGC	3	-
chr1	173834390	173834418	ATGGAGAGTCGGCTTGACTACACTGTGTG	27	-
chr1	173908064	173908093	CATGCTAAATTATATCCCCTGTTGATTTTA	4	-
chr1	173968956	173968983	ATAACTACATTACAGTGTTACTGTGAAC	34	-
chr1	175905645	175905670	GGTCTGGAAAGGTCCTGAGCACCTGC	6	-
chr1	175915531	175915559	AATTTTGCCATAGCTTCCTTAGACTCATC	4	-
chr1	179813091	179813114	CTCTTCAAAATAATTTAGAAAAAT	5	-
chr1	179894925	179894948	AAGAAAATCCTAAGGAAAACATAT	3	-
chr1	180244071	180244096	ATTGTGTGAGACACACCAGTTGGAGC	24	-
chr1	180450549	180450578	AAAGTCTGCATGATTAAGTATTTTTTTGCC	4	-
chr1	180463843	180463867	GGAATTAAGGTTAGAAGGTAGAGTT	26	-
chr1	184686711	184686735	TACACTGGGCTCAACATCCTTTAAG	5	-
chr1	185269205	185269234	CATCGTTGGTGGCTCTGATCCATATGGTCA	6	-
chr1	190882472	190882490	GTTGTATAGTCTGATGATC	9	-
chr1	192985253	192985282	AGTGATATTAAGAATGCTTTCCCAAATTCC	19	-
chr1	192987191	192987217	TGCAGAATTATCTGATTTGAGTCAGTA	11	-
chr1	192996873	192996900	TAGTATGTCATCTTGTCTTTAGAGAAGT	12	-
chr1	197053443	197053470	TTGGCATTCCTTATTAGTAAATGTAAAC	10	-
chr1	197072153	197072177	TTCAGCTATTATAATTCAGAGATGG	24	-
chr1	198460152	198460173	CCGCGTTCTCTCCCCTCCCGGC	9	-
chr1	200349596	200349621	TTCTGATCCGACTATATTCTGGGCTT	12	-
chr1	201121230	201121259	CTCTAAGTACCTGCTTTGGGACTGGCAGGC	10	-
chr1	202102637	202102663	TTCCTCTTCCTTTTTTACACTTTTCAG	8	-
chr1	202300864	202300893	TTTTTTTTAAATATATTTGATGACATAATT	4	-
chr1	202300930	202300955	GTCCTGGTTCATCTTAGTTAATGTGT	14	-
chr1	202667280	202667304	AAAGGGAGAGTATTCCCTGTGGTGA	3	-
chr1	202850239	202850269	TGGTTGAGGACATGTTCATTTTTGAGAATGT	10	-
chr1	202910126	202910155	AGTGTGTCCAGGCTTCAAGTAACTTGAGTT	7	-
chr1	202917153	202917178	AATATTTCAATATGACAGTAATATGA	8	-
chr1	204365859	204365888	AATTTACAATAAGTTTCACTCATTTTAAGT	11	-
chr1	205056092	205056118	TAAATATTCATTTTGAGACTGTCATGA	25	-
chr1	205076536	205076564	TTCTGATGAGAAATCCCTTTTCATTCATA	14	-
chr1	205579589	205579616	TTTGTGTAAAATCTTTATTAGTTTGTAA	7	-
chr1	205676877	205676907	ATTTATTAGTAAGAACACTTACTCTTGCAGA	6	-
chr1	205685723	205685747	ATCTTTTTTTAAAAAACACACAGTG	5	-
chr1	205704701	205704725	ACTAGTAAGAGTCAGGACGTAAATT	4	-
chr1	205719142	205719164	CGCGCGGGGTGGGGGGGGTCCTG	5	-
chr1	206767669	206767695	GTTGATATTAAGGAGCTATTGTTTGTT	15	-
chr1	211918382	211918407	AAAGAAGCATTTTCTCAACAAAAATT	5	-
chr1	212116386	212116413	TAAATAATTCTAAGACCTTGAATTGGTT	15	-
chr1	214682853	214682881	CAGCCTTATTGCTAATAGGGAGAAAAATT	3	-
chr1	217655607	217655635	ATGGTCTTTGTTTTACTCACTCATGTAGC	24	-
chr1	218763797	218763816	ACTCCATGAACCTTTATTGT	4	-
chr1	222841235	222841259	AATTACTTAAATTTACTTTCCAATG	8	-
chr1	224415151	224415176	TGAAGATTCTTCCCATCTGGCCAGCC	11	-
chr1	224577269	224577296	TGTGAAGAACTGTGCTACATTCAGGCTT	26	-
chr1	225589627	225589656	TTTGGGTTTTAATTACACATTTTATATATG	8	-
chr1	225589691	225589719	TTCAGAGTTAAATTGTTCTCAGTACTTTC	23	-
chr1	225590023	225590051	AAACATTTTTACACAGATCGGTGTTTGAA	20	-
chr1	225593450	225593474	TAGTTCAGCTAAAAATGGGGAATGT	4	-
chr1	225685140	225685170	GAAATATTTTCATATCAAGATAAAGTCGCAC	30	-
chr1	225779737	225779767	ATGTACATGGTTTTATTCTCACAACAGATCC	3	-
chr1	225826751	225826781	GATATGCATTGTGTTGCTTTGTAATTGAAAT	3	-
chr1	226170508	226170530	TACATATTAAATCTACATATTTA	5	-
chr1	226361178	226361207	GTATATTCCTTGGGAGAATAATCTCTTAAC	8	-
chr1	226589999	226590022	TGGGCCACTCCATCCGGCACCCTG	15	-
chr1	226819832	226819855	CTTTTCCCAGGCTTGCCTTTAGTG	11	-
chr1	227212974	227213001	AAATTTGGATTGGTCATTATTACTTTTC	4	-
chr1	227368646	227368671	AAGTTTATGCCAAATAGGTTGTGGTA	13	-
chr1	227472118	227472148	AAGCTTACGGACTTACATGTGGTTCACTGGA	5	-
chr1	227504394	227504424	CTGTGATGGGCAAAAGTGGATTATTGGTTAC	13	-
chr1	229458134	229458177	TTGCGTATTAGGTAGGAGGCACATATTTATACCATTTCATATGT	40	-
chr1	229460051	229460078	ATTTCAAACTTACAATCTGGAATTGCAC	5	-
chr1	229460296	229460321	AGGCAGTTATTATTTAATAGTTTAAT	3	-
chr1	230492730	230492759	TACTTCCACGTCGTGGCCTTCCGCTCCAGC	16	-
chr1	230542218	230542242	ATTTCTGTTAACTGTCATTCTGTTT	26	-
chr1	231469316	231469342	ATGATTATTCTGTGCCATTTACAGTTT	4	-
chr1	234742613	234742636	CTGGTGACAGTTACCGTTCTATGT	15	-
chr1	235247006	235247033	AAGATTTAGTAGCCCCTGTGCCCTCTTT	21	-
chr1	235260137	235260167	TGTCAAGAGCGAGACTGTGTCTCAAACAAAA	7	-
chr1	235272792	235272820	CAACATGTGGACCAGAGTGTTAATGAGAT	16	-
chr1	235274277	235274299	TTATCTTGTGAAACGATGAGAGT	7	-
chr1	235274315	235274338	TTATCTTCAGTGTACCTCCTTAAT	15	-
chr1	235409637	235409662	AAAATTGTAATTTGCAAAATGCTAAC	20	-
chr1	235439150	235439178	TGCCCAGCCCAGGATTTTTGTATATTTTG	22	-
chr1	235634023	235634047	TTACAACATATATAGTAGCAAATGT	8	-
chr1	235647425	235647450	CTGTGAATAAATGTGCTATATCTAGA	4	-
chr1	235658373	235658400	TTGTTTGTTTTGAAGAATTAGTATACTT	33	-
chr1	235804619	235804644	GATGGTATTTCATTGCAATCTTGAGC	3	-
chr1	236723300	236723325	ACTTCTTGATGATCTCTGTCTATGGC	19	-
chr1	236754212	236754241	CTGATACTTCTTTGATGCTCAGCCTGAATC	8	-
chr1	236766690	236766716	CGAAGAATTGTTAAATAAACTGGCCTT	3	-
chr1	241792672	241792695	AGTTCATGCTATTGTATTAGCAAA	32	-
chr1	241797668	241797696	TACTCATTACAGATCAGTCTATACTAAAG	10	-
chr1	243287803	243287830	ATACATTATCCTCCTTATTTATTTTTGT	15	-
chr1	243416613	243416643	AAATGTATGGAAAGCTTCTCTATGTGCTCCC	3	-
chr1	243663755	243663776	TAAATTTTCTAATTTCACTAAG	3	-
chr1	243875883	243875908	ACTTTTCTCCTTTTTTCTTTTTTCCG	11	-
chr1	243911532	243911556	CCTATCCACAATTTTTTACAACTTG	9	-
chr1	243949040	243949069	TTCCAGGAATTTGATGGCTGTGCACTCTGG	21	-
chr1	243983940	243983968	TTATACTTGTGGTTCCATTGTGAAGTTCT	31	-
chr1	243988996	243989018	TGAGGATTGTGAATTTTTAATGT	6	-
chr1	244571382	244571411	TGCAGTGGTGACAGGAGCACAGTCTTCCTG	6	-
chr1	244871444	244871474	AGATTGTTCATATGGGATTTTTCTTAACAGA	20	-
chr1	245004009	245004034	TTTCTGCCTATGTTTGCTTTTTTGGC	17	-
chr1	245004663	245004692	CTGTTTTCTTGCCTGTGAAGTGAGGCTGCA	3	-
chr1	245008324	245008346	GCATTTATTTTGTATTAGACATT	12	-
chr1	245015585	245015614	GAGAGAGAATAGATAAAAATGGCACCCAGA	3	-
chr1	245016801	245016831	TCACCCATTTATATCTTAATTTTTAATCATG	16	-
chr1	245025469	245025497	AGTTTTTGACTAGCTAACGGAAACTTGTA	11	-
chr1	246703974	246704002	AAGCTTAGAAAGTAAGCAAAACTGATTTA	4	-
chr1	247364136	247364161	GATTTACTGACTGATACATATAAGCC	3	-
chr2	3613105	3613134	ATTTTAGCTCATATATTACACATTTTACTG	30	+
chr2	3631407	3631434	AAGGAACTAGTGAAGGTATACAAAGTCA	25	+
chr2	9545603	9545628	TTAGGATGCTATTTTGAGATGTATGA	37	+
chr2	10058582	10058612	TTTTACAGTGGAAACTCCCTGGCCATCCTTC	3	+
chr2	10291728	10291758	TTGCTGTTGAGGAGGTGCATAGGAGCAGAAT	26	+
chr2	12880348	12880377	GAATGAGGAGTCTTCAGAAACACTATAGTC	23	+
chr2	17963930	17963959	AAAGATTTGGAAAATCAAATGTATAACCAA	3	+
chr2	17965867	17965891	AGCTATTGTGTGCTAAGCATTCAAC	18	+
chr2	17985122	17985144	TGGCAAGCTTGTATTTTTCTTAT	9	+
chr2	18787489	18787508	CTCACTTTGTGCAAGCAGGA	4	+
chr2	21667957	21667978	ACTTTGGATATTTAACTTTGAA	5	+
chr2	26496766	26496796	ATTTAATATGTAAAAGAATTCTAATATAAAT	6	+
chr2	26574552	26574578	CAGAGGGGAATGATTTGATGTAAAGGA	6	+
chr2	26613678	26613703	AGTGACGGTAACTATTTTTTGTATAC	32	+
chr2	27273722	27273752	GATTCCGGCTCGAAGGACTTCGTCTGTAATT	9	+
chr2	27444076	27444096	CCATCTACAGTGGTTTGAATC	3	+
chr2	27597813	27597836	AGAGAGGTCGCTCAAGTGTGGGGC	13	+
chr2	27822496	27822523	AGAAGATGAAGACTATCGAGAATTTCCT	7	+
chr2	29153126	29153155	AAGTTGGTGACTGCTTGTATGAAGTTACTC	3	+
chr2	29169840	29169863	AAACTTTACACAGTATATAGACAC	7	+
chr2	29170685	29170709	AATATTTTGGTGTGCTACAAAAGCC	9	+
chr2	32361681	32361707	AACTTCAACCTTCTATAATTTTTATAG	9	+
chr2	32445863	32445893	TTAATCATTTACTCTAAATGTTAGATAATAG	7	+
chr2	32455885	32455910	TATGTTTAACATTTTGAACAACTTGC	3	+
chr2	32668499	32668522	AGGGTTGAATTTAGACCTTGAGTA	3	+
chr2	32746960	32746987	CATTTCTTATGATTAGAGTTTGTCGAGT	21	+
chr2	36672034	36672061	TGTCACTCTTCGGCCCCTGAAGATGACT	3	+
chr2	36795678	36795699	AAGTTATTTTGTAATTGATTCA	4	+
chr2	42529570	42529594	TTAGGCTAAGTAACTTACCCAAAGT	17	+
chr2	44460139	44460168	CTGCATCCTTCAACTCTCACTAGAAAATCT	15	+
chr2	44626955	44626982	CCAGGTTCTTTTAGTTAGGGTGACTGTA	32	+
chr2	44633530	44633554	AGAGATATTCCTATTCAGATACTTA	34	+
chr2	44762464	44762492	ACTCACTCCTCAAACCATTCCAAAAAATG	6	+
chr2	46799567	46799596	TGTCATTATCACATATCGAGGACTCTTCAA	5	+
chr2	46905138	46905164	CACGGTAATGATGAACATGTTTAGTGC	15	+
chr2	48018572	48018595	ATCAGGATACATAGCCTATAGATA	14	+
chr2	54953691	54953719	TAATGTTCTCAAGATTTAGTGGAACTAGC	4	+
chr2	55191517	55191536	ATTTCCCGGGGATTCGATCC	3	+
chr2	55767042	55767068	TTCTTTGGTGATGAGTCTGTTAAGGTT	25	+
chr2	60999249	60999276	CAATTGATTGTAATATTTTGTTTTGGTT	14	+
chr2	64781383	64781413	CTAAAGTAGCCCCTAGAGGTGTAGCTTGATA	9	+
chr2	64792646	64792675	AGTTGCTGAATTGTTGAGGAGTTTCCCTCC	6	+
chr2	64819411	64819434	TTGTGTTGCTGGGGTGTATACATT	22	+
chr2	66664231	66664258	AGCTACCCTCCTTTGAGTTTCACTTATA	31	+
chr2	71607167	71607191	TGAGTTGTGAAAGATGAGATGTAAA	3	+
chr2	71615164	71615194	AAATCCTACCAGTTTCCATTTCACATTGGGA	5	+
chr2	71658467	71658491	ATCTGGATTAAAGGATTCAGAACCA	19	+
chr2	71662023	71662049	CGTTTCAGAAGCAAATATTCGTGTTGT	14	+
chr2	73476978	73477007	ATGCTCTGTCAGCAGATGTGCTGGGTCGAT	10	+
chr2	73479817	73479845	ACTTTGAAGCTTTCGTGTGGGAGCCAGCT	3	+
chr2	74083424	74083448	CTGATTCATGTTTGACCTTTTAACA	15	+
chr2	74275026	74275053	AACCTTCTCTTGCGCTATTTGCACCTAG	17	+
chr2	74351639	74351667	AAGAGATCAGATTGTTACTGTGTAGGTGT	11	+
chr2	74441867	74441894	TTGGCAACCAGATTTATCTAAGTAGAAC	17	+
chr2	74442071	74442092	ATTCTTTTCTACATTATACATG	4	+
chr2	74442133	74442163	ATTGTTAAATTTTTGTATTGTATAGTTTCTT	20	+
chr2	75887997	75888020	ATTCTAATTTCCCAAAGAAACTCC	7	+
chr2	79355817	79355835	AAGTCCCCCCTTGTGCACC	3	+
chr2	85208206	85208233	AGAGTGGGTCAGTTGTATTACCCTCAGC	36	+
chr2	85280713	85280737	CTTCTAGCAGGTAAATGTAGGTAGC	18	+
chr2	85770784	85770812	ATATTCCAGGGATCTGGATCTGAAGAAGC	6	+
chr2	86333431	86333460	ACGGGTCGGCGGGCGGGTTTGTGTGAACAG	3	+
chr2	86371702	86371727	ACAAGCTATTTCTGGTTTCATCAATC	11	+
chr2	86439702	86439727	AAATATGGATGACAAGGGTCTCTGTT	12	+
chr2	86712126	86712154	AGATTTTAGAGATATGATGCCTTCCAGGT	5	+
chr2	95673092	95673112	CTGGGGTGGTCTCTTCCCACA	5	+
chr2	97482052	97482079	GGTTGTTCGCCGCGCTCTGCCTGGGCAA	4	+
chr2	97534500	97534518	CGCGAGGGGGTTCCTCCCG	4	+
chr2	97865434	97865459	CGGAAGGGTAAACTAGTGGATACAAG	21	+
chr2	99814035	99814061	TGTGGGGTCGAAGACATCTGTGAAAAT	35	+
chr2	100908978	100909001	TGATGGCTTCAAGAAATACATGTT	4	+
chr2	101449423	101449448	TCGGATGTGCTTCCCTGAGGCGATGT	3	+
chr2	101581852	101581879	AGCTGTTTTTAATTACCCAGTAGTGATA	4	+
chr2	102507749	102507774	TTCAAGATCCTGAGAACTTGGAATTC	3	+
chr2	103046621	103046644	TTGAGTTTCTTACTATTATTGTAT	3	+
chr2	105711838	105711865	AATCTAGAAAAATAGATTTCATAATGTA	11	+
chr2	105956176	105956196	AACAACATGAGATTAAAAATG	3	+
chr2	105962083	105962111	ATTGACCCTACTGAAATTATTAGCTACAA	3	+
chr2	106510521	106510542	AAAAGAGTATGTGATTGGTAGT	25	+
chr2	109070314	109070338	CTTTTTCATTCCCTCACTTTCATTG	8	+
chr2	109474062	109474088	ATTTTATCAACGTTTTTAGCTATTTGT	29	+
chr2	109773582	109773609	AGGATGAGAGCACTTGAATTTGATGTCC	4	+
chr2	110108431	110108457	TATCCTCACATATTCTTCTGTATAGTT	16	+
chr2	113403596	113403623	GTGAGTCCCGCTGAGCTGTCCCCGGTGC	27	+
chr2	118404028	118404047	TCTAAGTATCCTGAGGAAAA	5	+
chr2	118595964	118595991	AGTGGGAACAACTTACATAAAGTGAGAA	20	+
chr2	120191448	120191474	TAGGAATGAAGACTCTATATGTGTTAT	18	+
chr2	120557082	120557108	TTGGTTATTATACTTTAGGTTGGGAGT	26	+
chr2	120867865	120867891	CAAGCCATTGTTTTTAATCCCCTTTGC	11	+
chr2	122524371	122524393	GTACAAGGGGCCATTTGGCATAC	27	+
chr2	128316794	128316813	GATTCCCAGCTGTGCTACTA	4	+
chr2	131105149	131105178	AGTTTAGGGAAGCGATTAGGTCCTGAGGAC	13	+
chr2	131907309	131907334	CGTCTCTAGTAGTATTCTGTTGTGTC	21	+
chr2	134940915	134940943	TAATATAGAAATTAGATTTGTGTTCATGT	3	+
chr2	134988586	134988611	CAAAGAACACTGCATATTATGATTCT	13	+
chr2	135705605	135705633	TAGAGTCTGGAAGCTGTGCTCATACCTGT	7	+
chr2	135820332	135820362	TAAGGATTTTATGTTGTATGATGCAAAAATA	27	+
chr2	136458045	136458073	TATTATTAAGTTCAGGAAGCTTGCTTAAC	5	+
chr2	139326999	139327028	AAAAGGATCTTCCATTATTTTGCAAAAAGA	12	+
chr2	148660245	148660273	ACATGTGATTGGGCTGTAGATAAAAATAT	16	+
chr2	149538074	149538103	TCCTTTAGGTCATATTGATTAGATCACTCA	31	+
chr2	149544275	149544305	CATCACTTGTTTTAACTATTTATTTTGCCAT	5	+
chr2	152311465	152311486	ACTTCTTTATTTAAACTTATTG	3	+
chr2	152321723	152321742	GTTACTGTTGAAGGAAATGC	3	+
chr2	156511963	156511981	GCTAGTCATGGTTGCCCTG	3	+
chr2	160593586	160593611	AGAAAGAAACCTCTTTAAACTCCAGT	13	+
chr2	160615853	160615879	ATATTTTGCCTAATTTGGTAAGTGTCT	39	+
chr2	160624846	160624870	GGATCTATACTGTGTGGTCATGAGT	16	+
chr2	162245223	162245251	TTTGTCTTTAGATCCAAGCACACCTTTTT	17	+
chr2	163201399	163201423	TTTAGTATCGATGTCAGTGATCTAC	19	+
chr2	169575489	169575516	GTGTGATTAGCCATCTACAACAGTAAGC	4	+
chr2	170487594	170487622	AGTGAGAAATATAGCATGGAGCGTAGGAC	9	+
chr2	170805836	170805857	ATGGCTGTAGATACTACTTAAG	14	+
chr2	170823581	170823606	TGAGATAGGTAGTATTATCCCACATA	19	+
chr2	171701291	171701312	CAGAGACAGTGTGATTGTGTAC	3	+
chr2	171716896	171716920	TCACACCCTCCCCATTAGTATCCTG	11	+
chr2	172334977	172334998	TGTTAATGTCCGTAGTCCAGAG	5	+
chr2	172926615	172926640	AAATTTTTAACATGAAATTTTCTATA	3	+
chr2	176777283	176777311	TGAAGCTTAGCCTGGCTGGATATGAAATT	22	+
chr2	176974478	176974501	TTTAGTCCCACTAAAATAGTAGTC	26	+
chr2	176980235	176980262	TTGATTTGTTAATAAAGTATCTTCCCGT	9	+
chr2	176982707	176982733	CGTGTTCAAGTGTATGCACCCCGCATC	5	+
chr2	178085720	178085749	ATGGGGTGTGCTAGTGTTTGAATATGCTCT	4	+
chr2	178086969	178086995	ATTCTTCAACTGAAAACTACCTTGGTA	11	+
chr2	178087014	178087042	AAACCTTAGTTTTAAAAATTCCCCTGCGA	3	+
chr2	178376357	178376380	GTTTTTTTCAGGGAGGAAATGGTC	4	+
chr2	178997977	178998002	TTAGTGAATATTTTTTGATGTTTGTA	6	+
chr2	179263431	179263456	CAAAGGATTTTCAATATATGAGATGC	11	+
chr2	179304633	179304659	ATTTTAATATTGTACTGAACATTTTAC	6	+
chr2	181885729	181885754	TTTGAAACTGATGAAAGGGTTATTAC	5	+
chr2	183602908	183602937	TCAAGATGATAAGCAGTGTTGTAATGAGCA	17	+
chr2	184001034	184001064	TGGTTTCTAGAGGTCAGATATCTGGGCTGTT	4	+
chr2	184050186	184050211	TCGGGGGTTGGATCCAGGCTGGGCTG	13	+
chr2	184063505	184063533	AGAAAAAGAGATAAAACCATCTTATTTAC	3	+
chr2	189299526	189299555	ATTTTGAAAAATTAGGCTAGAGTTTTAATC	8	+
chr2	189982454	189982479	TACTCTTTTTTTTTTTTCTTTTAATG	3	+
chr2	190315490	190315517	AAATAAATGACTCTACCTCTTTAAGGTT	11	+
chr2	190531274	190531298	GTCGCCGTAGCTTGCTTTGGCATTT	7	+
chr2	191230971	191230997	CTCTTTCCCTCTGTCTCTTTCACTCTT	14	+
chr2	191557298	191557324	TTAGAGGTATTTTCACTGAACAAGGTC	9	+
chr2	191762010	191762040	TAAAGTTACACGGTTTTAATACTTGAAAAAA	12	+
chr2	192272319	192272343	AGATGATAGAGAAGAATTAATGCAA	4	+
chr2	197577109	197577133	CTTTTTTTCAAGCACCTAGTACATA	27	+
chr2	198570919	198570948	TGGGGCATTCCGGTGCCCGGGGATGATTCG	17	+
chr2	198583487	198583512	TAAGTATATTTAAGAATAGTGTAAAC	6	+
chr2	203134540	203134570	CTTGCTCATACCAGACTTCCTTCAGCTGCTC	11	+
chr2	203154539	203154568	ATGGGTACAGAATTTTTCAGTTTCTGATGA	25	+
chr2	203333384	203333413	TTAGGAAGTAAATGTCCAAGAATAGGAGAT	8	+
chr2	206036056	206036083	TCCCTTCAAGTTCTGTTCTAGGCAGAGC	3	+
chr2	206218954	206218981	CCCCTGGTGGTCTAGTGGTTAGGATTCG	34	+
chr2	207658133	207658155	TTTCCTGAAGTCTCAGCTATGCC	7	+
chr2	207762959	207762988	TGTGTGAATTTGGTGCTGTCATCATGATGC	15	+
chr2	208576980	208577008	CGTCCCCACCCCTTATTCTTGCCCTGCTG	6	+
chr2	209186659	209186685	CTGTAGCTGTTCTAGGTATTATATGAT	4	+
chr2	210911838	210911864	TTGGAGAATATCTCCTGGCTTCTGTAG	18	+
chr2	214171127	214171148	TCTCTCGGGGTTAGGGGAGGTG	3	+
chr2	217009206	217009228	CAATTCTTAAGGCATTTAGAAGG	5	+
chr2	217365411	217365438	AATGGAAAATGGGAACTAGAGTGCTTTC	6	+
chr2	218863096	218863115	TGGAACTGCTCAGAGATGGG	5	+
chr2	219460728	219460754	AACAGAATGGACTGGATAGACATCTTG	6	+
chr2	223748621	223748649	TTTTTCTTATTTTTATTCCTTCTGTTAAT	14	+
chr2	225122013	225122032	TTTCTACAGTCTGACGATAG	62	+
chr2	227743861	227743891	CCTTTGATTTCAGCTATGTTTGTATATGTGC	6	+
chr2	227813488	227813514	AGTATTGTAAGTTCTGGCTAGGGCAAT	4	+
chr2	228221717	228221739	AGACGTCTACAACTTCTGGAAGA	11	+
chr2	228221985	228222015	ATTTGTAGAAGTAAAGGTATATTCTGTCACT	5	+
chr2	228222401	228222429	ATATGTGTGCAATATGTGCATTCTTTCAT	23	+
chr2	228472419	228472446	ATGCAGGGGAATCAGAGTTCCTCCAACT	6	+
chr2	230787338	230787366	CGCGGTTTACCCTCTCTCCTAACTCCCTA	6	+
chr2	231742985	231743010	ATCTCTCGGTGGGGGGCCCATCTCTG	9	+
chr2	231743758	231743786	CACCTTTTTCCCTTTCCTTCTCACTTTTG	17	+
chr2	231937293	231937323	GGGTGTAGTAAGGAAAACCGAAGAAATTGAC	3	+
chr2	231994234	231994263	AAAGTATACTAATTTTTAGTTTTCTGAAGT	7	+
chr2	232035297	232035323	CATCATTCTGAAGGATACCAGTGAAGA	6	+
chr2	232573270	232573296	TGTTCCTCATCCGCCTCCTTGCTCGCC	4	+
chr2	232833979	232834007	CAATCTGGCTAAGCTCACTTAGTTCTTAT	4	+
chr2	233564353	233564376	AAGAAGGAGGCTCTTTGGAGATTT	12	+
chr2	233592122	233592149	TTCCCCACCACATATATGTGAACATGTT	19	+
chr2	233639555	233639583	ATTCCTTACTTAGAGCCTTTCTGTATAGA	6	+
chr2	234356742	234356762	ATTCTCTTCTATGAAGACTCG	5	+
chr2	236706702	236706729	ATGGGAATCATTCTTTTATGTTTTCTGT	4	+
chr2	237005162	237005188	TGGAATGTCATCAGTTAGATGGAATGC	5	+
chr2	237965048	237965066	TGTGTGGTGTTGTGGGTCC	3	+
chr2	238006623	238006648	TCAGTATTACAGTTAGTTTTCTAGTG	27	+
chr2	238007019	238007043	TTTAAGACATTTATGAGACATATTA	3	+
chr2	238092254	238092279	CAGAAACTCTAAGAATGCACCGCTTC	16	+
chr2	238730747	238730770	CAGTTGGTATAAACATGGACTGTC	27	+
chr2	239231663	239231687	AAGCTAAGTGTGGATACTGTGACGT	25	+
chr2	239294786	239294806	AAAAGTTTTGGGGAGCTGGCA	5	+
chr2	239360487	239360510	TTTCTTCTTTCTATGGAACGTTTC	9	+
chr2	241571828	241571855	TCATGCCCAGGAGTGTCCCTGCCTAGGA	13	+
chr2	242258791	242258815	TTGTTGAAGCTGGATAATGGATAGC	6	+
chr2	242291884	242291911	AAACCAGTTTTGCTGCTATAATTCTATA	14	+
chr2	242293361	242293382	GAAAACACTTATTTTACACAGC	7	+
chr2	242590754	242590779	AGTACTCTGTTTTATTACAACGCGGG	66	+
chr2	242653656	242653680	TAGTGCATTCCTAGACACTATACAT	37	+
chr2	3257992	3258020	CATTTGGTGTCATCATGCGTGTTCTTTTA	17	-
chr2	3313178	3313200	CTGTTTCTCTTTCACCTTCCTGA	3	-
chr2	8869541	8869566	TGTAGAATGAATTCTGGTGGTTTACC	4	-
chr2	9648622	9648652	TTATAGCAATGGTTTCAACACTTGGTAAAGT	6	-
chr2	10924105	10924132	TTGGCTGTCGAAACATTTTTCTCTCTGA	7	-
chr2	11587519	11587548	ATTCTGTTTGGTCCCATGGTGATACCAACT	37	-
chr2	19546721	19546746	ATGATGTGTCATGGCCCTATGTCAGA	4	-
chr2	20097412	20097438	CACTGGGGTGGGAATTGGACCTGGGCG	12	-
chr2	20112295	20112321	AGAGATACGCAACTTTGTTTTTGCAGC	32	-
chr2	20238090	20238118	ATTGCTTGAGATTACTTGGCTGTTTTGTG	20	-
chr2	20450332	20450362	ATAGCTCTTTTTGCTTTCTATAAATATATGC	4	-
chr2	24566184	24566214	AGTGGTATTTGCTAGTGTATAAATAGGAAAT	30	-
chr2	25527998	25528024	CAGTTGTATTTGTACGGGTTTGTAGAT	5	-
chr2	27294057	27294080	TCCAGAACTGGGCCCCTTTGTCTG	10	-
chr2	27668272	27668301	GAGGTTCGAGACTGGGTGCTTACAGTCTCC	44	-
chr2	29080777	29080803	TGGTGTTTGGTGGAAAAAGCATTATAA	18	-
chr2	31278712	31278740	CAGCATAACTAGAGGTCCTATTGTTAGGC	24	-
chr2	32070609	32070637	TGCTACTTACTGTATAATTCTACTTACAC	11	-
chr2	36361907	36361925	GAACTAAGGGGTTGGGAGT	5	-
chr2	36749626	36749652	ATTCTTACAGCACCTCCTCTTGGGAGT	4	-
chr2	38953282	38953302	CTTTACATCCTCTAAACCCTG	3	-
chr2	38969972	38969999	AGGAGTACCTGTTTCTTTGTATCAGTTC	8	-
chr2	39596594	39596622	TAGTTTATGGAAAGCCTTAAATACTAGCC	5	-
chr2	39991220	39991245	TTGTCCCTAAGAGGAGACTTGAAAGC	3	-
chr2	44176438	44176466	CAGTGATTCTTAGTATTTATGTGCTTTTA	13	-
chr2	44202575	44202599	TTAAGAGGGTATGTTATTTAATGTC	7	-
chr2	44577712	44577736	AATTAGTTGTTTTACATGAACATTA	14	-
chr2	47387790	47387819	TCAAAAAAATATGCATGTATAGTAATTAGG	28	-
chr2	47398676	47398702	AAGTTACTGGGTATGTCTGACACCTTA	15	-
chr2	47403202	47403232	AGCCTTCTGTCGGGCGTCTGGAAAGGTCAAG	3	-
chr2	47403586	47403616	TGGTCGCGTCTCGGAAACCGGTAGCGCTTGC	26	-
chr2	47507899	47507917	TGGTTATCACGTTCGCCTG	3	-
chr2	49530990	49531020	TTTTTAATGATCGCCATTCTAACTGGCGTGT	12	-
chr2	50488486	50488505	GAATCTCTCTGAGCGTACCT	9	-
chr2	53992739	53992762	TTTATTGACTATAGTATTATCCTT	10	-
chr2	54152789	54152815	TTATAGAAAGTAGCACATTGGAGCAAA	7	-
chr2	55200721	55200749	AGATCATTATCTAGGACTTGCAAATAAGA	24	-
chr2	55435132	55435154	CATATTTCTCCCTAATACTTAAG	10	-
chr2	58408169	58408197	TTTTTGGAGTAGAATTGCCAGGTTAAGGT	29	-
chr2	58427443	58427467	CTTGTTCAGGATCATACAACTTAGT	14	-
chr2	58445324	58445350	TCTTACTTTATTATATATTAATTTAAG	13	-
chr2	61445518	61445543	AAGGTTTATTTGTGAGAAGCACCTTT	14	-
chr2	61711190	61711210	AACTTTTTCTTACTACTTCAG	8	-
chr2	61715726	61715751	AAATATTTCTGCAGCTATCCAAGCTA	12	-
chr2	61719512	61719542	AGTAGGTCAATACCCACGTTTTTTGAGAGCT	32	-
chr2	61720075	61720101	ATGAAGGATACAGATTCCATAAATTTG	35	-
chr2	62056247	62056277	TTTGAGGCGGGGGCCGGGGGAGACTTGGTTT	4	-
chr2	63400017	63400038	TTTCTTCCTTCACACCCAAATG	4	-
chr2	63488538	63488564	CAACAGACTGGCAGGCATTTTTAGAAT	21	-
chr2	63675709	63675739	TTTCATATTTCTAACTAAACAAAACATAATG	8	-
chr2	64859805	64859831	CATTCATTTTTACTCTTCTCTAATATG	8	-
chr2	68367628	68367656	CAGAGTGGATGATTCAGAAGATAATATTA	3	-
chr2	68406588	68406611	ATCGCTGTTCCTTCAACTGAGTGC	13	-
chr2	68406654	68406682	TTTTAAAATCAGTGGAAAAGGGCAGGTTG	6	-
chr2	68407543	68407566	CTGTGCTTTCTCCTTTGAGAGATT	3	-
chr2	70306999	70307026	TTGATTTTTGCTTTTTGTATTTCTGAGA	22	-
chr2	70523151	70523174	TCCAGGCTGTGATATATTTTCCTA	9	-
chr2	70523892	70523912	TTGATTTGGGGTAATTTATAC	9	-
chr2	70995271	70995294	TTCTGACGGCAGGGCTGTGAGGGA	5	-
chr2	74380561	74380589	AATCTGTATTCACCATGACTTTAGTAACA	5	-
chr2	75145985	75146008	CTGATATTTATCTTAATTCTCTAA	8	-
chr2	75182473	75182500	TTGACCTAAATTCTGAATTAACATAAGA	6	-
chr2	76585389	76585409	ATAGCTCAGTTGGTTAGAGCA	7	-
chr2	78248368	78248395	AGGATTAGATCAACTGCACTAAACCTAT	8	-
chr2	78429356	78429381	AATGCATAACTACAAAAATAACCATA	13	-
chr2	79113823	79113845	ATGTGTTATTTAGAAGTGTTGTT	26	-
chr2	85546022	85546052	TTAGACACATCTGTGCTTCAGTCATAGATGT	40	-
chr2	85548343	85548363	TGATGCGTTAGTCTTATAATA	4	-
chr2	86715445	86715474	CGATTATGGCAAAAAGTTAAAAGCTGTTAT	11	-
chr2	88337677	88337704	CATATGTATATACTTAAGTTTGGGTTGT	3	-
chr2	97260041	97260063	AACAGGCTCCCATACTTAGAATG	3	-
chr2	97372176	97372202	CATCATGGATGCCATGGATTAGCTGTG	22	-
chr2	98382387	98382415	CGTAGGTTGAAATCAGTCCTGGTAAGATT	16	-
chr2	98576211	98576238	ACATTTTGGGGTGGAAACTTAAATACCG	6	-
chr2	99240157	99240186	TCCATGTTGTTATAATTTTTAGTTACTTTT	27	-
chr2	100017427	100017453	CAGTGAAGTGTTTACAGTTGTTTAATA	18	-
chr2	100041058	100041087	CTGCTCTGTGGTGGTTGTGATATCACCAGC	11	-
chr2	100628048	100628071	AGTGTTTCAGCTTCTTGTGGTGTT	17	-
chr2	100889985	100890014	GTTATGATATTTACTTCATGTATTCTTGTA	11	-
chr2	100893214	100893237	TGTAAGAGCAAAATATTGGCCAGT	17	-
chr2	101025835	101025863	AACTCATGTAGTTGGAGAAATCCTATCCC	9	-
chr2	101666689	101666717	TTAATCTCGACAGAGATATGACAGAAATG	10	-
chr2	105883753	105883779	AGAGCAGATGACCACCATGCTCTGTGT	24	-
chr2	105883927	105883952	CCTTTTGTGAGCCTGTGTTTGTTAGA	3	-
chr2	106709943	106709973	TTTAATTCAGAGTTTTTCCAAGGTCTACTTT	29	-
chr2	111426060	111426083	GTACAGGTTTCATTAATGTAATAC	5	-
chr2	112631227	112631255	TGTTTTGATTTTAGGCATTGTGGTGTGAC	4	-
chr2	114497703	114497730	ACCGTATTACAATTGGTCCTTGAACAAC	3	-
chr2	115307779	115307797	GGTGTGGGAATGTTGAGGA	3	-
chr2	115695119	115695146	TTTGAAGAGAGAGTTCAAGAGGGCGTGA	53	-
chr2	118747606	118747635	ATTTGTCAGCATTTTTTTGGTAGTTTAGAC	22	-
chr2	119532097	119532117	CCTTTCCCGGCCGGGTCCGCT	7	-
chr2	120969296	120969325	TAGGCATGTGTTTGGTGGGTCATTATGTGT	3	-
chr2	120979581	120979605	GAAAATTGCTCCAATATTTGGAAAG	28	-
chr2	122122697	122122725	AGGAGCACTTCAAGACCATTCTGCTCCTG	8	-
chr2	122216141	122216171	CTATTGGTTTAAAATGTTCGAACATCCGGTG	9	-
chr2	122485402	122485428	CTGAATGATGATGATAAAGATGATGAA	11	-
chr2	128262801	128262823	CTCAGGTCAGTGATTCAGAAAGT	17	-
chr2	128703052	128703081	TCGTGCTCAAGGCTGGAAAGTCCACCTCTG	12	-
chr2	131809322	131809337	CTTAAAGCTCATCATG	12	-
chr2	131831124	131831154	AGAGAGAAAGGGGGCTGAACTTGTCCTTTTT	19	-
chr2	133012041	133012070	TGATTGGATGGTTTAGTGAGGCCCTCGGAT	48	-
chr2	133012292	133012338	CTTAGAGGGACAAGTGGCGTTCAGCCACCTGAGATTGAGCAATAACA	183	-
chr2	133012713	133012794	CAGAGCGAAAGCATTTGCCAAGAATGTTTTCATTAATCAAGAACGAAAGTCGGAGGTTCGAAGACGATCAGATACCGTTGTA	358	-
chr2	133012859	133012896	TATTTTGTTGGTTTTCGGAACTGAGGCCATGATTAAGA	290	-
chr2	133013076	133013120	ATATTAAAGTTGTTGCAGTTAAAAAGCTCGTAGTTGAATCTTGGG	358	-
chr2	133013128	133013173	TTGGAGGGCAAGTCTGGTGCCAGCAGCCGTGGTAATTCCAGCTCCA	1366	-
chr2	133036709	133036731	CACCCACTAATAGGGCATGTGAG	5	-
chr2	133038448	133038467	CGTCCAGTGCGGTAATGTGA	5	-
chr2	133038549	133038567	TCCGAAGGGATGGGTGATG	4	-
chr2	133038685	133038716	AGATCTTGGTGGTAGTAGCAAATTTTCAAATG	30	-
chr2	133038905	133038935	GCTGGAGCGTTGGGCCCATACCCGGCCGTTG	179	-
chr2	133038978	133039018	AGGATGGTGGCCATGGAAGTTGGAATCCGCTAAGGAGTGTA	149	-
chr2	134148861	134148884	TCCTTCCTCCCTCACCGCTCCATG	7	-
chr2	137265179	137265198	CTGGTCGTGTGACTCTGTGC	3	-
chr2	142676533	142676558	ATGTCTTAAGTGTAAGAGGAGTGATT	3	-
chr2	142808650	142808679	TCAAATGTTCATATCCTCTTTCATGGTCTT	15	-
chr2	144652525	144652543	TTGCTTGTGTGGCTTGCCT	11	-
chr2	148706437	148706457	TTGTGCTTTTGATGTCTTGGA	10	-
chr2	150427600	150427625	TTTATTGACCCATCATCTGGTTTGGC	26	-
chr2	158050100	158050123	TTTTTTTTCTTTCTTTTTGCCAAA	3	-
chr2	158197540	158197559	ATTCCCGGGTTTTGGCACCA	6	-
chr2	160368545	160368570	TTTCTGTTCTATAAATACATGACTTT	17	-
chr2	161139685	161139708	AGGTTGTAAGTATTAATTTGAATT	3	-
chr2	164541628	164541658	TTATGGAATAGGAAATATGACTCTTCTAGTC	12	-
chr2	168977533	168977557	CTCAGAGTGAGTCGGCCACCATTTA	25	-
chr2	169684755	169684778	ATTTGATTCCCTTTGGAGTTGGAG	16	-
chr2	169946638	169946657	TTGTGGCGCACCTACATAAC	3	-
chr2	170387794	170387816	AATTTGGTGTACTATACTGAAGT	17	-
chr2	171876665	171876686	GTTTGTGAAATTAAAATTTAAT	3	-
chr2	171976567	171976594	AGTAGAGACGTTTAGTAGAGATGTTGGC	24	-
chr2	174773298	174773326	CTTATTGTACGTTTAAAGTGTATTATAAC	3	-
chr2	174774161	174774185	TTACTTAGCTTATCAATTTGTCATT	11	-
chr2	174997130	174997155	TATGAAGGAGTTAGAAAAAGAACAAT	6	-
chr2	175006521	175006550	AAGTAAAAATTTACAGCTTCTTTAGATACT	7	-
chr2	175080017	175080047	ATATTTTATTTTACAAATTGTCATACAGTAA	3	-
chr2	175664751	175664774	CTGTAGCTGCATTATTTCTTGATT	21	-
chr2	175938152	175938179	TAGTTTATGCCAGCAATCTTTGCTTGAA	13	-
chr2	176041211	176041240	AAATCTGGCTCAAAAATTAAAAGATTATTA	9	-
chr2	176777889	176777919	TTGCTAACTGGAGTAACCAGTTTAGAGAAGA	18	-
chr2	176811692	176811720	ATTTTCTGATAGATATTTTATAAAGCTCT	25	-
chr2	178119051	178119079	TTTATCCTAACCTGAAGCAGGTGATGGGA	4	-
chr2	178414248	178414271	TGTTGATTTTGACAGTTTTTGATG	28	-
chr2	178685198	178685218	GGTTTGATTCCTTTAGGATGT	6	-
chr2	183781121	183781151	TGTTTAGTCAAATTTCCTACCCTGTGTAACT	4	-
chr2	190635497	190635524	ATAACATTTTCTTTTCTTAGTCCTCCTG	26	-
chr2	191402728	191402758	TACCCTACTGTTGATGTGTTGTTGCCATGGT	9	-
chr2	197001281	197001307	ACACACTCAGACAGCTTACTGAATTTT	55	-
chr2	197002206	197002235	AAAGATTTCGTTTCGATGACTCATTACCCA	5	-
chr2	198255904	198255927	CCATTTAATGGTAGAGGAACCAAG	6	-
chr2	198351337	198351362	AGAAGTATCCAATTATGTGACAACCT	21	-
chr2	200801830	200801858	TTTAACATTTTTTCACAATCTATACCAAG	14	-
chr2	201675239	201675268	TTACTCCACTTAAAAGAGTTCCAAGATCAT	4	-
chr2	201717664	201717691	TAGCTTCATTTCCATTTTAGGGATTGTC	8	-
chr2	203743670	203743700	AATAAATTTTTTAGACAAAACCTTTCATCAG	9	-
chr2	208631606	208631631	ACTTCCGTTTACCTTCATGGTGCTGT	15	-
chr2	208686109	208686137	AAATTGAAGTTGTATTGTTGACAATACCT	32	-
chr2	211296511	211296537	CTGAGTTGTCAGTCTTTAATCCTGAGT	4	-
chr2	212981715	212981739	AACTTGATTTTGTACTAAATCTAAT	5	-
chr2	213221328	213221354	AAATGTATTGACTTATTTTTAGATAAG	23	-
chr2	213228265	213228287	AGTTTATTCTTATCTAAGTGTCT	17	-
chr2	217348000	217348027	GTTGAGTCACTAAATTTTAAAATTCTAG	4	-
chr2	219317916	219317944	CATCTTTTCTGAAAGATTGCCTTAAGAGA	4	-
chr2	219339516	219339545	ATGAGCGAAGAAGAGCTTCTAGCAGCTGTC	3	-
chr2	219510948	219510974	CATGTGCACTGAATGTGGCTATGTCAC	21	-
chr2	219927559	219927589	TAAGGCGAAATTTCTCTAGAAGAATATTATT	3	-
chr2	220246954	220246979	AGAACACCCAGTGACTCAGTGGGGTT	4	-
chr2	220418688	220418716	TGACCACTCCACTGGCATCTCTGCTTGTT	20	-
chr2	223445746	223445774	AAATACATCTGAGCACCTGTTGGCTCATG	15	-
chr2	225380236	225380262	AACAAACATATAACTTAATAATTTTAG	3	-
chr2	225449332	225449350	TTGCCGGGGTTGTAGGCCC	3	-
chr2	227689836	227689862	CAAAATATTTCATGAGTGCTGTGTATG	18	-
chr2	230045488	230045538	CGAAAGGGAGTCGGGTTCAGATCCCCGAATCCGGAGTGGCGGAGATGGGCG	173	-
chr2	230045576	230045609	AGTCGGTCCTGAGAGATGGGCGAGCGCCGTTCCG	149	-
chr2	230672980	230673005	AGCCCTCAAGAGTTGTATGAACTGAC	8	-
chr2	230720850	230720875	CAAGAGAATGGAACCAGCGTTTGTGT	18	-
chr2	230731638	230731668	ATTTATATCATTTGCCAGTTACTGTATGGGC	31	-
chr2	230750363	230750387	CCTTGCTGTTTTTAGGTAGGCAAGA	5	-
chr2	230769557	230769582	AACTAATGACCCAGTATTGATACATT	26	-
chr2	230911289	230911316	ACTGTGCTGCTGAAGTACCTGTGCGCAG	53	-
chr2	232319609	232319639	TACAAAACCATTTTTTCCTACAAATAGTTTG	21	-
chr2	232319751	232319773	AATCCGTCTAGTTAACATTTCAA	6	-
chr2	232786854	232786879	TTTATTATTATTTGGGGAGGGGGTTG	16	-
chr2	234746193	234746221	TAGGTTATTTCGGAGTGTTATTTATCTTC	31	-
chr2	234775925	234775954	TAAGCAGTTCCTCTGACAGTAGTGAAGACA	9	-
chr2	237403113	237403134	CTGATAAATTTTCATCTGAACC	4	-
chr2	239176496	239176517	CATCCGGCCCTGCCCATGGCAG	6	-
chr2	240898956	240898986	GAGATTTAAGTGGCTGAAGTTTTGCATTTCA	29	-
chr2	242013677	242013701	TGGTGAACTTAGGGTTCAGCGAAAC	10	-
chr2	242573026	242573052	ACTCCAGGAGATGGACTGGCCACCATG	10	-
chr2	242615337	242615364	TGGTGGGGACCTTGGCAGTGTGGACATG	6	-
chr2	242617891	242617914	CTCCGGTGTTTCCACCAGCTCATG	10	-
chr3	9465623	9465649	ACTCCTTTTTATCACTCTTTTTTATAG	11	+
chr3	9470805	9470833	ACTGTAATTAACATTAGACCTTTCCCTTT	31	+
chr3	9477152	9477182	GATTGAGTCAGCGAAGCTTAGGGACTGAATA	4	+
chr3	9500666	9500690	CACTGAGAAATAAGTTTGTTTATTC	25	+
chr3	9862671	9862700	GTGTGTGTTGTGTGGATGTTAATTCTACAG	23	+
chr3	9935406	9935431	AATAAATCAAATTACTTCATCTCTAG	40	+
chr3	10038350	10038378	ATGTGTCAAAATTCAAAACATATAGAAGA	3	+
chr3	10041813	10041841	CCTTCCGGGTTCAAGCAGTTCTCTCTCAG	13	+
chr3	10129237	10129266	TTTGACAAAACGAGACATAAATCATGAGGT	13	+
chr3	10135183	10135213	AAGCCAGTTTTCCTATGAATTTGAAAACTTT	5	+
chr3	10165767	10165796	CTCTTGAAAGTCTTAGTTAGGCCATTAGTA	18	+
chr3	10193260	10193289	AGTTGAGATTGTACTGTTCATACAGTTTTA	17	+
chr3	10195219	10195247	TCATTTCGAATCTTGTGAATGTATTAAAT	27	+
chr3	12137197	12137224	TCTTTTTTAGTATCTTTTCATCATCATT	16	+
chr3	12401093	12401118	AGCAGAATAGGCCTTATATACAAGCC	27	+
chr3	14183538	14183560	AAGCTGACAGCTTCTCCTGCTGT	25	+
chr3	14184838	14184864	AAATGAGTTTCTTCACATGAAAAACAC	8	+
chr3	15474955	15474985	ATCATATTACCTAGATGATATGCAGAATCTC	15	+
chr3	15485408	15485431	CCAGTAAGAGTTAAGATATTTCTA	11	+
chr3	17328733	17328760	TGGCACTTGAATCAGAAATCAATTCTAT	17	+
chr3	17910793	17910816	TGCTGAACTCAGGGACCCATTAAT	5	+
chr3	18327145	18327168	GATCAAGTTGCTAGCAATTAGCAG	20	+
chr3	23305296	23305322	ATCTTAAAAAATCTTAGAATTCTTAGC	13	+
chr3	23932129	23932157	CTGTCACAGAAGAGAGCTGCTTATGATTT	6	+
chr3	23962260	23962288	AAAAGATCTTAAGTCATACATTTTAATTG	32	+
chr3	24022051	24022075	ATGTTTCTGAGAAGTAATCTGTATG	6	+
chr3	25521916	25521938	CTTCTCTTTCCCTTTCCCTTTAG	3	+
chr3	25638403	25638432	ATGATTTACCCCTGGTTAAGTTTCTGAAGA	12	+
chr3	31679044	31679070	TTGCTTTAAAATTCAATGCAGAGAAGT	7	+
chr3	32457111	32457134	TTACCTGCTCAGGGTTACTGTGCA	3	+
chr3	32815172	32815200	CAGCAGAATGAATAAAAGATGGTGAAGGC	3	+
chr3	37307219	37307245	ATAAGATCTACTTTTCTAGAAAATTTT	13	+
chr3	37379356	37379384	CCAAAGGTACTAGAGGTTTTCTCTCTAAA	16	+
chr3	38025427	38025448	GGTTGCAGCATTTGAACTTTTG	6	+
chr3	38434281	38434310	TATTTATAGTGTCAGCAATTTAACAGAATT	3	+
chr3	39128575	39128604	TATGGAAAGCATTCTGAGATAGAAGGGTGC	11	+
chr3	41277955	41277982	TGACAGAGTTACTTCACTCTAGGAATGA	8	+
chr3	42253886	42253912	TGATAGAAGGAAATTGGGAAAACTTGT	15	+
chr3	42636414	42636440	TCAGTTTGTAAATGTGGTCCCCCTGAC	14	+
chr3	42652086	42652116	ATTTTTTTTTTCTATCATGGGATTTTTATAG	14	+
chr3	42688867	42688896	AGTTATGCAGAAGAAATTCATATTGGTTGC	4	+
chr3	42731446	42731467	AGCTATTGATTGGATGTGGGGG	27	+
chr3	44877243	44877265	TGTAATGGTAAAGGAAGTATTTC	9	+
chr3	45521330	45521359	CCTGGGGCTTTGGAACCACACACTTCAGCT	3	+
chr3	45714240	45714267	ATGAGTGTTTGGATGGGGTGCCCTTCAC	6	+
chr3	47888211	47888236	TGGAGGGCGTGAGCCACGTCATCGTG	7	+
chr3	49568509	49568533	ACTGTTTTGACGGTGATTTTGGATG	7	+
chr3	49714391	49714419	ATGTCGCATTGTCTACCTGCAGTACCCAT	7	+
chr3	50147862	50147884	TTCCCCTACTGGTGTAGTTCCTG	9	+
chr3	50151961	50151991	GAAAATTAAGACAAGAAAAAGCTTGTTTTAC	15	+
chr3	50742106	50742135	GAGTGCAGTGGCTCAATCTCGGATCACTGA	8	+
chr3	50849478	50849507	AGGAACGTGTAGCCTGCTGGTGGCGGTGAA	4	+
chr3	50983604	50983634	CTTTTGTTGCTATTTCATAGGAATGGGTATT	22	+
chr3	51032825	51032852	CTGAGATGTTGATGTGTGCAGCAAAAAA	22	+
chr3	51431621	51431646	TTTGGGTGGGGATCAAAGTCCTGTCC	7	+
chr3	52358194	52358214	GTATTTTCTGCCTCCTGTGGA	14	+
chr3	57547188	57547218	CCAAACTTTTTAAAATTAGAAACTACAAATG	18	+
chr3	57747106	57747131	ATACCTTCTGGATTCAAGAGATTCTC	11	+
chr3	58586623	58586642	AGGTCTCCCTTCGGGCACCA	3	+
chr3	61635471	61635499	TTTTAGTTACTTGCTCAAGATCATGTGGC	10	+
chr3	67061132	67061159	TTAGATATTTAAGGTGCATTTTCATAGT	27	+
chr3	67301103	67301121	AAGGATGTGCTAATCTGTG	3	+
chr3	73109753	73109777	TTCTGTGGGATATATGATGCAACAC	7	+
chr3	77225005	77225028	TATATTAATGGAAATTTCAGATAA	29	+
chr3	80631328	80631347	TTTTTGTCTGCTTACATTCT	4	+
chr3	81255654	81255672	GAGCTACAGTTCGATGCTC	3	+
chr3	87303516	87303539	TTTTTCCATTAGGAGAACATTCTA	5	+
chr3	89330345	89330374	TTTTGTGTTTTAGTAGAGACGGGTTTCACT	4	+
chr3	93845441	93845464	AATCCTATTTAGTTAATACTTTAG	4	+
chr3	97662364	97662393	AGAAAATATTATGATATCTTGGAAAGGTTC	7	+
chr3	97662726	97662749	AACCCCAGGCAGGGACCTCAGCTT	4	+
chr3	98503546	98503568	AAATGAGAGAACATGTATGGGCT	6	+
chr3	100043940	100043970	TCTTGGCACCCCTTTAGAAATGTACTGAAGT	8	+
chr3	100121131	100121157	ATGATTGTTTTGCTGTTAAGTGCAACA	12	+
chr3	101484731	101484760	AAAAATTACCTTAAATATATAAATAAGAGA	3	+
chr3	105101889	105101917	TATTCACGTCTCTGTCTTATTCAAGAACA	6	+
chr3	108105442	108105458	ACTATAGTCTGACGCTC	4	+
chr3	108250303	108250329	CCCATATTTGCAGCAGGTCTCCAAGGT	18	+
chr3	111513866	111513897	GGGGGTATAGCTCAGTGGTTGAGCATTTGACT	26	+
chr3	113507649	113507679	GTGATGTAATCATCTATGTAGGATGTGGTGA	52	+
chr3	113528899	113528923	TTTTTTTGGGGACGGAGTGTCCCTC	13	+
chr3	113805631	113805658	GCAATTCACTTAACTTCTCCATGGCTGC	23	+
chr3	117108353	117108371	AATATGGCTTGAAGGACCA	3	+
chr3	120525175	120525200	ATGGGTTGTACAGGGTGCCAGATAGA	13	+
chr3	126562301	126562331	TTGATAAAATTGGTGAAGCCATCTGGACTGG	6	+
chr3	126731125	126731152	TGAGTCAGAAGCCACTCCTGGCTTCCCC	19	+
chr3	128217452	128217476	GTTGTCTGACTCCCCCTCTAGAATA	10	+
chr3	128476195	128476219	AAGATGGCATTTGAGCCACTGATGG	50	+
chr3	128537339	128537364	GAACATCATTCTAGCCATGTCTTAGT	25	+
chr3	128589908	128589933	AAGTTCCGGCAAATACTATCTGCCCT	4	+
chr3	132154773	132154803	ACTAAGACTTAACTATCCTCTTTTTTCCTCG	13	+
chr3	132956530	132956560	CAACAGATTGAATGCAGAAGCTGATAAGAGA	23	+
chr3	133306145	133306166	TGGCTTTTAGAATAAATCCCAG	14	+
chr3	136542092	136542116	ATTGGATCATTAGATTTATTCTGAT	9	+
chr3	136547564	136547591	TAGTCTGTTTACATTCAATGTTATCAAT	21	+
chr3	137909422	137909452	CACCCGGCCGAGATTCTTTATCTTCTACATG	13	+
chr3	137968492	137968517	CAATTAGTGTCTGATTTTTAAGATCA	3	+
chr3	139088762	139088790	ACATTATACTGAACAAAAGATGCTGGACT	5	+
chr3	140697228	140697258	CCATTTCTACTGCCTAATACAGTGCCATTTG	28	+
chr3	141134456	141134478	GAGACAGACTGACATAGAGATTG	11	+
chr3	141282853	141282881	GTCTATGGGGATTTCTTATCCTGCAAAGA	3	+
chr3	141309212	141309241	AAATTTCTTGTGATGTCTGTGAACCATAAT	9	+
chr3	141482388	141482412	TTAGCAGTAGCCCAGTGGAAGCTGC	26	+
chr3	142432183	142432211	CTACCATTGATTTAAATATATATATTGGT	3	+
chr3	150997970	150997993	ACACTTGGGAGTAGAGGGAGTATG	5	+
chr3	152079231	152079260	ACGAGATTGAGGCACCATTATATTTTAAGT	3	+
chr3	152180527	152180553	TATTATGTATTGGTACGTCTGTAGACC	27	+
chr3	155619104	155619130	ATTCATTCATGTTAGTACATTTTATTG	11	+
chr3	155695675	155695700	AAATTCAGGTTACAAGTAACAATGAT	18	+
chr3	155708948	155708972	CTGGGTCACTAAAGAGTTTTACCGC	18	+
chr3	156582610	156582635	ATTGCTTTTTATTGTCCTTTTTTGGC	23	+
chr3	157984070	157984093	GCTACTTAAGGAGGAAACTTGATT	23	+
chr3	158382963	158382991	AGCTCACATTGTTTTTAAAAATGGTGTGG	10	+
chr3	160141265	160141292	CTCGTTTATTTGATTTAGTAAAAGTAAA	35	+
chr3	160151724	160151752	GCAGTTGTCATTTGTAAAGTCTAATAAAA	28	+
chr3	167605700	167605719	TCATACTTTCCATCAGTTGT	3	+
chr3	169490086	169490113	AAACACACTAAAAAATCCCTTTTTTTTT	10	+
chr3	169693545	169693571	TATGAAGTTAACCTACATTTGGGATAT	17	+
chr3	170114116	170114141	TTTTGAGGAATTAGTTTATGAGAAAT	4	+
chr3	172548006	172548030	ATGTTCATAGTTGTTACTGTATATA	33	+
chr3	179042867	179042889	TGATGTGATCTCGGGTCACCACA	3	+
chr3	179052752	179052775	TATTGTTGAATATTTTAAGATGGG	7	+
chr3	183423473	183423498	AATGTAAGGTAGTAGTTATGTTCCCT	4	+
chr3	183458686	183458709	ATAGGATTGACTTCTTGTTAGGGG	8	+
chr3	184021845	184021873	ACTTGGTTCCATCTTTGGGTAAGGTTCCT	5	+
chr3	184554767	184554794	TAGAGATAGCTTAGTGTAGTGTTTTTTT	10	+
chr3	185344126	185344152	TTACTTGTAAATATGCAGATTATATTT	7	+
chr3	185866156	185866174	AGAGTTCAGTCTGATGATC	6	+
chr3	188200788	188200816	ATTCCAGAGATATTGATGAACTCTAAAGT	24	+
chr3	188594791	188594811	ACTTATTCTTTTATAATAATG	4	+
chr3	191114511	191114541	GTGTTTCTGTTTTATTACTTATAAGAGAAAA	21	+
chr3	191230897	191230917	CGATTTTAGGAGATGGTACCA	6	+
chr3	193314059	193314080	ATTTTTTTAATATTGGCCATCG	3	+
chr3	193354890	193354919	ATTTGAATTTATCACTTTTTTCTCTTGACA	18	+
chr3	193413655	193413684	GTTGTGATCCCTCAAGATGTAACACTTGGT	22	+
chr3	193413739	193413766	TTTGTTTTATACTGTTTGATAAGAAAAG	14	+
chr3	193419497	193419527	CATCACAAAGCCACTCCCACTTTCATACATT	6	+
chr3	196315452	196315481	TATAGTTGACTCATGCTGTATTTATTTATA	3	+
chr3	196556321	196556351	AATTTAAAAATTAGCTTTTTTCCACTTAAAG	6	+
chr3	197509636	197509658	CAAAGAATTATTCAAATGATATT	18	+
chr3	197526078	197526102	CTTCATGTTAGAACATCAAGTATGA	12	+
chr3	3197417	3197443	TTGGGTGATAGTTACATTTAGAACATT	6	-
chr3	6254853	6254875	TTTGTTTACTTGGAGTTTAACTT	24	-
chr3	8689565	8689585	TGATTCCTGCCATGGGCACCA	5	-
chr3	8797860	8797885	TTTTCTGTTCCAAGTCCTCTGTAATC	17	-
chr3	8929642	8929670	ATGATTAAGGCAGAGGGCTATTGCCTTTT	13	-
chr3	9431987	9432016	TTAATGAATGGTGCTATACTTGAATTTTCT	11	-
chr3	9542707	9542727	ACCTATGGGCAGTGCTTGGAG	5	-
chr3	10063330	10063355	CATGTAGCTAGAACATATCAGACCTT	44	-
chr3	10351813	10351835	GGGGCCTTTGGAGAAATGACCAG	3	-
chr3	11841263	11841291	TTTACTTTCACTTTAGACCTTCTGATTAT	13	-
chr3	12641856	12641885	TACTTTTCCATAGTCATTTAGCCAACAATA	6	-
chr3	14988348	14988376	GTGTAAAGCAGCTTTTAGCAGCATTGCTT	27	-
chr3	15134571	15134601	AAGATAGATTAGTCATTAGTAAAAAGTTAGT	10	-
chr3	17614048	17614073	AGTGAAAGGTACTATGTTACTATTAT	12	-
chr3	18227662	18227682	TTAGTAAGAACCTATTTTTCT	4	-
chr3	21598590	21598613	CTTGTCTGTTTGCAGATGACATGA	4	-
chr3	27373335	27373365	CAAATTTGAAGAATTTTGGAAATGAGTCTGT	13	-
chr3	32523807	32523832	TTTTAATTGCATGAATGTGGCTAATG	10	-
chr3	32566995	32567016	ACACGTGCATGTATATGAGGAT	14	-
chr3	37030143	37030173	CTTTAGCTTTGAGGAGATACCATCTCCAGGT	4	-
chr3	37095678	37095706	AAAGATAGTTTGTATTTTTGCTTCAGATC	11	-
chr3	37108490	37108510	TAGCTTGGCTGTATTTATTTT	4	-
chr3	37167661	37167689	AATTAGCCAGGCACGCTGGCGGGCGCCTG	6	-
chr3	42225057	42225081	AGATTGATTCTTTCTTTCTTTTTTT	3	-
chr3	43554897	43554924	TGTTTTAGTGGTTACTTTAGGGTTTATA	42	-
chr3	44550595	44550625	TGCTTTTCTTTTGGACAGAGATTTTTTTCAT	3	-
chr3	44801607	44801633	CTGTGAAGTCTGAGACATGTGAGAAAG	24	-
chr3	45730479	45730506	ACTCCTGGCTGGCTCGCGATGTCTGTTT	34	-
chr3	47456640	47456668	TTGTGGCTGCACGGCTCAACGGTTCCCTT	17	-
chr3	47720485	47720509	TTGTATGTTCTTTTCTGAATTTGGT	9	-
chr3	48180192	48180213	CCTGGGTTCACGCCTCTCCTGC	7	-
chr3	48624075	48624102	TCATCGGCCCTCCCCACTGTTCCCACTG	15	-
chr3	48641036	48641066	CGTGCAGACTTGACCGAGTACCTCAGCACAC	5	-
chr3	48732633	48732663	CCTTTGTCCACCAGGTCGGGGGGCACTCATG	13	-
chr3	48747893	48747922	TTGTAATGAGCGAGAGAAGAGTAAGATGTT	43	-
chr3	49023718	49023740	ATGTTCCCCATGGATTGGAAGCT	16	-
chr3	49152395	49152424	GAGACCGTGGATTCAGATGGGCGGCCCGAT	3	-
chr3	49363158	49363185	CTGAGTTGCCATTTCAGCAAGGCAGACA	18	-
chr3	50385620	50385647	TGTGTTCCAGCTATACTGCAGCCTGAGC	41	-
chr3	50474662	50474685	AGGTCAGTGGGCTTGATGGGACCC	21	-
chr3	51436231	51436257	TGACAGCTCTGACAACTCTGATTTGGA	3	-
chr3	51971281	51971310	ATTCGCGTTTTACGGGGGCACCAGCTCTCT	47	-
chr3	52146669	52146695	TTGTGTGTTTGTTTGTTTGCTTGTTTT	4	-
chr3	52149355	52149374	TATGTCTTAGAGAAGAGCCT	8	-
chr3	52768005	52768029	CGTGTGTGGATCAGTAGATGAGTAC	5	-
chr3	52920688	52920717	CAGGGAGATATTTTGAAACAATGTAAATAT	6	-
chr3	53128895	53128924	TTGTGAATTCTGGAAAGTTCAGCAGCTGCA	10	-
chr3	55503342	55503365	ATAAGAATTAGGATTCCAGATTGT	4	-
chr3	56160718	56160745	AGTACTACCATCATAGCTCATTGCAGCT	6	-
chr3	56656916	56656946	ATGATGGCCTGTAACAGTTGAAGCATCTAAA	4	-
chr3	56657619	56657642	CAAACTGTGTATTTCAATAGAGGA	11	-
chr3	56687115	56687141	TTTTCGTGTATTTAGTAGAGACAGGGT	20	-
chr3	60121808	60121827	AGGTGATTTAGTCATGAGCA	10	-
chr3	61169106	61169135	TTCTCTGAAAAGGCAGCAGGATGCTAATGA	8	-
chr3	64004035	64004065	ATTTTTACATTTTTAAAGTGTTGTTTAAAAA	10	-
chr3	65345692	65345718	TTAGACAAGGCCCCTATAGACATGGCC	6	-
chr3	67507082	67507109	AGAAGCTTGAAATTAAAATTTCTTTTCT	8	-
chr3	69073801	69073828	TATTAAAGAACTTGAATTGGCAAAAAGT	10	-
chr3	71008188	71008214	TTGATTTTTCTACTTTTTGTTGAAAAA	4	-
chr3	71061260	71061288	TTGCTATCCATAAGCTCAGGGACATATAT	20	-
chr3	71099633	71099662	ATTTTGTGCTTCTTTCTTTTCAAAGGCATC	26	-
chr3	71286442	71286470	TATTAGTTGCATGTTGAAATTAAAACATT	13	-
chr3	71329304	71329328	TTAAATTACATTTGTGGCTTGCATT	17	-
chr3	71397966	71397994	CTACCTTCTTTACTTTCTTAGCACACATA	10	-
chr3	71462365	71462387	CTATTTGGGGGGGTGTGTGTGTG	8	-
chr3	78607169	78607192	AGAGGCTTAATGATTTTTTTTTTT	4	-
chr3	78967116	78967146	AGAAATACAACAATCACAAACAATGTAGGTT	20	-
chr3	84398096	84398122	GGTTTTGCTTTGTATTTCTCTAATGAT	3	-
chr3	87575101	87575127	GTTTTCCTTTGACTCCCTGTCTCACAT	3	-
chr3	88102159	88102183	TTTATAAGTTGTATGCATAAACATA	13	-
chr3	88102651	88102681	AGTAAACTGGATGATGTTGCATTAGAAAAAC	37	-
chr3	88104631	88104652	AATCAACTCCTCAACTCACAAG	4	-
chr3	88160014	88160036	AGGCAAAACACATCAAACCTTTT	3	-
chr3	94472799	94472817	TGATCTGGTGGCTATGCTG	6	-
chr3	101394395	101394421	AACTGTCAGAATTAGTTAATAGTTTAT	11	-
chr3	101404728	101404754	GCGAAATGCGAGTCGGCTTTCCTTTCC	18	-
chr3	108263675	108263701	TTGTAGTAGGCTCTTTTTTAAAAGTCC	10	-
chr3	113439118	113439147	TATTTATCCTCTTATGTAAAATTGCGGTAT	8	-
chr3	114945640	114945659	CAACTGTATTTCCCAAAATG	3	-
chr3	119150231	119150257	TTTAAATATACTTTTGAATAAGCTACT	11	-
chr3	119180849	119180874	AGCTTTACCTTCTTTGCAGACTTTGG	15	-
chr3	119541584	119541608	CTAATCACAGAGCCAAACACTTTTC	7	-
chr3	119691049	119691076	TGTGTTGTACCTTGAAATTTCTTACATA	18	-
chr3	120045683	120045711	AAGCATTTTAGCAGTAGCTATGTAAAAAA	18	-
chr3	120055661	120055684	AAATATATATAGTAAGAACTGATC	5	-
chr3	121122034	121122057	CCTAGTTAGAAGCTTAGTTTAGTA	9	-
chr3	121401732	121401756	CCACTGATTCTTGGATTTTCTTACT	23	-
chr3	122076351	122076378	GAGTGGGTTGCAAATGACTGTTTTCAGC	9	-
chr3	123632701	123632731	ACTTCTTAGCTCAGTATCATCTCCCTTCATG	13	-
chr3	123972992	123973010	AATCTGGCTTGGAGGCCCA	30	-
chr3	125054494	125054523	CTTTTCTGAAGGAGTACTTCTGAAATTTGT	4	-
chr3	125426065	125426092	TAATCCATGGGTTACCTTTTCACTCAGT	37	-
chr3	126170909	126170933	AAAGATGGCATTTCCAGTTATTGAC	13	-
chr3	127799810	127799832	TTTTTTAAAAATAAACTTTTCAG	3	-
chr3	128853724	128853748	TTTTGAGTACTATGGTTACCTAGAT	25	-
chr3	128888804	128888829	GAACATACAGTTGAGTGGGAGTAAAC	9	-
chr3	128889055	128889076	TTTGTTAAAGAACCCCCTTTCC	4	-
chr3	129033894	129033922	TGTTTGCTTTAGGTTTTTGAAACAGCCCC	41	-
chr3	130612026	130612047	TTTCACTTGCTCGGCATCTTAC	3	-
chr3	131203151	131203177	ATTCTGTAGGTCTGGGGTTAATACCTG	8	-
chr3	131216656	131216682	CACTCAGTAGATTTGGTTATTTTGTTA	3	-
chr3	133319540	133319565	ATGATGTTTGCCAAGTTTGAATGCGC	24	-
chr3	133347219	133347245	AACTAAATGGGATCGCAGCCTCTCTAG	6	-
chr3	136173887	136173912	CAAATGAAAGCTTCACTCCATAAATG	9	-
chr3	137724439	137724466	TTAACTTGCATCTCTTTAATTACTGAGT	3	-
chr3	141883927	141883957	CCATAATTTCCTAATATTATATCCAAATATG	13	-
chr3	142171924	142171954	AGCTTGATATGGGCTGTAGTCCTCATCTCTA	30	-
chr3	142278926	142278953	AGGTACGGTGCTAAGCACTGTATATATC	36	-
chr3	142562246	142562275	ATTTTGTCCCTGGGTGTTTACTAAATACCA	34	-
chr3	145822069	145822097	CAAAATTTTCCAGACCTTAAATGGAGCTG	12	-
chr3	149676454	149676479	CTTTGAGGACAGATAGTTATGCAATT	36	-
chr3	150459895	150459914	AACCTTCAAAATTATTTGGG	6	-
chr3	160248559	160248585	ATAGTGATCTTCCCAAAAGACTATGGC	4	-
chr3	167727928	167727952	AACTTAGACTTTTTTAAAACTTTTG	3	-
chr3	169267342	169267364	TTTATCCCCCAGAACAATCTAAG	4	-
chr3	169268528	169268556	GAAATCTGATGGAAACTTTCATTTTCACA	3	-
chr3	171051028	171051055	AGATCTTAGATTCTTCTTCTTTTTTTTA	25	-
chr3	176633732	176633758	CTTGGTATAGTCTTAGGTGTGCTTTCC	8	-
chr3	176872001	176872029	CAGATTATACTTAGAGCTTCCTTATGCTT	37	-
chr3	178669039	178669065	AAGTGAATTTGATGTGTTTTAATCCAT	3	-
chr3	178740157	178740183	TATTTCAACCCTTATTTCAAATAACAG	3	-
chr3	182652229	182652257	ATCCAGTTTTTCCAGTACTATCCATTAAA	5	-
chr3	182773359	182773386	AAGTGGACATATAGTTATGAAAGCTGTC	5	-
chr3	183718595	183718620	TATTAGGCATTTAGATCCCTGTAAGC	22	-
chr3	185634737	185634766	ACAATACATTCCACCACAAATACACTCTTG	24	-
chr3	185635154	185635184	TCTGAAGATCGAAGCCTGTGTAAAATGCTAC	10	-
chr3	185640673	185640702	AACTGCCTGGGCGTAAACACTAGCTTGAAC	11	-
chr3	187055637	187055663	TTCAAGTCCACATAGAATGAGTCTGTT	3	-
chr3	191368947	191368972	GAGACCTTTGGGGCAGCCCCCCCATT	28	-
chr3	194148995	194149021	GTATCTTTTCACAAGGTGCTAGTTACA	32	-
chr3	195794277	195794304	ATGATGATAATTTTCCACATTTGGGAAT	15	-
chr3	195959863	195959888	AGGTGGTATTTTACTAGCAGCCCGGG	11	-
chr4	180482	180508	CTATTGTGCTATTAATACTTGTGATTA	35	+
chr4	234333	234359	CATGTGGTGTTTAATTCAAATAAATAT	3	+
chr4	570948	570975	GTGCGGGGTGTGCCGTGAGCGTGTGCCC	16	+
chr4	1018912	1018936	ACCTTCCCTCGTTGGCCGCCCTCAG	11	+
chr4	1333556	1333582	TACGTGCATAGTTTCGATATCACATCG	16	+
chr4	1725077	1725105	TGTCACGTCTGTGTCTGGACAATGTGGTA	12	+
chr4	1979053	1979078	AAATGGGTCGTGAGATGACTCTGGCG	6	+
chr4	1982557	1982582	CTAACTTCTCCCAAAGTGTCCTAAGA	32	+
chr4	2091559	2091578	AGCATCTAGGTTCTTTGAAA	3	+
chr4	2509936	2509963	CAGGGGATTAGTTAATTGTTGTTATTTC	3	+
chr4	2511702	2511729	TAGATTTCATGCGGACAGTACATTGTGC	6	+
chr4	3642641	3642659	GTTCTACTGTGCGATGCTC	23	+
chr4	6643676	6643701	ATACAGGAATTAGGGCCTAGATTGTA	4	+
chr4	6643999	6644024	ATTGTCTGTATTTGGAGACTTTAATT	21	+
chr4	6644404	6644428	TTAAAACAAACAAAAACTTACCATG	3	+
chr4	8491691	8491716	TATTGTAGAATCCAAGATTGGCCTTT	21	+
chr4	9434558	9434586	AAGACAAAGGCAATACCATATATCATGAA	17	+
chr4	13528514	13528536	AGGTAGAGTTGGGGTTGACTCTC	20	+
chr4	15017257	15017285	AATCTTCTCTGGATTGTGGACTCCTGTGG	20	+
chr4	17848513	17848540	ATGTCTAATAGTCTGATAACCCCCTCTA	5	+
chr4	20259875	20259898	GAAGAAAGGTGGTACTTTTATTTG	3	+
chr4	20261602	20261628	AACCATTTCTTAGGAACATTGTGGATA	27	+
chr4	20294420	20294449	TTTTGGTCTACTTGAAGCTGCCGTATTTAT	15	+
chr4	20756144	20756170	CTGGCCTTATGTAAGAAACAATTTGTA	5	+
chr4	23135634	23135659	TTTATGGGCAACGATGGTGCTTTGAA	6	+
chr4	26325697	26325719	AAAATGGGAATTATAATAACTTG	5	+
chr4	26360681	26360711	GCCACTCTTAACACCTTTGTCAAGGTGCTGT	13	+
chr4	26435571	26435599	TTAGAAATGTATCTTATGCTCTCATGACT	13	+
chr4	32796130	32796153	CAGAATCAGTGATTCTGTTTGTAC	26	+
chr4	39710813	39710838	ACGGATAGCTGTTAGATGTCAGAATT	25	+
chr4	39721235	39721265	GTCTATGTACTCTTTTCTCTCAGTTAACTAT	9	+
chr4	39781505	39781532	TATAATCGTTAAATGTTTGGAAGATAAT	11	+
chr4	39783625	39783653	TTGCACTGCTGCAATATAGATCAAAGATC	8	+
chr4	41263743	41263771	GTTCTGAAACAGTTTCTTTCTGAAACAGA	5	+
chr4	41270358	41270386	TACTTTGGTTTCTGTCTGTAAGTTAAGAC	31	+
chr4	42066627	42066655	TTGTATAGTGTCACTTTATAGGGGCAAAG	11	+
chr4	45258805	45258825	TCTACAGTCTGATTTGATCAC	5	+
chr4	48385706	48385727	ATACACAAGTTGACTCAGTGAA	18	+
chr4	48404303	48404331	AGGGTTCTCTGGATTTCCTGAATTTGATT	3	+
chr4	48425386	48425410	AGACTTTTACCAGAGTAAAACTTGC	12	+
chr4	48856937	48856961	TTTATTACAGTTAGATTTAAATCAG	7	+
chr4	52779959	52779988	ACTACAGATTGGTGAATTTGCCAACGTCCT	9	+
chr4	55538808	55538828	CTTCACCTATTCCCCATTTTT	4	+
chr4	56726892	56726917	TGACTGTATACATTTCTGTGTTTAGA	5	+
chr4	56819314	56819338	AGAAAGTGCCAATTTTGATTTTGTT	4	+
chr4	56825733	56825762	CTACCTGTTTGAGAAGCTGAAAGTATAGAA	22	+
chr4	56833027	56833051	TTTCATCTTTTAAGTTTAAATGGAA	7	+
chr4	56854067	56854093	TGATTGATGATTTTCTAGATATGAAAA	14	+
chr4	57317777	57317799	AGATTTTGAGTATCTTTACTGTT	6	+
chr4	57326731	57326758	AAATATACATGCTGTTGACCCTCTCTGT	31	+
chr4	57357706	57357730	ACTGGAGATAGTCAACCAAAGGAAC	5	+
chr4	57800453	57800476	CTTAAGCACAGATTGGTTATTAGG	8	+
chr4	57800929	57800958	GAACAAAAATTGAACATGTTATTTGTAAAT	5	+
chr4	62206945	62206973	TTTTGAGGAATAGCTATATTTCATATTTT	17	+
chr4	71554355	71554379	CGAAAGTCCGGAGTCGCTGTAAAAC	7	+
chr4	71853328	71853357	ATAGGTTTAACTTTTACTGCATAGAATTAA	6	+
chr4	71895750	71895777	TTTGTAGTTTGCTTTGCTTTGTAGGGTT	16	+
chr4	71896288	71896313	ACGTATGCATTTTTTTAGTTTGTTTT	24	+
chr4	75032238	75032266	ATTACAATTCACTAAAAACTTTAAATCTG	7	+
chr4	75065587	75065616	TGGAAGATTGTGCCTTGATCAGCATTCTCT	28	+
chr4	75167896	75167922	AAATGTAATTTAGGTTTTGCTACTTGC	4	+
chr4	76296339	76296360	TTATCGAAGTTATGGATTTACA	3	+
chr4	76807187	76807215	TGAGACAGGTTAGTTTTACCCTACTGATG	276	+
chr4	77184807	77184828	CCTTCTTCAGCATGTTTTTCTT	8	+
chr4	77704773	77704803	GACTGTGTTCATTTTCTTTGAGAAATGAAAG	3	+
chr4	78059371	78059393	GTAACTACTACTTTTTGAGTTTT	13	+
chr4	83996837	83996864	CTGTGGCTAAAAAGTTTGAGATTTGTGA	3	+
chr4	84434659	84434682	ATTTATATATTTGCATGGCCTTGG	9	+
chr4	84450733	84450762	ATCTGGTTAGTTTTGAAGGCACCAATGCCT	3	+
chr4	89148508	89148534	ATTGTACTCCAGCTGGCCAACAAGAGC	6	+
chr4	95211087	95211114	AATGCTTATGTCTTGTTTTTGCTTGTCT	3	+
chr4	95496579	95496605	ATGTTGGGACTAGTTAGCATGCACGTT	9	+
chr4	96012883	96012903	TTAGAACTTAGCCTTTTTTGG	4	+
chr4	99941588	99941611	TCTGAAGCCCTCTTTTTAAGGAGA	4	+
chr4	103537247	103537276	AATAGATAATACAGTGGTTGGAAAACTACA	3	+
chr4	104885445	104885470	ATGAGTATATTGCATGATGTGAGGTT	32	+
chr4	107249278	107249304	CTATGGTTTCTGAAAATGTGATACAGT	18	+
chr4	108798846	108798873	AAATGATAGTTTAGGTTATTGAAAGCGC	3	+
chr4	108954369	108954394	ATTAGGAGCCGGTTACCCCATGGGCC	19	+
chr4	110393611	110393638	AGTTACATGTGAAATAAGGCATCTGGTT	6	+
chr4	110461175	110461200	TTTTTCTTATAATTAATATAACATTT	4	+
chr4	110521130	110521159	TATTTAGAGTCTGAAGTGTTGTATGTTGTA	7	+
chr4	110605762	110605788	ATTCTATGGTCTTTTTTGCATACTTTA	24	+
chr4	110745632	110745655	TGCATGATCTGTTTCTACTATGGA	18	+
chr4	113108621	113108640	CATACACTACCTTAATATTG	6	+
chr4	113184179	113184203	AGAAGCTTTATACGCTGCACAGCGT	6	+
chr4	113189417	113189443	ATTCCAATGGGCTGGAGTGGGAAAATG	5	+
chr4	113190393	113190421	CAGAACATATTCTCTGCATGATTTCAGAA	14	+
chr4	113910807	113910831	TATCTTGTCAGCTCTCTCAAATTGT	14	+
chr4	119200830	119200854	ATGGACTTATCGTAGTTGGGGAAAC	3	+
chr4	119249910	119249940	TCGGGACTACAGTTGTGCTCCACCACACTTG	9	+
chr4	119250613	119250637	AAATCAATTAGCACGTCACTGAACA	24	+
chr4	119621023	119621050	CAGTAGTTAATGTAATAAACAAAATGTA	26	+
chr4	123135019	123135044	CAATGCTACTTATATTACTTTTCTGA	11	+
chr4	123269817	123269844	AACTTGAAGCAATTAAACGTTCAAATGA	30	+
chr4	128638627	128638652	TGAATGATTTATATTACTTTGAGTAT	7	+
chr4	129029903	129029931	CTAGCTTATGAACATTGGGTTCACAAGGC	6	+
chr4	138156646	138156668	CTGTAGTTTCTTTTTTTTGTTGT	13	+
chr4	141296399	141296424	TGTTGCCCAAATTAGAGCTAAAAGGT	4	+
chr4	141302894	141302922	AAATGAAGGTTTTTCTTTGAAACTGAATT	10	+
chr4	141470554	141470575	AAATACATTTAACATTTTGGGG	6	+
chr4	146049287	146049312	AATAGGTATTTTTAAATTGTTTTTAA	4	+
chr4	146479846	146479874	TGCTGTGTTTCCATTTTTTAGAGATTTTT	33	+
chr4	146580453	146580475	AAAAATATTAGTGGCACAAAAGC	4	+
chr4	147110906	147110935	ATAATAGTTGGTGATTTTTCACTGACATGT	6	+
chr4	148557614	148557639	ACCTACACAACAATCAATTCAAAATG	3	+
chr4	148796869	148796899	GATAAAAGATATTCCTACGTGGCATCCTAAC	14	+
chr4	152038013	152038041	AGTACTTGAAGATAAATAATCCATGGTAT	16	+
chr4	166418818	166418842	GTGGTCTTTTTTTTAGATTTTGTGC	16	+
chr4	169529068	169529087	GATTCTGCCCTCTGCCTCCC	6	+
chr4	170644239	170644264	TTTTTATTTATACTAGTGTAGTAAAG	4	+
chr4	173453962	173453982	GTGGCAGAGTGGTTAATTGCA	4	+
chr4	174113224	174113243	AAGTAGGACTTTGTCAGGCT	8	+
chr4	174242836	174242857	AAATGGGAAATGAATAACATCC	4	+
chr4	178293565	178293589	AATTTTAAAAAATGAAATGAGGACG	3	+
chr4	178322793	178322813	TTCACCCTCCTCCCTCTCCTG	3	+
chr4	182901268	182901286	TATTTGGCTTGAAGGACCA	4	+
chr4	183369687	183369712	CATGGGTTGGGAGAGAGATGCTTTTG	12	+
chr4	183459282	183459305	TTTTGGGCAAGTATTCAGGCATCC	19	+
chr4	183716327	183716356	TGAAAGTCCCTCCTTTCTGCCTCCTGATTC	8	+
chr4	184221293	184221321	CTGGGCCTCTCTGCAGGTTGGGCTCCCAT	4	+
chr4	189792883	189792905	TCAAATGTTTGTATTTGTAACAT	8	+
chr4	432467	432494	AGGATTTCTGTTTTTATTTTCTAATTAT	20	-
chr4	892630	892660	TTTTTTTTTTGAGTCGGAGTCTTGCCCTGTC	8	-
chr4	894836	894859	CACGTAGATTTTGAAAATGGGTAA	3	-
chr4	1694728	1694751	ACTAGTTAGACTCTTTAGAATACT	5	-
chr4	1695193	1695221	GTTAGCAGTCCATTAGCTCATGCTGAATT	40	-
chr4	2957704	2957731	TTCCAGCATCTTCAGAACAAAGGTGTAC	10	-
chr4	4433135	4433163	AAGAGGGATTGGATCATATTCCCGTCCTA	6	-
chr4	7760960	7760983	ATACTTTCAAAAGGACATCTTCAG	8	-
chr4	9624053	9624078	GATATTGCTTCTTCCTCCCCATGAGC	3	-
chr4	13206113	13206137	CCTGGAGACTGGGTCTGGGATTCTG	9	-
chr4	13414930	13414960	TTTTCAGTATTGAATTTCAAAAAGTCTAAGG	6	-
chr4	15539845	15539873	TCGTGTAGGTCAGTAAGTGTACACTCCCC	15	-
chr4	21459372	21459391	ACATGGTTGGCATTTGCTTT	3	-
chr4	22454462	22454489	TGAAGTAGGCTTTTGTTATGTTTTTGGA	33	-
chr4	24529387	24529413	AAATATTCCATTCTGATTTCATAAATT	7	-
chr4	24542531	24542558	CTGAGATTTTGCGTTCTAATTTAGGATC	20	-
chr4	24838192	24838214	GTTTTTGTTTTTTCCCCTTATAC	4	-
chr4	25748613	25748633	AGTAATCTTAGGTGAGTGATT	5	-
chr4	25786850	25786879	ACGGTAACTAGCGCTGTTTCCATTTACTAT	7	-
chr4	34080047	34080066	GTTTGAATTCTTCTGTGGTC	4	-
chr4	37688018	37688038	GCGGGGCGGGGTTCGCCGCTC	9	-
chr4	39457699	39457725	TATAATGGTGTGTATTTATGGAGCACA	33	-
chr4	39895617	39895640	AATCTACTATTATAATTAGATCAG	8	-
chr4	40814355	40814376	ACCACTTTTACACATTTAAATG	4	-
chr4	40953825	40953850	TTGTGACTTTAGTGACTCGAATGTGC	4	-
chr4	42101849	42101874	ATTAAGGAAAAATTAATTCTGGAATT	6	-
chr4	44669301	44669324	CGTTTGTGCTTGTTTCTCTATGGC	29	-
chr4	44719233	44719261	TTTTTAAGCATATCGATATAGATCCTAAT	3	-
chr4	53979499	53979522	CATTTTCAGGACAGGAAAAGAAGT	4	-
chr4	56394907	56394931	TACCTACAGGTGACACTGGCCCTTG	10	-
chr4	56403991	56404021	TCTTTTCTAATGTAAGCATGCTATAAACTTC	17	-
chr4	65137710	65137727	TTTCACAGTCCGATGATC	16	-
chr4	68340661	68340690	TATGTTAACTTTGGTGACCTTTTGTGTACT	40	-
chr4	68483649	68483677	CTTTATTGAGAGAAACTTTGTTTTCTGAT	3	-
chr4	70296622	70296646	GCTGTTGCCGGCAGTCGAGAGTGGA	9	-
chr4	70296657	70296690	TAGCCCTGAAAATGGATGGCGCTGGAGCGTTGGG	104	-
chr4	74067772	74067798	TGTGCTGTGGCAAATTTGCAGTGAAAA	14	-
chr4	74108509	74108529	TGGGTGGAAGTGGGGTGGGAG	3	-
chr4	76638208	76638238	CCACCTCTAACCTATGGGAATAGGGTTTTGT	12	-
chr4	77082000	77082020	ATGAGTAACTGATTTTTCTTC	4	-
chr4	77968564	77968592	TAACTGATAGTTTTCACTCATTTATAATC	8	-
chr4	79839726	79839753	CCGTGTTTCTTTGAATTTAAAGGGTGTA	13	-
chr4	83341119	83341148	AGTGATGCCATCACGTCTCACTACAGCCTC	10	-
chr4	83344564	83344593	TTGCTATTCTTAAACTTAGGCCAAGTACCA	9	-
chr4	83349748	83349776	TGAGTAACTTCGTTGGGATATTGGGATTT	25	-
chr4	83550882	83550908	AAGGGCTTATAGTGTTAGTATTGGAGC	34	-
chr4	84359277	84359301	TCATGGATTGGTCTAAGATAGACTT	14	-
chr4	85674051	85674074	AGGGGCTTATCACTTACTTTTGCA	18	-
chr4	89442421	89442451	TGACTATTTCTTATTCCATTCATCTAAGAGT	4	-
chr4	91802078	91802099	ACTGAAACATCTAAGTACTTGC	7	-
chr4	99606226	99606244	AGTGATCCTATGTTGCTGA	4	-
chr4	100863711	100863740	TAAGTGAATTCAGTTGTACAACTTTCAAAT	7	-
chr4	103236856	103236881	ACTTTCACCCATGTGAGGATCGGCCC	14	-
chr4	103717589	103717613	TTTTGCCATGTTCAGTTAAAGTGCA	10	-
chr4	104064674	104064701	TCTAAAAGTAGCTTAGAGGGTGAGAACT	5	-
chr4	106391942	106391971	AGATGACATCCGGTAGCTCAGTTTCTCCGT	3	-
chr4	107027631	107027657	TCAGAACATTCAATATAGGCCCCTAAT	15	-
chr4	108157688	108157712	ATTTTTGGTAAGCAGAATTGGTGCT	5	-
chr4	120980912	120980935	CAAGTAGTTTGACTCAGTATAGGT	45	-
chr4	122603205	122603228	AAGCTAGAATTAACTGATCAAATT	7	-
chr4	122737670	122737695	AGTCATGTGGCAAGATGAGAGTAAAA	53	-
chr4	122737931	122737957	TTTTTCTTGTTTTGCACTGGTGGTCTG	14	-
chr4	122738813	122738836	ATGGTGTTTCTCTCCTCAACCCAC	5	-
chr4	122814941	122814971	ATTTGCTTTACTTGAAGGGCTTTTTGTTATC	6	-
chr4	122820553	122820578	AAATAGTATGTTAGTTGGAGGAGACT	3	-
chr4	125625737	125625760	AAAGAAGGCTGAAGCTCTTGAATA	8	-
chr4	125631293	125631322	CCAGGACTCTGATACTTTGTGTGTTGGAGG	3	-
chr4	129953908	129953933	TTGTAGTTCTGATTCGCATTTCTCTA	11	-
chr4	129987995	129988020	CATGCTTTAATACTTTATATGATTAT	53	-
chr4	139124925	139124951	CAGTGCTTGGAGACAATTAACTTTATG	9	-
chr4	139973497	139973524	TTTCCCAAATATTTTTGGGCAGTGGCAG	9	-
chr4	140024963	140024991	CAGTTAACACAGAAGACCTCTGGGACATC	36	-
chr4	140432138	140432165	CTTTCTATATCATCATTTTATTATTATG	27	-
chr4	140471664	140471690	TAAAGTTCTACTGCTAGGAAAACTAAT	5	-
chr4	145958595	145958620	TTTTAACCTTTCTTTCTTTTCAATAT	11	-
chr4	146057178	146057202	ATAGTAGTAATTTCTCTTTGCATGC	12	-
chr4	147438511	147438533	AGGTAATCCTCCCACTCAGCCTC	5	-
chr4	148559826	148559855	GGTATCATATGTACCTTGATGAAGAGATTA	4	-
chr4	148592998	148593022	AAGGCCTTCAGTATGAATTTTGAGA	7	-
chr4	149019953	149019977	AATGATTGATATTTAAAAGGCTAGG	18	-
chr4	150548473	150548490	GTTCTATAGTTGATGATC	5	-
chr4	153692757	153692777	ATAATAATTGGGTATAAGCAT	24	-
chr4	154615226	154615252	AATAATGCTTATCACCGGCTTGCTGTC	23	-
chr4	159571181	159571199	CTAATCCATTGTGCGTATG	5	-
chr4	163963187	163963214	AAAGCATTCTGAATCCGAATGAGACAAT	3	-
chr4	169909493	169909517	AAGATGTAGGTTATAGATAGGTTTA	23	-
chr4	170453711	170453739	ATTTTCTATATACCTCATGCCTCCACATA	9	-
chr4	172422283	172422302	ATTTCTTGTGAGGCTTGCCT	3	-
chr4	174250542	174250572	AATAGTTTATACTCTTTCTTGATTCTGCTAC	12	-
chr4	174250953	174250977	AATTTCTAAATAAATTAGATCCAAG	10	-
chr4	174251985	174252012	TATCTGTGGGGTGTAAGACCTACAGTGG	15	-
chr4	174252925	174252951	CAAACTTGTAGGAATTAGTATCAATAG	18	-
chr4	174253017	174253062	AGGTTGTAGCTTTTTGATGGGCTACTCATACAGTTAGATTTTACAG	29	-
chr4	174253167	174253196	GTGTGTGCTCAGGCAATTATTTTGCTAAGA	18	-
chr4	176420707	176420723	TGGGTGCTGATGAGTGG	6	-
chr4	185549906	185549930	AGACCATTTATCTGGGATTATGGTT	14	-
chr4	186307190	186307217	CTGCATTTTCCTCTCTGAATGTAACTTC	61	-
chr5	313131	313159	ACCTCTCCAGCGCCTTCCAAGGCACATCT	10	+
chr5	1815968	1815997	AAAGAAACAAAAACCGGCACATGCGGTTAC	10	+
chr5	5461802	5461825	TGTTAAAAGTACTTCATGGCACCA	13	+
chr5	6752853	6752879	ACAGACTGCTCTATGGAGCCCACATGC	29	+
chr5	6756583	6756608	CTAGATTGATCTCTGAATGTGATCGA	24	+
chr5	7919117	7919140	TTCATGTTGAATGCAAATAAGAGG	3	+
chr5	10260363	10260385	AAGTGACTTTGCCATTTGCAGGT	18	+
chr5	11922786	11922808	AGTTGGTCTCATTCCTTCCCATC	3	+
chr5	14160689	14160713	TTAAAAATGTGCTGGGGAATAATGT	18	+
chr5	14303899	14303920	CAAATTGGGAAGGATGGGAATG	4	+
chr5	14471500	14471525	ATAATTCCCTTCTCTCTTCCTCCTCG	6	+
chr5	14927240	14927258	TGTGTAGGGGACTGTTGTG	3	+
chr5	17276886	17276912	AATTATATGTAATTGTATAAATGGTGC	27	+
chr5	27484062	27484088	CTAGATATACTGAGGAATAATAGCTAT	3	+
chr5	27485906	27485934	AGTATTCATGACATAGATGCAATAAGGTT	5	+
chr5	31552862	31552891	TCTTTCTGTTGGTTCTAGGTCAAGTCTGGA	28	+
chr5	34925456	34925483	TTTTGTAACACCAGCTGAGGAGAAACCA	4	+
chr5	36177287	36177317	TGATAGTGTCATGCTAAAGAATGACTGCTTT	7	+
chr5	50081204	50081231	ATATGTATCATACGCAGTTTTCTCCGGT	5	+
chr5	50120515	50120539	AAGTCTTTTAACACAGTGTTTGGGC	15	+
chr5	56541214	56541235	AGTTTTGGGTTTTGAGATGATC	21	+
chr5	56556604	56556628	CTATTGATGCAGTGTTCATGACTGC	3	+
chr5	56558781	56558807	AGGAATGAGGACTTGGGTTGGTCCAAC	10	+
chr5	60641546	60641576	GCAATGATCTGACACCCTTCTTAAGGTAACA	5	+
chr5	60840278	60840307	TTGCAGACTAAATTGTCATGTTGTGAAAGT	14	+
chr5	61662241	61662264	ATTGCCACAATCTCTCCAGGAATG	8	+
chr5	61686229	61686251	ATAACCAGGTAGGATTCTAACTG	6	+
chr5	61898926	61898948	ACCATGGGCTAATTGATCTAAAC	11	+
chr5	62914305	62914323	CTGTCAGCTAAGGTCCCAA	7	+
chr5	63938502	63938521	AAGAGGTCCAGGTGACTGTT	4	+
chr5	64083791	64083819	CATTCAATACCTATTAGTCTTTTTCCTTG	18	+
chr5	64214775	64214800	AAATGAATGGTGTTATATAAATGTCA	3	+
chr5	64328857	64328878	TCAAGTTCTGTCCCTGCCACCA	3	+
chr5	64859468	64859493	CTACTCCATACTTGCATGTCTTAACG	14	+
chr5	65192359	65192378	TGATGAATGGGGATGGGTCC	3	+
chr5	65229351	65229380	CTAGAGGCTTTAGCTACACAGTGTTTTACT	4	+
chr5	65252601	65252626	CTGCCAATATTTTTTCACCCTGAAGC	10	+
chr5	65260242	65260271	GACTGTGTCCCAGGCCTTTTGGGGCAGAAT	27	+
chr5	65261032	65261057	TGGGTACTTGGTCTGTTTGGGTTCTG	9	+
chr5	66244809	66244836	AAAGTCAGATATATATATATTAGATATA	29	+
chr5	66280156	66280179	TGGTGTGGGCACAGGGCACACATG	5	+
chr5	67595079	67595105	ATACTTTTGGTGGTATGTTGGTTACCC	26	+
chr5	68522287	68522313	AGTATTTTATTATAGGCAATATTTCTC	18	+
chr5	70944682	70944704	TGAAGGTTTCTGTGTGCATCCAG	13	+
chr5	71146743	71146780	CCAGTGCGGTAACGTGACCGATCCCGGAGAAGCCGGCG	454	+
chr5	71146912	71146941	TTGAAAATCCGGGGGAGAGGGTGTAAATCT	33	+
chr5	72208125	72208150	ATTTTTTTGGTTAAGACTTTTTCATT	14	+
chr5	72862955	72862978	TCTGGGTTAGAATTAAATGGCTTA	4	+
chr5	72927870	72927894	TACTTTGTAGGGTGCTCAAAGTAGA	11	+
chr5	75175107	75175133	AAGTCTCAACTCATTCCAACATCAAGT	9	+
chr5	78587070	78587095	TGAGAGCTAAAGAGATATGCTTGGAA	10	+
chr5	78622550	78622572	AAAACTCATTCACCATTTACTAG	7	+
chr5	78910785	78910813	CGAATGCGTCGGAATGATTTTCCTCTACT	7	+
chr5	78982312	78982341	AGTACAGTTTTGTACCTCTAACGTATTTTT	5	+
chr5	79032077	79032100	ACACTTGGATCTAGATCTACTGAA	3	+
chr5	81437836	81437864	AAAATAATTCTCCTTCTACCAGTGAATGT	7	+
chr5	82876710	82876735	CTTTTATGTAGTTTAGGCTGGAAATG	8	+
chr5	84518285	84518308	TTGAATTTTGATTTTACTTGTGTA	4	+
chr5	87567079	87567106	ATATTATTATCTATTGGTTGCCTGCCTT	12	+
chr5	95131776	95131806	TGGCTTCATATTAAGTAGTAACAGAAGTCTG	9	+
chr5	98090020	98090042	GCATCTTTGTGTCTCTTTCTTGT	11	+
chr5	110098258	110098284	AGTGCTAGCAACTTAATTTCTCATACA	3	+
chr5	110435394	110435421	AGGGAGCCATTTGTAGTGACTGACGAAT	6	+
chr5	112201018	112201044	GGGTTGATGGTCATAGAAGACTGTTGC	7	+
chr5	112337309	112337339	CAGTGACAATGGATTTTCCTCAACTGGTAGC	6	+
chr5	112356616	112356643	TAATGTACTATCAATAAAATTGGCTGCT	12	+
chr5	112391456	112391475	GATTAGGCATTGCTGCGAAG	6	+
chr5	112851941	112851970	AATATAATAATAAGCTTTAGAGCATATGTT	8	+
chr5	113251542	113251561	GATGAAGTGAGTGATACCTT	3	+
chr5	115490311	115490336	TTATACATTAAGTGATTTATATGGCA	16	+
chr5	118677264	118677286	TAGTTTCATTTATATACTTGATT	3	+
chr5	121279844	121279862	AGTTTTACAGGTGACGATC	7	+
chr5	121411757	121411782	ATGGCAGTACTGTAAAAACATCATAG	4	+
chr5	122165377	122165401	TGTTGTTCCAGTTATGCTGGATTCC	14	+
chr5	122990780	122990809	TGGGGGGCCCAAGTCCTTCTGATTGAGGCC	17	+
chr5	125953114	125953142	TGTTCTGCCTTCAGTGGACTGATTTTGTT	22	+
chr5	126150067	126150094	GATTTACTTAGTACAGATCTTCTCTTGA	8	+
chr5	126172038	126172060	AATATTTTTATATTTCCTTTATG	9	+
chr5	126172600	126172628	AGGGAGGGAAGGGTTTCTCTATTAAAATG	27	+
chr5	126888107	126888127	ACCTACTTGTCGGGAGATGTT	9	+
chr5	127091126	127091149	CTTTGGCATGTATTTATTGTTTAC	8	+
chr5	127519101	127519130	AATTCTTAGATTAATGTTGAATCAATATGA	4	+
chr5	127523360	127523384	TTTTTAGGCTTAATTCATTCAATTG	7	+
chr5	129313283	129313306	AGAATGAGATGAGCATAGCATTGA	3	+
chr5	130561628	130561653	ATAGGATCAGGCCGAATTTATTGTTA	15	+
chr5	130615303	130615332	TGGTGTTGTCTTGTTTTCTCAAGTTTTTTC	23	+
chr5	132435559	132435586	ATGTTTCACTGAACTGGATGTTTAGTGC	27	+
chr5	132441861	132441881	GGTGTGGGTGCTGGGATGGGG	9	+
chr5	134061592	134061620	AAGTGGATTTTATTTGGTGCATTTCTGCT	37	+
chr5	134087000	134087029	TTCTTGTGTTTGTGTCATTCTGTCCTGAGA	36	+
chr5	134110174	134110198	ATTGAGATTGTAAAAGCTCCTTTTA	40	+
chr5	134166613	134166639	TTTGTTTGTATATCAGTTGTGATGAGC	23	+
chr5	134191884	134191908	CTATTTTATAAAAACTGCACATTAC	16	+
chr5	134192597	134192627	AATATGTTGGTTAGTTTAATTAAAAATCTTA	6	+
chr5	134194942	134194971	TTTCAAAAGATTTTTTTCCTTGGACATAAA	17	+
chr5	134215043	134215069	TGGCATTCTTCATTTACTTGTGGAATC	25	+
chr5	134245266	134245290	TTCTCTGGCTTATTAGAGATATAAC	11	+
chr5	134260253	134260288	TTATGGGCGTTGATTAGTAGTAGTTACTGGTTGAAC	48	+
chr5	135517362	135517392	TGGACAGAAACCTGGAAAGTTCTTTGGAATT	16	+
chr5	135517841	135517864	TAGTGCCTTCTTAATTAATACAGA	9	+
chr5	137680800	137680824	GTGGACTCCCATAAAGCACCGGGGC	9	+
chr5	138092341	138092369	TTTCAGTGGGGAGAAGACCTCACATGAGA	3	+
chr5	138189102	138189126	TATTATAGCTATTTGTCTTTTGACA	4	+
chr5	138198474	138198503	ATTTTGAATACTGCACATTAACTTAGAGAA	4	+
chr5	138617485	138617506	AAGTTTCAGGTCTTAGGCCTGT	6	+
chr5	138619552	138619579	ACACATGCTGTTTTTCCCTTCTCATTCC	9	+
chr5	138648178	138648201	GAGAGCCAGCTGGAGAGATCTTGA	6	+
chr5	138654599	138654628	ATTTATTGAAATGGCAACCACAGAGGATGC	7	+
chr5	138655075	138655101	GTGTGATACATCTCAGCAATTTGCCGC	9	+
chr5	138660288	138660311	CTTGGTTTTTTAGCCATTACACTG	9	+
chr5	138661162	138661185	GAAGCAGCGTTGGAAAATGGAATT	7	+
chr5	138663463	138663492	ATATGTATTGTCGAGAAGAATATGGAAATA	4	+
chr5	138684411	138684439	AGGCTGAAGTGCAGGACACAGTCTTGGCT	7	+
chr5	138700265	138700291	TTATGGGAAGAAGAATTTATTGAACGC	13	+
chr5	138986749	138986778	TTCTCTGATTTATACTTCTGCCTATAAGAG	27	+
chr5	138995979	138996005	CTGGATGTACTTTTGTGAAAATGAAAT	6	+
chr5	139496579	139496604	CAGTTGTCTTTTTGAAGGATTTTTTT	6	+
chr5	139935758	139935787	CCTATCAATACTGCTGAGTTTAAGAAACCA	12	+
chr5	139947117	139947140	CAAGATTGGAAGCACAGCTGTGCT	11	+
chr5	140073593	140073618	AACGTCATGGAGCAAAGGGGATGGAC	12	+
chr5	140098571	140098597	AGACCCGCGGGTGCTTTCCAGCTCTTT	38	+
chr5	145651051	145651076	ACGGTTAGGTATTTTACCTGTGGGTC	36	+
chr5	145839110	145839138	AGCTAAATTGAGAAAGTGCAAAGTTAGCT	13	+
chr5	145861194	145861223	TTTCCTAATTCCCTTAAGTTTGTATAGGGA	10	+
chr5	145861349	145861378	TAGTGCATATATTTGAGAGGTGCCGTGATT	4	+
chr5	145882954	145882982	TTGAACTATTATCTAATCATCACTTGGAC	4	+
chr5	145890305	145890334	CATCTGACAAACAGAAGGAGAAGCATTTGT	14	+
chr5	148725503	148725528	AATTTGGGTTCTCTCCCCTCACTCCG	9	+
chr5	148732152	148732178	ATGTGGTTTTTTTTCAGTCTTATAGCT	3	+
chr5	148732718	148732746	AACAAGTAAATATGCACTTTTAAAATGCA	7	+
chr5	149137265	149137290	AGGTCAGTGGGGCTAACTGGGTTGCT	18	+
chr5	149412025	149412045	CCTGGCTACATCAAGAGGCCG	4	+
chr5	151186370	151186398	ATTTTTATAGAGGCAAGGTCTTGCTATGT	19	+
chr5	151187258	151187282	ATACTTTTCTTCATCCCTCTATTTG	17	+
chr5	154198707	154198734	AAGGCACAAGTATATATAAGAATTTAGT	14	+
chr5	154871255	154871280	TTTACAGTTCTTCATAACAATGAAAC	27	+
chr5	157185070	157185098	TATAAAGCATGATAATTACTTTTTAACAG	20	+
chr5	157243340	157243364	TTGGATACAAAATACTGTGAGAATA	23	+
chr5	162870733	162870759	TATGGATTCCATAATGTTACAATGGAT	37	+
chr5	169014228	169014258	CGTCCATTTTGTTCCCTAATGAATCTGAACT	3	+
chr5	170558521	170558545	AAATATCCATTTATTAGGCAAGGAT	12	+
chr5	170649497	170649525	TGAATGGCAACTGAGCTGGGCTCTGTGCA	55	+
chr5	170836207	170836237	CTTGAATTGCTGTTACAGAGATTATCAAAAC	14	+
chr5	170839876	170839905	TTTTAGAGTGATGGATTGATACCTAGCAGC	17	+
chr5	170851445	170851475	GGGTAATAATTCTGTTTCACAGATGGAGAAA	18	+
chr5	172461822	172461846	AAACTATACTTTCAGGATGAATTTC	9	+
chr5	173384095	173384125	ATACTCATCAGATGTCAGCCTTTGCTCTCCA	5	+
chr5	173756028	173756047	CCTGTGGGCCTGTGGATGGC	4	+
chr5	174955484	174955512	ATTTCATGAAGTGTAGATCATTGTATTCA	28	+
chr5	175262625	175262651	CAGTGCTGAAATCAAAGTTTTTGTTGA	21	+
chr5	175815915	175815943	CAGAGAGTTTCAAGGAAAAGTTCGTTCGC	27	+
chr5	175883028	175883058	TTATACTTAACTCTGCATAGCATAGGTAAGT	11	+
chr5	176085781	176085807	AGAAATTAATTCAGAAATCAAATCTGC	34	+
chr5	176476312	176476334	ATGGAAGAGCATCTGAGACATAT	11	+
chr5	176733690	176733714	TGTGGGGATGCAGTTTGGCATCTGC	13	+
chr5	176869354	176869379	TCTGGGGCCTCTGTATGCCCTAGGCC	19	+
chr5	176871194	176871223	GAGGTGGGAGTGGGGGATTTTTAGGTAGGT	17	+
chr5	177632883	177632908	AAAGATTTAAAAGACTATTTTACTAA	3	+
chr5	177637656	177637683	ACATGCTTTGTTTGGATATGGAGTGAAC	12	+
chr5	177645448	177645475	TTAGGTTATTAGGTCACAAGAATAGAGC	9	+
chr5	178554050	178554068	AGCTGTTGAAGACTATGAC	7	+
chr5	179012821	179012849	CAAGATAGATGGCTTGGAAAAGACTAACT	15	+
chr5	179143140	179143163	TGACCAATCTGTGGTGAATAGTGG	11	+
chr5	179156646	179156675	TTACGTGTATGTTTCTTCTTTCTTTTAAGC	5	+
chr5	179287996	179288025	TTTACTTATAAAATTTAAATTTTTTATTTG	7	+
chr5	179963385	179963414	TCTCATTCTGTAGTGTTAATTATCATTATT	24	+
chr5	890446	890468	ACATCAGGGAGTGGGGAGGCTAG	9	-
chr5	1050537	1050562	TTTCCTTTTGTAGGTTTCCCTGTCTG	14	-
chr5	5344841	5344866	CTTTTGGCATTAAATACACAAATCAA	17	-
chr5	6599393	6599419	CTTTACAATTTTTATTTTTAAATGGGG	9	-
chr5	6622037	6622060	TCTAACTTTGCCTGCTAATTTGGC	12	-
chr5	10680872	10680896	ATTTTAGCTTTAGTTCTATTTCAGC	38	-
chr5	14708741	14708768	ACTTGGGCTGCTTAAGTCACAGCCTAAC	4	-
chr5	16127257	16127276	CTTAACACATGCTAGTTGAG	6	-
chr5	21558361	21558389	TTGAAGTACTCTTTGAAAACAATAGAAGT	8	-
chr5	31503939	31503962	ATGGTGCCTGATAATTTGAAATAC	3	-
chr5	32131538	32131564	AAGCTAAACTTTTATTGCATCTTCTCC	5	-
chr5	32139414	32139443	ATGTTGTAGTGTTTGCATATAACCTATGCA	10	-
chr5	32438683	32438713	AGTAATAAGAGTACAGCAAGTTTTCTGGATC	7	-
chr5	32649000	32649030	CAAGTCAGGTTTCACGTAACCGAGTGTCCTC	5	-
chr5	36145397	36145421	CAGAGTTTTAAGCCTTTTGAGTTGT	3	-
chr5	40711703	40711728	TTTCAAGTTTTGATCTATTATGAATA	22	-
chr5	40716067	40716094	TTGTATAGTGTTTGGAATATGCTTTGAT	6	-
chr5	40761891	40761917	TTTTTGTTACAAGAGCTGAGTTGCATA	9	-
chr5	40826528	40826557	CATTGGTCTCTATCCTAGACCCCTTCTGTA	39	-
chr5	40832580	40832607	AAGAATGTCAACGATTAGTCATGCAATA	13	-
chr5	41740414	41740434	TACTTGCATGTCTTTCAGGAC	9	-
chr5	43469173	43469197	AGCTGTAAACTTACCTGAGTACTGC	7	-
chr5	43531897	43531924	CTTTTATTTGGAAATGATTTCAAACTTA	3	-
chr5	43551971	43552001	CAAATACTCTATGCCTCCTTTTTTTGCTTAA	10	-
chr5	43572787	43572814	TAACAGAACACAGTTGGATACACTGATT	10	-
chr5	53376055	53376084	CAATATTTAAAAATTGTTAGTCTTCAAAAG	5	-
chr5	54730081	54730106	TGCATTTTCATTCACCAGTGTTTTGC	9	-
chr5	55235665	55235686	TTTAATGTCTGCAGTTCTGAGG	17	-
chr5	55800714	55800742	ATGAAGTTCAGGTTGTACGTGGACACTAT	12	-
chr5	56218254	56218283	AGACGCTTGCTTGGATCCTGTTTCAAAATT	35	-
chr5	58918319	58918346	TAATAGCCATACATTAAGGTAGTCAAGA	11	-
chr5	58944611	58944640	ATACAAAATAATTCTAATAATCTTTCTTAG	8	-
chr5	58976505	58976534	CTCTATGGAAAAAGAGAAGTAAGGCAAAGA	5	-
chr5	60137637	60137662	ACATTTAGAGGTATAATGAAGCAAAT	23	-
chr5	61645893	61645908	CTACAGTCCGTCGATT	5	-
chr5	64016064	64016089	CCCAGAGTTATATGTACATGTACATA	5	-
chr5	64804954	64804983	CAAGACAAGATGATTCAGAAAGGGTAAACA	3	-
chr5	64811884	64811912	GATATTAAGGTTAGGTGGCACCCTGACTA	17	-
chr5	64965029	64965056	ATTGCTTGTTCATGTAATCTTCTGTGAT	20	-
chr5	73935060	73935090	GTGACTTGTATACATGGTTTCTGCTGATATT	41	-
chr5	74037695	74037719	TTGATTTCTTTTGAGCACACTGATA	8	-
chr5	74038159	74038182	AAGCTGAGCTTAACCATCACATAT	31	-
chr5	74669326	74669348	AAAAGCTTTATTTCTTCCCCTAG	9	-
chr5	76988224	76988244	TTTGTATGTGAAGATGTATTC	8	-
chr5	77008617	77008643	CTAGAGAAATGCTCTACAATCATACAC	9	-
chr5	79775491	79775515	TGTCTGGAAAATCTCTTTGATGTTT	26	-
chr5	80526115	80526140	TTGCTTTTGGCTTTGGCCAGAGGCTC	8	-
chr5	80536030	80536059	CAGGTGTCACTCCAGGCAGCACTGAGGGGA	8	-
chr5	80593762	80593787	ATTAGTGGAAGTTACTTGAGGTTCCT	19	-
chr5	80715959	80715988	AATATTATCACATGACATCTTAAGTAGAAA	5	-
chr5	80808875	80808905	CAAGACCACTTATTTTAGCAATGATGATAAC	14	-
chr5	82347973	82347995	CTTCAGATATAAATTGAAAGGCA	4	-
chr5	82351283	82351311	ATTGTTCTTCCTCTAAACTGCCTCTTGGG	13	-
chr5	86658664	86658688	AGAAACATTCTGGTTGAAAATGTAG	17	-
chr5	87497912	87497938	AGATGAAGATAATAGTATCTAACTCAC	44	-
chr5	89811537	89811563	ACTGTAGAACATTGTTAGCATGTGTAT	11	-
chr5	89812400	89812428	GAATTTTCTAAGCATTTAATACATTTGGA	7	-
chr5	89814369	89814398	TTAGGAAGTACTTAACTTGGAAGATGTATC	31	-
chr5	90666286	90666316	GTTTGTTTGTTTGTTTATTTGGTTGGCTTTT	8	-
chr5	92746765	92746788	ATTGTTTTTCTTCTGCTGTTAATT	16	-
chr5	92780110	92780138	AGTTGGTTTAAAGTCTGTTTGATCAGAGA	11	-
chr5	93144300	93144322	AAGAGATTCATGGAGATACAAAC	5	-
chr5	95249361	95249382	CACAGAAACTAGTTTTCAGAAC	11	-
chr5	98272359	98272387	TTCTACTCTTTCCCTCCTTCTCACTCCTG	8	-
chr5	102894614	102894635	TTACTTTCTTCATCCTCCTATG	7	-
chr5	106714312	106714339	AGTAGACAGTAAGCTTCTCTACCTGTAA	28	-
chr5	106750625	106750650	CTGGTACTTATGCAGAAATGATTCTA	3	-
chr5	106941488	106941515	TATTGAGGACAATATTGAAGGGAAGAGA	7	-
chr5	106959784	106959811	GGGTGACACTTAGTGATATTGTAAAATC	3	-
chr5	108670666	108670691	TTTTTTTAACATTTTCTTATTTCTTA	5	-
chr5	108718196	108718224	TTTTGTTTAGTTGCTGTGTAGTACATGTA	45	-
chr5	110832283	110832308	TGTCTGTTGAGCTTTTAGGGCTGAGT	5	-
chr5	112213503	112213533	TCTTCTTTCCCAATCTTCTTTTTTAAACCAG	9	-
chr5	112238122	112238149	TGGTGTGTTCAGCATTGCTGAATTCTTC	18	-
chr5	112551910	112551935	TGGCAGACATTTTCTGTAATGGACCA	3	-
chr5	114878431	114878459	AGACTTCTGTTACTCTGTTAAGCAGTATT	41	-
chr5	114878772	114878799	TAGTGAAGTACCTTGTAGAACACAAAGC	4	-
chr5	114950872	114950899	ATTTCTGTAGTTTCTGGTTAGCTACCCT	43	-
chr5	114950984	114951011	CAATTGTTAGTATTAGTCTCACACATAA	31	-
chr5	114956206	114956232	AATTTTCTACTTTCACACATAAAACTG	44	-
chr5	115144239	115144262	TCCTGTGGCTGGATCCCCTCTTTA	225	-
chr5	115810859	115810885	AATAATAAGATTGATCATTGTACTCTA	3	-
chr5	124026459	124026482	CATGTTACTTGTTAGTTACTTGGC	37	-
chr5	124240959	124240978	ATTAATACACTGAAGACTTA	3	-
chr5	127301693	127301722	CTTTTGACTTTACTCATGATTTATTATAGA	27	-
chr5	130495047	130495075	TAAGTAACACACTTATTTTTGCCTGTGTA	72	-
chr5	130808628	130808655	TTAGATGTATAAGTTAGATTTTATTTTA	6	-
chr5	131013468	131013493	ACAACCACCTATAAAAATATTTTTAG	8	-
chr5	132053900	132053926	AATTGTAGAACAGTATGTATGTACTGC	11	-
chr5	132211094	132211120	TTTAATAAATATCAAATAGATTTTCTG	4	-
chr5	132213437	132213463	CGTTGGTACATTTCTTCATGAATGAGC	14	-
chr5	132217073	132217098	CTGACCATACATTCTGTTTAAAATGT	35	-
chr5	132257011	132257034	AACTTTAGCCTTCTAGCAGTATTA	3	-
chr5	132333090	132333113	AACTTTTTGGAAAGAGGTATCATT	16	-
chr5	133291235	133291261	AAACTATTATTTAATATTTTGAATAAG	4	-
chr5	133308853	133308875	TGATTGCCAAAGAAGCTTACTGC	5	-
chr5	133530066	133530088	TTGTTTTCAGATGGATTTTGGTT	7	-
chr5	133532830	133532855	CCTTCCTGTAAGACGATGTGACTGCA	13	-
chr5	133533110	133533141	AATACAATTTAACTTCCATTTAGCTATAGCTT	41	-
chr5	133534847	133534874	CGGAATGTAGTAACGATTTTCAGTGCTC	29	-
chr5	133937319	133937344	AAGTATAGATTCATGTCAGAATGGCC	11	-
chr5	133945292	133945318	ATTTCTGGTGGATTGTGCAGACCACGA	20	-
chr5	134670084	134670107	ATTTGTGTGAGTTGATTTAGTAAA	9	-
chr5	134702865	134702890	AGCAGAAAAGCCTGCATCTCTAGGTT	15	-
chr5	136957074	136957095	CTTGAGTTCTCCTACAGGAAGC	3	-
chr5	137088439	137088463	TTGGGGTGGGGGGTAGTTTACTTTG	20	-
chr5	137089527	137089551	CCCCATGCCGTGGACGGCAACACTG	37	-
chr5	137274539	137274568	ATGTTTTGCATGCAATGACTCATGCATGGT	8	-
chr5	137504727	137504756	GAACGGACCTAAAAGCATTGAGGCTTTTGA	8	-
chr5	137528000	137528021	CCTATGAAATCCTTAAGATGCC	3	-
chr5	137843089	137843117	AAAGAGGATTTTATTTTGCTTGGGTCAAT	16	-
chr5	137902714	137902737	TTTGACCAGGCCTTGCTACGGCAC	5	-
chr5	139483211	139483241	GGAACCCTCGTACACTGTCAATGAGAATGTA	17	-
chr5	140058538	140058561	GGATGAGTTACTTGGGGCTCTCTC	12	-
chr5	140063892	140063914	TGTTTGTTTGGTTGGGTTTGTTT	12	-
chr5	140698401	140698426	TTGTAATTTTGTTTTTCAGCAAATTT	16	-
chr5	140698529	140698557	AACTGATATTTAATTTCAGTCTTCAGACT	33	-
chr5	140699694	140699723	GTAATTAAAAGATTTCAATTCATAGCAAAC	5	-
chr5	140913916	140913936	AAAGGTGTTGGATTCAAAGAC	4	-
chr5	141006102	141006129	AGAACTTGGGTTGATGAGAATAGTTGAT	14	-
chr5	141012054	141012080	CTCTGGGCTATTTATGCTGCATCAGTC	11	-
chr5	144869884	144869911	ACACAGGTGTGTTTGTGTGTTCAGTTTC	47	-
chr5	145520952	145520979	TCACATTTGTTAGGTTTTTAAAAATTAC	4	-
chr5	145543605	145543633	CAGTGATCTTTGATGTTATTATTCTAATT	20	-
chr5	146131441	146131460	TCCTGCGTCAGGCTCTTTGC	6	-
chr5	148876276	148876299	ACTTGGTGTAAAGAACTTAATTTC	3	-
chr5	149827229	149827257	GTCATCAGCCTCGGACCTCAGGTGGCTGA	4	-
chr5	150399371	150399401	AAGGGAATGGTCTAATAGTAATAAACTGAGT	8	-
chr5	150426877	150426905	TGTTTTTCAGTATAGACTTATTTGCTGTC	30	-
chr5	157195449	157195474	AACATCTGAGTCATATTTTAAGAAAC	4	-
chr5	157222098	157222123	AGGTCAACAGACTAGCTTTAGCTTTT	20	-
chr5	158603678	158603706	TTTTCTTGGGTCTAATCTTTTGGTACCTT	14	-
chr5	159826228	159826253	AAACTTGCAAAAACATTTTACTTTGT	4	-
chr5	159840576	159840605	AATTTACAGGTACTAATATAGCTCCAGATG	6	-
chr5	164217747	164217776	CTCACTGCAATCTCCTCCTCCAGGTTCAAG	12	-
chr5	167979954	167979975	TCACTACACTGGCGCTCTTTAG	6	-
chr5	167981773	167981801	CTTGTAGTTACTGTCATTCAATTAAGATT	12	-
chr5	171255157	171255183	TTGTTTTTTGTAGAGACAGGCTTTCAC	3	-
chr5	171290196	171290224	ACCTAGAACCCTTCCTGCAGTATTCATAC	43	-
chr5	171407988	171408011	AATTTGGATCATGGTTCCTCTAGC	26	-
chr5	171637039	171637064	GGTGGAGATATTAGGGTAAATCAGTA	4	-
chr5	172744769	172744797	TATGGACATTCCAAAACATTTACCATTAG	13	-
chr5	174541796	174541843	TGAACCCTATTCGTGATGGGGATTGGGGATTGCAATTATTCCCCATGA	247	-
chr5	175780532	175780556	AGTAAGGATACAACATTTTTCATTA	3	-
chr5	176774090	176774114	TTCAAATATATGAGGGCTATTTTAG	10	-
chr5	176884364	176884388	CATCAGCCTCTGGCCAGACGGCCCG	8	-
chr5	176942484	176942513	TGTTCTCTGCTGTTACAAAGCTTCAGGAGG	24	-
chr5	177648944	177648972	GTGGCTCCCTGTCTTTGGGGTACAGGGTC	8	-
chr5	179041503	179041528	CTTTGCCACGTTAAATTGAACACTGT	14	-
chr5	179043761	179043787	ATAAGTTTAGCATAAGAAACTTAGGCA	22	-
chr5	179044547	179044577	ATGTCGAGTTCGCAACTCATGAAGATGCTGT	34	-
chr5	180615460	180615481	TAGTGTAGTGGTCATCACGTTC	220	-
chr5	180663949	180663975	AGTTTATGGCAGAGCTTTACAAATAAA	6	-
chr5	180664259	180664283	ATGAGAGCGGTTTCTTACAGTCTAC	19	-
chr6	1051132	1051152	ACACTACTTTGGACATTCCAG	6	+
chr6	2481102	2481127	CAACTGTTAAATTGGAGCCGTGGTGC	17	+
chr6	3099845	3099875	AGAAACTGAACAACATACTTCAGAAAAGATA	13	+
chr6	3265614	3265642	GTAGCTCTGGAAGCATCGCAGGAGTTGGT	4	+
chr6	4060995	4061024	ATTTCTTTTAGAGATGTTAGTTAATCTGTT	21	+
chr6	4428290	4428317	CCTGGGAATACCGGGTGCTGTAGGCTTA	133	+
chr6	4821818	4821846	ATTGGTGGGCGTGGTGGCATGCACCTGTA	41	+
chr6	7173133	7173152	GGTTTGATTCTGTCCCCAGC	4	+
chr6	7611603	7611631	TTGTAGAGACAGGATCTCACTATGTTCTC	35	+
chr6	11158332	11158356	AAAGAGGAAAATATTCCAAGTGAAT	28	+
chr6	13621274	13621296	AATTCAAGCCATACCCACATCAG	5	+
chr6	14616363	14616383	TGAATCCTTCTGGAGGCTCCA	16	+
chr6	15434529	15434552	AATGGAATTTGTTGTATTTTTAGC	5	+
chr6	17608435	17608461	CCGAGCTTTGATCAAGAATTTTTCAAT	12	+
chr6	17609784	17609807	ATGTTGCCATTTTGCTTTATTCTT	11	+
chr6	17610449	17610479	CTGGAATACATCTTTCATTCATAATTTCTGC	6	+
chr6	18391437	18391465	TTGATTGGTCAATTACATCATTGTCTGAC	18	+
chr6	19837756	19837780	TTTTTTTTCCTTTGGGCTCGGGCTG	13	+
chr6	20633803	20633832	ATGTTAACTCTCTGTTTAACAATTTGAGGA	65	+
chr6	20962709	20962738	ACCTGTCAAGGACTTTTGTTGCATGGTAAT	19	+
chr6	21156344	21156370	ACATTTGCTTAGGAAAAATAAGACTGA	4	+
chr6	21176898	21176925	ATGGGCTGGATGTTGGTTTTTTTTTTTT	5	+
chr6	21596617	21596638	GAGACTTGAAGGAGTCTCCCCC	7	+
chr6	21597826	21597855	TTTTAACTTTTAATTTTTTATATTTAAATG	17	+
chr6	24424623	24424650	ACTTTGTCCATTTATTGATTTTTAAAGT	7	+
chr6	24776137	24776163	ATTCTGTTCAGTTGCATTTTTCTAAGC	5	+
chr6	25181557	25181576	TGAATGACCTGGCACGGGAC	3	+
chr6	26156611	26156633	CCTTCAACATGTCCGAGACTGCG	28	+
chr6	26466460	26466489	AATGATGCATCATGTCTCTTCTGTCAGGGA	6	+
chr6	26521501	26521529	CGAATCCCACTCCTGACAGTTCGTACTTT	9	+
chr6	26577384	26577404	TATCCTTAGGTCGCTGGTTCG	10	+
chr6	26988197	26988220	AGTTCGAGCCTCACCTGGAGCATT	12	+
chr6	27447509	27447538	ATTCCCCGACGGGGAGGAGGCTTAAACTTT	7	+
chr6	27463657	27463684	CGAATCCTGCCGACTACGGGGTGGTTTT	16	+
chr6	27500022	27500044	AAATCCATTGGGGTTTCCCCACG	17	+
chr6	27664510	27664538	TGGGTCTGTGACAAATACACCAGGATGAT	23	+
chr6	27823037	27823066	AATTGATGGAATTAAGAAATATTGAAAAAT	6	+
chr6	28096082	28096104	CTTTCACTGAGTATTTACTAAAT	12	+
chr6	28165694	28165722	TAGCAGCTCCTCCTGGAGGGTTTTGTGAT	5	+
chr6	28180849	28180872	CTAATCCATTGTGCTCTGCACACG	32	+
chr6	28269754	28269780	ATGAGGTAAGCTGTTGTGATGCTGATA	32	+
chr6	28334387	28334415	ATGGTTGTGATTTGGGGGCTGCTTCTCTG	8	+
chr6	28574977	28575007	GTCCCGGGTTCAATCCCCGGCACCTCCACCA	664	+
chr6	29705953	29705983	AGTTGGATCTCAGGTTTGTGCTTGATCTGGA	33	+
chr6	30602822	30602849	GTATGTAGTTAGTTGTACCATAAGTAGT	7	+
chr6	30690328	30690357	CAGTGATGAACATGGCATCGACCCCACCGG	16	+
chr6	30692278	30692305	TTTTGTTTTTTCTTCTGGGGGGGGTCTA	16	+
chr6	30882283	30882306	GGCTCTTGGGCGCGCTGATGCCCA	14	+
chr6	31127197	31127220	AGGAAATGGATGCCTGAAGTGGAA	8	+
chr6	31131235	31131262	CATTTAAATAAGGTAACTGGGATTTGGT	6	+
chr6	31594493	31594517	CTCCCAAGATTGGAGGGCAGAATGC	29	+
chr6	31596128	31596152	TTATTGGACTATCAGTGATAGTGTT	9	+
chr6	31602783	31602811	TGTTTCCAGGAATCTGACTTTGGCCCTAC	27	+
chr6	31797821	31797847	CGATATGTTCATTAGAATTCTTTGCAT	31	+
chr6	31797938	31797990	TTTTTTTTTTGCTTGGCGAAAACACTACAAAGGCTGGGAATGTATGTTTTTAT	30	+
chr6	31807334	31807358	AATATCTTCCGCCTGGTGCTGGGCA	39	+
chr6	31807454	31807479	TAGATAGCTTCTATTTCCTATATTTG	42	+
chr6	32869815	32869841	TGATTGCCTTTTTATTTTACACATGGT	28	+
chr6	32942846	32942872	TTCTTCCTTTCCCTCATGCAGCCCATG	15	+
chr6	32946791	32946815	AGTTTTTGGTTTTTTGGTGTGGTTT	28	+
chr6	32947807	32947834	GAAGAGATTGAGATTGATTTTGAAACAC	30	+
chr6	32948769	32948794	TGTGCAAAGCCCTGATCTGGAGTTAC	16	+
chr6	32949049	32949070	TGTTGATTCTAACTTGTAAATA	6	+
chr6	34741446	34741473	GGAAGACTTGCTCCCCTGTCCTATGAAA	8	+
chr6	35587933	35587953	GGGAATTTTAGGGAGACTGCC	5	+
chr6	36031384	36031412	TGTTATGTGGTACATGACTACTTCAGATT	5	+
chr6	36059513	36059541	ATTTTATGTTGTGTGTTTTTCCATGGAGT	10	+
chr6	36089369	36089395	CCTTACTCATCCCTGTTGCCACACCTG	12	+
chr6	36570010	36570038	TTGAATTTGCTTTGAACTTTTAGTTATGC	28	+
chr6	36962606	36962627	AATACCCCACTGTGGGGTCAGC	9	+
chr6	38085716	38085741	TGTTTGTTACACATTCTGGTGTATGC	10	+
chr6	38085805	38085832	AAATGTTACCAGATAAGGTTTTTAGGGC	32	+
chr6	42047238	42047260	TTTCCCAAATTAGAATCCTAACG	3	+
chr6	42660260	42660289	AGACTTAGTAGAGGAATAAATTCTGAGCCT	22	+
chr6	42986940	42986964	AGGTCCCTGTCTTTGGGTGGTGATA	20	+
chr6	43110542	43110569	AGAGTTATTTTTCTAGACAAAGTATAAT	13	+
chr6	44216469	44216493	AACAAGGAGATTTTCCTTCGGGAGT	9	+
chr6	44221329	44221357	CGATTAGGTTAGGAGTTCATAGTTGGAAA	18	+
chr6	46114294	46114324	TAGTGCCTTAATTTAAATTAAAATATTTTTG	8	+
chr6	47480566	47480596	ACACCTATTTGCCTGTGCATAAACAAATAGT	15	+
chr6	47530653	47530678	AAACCCTATAAAGAAATTGGTTGTGG	4	+
chr6	47550313	47550338	ATGATTGTCACTAGTAGATTAGTTTA	17	+
chr6	47551878	47551901	AATCCTTTAGTAGATGTCTTTTGC	16	+
chr6	47593993	47594023	TGAAATACTTTTACCTTTCTGTCCTTGATAA	16	+
chr6	49448754	49448778	ACGAGACAAAGCTAATGAAGAAGGT	8	+
chr6	49459932	49459960	ATGAAGAGCATGTCAACCTTCATTGAAGA	9	+
chr6	52962591	52962614	TAAGGAGCTACACAGCTTTCTCAG	12	+
chr6	52962912	52962938	TTGTGAGAAACCTTAATATGAGGTTTA	13	+
chr6	54807983	54808008	CTCTTCTTTAAGTTGTGCCAAATATG	4	+
chr6	56917511	56917541	CAGGGTGATTTTTTGCATTTTTTAAATGTGA	3	+
chr6	57088482	57088506	AGGTATACAAATGGCCGATGAGCAC	24	+
chr6	57268619	57268649	AAAACTGTAGGCTTATAGATATTGTCTTAGT	33	+
chr6	64290063	64290090	ACTGTTGCATTCAATAAAATTGGGGTGC	12	+
chr6	64290418	64290446	AGATTAGGTGCCAAAATACCCAGCACAAT	35	+
chr6	64291859	64291886	TGAATAGCAGTTATAAATGTAAAGGACT	30	+
chr6	64293057	64293086	ATAATTTGAGAATACTTTAAAGGGAAGTGG	8	+
chr6	64377250	64377278	ATTTTGAAAATTTAAAACATACTGAAAAA	3	+
chr6	64378131	64378160	AACATTTCAGAGTTAGGAGTTGGAGGAATG	11	+
chr6	65422780	65422798	TGGAGTGTAGCACAGTTTG	5	+
chr6	71139709	71139732	CTGGACTTGTTCTCATGGTGGAGA	6	+
chr6	71167656	71167686	ATAATAGACTATGAAATGTAGTGATCTGATA	34	+
chr6	71468337	71468362	CTAGAAGCAGAGAGACCATGTGAAAT	11	+
chr6	71702870	71702894	AATTAGCCGGGCGTGTGGTGGGTGC	15	+
chr6	72006490	72006517	ACTGGCAGGAAAGATTTCAGCATCTGAA	27	+
chr6	73341735	73341757	AGCTTCTGAGTTAATGGCAGAAC	6	+
chr6	73548728	73548758	TTTGTTCTCACCTAGGATTGCCAAATAATGT	17	+
chr6	74020006	74020033	CGATCCTTTAGACGACTTTTTACCGTTC	14	+
chr6	75201135	75201155	GAGTTCTATAGTCTCACGATT	4	+
chr6	75997928	75997956	GGTGTTGTGATAGAAAATCTTGCAAGTTC	24	+
chr6	76385733	76385761	AGTTTGGAATGATTGTAAAGGAGTAAATA	5	+
chr6	76426109	76426132	ATATAGTTAATTGATAAGCATTTT	6	+
chr6	80736591	80736617	AGATGAATTTTTTCACATAAGTGGTGT	4	+
chr6	80745019	80745040	GTGTGGAAATATTGATCTTAAT	15	+
chr6	83907061	83907080	ATTCTACAGTCCGATGATGT	13	+
chr6	84309518	84309543	ATTTTTGAGACAGGGCCTTGCTCTTC	8	+
chr6	88096912	88096936	CATTGAGCCATCAGAAAGGAAAAGC	15	+
chr6	88326493	88326520	TGTAAAGGGCCAGATATTAAACATTTTT	3	+
chr6	88384942	88384970	CACAATTAAAATCACACTAACTTCATCTG	5	+
chr6	88498701	88498730	CATTTGTAAAATGTAGCAGGATTGGTAATA	4	+
chr6	90551060	90551084	AGTAGTGTTTTCTCAGTTGGCTGTT	24	+
chr6	96055167	96055197	TGTCGATCTTTAAGTTGTTACTATTGTGTTA	9	+
chr6	108915229	108915256	TGTATTTCTTTTGGACATCTTTTGGCTT	3	+
chr6	110551578	110551604	AAGCAGTTTGAGTTTATACTCATGACA	6	+
chr6	111214202	111214229	CCTGATCAGGAAAGTTGTAGAAGTCTTC	3	+
chr6	111215739	111215765	AAATGAGATTAGCGTCTAATGAGTAGC	7	+
chr6	111309472	111309496	GAACATTGAATAATAGGCATTTTTT	10	+
chr6	111349034	111349061	TGTTGAGAACACCTTGTAGTGTTGTACT	30	+
chr6	111590992	111591021	AGGGCATTGTTAAAGTTCCATATTGGAAGG	22	+
chr6	111909707	111909737	CAACAGGAAAAGTATTTTCCGTGGGAAGTAT	18	+
chr6	114181850	114181877	ACCAGGGATTGATTTTAAAGATGTCTTT	4	+
chr6	117046911	117046936	TAGGTAATTTTGAATTGTTCTGCATT	29	+
chr6	119228828	119228852	ACTATTTCCCTGAAATTCCGTAAGT	4	+
chr6	121087979	121087998	TTTCTCTTATGTCCTGACAG	4	+
chr6	122736181	122736211	GTTCCTTTTATATTAGTTTGGATTAAAGAAG	3	+
chr6	126074944	126074971	AGTAAATTATTGCTTCTTGTTTGTGAGC	12	+
chr6	126081373	126081402	TCTGGATATATAACATTGCACAAGGGAAGA	3	+
chr6	126292345	126292372	TGGAATTTGGAAGCCAGAGTCATTATAC	33	+
chr6	126394390	126394416	CAGATGGAGCATTGTCCACTCTGAGCC	22	+
chr6	126588746	126588770	GAAAGAATTCTGTGATTGCTACCAC	15	+
chr6	126971715	126971741	CCAGTCAATTTTTGCTTGAGATCAATA	13	+
chr6	133136308	133136331	TGGTGTTAGCGCAAAAGTTCTGAA	24	+
chr6	133225950	133225973	TTGTGGAGAAGAATTAGGCCCTTT	22	+
chr6	133734727	133734757	TATGTTCCTCTTTTATGCTTATCCCTTAAGC	7	+
chr6	138204320	138204346	ATTTGAAATTTGCACATTTAATTGTCC	7	+
chr6	138665074	138665104	GAGGGAAAAGTTATTTTTGTTTCTTAGTGTT	6	+
chr6	139364226	139364254	AAATAAATCCTATTATTTTTCTCAGGAAT	23	+
chr6	144165648	144165676	TAGAGAAGAAGAAAGCTGTGTCTTTTCAC	6	+
chr6	144178471	144178501	TGCAGCTCTTGATGATGATTTTGACTTTGAT	11	+
chr6	147558598	147558626	CTTCCTTGAGATTTTAAGATGTGGTAAAC	16	+
chr6	149385112	149385142	GAATCTATACTCTCAGACGTGCACACACAGC	4	+
chr6	149732646	149732669	ATTTGGATATCTTGAGTTGATGGT	3	+
chr6	149900039	149900062	CTATGACATCTGGTTCCAGTTTGC	9	+
chr6	149902042	149902070	AATAATATTGTAGTCAGATCATGATTATC	11	+
chr6	151358217	151358242	CATAGGCGCTGGGTTCATTTACCCTT	25	+
chr6	151672246	151672272	AAGAAAGGTCTCCTTCTTGGATATCTG	7	+
chr6	151791047	151791075	TTATGCATTGAATTTGGAGTACTACCAAC	26	+
chr6	155136920	155136941	TGAAGAGTTTGGACAGATTGAA	5	+
chr6	157304601	157304621	CATTTCTTTGGGGTTATCATG	7	+
chr6	157351206	157351224	ATTCTACAGTTTGACGATT	60	+
chr6	157514628	157514653	CTGTGTGTCATGTTGTCAGCTAGGAT	20	+
chr6	160160417	160160447	TTTTTCTTATTAGTGTGACCTTCACCAGCTC	27	+
chr6	160168039	160168066	CTTCACATTGACTATGCAGTTGTACTAG	20	+
chr6	160183972	160184000	CTGCTGTTCCTGTCCAGGACCTGGGCTCC	50	+
chr6	161530788	161530815	AAGAAATGTACATCTTCATGGAGTACTG	9	+
chr6	167430081	167430106	TTGAGATGCTTTTTCACATTACGTGT	6	+
chr6	168348632	168348652	TGATTGATAAGCAAAAGGCTT	6	+
chr6	168371649	168371677	AAGTTCAAGCTATTTTTATACTATAATAG	15	+
chr6	170881887	170881909	TACATATTTTTTTCTTTCTTCAG	7	+
[truncated: 3,733 more rows]
