# Supplementary material for: Advancing the functional utility of PAR-CLIP by quantifying background binding to mRNAs and lncRNAs
Source: Genome Biol. 2014 Jan 7;15(1):R2. doi: 10.1186/gb-2014-15-1-r2 (PMC4053780; doi:10.1186/gb-2014-15-1-r2)
Supplement: Additional file 22 — Is a table of re-analyzed PARalyzer output for groups indicating all sites utilized by PARalyzer for the ALKBH5.rep2 library from [38]. [file gb-2014-15-1-r2-S22.gz › ALKBH5.rep2.groups.csv]

chr1	565283	565312	TACCACCAATCAATACTCATCATTAATAAT	3	+
chr1	567189	567209	CTCATCCTACCAGGCTTCGGA	1	+
chr1	569587	569614	TGCACCTAATTGGAAGCGCCACACTAGC	1	+
chr1	844137	844155	AAGGGATGGGGGAGGGATG	3	+
chr1	846111	846129	GTGGAAGAGGCTCCAGAAA	4	+
chr1	860297	860325	CAAGGACTGGAAGCGCAGCATCCGCCACA	1	+
chr1	867310	867331	ACCCTGTGGCTTCCAGGGCAGC	11	+
chr1	936471	936500	ATGCCGCTGCGGGGCACGTTGGTCCTTTCC	6	+
chr1	942454	942481	AGAGACGTGTAGAGACGCGACGAAGCAC	1	+
chr1	947780	947805	TCATACCAGCAGGAAATAGCATCTCA	10	+
chr1	990414	990440	TGTTGCTTTTTGATATGATTTTCTTGC	22	+
chr1	991457	991485	TGTGTCAATCGCTGTGAAATAAAGTCTGA	4	+
chr1	1076726	1076743	CACCCCCGTCCCTGCCCC	1	+
chr1	1103296	1103317	TAACACTGTCTGGTAACGATGT	5	+
chr1	1167995	1168015	CAGGCGCGGCACGGGGACCTG	4	+
chr1	1169341	1169363	CTTTATTTCAGACTCTGCCCCAG	7	+
chr1	1169618	1169648	GGTCTTTGTTGTCCCACTTTGGGACCGGGTC	4	+
chr1	1170154	1170181	GTGTGCTTGGAGAGGCCAGAGGGCTTGC	3	+
chr1	1222054	1222076	GGAGGCACTGCTGTCCCGACAGC	2	+
chr1	1250898	1250919	ACCGTGTAGACCACAGACTCTG	3	+
chr1	1320628	1320648	TGGGATTACAGGGACGCAGCA	6	+
chr1	1326762	1326776	CGCTGGCGGCAGGCC	1	+
chr1	1343705	1343735	TTATCGAAAAATTGGGGGTGTGCAGTTTCTT	3	+
chr1	1431486	1431525	CGGCAGGGGTGTCTGAGGCCGCCCTGTCAGCTGGCCGGTC	17	+
chr1	1467433	1467462	TGATTGATTTTTGTATGTTGAACATTTTTT	1	+
chr1	1469394	1469421	AGATGTGCTGGCTGAAGGCGGAAGGGCC	8	+
chr1	1469981	1470008	CTGAGGCCGCACTGTCAGCTGGCCGGTC	17	+
chr1	1480121	1480141	GGTCTGCTCCCCGGCCCCCGC	2	+
chr1	1567450	1567469	GCCCCGTCTCCCTCCCCCCC	5	+
chr1	1984245	1984270	TGTCCGTGGGGGTAGCTGAGCGTGGA	6	+
chr1	2009424	2009452	AATACATTGTGATTGTTTAAATCAGTTTC	11	+
chr1	2050404	2050425	CTTGCTATGGGTCCTTATTTGT	6	+
chr1	2114111	2114129	CAGCGCGCCGTGACATCCT	6	+
chr1	2130803	2130820	CTGACGTCCCCCCGCCCG	1	+
chr1	2177723	2177750	AGTATGTTGGGCATTTTTTCGTGTGCTT	35	+
chr1	2188032	2188057	AGTTGGGTGCCTGGGAGGCACGTGCT	3	+
chr1	2205279	2205306	GGATGGGCCGTGCAGGCAGACGTGCTCT	4	+
chr1	2231052	2231071	TGGACCCTGTGGGATCTGGC	9	+
chr1	2231763	2231789	TGGTGTGTCAGGTCCAGAGCCGTGCTC	4	+
chr1	2239109	2239145	AAAGAGCATTATTTCAATTTTTCTTTCTTTTTTTTTG	22	+
chr1	2239831	2239861	TAAAGTGCAATGCAAAAGGGACATCATGTAT	6	+
chr1	2240067	2240094	AAGGGAAACTAAATGATTTAGTTGGAGC	13	+
chr1	2240431	2240458	CAGCTGCCAGGCCCGTGCGGTCAGTGGG	20	+
chr1	2327698	2327717	TCCTTGAGGGTGAGAGGCTC	4	+
chr1	2332303	2332324	TCCTTCGCTACCCACCAAACAG	4	+
chr1	2336298	2336317	TCTCTGGCGCAGGTTAAATG	2	+
chr1	2421907	2421925	GTTGGGCTCGGGGGCGCCG	1	+
chr1	2425899	2425914	TGCGCAAGCAGGCCTG	2	+
chr1	2520720	2520744	ACATGGGGTGGCGGGCAGAGAGGCG	17	+
chr1	2522110	2522136	AAGCTGTAGATACTGGAAGACAATGCA	18	+
chr1	3200690	3200705	CCCGCCCGGGAAGCTG	3	+
chr1	3227345	3227370	TGCATGCATGTCTGTGTGTGTGTATG	10	+
chr1	3261830	3261854	AGTTTTTTTTGTTTTAAATTATTTT	3	+
chr1	3312651	3312668	GCTCCCCCTCCCCCGCCG	1	+
chr1	3418403	3418422	CTGCCCCGTGACCCCGTGGC	1	+
chr1	3586737	3586763	TGCTCATCCCTAAGGCAGGGATGATGA	7	+
chr1	3781657	3781680	AGAGTTTTTAGTTTTGAGGAAGCT	1	+
chr1	4778826	4778847	CCACCACGCCCGGCCTCCTAAG	4	+
chr1	5202145	5202166	ATCATGGGGCCCTACTCCCCTG	1	+
chr1	5359320	5359338	ATCCCCGTCCTGGCCACTA	1	+
chr1	5778180	5778195	CGGAAGACCCAGGCGC	1	+
chr1	6092270	6092295	GAGGGGTCATAGGGGAACCGAATATT	1	+
chr1	6147696	6147715	AGTGGTCGGGGTCTGTCCTG	6	+
chr1	6334062	6334082	CCGGCCTGGACACGGTCAGGA	1	+
chr1	6647280	6647307	CAGCAGTTCATGCAGAAGAAGGACTTGC	3	+
chr1	6682418	6682444	TGTAAAAACCCTGTCTTTTTGCACGAT	9	+
chr1	6692853	6692877	CAGGTCTCGCCACGGAGGCCGCAAG	1	+
chr1	6761698	6761717	GTGGCGGGGGTGGGGCGGCC	2	+
chr1	6840324	6840352	TGTATGATTTCTTATCACTGCATGTGAAT	3	+
chr1	6862641	6862666	CTTATGTTCAGATGCTATAGAGTTTT	4	+
chr1	6892710	6892736	ATTTCAGTTTTGATGGCGTGGAAAGTC	7	+
chr1	6892888	6892917	GAGTGACATTATGTGATTTTTGAACACAGT	26	+
chr1	6906558	6906584	AGGTTTTTTAAAAAGTTCAAAAACAGA	2	+
chr1	6947909	6947938	ACCGAATGTTACTAAAAATGAAATAGAATA	3	+
chr1	6965557	6965584	CTCCTCCTTTCTTTACCATCCACCTCTG	17	+
chr1	6991359	6991384	ATGTGTTCGGCGAGGAAAGGAAAAAC	7	+
chr1	7010709	7010735	TATCCCAGCCAGAAGCATTGTGCTCCT	16	+
chr1	7103814	7103832	ATTAGGGCCTTGGGGGTGC	1	+
chr1	7155367	7155393	ATAGAAAGGTGAGCCTGAGTGTTGTGA	12	+
chr1	7268307	7268331	AAGTTGGTTTGTTCTTTGGTTTGTT	30	+
chr1	7329444	7329464	AGAGAAAGTTTGCTAGCAATA	2	+
chr1	7331657	7331686	TAGATAGATAGATAGATACAATACCCCCAA	17	+
chr1	7416510	7416534	CTGCTTTTTGAAAGATGTGTCCCCA	16	+
chr1	7526321	7526347	TTGCTTTCTTAATAATAAATACATTTC	1	+
chr1	7629266	7629296	ACCATTACCACCATCATCCATCATCATCACC	12	+
chr1	7880077	7880104	AGTATGCCAAACATAAGTGGCATGAGAA	5	+
chr1	8035430	8035451	ATGAGGCCTCTGGAAGCAAGGT	2	+
chr1	8037754	8037779	AAGTTACAACACACCCTCTTGCTAAA	6	+
chr1	8053529	8053555	AAGTATACGGTTCGGTGGTATTAGATA	21	+
chr1	8232814	8232836	AAATGCTGGGATTACAGGCGAGC	1	+
chr1	8268816	8268834	TTCCCCGGCTCCTCCACCA	1	+
chr1	9287810	9287829	AATGGTGCTGTAACTTTGGG	2	+
chr1	9324177	9324199	ACTTCCAGGTCCTCAGGGCCAAG	10	+
chr1	9324881	9324904	TCCGGCCAGCTGGTGTGGTACATG	16	+
chr1	9325140	9325163	AAATGGAGTCTGCTCCTGAGAAGC	5	+
chr1	9573306	9573320	ACCCTCCCCAAACCG	2	+
chr1	9642474	9642498	AGCTTATCCGGCAGATCCCAAATAC	19	+
chr1	9642783	9642803	CAGGGTTAAGCACCAACTAAA	4	+
chr1	9644377	9644404	CTACGTAGAAGTCAAAATGAGTGACTTT	12	+
chr1	9656947	9656969	CAGTACTTGGAGCACCTGAACCA	17	+
chr1	10003947	10003973	CTACTTTGCTGGAGGTGGTTTGACACT	26	+
chr1	10093883	10093907	TAACGTGACTCCCCGATAGGGTCTC	1	+
chr1	10120873	10120900	AGTGGTGCAATTGTAGCTCACTAGGCTC	12	+
chr1	10124222	10124247	TTGTTCCTCGTCTGCCTAACCCCTAC	31	+
chr1	10124249	10124276	TGTCCTGAAAAAGAAACTTAAGTCAAGT	1	+
chr1	10137700	10137728	GATTTGAGTTCTTTTGAAAAACAGCTGGC	7	+
chr1	10172778	10172804	CTTCAGTATCACACTCAAAATTTGAAT	1	+
chr1	10216241	10216271	AAGAAGAAAAAAAAACTGTTGGGAGAAATGT	1	+
chr1	10219210	10219236	TGGAAGGACTTTAGATTTTGCAACAAT	8	+
chr1	10270692	10270710	CCGTCACCGCCGGCCGTCG	3	+
chr1	10335060	10335082	TCTGTGTAAGAGAATGTTCTTAT	18	+
chr1	10336380	10336397	TGGCAATTCTCGGACTGC	18	+
chr1	10441777	10441802	AAGTATTCCTTTCTGATATTCAAAAT	2	+
chr1	10473180	10473205	TTCTCAAGTTCCAAGACACCGATGGC	29	+
chr1	10476160	10476180	CTGGTTTTAGAGACAGGGTCT	9	+
chr1	10511893	10511918	TGATGTTCATTATGGTGCTGGGAAGC	8	+
chr1	11076900	11076925	GATAACAAAAGAAAAATGGATGAGAC	3	+
chr1	11080556	11080584	ATGAGCTGCGGGAGTTCTTCTCTCAGTAC	4	+
chr1	11082188	11082213	AGTCTCTTTGTGGAGAGGACTTGATC	4	+
chr1	11082242	11082270	ATGCCGAACCTAAGCACAATAGCAATAGA	22	+
chr1	11083384	11083408	ACGGTGGGTGTCCCATTTTTATCCG	10	+
chr1	11083733	11083759	TTGTTCTTAGATAACCCACATTAGATG	11	+
chr1	11084199	11084227	GCAGTAGTTTATTTTGCTTCAAATAAACT	5	+
chr1	11084354	11084380	TCTAGTTTTGAATAAGTCTGGGTGACC	13	+
chr1	11348325	11348346	TGCCCTGGTGCGGATTTTAATG	7	+
chr1	11348413	11348437	TAATTTGTATTATGTTCCCTGAGTC	14	+
chr1	11357921	11357946	AGTCCAGGTTCATTCAACAAGGGAAG	25	+
chr1	11363050	11363074	ATGAGAGAATTAGGAATTTAGGGGA	34	+
chr1	11790762	11790781	CTGGGAAGGCCTGGCGGGGA	6	+
chr1	11796246	11796268	TGCCCTCGGCCTGAGTCGGGATG	5	+
chr1	11882229	11882259	TGTTAAAGCTACAGTTGTGAGGGTATGGGTA	20	+
chr1	11884432	11884459	TTAGGATCATCTCTGTTCAGTTGTCACG	37	+
chr1	12049713	12049740	AAGTAATAGATCAGGGTTTTACCCAGGT	33	+
chr1	12073103	12073128	TGTGGGGCGAAGTGATGGACTCTGCC	17	+
chr1	12364337	12364364	TATATGTAACATCTCTGCTGATAATTTT	6	+
chr1	12416117	12416143	TCTGCTCCATATTGGCTGATTAACAAA	24	+
chr1	12442512	12442542	ACTCTGTATTCCATTCTAGAAGAAACACCAT	4	+
chr1	12457342	12457366	CATAGAAAATAATCAGGTTTGTACT	2	+
chr1	12568981	12569003	TGTCACAAGAAATAAACTACGCA	6	+
chr1	12570808	12570834	TGATTGTCTCAGCACTCACGCACTGCA	35	+
chr1	12690106	12690135	CGATGAGCTGGGACGACTGTGATCCCCCCA	22	+
chr1	14059312	14059339	TTTGGGCCATTTGTTGGTGATAAGAAAA	1	+
chr1	14097024	14097052	TTTTGCAAGTGACTGTATTACAAGAAATT	3	+
chr1	14150035	14150063	TGGTTTGACCCAGGGGTCAGCCTTAGGAA	18	+
chr1	14503917	14503937	TCTTTAACCTTTCTTTTAGTG	1	+
chr1	14606514	14606541	AGAATGTGGCCCTATTTGGACCTACGGT	10	+
chr1	15382662	15382691	CTCAATGGCAACCAGGAGTGGGTGGTGCAG	11	+
chr1	15491125	15491149	ATGAGAGCGAAAGGCAACATTATAA	2	+
chr1	15859343	15859371	AAACTCAGCAGTCAACAATTTGGAGTTTC	3	+
chr1	15896654	15896684	GCTGTATCTCATGGCACCTGGTCCAACTAGA	26	+
chr1	15964854	15964883	AGTTTTGGCCAAGTAGTGATGCTTTATATT	5	+
chr1	15988359	15988386	AAAGATTTTTTTCGGCCAAAGTAATTTA	8	+
chr1	15988533	15988556	GTTTTAGAATGAGAGTAAATGCTT	18	+
chr1	15992836	15992861	TAGCTCTCCTGGAGATGGAGGGCACA	6	+
chr1	15995076	15995100	CAAATCTTAGCAACTAGAAACCCCG	2	+
chr1	16011003	16011030	CGGGGCGGCGGCGGCGGTGGCGGTGGCG	7	+
chr1	16014107	16014133	TTTGTTCTTGGTAGCCACTTCCTTTGT	5	+
chr1	16055171	16055198	AGAGAAGCCATACCTGGTGGAAGAGGCC	20	+
chr1	16186348	16186372	TGACTGGAGAGGCTCAGGTATTTAA	3	+
chr1	16193223	16193244	AAGAGTTCTGTATTACCATGAA	2	+
chr1	16197098	16197122	CTATAGTAGCATGACTTGTGTGAGA	7	+
chr1	16208112	16208138	TAAAGCAAAATTGATGTAGATAGCTAA	7	+
chr1	16236214	16236235	TTGGTCATGTTGAGCATGTAAA	18	+
chr1	16255340	16255360	AAAAACCGCCTGGAACTCATG	6	+
chr1	16257417	16257441	ATGGGAAGCAGACATCTGAGGGAGC	1	+
chr1	16258531	16258553	GAGATTGGAGCGAGAGCTTCAGG	1	+
chr1	16259337	16259363	AGGACAGGGACAAGCCTGCACACCAAG	9	+
chr1	16265874	16265901	CATCTCCAACATCTCTCCCCACCTCATG	9	+
chr1	16274061	16274084	GAATGCCTGCCCTGGATGAGGACA	4	+
chr1	16374800	16374820	CCCTCACCTGGGCCCTGGGCC	9	+
chr1	16535550	16535569	TCCTCTTTTGCTCTGCCACC	3	+
chr1	16721868	16721896	TCAATGGAAAGGGAAAGGGTGGGGGTTAG	13	+
chr1	16723172	16723196	GTGATGAGGGCAGCACGTGGTGGCC	15	+
chr1	16723867	16723893	CGGGGGAGGCGGGAGGGAGATGAGGAA	2	+
chr1	16786522	16786547	CTTTTTGCGGGACCAGATTTTTAAGA	2	+
chr1	16789781	16789808	CAGTAAGTACTTGTTTTAGTCTATTTGG	14	+
chr1	16936413	16936434	AAAAGGAGAAAATTAGCCGGGC	5	+
chr1	17216207	17216229	TTAACCGAAAGATTGGTGGTTCG	5	+
chr1	17253285	17253307	CTGGAAAGAGTAAATTGAATGGC	4	+
chr1	17287583	17287604	CGGCCAGTGCCCGGTTCCCCTG	7	+
chr1	17584338	17584360	TTATCTCATCCTGGGGCTGCAGT	6	+
chr1	17720537	17720549	CAGGCCGCCGATC	2	+
chr1	17852589	17852612	ATTCCTCAGGGCCCTTCCCCTCTG	1	+
chr1	17866322	17866340	CGGTGGGGGCGCCGTCCCG	6	+
chr1	18704700	18704715	AACGGGGTTGGGTCTG	5	+
chr1	19585471	19585501	TGTGGGCCGGGCGCGGTGGCTCACGCCTGGA	4	+
chr1	19587528	19587551	ACTTTGCCTGCAGACCAGGCACGT	10	+
chr1	19587703	19587724	AAAAATGTAGGTTTCAGACCAG	4	+
chr1	19588949	19588975	CTGGGCCCCTCATCCGTGTTCTTGGGT	21	+
chr1	19787588	19787606	GGCGGGGGGGGGAGGGGCG	1	+
chr1	19934589	19934615	CTGGAGACGACGTGCAGAAATGGCACC	3	+
chr1	19937934	19937958	ATCTTTCTCTTTATTCCAGTTGCAA	19	+
chr1	20235646	20235669	TCAGAATTATAAAAATTCGGAGGC	1	+
chr1	20300879	20300895	GGGGCTGTAGCTGGTCC	3	+
chr1	20470706	20470720	CTACAGTCGACGCTC	4	+
chr1	20708082	20708109	CGGTGGCGCACTCTCGGCTCACTGCAAC	4	+
chr1	20981241	20981267	CTGAGCCCAAGGACATGGGATCCCCGA	18	+
chr1	21218366	21218388	ATTTTAATTTAGTATTTCCTGAA	1	+
chr1	21563974	21563990	TGCGGTTGGCTCACCTC	2	+
chr1	21993124	21993142	GGGACGGTCGGGGGCCTCC	7	+
chr1	22201122	22201141	GTTTCTGGCTCGCAGGCCTC	1	+
chr1	22379344	22379373	GGGGGCCCGGGAGCACGGGTTGTGGGGGAG	10	+
chr1	22381805	22381831	AATGAGCTCGTTTTCAGTAATTTCTTC	6	+
chr1	22419065	22419092	GAGGCCTGCTTCATTAAGAAGCTGGGGG	8	+
chr1	22441121	22441141	GGGGGATTAGCTCAGCTGGGC	9	+
chr1	22451753	22451783	TGTCTTGTGTGTGTCTGGCCACTGCAGCCTC	15	+
chr1	22464329	22464354	ACACTTCCTGCCACCCACCTCTGTGC	27	+
chr1	22510427	22510454	AATTAAAAAGAATGCAAAGAAAAAGGAA	1	+
chr1	22539200	22539229	TGATCCCCGTGTCTTCACTCCTGACGCCCT	16	+
chr1	22569981	22570006	CAGGCAGGCAGGCAGGCCGGCAGGCA	3	+
chr1	22802205	22802234	AATCATTCCAGTGTTGGATTCAGGATTGGA	11	+
chr1	22833169	22833198	AGCTTGGGGAAATGAGTCCATATCCTATTT	1	+
chr1	22848875	22848895	AAGTTCCATGAATGTGACCAG	2	+
chr1	22853966	22853994	TCTGATAATTAATGGTTTGTGGAATCCAT	9	+
chr1	23401535	23401558	AGGAGTGCATTAAATTTCTAGGTC	11	+
chr1	23405073	23405101	ATTCTTCTGTTGGTCGATAGTGAGCAGCT	12	+
chr1	23406092	23406122	TGTTCGGGCATGTTGGCAGTACGACTGCCAG	41	+
chr1	23408002	23408030	ATGTGATTGTTGGCCGATGCCTGGCCATT	20	+
chr1	23409137	23409166	TAATTGCACTTCCATTTTGTAATGGCTCAT	4	+
chr1	23410049	23410074	CATTAGTTTGGAATTGTGTTCTTCGT	10	+
chr1	23456254	23456282	ATCACTTAAAAGATTTTCCTCCCCAGTTC	8	+
chr1	23696748	23696774	GCTGGTCCGATGGTAGTGGGTTACCAG	36	+
chr1	23697158	23697185	TTGGATAGCTCAGAAAATCTGGGAAATC	9	+
chr1	24020984	24021009	CTATAGTCGAGGTATAGTGAGGAAGT	6	+
chr1	24022503	24022533	AAAGTTAGAATATTGGGCATCTTGACAAATC	1	+
chr1	24024456	24024484	ATTTGCTGCTTTTGTAGGTATTTTGAAAC	8	+
chr1	24028204	24028227	TAAAGTAAAAAATTTAGGCTGGGC	2	+
chr1	24036161	24036187	GAAGGGAGACCTGCAGTAGCAATATCC	11	+
chr1	24039185	24039215	AGCAGCAGGAACATTTTGCCATATTCCTGAT	36	+
chr1	24041525	24041555	AAAGGTCTCTAGGTGCTGTTCTGCCTGGTGT	22	+
chr1	24050517	24050537	CATGTTGCCCTGAAGATTAAC	1	+
chr1	24057543	24057572	CTAAGAAATTATTAAAGAAGCATGTTGGCT	4	+
chr1	24061918	24061944	AGATGGCCAGAGTCATACAGTGAGTTA	23	+
chr1	24071444	24071470	TTCTTGAAGAGCCACTTTCTCTTTACC	3	+
chr1	24071756	24071782	AGTTTGTTTTCCTGAACACTGTAAGAT	8	+
chr1	24078414	24078443	ACTCTAAAAGCACTGGTAAAAACTTGGACT	9	+
chr1	24078974	24078997	CGAGCTGATATCCTCCTTCCAGCC	4	+
chr1	24087945	24087973	ATGATTTAATGTCCCTTATTAGGAGTCTT	19	+
chr1	24114552	24114574	TCAGTAAGATTGAGACTTAGTTA	2	+
chr1	24114674	24114703	TTATTCACTGTGACTAATAAGCTTCCTAAT	3	+
chr1	24121995	24122025	GGATTCCGATAAAATTAAAGAAATTGCTTCC	2	+
chr1	24287019	24287044	GTGTGGAAAGATTGGAAAATTCTGGT	13	+
chr1	24441065	24441083	GGGTGTGGTGGGGGCGCGC	3	+
chr1	24792540	24792568	TTCCAGAAATTTACCACATCACAATTTGG	8	+
chr1	24974430	24974455	TGAGATTAAAGTTTAGAACTTTTTAA	1	+
chr1	24981385	24981414	ATCATCCTCTTCATCTCGTTCACGGTCACC	16	+
chr1	24984514	24984535	TGACTTCATGCTAGAATGATTT	1	+
chr1	24986154	24986179	TTGTGACTGAGGTGAAGTTGCTTCTT	2	+
chr1	25169060	25169099	CCTATCATTAATTAGCTTAGTATGAAAGATAAGAAAATCT	18	+
chr1	25687426	25687451	ATTTTTGTCAAATTTTATCATGGTAT	16	+
chr1	25759081	25759109	ATAGATGGAGGAAAGGTCTCTTCAATTCA	19	+
chr1	25777310	25777333	TTACACTCGTCACTCTCCCTAGGT	23	+
chr1	25785036	25785064	AATAAATAACAACAATATTCTACAACCTG	5	+
chr1	25811153	25811175	GACATTGAACTTTGATTTTATTT	5	+
chr1	25815326	25815354	TGAGATGGAGTCTCACTCGGACGCCCAAG	11	+
chr1	25815670	25815700	ATGCACCGAAACCTTACGGAATCGGATCAGA	1	+
chr1	25893722	25893747	AGAAGCCAGTCTGCGTCAGGCACGTC	29	+
chr1	25994339	25994356	CACAGACCTGGAAAAATG	1	+
chr1	26129664	26129694	ATACACTTCTGCGCATTTGCACAGCTACCTC	10	+
chr1	26144199	26144220	CTGCATCTGGATTTGGGGGTGT	12	+
chr1	26149676	26149700	TGAAGTACTGTAAAAGGTTCTGAGA	11	+
chr1	26157291	26157314	AGACCAGGCTAAGTGACTCCCTCA	8	+
chr1	26448604	26448633	GTGGCTGATTTTGGTCTAAGTAAAGTTTGT	31	+
chr1	26450385	26450408	ATGGTTGTCTACAATTTGTTTTCC	16	+
chr1	26500807	26500834	AGGTAAGGTCGTGACAGGCTTTGATGAC	37	+
chr1	26561815	26561839	TATAGTGATCTGGTGGTTTTGTATG	54	+
chr1	26591346	26591372	GTTGCTGGAGTGCAGTGTCACGATTTA	13	+
chr1	26604505	26604532	CAGGCCTTCCAGGTAGTCCCCTTCCTGG	1	+
chr1	26605187	26605211	CTGACGGGTATTTTTCCTCATAAAG	4	+
chr1	26789178	26789207	GAAGTCTTTTATAGTAATTTCACGTTTCTC	6	+
chr1	26801160	26801189	TATAACTGCTGTTTCACCCTTTGTTAGATT	7	+
chr1	26802508	26802528	CCAAGTCTCTTGGAACAGGGT	3	+
chr1	26803190	26803219	TTGTGTATTATCTCTCAAGTGTTGAGATGT	33	+
chr1	26817177	26817200	TTTACAGCTGAATAACATGGGGCT	1	+
chr1	26861212	26861231	AACTGAAGCCCCAGTAAATG	2	+
chr1	27092783	27092809	ATAGTATGGCTGGCATGATCAACCCTC	5	+
chr1	27096553	27096578	AAATCAGTGGGGTGTGGTGACAGGCA	23	+
chr1	27105833	27105856	AGATCGTACAGAAGAATGATCCAT	7	+
chr1	27108339	27108369	TTTTGTTTTGTTTTGTTTTCTTTCTAATCGA	17	+
chr1	27111872	27111902	TTGTGATCCTTAGCTCCCTCATCCATAAAAT	28	+
chr1	27114581	27114609	AGCCGGTAGAAATGAGACAGACGCCCGGA	5	+
chr1	27181075	27181095	CCCCTCCACTTCTCTCCCAAG	4	+
chr1	27182140	27182162	CTCCCACCTACCTTTTATTTAAG	7	+
chr1	27197829	27197847	TATACTTTGGCCAAAACAG	2	+
chr1	27256000	27256025	AGTATGCAGGAGGATGCATGTAGGTT	18	+
chr1	27267017	27267034	CTTTTTGGGTGTGGTGTC	2	+
chr1	27327087	27327114	ATTGAATTAGTCTCCTGCCTTATACATT	4	+
chr1	27459669	27459695	GTGCCCCAGCCTCCCCAGCAGCTGGGA	1	+
chr1	27488183	27488199	CGCATTATGAGCAAGTC	2	+
chr1	27678961	27678991	TAGGAGTTGTAACATTATTATTATTATTATT	1	+
chr1	27851910	27851928	AGGCGTGTGACTGTGTACC	6	+
chr1	28065902	28065928	TTAGTGTCTTCAGGCCAACCTCGTGGA	6	+
chr1	28104658	28104686	AACTGTTCAGCCACAGATGTGGGGTTGGA	21	+
chr1	28145082	28145111	AATAGCTCTCAGCTTCCCAGCTTTTATCTC	9	+
chr1	28149441	28149471	ATGTTACTAATCTGGGTTTAAAGTTTACTTC	22	+
chr1	28168519	28168546	GCAGTTTCCTGGCTCTTAGGAAGAAAAG	11	+
chr1	28224107	28224123	CAAAAACACTTTAACTG	1	+
chr1	28434732	28434751	TGCTAGCGGGAGGCCTCCCT	1	+
chr1	28601431	28601460	CCTCACCTACAATACCATCGCCATGCACAG	14	+
chr1	28605258	28605287	TCTCAGTTTCCTCATCTATAACATGGGGTT	1	+
chr1	28606409	28606433	GGCTGGAGCGCAGCGGTGTGATTTC	20	+
chr1	28721940	28721968	ACGCAATGCTTTTGCTTATCAATAAGCCA	17	+
chr1	28735365	28735394	TTTTTTGGTAGAGATAGGGCTTTGCCTTGT	30	+
chr1	28739738	28739763	AGGCTGAGGGCCAGGCTCACCTGGGT	16	+
chr1	28818258	28818284	CGAGCCGACAAACCTTGGACCAAACTG	2	+
chr1	28834643	28834667	TTGTTAAGGATTCCAAGTAACTCTT	1	+
chr1	28835452	28835478	GACAATCTTTGGCAGACTTGGAGCAAA	1	+
chr1	28836114	28836141	ATGTATTTATGAATTAAAATAAATACGA	1	+
chr1	28836371	28836399	AGACCGATTCTTTAGCTTCCTGCAGTGTA	8	+
chr1	28836448	28836477	TGAGTTGTATGAGCCTCTACTACCTGGCGC	1	+
chr1	28858181	28858202	AACTTAGAAAGTTCATACTAAC	3	+
chr1	28861841	28861868	CTAGGCCGTGTGCCTGAGTTATTTGCCA	18	+
chr1	28864566	28864590	AGAACAGGGAAGCAGTGACAGCTGC	12	+
chr1	28864630	28864658	CAGTTCCTGCCTTTTCTCATCAGCAGAAC	7	+
chr1	28864840	28864868	AAAACCAAAACTTCCCCCCTGGGGTTTTG	15	+
chr1	28869270	28869297	ACTTGGGAGGCTGATTCAGGAGAATGGT	2	+
chr1	28891077	28891103	AGTAGGGGCTGGTTAAGTAGACCCATC	4	+
chr1	29003891	29003918	AGCAGAGACAGGGTTTCCCCGTGTTAGC	5	+
chr1	29064138	29064163	TTGCTGCTCGGCGACGTTTCCTTCCC	9	+
chr1	29068198	29068225	TTGCCAAGAGGCTAGCACTATAAACTGG	20	+
chr1	29070089	29070108	AGCATGGTAACAAGAGACTG	2	+
chr1	29077097	29077123	TAGAAAGGTTGTTTCATAATTTCTGAC	6	+
chr1	29095570	29095594	AGAGACGATTGCAGACTTGCAGTTT	4	+
chr1	29096174	29096200	AAAACGTGTCGTGAATGTTTCTTCAGT	2	+
chr1	29123744	29123769	AGATGGGACCTGCCACTTGGCCACTT	34	+
chr1	29445561	29445589	CACAGGACCGTTCATCGGGGGCCTAAACG	13	+
chr1	29527910	29527926	CTGGAAGGTTAAGAGGC	1	+
chr1	29563070	29563091	GGGCTCCGGCTCGCCTCGGGCT	7	+
chr1	29606190	29606208	CCCAGCCTCTTCGGAGGTG	4	+
chr1	30179062	30179082	CCCCCCCCCGCCCGGTGTGCC	2	+
chr1	30409181	30409199	GACTGTCAACATGGGCTTC	3	+
chr1	31263780	31263798	AAACTACTGTCTGACGATC	8	+
chr1	31524193	31524219	CAGAGTGGAGTGCAATGGCACAATCTC	1	+
chr1	31812743	31812768	CTATGTAGGACAATGTCTGGCAATAC	2	+
chr1	31831369	31831392	GTGTGTATATATTTTGAAGATATA	5	+
chr1	31858776	31858798	GATGCTCCTAGACCCAGGAGTCA	2	+
chr1	32224531	32224550	CAATCCCCCTGCTGCCCCCA	3	+
chr1	32480909	32480931	AAAGCTGTCTGACTTTCGCTTCT	2	+
chr1	32498820	32498846	AATATGCCCACTTGAATATGGATCTGC	28	+
chr1	32509018	32509044	GGGGAGGGAAGGCCTCCTGAATTGAGT	3	+
chr1	32509155	32509182	ATGAAAAGTTCACTTGGACGCTGGGGCC	1	+
chr1	32509303	32509333	AATCAAAATCCACTTTGTACATAAGTTAAAG	7	+
chr1	32515091	32515119	TGATCCATTGACAGGCATTTGGATTATTT	13	+
chr1	32560214	32560238	AGTGGGCACAGGGCCTAAGCCTTGT	7	+
chr1	32573781	32573800	TCGGGGCCTGGGATTTGGCG	8	+
chr1	32637109	32637135	CAAGTTCCTGGTTTTAGTAAACCCAGC	1	+
chr1	32640613	32640642	GTGGGCACTAGCTGCTCTTTGGCCAAGGCC	14	+
chr1	32640849	32640875	GTTAGGCCCAGAACACCATGGGAAAAG	6	+
chr1	32661280	32661302	CCTTTGATTCTCTAGACCTGGAA	7	+
chr1	32663283	32663305	TAGCTTTTCCTCCAGGGGACCAC	3	+
chr1	32663315	32663338	AGCTCAAGAGCGCATGGCTCTGCT	36	+
chr1	32689677	32689700	ACCTACATGGGCCATACCGGAGCT	3	+
chr1	32692062	32692085	TTGGGGACCCCTGGGGGAGTGCAT	3	+
chr1	32694119	32694144	ATGTTAAGGAGCACTCCCGGCAGATC	5	+
chr1	32694335	32694357	ACTCCACAACTCTTGAACATCAG	2	+
chr1	32793613	32793640	ATGTTTTTGGGTCACTTTCCCCTTTAGC	11	+
chr1	33035316	33035346	TCTTTAAAAGAGCAGAATTTTGATAAAGCCA	12	+
chr1	33049495	33049524	CCACCATGCCTGGCTCCTTTTCGTATTTTT	1	+
chr1	33130729	33130752	AGACTGAAGTTTCTTGAGGTACGT	5	+
chr1	33134904	33134924	CCTTTCTTTCAATCCTTATAG	2	+
chr1	33145092	33145117	ATCCAAGAGTTGAATAGTTGTAACAC	2	+
chr1	33145830	33145847	TTAAGTCAAAACAACACG	1	+
chr1	33148479	33148508	TTTCACGGACTCTAGAACTTTTATCAGAAT	6	+
chr1	33297829	33297857	TTATTGAATAGTTGCTGTTACCAGCAAGA	11	+
chr1	33305932	33305955	GCACCTGGCCCCCTATTTTCTGTT	5	+
chr1	33766065	33766087	AACTAGTTACCTTATTAAAAAAG	1	+
chr1	33963240	33963265	AGGATGGCCTTTTGGGACACTGTTGT	2	+
chr1	33966617	33966635	TATAGGCACTGGGGACCAG	4	+
chr1	34703200	34703220	TCAATCCTCCTGCTGCCCCCA	1	+
chr1	35580749	35580776	TACTGGCCCAGCCCTAATGGCTGTTGAG	19	+
chr1	35581002	35581026	AAAAGTGTTATCTTTTCCTTAAATA	7	+
chr1	35581092	35581121	CTGTGTAACATATTTTTGAGATTGTCCCAT	12	+
chr1	35794332	35794355	ATACTGGCCTCTCTCTGTGAGGGG	20	+
chr1	35825668	35825689	CCTGCATGTCATTTTCTCTCTG	3	+
chr1	35830085	35830112	TCTCCACCTTCCCTCCTTCTTTTAGAAG	5	+
chr1	35830187	35830211	TATTATATTATTAGTCTCAAAAAAG	5	+
chr1	35861527	35861556	TTTCTCCAAGTTTTTTTCCAAGTTCTGTTT	15	+
chr1	36032163	36032181	ACTCCTCTCTGCAGAGACG	2	+
chr1	36046706	36046735	AGAATATATAAATATGCAGACTTTTGCATC	10	+
chr1	36389316	36389339	CTCTCCCTTACTCTACTCATACTG	7	+
chr1	36434371	36434398	CATGTGATAATTATTAATTTTCTGAGAA	3	+
chr1	36523008	36523034	CTTTTATATTTATTAGAATAGTGCTTT	14	+
chr1	36528157	36528180	CTGCAAATTGTGCTTAAGGGGAAA	5	+
chr1	36554571	36554590	CTTCCGAGGCTGCCTGGCTG	1	+
chr1	36638836	36638862	ATGAGTCAGGAAAAGACTCCAAGGGAA	3	+
chr1	36644107	36644126	CCACTCGGCTCTTGGCTGAG	5	+
chr1	36646210	36646238	AGACTCCTCTGCGTGGAGAGGGTGGGTGC	17	+
chr1	36690292	36690318	CCCTTTAGGTCTTCCCCTGGCCCCGGC	5	+
chr1	36703931	36703961	ATTTGGAAATTAGGCATTAAGTACTTGCCTA	1	+
chr1	36743361	36743385	ATTATGATTATTATTTTGAGACGGA	9	+
chr1	36750581	36750608	CTTTGCCAGTTGCTCTTATTCATGGTGT	3	+
chr1	36751262	36751287	AAGATCATGTAGCTCAGCCACAGAAA	1	+
chr1	36753497	36753523	TTGTATGGTTGGATGGATTGGGATGGC	7	+
chr1	36754147	36754175	CAGTATATTTCGTATTTAGATCTTCTAGG	5	+
chr1	36754477	36754502	AGAACTGTGAATGGCAGTTTTCAGAA	8	+
chr1	36754630	36754655	TTGTGTCTCTCTCTTGTGTTTTTATA	27	+
chr1	36754864	36754883	GAGATGACTTTGAGAAGAAG	1	+
chr1	36770068	36770093	TTTTTAGGCATATGTAGTAATATTAG	4	+
chr1	36770101	36770131	TAATTTGGGAAACTTTGATTCTTGAAAGAGA	2	+
chr1	36770335	36770359	ATTTCTTCTGGGCTGGACTTCCCCG	8	+
chr1	36770512	36770541	TTTTATTAATCTTTTTATAAAATGAAAAGA	4	+
chr1	38161509	38161539	AAGATAAATGGTACTATTAGGCAAGATGATT	4	+
chr1	38162660	38162684	ATGAATTATGCTTACTAGCTAATGC	40	+
chr1	38166123	38166150	AGGTAGATGAAATGATAGTGGAAGAGGA	1	+
chr1	38175202	38175230	TATTATTTTGCAACAAGACCATTTTAGTA	5	+
chr1	38259627	38259647	CCTTGCGTTGCACTCGGCGTG	1	+
chr1	38269651	38269671	TGTAGTACTTTCCAGGGCACT	16	+
chr1	38374144	38374172	ACGCCTGCAATCCCAGCTCTCAGGGAGGC	2	+
chr1	38455640	38455653	TCCCTTAGTCGCGG	2	+
chr1	38513333	38513349	GTTCTACAGTCCTACGC	1	+
chr1	38544298	38544322	CCATGTCTTACTCTTTGTATCTCTC	14	+
chr1	39040100	39040119	ATTTGAGCGGATCTGTTCTT	1	+
chr1	39458377	39458406	CTTATGAACTGTGACCATATCTTACCTAGT	2	+
chr1	39462730	39462759	AGTCACACAGCTAGTAAGAAGCAAAGTGGC	8	+
chr1	39463174	39463203	TTTGTTTTTTAGATAAATCACCCAGGCTCC	7	+
chr1	39463454	39463480	TTAAAAAATAATCCCTGTTAGGTAAAC	19	+
chr1	39463921	39463950	GTGAAGCTTGTGCTTCGGAAAGTCAACCTC	16	+
chr1	39469975	39469999	ACCTGGAGCAGCAGTTTAGCAAAAT	2	+
chr1	39470030	39470060	TTCCCCAAGCACAGTTCTGTAAGAAGTGCGT	3	+
chr1	39470395	39470423	CAAACTGGAGACGGGCCATTGACACATGG	1	+
chr1	39576713	39576741	AATTATATATTGAGCCATGTTGTGACTAG	26	+
chr1	39750006	39750035	CACTTTATAACCAATATATACACTTCAAAG	9	+
chr1	39797274	39797304	CTGGAAGAGGCTTTTCATCAAGGCCTCATTT	19	+
chr1	39814045	39814069	ATGTGAACATTCTCCCTGAGCATGT	7	+
chr1	39826528	39826551	AGAAAGCAATTGCCCAATCTCAGA	9	+
chr1	39855828	39855858	ATGGAATAGATTTGGAAAGGATACTTTCAGC	6	+
chr1	39918175	39918204	TTTTGAGAAATAATGAATTCAGTTGATTTT	6	+
chr1	39950373	39950397	CCTCCACAGGTGCCAAAACTAATCG	3	+
chr1	39952355	39952378	CTGTTCTGAAAATGTGGACGTAAG	6	+
chr1	39952609	39952636	GTTTAGAAACAAGACACACTTTTGTATT	9	+
chr1	40205908	40205930	ATTCAGATTCCTCTGGATTATGA	5	+
chr1	40207706	40207731	AAAAATTCTCACATGAAAATATTCAC	4	+
chr1	40254261	40254287	CGGGCGGCGGGCGGCGGGGCGGGGCGG	10	+
chr1	40416348	40416366	TATCCCACTCCTGACACCA	35	+
chr1	40427391	40427421	CCAGGCTGTTCTTAAACTCCCAGCCTCAAGC	19	+
chr1	40529909	40529938	CCGATTTGTTGGCACCCATCTCAGAGCAGA	11	+
chr1	40703707	40703734	TGAAAACATGCCAAGTCAGTACCTTGCA	10	+
chr1	40705141	40705168	TGTTTGCGTTAAGTACGGTACCAAAATT	11	+
chr1	40728722	40728749	ATAGTAAAATAATAGGAAAAGCATTTTC	4	+
chr1	40731487	40731508	CTGAGACTTTGCATTTCTAAGA	1	+
chr1	40751671	40751697	ACATACAGTCAAAAATATCATTATTAG	6	+
chr1	40764094	40764114	TTGAACCTTTGCAAAGGGGCT	3	+
chr1	40839659	40839688	CCGGAGGAGAGGGCTCTCCCCGCTCAGGAG	12	+
chr1	40932518	40932548	TTGAGAATCATAGCTGATATACTTTAAGATA	17	+
chr1	40980955	40980979	GAAAAGCCACTGGGGCCATCAGTGC	5	+
chr1	41220043	41220066	TGTAAACATCCTTGACTGGAAGCT	3	+
chr1	41235436	41235465	TTTCCCCTCTAAGCCATGATGCTGTTTTAA	8	+
chr1	41288396	41288421	TCTCCCCTCAGTCCTGAATGGGGGAC	1	+
chr1	41449100	41449125	TGCAGGAACATTCTCTCCTTATGAGC	3	+
chr1	41462373	41462400	CATTTTCCTTTCAGTCTTTGTCTGCTTA	14	+
chr1	41470366	41470394	GTTGAAATCAGTTCATTTCTGACTGAGCT	1	+
chr1	41478028	41478057	AAACTTCCTCTAAAACCCTCTCATATATAG	14	+
chr1	41478282	41478312	AGCGTCTGAGCACGTTGCTGGCTTGCTTGTG	1	+
chr1	41520314	41520335	TAAGAATCTTAAGAGTACTGTC	3	+
chr1	41603957	41603985	CAAAAGTAGGTCCTATAAATATAAAGGTA	5	+
chr1	41852963	41852984	CCAGCATGTGCATAGCTGCATA	4	+
chr1	42926305	42926333	ACTTGGTGATCTCTGTCCTGAGGGATGCA	29	+
chr1	43151998	43152024	ATTGGGATTAATTACTAACATTTATAA	1	+
chr1	43155663	43155693	ATTTTGCAGGTAAAAAAGCCAATGAGGCAGC	1	+
chr1	43161830	43161853	TCTCCCCTGTTAATCTATTTTTGG	12	+
chr1	43165460	43165480	TCCTAGATTAAGAATGAGAAA	8	+
chr1	43171152	43171178	TTGTGTGTCTAAGCACAGAAGAGGTAC	9	+
chr1	43173783	43173806	AAGTTGACATATTTTCTCCCATTC	8	+
chr1	43174571	43174599	TCATTCTTATGGATATCCAATTTTCTTAG	2	+
chr1	43184435	43184457	ATTATGGATAACCATGAAGAGGC	2	+
chr1	43287746	43287775	ATAATAAATTATATAACAACAAAACATATA	2	+
chr1	43315175	43315205	TGTAATCCAACCCTAAATGTAGTCAGTACCC	12	+
chr1	43826541	43826567	ATGATAACTTGGTCAATGTGTGGCCTA	7	+
chr1	43920180	43920209	TTCAGGCACTTCTTAGTCCCTATCTCTGAC	21	+
chr1	44003165	44003181	AGCCAGGCGCTGGGGAT	1	+
chr1	44066763	44066791	CAACAGAGTGTCCCAGGACAGGAGGAACT	3	+
chr1	44070643	44070671	ACTCCTATAAGTCAGCTGTGCCCTTTAAG	17	+
chr1	44120275	44120300	AAACAGAATGCTATTGGAAGGTAGCT	28	+
chr1	44137164	44137188	TGTGTGTTTCAGATTATTCTGACTC	7	+
chr1	44163557	44163577	TCATTAGCAAGCATAAGAACG	1	+
chr1	44168110	44168139	ATAAATGAACTGTAGCATGATTGTAAGAGC	8	+
chr1	44179595	44179620	TAGGCATAAGGGAATTACTCTGAGAT	23	+
chr1	44322621	44322648	TTTTTTTAGATCTCCTTCTCAGATGATT	4	+
chr1	44437216	44437239	TGGTGCCTTCTATGTAGGGGGCTC	16	+
chr1	44438203	44438227	AGCGGCTGATACCATGTGGGGCTGG	14	+
chr1	44438409	44438430	TGCGTGTTGTTTGGCTGATGGA	15	+
chr1	44442821	44442846	AGATTCTCATCGTGGAGATCTTTGGC	2	+
chr1	44443397	44443421	CTGTGGGTGCTTGACTGAGTTGATT	19	+
chr1	44443590	44443615	CATTTGTCACTGCCTTACCTATTCCT	5	+
chr1	44443759	44443783	CCTTTCAGAGGCTTGGTGTTCAGGG	14	+
chr1	44451263	44451288	GCGACAAGCATAACGAACCTAACCCT	3	+
chr1	44677951	44677969	TTTCTGGCTCCAAGGACCA	2	+
chr1	44685873	44685902	AGGCCCAGGCCCGGCCTCTGCTGAGCCGGC	16	+
chr1	44920198	44920220	CCTTGGGTTTAACTATTTTATTG	3	+
chr1	44979408	44979428	TTCTTCCTCTTCTTCCCCCCA	1	+
chr1	45101730	45101750	ATGCTGTGGACATCGAGCATG	7	+
chr1	45106570	45106592	TGGGCTCTGGTTTTGTTGGGAGC	26	+
chr1	45218686	45218714	CTGTAAGCCTTACCGAGCAGGCAGGTCGC	26	+
chr1	45225377	45225398	AAACAAGTCAAAGTGTTACCCC	10	+
chr1	45225950	45225979	AGAACCTCTGGGCAGACATTTGCCAACTCC	5	+
chr1	45226631	45226657	TACCTGATGAAAAGGGGGTTCCAGAAT	9	+
chr1	45241536	45241564	CGTGTATGATGACAACTCGGTAATGCTGC	29	+
chr1	45241583	45241610	TGGGGAAGCCAACCTTGGAGAGCTGAGC	8	+
chr1	45243197	45243219	AAGGCCTCATGGGGCTGAAGAAC	4	+
chr1	45243371	45243400	TTGCATCGTGCTCATCGACAGCACACCGTA	25	+
chr1	45244345	45244369	CAAAGGCAAATAAATCCTTGTTTTG	5	+
chr1	45808598	45808623	ACCATATTGATTACCGCTGCTGCCTG	14	+
chr1	45881190	45881210	TAAGTTTATGATTACGAAATA	4	+
chr1	45974495	45974519	CGATTTGGGGGCTGGTTTGCCATCC	2	+
chr1	46016719	46016745	AACTTCCCCCTCACCGCCAGACTTAAG	9	+
chr1	46027752	46027774	CATCTTTCTCTAACTGGATCTGC	9	+
chr1	46029101	46029131	AAACAATTAGATTCTATTGGACAAGTTACAG	1	+
chr1	46034983	46035006	TGGTTGTGAGAAGGACACAATGTT	8	+
chr1	46064036	46064063	TTCGCCATGTTGGCCAGTCACTGTGCCT	9	+
chr1	46065890	46065912	TGAAAGTCTAAGTGACATACAGG	9	+
chr1	46070637	46070663	AGTGTGGAGAAGCCTTCTTTTTCTATG	6	+
chr1	46074768	46074798	GCTATTGGTCTAAGTGTGATTAAATTTCATT	2	+
chr1	46081049	46081077	AGGAACTGCTACCCGAAATTAGAGAGAAG	5	+
chr1	46153892	46153918	TTGCGGTTGTTTTCCTTCTCTCCGTGC	15	+
chr1	46330609	46330634	ATGAGGCAGTGATTGTATACTTACGC	21	+
chr1	46341508	46341535	AGTTGTATGTACAACTATAGAGGTCAGC	19	+
chr1	46383787	46383812	ATAACGGATAGACAGTGCTTCTGAGA	3	+
chr1	46383860	46383883	ATATAAGGTGGTCAGGTAGGTCCT	17	+
chr1	46491441	46491462	TACTTACACAACTATGGCATCG	7	+
chr1	46572808	46572834	ACTTGAGGTCAGGAATTCCAGACCGGC	1	+
chr1	46782314	46782339	TGGTTTTGGATGTACCATTTGTTTCT	27	+
chr1	46782355	46782382	AAGTTCACATGAACCTCATGGGTTTGGC	8	+
chr1	46827439	46827465	AGGTTGGGGAGCTGGTAATACCAAACC	8	+
chr1	46828317	46828341	TTACTGGGCTTCCTCATCCTTTAGA	30	+
chr1	46829209	46829234	CTTTGGAAAACAGTTTATCTGCTGTA	4	+
chr1	46900927	46900947	CCTGGTCTGTGCCTGTGGCCA	2	+
chr1	47779580	47779596	TCTCGTCATCTGCTCCA	5	+
chr1	47834206	47834233	ACAGTATGGTGAACTTATTGAAAAGTAC	1	+
chr1	47842675	47842701	AAAGAATATCCCTTTTATAGTTTGTGC	12	+
chr1	47843365	47843387	AATACTTTTTTCATAGTTATTTG	6	+
chr1	47904335	47904354	CCACAACCTCTCTCTCAACG	5	+
chr1	48192900	48192917	AAGCTGTGGACTTTTGCT	3	+
chr1	48242654	48242673	TCCCGCCCCCCTCCGCCCTG	1	+
chr1	50698842	50698860	AGAGGACCAGAGTGGATGA	3	+
chr1	51015799	51015824	AGACCACGAGGTCAGGAGATCAAGCC	1	+
chr1	51047706	51047724	ACCTTTTTTTGGGGGGGTG	2	+
chr1	51359280	51359299	CTGCCACACTGGGACTGTGC	1	+
chr1	51436040	51436056	AATGGCCGAGCCTTGGG	2	+
chr1	51438008	51438033	CTAAAAATCAACAGTTTTATCAACAG	9	+
chr1	51439771	51439798	AGAAGGCCACCTCCGGGTGGTGGAGTTC	1	+
chr1	51440919	51440941	AAGGTCATAACTATTTCAGAATT	20	+
chr1	51446627	51446654	ACTTTACAGAAAAATATGAGGAAAAGAC	12	+
chr1	51448084	51448112	AAATTTCCTCAAGAAATATTCCAGAACAC	1	+
chr1	51451847	51451869	ATTAATGGTTGTCAGGGGCTGTG	8	+
chr1	51457434	51457457	CAGGTGTGCGCCACCACGCGCGGC	6	+
chr1	51470591	51470617	AAGAAACACCATGTGGAGGTGGCTGGT	15	+
chr1	51484132	51484149	CTTCCCAAGCCATCTCAG	2	+
chr1	51597481	51597499	GATCCCACTGCTGCCACAC	1	+
chr1	51737730	51737759	TTAAGGTGGGGTTTAATATTACCCTTTCCT	47	+
chr1	51737904	51737932	CTAATGAGAAATAGTTACTCAGTTGTAAA	9	+
chr1	51756443	51756460	GAAGCTGTGGGTCTGAGG	2	+
chr1	51831185	51831202	TTTAGTACTGGACTTTGT	1	+
chr1	52088190	52088218	CTTATGAAGTTGTAGTCAATATATTAGCC	21	+
chr1	52141484	52141511	AATGATTTAATATCATTCATAATGTTAC	1	+
chr1	52187641	52187670	AGAGGATATAATTGAATACAACTACATGTA	5	+
chr1	52254009	52254034	TCTTACCTACAATAACTTTTATTTTG	11	+
chr1	52538106	52538136	CATTTCCCTCAACTGAAACTTGATACCCATT	8	+
chr1	52542364	52542389	TTAGCTTAATAATAGCCATTAGAAAT	10	+
chr1	52545439	52545464	CTGTGTTGTTTTTCTTTTGTGTTCTC	13	+
chr1	52555822	52555850	GTGTCATTTTCATAGACTGCAGTGTGAAT	14	+
chr1	52607965	52607988	TGGGAGGTTTCGCGGCGGCGCCTG	8	+
chr1	52608028	52608050	GGGACGACCCCCGTGGCCATGCT	10	+
chr1	52704771	52704792	CTTCCCCCAAGGTAGTAGCAAG	2	+
chr1	52723226	52723254	GTCAGCTGTAACCATTAGGCATAAAAATC	1	+
chr1	52803176	52803200	AGAATGTGACTGTGTTTAAGTTTTC	5	+
chr1	52882697	52882721	CGCTGTAGTTTAGTTTTTGGTTTGT	23	+
chr1	52883069	52883096	CAGTAGCAGTAGGGTAACGGGATTGAAA	6	+
chr1	52883380	52883405	GGTGGAATCTGTCAATAAGACTTCCC	2	+
chr1	53327408	53327426	TTACAGCTCAAAAGCTGTA	7	+
chr1	53348069	53348094	CATTCCTTCCATGTGGTCTGCTTGTT	20	+
chr1	53351424	53351454	ATCGTTCCCAGATTTTGAAACATTTTGTTGT	9	+
chr1	53362746	53362771	ATTGAACACAGCCTGCAGGCTACAAC	10	+
chr1	53367180	53367204	TTTTTTCTGGGCTGAGAAAACTCTG	3	+
chr1	53367398	53367420	GACTGGTGTTTTGGTATACAAAG	3	+
chr1	53367764	53367790	TGTTTTAAGAAGTATTAGGATTATTTA	6	+
chr1	53457773	53457799	TTGAGTAGATGTGTGACTGGCCAAAGA	1	+
chr1	53467165	53467190	TCTAAGTATACTTCATGTACAAGTGC	5	+
chr1	53478500	53478518	ATGGTATCTATTTGATTTT	1	+
chr1	53480690	53480713	AAGATGGGTTTTCCGGAAGCCGCC	12	+
chr1	53892601	53892618	AGCTGTTGTGCGTATTGA	2	+
chr1	54433428	54433457	AGAAAGCCCCAGATTGCCATGGGCCAGTGT	7	+
chr1	54433666	54433691	AGGAGACTGAGGATGATTTACTTTTT	5	+
chr1	54572300	54572328	TTTATAAGTACTGACATGGGAACATCACT	37	+
chr1	54666362	54666389	TTGGTTTCTTCGTCTGCGAAATGGGGCC	2	+
chr1	54683525	54683550	GTGTGGAATGGGTGAGGGATGATTGT	5	+
chr1	54684159	54684184	ATGTTGTGATCTTAGATAAGGATCTT	29	+
chr1	54688737	54688765	CAGATGCCAGGTTCTGCGGCTCCGCAGGC	37	+
chr1	55191119	55191138	CCAGGGCTATACATGTGCTC	2	+
chr1	55417045	55417066	GATGGAATCCTAGGGGGTCGAA	2	+
chr1	58371803	58371820	AGCCCCTTTGCCATTCCT	2	+
chr1	58436212	58436228	ATTGATGGGGACCCGCC	1	+
chr1	59247465	59247479	AAAGTCCAACGTTCC	1	+
chr1	60328726	60328748	TGATCATCTACATTGGAAGGTGA	5	+
chr1	60338782	60338808	TTAATTTTGCCAGTTGACTTTAAAAAC	17	+
chr1	60338992	60339018	TAATACTTAATCTTAGAACATTAATTG	6	+
chr1	61079783	61079803	CATTTTTTCATATACCCACTG	1	+
chr1	61558314	61558343	ATTCTTGCTAGTTTTGTTCTGCTGTACCTC	4	+
chr1	61560937	61560965	AGGCACTGAGTAAGGTTTGTCATAGTCAT	12	+
chr1	61564256	61564272	ATTCCTGTCAGGGAAAG	1	+
chr1	61614142	61614164	ATAGTGGGTATTTTGTTGAAGGC	1	+
chr1	61651372	61651392	AGTTTTCAGAACCTGCCATCC	5	+
chr1	61775261	61775278	ATAGAAATTTAGGTGGAT	1	+
chr1	61922552	61922580	ACCAGACAGCGAAGCACCCCTTTGCTTCC	4	+
chr1	61922686	61922713	ATTTTTATATAGTTAATGTAGGATAAAG	5	+
chr1	61940930	61940956	AGTACACCAGTGGAATTAGCCCCTGCC	18	+
chr1	62237728	62237755	ATCTCTGAATGCAGCGTTAGCATATTTA	20	+
chr1	62449625	62449654	TAGCTGGGACTACAGGTGTCCACCCTCATG	1	+
chr1	62907163	62907189	CAAGTTGTTCCTGCAGCACAGTCTTCA	2	+
chr1	62910593	62910620	AGCATAGAGATGGACAGTATGAGGCATT	21	+
chr1	62913049	62913068	ATTTCAAGGTCAGCTGGTAT	1	+
chr1	62914184	62914214	CACAATTTGCTTCAGTAGAAAGGATTGTAGG	7	+
chr1	62915929	62915954	TGGTGGTGGACTTTCCAAGATCAACA	4	+
chr1	62916272	62916300	AAAAAAAATGTAGAAGCTATTGGACTTCT	7	+
chr1	62916818	62916848	AATTTTTAGAACTCATTTTCCTCAGTAGAGA	5	+
chr1	62917226	62917256	TTATATGTATTTATGAAGATGATTCTGTACC	1	+
chr1	63486442	63486458	TGATGAACGCTGACGAT	1	+
chr1	63902614	63902640	CTGTTCTTCTTGGTATACTTTAACATT	25	+
chr1	64089545	64089571	ATCCAGCTAAGTTTCATTGTAACTTCA	8	+
chr1	64484552	64484565	GACCCGGGTTCGTT	2	+
chr1	64646009	64646034	TATAAGAGACTTCTAAAGAGACTTAC	8	+
chr1	64646559	64646584	TAAATTCAAGTTAGTTTTTTATAAAG	6	+
chr1	64896998	64897015	ACTTCACTTCTAAAACAG	4	+
chr1	64942333	64942358	AAAAGCATGTTGAATGACTTCTGATA	17	+
chr1	64959312	64959342	CAAACGGCTCAACCCAGGGGTTGTGGCAGCC	4	+
chr1	65134388	65134417	ATGAAATCCCACGCACCTGGTCGTTTGAAT	5	+
chr1	65158474	65158498	ATTTTAGACTCACATTTTGTGATTC	6	+
chr1	65237257	65237287	TAATGACATTACATTGTGAGATTTGTAACAC	1	+
chr1	65347041	65347060	AAAGAATCTGTGGTCTCCTG	1	+
chr1	65695695	65695718	TCTATTCCATTACACATTAACATG	6	+
chr1	65872439	65872464	TTTTTGCATAGGAAGGATGGTTAGAT	11	+
chr1	65893916	65893939	ATTAATATTTCTCTTAGTTGGATA	10	+
chr1	65899265	65899292	AAAATAGAAAGTAATAACTAAAGGGTTA	5	+
chr1	65951525	65951552	AAGAATGAGGATGGGGAATGACGTAATT	1	+
chr1	66033343	66033372	TTGAATATTTTCACTGATAATTGCTTTTGT	1	+
chr1	66451270	66451295	TGACAGGTTAATATTATCTTTGGGAA	6	+
chr1	67149537	67149563	CCACCAGACCCAGCTACTTTTTTTCAG	5	+
chr1	67409815	67409840	ATTATTGTGAGTAACTGAAGAACCCT	2	+
chr1	67417461	67417483	CCCACTTTCCTTATTTCTCACAG	2	+
chr1	67417855	67417881	CCTTTTTATACTCTTTTAACACTTACG	9	+
chr1	67425955	67425980	GAAAAACTCTCCAAATGATTGAATTT	1	+
chr1	67427508	67427530	TAAGGGTAGAGAAAATTTGTTGT	1	+
chr1	67449014	67449042	CCCATGTGCATTCATGATTTGAGTGCATT	3	+
chr1	67450716	67450745	ATGAGGTTTCATAATTCTGCCTTTTGCAGA	5	+
chr1	67452575	67452596	TGTAGAAATGTTTTTAAAGATT	1	+
chr1	67452994	67453021	GTACATTTCAGAACTTTTGAACTTTTGA	23	+
chr1	67909904	67909925	AAGGATTCAAGACAGCAACAGC	10	+
chr1	68153546	68153564	ATGCAAGGATTACAGAAAC	3	+
chr1	68153929	68153957	TAAGTTATTTTATGACATGAAAAGTTATT	3	+
chr1	68531652	68531669	ATCCTACTCTCCTTCAAG	3	+
chr1	69242867	69242892	GATCATCCGTCCTACACTTTCCCACA	8	+
chr1	69420483	69420505	CTTAAACTCTTTTATTTCTACCA	7	+
chr1	70320548	70320569	TTGGTTCCCTGCCTTTAGCAGA	9	+
chr1	70411184	70411204	CATGCTTGTTTTAGAATCATT	4	+
chr1	70675590	70675615	ATTCTTTTCTTTTCAGTGAAGACAGT	4	+
chr1	70675747	70675774	TCTTTGTTTTCTCTGCTTCTCTTATATA	31	+
chr1	70694273	70694298	CTAAGATGACCATCTACCTCAGTAGA	3	+
chr1	70697908	70697932	CTTAGAAAAGAATGTGTTCTAATGC	24	+
chr1	70700163	70700193	ATTGGACCACAGCCATTTGTTTAGGTATCGT	5	+
chr1	70701487	70701508	AAGGGACAACTTCGTTTGAAGA	1	+
chr1	70716860	70716889	TAGAGCCATGTAGGAAATGCACTGATTGCA	13	+
chr1	70717467	70717491	GTATAAAACCAATAAATTTGTGTTA	9	+
chr1	70717532	70717561	ATATGCAAAGTAGGCAACTGTTTTCTTAGT	8	+
chr1	70717611	70717651	ACAGTCTGTGCCATGTTGATGTACAGTTTCTGAAATTGTTT	6	+
chr1	70718094	70718121	TTTGGGTGGCTGGGGTTAAGGGAAAATG	3	+
chr1	71024382	71024401	AGAAATGTAACTTTGCTTTT	12	+
chr1	71715642	71715665	AAGATTGGCTTTCTTCAAATTTCC	1	+
chr1	71917827	71917845	TCACACATATCCATTCATG	3	+
chr1	73188234	73188263	ATGACTCCCAGTTCCATCCATGTTGCTGCA	6	+
chr1	73374928	73374953	ACGAGTGAGAACATGTGGTGTCTGGT	21	+
chr1	75200020	75200048	CAGATCGACTGTGGTGGTATCACAGTGCT	16	+
chr1	75213976	75214005	AGTCACCTCAGTCAGATCAGAATTTGTGTG	19	+
chr1	75214455	75214480	TGGTTTCAGGAACTCTGGCATAACGG	21	+
chr1	76252921	76252950	TTTGGTTTTGTTTTTGAGTCGGTCTCCGGT	3	+
chr1	76253225	76253248	ACACTTTGTTATTGGAGAAACATG	4	+
chr1	76255658	76255688	ATTAATGTTATTGACGTAAATAAAGTTGTGG	17	+
chr1	76257901	76257925	TCAGTTGCATCAAGTAAATTCTGAT	3	+
chr1	76259492	76259524	AAGCAGATGCATGCTTATCAGTGAGTACTGAGA	6	+
chr1	76259815	76259843	TAATTGGAAGACTTCATTGGATTGATAGA	13	+
chr1	76259953	76259980	TTTCAGCGTTTGCATTACTTCATGGTTC	5	+
chr1	76260327	76260345	GTGAGCTAGATTCATTGAA	4	+
chr1	76316943	76316965	TTTCTTTTTTTCTGCCTTCTTTT	2	+
chr1	76575264	76575287	CTGTCTCAATAAAGCATGTGAAGA	16	+
chr1	76592612	76592642	CAGCAAGGATGTGAATGTCATACCTTCAGTA	2	+
chr1	76643627	76643651	GTAACAGTTAGGGAATAGAAAGAAA	1	+
chr1	76902442	76902468	CTGTCTTGAATGCTGGGTAAATAACTG	6	+
chr1	76981174	76981192	TGAGGTGTTTGGTTAAGTT	1	+
chr1	77095119	77095145	ACTATCTCAAACACATAAATCAAAATG	7	+
chr1	77165917	77165940	AAAGGTCATCGCAGATAACGTGAA	11	+
chr1	78109760	78109784	TTCTTTTTGAGACGGCGTTTTGCTC	2	+
chr1	78254597	78254624	ACATTTAGGATGGGTTTTTCTATTTCTG	16	+
chr1	78269058	78269079	TAAATATTCAGGTTCTGCACAG	6	+
chr1	78269450	78269470	TAACGGGGGGTGGAGGGGAAG	3	+
chr1	78280334	78280361	TAGTCCTTATTGATTATTTAGTTAAGCT	3	+
chr1	78326840	78326869	TGAAGAGTAACTTTCTTTGTAGCTTGTTAT	6	+
chr1	78342287	78342312	TCCTTCCTTTTAGTTATTCCCACAGA	17	+
chr1	78344853	78344881	TTATTTGATGTAAATTTCAAAATGATTAT	12	+
chr1	78345172	78345199	AAGCACTGTAACATGGATGTATTACTAT	5	+
chr1	78414105	78414133	TTATTGTAAAGCACAAAACAGGCATTTTA	1	+
chr1	78470931	78470957	AAGAGGTCGCAGAAGCTTATGAAGTAT	5	+
chr1	78482045	78482065	TTCATTAAATTGCATGAATAG	2	+
chr1	80060961	80060981	TGTCATTCTCCCAGGTTTCAT	2	+
chr1	80922045	80922066	ATGTTCTGTCTTCTGGCAAGGT	9	+
chr1	81474311	81474328	AACTTTCAACGGATTTCT	1	+
chr1	81701225	81701246	ATGAAAGAGTATTTGTAGAAAA	2	+
chr1	82267460	82267480	GCCCCCGGCGCCCTCCCGCCC	9	+
chr1	82345037	82345061	TGTTTTGACCTTTCTCTGCCACTGA	7	+
chr1	82350959	82350985	TTTATATATGACTCTTTTAACCTGATG	5	+
chr1	82385536	82385553	AATAAGTTGGTTCAAGGC	1	+
chr1	82456555	82456584	ACTCTCTTTATACAAGCATGCCCAATCTTA	16	+
chr1	82456866	82456889	TATTAATAAATAAAGACACCATTG	2	+
chr1	82898709	82898723	GGTCCACTATTAAAG	2	+
chr1	83408350	83408369	CAAAAATGAAAAAAATTATG	7	+
chr1	84545119	84545149	AAATAGCTTTTTTCTGTATTAATAAAGTAGA	2	+
chr1	84961583	84961612	ACAGAACACATACCTGAAATAATTCTGAAT	5	+
chr1	84961962	84961988	AGGAACTTGGACCACGTTTTACCTTAA	2	+
chr1	84963158	84963185	CTGAGAGAATGATATTGGATTTTGCTGA	6	+
chr1	84963310	84963332	TGTTTATGTAGAAAATACAAATA	4	+
chr1	85270464	85270484	ATGGTTGTTCTCTCCTGGGTC	1	+
chr1	85946196	85946217	AGCTGGCGGATCACCTGAGGAC	1	+
chr1	86173774	86173795	CCACTTCCTTCCTCTCCATCCC	1	+
chr1	86998519	86998546	TGATGACCTATGATGTGGAGCATCTTTT	1	+
chr1	87185243	87185271	CGTATAAACAACCCAGAACTTTTGGGACA	1	+
chr1	87208835	87208856	GGAATGGATTCAGACTGGCTAA	1	+
chr1	87211721	87211743	TCAGAAAAATTGATGTTGCAAGA	1	+
chr1	87213508	87213531	AAAGAATTGTTAATGCTTTTTTAT	1	+
chr1	87213649	87213671	TTTTCTGTGCATTTATAGATATT	10	+
chr1	87382190	87382215	CAAGTAAATCTGAGTGAAGTGCAACT	5	+
chr1	87384962	87384986	TCTTGACTTTATGGTGTGTTTTGCT	6	+
chr1	87450208	87450234	AGATATGCTGAGCTTAATCGTGTTTTC	7	+
chr1	87491285	87491311	TTGCATTTTAAAATGTTTTTGTCTAGA	2	+
chr1	87775094	87775113	GGACTGGCGTGGACGCTCCT	1	+
chr1	87796047	87796073	GGGCTGAAATTGTAACAAAAAGCAATT	1	+
chr1	87810918	87810945	AAACGTGTTTCAATCAAAACTGACCATG	9	+
chr1	89155509	89155532	AGTATGGATTTAGTAATAGACAGT	9	+
chr1	89165044	89165068	TTTTGCGTATAGGCTAGAATTATTT	4	+
chr1	89282369	89282394	TGTGTTGGGAAGTCTAAGCCCTGATG	2	+
chr1	89299502	89299527	ACTTAACTATGTTTTATAAAAAGAAA	1	+
chr1	89301235	89301261	TTTAAAATATATATATATTTTAGTCAG	13	+
chr1	89301356	89301381	TTTTAGAATGGTACACTATGCATTCA	3	+
chr1	89301573	89301599	ACTAATTAACTTTAATAAACATTCTTG	5	+
chr1	89991047	89991074	TGGGAACTATTTTATGCTCTTGGGAACT	3	+
chr1	89995311	89995341	ATGGTTAATGATACAGAATGGTTAAGCCTTA	22	+
chr1	90179351	90179378	GAATGGACTCCTGATAAACTGAGGCAGA	20	+
chr1	90286851	90286873	GTTGGTGCGCACCTCTCCCGGCA	6	+
chr1	90288252	90288270	GATCAGACCTTCCTCGCCA	4	+
chr1	90333820	90333843	AGCTGACACACCAAGATTTTGAAT	21	+
chr1	90348235	90348253	TGGCGCCAAAGTGCTAATA	4	+
chr1	90399197	90399216	CTCAAAAGTAGAACATTTTG	1	+
chr1	90399758	90399784	CTTTATCTGCCTCTACACTCTCTTCTG	4	+
chr1	90400000	90400024	AAAAACTCAGGCAGCACATTTCACG	9	+
chr1	90400090	90400107	ACCTCACAGACCTGGATG	2	+
chr1	90401191	90401210	CAAATGGGATTTAAACTAAG	3	+
chr1	90495637	90495665	ACAGTTGTTTCAGCTCCATGCCTAGGGAC	20	+
chr1	91192636	91192653	CCCACGCCGGAGGTCCTG	1	+
chr1	91207020	91207037	AAATCCTAACTTGGGCTG	2	+
chr1	91852917	91852941	TCCCTGTGGTAACTTTTCTGACACC	17	+
chr1	91978809	91978829	TTAAAAGACCCTACACAAATG	3	+
chr1	91978886	91978911	AAGTACCGACACTGTTTTAGAAATAT	5	+
chr1	91983149	91983170	ATCAAAGTTAAGTCTGATGCTC	3	+
chr1	91990959	91990976	CTTAGGTGGGTTGGGAAG	2	+
chr1	92537655	92537681	CAGCAAAATGACATTGCCTATTTGAAT	23	+
chr1	92547179	92547209	GGAGCGCCGTGGCGCGATCTCGGCTCACTGC	1	+
chr1	92643586	92643614	CAGTTTTTTATTTATTAAAAGAAATTAGT	12	+
chr1	92691487	92691506	TGGATTTTGGTTTGACTGTA	6	+
chr1	92926064	92926092	CTCCTGCCTCAGTCCCAAGTAGCTGGGCT	1	+
chr1	93299411	93299441	CATGCCTGTAATCCCAGCACTTCGGGAAGAT	27	+
chr1	93301313	93301338	GAAGATGGGATTTTGCCTTGTTTTTA	18	+
chr1	93301832	93301862	GTCAGCCAGGTGCCTTCACCTGCTATTTGGA	36	+
chr1	93307347	93307373	TGCTCAGAAGAAGGATCGGGTAGCTCA	35	+
chr1	93307443	93307471	TTTTTCAGATATAGATAATAAACTTATGA	6	+
chr1	93582964	93582989	GAAGATATATTTCTTAGATGAAGATT	2	+
chr1	93591443	93591471	CTACTTATGGAATGGGCTTTTTTAGTTGG	31	+
chr1	93594629	93594658	CTGGTCCTATCCCTTCCTCCCCATCATATC	18	+
chr1	93600437	93600460	AATGATTTTAAACTTAAGATTTTC	2	+
chr1	93602328	93602368	AGACTCAGAACTCAGAAATTGTAAAAGATGATGAAGGCAAA	20	+
chr1	93622447	93622474	ATTTCCTTAGTATTGAAAGATAATTTAT	2	+
chr1	93725521	93725551	AATTGTAAAATTAGTTCAGTATTGCTATCTT	7	+
chr1	93827177	93827202	AATTACTTTTACATTTTCCCAACTAG	22	+
chr1	93844908	93844931	AACAAAGCATTAAAAAGATCATGC	1	+
chr1	93881626	93881647	GGACTAGGTGAAGAAAAACTGC	8	+
chr1	93917561	93917590	AACTGAAAAATGTGGGTTGAGTGATAGATT	20	+
chr1	94012941	94012968	GAGGAGACAGAAGACATAGCAGTGACAT	24	+
chr1	94028398	94028428	CTCAGAACTTTAAAAAATGTCCCCAAAGAAA	6	+
chr1	94182477	94182496	GCTGTAGATGGGCTCGGTAG	1	+
chr1	94313129	94313157	GGCTCCGTGGCGCAATGGATAGCGCATTG	16	+
chr1	94313183	94313214	AAGGTTCCGGGTTCGAGTCCCGGCGGAGTCGT	21	+
chr1	94927545	94927575	ATCTTTTTCAGTCAGTCTCACCTACGGTGAT	29	+
chr1	94983045	94983072	AGTGAAGAACCCTATTTAAAACTGGGTC	4	+
chr1	95381733	95381744	CTACCGACGATC	3	+
chr1	95447369	95447385	CACCACTAGAAACACAG	3	+
chr1	95601018	95601044	TCTCAGCTTATTGCAACCTCCGTCTTT	16	+
chr1	95658472	95658499	ATGTTGATAGAGGACTATTTAGGCTAAT	35	+
chr1	95711290	95711319	ACAAAAAATAAATACAAATTAATTTTCATG	6	+
chr1	95712404	95712434	TTGTACTTGCTCTGGTAAAATGAAATGGAAG	2	+
chr1	95769658	95769678	TTTTAGACCTTTGGCATTTGA	1	+
chr1	95886567	95886585	GGAAGGTTGGGTGAGTGGT	1	+
chr1	96477840	96477858	TGTTAAGTTGAAACATCGC	1	+
chr1	97195076	97195103	TGACACAGTTCACTAGTGAAGCCATGTG	13	+
chr1	97195692	97195718	TTGAAGTTTATTGATTTTATTAATCTC	5	+
chr1	97216669	97216699	CTGTTGTGGCTTTGGTTTGTTTGTAAACAAT	6	+
chr1	97226642	97226667	AAGAGCAGATCATTAATTTTTTGTTT	3	+
chr1	97250772	97250798	CTATTGCTGCAGCATTTGCCAAGGAGA	5	+
chr1	97254834	97254862	CATTGACGTTAAAATAGTTATAATTGTGA	13	+
chr1	97260867	97260891	AAACAAATATGGGGAAAATTATATG	2	+
chr1	97262788	97262818	CATGATGCATCCTTATTCTTACCTTTGGAGA	3	+
chr1	97268297	97268322	TATGGAATTTAATAGAATTTTTAAGA	3	+
chr1	97268577	97268607	ACTTGACAACAAGTGAACGTATCCATTGAAT	10	+
chr1	97268626	97268651	ATGGGGAGGATAGTGAGAGGTATAGT	6	+
chr1	97327855	97327884	GATGGAGTGATGCCCAGATCCTTGGGCAGC	14	+
chr1	99082609	99082628	CATGTAATTTCTCTATTGTA	10	+
chr1	100327163	100327191	CGTTCTCTGGATTGGGAAAATCCAACAGA	1	+
chr1	100389063	100389089	CGTTGGTAAATTTTTAGGATATTGTGT	16	+
chr1	100514987	100515014	ATATAGACTCCTTAGCATGGAAGCTGGT	34	+
chr1	100523042	100523072	CTTGGATTGCAGGCGCCTGCCACCACGCCTG	10	+
chr1	100547637	100547664	CCGGAACATACCAATTTAAGCTTAAGGT	5	+
chr1	100547719	100547748	CGCCAGGAGAGGCCAAAGAACCTTTACTCC	2	+
chr1	100548156	100548182	TTTGTTTTAACATTGTAAAATTTTGAG	15	+
chr1	100548881	100548902	GTAAATATTCTGTTAATAAAGT	9	+
chr1	100614601	100614625	TCCATCCGTATTTATGGAGATTGGT	5	+
chr1	100731944	100731970	CGGGTGGAGGTCGATGGCAGCATCATG	12	+
chr1	100740406	100740435	AAGTGATTGTTCGAATGTCACCAGTTAAAC	15	+
chr1	100749736	100749764	AGACTTACTTTGTATTCAGTGTTGTACCA	15	+
chr1	100756085	100756111	AGGAAGCTGACGCAGGAGGATCACTTC	6	+
chr1	100757004	100757033	AAAGATACTTATATTATTGAATGCCAAGGA	4	+
chr1	100757235	100757261	CTGAGAGATGGACAATGAAATATCAGT	13	+
chr1	101443706	101443745	TGTGAAGGACAGTATCTAGTTTATCTGTAGGTCAGTGTTC	19	+
chr1	101507699	101507722	CAGGCTCAATAGTATTTCCGTTGT	27	+
chr1	101525627	101525656	AACTTCTTTTTACAGTTGGGTGGGTGTGTG	28	+
chr1	101904006	101904024	TTTCTATTGTCCTACGCTC	1	+
chr1	102344388	102344410	TCAGCTATAGTTCAGTTGGCAGA	2	+
chr1	102876699	102876715	AAAACAGTACCAGGTTT	1	+
chr1	104082882	104082906	GTGTATAAGTTGTATATGAAACTTA	6	+
chr1	104089175	104089200	CAGAGTTTGTGGTATGTATTAATTTC	4	+
chr1	104091838	104091865	AAATTAAAAGTAAGAAGAAGTAGAAAAG	10	+
chr1	104095718	104095742	TTCTGAGATGGCTTGAATATTTGAA	4	+
chr1	105174305	105174327	CTTGTTAATAATCATAAATAAAT	2	+
chr1	105433307	105433324	TTCGGGCCGGGGACGGTG	1	+
chr1	107608878	107608902	TTGAGTGCCTAATGTGTTAGATAAA	13	+
chr1	107683823	107683844	CCGCCGGCGGCCGGGCGCGATC	1	+
chr1	109143897	109143923	TATGTGTTTGTGCGTGTGTGTGTGTAT	1	+
chr1	109241280	109241310	CGATCTTTTCTCACAAAACTGGAGTGGTTTT	3	+
chr1	109241948	109241975	GAAGATCCCGAAGTATTGACCGGGGGTT	4	+
chr1	109243097	109243122	ATAGGAGAAGTATGTGCTGCCAATGT	20	+
chr1	109244481	109244507	AGTGAATTAGTGCTATAGACACCCAGA	1	+
chr1	109311129	109311159	TAGATGTAAAGATACAGAATCAGAAGAGTGC	10	+
chr1	109324838	109324865	ATGTCTTGGTAGGCTTAGGACTTATTTT	10	+
chr1	109440184	109440206	AATTTTGACGAAGCCATAGTTTG	3	+
chr1	109472700	109472729	AGTCTATTAAGGCATTAATACTTCTCTGGA	2	+
chr1	109506266	109506289	CCTGGAACTCAAATATATACAACG	8	+
chr1	109638494	109638517	AAGGATCAGCTGTTGGATGTCTAG	3	+
chr1	109643107	109643130	CCACGCTGTGGTCCCCGAGGTCCC	9	+
chr1	109653238	109653266	AAGGGTCTCATTTTTACTTTTCTTATGCT	27	+
chr1	109758791	109758815	TCAGATCAGAGGATGGAGTTCTTCT	13	+
chr1	109759340	109759370	CTCAGATGATCCTCCTGCCTTAGACTTCTGA	4	+
chr1	109759691	109759716	ATCTGATCATTTTACTTGAAGGCTTA	2	+
chr1	109764197	109764226	AATAACTTTAACAAAATAACTGGATACAAT	4	+
chr1	109770665	109770690	TATGATGATCTATGTACAGGGAATGA	2	+
chr1	109778016	109778036	ACACCCGTGGCATCTTCCGAG	11	+
chr1	109807874	109807903	GATGTCAGCAAAGGCTTTGACCCAGACTGC	21	+
chr1	109825791	109825812	TTCGAATCTCTCAGGCCCCACC	1	+
chr1	109972235	109972256	TGGCCTCCAGATAAGGATTGAT	10	+
chr1	110187680	110187696	GGTTGACTGGACTGGTC	1	+
chr1	110305510	110305533	AGTCTAGAGAACATACATGTTGAA	14	+
chr1	110438375	110438393	TGGTGTGACCTGCAGGTGA	2	+
chr1	110472617	110472647	TGAAGATGGGCCTTTGAAATATAGGTATGCA	2	+
chr1	110590946	110590971	AGTGAGATTCTTCAGAGCTCTTCTGC	4	+
chr1	110603928	110603956	AGAAAGAAGTGAAGTGGTGTACCCACTGT	24	+
chr1	110607746	110607772	TGGTCTGGGCGGATCTGCTGGGGCCAG	4	+
chr1	110635101	110635125	GAAGACTTAAATGTGATTGTATCAC	1	+
chr1	110643699	110643722	CCCATCCATCGACCTGCCTCATCG	2	+
chr1	110886434	110886457	TGTTATCAAAGCTGGTAGTTTTGA	7	+
chr1	110890304	110890326	TAGTTGCAGACGAAGACCACCTT	3	+
chr1	110901095	110901122	AGTTAGACAAATGTATTTACTAAACATA	1	+
chr1	110907053	110907077	ATGAGAAGGAACTGACTGCTTGATC	1	+
chr1	110907593	110907622	ACACTGAAAAAAGCAAATAATGTCCTTAGT	8	+
chr1	110908266	110908293	TTGTAGACATTTCTAGAAAGGAAGGAGT	2	+
chr1	110908468	110908494	TTGGACAAAAAGGTAGACAGTGCTACT	15	+
chr1	110911213	110911241	TACTAGTCCAGACTCTTTTCTTATATCTA	4	+
chr1	110914966	110914990	TAGGTAAGTAAAAAATGAGAATCTC	5	+
chr1	110915143	110915168	GGTAGTTGCTGCTGGAGTCAGAAGTT	2	+
chr1	110915359	110915384	CTTATAGCTTCCTTTGACTTTTTTGT	13	+
chr1	111162035	111162049	TCCCAAGGGTATGGC	1	+
chr1	111709557	111709579	TGTATGTATAAGGATAGTATAGT	1	+
chr1	111713914	111713936	CTGATGTAATAACTGCCTTGATC	2	+
chr1	111722399	111722428	GAAGAGAAAGGGAGATTTTAATCTTCATTT	13	+
chr1	111814743	111814761	TGTGCAGAAAATCAGAGCA	4	+
chr1	111993629	111993651	AACCACTATAAACTTTCACCTAG	3	+
chr1	111996891	111996921	CCTCTTCCTGAATACGGAGGAAAAGTTCGTT	2	+
chr1	112004013	112004041	TTAAAGATGTCATTGAACTACTGTCTTGT	6	+
chr1	112180458	112180487	TTATAAAAGTTCTACTATGAATATCATTAT	11	+
chr1	112195238	112195266	AAATATAAACAGAGACCTTAGGGAAACGC	4	+
chr1	112248311	112248341	CCTGCCCTGAAGAAGTTTGCATCCTACTGGG	2	+
chr1	112255178	112255208	TTGCACAAGTTCCCTGGAGAAAAAAATTGCT	3	+
chr1	112255498	112255524	ACTTCATTTTATATTTAAAAAATTATG	4	+
chr1	112309945	112309969	CATTCTTGTAGAAATTTGTAGCATG	10	+
chr1	112310768	112310792	TGTACATACTTGTCTAGGTAGTATA	4	+
chr1	113198564	113198594	ATTAAGAAAAATATTGATTAGAATATTTTTT	3	+
chr1	113212892	113212933	TACTGTTGAACCTATAGCGTTGTCTTGATTCTTTTGTGTTCT	48	+
chr1	113214059	113214084	GTTTCTGCTCAGTAATATAGTCAAGC	5	+
chr1	113231227	113231248	AAAAAGAACTTTATGTCTTTCT	3	+
chr1	113239093	113239120	ACACACATCTTCATCGATGAGGCTGGCC	17	+
chr1	113241072	113241098	TGGGCGTCATCTCCCCGTACCGGAAAC	1	+
chr1	113557416	113557439	TTGGAACCCAGGTTTGCCTGATTT	17	+
chr1	113589413	113589441	ATCAGTGTTACATTTGTGGTCAGATGAGC	2	+
chr1	113657156	113657176	ACTAAAGATGATGGGCCTTTG	4	+
chr1	113667479	113667509	AGATCTAAAAATTTTATTTAAAGTATAAAAA	11	+
chr1	113673153	113673175	ATGGAATAATCAGCCTTTTTGGT	11	+
chr1	113674190	113674219	TGCCCATACAGTTGGCAGATGTTTTTTCCC	18	+
chr1	113978703	113978731	TAATACCTGAATAGTTCAAAATGATGAAT	4	+
chr1	114075522	114075552	ACAACAGACTTTTTCCAACTGAATTGAGATT	3	+
chr1	114230813	114230836	GAAGGCTTATAAGGAGTTAGAATT	9	+
chr1	114231765	114231790	CATGGGCCCCAATAACAGCAGGGAGC	6	+
chr1	114454988	114455016	CCTATGGAATCCTTCTTTTTATAACTAAG	7	+
chr1	114488648	114488677	AGGTAAATAAACTCTTAGAGCCTTTGTTTT	12	+
chr1	116027005	116027028	CCATCGTACTCCAACCTGGGCAAC	9	+
chr1	116198624	116198651	CTAATTTTCTAATAATTGTTTTCTAATA	1	+
chr1	116932172	116932194	AACATTTTATCCACATCATCACG	2	+
chr1	116932271	116932296	TCTTCCTCATCGGTATCATCGTAGCC	25	+
chr1	116937337	116937361	CCTTGATGTTTCCAGAGAAGGCAGC	14	+
chr1	116941304	116941325	ACATTGGGGTTGCTATGGGGAT	4	+
chr1	116941354	116941379	GCTGACATGATTCTTCTGGATGACAA	1	+
chr1	116941595	116941617	CTTAACCAGTAACATTCCCGAGA	10	+
chr1	116941663	116941692	TGGGGACTGTCACCATCCTCTGCATTGACT	5	+
chr1	116944818	116944844	CACAGTGAATGACTCTGCATTTCAGAT	12	+
chr1	116946527	116946552	CTTCCCCTACTCTCTTCTCATCTTCG	5	+
chr1	117467399	117467413	GACGATCCAAAGATC	1	+
chr1	117530863	117530886	GGAAACCCAGCAATTTGCTGTTAT	6	+
chr1	117563913	117563939	CAGGTAGCACTAGGACTAGTGGATGGA	20	+
chr1	117627807	117627831	ATGATAGTAGGGTAACTTGTAGACA	4	+
chr1	117657617	117657645	AGAAAGTGCTCTACTTGTGTTATACTTGT	33	+
chr1	117661347	117661369	TTTTAGGTCCACCATGGTGTGGT	17	+
chr1	117870591	117870607	TTCCCCACACCACTTTC	1	+
chr1	117961679	117961701	ATTCTGGGTACAGCAAGTAGGCC	17	+
chr1	118036110	118036130	AATTTATTGTAGTCCAGGTGC	1	+
chr1	118143921	118143939	GAGCTTCAGGCATTCTGGC	1	+
chr1	118502283	118502309	TTTAAAAATCTTTCTGTGCTCTCAAAG	5	+
chr1	118573747	118573772	GTGTGTGTGTGTGTTTACTATGATGA	1	+
chr1	118955798	118955814	TCCACAGCATTTGCACC	1	+
chr1	119684733	119684759	TCCTTGAGACCATCAGATAGAGTTTGT	13	+
chr1	119711113	119711132	CTCTCTTTACTACCTTACTG	3	+
chr1	119728818	119728839	TTAGAGTTTTCATGTCATCTGC	16	+
chr1	119781535	119781561	ATTACTAACCAAAGTCAAAGTATACTT	8	+
chr1	119833576	119833603	ATTGGGAGCAGGCAAGAGAAGCCAAGGT	7	+
chr1	119946755	119946774	CTCTCTGCAGTTTCCCTCAG	1	+
chr1	120252885	120252903	GTGAGCCCTGGGAGGAGTT	2	+
chr1	120273408	120273428	AGTGCTTGGTGCTGTTGTGGA	16	+
chr1	120284464	120284490	CAGGCGGATGTGAACTTGGTGAACGCT	16	+
chr1	121475417	121475440	TAGTTTCTGAGAAGGCTTCTGTTT	4	+
chr1	144016379	144016403	ATAATACAGGACACAAATTATCCTT	5	+
chr1	145017927	145017955	AGCACCCAGATGCTTCAGTCAACTTCTTA	3	+
chr1	145112470	145112498	CATGGTGGCCAATATCGAAGAAGTGTTAC	1	+
chr1	145115772	145115800	CAAGAAATACCGCCAGGATGCGAAGTACT	6	+
chr1	145116185	145116211	CACTGGCTGGGGCATTCTCATTCTCTG	9	+
chr1	145287523	145287551	AGTTAAGTGGCCCGAGGTTTTATAACAGC	13	+
chr1	145288108	145288135	TGATGTGGTAGCATTTGTCAGTACTCTG	11	+
chr1	145289114	145289142	AGAGTGACTGCCCATAGGTACAGGCATGC	7	+
chr1	145441899	145441922	AAAGCCATTTTTGGAGCCTATTGC	13	+
chr1	145441940	145441963	CAAATATTTTCATATGGGAGGATG	5	+
chr1	145442067	145442092	AAGCTGAAACTGGTCTACTGTGTCTC	3	+
chr1	145466620	145466645	GGAGCTGCTGTGACTGCAAAGCAATG	4	+
chr1	145499477	145499505	CTCTACAGTAGATGGGGGTTATGGTTGAA	5	+
chr1	145501055	145501083	CTTTTAGAAATAGATTAGGTTCCAAACAG	19	+
chr1	145511034	145511060	CAAGTGAAGCAGCACAGTGCTGAGAAA	3	+
chr1	145513301	145513330	CTAATCCTACAGTCTCAGAGATGCTGTTGT	20	+
chr1	145577144	145577160	CTGACTCAGAGGCTTTT	6	+
chr1	145690738	145690765	ACACTGGTTTTGAATTGGGGAGGAGGAT	19	+
chr1	145691226	145691256	TTGAGGAGTTAGGATTCTTCAGGGATTTATT	9	+
chr1	145695957	145695980	AGAGAAATGACCAAAGAGGTTAAC	4	+
chr1	146743554	146743578	TTGAGAATAGTCAAAACTGAGTATT	4	+
chr1	146747028	146747057	ATGAACTTAACAGCAGCAGATACTGTGATT	2	+
chr1	147091572	147091599	TATCAACATGCCACATTCTCTGCCCCCG	6	+
chr1	147240957	147240975	GTTTGAATCCAGCTAGCCT	1	+
chr1	148248170	148248190	TCGAGCCCACCCAGGGACGCC	6	+
chr1	149099571	149099589	CCTGTTTAGCTAGTTCACC	1	+
chr1	149224571	149224592	TCTCTCCCTTTTTTCCCTCCCG	6	+
chr1	149816685	149816713	GAGTGACTTAATGTAATTATATTACCTGT	14	+
chr1	149858847	149858867	TTTTGCCTAACATCCAGGCCG	4	+
chr1	150048537	150048564	GTTTTCAGAGGCAGCAAATAAACTAGTT	1	+
chr1	150280636	150280661	CGGGCAGATCCGTGGCAGGGCTGCTG	30	+
chr1	150305162	150305185	AGATGATGGAGGCAGCAACACGAC	4	+
chr1	150316943	150316973	CACAGCAGAACAGAGAAAGGTCAAGAAAATT	13	+
chr1	150336902	150336928	AATTTTTCCGTGATTACTGACTGGTTT	6	+
chr1	150346569	150346599	GGACTAGAGGTTGTGACTTTCCGCCCTACCA	30	+
chr1	150359486	150359511	GTATATTTAATGGTAGTAAATGAGAA	7	+
chr1	150414400	150414421	CAAACAACCGAATAAGCAGTGG	10	+
chr1	150915088	150915110	AGTCAGCATGCGAATTCTGGGCA	10	+
chr1	150917148	150917177	GTGTAAAATAAGTGAATCACCTATATTGTA	3	+
chr1	150936361	150936384	TTATAATGGGGAGGGTCAGATGGC	14	+
chr1	151007324	151007342	AACAGATTAGAGGCCATTG	6	+
chr1	151050775	151050799	AAAATTCATTTTACACTGGGCGCGG	13	+
chr1	151089934	151089961	TGCCACTAACAAAGAAACCAAGGATAGG	4	+
chr1	151097157	151097186	CAGAATGGACTATATGTGATGACCACCTGT	14	+
chr1	151170249	151170269	CAGAAGTTTTACAGTCTGCTC	1	+
chr1	151178748	151178774	TTCCTGGAAAATCTCTCTTGTTGGAAT	6	+
chr1	151199839	151199866	GAAGTGTTGATTCCTCAGGAGAGACAAC	1	+
chr1	151204656	151204682	CTTCGCAAGGTAGATTCTCTGGATGAT	2	+
chr1	151209210	151209235	ACGGGGTGGTACCATGGAGACTGATG	9	+
chr1	151212844	151212873	AGAGATACGCAGTGAGGTTAATGGTGTTCT	9	+
chr1	151220834	151220864	AAGGGTGTTTAACCACCTCCCAGCTTTCTTC	9	+
chr1	151221813	151221837	TTATTAAGGACAGAGTTCTGTTAGG	12	+
chr1	151238826	151238851	AGTTTGGCCGCACTGGGCTTCCTGAC	28	+
chr1	151372540	151372565	ACGGCTCCTTGGCTCGTTTCCGCAAC	14	+
chr1	151375583	151375611	TTGGTTGTTTTCAGATGTCAAAGGTTCAC	7	+
chr1	151465838	151465863	AGAAAATAATAGAGCAGTGGTATAGA	2	+
chr1	151584749	151584771	GGGGTCTGGGCTCCACTGCGCCG	6	+
chr1	151598775	151598805	AGATGAGACCTAATTAGAATTAAATGAAGGT	21	+
chr1	151718601	151718620	CAAGCAATTCCTGCTTCAGC	5	+
chr1	152220671	152220693	TTTTTAAGGGGTTAGGAGGTAGT	1	+
chr1	152307607	152307631	TTGTAAACAGGAGCTAAGACCATGC	3	+
chr1	152681709	152681730	CTGAGGGAGGTGGCTGCTGCCT	1	+
chr1	153610175	153610203	TCGACCACTGAAATTTACTTAATGTCTAT	15	+
chr1	153614085	153614114	TAAGAAATGTAAGGAAAGGAGATTTGACTT	3	+
chr1	153614689	153614718	ATCTCAATCCCCTAACACCTTTTCTTCCAG	7	+
chr1	153616724	153616752	ATATGATACTTACTGAGTGAAGTGCAAGC	3	+
chr1	153617337	153617366	CATGTGATAGAGGATTCATTATGTGTGCTT	24	+
chr1	153617865	153617895	ACTTACTTGCCACCAGCTTGTGCATTTAGTG	18	+
chr1	153950677	153950705	ATAATGGAGTAATCATAAGTGCAATGAGA	2	+
chr1	153994717	153994743	ATGTCTCCGGTCCCAAAGCCCCACAAG	8	+
chr1	154017861	154017884	TATATTTATTTTTTATACTTTATG	6	+
chr1	154230857	154230884	TAAGTGGCTGACATTAGTAGCTTTTTGC	22	+
chr1	154232693	154232719	TGATATCTTAGCCAGGCATGGTAGCAC	1	+
chr1	154320051	154320072	CAGTCACCAGGTGAGCCTAATG	4	+
chr1	154951612	154951640	TGTATGTGTGGTGACTTGCGGATTTATGT	6	+
chr1	154982743	154982765	AACCAGGACTGGGGGATTTGGAG	9	+
chr1	155165028	155165049	TATTGCACTCGTCCCGGCCTCC	14	+
chr1	155286746	155286770	TAAGAGGGGGAAGTTACTGTCCCTG	9	+
chr1	155288676	155288702	CTTTCTACTCCTTCTACCTTCCTATAG	8	+
chr1	155300623	155300649	TCTTCCTTCCTATCTATCTGCAAAATG	11	+
chr1	155539993	155540015	TTTTGAAACCTATCAGATACAGT	7	+
chr1	155547727	155547753	AGTTTCACCCTGTTGCCCAGGCTGGTA	5	+
chr1	155678160	155678188	AACTTTGCAAAGATAGTGTATTTTCAACT	23	+
chr1	155697019	155697040	ACTTACCTTTCAAACCTGCCAG	5	+
chr1	156037463	156037483	AGGACGAGAACCTGAGAAAGT	6	+
chr1	156112789	156112818	CAGTGATTCTTGTGCCTCAGACTCTGAAGT	33	+
chr1	156182934	156182957	ACACTTTTCTTCAGAAGCTGGTCG	7	+
chr1	156186231	156186261	GCTGACACGCTGTCCTCTGGCGACCTGTCGC	72	+
chr1	156186405	156186432	CGGCCCGGGTCCGGGTCTCTGACCCACC	2	+
chr1	156186485	156186513	CTGCGGGCGCCCGGGGCGGCCGCGACAAC	24	+
chr1	156192730	156192754	AAGAAAGCGAATTGCATTTGTAATG	19	+
chr1	156203910	156203937	CATGAGACTCTGGGCTTGTTGCCCCTGA	1	+
chr1	156209586	156209611	ACATACACCCCCTTTAGATTCCTCTG	15	+
chr1	156561904	156561933	CCCAGGCCGTGGACCAGGAGCTATTTAACG	7	+
chr1	156699334	156699361	TGTAATCTTCCCAGATCCAAGGTAATAA	5	+
chr1	156754670	156754692	ATGGGCTGGGCCAGTGAGCTTAC	12	+
chr1	156814371	156814389	CAAACTTCGCATATCGAAG	1	+
chr1	157139860	157139887	AAACTCAGCCCTTGACACAAGGGTTTGT	3	+
chr1	157791247	157791263	GTTGTACAGTGATGATC	1	+
chr1	157981542	157981562	GGTGGGAGGACCGGAGGGCAG	3	+
chr1	160181441	160181463	GTGAGGAGATCACTACTGGCAGT	10	+
chr1	160184641	160184662	TAAAACTTTAATGGGAGGGGAG	2	+
chr1	160333272	160333298	CTCATTCTATTGTATCAGGTTTTGCTT	2	+
chr1	160397958	160397987	ACATCGGACTCTCCGGAACTTTCTCATCTG	5	+
chr1	160398239	160398264	ATTTTTTTTCCTTTTTTTTGGGGGGG	6	+
chr1	161090312	161090338	CGAAACCCAGTGCTATGTAGTGGCAGC	4	+
chr1	161127656	161127682	ACATCCTGCATGTGTACCTCTGAACTT	13	+
chr1	161128264	161128288	AGAGAAATGCAACCAATGAAGAATC	17	+
chr1	161128451	161128473	ACAGTACTGCTACTTAGTTTCTA	28	+
chr1	161132467	161132488	CGATTCCGAGCTGTCTTCCAGA	7	+
chr1	161180441	161180464	TGTTTACGACCAGGTTGAGTTTGA	14	+
chr1	161199595	161199621	AGATCTCCTGGAGCAGCGGCATCATGG	16	+
chr1	161334307	161334325	TTGAGGGACTGGTTCTTTG	2	+
chr1	161335935	161335954	TTCTGTGCCTTAATTATTTG	3	+
chr1	161336136	161336166	AGAGAAGGATATGGGAGTTTAGAGAATGCTA	2	+
chr1	161356378	161356404	TATGTTGAAGTAAATTAAAATGGAGAC	1	+
chr1	161582522	161582555	GTGGTGAGCACAGCTGCCTTTCAAGCAGTTAACG	7	+
chr1	161722994	161723016	TTTCATTGAACCTGTACAGTGGA	5	+
chr1	161724956	161724985	TAGAGATTTTAATTTTGATGGTATCTAATT	3	+
chr1	161725133	161725167	TTTTTTCTGTAGAATATGTACCTAGAAGTGGAATT	34	+
chr1	161760292	161760311	ACTAAATTAAAGAAAATAGC	9	+
chr1	161797682	161797710	TTGTGGATAGTAAAGAAGTCATCTAGCTA	2	+
chr1	161843682	161843711	TGAACAAATTAATTAGATACCAAATCCATC	1	+
chr1	161925198	161925225	CATGATTAAGAGGAGTTCTGGGGGCTCT	1	+
chr1	162186300	162186324	TTAGTCTCAGCTTTGCCTCTGAGTC	50	+
chr1	162254674	162254700	AGAGAGATATGGTCAACTACAACATTC	34	+
chr1	162330088	162330113	GAGGCTTGCCTGGCTGCACTAGCTTC	14	+
chr1	162341155	162341183	ACTGTGTAATTGTATAAACAAGATTATTC	3	+
chr1	162471263	162471285	ATGATGATTCTTTTAGAGAACTC	17	+
chr1	162475127	162475144	TACCTCACAAAGGACCTG	1	+
chr1	162475256	162475285	CATTATCAAGTACAGTAGTTTTGTTTACAT	2	+
chr1	162480825	162480855	TGATTAGCGATATTGAGCATTTCTCATATAC	5	+
chr1	162494463	162494483	CAGGTAGGCTTCTAAGCCTAG	3	+
chr1	162496451	162496477	TTTTATTTTTCATATATATATTCACTG	13	+
chr1	162496542	162496562	TTTATTCCAATATTATATATG	4	+
chr1	162498465	162498495	AAAGTTAAGCTGCATCTCTGTAGATTATTTA	15	+
chr1	162498604	162498624	AACAGTGTCAAAACTGGGGTA	6	+
chr1	162498962	162498987	GTTTCAGTAGCATATTGGTCTTGGCA	3	+
chr1	162505654	162505680	AGAAGGCTACATTATTTCTGCCAGGGA	14	+
chr1	162545237	162545264	TTTTTGAGAAAGAGTTTTACTGTCACCC	1	+
chr1	162560174	162560199	AGTCAGAATGGGAAAGACAACCCTAC	7	+
chr1	162560537	162560564	TGGAAACATTGCCACCATGACAGCAAAA	2	+
chr1	162566701	162566731	TTTTGTGTTAGATAACTTAGAAATTCAGAAT	17	+
chr1	162569231	162569257	CTTGGACAACTGAAGTTTAAATATCCA	1	+
chr1	162722911	162722932	TCAGGAGGCCAGATTCCAGATG	2	+
chr1	162737106	162737131	TCATCATCCTCTGGAGGCAGTTCTGG	12	+
chr1	162750396	162750420	ATGTCATTCTAAAAGAATCTTCAGA	2	+
chr1	162754416	162754445	CTGAGTTTTCTGCTACAATTAGCTGCATTA	2	+
chr1	163275317	163275338	ACTTTGGTGGCTTGCAGCCCTA	1	+
chr1	163299081	163299111	AATGTTATATTAGAATGTAAAATTCTAGCTT	4	+
chr1	163303676	163303700	GGTGAAATCTCGGCTTTTAGTGCAC	18	+
chr1	163306793	163306816	AGTTACTGGATAGCATATCTCAGA	14	+
chr1	163308777	163308801	TGTAAGTGTTGTAAGGAAGGACTAG	7	+
chr1	163313082	163313109	AATTGTACTATTTAAAGAAGAAATGTAG	4	+
chr1	163317681	163317709	AAATAAGAAGCATGAAGATGTTAAGCAAT	1	+
chr1	163698493	163698513	AAAGAAAATAAAACAGGTGAA	1	+
chr1	164534392	164534417	CCGGTTCAGGTGAGGGTTAAAGAGTT	2	+
chr1	164571570	164571594	TTCTGCAGCTTGGTTATGCGACATT	21	+
chr1	164610063	164610093	AGGATTACAGGCATGAGCCACTGCAGCGGCC	4	+
chr1	164786465	164786488	CTGTTTCAGTTCTTTGAGAATGCC	9	+
chr1	165620284	165620305	GGGCACATCTTCAACTGCATTC	5	+
chr1	165708504	165708518	AACAGTTTGCCGATC	1	+
chr1	165738597	165738620	AAGGGTTTTAATAGAGGTATTACC	17	+
chr1	165742214	165742244	ATTCAGTTCATCATTATCTCCACTCGTATTA	7	+
chr1	165817011	165817040	CAGCTTGAAGATTAGGGTTTTTTCTTTGTT	5	+
chr1	165843945	165843970	ACGTAAGAATTCCTTTTCTTCCATCT	13	+
chr1	165861486	165861516	AACCCAACCACTGCAGATCATGGAGGAATGA	23	+
chr1	165864746	165864774	ATATTTCTGCTTTATTGATAAGGAAGAGC	1	+
chr1	165892261	165892286	TATTTGTCAGAATTATTAGTGGGACA	3	+
chr1	165917176	165917201	AGCAAATACAAAGAGTTGTTTTACCA	1	+
chr1	166823368	166823398	TTCCTTGGAGCCATAGTTACCCTGCCAAGAA	50	+
chr1	166823565	166823595	TGATCTATGCCTAACAGAGCCCCAGTACAAC	2	+
chr1	167387706	167387735	ATGAGTCCCTCCCTTGGGAGTGGTGAAACT	8	+
chr1	167387821	167387847	AAAGGAAGTGTGGAGTCCCAAGGGACT	1	+
chr1	167390010	167390032	AGGTGGCTCTGGCCTGGCTCTTG	6	+
chr1	167390696	167390724	GTACCCAGTTTTCTATATGGTTTGTGAAC	29	+
chr1	167393259	167393283	AGTATAGGAAGAAATGAAATGCACT	1	+
chr1	167395184	167395212	ACTTTTTAACTTGGGGGGTGGGGGGATTG	6	+
chr1	167700250	167700280	GTGACTGCAAATTTAGAAGAACTGCAGTGAG	4	+
chr1	167838698	167838723	ATATTGTTTTATACTCAGAAAAGGAC	11	+
chr1	167980206	167980233	GATTTAGAGAAGCTGGTAACTTTGAAGT	2	+
chr1	167989959	167989980	AATATTAGCTATTCTAATGGTT	1	+
chr1	168014733	168014754	AAAGAATGTTAAGAATGACCCA	3	+
chr1	168170603	168170633	AGCCTGAAGATAAATTTTAACAAAACATATA	23	+
chr1	168190063	168190089	TTCATGTCTATTGCTGGTACACGGGCA	8	+
chr1	168211834	168211856	AGTTTTGTAACTATCTTCGAAAC	10	+
chr1	168213241	168213265	AAATGACGTTTATCTGGATTGCCTT	2	+
chr1	168387581	168387604	CTTGCTGGCCTCTGAAAGTTAGGT	1	+
chr1	168534413	168534443	ATGGCTTATTATTAAAGATATTAAAATACCA	6	+
chr1	169076206	169076224	TTTCCCGGGCGGCGCATCC	10	+
chr1	169084507	169084533	AAATAGTACTTTATGGTGGCAAAACCA	5	+
chr1	169099155	169099183	GTGTGTACTTGTTTGGACTACGGAGTAGT	1	+
chr1	169100842	169100869	ATACAAAAACAAAAACCTACTAGTCTTG	5	+
chr1	169101125	169101149	GTGTACAGTACTACAGGTGCATACT	21	+
chr1	169349040	169349066	GCTAATTTTTGAAAAAAGGGAATGAGA	21	+
chr1	169356848	169356873	CTGGTTTTGCACTACAACTGCAGAGT	18	+
chr1	169357312	169357340	ATTGTGTATTTATGATTAGCCATCATAAA	2	+
chr1	169359735	169359763	ATTAGTCACCTTACATAAAGAAAAACTGT	29	+
chr1	169830962	169830991	ATGTGACCTTTAGATGAGGTCATACTGGGT	28	+
chr1	169833843	169833870	GTAATCCCAGCACTTTGGGCGGCCGCGG	1	+
chr1	169841483	169841513	ACATTAGTCAAGAACTGGGGTTTGGGAACCT	9	+
chr1	170521621	170521649	GAGCTAATATGGTATTGAGTAAAGTATAC	6	+
chr1	170697777	170697803	ATGAAGAATAAATTAATCTTCAGATAT	2	+
chr1	171475608	171475636	CTGGGTTTGCAGTTTTCATCAAATTTGTA	21	+
chr1	171483250	171483271	ACTGCCAGGTGGGGAGTTTGCT	9	+
chr1	171483984	171484013	ATTGGTTAAGGAAAGGAGTCTTTAAGATAC	4	+
chr1	171484248	171484273	CCAGCAGAATTTAGTTTTCCCACTTT	4	+
chr1	171485243	171485273	AAGATGTCCAGGTGACTTTCATGTATACCAA	17	+
chr1	171503291	171503319	TATTTTATCTTTAATTTTTTTAATGAAAT	2	+
chr1	171510685	171510708	TCCATCACGCCCTTCCACTTTACG	10	+
chr1	171515530	171515558	AGGAAAGTTGGGTTAGTTGCAGTTATTCT	13	+
chr1	171554334	171554362	CCAGAATATAGTTACATTAAGTGTGATAC	12	+
chr1	171555079	171555107	TTTCATACATACTTTATACATATAACCTG	7	+
chr1	171558016	171558039	AATTTCCAAAAAGATGTTTTAATA	6	+
chr1	171559896	171559919	TTAGGAAGTTATTTGGCCTTGGAT	9	+
chr1	171562146	171562176	TGATGTTATTCTAGAATGTTTTCTTTCCAGA	3	+
chr1	171562294	171562319	GTGCTGGATGTCTCTATAATTTTATT	23	+
chr1	171562445	171562471	TTAGCTGTGCTGTCAACTTTGGAAAAA	4	+
chr1	171566334	171566362	GTGTTACATGACTCAGTTATCAGAATTGT	9	+
chr1	171706899	171706923	AATACATTCAAAGTTCTGAATAAGA	1	+
chr1	171732240	171732267	AGGATGTCCTTCACAGAGCTTATTAAAA	22	+
chr1	171752889	171752907	ATTGGGTGTGGCAACTCAG	1	+
chr1	171765558	171765585	CGATCCTTGTCTTTCATATGTCTCCTGA	18	+
chr1	171765919	171765946	CTGCCTAGACTGACCTTGGACTCCCAGC	12	+
chr1	171896062	171896087	AAACCACATAGCTACCATCATACTTA	15	+
chr1	172917285	172917304	TTAAAAACATAGCATTCTGC	1	+
chr1	173448054	173448079	CTTTAGAAATACAGCTTATGGCCATT	8	+
chr1	173454590	173454612	GGCATGCTGGATCCAGCAGAGAA	5	+
chr1	173457276	173457303	CAGGGCTTGTGACCAATGAAGTCATATT	16	+
chr1	173457500	173457526	ATGTTTTGATCACAGAACTTCTAGAAT	11	+
chr1	173692157	173692181	ACATTAGCTTAGTTTACCCACATTG	9	+
chr1	173755055	173755083	ATAATATTCTCATAGAGTTTCTGCTAGAT	3	+
chr1	173756472	173756501	AGTCAGGAAGTCCCCAGTGGGAGCAATTCA	15	+
chr1	173799733	173799759	ATAATTACTGAAGATTCCTGTAAGTTC	7	+
chr1	173816678	173816708	TTGATTTGGCTTCTAATTGCTTTCAGAAGAT	8	+
chr1	173827339	173827360	TAATATTTTTTAATAATGCAGA	2	+
chr1	173855056	173855086	AAAAGTTTCCCCTTCCAGGCCATCTTGAATC	27	+
chr1	173869654	173869675	AATTTGTATTTAAGAGCAAGTT	4	+
chr1	174276172	174276199	AAGAACATTCCAAGTATTTCAAATATGT	20	+
chr1	174394796	174394820	CTTGTCTGTTATATTTTATTAATGA	17	+
chr1	174486912	174486941	TATTATTTTATACCTTTACACAGTTGATAT	18	+
chr1	174565537	174565564	AGTGTTTTGTAGTTCTTATTGTACAGAT	36	+
chr1	174855324	174855350	ATTTTAGTAGAGAGAGGGTTTCTCCCT	1	+
chr1	174963060	174963085	TTGGAAGAATTTTATATAGAGTATCT	1	+
chr1	176437386	176437404	TGGGAGAGCTTCAGACTGA	4	+
chr1	176440172	176440192	TGATAGCCTGTGATATGCCTC	1	+
chr1	176497881	176497899	AGGTCTACAGTCCATGATT	1	+
chr1	177126523	177126552	CTCACTGCAACTCCGCCTCCTGGGCTCAAG	21	+
chr1	177227605	177227633	AATTCTAATAGCAGAGAGATCATTCATAA	8	+
chr1	178104281	178104307	ACTTTTTTATTTCTTAATCTTAAAACG	3	+
chr1	178159640	178159658	AACTGCATTGGTGTACTGA	5	+
chr1	178513954	178513980	TTTTTGCGCTTTGAGAGAGAAGTGAGA	12	+
chr1	178519199	178519227	ATTGGTTAAGGATCTAAGTGCCAGCTTAT	41	+
chr1	178642596	178642622	AATTGAAGTTAATTTGTTATCAGGTTA	3	+
chr1	179013148	179013173	CTGGACCATACCTTGCAGTCTCCCTG	10	+
chr1	179037515	179037541	TGGTTCAATCAGGAGATAGCAAAGACA	5	+
chr1	179064289	179064308	AACAACTCTTTTCTTCCCAG	4	+
chr1	179130826	179130848	ACACAGCGAGACCCTCTCTCAAT	1	+
chr1	179281348	179281377	ATGGGCCTATTTTCCTAACTTTTTCTGTAG	31	+
chr1	179325702	179325728	CTGGTCTCAAACTCCTGGAGTCAAGGG	9	+
chr1	179566355	179566373	TTTCTCCTGGCCGATGTTT	1	+
chr1	179882512	179882531	CTTGTCTATTAACAGAAATG	3	+
chr1	179893169	179893194	CTACAACAAATATGGAAAAGATCTAT	8	+
chr1	179898550	179898579	ACTTTGTAATTTGTAGTCCTCAAAAGACTT	2	+
chr1	179913116	179913142	CTCAAATCAGTAGGATATCATTTCAAC	8	+
chr1	180049762	180049786	TTGGTCAGATGAGTCATTATCTATG	7	+
chr1	180062587	180062609	TGTTCATTCTGACAGGCTGTTGG	28	+
chr1	180070163	180070188	AGTTAAGCAGACATCTCTCTAACAGT	1	+
chr1	180082281	180082309	AGTTTGTGTTATTTGGAAGACAGAAAAAC	8	+
chr1	180082319	180082344	ACATCCTTTGGCTGTTTGTAGGATCA	26	+
chr1	180083561	180083589	ATCTTCAACTGGTTGTGCAGCAATTCAAT	19	+
chr1	180853414	180853434	AACAAATATTTACTTCATTTG	3	+
chr1	180853841	180853869	AACCATACAGAATGATATAACTCCTGTGC	9	+
chr1	180881731	180881749	CTCCGTGCGCCCCGCGCGC	3	+
chr1	181059189	181059213	CTGGAGACCTGGGAGCTTGAGGCTC	14	+
chr1	181059890	181059917	ACAGTATTTTCTCCTTCGTTGTATTGAT	8	+
chr1	181978414	181978433	ATAAAGTTGAAAGCACTCCT	1	+
chr1	182138939	182138956	AAGTTAGCCACCTGGGGA	1	+
chr1	182361058	182361074	GGAGCCCGGCGGGCGCC	4	+
chr1	182826934	182826963	CCCCATTTTAATGTCTGATATTAACAGTGA	4	+
chr1	182827109	182827137	GAACTAGAAGCCATGGCATACCCTGTATT	2	+
chr1	182842031	182842059	ATTAAGATTAAAGGAAGTGTATCAAGGTT	1	+
chr1	182850679	182850704	ACGTTTTTGTGAGCACAAAAGACTTA	2	+
chr1	182850740	182850768	GTTCAGCTCAAAGAGATTTTGATTAATTC	31	+
chr1	182856235	182856260	GTCCTCCCAAGATGGCCCGATACGAC	4	+
chr1	183449488	183449516	TTTTTCCTTTAGTTACCATCTACTTTTCC	8	+
chr1	183521261	183521280	AACTCTCCGTCCCCCCGGGG	12	+
chr1	183522767	183522797	ATTATTGCTCTTTTAGTTTGACATGGTGTTT	24	+
chr1	183522861	183522883	TTTTGTGCTTCTCTTCAGCCCCT	1	+
chr1	183542191	183542210	CAAGTCTCTCATTGCCATCC	1	+
chr1	183557025	183557053	ATTTAATGACCTCATTCCCAAGTTCCTTT	11	+
chr1	183749701	183749720	CTTTATGGGATTACCATCAG	2	+
chr1	184357185	184357211	GTGCCGCCGCCGCGGCTGCCTTTGGTC	20	+
chr1	184428307	184428335	AGAAGAATAAAAGGAAAGTGGTCTATAGA	5	+
chr1	184567556	184567583	ACAAGAATTCTTCAGAATGCTGGATGAA	7	+
chr1	184591824	184591849	AGCCTGCTGGAAGACAGGTCTCTCTC	17	+
chr1	184653674	184653695	TTGTTTTTCTTGTGAAGCCAGC	1	+
chr1	185016644	185016671	TGTGTTTATATTATGCAGACTTTGGAGT	2	+
chr1	185025214	185025240	AGGTCCCATTTATCAGTTTGGATTGCT	6	+
chr1	185069377	185069404	TGGAAAGTGAACAAACCCATGGAACTTT	1	+
chr1	185069629	185069656	AGTATTTTTTTCTTTCCTTTAAAAAAAT	1	+
chr1	185069839	185069867	TTTTTTTTTCCCCCGGAGTCTTGTATATT	7	+
chr1	185438998	185439016	ATGCAAGGCTCATAGAAAC	1	+
chr1	186360739	186360765	AATTTATTAGGTGGAACAAAGTAGATT	3	+
chr1	186368020	186368048	AGTTAAATATTGTAAATCTAAAGTATTTT	6	+
chr1	186375331	186375359	CATTTTATGGAGATGTTGGATCACACAAT	10	+
chr1	186375892	186375915	TTTTATAGAGCATAGATTTGCTTT	18	+
chr1	186384882	186384907	AGTTCACACACTTTCATTCAGCATTA	13	+
chr1	186389139	186389162	TTAAGACTTTTGCTTCCAGCAAGT	3	+
chr1	186409627	186409652	GGTGATTTGTTATGAGACATGTTATG	10	+
chr1	186427069	186427093	TTTGATATAAGACACTATAGAACTG	22	+
chr1	186461125	186461155	TAACCATCATTCTACTCTCTATCTCAATAAG	23	+
chr1	187070359	187070385	ATGGATTAGTCTTTAGAAATGAAGAAC	2	+
chr1	187211783	187211809	AGTAGGTTTAAATGATCATACAATTTC	7	+
chr1	188042881	188042899	TAGTCCACCGTTAATTGGG	2	+
chr1	189108602	189108631	AGAGAGCACGGGGTCGGGGGTAAGGTTATA	20	+
chr1	190586841	190586864	TTGTGGAGAAGACTTAGGCCCTTT	1	+
chr1	190693368	190693389	TCGAGATCCACCCGCCTCACCC	1	+
chr1	192881254	192881281	CCACCGGGAGGAACGAACAACTCCCGAC	1	+
chr1	193031382	193031408	TAATGGAGCTTAAGCTTTGAGGCAGGA	2	+
chr1	193031603	193031628	ATATATTTTACCTGGCTAGTTTATGT	27	+
chr1	193038629	193038657	CGGAAGGCTATAGCGGACTGGTACAATGA	24	+
chr1	193056351	193056377	AAAAAACAAAAACTTTACCTCATTATG	3	+
chr1	193058156	193058179	ATCATATTTTCTTTTTCAACTTAG	19	+
chr1	193059323	193059353	CTGCTGGTTTCACTTCGATGTGGATATGGAT	10	+
chr1	193060482	193060506	AACTGAAATAAAACTTTAAATTGTC	2	+
chr1	193060641	193060670	TTTTCACTGTAAATAATACAACTAACAATG	6	+
chr1	194158333	194158358	ATTTGAGACAAGTAAGTACTATGTGA	1	+
chr1	195193339	195193360	CTCAAGATAAGATTTCTTTAGG	6	+
chr1	196154247	196154269	TACAGCATATGCTTTCTTTTCCA	19	+
chr1	197500420	197500450	TAGTAGTAGGAACATGAAAATTATCTAGATT	14	+
chr1	197840260	197840282	TTTACATGGTGGCAGCAAGACAA	14	+
chr1	198239221	198239247	AGACCCAGTGTAGAGGAAATTAATCTC	53	+
chr1	198290035	198290055	ATTTCGTAAATGCTGTTGTGC	13	+
chr1	198291358	198291382	TTTAACCCACAAATGCATACTTACC	15	+
chr1	199025433	199025456	TGTGCGTGTGCACGTGCGCGTGTG	21	+
chr1	200056198	200056221	GTAGACAAATTTTAGTTTCTAAAG	7	+
chr1	200590548	200590569	TGGAGTGCAGTGGCCCCTGCAA	1	+
chr1	200640498	200640525	CTGTGCATGCGCTGGACTCTAATTTGAA	17	+
chr1	200708812	200708837	CTTCTCCTCCGTCGGCGCCCGGGCGG	18	+
chr1	200708954	200708984	AGATGGGGGATGCTGCAGACCCCAGGGAGAT	25	+
chr1	200709008	200709031	CCATCAAGCCTTTTGACCACTATG	13	+
chr1	200747711	200747733	TTGTGTCTAGCTGTGTTGTTTAA	2	+
chr1	200791813	200791843	TCCAAGACCCCCAGTGCATACCTGAAACCTC	1	+
chr1	201798417	201798446	ATACGCTCACCGGGATCCTATCCCCAGTAC	15	+
chr1	201830350	201830376	AGTTTTAACTTTAGGGAATTTCTGGAC	1	+
chr1	201830844	201830870	AAGTTAAGCCCTGTGACAAGCTGAATA	2	+
chr1	201836670	201836699	CATAGAATATGATCCCAAGTTTTGATTTTT	29	+
chr1	201837588	201837617	CTTGCAGATTTAGGATCTCTCCTGTTCTTT	27	+
chr1	201838791	201838810	CTTTCCCTGCTGTGGCACAG	2	+
chr1	201845157	201845174	GAGTTCTACAGACCATCG	3	+
chr1	201931201	201931226	ATTCTCATTAGTAGCCAACACTTATT	1	+
chr1	201938673	201938694	ATATCAGTAGGACTTCTTTCCT	16	+
chr1	201938862	201938888	AATACGTTTATTTATTCACACTTGAAT	21	+
chr1	201938999	201939026	TTGCGGACTTCTCTGCCTGGTTTTGTGT	30	+
chr1	201939223	201939252	AGGATATGGTAAAATGTTTATAGTTTACTT	5	+
chr1	201939371	201939399	CCAATATACCCAATTCTATATGAAGAATT	1	+
chr1	201951810	201951828	CATTCCCCCGGCAGCGGCG	7	+
chr1	202031251	202031278	GTAATGTGGTATCCTGGATGGGGTACTG	20	+
chr1	202469294	202469324	TCCCTGGTGGTCTAGTGGTTAGGATTTGGTG	3	+
chr1	202481440	202481466	TAATGTGCTGAGTTTCTGATGGTAGGT	30	+
chr1	202548703	202548726	AAAGACTTGAACTTCCAGGATGGA	2	+
chr1	202844435	202844460	CAGCAGAGTTTATTTTAAATTCTCTT	1	+
chr1	202896530	202896555	GCAGGGAATGGTGGCTCACGCCTATA	7	+
chr1	203281060	203281086	AGCCTGGGAGACCTGTGGTCAGTCAGC	3	+
chr1	203636830	203636848	GCCGTGGGACTTCCCCCGC	2	+
chr1	203680127	203680150	CTTACCGGGACTTCGATGACACAG	3	+
chr1	203765907	203765936	TACAAACAGTACTTTGAAAATGCAGCATTT	13	+
chr1	203767017	203767036	ATCTATCTACCTAGTACTAG	3	+
chr1	203831403	203831429	TTAGTTTTTTGTGTTAACCTGAGCGAT	11	+
chr1	203832245	203832268	ACAATTTTTTTAGGAGCCATATTT	1	+
chr1	203853444	203853472	TTTTGGGGTAAATTGTCATCCTAACAATA	5	+
chr1	203952770	203952800	CTGGTCTTAGAGGAAATATTACCCTCTGTGG	3	+
chr1	204475720	204475738	TTCGGGCGTTTGTAGTTTT	6	+
chr1	204518793	204518817	AAGGTTTTTATAGCATAATGGTAGT	24	+
chr1	204520902	204520929	AGACTGATCTTTGAGATCTGGACCAGGA	9	+
chr1	204522751	204522778	TGTCAAATTAATATTTATGATTGTTATC	1	+
chr1	204523383	204523413	TTTCCCCTCAGAATTATGTGAATTTCTGATA	16	+
chr1	204525695	204525725	TGCATGCTTGTCCCAGCTACTGAGGAGGCTG	12	+
chr1	204526083	204526102	GAGGTAGAGTTAAGTATTGA	6	+
chr1	205277829	205277841	GACGATCACGATC	3	+
chr1	205450629	205450648	GGGTGTGTAGGGGAATCAGG	1	+
chr1	205509838	205509868	AGGAGGCTAAAGCGGGAGGATTACTTGAGGC	1	+
chr1	205853225	205853250	TCTTCCCTTAGATCTAATAATATTTG	3	+
chr1	206562263	206562282	CTTGGATGGTCAGATTGCCG	2	+
chr1	206625849	206625871	GAAATAATGCTTAAAAATATAGT	2	+
chr1	206636351	206636375	ATTATTTTCTGTAGTTCCGGAGAGA	14	+
chr1	206823291	206823321	TTCACGTTAAGCTTAATGCTATTCCCTAGAT	7	+
chr1	206902129	206902152	ACGGATCGTGGATGTGTACGAGAA	7	+
chr1	207515950	207515979	TTGCTGAGAATTTTTGTGTCTATATTCATC	8	+
chr1	207837849	207837873	TTTTTAGTGGACTGATATATGAGCA	3	+
chr1	207957771	207957800	AACTTTACCGCTAAATAACCTGATGTGGTA	4	+
chr1	207964145	207964162	CCTGGGCTGGGATATTTT	3	+
chr1	207968669	207968691	AGAGACCAGTTTTCTCTGGAAGT	2	+
chr1	209071399	209071421	TTATCCTTCCATTTACATTTTAG	1	+
chr1	209605511	209605529	TCCTTCATTCCACCGGAGT	24	+
chr1	209660668	209660687	CAGCCACCTTTTAAAGAAAG	3	+
chr1	210024553	210024583	ACAATAAAAGGCATCAGGAACCTGATTTTCT	15	+
chr1	210025033	210025059	AGTTGGTAGAAGAAAACTCCCACTTGT	9	+
chr1	210028828	210028855	AGCCCTATGCTCAAAAGGAGTGAGGACA	3	+
chr1	210271611	210271637	GTAGATACAGTAGTTACGGTACATGTT	15	+
chr1	210419148	210419166	CAGAGCAGAGGACAACTTG	3	+
chr1	210419385	210419410	TTTACTAGATTTTTTCAGAGACAAGC	11	+
chr1	210475104	210475133	AGTAAGTGGAAAGCGATTTTTGCTAATCAT	36	+
chr1	210658628	210658644	AGTGCTACAGTCTGATC	1	+
chr1	210900149	210900168	CGGCGGGGGTGGGGTGGACT	10	+
chr1	210961411	210961428	TCTTCCACTGAAAGCAGG	1	+
chr1	211444809	211444831	GTTATATTAGAATGTTTTTCCTT	2	+
chr1	211470735	211470765	CAGAACTAGTAAATAATGAAACTCTGGCTAT	1	+
chr1	211539580	211539608	TATTAAAGTAGGTGTGTGAGTTCCAGGGT	26	+
chr1	211548106	211548132	AACATTTTAAAGTGAATTTGTCAAAAT	3	+
chr1	212238482	212238505	GTGGTTTATTGCTTATTCAGTACC	10	+
chr1	212339206	212339233	CAAAGCAGGATCTAGGTACTAGTGTAGT	4	+
chr1	212590249	212590278	TTAAGGCCAGGCCCAGTGGCTCACGCCTGT	1	+
chr1	212619395	212619421	CACTAGGTGCTGAATCTCCTGCAAAAC	26	+
chr1	212793854	212793879	TGGATGTCAATAGCATTGTTTTTGTC	2	+
chr1	212794046	212794068	AAAATATTACTTATTTATCCTAG	7	+
chr1	213031730	213031757	TGGGCCGGGAGAGCGGAGTCGGGGAGTG	8	+
chr1	213071835	213071855	ATTACACATAAAATTTAGAAT	2	+
chr1	213250580	213250601	TCTTTATAAATACATTATTTTG	2	+
chr1	213344144	213344170	AGAGGATTGTGATTAGCTTGGTGCATT	22	+
chr1	213423597	213423624	CCCCAGCTGCTGCAGACTTCTCTCTCTG	10	+
chr1	214484685	214484712	TTGGTCCACTTTTGTTGGTAGTCTTCAA	9	+
chr1	214575089	214575114	AGTTCAGCTTCTGCTGGCAGGATTCC	1	+
chr1	214790983	214791008	ATGCATTATATTGATTTAATTTTTAT	9	+
chr1	214791783	214791807	AAATGAAATGGTTAAGAATTCTTAG	1	+
chr1	214791944	214791972	CAAGCTGCGCAGTCTGCAGATGTCTCTCT	15	+
chr1	214794163	214794185	TCTGGGGAACAAGAGGTGACTCC	22	+
chr1	214795312	214795340	AATATTTGTTTCGTCAAAGATTTCAGAAA	6	+
chr1	214813395	214813418	GACCTTTTGAAGAAAAGAGAACAT	6	+
chr1	214815842	214815870	TAATTCCTACGAGCACTTGACATTGTCAG	8	+
chr1	214828115	214828142	TTAAATTTGTATAGTGAGCTAGAATATC	5	+
chr1	214837275	214837294	TACTCTTTAGATCTCCCATG	3	+
chr1	214837951	214837975	TACTATTTCTTGCTAATTACAACAG	12	+
chr1	214840517	214840542	TTACCTTATATTTAATTTCAAAAATG	7	+
chr1	214842904	214842925	CCTCCATCCCCTCAATTCAAAG	4	+
chr1	214855901	214855926	GTTGCTTACTGTGGTTGCAAGTTTGG	27	+
chr1	215743135	215743165	TGATATTAGCAAAGATACAAAATAGTACATA	20	+
chr1	215759471	215759501	ATTTGTGTGTGTGTGCGTGTGTGTAGAGAAA	8	+
chr1	217650733	217650748	ACAGGGGCACGGAGCA	2	+
chr1	217975905	217975923	ACCTCTTCTCTCTGGGCAG	1	+
chr1	218475416	218475446	ACATCCCCTGTATATGTGGCTGGGCGAGGTC	2	+
chr1	218480836	218480866	GGAAGCTGGAAGTTCTATGAGAAAGCGTGCT	4	+
chr1	218481752	218481773	GATGTGCTTTACTTTTATAAGC	11	+
chr1	218504726	218504755	ATTATTTCAGTATCACCAATGTTTTCAGAA	7	+
chr1	218506234	218506259	CAACTTAAACACATTTTTCTCCCCAG	3	+
chr1	218506572	218506598	TAAATTATATGACAATTTTTATCATAT	9	+
chr1	218511145	218511174	TGATATTAGCTGTATTAGATGACTGTATGA	11	+
chr1	218511192	218511212	AATCCTACTTTATCTTTTAAG	3	+
chr1	219380239	219380269	CATTTTATCTTTTAATGATCTTTATCTTAGC	10	+
chr1	219398308	219398335	AGTCTAGTTTTTCTTGTCTCTCTCAGCT	16	+
chr1	219400320	219400338	TACCAACGTATACTTTAAG	2	+
chr1	219408614	219408642	ATGTAAACATCTGAAACATAAAGGTGACA	2	+
chr1	219445399	219445426	CAGAGGGTTAGTCAGGGAGATCCTGGAA	3	+
chr1	220426946	220426972	AGGAGGGTGAGCGAGTGCTGTGCTTTC	9	+
chr1	220710358	220710384	ATGTACAGGATTTGCACATTTGTTACA	4	+
chr1	220715827	220715846	AAACTTGGGGGCCTAAATTG	4	+
chr1	220717404	220717430	CAGGGAATTTTCTGTAAGTAGTAAGGT	9	+
chr1	220775824	220775851	AGGACTATGTCATGTAAATACCTGGGGT	23	+
chr1	220794805	220794829	ATGGATACAAATTCTAGTATTTGAT	1	+
chr1	220835753	220835778	TTTCTGTTCATAGAGTTGTATAATAA	9	+
chr1	220929616	220929646	TGTCCCAGGGCTCAGAGGGGAGCCTCAGATT	4	+
chr1	220944042	220944063	GGTAGCTGCCCCTCCCAGCCTC	2	+
chr1	220954220	220954249	AAATTCCTTTATTAGAATCAATATCAAGGA	16	+
chr1	220988641	220988669	TTGGTGGCTCTTCCTAGGTATTTATAATT	4	+
chr1	220992811	220992839	ATGTTCCCCCCTCTGATTTTGCATTGGAC	6	+
chr1	221049045	221049073	GAACTCCCATATCCACCACTAAGTATGAC	6	+
chr1	221989441	221989463	AGATAGTGATTTCTCTGATGGCT	1	+
chr1	222477316	222477331	CAGGAGCTATCTCAAG	1	+
chr1	222638396	222638422	CGAGTTCGATCCTCGCTGGGGCCTCCT	9	+
chr1	222794585	222794610	ATGTTTACTATAAACTGGCAAGAGGA	8	+
chr1	222825621	222825643	GAATGCCATCGGGTTCAAGAAGA	8	+
chr1	222826411	222826434	CATTTGAGAAGTCTCAGAAAGATT	6	+
chr1	222835806	222835835	GTTCTCCAAGAGCCTGAAGTCCCCTCAGTT	4	+
chr1	222839876	222839905	AGTCCCTTATCTATCTTTCCCATTCCTTGC	4	+
chr1	222841066	222841090	CCAAATCACTTTTCCATCTCTAAAG	8	+
chr1	222906298	222906322	TATATTTGGGGGTTGGGTCTTTTTG	8	+
chr1	222907191	222907217	TGATGTAAAGAAAAAACTTTAAACTTA	9	+
chr1	222914373	222914400	ATTTATTGCATCTTACTTTTTGTTTTCT	22	+
chr1	223011427	223011455	CGACTTACTAATAAGGCAAAGGAAGATTT	2	+
chr1	223072112	223072138	TTAATAGATAATGTATGAGGCTGCTTT	1	+
chr1	223178591	223178619	ACACTCTTGCCAGCAGATGGGGGACTGCT	33	+
chr1	223957664	223957689	TGCTTTAAGATGCAGCAACTCCTGCA	15	+
chr1	223962918	223962945	AACATTGAGTCGCTCTCAAAGGACACGA	17	+
chr1	224345416	224345437	AGGAAATCTAAACGTCTTCGGA	4	+
chr1	224345584	224345614	ATGGTTGGGACATTCTTTTCCTGCTTCTCCT	15	+
chr1	224346521	224346548	GAGGAAAATTGTACCATGAAAAAGCATT	5	+
chr1	224346825	224346853	AGCTATTTGACTGTTAAGTTCTTTTAAAC	17	+
chr1	224346991	224347009	TTATCACCTTTTTTATCCG	2	+
chr1	224349463	224349490	TTCTGTTGTGTCTGAAGAGAACCATGAC	20	+
chr1	224377453	224377480	TGGCTATTCATGAGATTGCCCACAATGC	17	+
chr1	224377709	224377733	CTTTCGACCTCTGTTCATCAACCCC	4	+
chr1	224380235	224380264	TTTTTGCATTATTAAACTTGAGACCAGTGA	3	+
chr1	224380790	224380818	AAAAGCTATTTCTAGTTTATTTCACTATA	36	+
chr1	224546854	224546882	AGGATTACATCAGATTTTGGAGGGCTTGA	36	+
chr1	224548714	224548738	TTGCAGTGGTGATCAGGCTATTCTT	6	+
chr1	224553589	224553609	TCCAGAATTGATTGGCCATAC	7	+
chr1	224563546	224563571	AGTCAGCCTACACTACAGTGCACAGT	18	+
chr1	224633540	224633567	TATATTCTTCTGTGTTATATCCTCTGGA	26	+
chr1	224645501	224645527	AATAATATGCATTTTATAAATTAGTGA	6	+
chr1	224743620	224743645	TTGACTCCCACCAGTTAGATGGTTGT	11	+
chr1	224777429	224777448	GGCTCTGTAGCTCACTTGCA	1	+
chr1	224937335	224937359	ACATGGTCGGATTTGGCTTTAGAAA	9	+
chr1	225137039	225137061	TGTGTGTGTATCCACATGTGGCT	16	+
chr1	225142485	225142510	TGTTCAGAATAAATATTTAATCTTTC	9	+
chr1	225152209	225152235	TATTATTAGGCTACGAGAAAAGCTTGG	3	+
chr1	225152286	225152311	TTGCAATTCAGAAGATTACTTTAAAG	1	+
chr1	225155469	225155496	GAGATTTAGGTTTGAAGATTCAACTTTA	2	+
chr1	225156345	225156373	TATAAAGGCAAGAAGTTACAAGAAGTTAT	4	+
chr1	225168184	225168210	AATTTCTAAGGTTTTGGACTCCAATCC	4	+
chr1	225233525	225233547	AACTAATAAACTTGGGGTGGGAG	5	+
chr1	225472605	225472631	AGATGCAGAGAAGCACGACAAAATCCA	15	+
chr1	225567930	225567948	AGTGGAGAAAGAAGAAATT	1	+
chr1	225977190	225977215	TAATTTTCTTTTTAATTACTTTAGAG	9	+
chr1	225978063	225978096	TAAATTTGTCATGTTGAACAGCATTTTAGCATGG	10	+
chr1	225992456	225992483	AGCTGTCAAGCTGAGACTCCTCTTTGCC	10	+
chr1	226010509	226010534	TCCCAAATCATGTCCTTGGTGAAGGC	8	+
chr1	226019612	226019631	CAGGTGGAGATTCTCAACAG	2	+
chr1	226027937	226027959	TTAGCAACTCTGTTTAGCCGACT	14	+
chr1	226074346	226074360	AGTCATCGCCAGCTC	3	+
chr1	226739119	226739138	CTCCCCTCTCCACCTGCAGT	1	+
chr1	227062690	227062720	TTCCCTGGCTGCTTCAGGAAATGAGAGAACT	27	+
chr1	227751306	227751335	TATCCCCAGCTGCGGGAGGCCCTGGTGACT	13	+
chr1	227843822	227843849	ATATATGCCTTAGAAAACACCAGAGTTT	17	+
chr1	227843965	227843990	CAGATGTTACTTTAAAGCAGTGTTGA	5	+
chr1	227967561	227967588	CTTCCCTATCCACACCTGCCTGGCCCTG	18	+
chr1	227968738	227968765	AGTGAAGTTAGAGCCCAGCTCACTTAGC	5	+
chr1	228272233	228272260	AAAAACTGGTTCTGTGCCCCTCACAGTT	4	+
chr1	228284892	228284914	ATGCTGCAGGGAAGACCACGATC	1	+
chr1	228285216	228285245	AGATGGGGCATCGATGCCCATAGATGCGGC	20	+
chr1	228285291	228285315	GGCCTGATCTTCGTGGTGGACAGCA	13	+
chr1	228285604	228285626	CACTCACTACGCCACAGGAACTG	7	+
chr1	228286065	228286089	TAGAGCTGTGTTGAAATCCATTTTG	4	+
chr1	228286142	228286163	CAAGTCGAGAACACTTGAACAC	3	+
chr1	228286252	228286275	TGGTGGTGGCGCAGCAGACTGCGA	3	+
chr1	228286297	228286319	AGAGATCCCCGCAACTCGCTTGT	2	+
chr1	228286679	228286712	ATCGAAAAAGACAACCTCTACTTTTTTCTTTTGT	26	+
chr1	228286721	228286748	AAACACTGAAGCTGGAGCTGTTAAATTT	5	+
chr1	228286844	228286872	TTTCAGTTTTCATTTCGACAAACAAGCAC	23	+
chr1	228291237	228291265	CTCGCCTGTAATCCCAGCAAGTTGGGAGG	2	+
chr1	228329283	228329306	CTCCTCGAACAGTGGGCCGGGGGC	3	+
chr1	228342724	228342754	GTGCATCCACATAGCTGTATTTTCTATGAAA	15	+
chr1	228353678	228353700	ACGGGCGCACCCTGCTGCGCGTG	6	+
chr1	228366971	228366995	AGAAAACAATTTATGCACAGGAAGC	2	+
chr1	228435543	228435564	CAGATCTTGGTGGTAGTAGTCA	6	+
chr1	228598176	228598199	AGCCACCTCTCTGGACTTGGAAGG	16	+
chr1	228604781	228604801	TTGGGGCTGCGGGAGGGCACG	9	+
chr1	228647444	228647473	CTTTCCTACCCCCTCCAAATTCACGGCATT	9	+
chr1	228648991	228649010	GAATCCAGTCCTCTCCACTA	5	+
chr1	228681816	228681838	TGCCCGTCCCTTCCTGAAGTCCT	2	+
chr1	228681958	228681984	CAGATCCTTGGCAGGTACCTGAGGTGC	2	+
chr1	228681995	228682019	GTCGGATTTGGGGTTAGCATCCAGA	1	+
chr1	228682388	228682412	TGAATTTTGCAAAGCTTGTAGCAGT	32	+
chr1	228879602	228879629	TATTATAGGAGGAGCTCTCAATTTTATG	12	+
chr1	228880596	228880623	AGATGCTAGGAAGCTTGGCTTCCTCTTC	8	+
chr1	228882309	228882336	CAAGTTGTGCTTTTCTGTTTTCAAGTGT	1	+
chr1	229439871	229439894	GAATGTGGCACTAAATGCAGTTTC	1	+
chr1	229439897	229439919	ATTTTATTTTTTTTAATCATATG	10	+
chr1	229440039	229440073	ATTTAACTCCGTTTACTACATTCTACATGGTGTTT	35	+
chr1	229479830	229479857	ACGTTGCCCCATTTGTTACAGTTTCAGA	1	+
chr1	229673604	229673634	GCATTGGTGGTTCAGTGGTAGAATTCTCACC	3	+
chr1	229706565	229706591	TGATAACCGTGTACTTCTGGTGACTGT	16	+
chr1	229758140	229758160	CTTGTGATCAAGCATATACAA	2	+
chr1	229769510	229769537	TTTTGGAATTTTGAGAGCAGTAGACAAT	7	+
chr1	229790068	229790118	CACGAGCTGAGGAGTTTGCTGTGTTTTCCCCATTTATGGTGGCCCAGTACG	20	+
chr1	230049415	230049434	GTTGTGTGGTTCTTGTTGGA	3	+
chr1	230286902	230286916	TTACAGTTGACGATC	3	+
chr1	230310220	230310248	CCTCTATATTTCCTAGCACTGCTTCTTAC	31	+
chr1	230406582	230406611	TATTTATGAACTTTATTTTACAAATTCAGA	16	+
chr1	230415514	230415536	GACTGGGGAGTGGTAGAAGCAAC	24	+
chr1	230816870	230816893	ATTTGCACCTACAGGCATATTGGA	23	+
chr1	231030048	231030071	AGGGGTGCACTGGCCCAGGTCGGA	1	+
chr1	231120144	231120173	GTGTAGTTTTCCTCTTCACATTCAAGGTGA	1	+
chr1	231131603	231131625	ATTATTATTATCTAGCTACGGAA	5	+
chr1	231131690	231131715	TAAAGTATTTGTTCTTACATCAAATT	10	+
chr1	231135903	231135927	CTGTGGCATGACCAGCTGTATCTGA	19	+
chr1	231136239	231136266	TGACATGTTTATATCTTTTTAATTTAAA	10	+
chr1	231397966	231397995	TTAATCTCTCCAAGAGAAGCTTTGTTTTCT	37	+
chr1	231474198	231474227	TCATGCCCAGGAGTCCCTGTCGCTAGTGGA	40	+
chr1	231475687	231475716	ATTCGCCTGTATGTATCGTTAAAAAAAGTC	1	+
chr1	231487495	231487524	GACTTTGCTCTGTACAGAAGTAAGTAAAAG	17	+
chr1	231488220	231488249	AGGATTGTATGGATGTAAGATGGAATAAAA	3	+
chr1	231489410	231489440	TTTATTTGTATACTTTCCTAAAAATATTCAT	8	+
chr1	231489572	231489594	TATTGTTTTAGAGTACTCAAATT	18	+
chr1	231489842	231489871	AATTCTGTGCTGATAAGTAACTGATACATA	27	+
chr1	231495905	231495935	AAAGTAAAAAAAATTACCCAGGCATGGTGAC	2	+
chr1	231505002	231505025	CTCTCCAATGTAGCACCACCTTCG	1	+
chr1	231689180	231689205	AATTGGATTTCATCCAAGGCTAAGAC	5	+
chr1	231694550	231694579	ATCATCTGTTTTGTTAAACTTAACCTCGTT	18	+
chr1	231699066	231699092	GAGATTTCATGATGATATCATGATAGC	6	+
chr1	231699761	231699787	AGTAGAAAATATAGCAGTCTAAGGGAA	7	+
chr1	231700540	231700563	GAATGCTTGTTATGCCTTGAAAGT	1	+
chr1	231700764	231700789	CAGTTGTACTTGTTTTAAATTGTATA	2	+
chr1	231700947	231700975	CCATAACCTATTTTAATTTACTTTTTCTG	9	+
chr1	231701701	231701743	TTATATACTTGTACATACAATGGAAATGCTTTTAGTAGTGATT	42	+
chr1	231702056	231702084	TGCCTACTGAAATAGTTATAGATGATTAC	12	+
chr1	233086329	233086352	CTTGGGGGCGGGGCCTGCGACACG	12	+
chr1	233112882	233112909	CGGGAACCTTGGCTCAGCCCCTTTTCCA	1	+
chr1	233114314	233114333	ATGTGTTCAGGGGAAGCGGG	7	+
chr1	233116970	233116998	TAGTGTCATCTCTGATGATCAGCCTTGAC	16	+
chr1	233283351	233283372	AGTGGACCACACAGTTCAGACT	1	+
chr1	233511068	233511097	ACATCGTCCTGTGAGGTAGTGAAAAAAGCA	1	+
chr1	233519225	233519252	CATGGTGTGCCCCTTGAGTGAGGCTAAT	6	+
chr1	233520622	233520646	GCAGATAGTTAACTTTTGCTGCAAT	15	+
chr1	233520732	233520761	GATAAGTCAATTACTGTTAGTAAAAAATTA	16	+
chr1	233704333	233704349	ATCAGGCATTGCTGCGA	1	+
chr1	233807552	233807577	TGAAGCAGTATGCTGCTGTGGTTAGA	6	+
chr1	234509270	234509287	CGGCTGGGGAGGTCTACG	1	+
chr1	234510045	234510070	GTACTGGAAGTGTTTAGATGAGAACT	7	+
chr1	234589986	234590004	TAGCTGCAGTGAATAGGCC	2	+
chr1	234978797	234978816	CAGCCAGCTGGGCTTTCCGC	1	+
chr1	235396178	235396193	ATCTTGTTGTTGTCAC	5	+
chr1	235498526	235498554	ATGTGATCTTTATGTTTCTCCTTTTTGAC	9	+
chr1	235582570	235582599	TTGGAGAGGGCCCCAGAGGACTTCAGTTGC	1	+
chr1	235593534	235593558	TTCTGAGATTAGGGTTTTGAGAAAT	4	+
chr1	235600649	235600675	AATGAGCTAGAGAAGTTACCAAGTCTA	16	+
chr1	235602115	235602139	TTGACTACCGAAAAGCTTTTGGAAA	1	+
chr1	235614362	235614385	CAGGGTAGGAGAAAGCGCTGAGTC	30	+
chr1	235966212	235966230	ATCCTGGGTTTCGCCATCT	1	+
chr1	236440117	236440141	TTATGATATATAGTCTGGCTTTATC	37	+
chr1	236459319	236459338	GAGTCCTTCCCATCCCCCCC	1	+
chr1	236651968	236651986	TACGGGAGGCAGCAGTGAG	1	+
chr1	236857837	236857864	TTGAATGAAGAAATTATGAATCATTTCT	1	+
chr1	236966888	236966905	CAACAATGACATTTTAAG	2	+
chr1	236972544	236972565	TTGATGTCCTTGAAGGCTCTGT	8	+
chr1	236973657	236973681	TGGGCTTTTAGAGCTTTTTGGATTT	6	+
chr1	237020724	237020744	TGCAGCTTTAGAACTTTGAAT	10	+
chr1	237024879	237024906	CCAAGATAAATGTAGAGTTACTAACATT	1	+
chr1	237058666	237058695	AGAAGAGCTCCATGAAAGAGTTCGCCGAGA	20	+
chr1	237063670	237063696	ATGTAGTCTAAGCATACGTATACAATA	32	+
chr1	237078843	237078869	AGACACGTATTGCATGACTATTTTTTT	19	+
chr1	237225639	237225666	TTCGATATTAAGACTCCCAATCTATGAA	20	+
chr1	237544937	237544954	AAAGCTGGTTGAGAGGGT	3	+
chr1	237702453	237702477	AAGAAGATTAATTTTGGGTTAAAAT	1	+
chr1	237718717	237718747	GAAAGATACTTATATAATGATAAAGATAAAA	1	+
chr1	237766520	237766602	CCAAGGGAACGGGCTTGGTGGAATCCGCGGGGAAAGAAGACCCTGTTGAGCTTGACTCTAGTCTGGCACGGTGAAGAGCCATG	107	+
chr1	237774642	237774666	TATTAGAGATGGAATCATAAGAATC	10	+
chr1	237793938	237793964	TAGAAAAGACTCTTGGCATCGATTTGA	10	+
chr1	239881917	239881939	TTGAAGCCTACTTGCATAGTTCT	13	+
chr1	240257962	240257983	AGAGTGTTAGAATTTAATGAAT	1	+
chr1	240317682	240317707	AGTAGGAGTTTTCAAGGTGGAAAAGA	9	+
chr1	240523477	240523507	TGAGATTTGTTTATATCATCCCTTCTCAAAC	1	+
chr1	240677282	240677310	ATGCATGTAATCCCAGCACTTTGGGCGGC	1	+
chr1	241056803	241056822	TTCTCTGAAAATTATTTAGG	3	+
chr1	241527438	241527466	TGTTGAAACTTTGTTCCTGCCCTTTTGAC	5	+
chr1	242023960	242023982	GCCTATGAAGATGATGTTGATCC	14	+
chr1	242035354	242035378	CTGTTGAGTCAGTATTCTCTTTCAT	19	+
chr1	242049089	242049110	CCTTCCTTTTCTTATCTCTCAG	2	+
chr1	242052835	242052860	CAGAAGCGGAAGAGGATATATTTAAC	11	+
chr1	242074156	242074185	TTTTTTTGTTGTACTAATTTATCTTTGATT	7	+
chr1	242082452	242082482	AAATCCAGCTGAGTCTGTTTTTCACTTTCAT	4	+
chr1	242089144	242089172	AGCCTTTTCCCTTGTTGCTTCTGGGATTC	6	+
chr1	242179039	242179064	TAACAAGGAGTTTCTCAACCTGCAGA	2	+
chr1	242547108	242547126	CTGGACTGGCAGGACTTTG	4	+
chr1	243138303	243138328	CGCCACGAGAGCCAAGTGGAGGAAGA	1	+
chr1	243138332	243138357	GAACGCGCAGGCTGAAGCGCCAAAGA	1	+
chr1	244213859	244213883	AGGTTGTATCAGTTTATTAATTGGT	19	+
chr1	244213986	244214013	TTCTGAGAAGGTAGTTGTAGATAAGTAA	2	+
chr1	244215952	244215982	ATTTCACTTTCCCTCATCACAAAACAAGGGC	3	+
chr1	244217371	244217394	AAAGACTTGCCCATTGAAGACGTG	15	+
chr1	244217877	244217900	TTTCTCTTCACAGGACGTGCTGAG	6	+
chr1	244220492	244220516	TAAAATAATTTTTATTAATTTAGAG	3	+
chr1	244220697	244220718	ATGCTGTTTAGTTTTGTACTAT	7	+
chr1	244819257	244819284	AGTGTGATCAGTTGTTTAGATTGAGATA	14	+
chr1	244871496	244871525	ACGGAGTCTCTTTGTTGTCACCAAGTGAAC	2	+
chr1	245003996	245004025	AACAGATGCTTGAGCCAAAAAAGCAAACAT	35	+
chr1	245007503	245007527	AAGAAAAGTGGAGCTTGCCTCCAGT	4	+
chr1	245008174	245008199	AAAATATGGACAGGCCACTTATGCTC	10	+
chr1	245066097	245066126	GGAGGCAGAGGTTGCCGTGAGTGGAGATCG	1	+
chr1	245251686	245251709	GTGTGTATCTACATAGATGTAAAC	4	+
chr1	245317974	245317987	CGAGATCGACGATC	2	+
chr1	245357418	245357445	GAAGGCGTATGGTAGTTTCTTCCATATA	6	+
chr1	245464833	245464860	CTCTGGGGGTTGGACCCAGTAGGATTCT	4	+
chr1	246663371	246663390	CTGGGCCCTGCTGCTGCTGC	2	+
chr1	246754853	246754872	AAGGATGCTCTAATGGATGA	7	+
chr1	246831495	246831519	TTTCACACATGAAAAATTCATCCAG	1	+
chr1	246960608	246960629	TCAAATCCAGGTGCTCCCTCCA	7	+
chr1	248597569	248597588	GCGGAGTGCTGAGAAGCTGG	2	+
chr1	248900574	248900593	CAGATGAGAGGCAGAGAAGC	1	+
chr1	853578	853604	ACTGGGGGTAGCAGGCCCTCTGTCAGC	20	-
chr1	856364	856390	CAACCATTTATTGAGCCCAGATGTGGT	5	-
chr1	879627	879654	CTTTTAAAATTTTTTGTTTTGCATCCGA	4	-
chr1	1007072	1007095	GAGGACGCGAAAGGAGCCTGGCAT	3	-
chr1	1033221	1033249	AAGACAAATACAGAAATCAGTGGCATAGA	1	-
chr1	1034131	1034159	ATTCGCTGGACGTGGTGGCGGGCAGCTGT	22	-
chr1	1153907	1153931	CATTGACGACAACTGGGTGAAAGAC	39	-
chr1	1158625	1158650	ACGAGGAACTCAAAGTGGATGAGGAA	6	-
chr1	1159211	1159232	CCGTGGACCCTGACGGGGACGG	7	-
chr1	1182146	1182164	CTCGCCCCCGCGCGGGGGC	1	-
chr1	1190763	1190790	AGACGGGGAGACGCACCTCGTCCAGAAC	5	-
chr1	1193850	1193880	GGAGAGCACCCTGTGCTTGGGTGGGCGAAGA	12	-
chr1	1194652	1194677	ACGCGTCCTGATGGCATGCACATACA	13	-
chr1	1199394	1199416	AGTACATTTAAGAATATACATTT	1	-
chr1	1235072	1235100	TGCCCTGCCCACACCCTCTCTAGGGGACC	29	-
chr1	1236018	1236043	AGCAGTTTGACAAGGTGCGGGAGGAC	2	-
chr1	1254394	1254422	TCTGTCCGAGCGGCATTGAAATGGCCAGA	2	-
chr1	1262712	1262739	CCTGCAGGCTGCGGTAGTGCTCGCTCTG	13	-
chr1	1296308	1296335	CTTCATGTGCATGCGTGTCTGTGTCTCC	11	-
chr1	1310110	1310133	CTCCTGGGGCGCCTGACTTCCCAG	10	-
chr1	1322393	1322416	CACGTGCTTCAGACCGGTCTGGGG	2	-
chr1	1325841	1325871	TTAAAGATCTTGCAGCTTTATGCTCGGAAAA	21	-
chr1	1327136	1327163	CTTAGAGATCTAAAGGAAATGCTCAAAA	1	-
chr1	1330528	1330556	AATGGTATTATTTAAGTTTGGGCTTTCAA	34	-
chr1	1334432	1334454	GCGTGGTGGGCTGCGAGCTCATC	10	-
chr1	1337450	1337480	GTGGTGCAGTACCACTGAGGACTGTTGCTGT	28	-
chr1	1340778	1340806	CAGAGACATGTAATGTCAGCTACTGAGGA	2	-
chr1	1342564	1342591	TTCCTCACCGCGCAGCTCTGGCTGCGGA	25	-
chr1	1470552	1470572	TTTATAAAGGGGGTTGGGGTG	3	-
chr1	1475399	1475422	CTGCGCTTCCCCCTCCCCGGCCCG	7	-
chr1	1477329	1477356	CTGGTGACGGTAGCATTACCCAAATAAA	13	-
chr1	1480431	1480454	CCAGGACACAGGCGCTTCCAGGCT	7	-
chr1	1486922	1486946	CTGGGAATCTGAGTGTACAGGTAGC	8	-
chr1	1487492	1487519	GGATGGTCTGCCCTGGGGCAGCCGGCGC	27	-
chr1	1493260	1493290	TTTGTTCATGTCCGTCCTCTGAATTCATTGT	18	-
chr1	1509909	1509933	CGTCGTCCCCGCTGCGGGTGGCGGT	8	-
chr1	1597009	1597037	CAGCTTCCTGGAGTAGAGACCAGACCAGT	31	-
chr1	1648553	1648579	TTCTTCTTTCTTCATAATTAGACGCTT	8	-
chr1	1660276	1660302	CGATTGTACAGACATTTTTTTAAATAA	9	-
chr1	1684991	1685019	CGCCATGGAGACAGGTGTGGGCTGCATGC	8	-
chr1	1690680	1690703	GGCTGGTGTCCTGCTTTGCAGGTG	24	-
chr1	1717128	1717151	ATTCTTCAGGGCCCTCCACATCTG	2	-
chr1	1717443	1717475	GGTTTACTCTTAGAATCGCATGCTGTAGAAATG	14	-
chr1	1717756	1717783	TTTGCTGAAAAGTGAGCTCAGATCCAGC	8	-
chr1	1718280	1718306	TGTGCTGTAAACTAAAACAAATTGTGC	4	-
chr1	1732870	1732888	TCATATGCATCACACCTGT	1	-
chr1	1764958	1764985	AGTGCCTGTTGTGTTGGAGGGAGGGTCT	9	-
chr1	1787207	1787226	GGTTACTCTGATGTACTTTC	13	-
chr1	1791783	1791804	GGGTATGAGTAATCCCATCACC	6	-
chr1	1797854	1797883	CTTTATTGGCATGAAGAGATGACCACAATA	3	-
chr1	1807420	1807445	GTGGGCTTTTCTCAGTGTCTCTACTC	3	-
chr1	1809452	1809479	TTGCTCCTGGAGCCTATGCATTATAGAC	15	-
chr1	2108965	2108990	GAGAAGGAGCCCGTCACTCCACAGGC	14	-
chr1	2288089	2288108	GGCCCTGGGGTGCTGCCGGC	1	-
chr1	2302068	2302094	AAAGGTTGTCTTCTTATTTTTAGCTAT	12	-
chr1	3041614	3041631	GGGTCAGCTGATCAGGTT	2	-
chr1	3387638	3387655	ACACACCCCTGCCCATGC	1	-
chr1	3547819	3547842	AGCAGCCTCTCCCTGACTTGAGGC	4	-
chr1	3558537	3558556	AGGCCTTTTGTTGTAAAGTA	2	-
chr1	3663262	3663290	AGGCTTTACACGACTACGCGGCGGAGTTC	6	-
chr1	3697105	3697124	ATTTTACGGTTTTTGATGGG	3	-
chr1	3710831	3710859	CTGATTTATCAGGGCAGGAGGGTTGCAAT	4	-
chr1	3805730	3805760	AATGTTTACCTTGGAAATTTTGCAAAATACA	1	-
chr1	3806513	3806539	TGATGCAGAAATGTAGGGGCCATACAA	1	-
chr1	3807228	3807257	CAGGGCTACAGACAGAGGATGTGCAGAAGC	20	-
chr1	4786754	4786779	AAGGCAGCTTCCTGGGCCCCTCCTGC	1	-
chr1	5950965	5950993	CTGCAGATTGACGTCTGGGACGGAGACTC	1	-
chr1	5968033	5968059	GTTAGAGTCCGGGTTTGAGATCTGTGT	5	-
chr1	6245626	6245651	AAAGAGCTTGCCTACAGATGGTTTCC	11	-
chr1	6246261	6246285	CTGGGCCATTCGTCTTACTTTCATT	4	-
chr1	6246356	6246382	CAGGGATACAAATGGGCTTCTCTCATT	5	-
chr1	6257859	6257887	CTGGTTCTGTTAATCTTGTTTTTCCGACT	32	-
chr1	6258165	6258192	ATAGTATTTTTTTGAAATTGGGAATGTT	10	-
chr1	6258545	6258574	ATGGTGTCAAGTTTGTAGAGAGATAAGATT	21	-
chr1	6258891	6258912	CTTTCTGTCTGGTTGGGCTTTT	12	-
chr1	6284514	6284544	CACATTCAAAGGGGTATTCCTAGCTCAATGC	20	-
chr1	6285192	6285221	TTTTGGAGAGGAGTACCTGGAGTATAAGAA	19	-
chr1	6291349	6291370	GTTTTCATCAGAAATAGGTATT	5	-
chr1	6340646	6340672	ATGAGACCAAGCCAGGCTGGTGGGCTC	14	-
chr1	6367519	6367549	CTCAGCTTACTTTTTATTCCAAGGCACCATC	12	-
chr1	6582037	6582062	TAGAGCTCTGAGTTCAAATCCTGGCT	21	-
chr1	6650948	6650964	TCAGAGACGCGTATGTA	4	-
chr1	6707473	6707496	TACGATGGAGTTACGGCCGAATAA	7	-
chr1	6747901	6747930	AGTCAGACAGAATGAGTTACTCCAGTCTAC	27	-
chr1	7181868	7181889	CACCCCCCTCGCGGCTCTCCCT	8	-
chr1	8072016	8072042	AACAGAGGTACATTACTGCAATGTTCT	1	-
chr1	8072350	8072378	TATGTGATTGAGAGTTATTGTTTGGGGAT	3	-
chr1	8266792	8266822	TAGAGACAGAGTCTCCTTCTGTTGCCCAGGC	1	-
chr1	8424135	8424157	AGTGGGAAGCATAGCATGAGGAC	1	-
chr1	8424257	8424280	ATCCTGCTTTGCACCGACTGTCGC	6	-
chr1	8552271	8552291	TGAAGGTTTTGTTAGCACTCC	4	-
chr1	8762448	8762478	TCTTGTTTTCTGAAACTGTAGGGAGACCTGC	15	-
chr1	8838380	8838410	TGCTAAAATATATAAATAGATCTTGTGATTT	2	-
chr1	8921394	8921416	TGTGGGCAGGCAAGCCCTTCGGT	6	-
chr1	8922962	8922988	CTTGCCGATCTGAGCGCTTGGCCAAGT	16	-
chr1	8924011	8924037	GGATCGCCAAGGCCGTGAACGAGAAGT	54	-
chr1	8927191	8927220	ATCGCTGACTTGGCTGGCAACTCTGAAGTC	23	-
chr1	8927505	8927528	ATTCAGCAATTCCTACTGTTGGCT	17	-
chr1	8931378	8931403	AACATTGACCTTTCTAGAGATAGAAC	7	-
chr1	8931483	8931507	AGGTGTGTCATTTAGTGTGATTTTC	2	-
chr1	8938692	8938717	ATCTCGCCGGCTTTACGTTCACCTCG	12	-
chr1	8981294	8981310	CCCGGGTTTCGGCACTA	1	-
chr1	9048820	9048837	ACCACCCCCGCCACGCTG	1	-
chr1	9161487	9161507	AGATCCAGTTACCAAGTCAGT	3	-
chr1	9211794	9211815	TGGCAGTGTCTTAGCTGGTTGT	7	-
chr1	9224105	9224126	ATGACTTATCATGGGACTTTGT	13	-
chr1	9228133	9228163	TTACATGTTAGCTGGGAAGTAGATGCCCTCA	27	-
chr1	9789329	9789351	AAAATTTTAGATTTCTAAAACAG	2	-
chr1	9789674	9789700	CGTGTGCAGCCTTGTGGTTTATGCTTA	2	-
chr1	9790384	9790413	ACCCTAGGCTCCCCGCCCACCCTCTGCCTG	5	-
chr1	9869371	9869401	CAGGATTGGGTGCTGACCCAGGAAGAGGACA	6	-
chr1	9988373	9988401	TGTTGTGTTGTTGTTGTTGTCGTTGTTTT	10	-
chr1	9988623	9988647	CATATTTTCAAGTTTAACCAACATT	7	-
chr1	10073850	10073874	TTTTTTGCGACGGAGTCTTGCTCTT	1	-
chr1	10512881	10512903	TTATTCAGCTAGTAATTATGAAT	1	-
chr1	10516656	10516685	AATAAAATAATAGTAGTCTGTAGAAAAAAG	6	-
chr1	10516744	10516769	CTAATTACCACTTACCAACCTTTAAT	6	-
chr1	10695342	10695361	CTCCCGTGGGGCCTGAAGCG	3	-
chr1	10730119	10730136	GTCTGGTTCCTGGCCCCT	1	-
chr1	10754635	10754663	GCGGCGGCGGCGGCGGCGGCGGGGCCGCG	1	-
chr1	10759414	10759439	TGGGATGTGGGGGTTGGGGGAAGAGG	9	-
chr1	11025674	11025695	ATCCACCCACCTCGGCCCCCAG	5	-
chr1	11112688	11112714	ATGATAATTAGCCAGGCCCCTGGCTTA	33	-
chr1	11140039	11140067	CTTGGTGTCGCAAAGAACACATGGAGAAG	12	-
chr1	11142479	11142505	AGGTGCCGCACCAGTATTTGCCCATGC	12	-
chr1	11158113	11158135	CGAAGTTTTCCTGGCTTCCAAGC	9	-
chr1	11166905	11166929	ACCGCTAGTAGGGAGGTTTATTCAG	7	-
chr1	11167089	11167117	ATGGATTAGGATCCTAGACTGTAAAGACA	26	-
chr1	11167378	11167405	ATATTAAAAGTTGGTTTGAACCAACTTT	6	-
chr1	11259621	11259647	TCACACAGACCCTCTTAAACTTGGCTG	11	-
chr1	11300496	11300522	ATGCTGTCCCTGGTCCTTATGCACAAA	8	-
chr1	11734844	11734873	ATGCAGCTTTACGTGGAAGAGCGCGCTCAT	21	-
chr1	11969864	11969892	TTAGAGGTCTTGCATTTTTTAGCAAGGCT	19	-
chr1	11979764	11979790	TTTAGGAGCCTGTGGACATCTGTGGTT	5	-
chr1	12300170	12300191	TAAAGGAAAAAATGAGAAGAAA	4	-
chr1	14747044	14747059	ACGAGCGCACCCCTTG	1	-
chr1	15850824	15850846	ATGCGTCCGGAGGCGGTGGGGAG	11	-
chr1	16138243	16138272	GCCGTATCTGTTCTCTAGTCAGCTCCAAGG	7	-
chr1	16160770	16160791	CTTATTTTTGCCTGTTGAGAAT	3	-
chr1	16268444	16268464	AGCTGGCGGCCCTTCTGACTG	4	-
chr1	16299566	16299596	AAGCTGGAGTTTACACAGGCAAACTGTCAGA	23	-
chr1	16439749	16439768	AAGTCTCCCCCTGGGCACTA	4	-
chr1	16600474	16600501	ATGTCTGGCTTCTTTCTTTGAACACGTT	4	-
chr1	16641721	16641746	GTATATCCTGTCCTTTCTCTCACCGT	18	-
chr1	16669434	16669456	CACAGTGTGGCAGGAAAGGTCAA	12	-
chr1	16797234	16797262	AAGGGACCTCTCTTTTTCTGAGTTAAGAT	30	-
chr1	16801772	16801800	AGATTAATAATAGGTCGAGACTTTTTAGA	11	-
chr1	16847099	16847125	TCGGCTGTTAACTGAAAGGTTGGTGGT	6	-
chr1	16872421	16872448	TTCCCGGCCAATGCAAGAGGGTCTTTTT	9	-
chr1	16892751	16892781	ATTGCTGTTGGTTTTCCTTGCAGTAGATGTT	1	-
chr1	16932908	16932936	TAGAGGTCATTCTTTGAGTTTCACAGATT	9	-
chr1	16966333	16966359	ATCCCGTGAGTATTTTTCCACATTATC	6	-
chr1	17004768	17004786	GTTCAATTCCCGGCCACTG	1	-
chr1	17340596	17340619	TTTCAGACACGGTTATCCGGGAAG	20	-
chr1	17349190	17349220	TCGCTGGATGATTGACTCCAGAGATGACTTC	11	-
chr1	17355207	17355229	ATCTGTGGCTCTTGTGCAATGAA	1	-
chr1	17368953	17368977	TAGTGATAAAAAATTTAAAGAATCT	5	-
chr1	17735198	17735220	ATCGTGATCCAAGCAGATGCCAC	13	-
chr1	17735389	17735415	TTTTTTTCTGTATGCTTTCCAAAGTCC	16	-
chr1	17738390	17738420	AGTCATCTCTGCACATTTGTAAACTCTGAAA	9	-
chr1	17749118	17749144	CCTTGGGGATGGGGCGTGGGGTGGTGG	7	-
chr1	19353702	19353731	CTTGTGATTTCTTTGTCTGGCTTTGGTATC	1	-
chr1	19406512	19406537	CCACAGGAGCTGTTTTGCTCTCACTT	8	-
chr1	19415854	19415883	ACGTCCAGTGCCTGCTCTGGCTGCTGGTTC	25	-
chr1	19419360	19419388	GTTTTTGTCTCGCCCAGCCTTGCCATTTA	5	-
chr1	19436663	19436688	ATTAAGACTCCTGTGGTGGTTGAAAA	16	-
chr1	19443869	19443887	AAAGTGGACACGCGGTACA	5	-
chr1	19455173	19455195	TTGATATTAGAGTGTGGGCCAAT	7	-
chr1	19488415	19488438	ATATGCAGGGATATATTTCGAATT	38	-
chr1	19498535	19498555	AATTGGGAGATTATTCACAAG	2	-
chr1	19518596	19518626	ATTTACAGGGAGCTAGTATGACTTCATATCA	26	-
chr1	19543178	19543205	CTCAAAAACAAAAACAAAAACTAGTTTG	3	-
chr1	19551589	19551618	AGTTGGGTGAGGCTAATAATAAAGAAAATA	11	-
chr1	19553539	19553569	AGATGTTAGCTCTTATTTTTTTGACTTTTTT	5	-
chr1	19575520	19575550	TACAAAAATATATTTTTAAAATTTATTTTTG	5	-
chr1	19665456	19665481	CCGCGGGGTGGGGGCTGGGGGGGGTG	1	-
chr1	19665641	19665666	AATGTAAAACAAAAAAATTTTATGAA	1	-
chr1	19734419	19734446	AAGGTGAGCCTCCAGACTTTGGCTGGCT	2	-
chr1	19737820	19737850	TGGTTATTTTTCAGAGAATACAAATTTCAAA	9	-
chr1	19803193	19803222	AGATAGCCACTCAGCTGAAAGGGCGAGATA	1	-
chr1	20442182	20442199	AGGTGGGGACACGGGTTC	2	-
chr1	20812227	20812249	CCTCCTCGGTCCCGCGCCCTCCG	4	-
chr1	20823520	20823545	ATGGATGGGCATTTATTCACCCAACA	3	-
chr1	20824832	20824860	CCAGCTGAGCTCCCTGTCGTGGGAGACCC	27	-
chr1	21053834	21053853	TCCCTTATGCCCTGGGCTAC	1	-
chr1	21069290	21069317	TGAATTAGATCATAATCATGTGTGATCC	2	-
chr1	21069670	21069692	TTTTTCCCCTCCTTTCTTTCCAC	7	-
chr1	21072041	21072069	ACTCTGAGGATGAAGAGCCGCCACCTAAG	16	-
chr1	21072070	21072095	AGATGAAGATGAGTCATCAGAAGAAG	36	-
chr1	21088810	21088839	TCTTTTGAAACATATTGTCATGACCTTAGG	1	-
chr1	21107660	21107688	AGGTAAACTTGGGTGACTGCATGGGTTTT	11	-
chr1	21269004	21269034	AACAGACTTTATGTATTGGATACCAAGTAAA	2	-
chr1	21313608	21313635	AGCTTTGGGTAATGATATGAATTATTGC	11	-
chr1	21320821	21320842	ACATGGGGTTGGAGTGGCATAG	4	-
chr1	21343545	21343574	CATCTGTCAGTGAACACTTGGGCTGCTCCT	6	-
chr1	21403504	21403532	GTATAGTTTGCATATATTTTCTCCCGTTC	10	-
chr1	21490643	21490672	TTTGCATAGTGTTAGTTCTGTCAGGTTAAA	38	-
chr1	21498340	21498367	TTGAGAAGTGTACCTGATTTGGAGGCAA	1	-
chr1	21500343	21500371	ATGGGAATTTGTATTTGACGCAAGTGGTC	9	-
chr1	21501712	21501740	AAACGTTGAATTCATGTATTCCACGGAGA	7	-
chr1	21545899	21545929	CTGGGCTGAGGCACGGATCCCTGGGCCACAG	10	-
chr1	21923689	21923717	CCCAGGCAGACGAGACCTCTGCCCTGAAG	12	-
chr1	21931090	21931108	ACTCCCTTCCTCTCCACCA	1	-
chr1	22011248	22011277	TTTGCTGGGAAAACTGGATATCGATATGCA	2	-
chr1	22029025	22029052	TATAGTGTTTGGAATTGCTGTGAGGGCA	47	-
chr1	22031660	22031690	TGCTTCCAACATTGTCAGAAAATCAGGAAAA	15	-
chr1	22046300	22046329	TCTCGGCTCCCTGCAATCTCCGCCTCACTG	9	-
chr1	22054785	22054805	AGTATTGTAGATATTTATATT	1	-
chr1	22054972	22054998	TGTATATGAAGAAACTTTCTCAAACTT	5	-
chr1	22062983	22063011	TATAAGTTTAATGATGAAGACATAGAAAA	5	-
chr1	22188040	22188058	CATCCCACTTCTGACACCC	4	-
chr1	22361841	22361859	GTTCTACAGGTTGACGATT	8	-
chr1	22718744	22718768	CCAGGCGGAGTGCAGCGGCACGATC	16	-
chr1	23296078	23296095	AGGGAATGGGCTGGCGGA	2	-
chr1	23418760	23418780	TCAGATGATGACTTGGACATA	8	-
chr1	23419400	23419429	CAGTGGGACTCAGGAGACAAAGAAAACTGA	8	-
chr1	23430092	23430115	AAGTAGGGTATCTTACCTTAGAGC	19	-
chr1	23527280	23527302	ACATCTCTCACCAAAACGGGCAG	12	-
chr1	23608439	23608465	CTGTGATCTGGGATCAATATTTGAACC	4	-
chr1	23616347	23616377	CTTTACAGATGAAGACACTGAGGTGCAGGGA	3	-
chr1	23620351	23620381	AATTAGCCGGGCATGATGGTGCATGCCTCGA	15	-
chr1	23635983	23636010	TCATAGACTTTTGAGCATTCTTGCAGGC	4	-
chr1	23636762	23636810	CTATTGTGTATATACTCAAGTCTTTTTATTTTTCCTCTTTTCATAAATG	17	-
chr1	23645061	23645087	AGCACAAGCCAGACGCCGGCTGATGAG	1	-
chr1	23645755	23645782	CGTAGGCACATCTAGAGCTTAGAGAAGT	4	-
chr1	23648583	23648613	TCTGTGACTTCTGTAGAATTTGAAATTTTTC	4	-
chr1	23649031	23649057	ATAATATTAAAGTATAAGAAGCTAAAA	25	-
chr1	23650123	23650165	AAGGCCGGACCCATTTGGGATCTACGTCTTATGATGGATCCAC	11	-
chr1	23655979	23656004	ATTCAGTAGATTCTGTTGGTTCTGAA	2	-
chr1	23665042	23665059	CTCTCAGGGAATTTAATG	2	-
chr1	23667922	23667947	TGAAAGTCCTTAAATCTTGATTAAGT	26	-
chr1	23826979	23827007	TGGTGAAACTTTAGAAATGAGAGAAGGAC	7	-
chr1	23833415	23833435	CGGCTGGTGTGCCTTCAGGGA	7	-
chr1	23834408	23834434	ATGTGCCATCTCTGAAGTCAGAGGTGT	2	-
chr1	23884554	23884575	GAAAGGTTCTGTTGCCCTGATT	7	-
chr1	24291647	24291675	GCATGAACTATTCTCATTTTAGATAGGAT	12	-
chr1	24292567	24292591	TTAATCCAATGGGGAAGTGTTTTTA	3	-
chr1	24292933	24292962	AATAAATAACTTTTATAGTATCACAAAATG	8	-
chr1	24292964	24292990	TTATAGGGGACATGTTCTGTGTATAGC	20	-
chr1	24294602	24294629	ACGTAGTGTTTTATGTTAGTTTTGGGTG	26	-
chr1	24295205	24295231	AAACAAGACGCATTAGGGCTTAACGTT	17	-
chr1	24296563	24296589	GGAGCGTTGTTGACCATAATATTGCTT	34	-
chr1	24296818	24296847	GTCTAGGCCAATGATAATTATTTTTGATGC	2	-
chr1	24480791	24480811	TATCCCTTTAGACTACTAACG	1	-
chr1	25257043	25257063	AGGGCGGCAAGGGCGCCTTCC	2	-
chr1	25313014	25313035	ATGGAGGGTCACCTGCTTTACT	2	-
chr1	25366201	25366221	AACGCTGGTGGCAGGCTTCAC	2	-
chr1	25483509	25483539	TTGAAAGTCAGCTTTCGACACAAGGGTTTGT	6	-
chr1	25553417	25553445	AGCTGGAGTGCATTGACACTGTCATAACT	22	-
chr1	25553952	25553981	AGCAGATCAAACCTGACATGGAAACATATG	19	-
chr1	25573430	25573450	CCAACTACGTGAACGACATGT	3	-
chr1	25573814	25573843	TTGAGCCTTTCTCTCAGTCGTGAGGGAGGC	2	-
chr1	25865318	25865335	ATTCTTGGCTGGTCCCCA	1	-
chr1	26153243	26153269	GCTCGTCCTGCAGCTCAGTAGTGCGGC	23	-
chr1	26158824	26158846	AGTGAAGTCAGTCATTTAGGACC	5	-
chr1	26161734	26161762	CGTAGTCCAGTTTCTGTGTTTTCCTGGGA	13	-
chr1	26227068	26227111	TCTTACCAGATGCTACTGGACTTGAATGGTTAATAAAACTGCAC	22	-
chr1	26227137	26227176	GTGGCTTCTTTTGAACTGTTAGATGCTGAATATCTGTTCA	24	-
chr1	26227232	26227259	CTACTTCAGTACACTTGGTGTACTGGGT	15	-
chr1	26227328	26227353	TTTTAGGGGCTAAAGGGGAGAAACTG	27	-
chr1	26228002	26228027	CCGAGAGGCACAAATGGCTGCCAAAC	12	-
chr1	26228140	26228169	ATGAAGCTGAGGTCTTGAAGCAGCTGGCTG	12	-
chr1	26230242	26230266	CAGGCTTTTGAGCTGATTCTCAGCC	9	-
chr1	26231184	26231214	AGTTGATTGTGCAGAATACACTGCCTGTCGC	9	-
chr1	26232726	26232747	TTGGTGGGCGGGGGTCGCTCCG	8	-
chr1	26287854	26287879	ACTTGTGAGCCCACAGAGTGGCAGAC	2	-
chr1	26360471	26360494	TTGCCCAGGATCCCACAGCTGGGA	3	-
chr1	26546418	26546438	TCGATTCCCTCTGCTTCTGCC	6	-
chr1	26618630	26618660	TTAAGGAGTCTGTGGACTCATTATTGAGGGA	24	-
chr1	26623936	26623965	AGATAGCGGCCCTAGAGGACCTGGTGCAGA	40	-
chr1	26685644	26685667	CCCTGTCGTCCCCACCCCTGGAGA	1	-
chr1	26758846	26758865	GATTAGCTCCGCTGGGCGCG	1	-
chr1	27208840	27208861	AAATTTAAGATGGACTTTCTTT	3	-
chr1	27216187	27216210	CATCTTCTCCCAAATGGCGCAGTG	6	-
chr1	27879750	27879778	AACGATGCCTGGACAGCTTCCAGCCCAGT	6	-
chr1	28217694	28217713	TGGCCTCAAGATGAGACTTT	2	-
chr1	28223559	28223583	ATGAGTTCACCACACATATTCTGGA	3	-
chr1	28242609	28242653	CGCGATGCGATTTCTGCCCAGTGCTCTGAATGTCAAAGTGAAGAG	39	-
chr1	28297051	28297077	CTAATGCACTGACAGGAGCCCTCCCAT	13	-
chr1	28302591	28302619	ATGTGTGAGCAGCTGTCTTGAAAAACAAC	1	-
chr1	28326472	28326490	TATTTTTCAATGACTTAGA	3	-
chr1	28331433	28331458	CAATTTAGCCAAAGGTTGTGAATTTT	25	-
chr1	28358594	28358615	TCCTGGGCTGTAGTGCGCTATG	66	-
chr1	28369249	28369274	ATTTACTTTGCCTCTTACTTATATAG	8	-
chr1	28959185	28959209	CCCAGACTCCTTAACAACCACTGAT	12	-
chr1	29062919	29062936	CCCCGCCCCCGCGAGGGG	1	-
chr1	29465015	29465043	AAAGGACAATTGTGGTGTATTTATATAAC	12	-
chr1	29474440	29474467	GTTGTGAATAGCACAGTCGAGGAAAATT	1	-
chr1	29491938	29491959	TGCCTGAAGAAGTGTGGTTAAC	4	-
chr1	29493717	29493744	AGAGAGTGACATAAAGATACTTAGGAGT	7	-
chr1	29505451	29505478	AGTCATTTTAGAGTTTCAAAGACAGGTA	7	-
chr1	29506582	29506606	AGATTAGAGATAATAAATGTAAAGC	7	-
chr1	29507629	29507656	CGTGTGCCACGCTTTTTTGGGCGGGAGA	15	-
chr1	30305951	30305966	GGGACCGTGCATGGCA	1	-
chr1	31404424	31404475	TGTGTATAATTAACAAACCTGTGTATGCTTATGCCTGGGCAACTATTTTTTG	26	-
chr1	31405161	31405189	CATATATACAAATTTGTAGTATTTTCTTG	12	-
chr1	31405365	31405391	AGAAGGCTGTTCGTGAGGAGGAGATGC	10	-
chr1	31438987	31439012	CAGCCCAATAACAACCTGGCATCCAG	8	-
chr1	31463784	31463808	GAACAGAAATGTACTTCTATGTACC	1	-
chr1	31465140	31465164	GGGGATGGGGGAGGTGGTGGCATTG	9	-
chr1	31465838	31465857	ATGTTGCATTTTGATGCATT	9	-
chr1	31531853	31531878	ATTCTGGTGCTAAATAGTAAATAGCC	2	-
chr1	31732558	31732587	GATATTTTCTTTCTGTATTTCTCTATATCA	16	-
chr1	31744467	31744494	AAAAGGTGTTTTTCTCTTTGACAGAAAT	12	-
chr1	32095614	32095642	TTCTGCCCTCTGCAGCTGGGACCCCTCAC	29	-
chr1	32096296	32096321	CTGCAGGTGCTGACAGAGGCCTTCCG	18	-
chr1	32096441	32096469	CTGGTCTGTGTGCCCCTCTTCTCCAGCTC	75	-
chr1	32200723	32200737	AATTGGGGGGGGCAG	1	-
chr1	32218482	32218511	GGTGTGGCCACCAGGTGAACCTGGGGTCTC	6	-
chr1	32372881	32372906	CACTATTTTCACCTCTAAATATTACG	5	-
chr1	32373011	32373033	TTTGCAGATTCTTGGCTGGGTTT	16	-
chr1	32373649	32373673	ATGTTAGTTTCTTCAAAACCCTATC	15	-
chr1	32400064	32400092	AGCCTAGAAAACGAATGTATTTACAAATA	3	-
chr1	32670287	32670310	TTGTGTGTGAATACTCCTGGAGGG	6	-
chr1	32680328	32680357	ATTCTTACCTTTCCTACTCCCCAGTTCAGG	1	-
chr1	32680691	32680719	TTTTTTTTACGGGCAGTCTCCTGAGCCAC	3	-
chr1	32799995	32800023	CCATCTGGTTCTCCTCTTAAGGCCAGTTG	9	-
chr1	32801737	32801766	CTCGGCTTCCCCCGGCACCCCTCCCCCTCG	2	-
chr1	32828913	32828936	CAAGGTGCTTTAGGGACTTTTAGA	14	-
chr1	32830427	32830446	ACAAGAATGGCTTCAGTTGC	3	-
chr1	32831343	32831370	CAGCTACCAGCGGTACAGAGCGGTGATC	27	-
chr1	32835264	32835290	AGTTGGTCTTGTAGATATCTGAGGATA	1	-
chr1	32845748	32845772	TTGTGTGCCAGACCAGGCAGTTGGA	9	-
chr1	32847130	32847155	AAAGCATTTTATACAAATAATTTTGT	13	-
chr1	33035390	33035410	CTCTATTTTTTACAGACAAAA	2	-
chr1	33086510	33086537	TCATAAGAAAAAGTCAATACTATGCCTT	1	-
chr1	33088080	33088101	ATATGGAAACATGGTATTTGAT	2	-
chr1	33113604	33113627	TGGTTTTTCTTACTAGGCAGAAAG	4	-
chr1	33240948	33240976	TGCGTGTTGTTAGCATCAGGCAGAATGAA	15	-
chr1	33241279	33241305	TCAATATAACTCATTTAAAAATTTATG	3	-
chr1	33241547	33241572	CATCTTCCCCCCTTCTTCCACCACTG	11	-
chr1	33252064	33252082	ATGAGTTTGTTGACATGGA	2	-
chr1	33254707	33254730	AGTAGGCCACACATTGTGGTTCAC	6	-
chr1	33277892	33277919	GAGGATCACCAGGTGGGGTGGCTCACGC	13	-
chr1	33393970	33393988	ACATGTCTGGAATCTTGCA	7	-
chr1	33466332	33466360	GTGTGCTGGGATGAAAGGATATCTGGAAC	5	-
chr1	33470500	33470522	ATGAGAACAGTACCTCTCTCTTT	22	-
chr1	33471180	33471201	CACTTAACCTGTAAGCCTCAAT	15	-
chr1	33476245	33476273	ATTGTAGTGTGGCAGTTTCTTTTATACAT	10	-
chr1	33477591	33477616	AGTGTGTGATCTATTCTTGGATTCAT	21	-
chr1	33478692	33478715	AAAGAGAAGCTTCCTCAGGCTAGC	9	-
chr1	33478760	33478784	TAATGTTGGGTCCAAGAAGGAATTT	4	-
chr1	33518161	33518182	CAGAGGGGCTCCTCACTCCCAG	17	-
chr1	33592081	33592104	TCAAAAGACACTAAGTGTCTACTC	12	-
chr1	33949706	33949724	GAGAAAATCTAAAAGAATC	1	-
chr1	35245525	35245550	CACTAAAAACGGCTTATCAGAGTCTC	1	-
chr1	35294649	35294673	ATAATGGTACAAATTACTGAATACT	14	-
chr1	35446969	35446995	ACTTTTGCATACTTATTTTCTTCCCCT	9	-
chr1	35497449	35497479	GTCTAGATGCAGAGGACTTGGTTCCTATTCC	30	-
chr1	35638526	35638556	CATAGGCACTGATGCCTGTAATCCCAGCACT	10	-
chr1	35643496	35643520	TGTGGAGTGAAACTTCGATATTTGA	28	-
chr1	35643601	35643631	ATGATTGATGTTGGCTGATATTGGAGTGCTC	20	-
chr1	35643983	35644006	ATATGAAAAAAGAGCTGATGTTAA	9	-
chr1	35644254	35644278	GCATATAGTGAAGGTGAATGTCTTC	2	-
chr1	35645130	35645151	AAGTGGTTTCAGTAATAATGCT	4	-
chr1	35645366	35645396	TTACCAGTCAGTAACAATTTTTAGAGAATGT	23	-
chr1	35645589	35645616	TACTGATAGATGAAAGAGCAAATGATGA	1	-
chr1	35646216	35646243	TTTGTAATGCGATTTAAAATTTTTAAAA	5	-
chr1	35646270	35646297	ATTATGCAATCTTGGTAATTCTACAAGT	6	-
chr1	35646816	35646844	CTGCAGTGCGTAACTGTGAGGAACGTAGT	16	-
chr1	35647924	35647946	CAGGTTATTAATTGGTGATACAT	6	-
chr1	35648805	35648830	AAAAGGTTTAGTACTGAAGTAGGTTT	10	-
chr1	35649449	35649471	TATGTAAGCAAAGCTGAACTGTA	9	-
chr1	35649931	35649980	AGTAAGAAAGCTATCTTTTTATGGATGTTAGCAGTTTATTGACCTAATAT	18	-
chr1	35650804	35650827	AGTTTTTTTGATCAAGTTACTGTG	17	-
chr1	35651609	35651630	TAATACTATGGGCTTTCTTTAG	3	-
chr1	35652772	35652801	AAGTGTGAAATTTAAATTAATGATATAAGT	11	-
chr1	35654646	35654672	GGAAGAATTAAGACGCATGGAAGAACT	11	-
chr1	35656378	35656407	ATAGTGGATGATCGTGGAAGATCTACAGGG	29	-
chr1	35658605	35658629	AGTCGTGGCGGTGGCGGTGGTGGCT	3	-
chr1	35658680	35658700	TTCCTGAGCGTCTTCTTCGCT	7	-
chr1	35919270	35919290	AAAACAATAAGCCTCCTCAGG	2	-
chr1	35932224	35932247	CCCATGGGGAAGGCTATGTGAACG	4	-
[truncated: 28,431 more rows]
