# Supplementary material for: Advancing the functional utility of PAR-CLIP by quantifying background binding to mRNAs and lncRNAs
Source: Genome Biol. 2014 Jan 7;15(1):R2. doi: 10.1186/gb-2014-15-1-r2 (PMC4053780; doi:10.1186/gb-2014-15-1-r2)
Supplement: Additional file 23 — Is a table of re-analyzed PARalyzer output for clusters of at least 5 reads and 2 T-to-C conversions for the C17ORF85.rep1 library from [38]. [file gb-2014-15-1-r2-S23.gz › C17ORF85.rep1.clusters.csv]

chr1	9287810	9287830	AATGGTGCTGTAACTTTGGGA	117	+
chr1	26205541	26205569	GGCAGGACAGAGACTGCTTTTGAGTCTCC	95	+
chr1	26561816	26561839	ATAGTGATCTGGTGGTTTTGTATG	255	+
chr1	45110258	45110285	TTCCCTCTGGGCCTTATCAGGTCCAAAG	80	+
chr1	45478817	45478844	AAACCCGGGCTGCCCAGGACTTTTTCAG	54	+
chr1	46033772	46033794	CTGGGCCTGTCCAACTTCAACAG	53	+
chr1	54684191	54684212	TCTCTTTCCATTTCTTCATCTG	40	+
chr1	59387703	59387722	CTCCAAGGCTAAATATTTGT	45	+
chr1	75230788	75230817	AATCTTTATTTTTCACACAACTCATCCAAG	4	+
chr1	87857605	87857631	CTTCTCCATCAATTAACACAACCACAG	87	+
chr1	93826930	93826955	ATTTTTACTCTTTCACTCCAATTCAG	29	+
chr1	94313187	94313210	TTCCGGGTTCGAGTCCCGGCGGAG	193	+
chr1	101440836	101440865	AAATCACTGCTTTCATTCCCACAAAACCAG	13	+
chr1	150338629	150338656	TTAACTCATACTCCATATACATCTATTA	37	+
chr1	167934428	167934446	GTTCTACAGGCCTATGATT	4	+
chr1	171486844	171486866	ATATCCTCAAAGTGGTGGAAAAG	78	+
chr1	171490985	171491009	TAATTTTACATTACATATCTCATTG	21	+
chr1	180154767	180154785	AGCCATGTCGTGTGTATGA	9	+
chr1	186372708	186372728	CATAATAACTTTATATATCTG	13	+
chr1	200967624	200967642	GTTCTCCAGCTCGTCGATC	3	+
chr1	204522864	204522887	AATATTAACTCACTCTCCTTCCAG	46	+
chr1	213418599	213418628	AATATTTCAATACTTAAAAATACAAATCAG	20	+
chr1	220318965	220318992	CTTAAAGGGAAATTCCTCATCAACTTAG	65	+
chr1	224346608	224346637	CTTTCCTTACCCTACAACTTTAAACAAAAG	20	+
chr1	224377863	224377887	CACCCAATTTCTGGACATTTTATAG	17	+
chr1	225117463	225117490	TCGCCGGCGTGGGCGGGCCGGACCTTCG	29	+
chr1	225119531	225119559	TACCACATTTTTTATCCATTCATCCATCG	12	+
chr1	227746053	227746069	AATACCGGGTGCTGAAG	3	+
chr1	228286689	228286711	ACAACCTCTACTTTTTTCTTTTG	12	+
chr1	229439766	229439790	TTTCATATTTTTCCTTTCACTTTCG	17	+
chr1	242045277	242045299	TTTATCTCATTTCTCAAAAAAAG	9	+
chr1	22361841	22361859	GTTCTACAGGTTGACGATT	99	-
chr1	25375373	25375394	TCCGTAATCTTGGGAAAAGGAT	94	-
chr1	26129258	26129282	TTAGGGTGGTGGTGGGGCAGCGAGA	59	-
chr1	26546418	26546438	TCGATTCCCTCTGCTTCTGCC	33	-
chr1	33267020	33267041	CCATACCTTAACCAAATTAAAG	62	-
chr1	36929802	36929827	TTACCCAGGTCCTAGTACCCGGGCTG	79	-
chr1	48880347	48880365	GTTCTACAGTCCTATGATC	63	-
chr1	71410066	71410085	CTTTTCATGGTGGTAACAGG	35	-
chr1	91852789	91852824	AAGCGTTGGATTGTTCACCCACTAATAGGGAACGTG	1222	-
chr1	91852835	91852870	ATCCTTCGATGTCGGCTCTTCCTATCATTGTGAAGC	3217	-
chr1	91852915	91852942	AGGTGTCAGAAAAGTTACCACAGGGATA	1319	-
chr1	91853120	91853149	TTCCGGGGACAGTGCCAGGTGGGGAGTTTG	73	-
chr1	97605978	97605998	TCCCTGGTGATACCTTCTGCT	50	-
chr1	112394060	112394079	AGAGGTATGTGAGCTGGGTT	22	-
chr1	115100544	115100569	CATTTTCAATATATTTCCCTTTACAG	7	-
chr1	115275239	115275262	CAAATACATTTCAGTTCACTAATG	13	-
chr1	150191194	150191220	TCCTAACAATTCTCATTACATACTATG	15	-
chr1	160026914	160026933	AAATCTTGTAATCCTGACCA	57	-
chr1	173367239	173367259	TACTGATGACCTTGCCTTAAT	58	-
chr1	190882472	190882490	GTTGTATAGTCTGATGATC	4	-
chr1	192991186	192991213	CTTTCCCAATTATTTTCCATTTCACATG	30	-
chr1	197341509	197341526	GGGGGTTAGTGTTGCTCG	30	-
chr1	198460152	198460173	CCGCGTTCTCTCCCCTCCCGGC	38	-
chr1	205684906	205684929	ACTAACCTTCCTCTTTTTCTCTAG	3	-
chr1	226172597	226172620	AATTTCCTTTTCATTATGATACTG	27	-
chr1	226595718	226595738	CCGCTCAGGCGCCTGCGGCTG	27	-
chr1	227505462	227505491	CTTCAGGGACCTCGCCCCCTCCCTTTCCCG	20	-
chr1	233258012	233258037	TCTCTTTATTCATTCATTCATATCAG	35	-
chr1	235272841	235272862	TATTTTACCATCCTCCCACCTG	68	-
chr2	21667957	21667977	ACTTTGGATATTTAACTTTGA	37	+
chr2	27273717	27273741	GGTTCGATTCCGGCTCGAAGGACTT	70	+
chr2	28591530	28591548	GTTCGAATCCTGCTCTGAC	44	+
chr2	30864535	30864561	AAACACAAAAATTAATCCTTAATAATG	17	+
chr2	45831340	45831360	ATTTTACAAATATAAACCCAG	20	+
chr2	45966322	45966341	ATCTCTCCTGGTAGCTTTAG	29	+
chr2	48010419	48010444	CGCTGAGTGATGCCAACAAGGCCTCG	50	+
chr2	48189418	48189438	TTGCTGGGTATAGACCTGAAA	48	+
chr2	48984003	48984020	TTCTACAGTCTGTTGCTC	3	+
chr2	54004387	54004408	TTTCCAATTCAACTTTACTCTG	21	+
chr2	69481015	69481034	TCTGTTGAGGTTAAGTCCTT	20	+
chr2	95990839	95990860	GAAGTGTACTGGCTGGGCCCCT	4	+
chr2	101885531	101885558	AATTTATTCACCTTTATATATCAAATTG	21	+
chr2	113335738	113335765	CTTATTCAAATTTCACCCATTTTACATG	19	+
chr2	119687023	119687041	GATTTACTGGGTGTAAAGT	23	+
chr2	122421464	122421492	TCTTAAAAAAAATCAACACATTTTAAAAG	56	+
chr2	127074401	127074426	ATTTTCTCACTAAAAAATATTTTATG	16	+
chr2	172341287	172341308	TTCTCATTCTTTTATATCAAAG	19	+
chr2	174000513	174000534	CAATTTTATCACATTTTTTCAT	25	+
chr2	207663825	207663846	ATTACTAATATTCATTTTATAG	33	+
chr2	214165193	214165217	CTTTCATTTTCCAACTACACACCTG	12	+
chr2	223407220	223407243	AATTTTAACAATTTCATTCTCACC	15	+
chr2	225122013	225122031	TTTCTACAGTCTGACGATA	255	+
chr2	231081452	231081471	TTGGTGGGGGCTGGGCTGCC	11	+
chr2	27150383	27150403	TGTCTGAATCCTGTGGGATCA	60	-
chr2	39272100	39272121	CAAATATACCATTTTATATCAG	22	-
chr2	39963576	39963597	AAACTTCAATTTCAAAATAAAG	12	-
chr2	55852484	55852511	TTCATACCTATAATCCCAACACTTTAAG	13	-
chr2	59230045	59230062	GTTGGCTAATTCTGGTTG	7	-
chr2	133010858	133010882	GTATGACTTTTAGTGGTGGATCACT	69	-
chr2	133012660	133012685	CGATGTGGCGGTGTTATTCCCATGAC	47	-
chr2	133013089	133013123	CGTATATTAAAGTTGTTGCAGTTAAAAAGCTCGTA	1145	-
chr2	133013130	133013171	GGAGGGCAAGTCTGGTGCCAGCAGCCGTGGTAATTCCAGCTC	2281	-
chr2	133038445	133038470	AGGCGTCCAGTGCGGTAATGTGACTG	276	-
chr2	133038687	133038711	TTGGTGGTAGTAGCAAATTTTCAAA	8	-
chr2	133038878	133038900	CAGTTGAGAGTGGATGGGAGCGG	49	-
chr2	133038989	133039013	GGTGGCCATGGAAGTTGGAATCCGC	186	-
chr2	133965950	133965976	CCATTTTTTATCACACCATATCAAAAG	51	-
chr2	145187516	145187533	ATATTGCTGAGGATGACG	11	-
chr2	179328691	179328714	AATTTTCTAATACTTTTTCACATG	28	-
chr2	179452321	179452344	TTGTCATCCCCAATTCTACCCGTG	69	-
chr2	219295352	219295372	CTAACCTAACCAGATCCACCA	56	-
chr2	230045500	230045528	TCGGGTTCAGATCCCCGAATCCGGAGTGG	51	-
chr2	233681070	233681090	GGGAACTCTAAGGAGACTGTC	60	-
chr2	241065140	241065161	ACTTCTTTTCTTCCATCAACAG	10	-
chr3	20181278	20181300	TTTCTAATCACTTTATTTTTTTG	24	+
chr3	20617340	20617360	GTGTGGTTGGATCCCTCCTTT	63	+
chr3	33840812	33840836	CCACATTTTGATTTCATAATAGTAG	82	+
chr3	38207180	38207202	TCTGAGCCCCCGCTGCTCTGCCG	24	+
chr3	38266161	38266182	ATTTCATTGTGCCTTCAAAAAG	42	+
chr3	39377871	39377893	AATTTATATACAAACTGCTTGGG	12	+
chr3	45568424	45568445	GTGAAATCCTGGAGTTCAATTC	49	+
chr3	50388534	50388560	CCCTCCCAGCTGGCTCTACTGCCGGCG	45	+
chr3	67301103	67301121	AAGGATGTGCTAATCTGTG	71	+
chr3	79044652	79044667	CTATAGCCCGTCGATC	3	+
chr3	89481096	89481125	CCATTTCTCTCCTTACCAATACACTTCTTG	10	+
chr3	105141364	105141384	CAAAAAAGTGTACTCTTCCAG	53	+
chr3	112710298	112710320	CATATATTATTTTAACTCAATAG	19	+
chr3	152017326	152017352	ACACCCCCATTTCTACTTATAATCAAG	88	+
chr3	152215614	152215639	AACTCTAATTTCCAATTCTTTCTCAG	30	+
chr3	176164357	176164376	CAATTCTACCATACACCAAG	64	+
chr3	178587060	178587078	TATACGGTCCACCATAAAA	33	+
chr3	17741437	17741457	TATCTCAGGGGGCAGAGCATT	3	-
chr3	17779490	17779510	ACAGGATCACCTTTTTTTCTG	28	-
chr3	18588443	18588461	AGTCTAATTGAACGTACCA	84	-
chr3	26705979	26705996	GTTTACAGTCTGGTGATC	8	-
chr3	37029521	37029549	CCCTTACTATCCATTCCCTATACACCCTG	3	-
chr3	47748021	47748048	ATACTTATTTCCATTTACTTCTTCCTAG	23	-
chr3	53153907	53153928	ATCTGTTACCCAATATTACAAG	88	-
chr3	53380674	53380703	TTCTGGCTTTCGTGCACTGGGGAGGGTCCG	56	-
chr3	62750351	62750368	TTGATTGAAGCCTCGGTA	8	-
chr3	71809790	71809812	CCAAATATATCTCATTTTTCTAG	5	-
chr3	78700597	78700620	TATACCTTTTCCCTTTTCTCTTAG	12	-
chr3	79058558	79058584	TATATTTATATTCATCTATTTCCATAG	10	-
chr3	102462644	102462662	CTTACCAATCTGATGGAAG	7	-
chr3	108259652	108259677	AAAAAATTTACATTTTCATATCCAAG	79	-
chr3	159879512	159879528	TCTACAGTATGATGATC	3	-
chr3	181540659	181540684	CTGGGAATACCGGGTGCTGTAGGGTT	7	-
chr3	196850288	196850314	TTCAAATCTTTTTACATTTTTCCATTG	24	-
chr4	46580343	46580360	GTGCAAGTGTTAATTGGA	15	+
chr4	76807189	76807210	AGACAGGTTAGTTTTACCCTAC	542	+
chr4	103919288	103919307	GACCTGAAACTGTGTATGTA	542	+
chr4	104922357	104922376	TATCTAGCAACTTCACACTG	39	+
chr4	107246143	107246162	ATTTTCTGCCGTCTCTTGGC	9	+
chr4	111858582	111858600	TGAATTCGCTGGACCTGGT	58	+
chr4	135701414	135701431	TTCTTCAGTCTGACGATT	4	+
chr4	154881867	154881883	AGTCTAACACGTGTGTG	5	+
chr4	177328235	177328255	CTCTACTGATGACCTTGCTCC	253	+
chr4	190776560	190776578	CCAAAATTTGCTGTAGTGG	30	+
chr4	6883995	6884016	TTTCACAGATTAGGTTTTTTTT	45	-
chr4	19258665	19258684	CCAAGGCTAAATATTTCTGA	9	-
chr4	37612679	37612702	AATACTCAAAAATATTTAAAACTG	26	-
chr4	65137710	65137726	TTCACAGTCCGATGATC	50	-
chr4	71682484	71682508	ACATTTTTCACTTTTAATCCTTTCA	29	-
chr4	79840908	79840934	ATATTATTTAATTCCATATAATAACTG	17	-
chr4	89508322	89508342	TCTGTGTTTCCAGACTTTACG	25	-
chr4	125342105	125342125	ACATTGACTGGCAGAAATTCA	51	-
chr4	130251727	130251744	TCTGCAGTCCGATGATCC	20	-
chr4	132938662	132938679	TGAACCTCTGGTGTACTG	11	-
chr4	164085489	164085512	TCTTCCTCTTCATCTTCCTCATCG	21	-
chr4	181460861	181460882	ATTTCTTAAAAAGGCACTTACC	13	-
chr5	6469596	6469623	TTCATATTATATATATATTTTTTATATA	34	+
chr5	10374755	10374776	TTTGCCAAGGATGTTTTCATTA	368	+
chr5	32563633	32563661	AATACTCTGGCTCCTAAAATATGGGCCAG	19	+
chr5	61762997	61763020	AATCACCACACAGACACATTCCTG	85	+
chr5	70762831	70762854	TTTCAAAATTTCCATGGAGTCCAG	77	+
chr5	71146848	71146886	AGAGGGGCCCGTGCCTTGGAAAGCGTCGCGGTTCTGGCG	4585	+
chr5	71146915	71146938	AAAATCCGGGGGAGAGGGTGTAAA	50	+
chr5	79233997	79234017	TGGTGAAGGCAGCCATTTGGC	17	+
chr5	96019666	96019685	CTGTTGTGAAAGCTTTGAAG	48	+
chr5	121279844	121279862	AGTTTTACAGGTGACGATC	99	+
chr5	122163316	122163341	AATCACTAGTTCAAACACAACAACAG	32	+
chr5	126113322	126113342	ACCGGCTGGCGGTGTACATCG	5	+
chr5	140098548	140098570	TAACCACCTCTCTGGGTGGTTCG	129	+
chr5	142988149	142988168	GGTTTAACACATGCAAGTCG	23	+
chr5	144219397	144219420	ATTTTCATTTCCTAACAACTAATG	68	+
chr5	148731641	148731667	TAATTTACCTACAACTTATTCCACCAG	41	+
chr5	148732026	148732047	TACTCACAAATCACTACCTCTG	5	+
chr5	159849738	159849758	ATCTCAAGTTTCAACACCACG	68	+
chr5	164360587	164360606	TGAAGTCAGTTACCTTTGGA	48	+
chr5	170884589	170884610	CCTCAACAATTAAAAACAACAG	74	+
chr5	173385354	173385376	CAATACCTCAATTTTTCATATTG	23	+
chr5	178554050	178554068	AGCTGTTGAAGACTATGAC	10	+
chr5	51496413	51496432	CCTTTTAGTGCTGGGGGGCA	3	-
chr5	61645893	61645907	TACAGTCCGTCGATT	30	-
chr5	86662021	86662046	AATCATTTTTAACCTCATTTTTCCAA	18	-
chr5	89226387	89226407	ATATCCTACTGGGTTAATCAG	66	-
chr5	107007455	107007481	ATCGGAGACTGACATCGGCCCATCCAG	82	-
chr5	115144241	115144260	CTGTGGCTGGATCCCCTCTT	3	-
chr5	137507703	137507721	GTCTTTGGGTTGTAAAGTA	14	-
chr5	140501809	140501825	TCTCCAGTCTGACGATC	36	-
chr5	151351978	151351995	AGATATCCGTACCAATGC	5	-
chr5	153586748	153586769	AGTTTTTGAACGCATATTGCGC	77	-
chr5	174541818	174541842	GAACCCTATTCGTGATGGGGATTGG	76	-
chr6	15679670	15679690	TTTGACCTCGAGCAATCCGCC	8	+
chr6	19839621	19839641	TTCATAAACATTCTACATACG	51	+
chr6	26546607	26546634	AAATTCAACTTAACATTTTTCATATTCG	29	+
chr6	27778280	27778309	ATTACATACCCAAAGGCTCTTTTCAGAGCC	97	+
chr6	28180849	28180872	CTAATCCATTGTGCTCTGCACACG	86	+
chr6	31510921	31510948	TTAACATACTTAATCATTTAATACTAAG	48	+
chr6	36068002	36068028	AACACCCCCCGCTTATCTCATTAACAG	68	+
chr6	36606886	36606907	ACACACCTTATACACCTTTAAA	85	+
chr6	41406332	41406352	TTTACGGTCAGGGCTATACAC	56	+
chr6	52341765	52341786	AGAACCTTGGTGAGGGGAGTGA	5	+
chr6	57185270	57185290	AAAATCTTGGAGTGAGCTATG	57	+
chr6	76372176	76372200	AAACTACACTTAACATAAAATTTTT	9	+
chr6	83907062	83907080	TTCTACAGTCCGATGATGT	128	+
chr6	87882833	87882858	CTCTTACTTTTTTATTCTATATACAG	20	+
chr6	89869948	89869977	TACTTCTATAGAGGCTACTATGCCTCAAAG	45	+
chr6	96036488	96036514	TCACATTTAAGTCTTTATTCAAGACTG	97	+
chr6	117875374	117875396	CTATCTCCTTTCCAATATTTATG	5	+
chr6	125404765	125404791	CTACACTATTTTTCCACATTTTCATAG	50	+
chr6	139501150	139501173	CCATCTCACCTCTTCATTCTCTTG	11	+
chr6	155141378	155141401	TTACATATATACCATGGGAAAAAG	74	+
chr6	157208863	157208891	CATAATCTCACCTCACCCCCAATTCTTTC	5	+
chr6	157305222	157305242	GCTGGGTTTCTTGCACCTGGT	32	+
chr6	157351207	157351224	TTCTACAGTTTGACGATT	186	+
chr6	170872950	170872972	ATTTTTATTAAAATTTCTAATAG	19	+
chr6	5733726	5733746	GTATTTTGGAAAGAGAGTCAA	50	-
chr6	9846989	9847008	TGTTGGTGGGAGCCCCAAGA	23	-
chr6	13932554	13932572	TAACATATGCAAGTTGAAC	20	-
chr6	15514858	15514874	CTGACGATCTGACGATC	304	-
chr6	26319329	26319356	TTGCGTGTTCAAATCACGTCGGGGTCAT	70	-
chr6	30549563	30549582	CAATGTAACTGAAGGTGGAG	24	-
chr6	31620603	31620628	TCCAAGGTCCATACGACCGTCCATAG	62	-
chr6	32805859	32805884	ACCCTGCGGCTGGGAGGGCTGTGGGG	36	-
chr6	38643281	38643307	CTCATTCTTTAAATTCATTCCTATATG	13	-
chr6	43911499	43911518	ACCACTGGTCTGGAGATCTG	5	-
chr6	52878472	52878495	CTTTTCCCATCCCTCCACAACAAG	79	-
chr6	53128511	53128535	CTCATAAACAAATATTTCTTAAATG	73	-
chr6	56362707	56362730	TTTTAAATCAACGCTGGCAAAATG	73	-
chr6	79655032	79655055	CGTCCACTCTTTCAAAGTCATCAG	61	-
chr6	89613852	89613873	AACTTACTATTTCTTTACAAAG	72	-
chr6	105888774	105888795	ATTTATTCCTTTATATTCATAG	8	-
chr6	119301459	119301482	CTTTCCCAGTCTCAGACTTCTTTG	71	-
chr6	121725081	121725099	AACGTCACTGTGTGTGAAG	14	-
chr6	123334429	123334448	AACCTAAAACTGTGTATGTA	3	-
chr6	125108198	125108220	TTGAGAGGTGGGAGGGCTTGAAA	7	-
chr6	128777219	128777239	TTTATCTGTTTTGAGGAGCCC	57	-
chr6	136578232	136578256	CAGGCTTTAATGCCTTTCCCCCAAG	62	-
chr6	141187545	141187570	CATTATAAAAACTAAATTCATTACCC	32	-
chr6	149980010	149980035	TCTTTATTATACTTACCCTTTTTATG	39	-
chr6	153292080	153292102	AAAATTCTCAATACAAATCAAAC	14	-
chr6	153315678	153315699	CCGCGTCCATACTAGCACCATG	51	-
chr6	166826094	166826114	TTTTCTTTTTCAGCCCCGGAG	5	-
chr7	50535602	50535624	TGGGCATCCTGTCCGCTCTGTCA	166	+
chr7	76179028	76179055	CCCCATAGGCCCGGCCCGGGCCCCTCGG	49	+
chr7	93238813	93238839	ATAAAATATTTTAATATAAATTTAAAG	14	+
chr7	102991408	102991429	AACCTTCCCGTTTATCCGCCTG	71	+
chr7	126545865	126545884	CTAAAGTGCTTGAGAGAACT	25	+
chr7	128263730	128263750	TTCATGGGCTTTTACACAATG	61	+
chr7	157826630	157826649	CCAGCAATGCTGTGTGTGTG	46	+
chr7	8623860	8623876	TCTACAGTCTGACTATC	13	-
chr7	10154645	10154663	GTTCTACAGTTTGAGGGTC	3	-
chr7	27535663	27535682	ATTTGGTATCTGTGCTTTGC	12	-
chr7	41350584	41350602	TATCTGCTCACATTTCTCC	3	-
chr7	80522383	80522403	CTTCACATTTTCCACCTTTCG	4	-
chr7	133975801	133975825	CTATTTTTACCTTCCCATTAACTGG	23	-
chr7	136627759	136627779	CCAGTGTGAGCTGGGCTTGTT	47	-
chr8	8898486	8898505	CTGAAATTGCATGCATACAA	56	+
chr8	9581441	9581462	AACATTGAAACCCCATTTACAG	10	+
chr8	21138662	21138683	TTCTGATTCAGGAGTCGTTGAT	49	+
chr8	25904930	25904949	CATGCCTATGAGCCCGGTGA	38	+
chr8	29873471	29873488	TTAACTGCACCAATGGGC	14	+
chr8	37130574	37130590	TCTACAGTTCGTTGATC	3	+
chr8	89968308	89968328	AATCATAATGCAGGTGTCCTA	124	+
chr8	106075943	106075962	TTAGGCTTCCTGTCTGCTCA	64	+
chr8	110357758	110357784	TTTCACTTCATCTCTTATAAAACAATG	16	+
chr8	110979135	110979155	ATTATATTGGAAATGTAGGTA	79	+
chr8	120885913	120885931	TAGCCCAGCGCGTCTGCCT	13	+
chr8	4873764	4873780	TCTACTGTCTGACGATT	140	-
chr8	10664541	10664558	ATAGTCCGATGATCCTTT	37	-
chr8	29921117	29921140	AAATACATTAATTTCTAAAACCTG	24	-
chr8	52726245	52726265	GTTCAAATTCAGTATAGCCTA	56	-
chr8	56755191	56755210	GGTATAGGGGTGAAAGACTA	112	-
chr8	70602587	70602606	GCGGGTGTTGACGCGATGTG	252	-
chr8	74858035	74858056	ACTCACTATTAACTTTATTCAG	37	-
chr8	75191125	75191154	TATCCCTAATTATATTCCCATACAAACATG	42	-
chr8	103341406	103341428	AATCCTTCATTACATCATCCACG	89	-
chr8	117927830	117927850	AGGTGAAAACTTGAAGAGATA	12	-
chr8	124169461	124169485	ATCCTCACACGGGGCACAATAATTT	234	-
chr8	125210970	125210997	TTCAAATCCTTAATCCATCATTTACCAG	9	-
chr8	144652744	144652768	CTTCTACCCACATCTGCTGCTTGCG	39	-
chr9	36248919	36248944	CTACCATTTATCAATCATCTACTAAG	15	+
chr9	72983285	72983309	AAACAAAATATTGAGGAATTTAAAG	64	+
chr9	80912090	80912110	TCCTCCTTGGCTGACTCACCG	38	+
chr9	97770270	97770297	CAGATTATTCAATTTCTCTTTTTTCCTG	5	+
chr9	104198591	104198615	CTATATTTTCATTATTTATCTTCAG	17	+
chr9	108320472	108320498	TACCCGGGGATGGGTGGGCGCCTTCAG	35	+
chr9	108372219	108372247	TTTTCCTCATTACATTTTCAATTTATTTG	40	+
chr9	125835877	125835902	ACTATGGGCTCAGGGAACTTTTCAAG	101	+
chr9	128109023	128109046	CTACTGGTGTCATACTAACATCAG	84	+
chr9	131262968	131262994	CTTTTTTTTTTTTTCTGATTTCACAAG	7	+
chr9	135565964	135565987	TTTCCTATTCAAATTGCTGTTTTG	11	+
chr9	15508865	15508892	TATTTTACATTCTAATCTATTCCTTTCG	27	-
chr9	34316465	34316489	ATGTTGCCATTACTTTGGGTGATGG	22	-
chr9	35657790	35657817	CTCCCTCTAGTTACGCAGGCAGTGCGTG	187	-
chr9	35657898	35657917	CCACGTGCATACGCACGTAG	112	-
chr9	36766201	36766221	GGGGCTTCCTCCGCGGGGGCG	36	-
chr9	77562677	77562698	AAGGTACTGATCTTATAAAAAG	21	-
chr9	89037856	89037883	TTGCAGTACTTCCAGGAATGGTGCACCA	715	-
chr9	95048022	95048046	TAACACTCCACTTTCCAACTTCGAG	64	-
chr9	95845022	95845043	ATCTGGTCCCAGTGCTGTAATG	21	-
chr9	103014499	103014521	CTTCACCTTTTAAATTATTATAT	12	-
chr9	111754706	111754730	TGGCCCTGGGTTCCTCCCGGGGCTA	99	-
chr9	139327421	139327442	CACTTCCTTCCTCTTCATCACG	5	-
chr10	6205309	6205332	ATTACTTTTTTTAATAACAAAAAG	23	+
chr10	27475514	27475539	CATAATTATATACTCCTTAATACTAG	10	+
chr10	27828068	27828088	ACTAATAAATCTTTTTCACAG	32	+
chr10	38346313	38346336	CACATCTGCGAATTATCCCTGAAG	10	+
chr10	60562484	60562509	TACATCTATTCCACCTATATCATATG	41	+
chr10	74478272	74478300	AATCTATTAATCATTCATATTTCCCTATG	9	+
chr10	76074749	76074771	CTATCATTTTATAATTTTTCATG	21	+
chr10	98722687	98722713	TTTACACACTCTTCTCACTCAATTCAG	11	+
chr10	104248188	104248208	TCATTCTCCAAGGCTAAATAC	122	+
chr10	105160914	105160943	TCATTCTCATCTTACCCATTCATTTCATAG	14	+
chr10	114207199	114207223	TTGCGAGGGTCCCACGACTCCCGCC	43	+
chr10	119859731	119859758	ACAAAACATCCACAACTCATTTCCAAAG	38	+
chr10	124927668	124927689	TATACAATTCATTATTACTAAG	38	+
chr10	133558862	133558885	CTCTCCCCTCCGCCGCTGCCAGCC	22	+
chr10	133757536	133757565	CTCACACATATCATATAAATTCCATTTCAG	24	+
chr10	4004516	4004534	GTTCTGCAGTGCGATGATT	3	-
chr10	47088237	47088256	GAGGTGAAATCCCTGGGTTC	53	-
chr10	50911226	50911253	GAGATTCTCACTGTCCCTATCTACTATC	1154	-
chr10	60521720	60521738	TTTCTACAGTCTGACGTTC	390	-
chr10	61552247	61552269	TTACCCTCCTCTCATTATAATAG	10	-
chr10	70253212	70253239	AATTATTCATGCTTTCAAAACAATTTAT	165	-
chr10	70694420	70694449	CCCTTTTCAACATTCCAAACAATTTATATG	18	-
chr10	99124806	99124830	TCCTAATACCCACTTTTCCGGGTTG	18	-
chr10	99205050	99205078	CCCTTTAAAAATTTTTTATAACATACTAG	25	-
chr10	106071768	106071793	TTTCACTCCCTTTTTATTCTTACACT	15	-
chr10	118434867	118434891	TTCCTCTTTCTGGTGGGCGGCTTTG	50	-
chr10	121354695	121354721	CTTCACATCTCTTCACTCCTACCAAAG	41	-
chr10	121588618	121588640	TACTTTATTTTAATAATCACAAG	16	-
chr11	11959751	11959779	AATACATTAAAAAATAACCTCCAATTCTG	13	+
chr11	12695974	12696000	AACATTCTTAGCATCGCTCGCGCCGCG	77	+
chr11	47964269	47964287	GAGTGTGATGGCGCGAGCA	15	+
chr11	57408725	57408746	CAGTGCAATGTTAAAAGGGCAT	70	+
chr11	66612417	66612437	CTGGTGTTCCGGGCCTGTATG	44	+
chr11	85195051	85195101	CCCAAAGCGGGTGGTAAACTCCATTTAAGGCTAAATACCGGCACGAGACCG	547	+
chr11	85195203	85195230	TCCGCCCGGAGGATTCAACCCGGTGGCG	91	+
chr11	93717096	93717114	CTGGTCGAGTTGGCCTGTG	15	+
chr11	98217746	98217767	TTTCAGTTGTAGTGGTGAAATG	59	+
chr11	111892540	111892564	AAATTTTATTATAAAAGTAGCTGGG	34	+
chr11	118268047	118268073	TACCACTTTATATTTTCTCTTCCATAG	39	+
chr11	128375445	128375465	TTCCTGCTGCTGCCCCAGAGT	31	+
chr11	134050559	134050578	AGTTCTACTGTCTGATGTTC	3	+
chr11	30326243	30326266	AAAACCACTCATCTCCCTCCCTAG	15	-
chr11	45887225	45887247	CCCTCCGCCTCCTGCTGCCCCTC	11	-
chr11	46015781	46015801	TTTACTTTAAAAACCCACCAG	41	-
chr11	59318503	59318532	GGTTCCATAGTGTAGCGGTTATCACGTCTG	83	-
chr11	60727976	60728004	GCCTGGATAGCTCAGTCGGTAGAGCATTA	5	-
chr11	73747299	73747319	TCACAAAGAAAGTATGACAGC	27	-
chr11	75215540	75215560	TGTGGCTGGATCCCCTTCTTT	10	-
chr11	116332718	116332736	ATTTACAGTCTGACGATCA	1829	-
chr11	121633675	121633695	GCTTGCTTGGGAAGCAGCGAC	37	-
chr12	1310119	1310145	AAAATATTTTTATATTTCTTTTATATG	18	+
chr12	12644832	12644849	CTACAGTCTGATGATCTA	9	+
chr12	14533327	14533349	AAACTTCCCTTTAGGCTGATCTG	61	+
chr12	20704398	20704426	GTGGGTGGTGGTGCATGGCCGTTCTTAGT	1767	+
chr12	46193572	46193600	CAACACATTACATAAATTACCCCATCATG	31	+
chr12	50158567	50158590	TATCTCTACCACTTTCTTTTCTAG	17	+
chr12	50493618	50493640	ATTCATTCACTCACTCCACCCTG	11	+
chr12	74437001	74437019	AGTTTTAATAGGGTGTTTA	12	+
chr12	83117500	83117525	ATTTTCAGATTTGGTATGCTCAACCT	75	+
chr12	93836192	93836210	ACTGAGGTGGGGCTCATCG	26	+
chr12	93863020	93863040	AACATCTTTTTTCATACCACT	62	+
chr12	98897321	98897349	GGGAGACCGGGGTTCAATTCCCCGACGGG	138	+
chr12	100606308	100606329	TAATTTTTAAAAACCATCAATG	136	+
chr12	112856802	112856822	TCTGCCCCGCGTCCGGTCCCG	24	+
chr12	113623435	113623464	TTTAGGGACCTCCTGGGCCTCAGGAGCGTG	61	+
chr12	2038896	2038923	TCCTCCTCCTCCTCCTCCTCCTTCCCCG	10	-
chr12	12922788	12922805	TTCTACAGTCCGATAATT	23	-
chr12	19085897	19085917	TGAGTCCTTCTTCCCCTGCCA	92	-
chr12	26584414	26584433	TTGGTTTTTGTGGCTGTTTG	87	-
chr12	39242365	39242383	AGAGAGAATCTTCGTTTTG	9	-
chr12	49521585	49521610	TAATATTTTTCCATCATATCTCAAAG	35	-
chr12	54580796	54580819	TTTATTTTATTTTTATATTTACAG	12	-
chr12	54634672	54634696	ATTTCTTTCCATTCCTCATATTTAG	19	-
chr12	58155175	58155198	CCCTTCTCAACTCCTTCCCTACTG	34	-
chr12	67219245	67219268	ATTTTATACTTACTAATCCCTAAG	9	-
chr12	81208228	81208245	GTCTACAGACTGATGATC	4	-
chr12	112752308	112752330	TCCACACAGTCCATCTATTACAG	67	-
chr12	112982343	112982362	GAGTTGGTCCCACTCCTTCC	28	-
chr12	115275065	115275084	AGTTGGTTATTATGTCAGTC	58	-
chr12	115678001	115678018	GTTTACAGTTGGATGATC	22	-
chr12	118502826	118502847	ATTTCATATAAATTTCTTAAAG	14	-
chr13	48892106	48892122	TCTACAGTTCGATGCTC	7	+
chr13	51521921	51521944	CTCATCCCTCATATCTTCCCACTA	3	+
chr13	98118581	98118607	TATAATTTTTTATAATCCTCAATTATG	43	+
chr13	100848261	100848284	AACACTAACATACTTTAATCTTAG	19	+
chr13	108882762	108882791	TTCTTTCATACATTTTCATCAAAACTTTCA	8	+
chr13	113863198	113863223	CCCGGGCTGAGGGGTTTGGGGTCCAG	64	+
chr13	83728190	83728209	AGGTTTCCCACATTGGAACT	8	-
chr13	90393643	90393661	TTCGAGTGTCATTTCACCA	50	-
chr13	94057279	94057296	ATCATACCCACGCTGAAA	52	-
chr13	95227301	95227323	ATTTTTAATCATAAATTTTTTAG	30	-
chr14	36340276	36340299	CAACTTTTCTTTTCCTCTTTCTTG	13	+
chr14	36898865	36898885	AGAATTTGGGAGAAGGAACTC	70	+
chr14	55794366	55794386	GGGAATCAGGATTTTTACTTT	55	+
chr14	57742834	57742859	TCTATTTTAAACTCATATCTATCATG	28	+
chr14	87390644	87390663	GTCTTGAAGGAATGTTGAAG	9	+
chr14	94341090	94341108	TGAGTTGGTCCCACCCCTT	21	+
chr14	97306408	97306434	TTTCTCAATTTAAAATTTCCAATCTCA	30	+
chr14	103969520	103969544	TTCAAAAATATTGCTTCCAAAATTG	11	+
chr14	24375610	24375629	TTCAAAGAGTTGTGTTGTTT	41	-
chr14	27494018	27494037	AAATAATGCTGGAACATTAG	16	-
chr14	54898487	54898507	CCTCCAGAGCATTCACTTATG	18	-
chr14	59317110	59317128	TCCTGACTTTGGAAGGGAT	33	-
chr14	69775729	69775750	TATCTGGTTGATTCTGCCAGTA	1169	-
chr14	71588422	71588442	TGGGTGCTTGCACTTGGTGGC	60	-
chr14	81430226	81430245	AGATGTAATGGGGTTCAAGA	10	-
chr14	105433740	105433760	CCTGGAGAGATTTGGGAGTGC	63	-
chr15	45010166	45010194	ATTTGGGGGAAAATTTAGAAATATAATTG	100	+
chr15	45021847	45021863	TCTACGGTTTGCCGATC	3	+
chr15	57349509	57349530	TCTTTTCCTTCAGGCCAAAAAG	35	+
chr15	78730466	78730484	GTTTTCCTGTCCGACGATC	18	+
chr15	101918529	101918545	TCTACGGTCTGACGATC	90	+
chr15	44906792	44906818	ATTTAATTCTACTTAATTTTTATTCTG	30	-
chr15	45492597	45492618	TCACGGCATTGTGAGGACAATG	77	-
chr15	70549894	70549913	TTGTGGGTAGGGGAATTTTG	34	-
chr15	72535661	72535689	CTTCCTTTCCATTCATTTTACTCATCCAG	23	-
chr15	74246704	74246722	TGGGCAGTGCCGTGAAGCT	40	-
chr15	76397118	76397138	CAACAATCTCCCTCTTTCCTG	34	-
chr15	98853852	98853872	AGTGGTCATATCATCATCATC	11	-
chr16	1340280	1340301	AGGTCTCCGGCGCCCTCCCGCC	22	+
chr16	2811886	2811909	ATTTCTTCTTCTCCCACATCTAAG	24	+
chr16	24424217	24424242	GAAGTTGAAATCTGCTAAGGAGTGTG	78	+
chr16	30732510	30732535	TGTTGCCATCCCCCCTGGGGGTCCTG	65	+
chr16	33963109	33963141	GTGCCAGCAGCCGCGGTAATTCCAGCTCCAATA	3399	+
chr16	33963216	33963253	CGAGCCACTGCCCGTCCCCGCCCCTTGCCTCTTGGCGC	489	+
chr16	33963719	33963745	CCACCAGGAGTGGAGCCTGCGGCTTAA	2150	+
chr16	33963905	33963936	AGTTACGTGACCCCCGAGCGGTCGGCGTCCCC	264	+
chr16	33965455	33965481	GTGTCGATGAAGAACGCAGCTAGCTGT	94	+
chr16	47538727	47538749	GCTGAGGTGGGATCCCGAGGCCT	223	+
chr16	47549444	47549465	TCACTTTATCTCCTTTACCTTG	26	+
chr16	86749298	86749320	AGCCCTGTCTCCCTCCTCCCCTC	28	+
chr16	89296719	89296744	AATTCCTGTACCTTAGGCAGTGCCGG	18	+
chr16	8148451	8148469	TCATAGCTCATGTTGTAGG	8	-
chr16	22357386	22357408	AAATTCCTATCTACTTTATTAAG	39	-
chr16	30614010	30614031	GCTGGGGGAACACAGCTTTATG	34	-
chr16	51008722	51008742	TTCCTGCTGAAGTTTCTCTCA	135	-
chr17	2729853	2729871	GGGGATGGATTGCGGAAGG	25	+
chr17	3627404	3627426	CAGTCCGACGATCCTGACGATCC	13462	+
chr17	4440544	4440562	AATCCTCCTGGATGTACCA	52	+
chr17	15931218	15931247	TCTTCTCTTACTTTACTTTATCAATACCTG	19	+
chr17	17373704	17373723	TGGCGTGTGGATGGCCAGGG	33	+
chr17	19355697	19355717	AACATGGGTCAGTCGGTCCTG	660	+
chr17	19411539	19411563	TTGCGTGTTCAAGTCACGTCGGGGT	77	+
chr17	25640166	25640187	AAAAGGATTTTATTATCCTTAG	53	+
chr17	40962342	40962365	TCATTTTCCCACATTATCCAACTG	12	+
chr17	41166235	41166259	CGGGGGCGGGGAGGTAGAGGCCCTG	39	+
chr17	47262954	47262973	AACCTCTGCGAGGGGAGTGA	11	+
chr17	56988844	56988866	TTATTTCATGATTTCATCATGAT	77	+
chr17	68597980	68597999	GAATCTTGGGTCTGGCTGGC	55	+
chr17	77378898	77378919	GCTTTGGGTGCTTGCTGGTGGA	1826	+
chr17	1582329	1582354	ACTACAACTTCAACCTCAAGCCTGTG	95	-
chr17	2285416	2285436	TTCCCCTGAAGGGCTCATCAA	41	-
chr17	3721616	3721636	ATTTCCACGCCTTCACCAAAG	66	-
chr17	4130635	4130659	TCATTATATATTACCCTTTTTTATG	8	-
chr17	5336627	5336650	ATACTAATTATACACTCAACACAG	35	-
chr17	7138547	7138573	CACTCCCCATTTATTTTCTTCTACACC	67	-
chr17	8124175	8124195	TCGGGGTCAAACAAAACATTG	51	-
chr17	27250014	27250038	TGCAGTGGTGTGACCACAGCTCAAG	67	-
chr17	28234608	28234633	ACTCATTCTTTTAACAAACATAACAG	43	-
chr17	33478236	33478252	GACCCGCTGAATTTAAG	455	-
chr17	41084933	41084959	GGCTGGTCCGATGGTAGTGGGTCATCA	59	-
chr17	53147666	53147685	TGGCTAACTATGTGCCAGCA	51	-
chr17	56063956	56063980	CTTCTTAAAATCTAAAATACCCAAC	15	-
chr17	56082680	56082709	TACAATCTTTTCATTTTTTAATTCAAACTG	36	-
chr17	56402665	56402684	TTGAGGCTGTTTGCCGGTGG	6	-
chr17	75158328	75158353	TTATGACTGAACGCCTTTAAGTCAGA	97	-
chr17	76742147	76742172	CCTATTATCACTATCCCTCAAATTAG	32	-
chr18	8771302	8771326	AATCTTAATAACTTCCTTCTAAAAG	35	+
chr18	21042938	21042960	CTATTCCTCAAAATACAATATCT	81	+
chr18	39653018	39653042	ACTAAATCTAATTAATTAAATCTTG	16	+
chr18	48451910	48451930	AAATATTTAAGTGAGAACTTT	56	+
chr18	56419321	56419343	GTCAAATTGAAGAAATTCAATTA	78	+
chr18	12800872	12800899	AATTTTAAATTACAATTACATTTCTAAG	9	-
chr18	32917044	32917067	TAAAAATCTTCACTCACCATTATG	18	-
chr18	65978281	65978300	AGCTGATGATTTGTAATTTC	63	-
chr19	4433314	4433341	CTGGTACGTGCACCCGCAGGTGCTACAG	70	+
chr19	5700985	5701014	CCTGTCTCTCTGCTGGACTTGGCTGGGTGG	43	+
chr19	8550624	8550651	GGCCTGGTCATGGACCGCATGGGCTCCG	48	+
chr19	14812774	14812791	TTCTACTGCCTGACGATC	5	+
chr19	33871232	33871257	ACTTAAAAAATACAAATAACATTTAG	34	+
chr19	36066535	36066564	TTGATATAGACAGCAGGACGGTGGCCATGG	421	+
chr19	36610294	36610314	TCAAATCCTCTCGGCTCCACC	40	+
chr19	37163915	37163943	TTTTCATCCCTTTCATATCTCTTTATCAT	19	+
chr19	42830125	42830147	ACTCCTACGGTCCCTAGGGTTCG	75	+
chr19	46676325	46676341	AGGTCTTTGGGTTGTAA	5	+
chr19	53099834	53099854	CACATCATGGACTTCATACTG	21	+
chr19	57768298	57768320	TTCTATACATTTTTCTTACACTG	10	+
chr19	6375161	6375183	CAATAAAGGACACCACTCTCCCG	64	-
chr19	9675996	9676018	TTAATACACATTCTTTTCTCAAG	32	-
chr19	21908075	21908100	TTAATATATTCAACCTTTTTAACATG	37	-
chr19	24184110	24184146	GCAGATCTTGGTGGTAGTAGCAAATATTCAAATGAGA	2182	-
chr19	40318021	40318048	CATTGTGGAGGTGCTGGGCATCCCACCG	71	-
chr19	45818740	45818761	GTGGCGAGCGCCGGGCGGTGGA	33	-
chr19	46382562	46382582	TCACCCGTGGCGTGCCCACTC	27	-
chr19	52535537	52535565	ATTAAATTTTAATCCTATATATAACACAG	16	-
chr19	55390046	55390075	GGAAGTCGGAATCTGCTAAGGAGTGTGTAA	618	-
chr20	8885119	8885136	TAAGTTGACTGCCTGGGG	3	+
chr20	17469755	17469778	AGTGCACGTGTTAGGACCTGAAAG	74	+
chr20	37408906	37408930	TTTTAAATTAACAATACATACTTTG	28	+
chr20	43992414	43992435	GTGGCTGGGTCACCTTCTTTCT	27	+
chr20	46279999	46280020	TTTCCATATCAACCAAATTATG	10	+
chr20	57485841	57485865	ACATCATTCAGCGCATGCACCTTCG	108	+
chr20	7543689	7543710	CAAAAGGAAATAGATAACATGA	18	-
chr20	31967372	31967396	CTTTACCACCAACTATAAAACCAAG	57	-
chr20	34243139	34243166	ACCATTCCTGATGGGGGCGTGCATATTG	85	-
chr20	46639594	46639613	ATTGATGATGATGGTGGTGG	35	-
chr20	50417067	50417085	TGGTGGTGTTTGGCACCTT	6	-
chr20	52591081	52591101	ATAGGGCGTGTGTTTTTATTT	67	-
chr20	62728423	62728440	TGACTGTGAGCGTGATGG	27	-
chr21	9827034	9827064	CTTGTCTCAAAGATTAAGCCATGCATGTCTA	918	+
chr21	9827143	9827181	CTACTTGGATAACTGTGGTAATTCTAGAGCTAATACATG	1318	+
chr21	9827293	9827325	GTGACTCTAGATAACCTCGGGCTGATCGCACGC	288	+
chr21	9827420	9827452	TCAGGGTTCGATTCCGGAGAGGGAGCCTGAGAA	4176	+
chr21	21518233	21518252	TTTGCATTAATTAATCCAGC	5	+
chr21	39466473	39466494	CTGTGCTAAAGAGCTTGGCATT	19	+
chr21	9925181	9925208	CTTCTATCCCAACTCTACTTATTTCTAG	14	-
chr21	23992743	23992761	ATCTGCTCACAATTTCCCC	17	-
chr21	38735819	38735837	GTTGGAATCTCGCTGAGAG	33	-
chr22	19956607	19956631	CACCAAACATTCAAAGCTCCCCTTG	90	+
chr22	29677488	29677513	TCTCCCTATATTACCAGGCTGGTCTG	10	+
chr22	35817385	35817414	ATGTGGAGGAGGCCCTGCGGCTCTTCCAAG	62	+
chr22	38347577	38347597	CCTTCACCTGACACCCTACTG	52	+
chr22	40728831	40728855	ATAACTTTAAAAAACATTTTCTTTG	18	+
chr22	45943723	45943742	TTGGTGGTGGTGCATGGCTG	34	+
chr22	34457461	34457479	GTTCTACAGGCTGTTGATC	4	-
chr22	45584833	45584854	CGGGCTTAACTCGGAGCCTGCA	68	-
chrM	1519	1540	ACATTTAACTAAAACCCCTACG	150	+
chrM	2738	2760	CTTTAATTTATTAATGCAAACAG	59	+
chrM	3193	3220	CTTAGTATTATACCCACACCCACCCAAG	86	+
chrX	15461501	15461516	TTAATGGGCCTGCTAA	71	+
chrX	47058645	47058666	ACATCCAGTGTCCTGGTATCAG	72	+
chrX	48921962	48921985	CCCGCCGCCTGGCCTTGGCCCCTG	13	+
chrX	103435642	103435667	CATTATTCCTTTTCTTCTACCACATG	30	+
chrX	108297694	108297723	AGGGGTCCAGGGCGGGGTCTGCCGGCCCTG	3	+
chrX	140824064	140824084	TGTTTTTGGATGGATTTGAGT	47	+
chrX	148586568	148586586	TGGTCGAGTTGGCCTGCGT	70	+
chrX	24003245	24003270	ATCTTCATTAATTACATCTTAATTAG	22	-
chrX	40491050	40491074	ATCTGGCATCTGGCTCTTTCATTTG	90	-
chrX	49831664	49831684	AAGGGCAGGGCTTCTGGAATG	55	-
chrX	50810329	50810351	TGTGGCCAAGTGGTAAGGCATTG	75	-
chrX	67024337	67024356	AGAAAGTGTAATAGCTCACT	243	-
chrX	73046239	73046262	TTCTATTCACATCTTCTCCACTTG	37	-
chrX	73053673	73053694	CTTTTCACACCATACTATACAG	20	-
chrX	103412978	103412998	ATTTGCTTGACTAGGTTTTAT	61	-
chrX	114390348	114390369	AACTTCTTTCTTCATTCTCTTG	18	-
chrX	134154906	134154926	TAAAATTTTACTCAACCCATG	8	-
chrX	153294584	153294608	TTTCTCTTCTCCCCTTCCATTTCTG	4	-
chrX	153712134	153712153	GAATCCCTCCCTCACTGCCA	38	-
chrY	10036110	10036137	GAAACCTCACCCGGCCCGGACATGGACA	116	+
chrY	10036345	10036371	TGATGCCCTTAGATGTCTGGGGCTGCA	88	+
chrY	10037800	10037826	TGAAGAATGCAGCTAGCTGTGAGAATT	53	+
