# Supplementary material for: Advancing the functional utility of PAR-CLIP by quantifying background binding to mRNAs and lncRNAs
Source: Genome Biol. 2014 Jan 7;15(1):R2. doi: 10.1186/gb-2014-15-1-r2 (PMC4053780; doi:10.1186/gb-2014-15-1-r2)
Supplement: Additional file 24 — Is a table of re-analyzed PARalyzer output for groups indicating all sites utilized by PARalyzer for the C17ORF85.rep1 library from [38]. [file gb-2014-15-1-r2-S24.gz › C17ORF85.rep1.groups.csv]

chr1	1269042	1269058	CTTTGGGGCTGTTCGTT	1	+
chr1	1894480	1894499	CTTAATTCAGGGAGGCAGTG	2	+
chr1	4146382	4146400	GGGTGCTCCGGCGGGGGGC	1	+
chr1	6204059	6204072	TAGCAGCCGGATCC	7	+
chr1	7017045	7017067	TCCCAGCTGGGCTGCGAGGCCTG	28	+
chr1	7310059	7310075	ACCCTGGCCTCCCCCTG	5	+
chr1	8388127	8388149	GGCTGGGCCGAAGGTAGTGAGTT	1	+
chr1	8538766	8538782	ACAGCTTCAAGGATTGC	7	+
chr1	9287810	9287830	AATGGTGCTGTAACTTTGGGA	117	+
chr1	10155556	10155582	TTCTCTCAGCAGCTCGCCCTCTAATAG	56	+
chr1	10948907	10948922	CCGGGGTCGACGCGGG	1	+
chr1	11084798	11084823	CTTACAAAACTCACACTCTCACAATG	16	+
chr1	11637935	11637951	ACTGGGCGTGGAGCATA	6	+
chr1	11790762	11790781	CTGGGAAGGCCTGGCGGGGA	5	+
chr1	11918242	11918259	AGGCGGCCGGGGTGGCAG	25	+
chr1	12800091	12800112	AACTGACACAGGAGGACAAGTA	1	+
chr1	14923960	14923973	GCGGGCCCCTTAAG	1	+
chr1	15234492	15234508	CTAACTCTGTGCCAGCA	36	+
chr1	15944090	15944112	CCACGCCGCCGCCTCTTCCCCTG	17	+
chr1	15978938	15978958	CTCCGGAGGGGGGGGGGGGGG	1	+
chr1	16249418	16249447	TACCATTAATCATAAATACAAATCATCTTG	45	+
chr1	16271880	16271897	GGGGTGGGCGCTGTCGGC	18	+
chr1	17323063	17323079	CCGACCCGTGCCTCTGG	15	+
chr1	18454741	18454758	TGAACCTCTGTGAGGGGA	1	+
chr1	18849609	18849628	AATTCCATGTGTAGCAGTGA	63	+
chr1	20855811	20855838	GCACAGCAAGAAGATAAAAGACACCTGG	70	+
chr1	21902184	21902201	TCCCCTCCTCCCTCACCG	2	+
chr1	22559534	22559554	GATGATTTAGAAGCAGCCATT	1	+
chr1	24626141	24626162	TCACCCAGGCTGCAATGCAGCG	61	+
chr1	24899781	24899801	TAGGTGTCAGTTTGACTGGGG	1	+
chr1	25584053	25584071	GTGGGGAATTTTGGAAAAT	1	+
chr1	26205541	26205569	GGCAGGACAGAGACTGCTTTTGAGTCTCC	95	+
chr1	26561813	26561839	TTTATAGTGATCTGGTGGTTTTGTATG	255	+
chr1	26677738	26677756	CCTCCTCGCTGGGACTCTG	1	+
chr1	27019264	27019279	CGAGCCCGATCTTCTG	1	+
chr1	27113851	27113872	TTTTCTTCACCATCCTCATTAG	16	+
chr1	27846489	27846506	CTCCTTCGGGAGGCAGCA	1	+
chr1	28563177	28563196	CCCCCAAACCGTTTCCACCG	20	+
chr1	28975175	28975191	ACATCAAGAGATTTCGG	5	+
chr1	31263783	31263798	CTACTGTCTGACGATC	31	+
chr1	33240478	33240497	CTAAAAATCCATTCCCTCTG	70	+
chr1	33728299	33728326	TTCAACACACTCAAATACATTCATACAT	18	+
chr1	35248199	35248214	AACTCCGTGTTCCATG	15	+
chr1	35810767	35810788	CTTCTGGGCCTCTTGGCTAAGA	1	+
chr1	36567199	36567220	TGAAATGAGAGAGGATGTCCAC	1	+
chr1	37000177	37000193	TGGCACCTCGATGTTGG	6	+
chr1	39014625	39014649	TGATGATGTTGATGGTGATGTTGAT	1	+
chr1	39951954	39951970	GAGGGCTTTTTCCATTG	7	+
chr1	39970242	39970270	CGTGGGTTCAAGCCCCACATTGGGCGTCA	1	+
chr1	41220043	41220063	TGTAAACATCCTTGACTGGAA	52	+
chr1	41504107	41504126	TCCTTTATCATTTTTCAAAG	14	+
chr1	42811280	42811296	CTCCCAGGCGAGAGTGA	1	+
chr1	43217804	43217820	CTCGCTTCCTGGCAACA	1	+
chr1	43319280	43319301	ACCCATAACCTTACCTAACATG	37	+
chr1	43450782	43450800	CTGGGCTGCCCGCCCGGCT	1	+
chr1	44401916	44401936	GCGAGGGGGCGGGGCGGGGCT	1	+
chr1	44961836	44961853	GGGGACCATCCTCCAAGG	11	+
chr1	45110258	45110285	TTCCCTCTGGGCCTTATCAGGTCCAAAG	80	+
chr1	45244062	45244090	TCTCAGTGATGAAAACTTTGTCCAGTTCT	69	+
chr1	45478817	45478844	AAACCCGGGCTGCCCAGGACTTTTTCAG	54	+
chr1	45976574	45976595	TTCCATTCCCTATATCTACCTG	20	+
chr1	46033772	46033794	CTGGGCCTGTCCAACTTCAACAG	53	+
chr1	46741306	46741335	CCATATCTCATTTCCTTCAACCATTTCAAG	19	+
chr1	46781513	46781533	CCCTACTGTTGATTTTCCCCC	1	+
chr1	47448707	47448726	GGGGGCCCTGCCTGGGGACA	1	+
chr1	48020778	48020801	CTTTACCCAACATAGAATTCTGGC	78	+
chr1	48290478	48290495	GGGCAGTTACCAGAGTGG	56	+
chr1	50252353	50252369	TCTATAAATACTGGACA	14	+
chr1	50698842	50698860	AGAGGACCAGAGTGGATGA	63	+
chr1	51309987	51310003	TCTACAGGCTGTCAATC	1	+
chr1	53721066	53721083	GGAAACTGAGTCTTAACT	12	+
chr1	54028924	54028939	GAACCACAACGCTGGA	4	+
chr1	54684191	54684212	TCTCTTTCCATTTCTTCATCTG	40	+
chr1	58264533	58264550	TAACTTTGGGGGAAGGTA	1	+
chr1	59387703	59387722	CTCCAAGGCTAAATATTTGT	45	+
chr1	59969195	59969211	GTAATGAGATGCTTGGG	1	+
chr1	62916675	62916703	ATATATTAAACACACCCATACAAACATTG	20	+
chr1	65237858	65237883	AATTTTTTTATTTTTTATTATTTTAG	19	+
chr1	69353396	69353412	TTTCTTTGGGTATGAAA	7	+
chr1	70897772	70897792	GAGCAGTTCCATCTCCTATTG	51	+
chr1	73083882	73083897	CGTGTATGTCCAAGCA	1	+
chr1	75230788	75230817	AATCTTTATTTTTCACACAACTCATCCAAG	4	+
chr1	75915993	75916009	TACTGTGAGGGAAAGGC	8	+
chr1	78647250	78647279	CATAGTAAGGCTTAACTCTCAGATTAGCAT	97	+
chr1	78834540	78834558	ATAACCTATATTTCAACTG	1	+
chr1	80076501	80076521	ATTTCTGAATGGGGAAACTCA	66	+
chr1	83408350	83408369	CAAAAATGAAAAAAATTATG	111	+
chr1	84224366	84224384	AAGTGTGAATGCTGACTTC	6	+
chr1	84692491	84692517	AATATACTTTCAGGGATCATTTCTATA	1	+
chr1	87857605	87857631	CTTCTCCATCAATTAACACAACCACAG	87	+
chr1	88152392	88152409	ATTGCTGGGTGTAAAGGG	1	+
chr1	89166729	89166745	GAAGGAGCTGTCACCAG	11	+
chr1	89207749	89207778	TTTCTATAACTTTTCATACAAAAACTTACG	16	+
chr1	89826439	89826456	CCCATTTCCCTCCCCCCG	1	+
chr1	90399582	90399606	TTCATTTTTATTCTCTGCTATACAG	31	+
chr1	91964583	91964600	AGCTGAGCAACTTGGATG	1	+
chr1	91998305	91998324	CTAAAAGTCCATCCTCTCTG	1	+
chr1	93826930	93826955	ATTTTTACTCTTTCACTCCAATTCAG	29	+
chr1	93901523	93901544	CTCCCATCCTCCATCTTTAAAG	18	+
chr1	94313187	94313214	TTCCGGGTTCGAGTCCCGGCGGAGTCGT	193	+
chr1	94429825	94429842	GCCATGCTGCGTGTATGA	5	+
chr1	94967057	94967074	ATTTTACTGTCCTTTCAG	20	+
chr1	95711300	95711319	AATACAAATTAATTTTCATG	13	+
chr1	96412490	96412506	GGTGGTGGGACCAGTGA	8	+
chr1	97291240	97291257	ATAACACTTTATCATAAG	14	+
chr1	98948423	98948439	TGGTCAGGTAGAGAATA	4	+
chr1	100026302	100026322	CCATCAGCAATGACTGTTTGT	1	+
chr1	100206354	100206370	TGGTTAAGTGGGAAACG	17	+
chr1	100755691	100755717	AATTTTTAAACATTACTATTCATTCAG	13	+
chr1	101440836	101440865	AAATCACTGCTTTCATTCCCACAAAACCAG	13	+
chr1	102106965	102106982	TCATCACACTTTAACATG	19	+
chr1	102613141	102613158	ACATGTAATAGCCTGTGA	1	+
chr1	103736953	103736967	TATGGCCGCTGCTGA	15	+
chr1	108113158	108113173	GATGCCGCTGGAAGCG	19	+
chr1	109180974	109180997	CAAAACATACTCAAATTCAAACAG	33	+
chr1	109784861	109784881	CCTCCACCTCCGCTTTCCCTG	2	+
chr1	109792118	109792131	CGGCGCGAGCAGGT	3	+
chr1	110883601	110883622	ACTTTGCCGACACCGAACATCG	42	+
chr1	113457456	113457472	AAAGTCAAATGAATTGA	1	+
chr1	113670760	113670788	CATTTATTCATACTTATTTTCAATCCTAA	19	+
chr1	115557301	115557326	TTCCTATTTCTCTACATCCTCTACAG	17	+
chr1	116789077	116789093	ATTTGTTCCGGCAGCTG	1	+
chr1	116800179	116800196	AGTGTGAATGCTGACATA	1321	+
chr1	116841556	116841570	AATGAACCGTGAGGC	11	+
chr1	116915500	116915514	CGAGACCGTACCGCA	4	+
chr1	116933494	116933513	AAAACCTACCTATTCTTAAG	5	+
chr1	118502217	118502236	CCTGAGGGAATTCCAACATG	48	+
chr1	144481887	144481911	TTGGTGGTTTGAGCCCACCCAGGGA	1	+
chr1	145439847	145439866	CCCGAGCCAGCCAACTCAAG	37	+
chr1	150338629	150338656	TTAACTCATACTCCATATACATCTATTA	37	+
chr1	151029636	151029654	CATGAACAGGAATCTCCCT	1	+
chr1	151381027	151381046	GTGGCTGCCCTCGGGAAGCC	1	+
chr1	152147951	152147965	TGATGGCCCATGGGA	1	+
chr1	153389934	153389949	ATGTAGGAAGGGCCCC	1	+
chr1	153700551	153700565	TATGGCCGCTTCTGT	1	+
chr1	154226523	154226547	CTCCATCTCTTCATCACCCCAAAAG	12	+
chr1	154317199	154317223	CTAACTTCTGTCCTGGAGGCCGTTG	73	+
chr1	154340575	154340604	CCCCATTTCTACTAAAAGTACAAAACTTAG	1	+
chr1	154666153	154666169	ATACTCCTGACTGACTG	13	+
chr1	154978488	154978507	TCTTGGCTGGGGCCTGCCAG	28	+
chr1	155288676	155288702	CTTTCTACTCCTTCTACCTTCCTATAG	20	+
chr1	155540360	155540384	TTTTATCATCTCACTTCAACACAAG	13	+
chr1	155606609	155606625	ACGACAGTTTTCCGCCT	1	+
chr1	156223492	156223507	TTACCAACCCGATGCA	8	+
chr1	157780954	157780967	TCGGTGATGTCGGC	9	+
chr1	158065482	158065505	CATTCAAATCCAGTCTTCATTCAG	2	+
chr1	158261894	158261909	AAAGCGGGCTGTGAGC	1	+
chr1	158885461	158885478	TTAATTGCTTGTGAGGCT	1	+
chr1	159164957	159164970	ACAGGCCGACAATC	1	+
chr1	159192162	159192178	TTGGGTCAGTAACTTAA	20	+
chr1	160639769	160639785	GCGAGCGAACGGGGAGC	27	+
chr1	161012692	161012710	AAAAGGAAGAGTATGAGAA	1	+
chr1	161337512	161337531	TTATCTCACTCCACTCTCAG	7	+
chr1	161880261	161880278	TTAGTGAAAAGAAAAAGT	15	+
chr1	162387549	162387564	TAATGCAGCTGGCACG	10	+
chr1	162790439	162790457	AATTCAAATAAGCTGGGAA	1	+
chr1	163303133	163303159	CTTTTTAAATTCAACATCACTATCTCG	39	+
chr1	163666317	163666330	AGCCGCGGTAATAC	6	+
chr1	165318638	165318652	CAGGAACGTTGAAGA	10	+
chr1	166974306	166974322	TCTCCAGTCTGATGATA	1	+
chr1	167232971	167232992	CTCTCCTACTACTCTACTCTCT	4	+
chr1	167934428	167934446	GTTCTACAGGCCTATGATT	4	+
chr1	168640252	168640267	TGATGGAGGTATCAGA	1	+
chr1	169337085	169337100	CTTCGTCCTTAGTGGC	12	+
chr1	170341453	170341467	ACTGGCGATGCGGGC	1	+
chr1	171429469	171429486	AGAGCCTTTGGGTTGTAA	9	+
chr1	171486844	171486866	ATATCCTCAAAGTGGTGGAAAAG	78	+
chr1	171490985	171491009	TAATTTTACATTACATATCTCATTG	21	+
chr1	172897020	172897037	GGATTAGCTAGTAGGTGG	9	+
chr1	173095257	173095274	GCGGGCAGTGGGGGCACA	16	+
chr1	175291141	175291157	AGGCCTTCGGTTTGCAA	1	+
chr1	176631687	176631703	TATGTTGGTTCAAGCCT	9	+
chr1	178020379	178020395	TGTGATCCGGGGGAACT	1	+
chr1	180154767	180154785	AGCCATGTCGTGTGTATGA	9	+
chr1	181294732	181294748	ACTGAGTGTGGAGCATC	1	+
chr1	181661612	181661627	TAGGGAACCCAGGCAT	22	+
chr1	184287692	184287714	TCATGATCATCATCATGATCATC	1	+
chr1	184476137	184476157	AAATAAATATATATATTAATG	18	+
chr1	184583582	184583602	AACATACTAAAAACATATATG	31	+
chr1	186054807	186054823	ATCCACCTCAAATTCCT	11	+
chr1	186094803	186094817	ATGCGTAGCTGATGG	1	+
chr1	186341801	186341823	ATCTCGGAAGCTAAGCAGGGTGG	2	+
chr1	186372708	186372728	CATAATAACTTTATATATCTG	13	+
chr1	186431648	186431665	TAACATTCAAAAAATATG	30	+
chr1	186535135	186535153	CCACTTCTCCATGACAAAG	39	+
chr1	187878628	187878645	TGTTGACATGTTTGTGAA	1	+
chr1	190124878	190124896	ATGTTTTAAAAGTATAGCA	1	+
chr1	191930993	191931021	CAATAGCTAAGGCCCAAACTGGGATTAGA	1	+
chr1	193058804	193058832	AATTTATATATACAACAAAAATATACAAA	12	+
chr1	193170564	193170581	CAAGGGTCATCATCATCA	1	+
chr1	193645311	193645327	AGTGCAAATGCTGACAT	3	+
chr1	196672332	196672346	CAAGGGCCGTCATCA	1	+
chr1	196685388	196685405	AAGGATTGGCTCTGTGGG	1	+
chr1	199774525	199774542	TTCTGTAGTCTACAGAAG	1	+
chr1	200380621	200380641	TTGGACTTTGAACCGTTTTGT	1	+
chr1	200967623	200967642	TGTTCTCCAGCTCGTCGATC	3	+
chr1	201817583	201817604	CTCCAGTGTGGCCTATGCAGTG	38	+
chr1	202469294	202469322	TCCCTGGTGGTCTAGTGGTTAGGATTTGG	5	+
chr1	202640250	202640265	AACCCCTGTGAGGGGC	1	+
chr1	203771272	203771289	TTACTCTATTACCATACG	16	+
chr1	203852383	203852410	TCTTCATTTCTCTATAATATCTTTAAAG	10	+
chr1	204522864	204522887	AATATTAACTCACTCTCCTTCCAG	46	+
chr1	207115042	207115058	ACTTTGTCTCCACCGTG	1	+
chr1	208206690	208206706	AGATCTCGGACACCATC	19	+
chr1	209605511	209605531	TCCTTCATTCCACCGGAGTCT	68	+
chr1	212247141	212247167	TTTCCTCTTTATAATATTCTTCTTACT	10	+
chr1	212519249	212519275	AAAACAAATTAACAACATTTTCCTCAG	74	+
chr1	212586169	212586187	ATTCACTGTGGGGTCACCA	1	+
chr1	213337707	213337726	AACTTTGGATTTTCTCCTCA	2	+
chr1	213418599	213418628	AATATTTCAATACTTAAAAATACAAATCAG	20	+
chr1	214725157	214725174	GGCGCGCGCCGGGGGCGC	1	+
chr1	215975983	215975998	ACTTATGCGTTGTTGG	23	+
chr1	220318965	220318992	CTTAAAGGGAAATTCCTCATCAACTTAG	65	+
chr1	220726930	220726946	ATGTTGCAGTGCATGCC	1	+
chr1	220960248	220960272	CTCCGGCCTTGCCGCCGCCACCTCG	41	+
chr1	221694375	221694397	TCTGTTGAGCTTGACTCCAATTT	1	+
chr1	222153363	222153380	TTTAACTGTGATAAACTA	6	+
chr1	223972499	223972514	TTTCCGAATGGGGAAA	6	+
chr1	224346608	224346637	CTTTCCTTACCCTACAACTTTAAACAAAAG	20	+
chr1	224347060	224347082	CTTTTTCTATCCATTTTTAATAT	17	+
chr1	224349228	224349246	TAAAACTACTTTAAACTTG	5	+
chr1	224377863	224377887	CACCCAATTTCTGGACATTTTATAG	17	+
chr1	224713648	224713664	ATGTTGAAGGGTTTGCC	1	+
chr1	225117463	225117490	TCGCCGGCGTGGGCGGGCCGGACCTTCG	29	+
chr1	225119531	225119559	TACCACATTTTTTATCCATTCATCCATCG	12	+
chr1	225842261	225842277	CAGGTTATAGTGATCCG	82	+
chr1	226026355	226026378	GGCTGGACATCCACTTCATCCACG	49	+
chr1	227148247	227148263	TGGTGGTGTCAATGGTA	1	+
chr1	227746053	227746074	AATACCGGGTGCTGAAGGCTTT	3	+
chr1	227748975	227749002	GCCTGGGAATAACGGGTGCTGTAGGCTT	1	+
chr1	227846312	227846340	TTCTCTGCAGCCCATGTAATTTCATACAG	25	+
chr1	228286689	228286711	ACAACCTCTACTTTTTTCTTTTG	12	+
chr1	228336898	228336917	CGGCTGCATGGGGCAGCCTG	5	+
chr1	228743525	228743547	ATCTCGGAAGCTAAGCAGGGACG	2	+
chr1	229075993	229076011	GTTGGTCCCTGGTCGGGGT	1	+
chr1	229439766	229439790	TTTCATATTTTTCCTTTCACTTTCG	17	+
chr1	230286902	230286916	TTACAGTTGACGATC	40	+
chr1	231288115	231288133	ACCTTCCACAGGTCCCTAG	37	+
chr1	231489866	231489890	TACATATAACATAAACATAACAAAG	20	+
chr1	232694072	232694088	GAGTCCTCTCCTGGGCA	26	+
chr1	234017399	234017418	AGTTCTACAGCCTCCCCCTT	1	+
chr1	234392677	234392692	GGCTGCAACTGTTTAT	5	+
chr1	234735691	234735705	TGGTTCACCACGCGG	9	+
chr1	235551062	235551080	CTTCCCAAATGAGGGAAAG	8	+
chr1	237766427	237766448	GGTAGCCAAATGCCTAGTCATC	1	+
chr1	237794052	237794067	ACACACATATTACAAG	7	+
chr1	242027631	242027649	ATAGGGAAAGTGAGTTGGG	1	+
chr1	242045277	242045299	TTTATCTCATTTCTCAAAAAAAG	9	+
chr1	242078377	242078397	GTTCAGAGTTCCACAGGCTGA	1	+
chr1	244464548	244464565	GCTTCTTCGCTCACTGAC	6	+
chr1	245122919	245122943	TCGCCCCGGCTGGAGTGCAGGGGCG	2	+
chr1	245563836	245563852	TCTACACCCCTGCTATC	1	+
chr1	246092666	246092685	GGTTTCATAGCTCAGTGGTA	1	+
chr1	246729884	246729899	ACGTCGGCCGCCATGT	1	+
chr1	797319	797334	CTATCTACTATCTAGC	34	-
chr1	1334025	1334041	CTACCGGGCAGGTGTTG	23	-
chr1	1821939	1821959	GCGGCCGGGGCCCCGGGGGCG	1	-
chr1	5712618	5712635	AAGCTGTGAGGAGCTGCG	1	-
chr1	6971385	6971401	GAAGGAGCTGACACCAG	1	-
chr1	7181875	7181889	CACCCCCCTCGCGGC	4	-
chr1	9817835	9817862	ATCTCTTCACATTTCCACTCCTCCATAG	21	-
chr1	10292476	10292495	CACTGGTCGAGTTGCCTTGC	1	-
chr1	10757005	10757025	CGAGTCCTGTCCCTTCCGCCA	47	-
chr1	10923423	10923440	GTGTACCTGCAGCAAGAC	1	-
chr1	11308009	11308036	TCCAGGCTGTACAGCCCCAGCAGTCAAA	72	-
chr1	14647048	14647063	TGCTGGAGGTCTCAGA	1	-
chr1	16010637	16010655	ACTCTCCCCGGCACCCCAG	33	-
chr1	16806640	16806663	CTTCAAACACTCCTCCCACCTCAG	4	-
chr1	16892275	16892294	CAGGGAGCTGCTGGAGGCAG	51	-
chr1	16933852	16933873	TCTTTCTCTAATAACTACTTAG	29	-
chr1	16939201	16939218	CTGCGTCTGGCTGGCTGG	4	-
chr1	17006535	17006555	TTATCATGTTCGCCTCACACG	1	-
chr1	17233444	17233459	GGGGGGAATTGTGAGC	12	-
chr1	18925366	18925382	AATGCTGGCGGGGCACG	2	-
chr1	19992061	19992078	AGGTCAGGGGGCAGCGAC	1	-
chr1	22361841	22361859	GTTCTACAGGTTGACGATT	99	-
chr1	23108479	23108494	AAAGCGGGCAGAGAGC	1	-
chr1	23534069	23534090	GACTTTTTTAAGGTAGCCAAAT	1	-
chr1	25357522	25357540	AGTGAGGCTCCCCTCCAAA	1	-
chr1	25375373	25375394	TCCGTAATCTTGGGAAAAGGAT	94	-
chr1	25483509	25483538	TGAAAGTCAGCTTTCGACACAAGGGTTTGT	1	-
chr1	25888768	25888785	AATGAACTGTGAGGCTTA	23	-
chr1	26129258	26129282	TTAGGGTGGTGGTGGGGCAGCGAGA	59	-
chr1	26161812	26161841	AAACAGGCAGGCCCCTGTCCTCCTTCAAAC	61	-
chr1	26546418	26546438	TCGATTCCCTCTGCTTCTGCC	33	-
chr1	26647813	26647829	GGAGGTTAGTGTGATGG	1	-
chr1	27089008	27089025	GAGGCTCAGTGAAATTGA	8	-
chr1	28242623	28242647	GCGATTTCTGCCCAGTGCTCTGAAT	1	-
chr1	28358594	28358615	TCCTGGGCTGTAGTGCGCTATG	125	-
chr1	29318731	29318747	TTATTTGACTCCTGCAT	1	-
chr1	29669944	29669959	GCCTGCGTGGAAGATG	16	-
chr1	30189552	30189567	CTCCAGTCGGATGATT	1	-
chr1	31133356	31133369	ACCGCCGCTTTACA	12	-
chr1	31138230	31138247	GATCTGGGAAGGCCCAGA	1	-
chr1	31465237	31465264	ACTTTTTGACTACAATTCTCAACAACAG	89	-
chr1	32226676	32226692	AAAGTTCCGGGGAGGCG	2	-
chr1	32252361	32252374	TCGCGCCGATTAAC	21	-
chr1	33047329	33047352	TCAATCAAACCTCTTTCTTTTATG	25	-
chr1	33267020	33267041	CCATACCTTAACCAAATTAAAG	62	-
chr1	33272091	33272109	AGTGGCCTCTTATACCCCG	37	-
chr1	34254998	34255014	CTACCTTCCTGGCAACA	1	-
chr1	35391088	35391104	ACATGTCTCTCCTCCCC	1	-
chr1	36065203	36065221	CATTCCATAATCCTCTCCG	19	-
chr1	36789324	36789345	CCGGGCTCTCCCTCCTCCCGGC	1	-
chr1	36851423	36851442	GGCGGCGGTGAGAGGCTCGC	1	-
chr1	36929802	36929827	TTACCCAGGTCCTAGTACCCGGGCTG	79	-
chr1	38512522	38512541	GGCGGCGGGCGGGGTGGGGC	14	-
chr1	40119981	40119996	GTCCGTCGTGAAGAGG	25	-
chr1	40539604	40539627	CTAATCCTTCTATCATCTAACATG	28	-
chr1	41827902	41827922	TTGTCCGGGGCGCTCTCGATG	1	-
chr1	42644662	42644689	CTGCTTTTCTAAATCTGCATTATAATAG	7	-
chr1	45186777	45186794	TATGCTAGAGGTATCAGA	1	-
chr1	45187492	45187510	AAACAACTATGAGTTTATG	10	-
chr1	45269317	45269333	TGTGCGCATGAGGCCGC	1	-
chr1	46932343	46932355	CAGCGCGATTTGC	1	-
chr1	48272287	48272302	AGCGTTGGTGAGGGGA	1	-
chr1	48880347	48880366	TGTTCTACAGTCCTATGATC	63	-
chr1	50837641	50837657	TGCTGCCACCGCTGAGG	1	-
chr1	51010649	51010672	TTTAATAAAACTCATCAATTTTTG	11	-
chr1	51048304	51048322	TTTCAAGAGGCCTTCTATG	25	-
chr1	52486060	52486077	AATTGTGGGCTTCTTCCC	4	-
chr1	55125921	55125950	CAGAGTTCAGCCCCTTTTTGTCCTTCCACC	42	-
chr1	55762840	55762853	CGAGAAGATTGTAC	1	-
chr1	56551302	56551323	CTTATAAGCAGCCACCTTTTAA	1	-
chr1	58656028	58656043	TGGTTCACCACGTGGG	8	-
chr1	59144524	59144552	ACTCATTATTTTCACACTTCCAACTCATG	20	-
chr1	59157914	59157942	TTTATTAATCTCCTTCATCTTCATTTTAT	9	-
chr1	61024713	61024728	AGAAAGCGTAATAGCT	32	-
chr1	62361695	62361711	TAGGCGTCAGCAACCGC	10	-
chr1	64910305	64910322	GTACGTGGGTTCAAATGC	1	-
chr1	65514671	65514692	ATCCCGTTGCCTTAGGGGTGGA	86	-
chr1	66498722	66498736	GCGGTGTTTGGCACC	22	-
chr1	66786957	66786977	CCAAAATTCAAGTCACTTCAG	1	-
chr1	67877151	67877180	CTAATATAATTTTATATTTACACACATACG	26	-
chr1	70788048	70788076	CTTATATTTTCATTACTTTCCATCACATG	16	-
chr1	71154261	71154278	TCCAGGAAAGGTGCATCA	1	-
chr1	71410066	71410085	CTTTTCATGGTGGTAACAGG	35	-
chr1	71524495	71524522	AAACTCCTAAAAGTTTCTCCTTCCCCAG	79	-
chr1	74183594	74183614	AAATAATTTTGTTTACTTTTA	1	-
chr1	78028305	78028324	CTTCTCACTTAACCTAATAG	9	-
chr1	78030515	78030534	TACACAGCCTTCTGCCTCTG	15	-
chr1	78218806	78218834	AATATCACATCCATCATTATTAAATTTCG	16	-
chr1	78694665	78694681	CAACTACTATTTTCCAG	18	-
chr1	79000791	79000808	GATGTGGGAAGGCATAGA	10	-
chr1	79352787	79352806	CTATCCTTATCTTTTCAACG	1	-
chr1	80052177	80052194	AAGCTGAGTTGGTTGCTT	2	-
chr1	80586901	80586919	TAACAAATGAAACAATATG	1	-
chr1	85785172	85785195	CTCAACATCTCAAATACAACCACA	12	-
chr1	86376774	86376792	CGACTTCATGAGAGCAAGC	1	-
chr1	86883649	86883667	GAGGTGAAATCTCTGGCTC	1	-
chr1	88921467	88921487	ACGAGAGGAACTGCGGTTTCA	45	-
chr1	89289830	89289857	ATTTAAATACTATAACACAAACATTCAG	7	-
chr1	89456914	89456929	TGACGGGCTTGTCTGC	5	-
chr1	90341992	90342007	ACATCCTCTAACCCAG	5	-
chr1	91121048	91121064	CTGGAATTGACTATTCT	9	-
chr1	91480379	91480403	CTTACATATATATCCTTTTACCTAG	13	-
chr1	91555756	91555775	AGGGAACGTAGTGGGAATGG	1	-
chr1	91852785	91852943	GAGGTGTCAGAAAAGTTACCACAGGGATAACTGGCTTGTGGCGGCCAAGCGTTCATAGCGACGTCGCTTTTTGATCCTTCGATGTCGGCTCTTCCTATCATTGTGAAGCAGAATTCACCAAGCGTTGGATTGTTCACCCACTAATAGGGAACGTGAGCT	5848	-
chr1	91852973	91852994	ACCGTGAAAGCGGGGCCTCACG	19	-
chr1	91853007	91853037	AGGGCAAAAGCTCGCTTGATCTTGATTTTCA	146	-
chr1	91853066	91853094	GTAACGCAGGTGTCCTAAGGCGAGCTCAG	108	-
chr1	91853120	91853149	TTCCGGGGACAGTGCCAGGTGGGGAGTTTG	73	-
chr1	94678694	94678710	TAAAGTGGGTGAAAAGC	21	-
chr1	95621348	95621371	TACCTGGTTGATCCTGCCAGTAGG	1	-
chr1	96258657	96258675	AAATTACTAAATTTCTTAG	16	-
chr1	97477717	97477733	AACTTCGCTGTTCAGTA	34	-
chr1	97605978	97605998	TCCCTGGTGATACCTTCTGCT	50	-
chr1	100798129	100798144	GGGGGCCCGCACAAGC	18	-
chr1	104502428	104502448	CCCCGCTGTGTGCTTGCTCAC	1	-
chr1	105820020	105820039	AATGCTAATAAATGTTTTGG	1	-
chr1	107803662	107803681	GCTCTGATCCATCATAACTG	1	-
chr1	111468663	111468688	ACATTTTTACCAATCTTTTCCATCCA	32	-
chr1	112394060	112394079	AGAGGTATGTGAGCTGGGTT	22	-
chr1	113285416	113285431	CGTTTGCAGTCTCATT	1	-
chr1	113458535	113458559	AATACTTTATCTTTCAAATTAATAG	43	-
chr1	113818605	113818621	AGAGAGAATGCTGACAT	1	-
chr1	113839684	113839701	TTGCTTCAAGATGAGATC	33	-
chr1	114301563	114301580	CCCTCCCCCGCACCCACG	1	-
chr1	114301918	114301947	CCTTCACTTTTAATCCCCCTCATTTTCCAG	15	-
chr1	115006135	115006153	CAAGTGCAGTTGGCTTTTG	44	-
chr1	115090133	115090151	TTAACTTTAAGAAGGAGTT	1	-
chr1	115100544	115100569	CATTTTCAATATATTTCCCTTTACAG	7	-
chr1	115272962	115272982	TTTCATTTCATTCCCATTCAG	12	-
chr1	115275239	115275262	CAAATACATTTCAGTTCACTAATG	13	-
chr1	118270614	118270640	AATCTATCTGGTCCCGGACTTTTTTTG	1	-
chr1	119869997	119870019	GGGGCGGGGTGCGGGGAGGGGGG	2	-
chr1	145452635	145452652	ATGAGCTCAACGAGAATA	8	-
chr1	147244495	147244510	CAGTAACGGTGTGTGA	1	-
chr1	149230572	149230600	AAGGTTGGTGGTTCGAGCCCATCCAGGGA	3	-
chr1	149294669	149294692	ACCCGGGTTCAATTCCCGGTCAAG	57	-
chr1	150191194	150191220	TCCTAACAATTCTCATTACATACTATG	15	-
chr1	150238271	150238286	AATACCCTAAACTGCC	1	-
chr1	150549802	150549827	ACTTTTAACCAACCACCACCACCACC	16	-
chr1	152881072	152881086	GTTCTACCATCCGAC	1	-
chr1	153792093	153792112	ACTCAAAGCAGCCAACTTAG	54	-
chr1	154562780	154562796	CGGCTCTCCGTGTCTTG	16	-
chr1	155058703	155058719	TCCAGCAGTGGCCACCA	29	-
chr1	155220236	155220256	CGGCGGGTCCCCCGGGGAGGG	1	-
chr1	156023861	156023875	CGGGCAGCGTTGGGT	8	-
chr1	156288683	156288702	TGCTGCTGGATTCTTCTCTG	10	-
chr1	156602428	156602443	GGGGGGACGGTACTGT	3	-
chr1	157691251	157691277	TGTTTCTTCTCTTACAGTCTCATAGGT	58	-
chr1	157780954	157780969	TTGCCGACATCACCGA	22	-
chr1	159111404	159111427	TTCCGGGTTCGAGTCCCGGCAGAG	1	-
chr1	159218666	159218684	CTTTTTAAAGGGTGCTGTA	1	-
chr1	160026914	160026933	AAATCTTGTAATCCTGACCA	57	-
chr1	164919021	164919042	TTCTATTTATTACCTTGCCCCA	1	-
chr1	167430139	167430155	TGCCTGGACAGCATGGC	5	-
chr1	168087648	168087677	TCTACCACTCTACACCACTTCTATACTCTG	14	-
chr1	168469087	168469103	AAACCAAAACCATTCTG	35	-
chr1	168834880	168834896	ACACTCTATTATCTTTG	15	-
chr1	169878794	169878813	TTCGTAGGGAACCTGGCGCT	1	-
chr1	170174768	170174791	TTAATGCAATGTGATTTTTCCCCA	1	-
chr1	173367239	173367259	TACTGATGACCTTGCCTTAAT	58	-
chr1	173878962	173878976	GTTCCGTTATCGGCG	6	-
chr1	176630854	176630872	AGATTTACAGTCTACGATC	1	-
chr1	178901899	178901915	AGGAGGTAGTTGCCACT	1	-
chr1	179064547	179064564	ATCTCGGTGGGACCTCCA	32	-
chr1	179685010	179685026	TGAGCTAGCCACTCCCC	1	-
chr1	181743965	181743984	ATAACAACTGGTGGGAAAAC	1	-
chr1	182058137	182058152	AGATCCTGAAACCGCA	4	-
chr1	182159012	182159029	CTATTATCACTCATAATG	13	-
chr1	184517337	184517356	GTGTGTGTTGGGGATTTGAG	1	-
chr1	184659998	184660015	TAGAGGGGGGTAGAATTT	3	-
chr1	185071019	185071037	TAAAAGTTCCCTTGATTTT	1	-
chr1	185286339	185286356	TGGAGGTCGGTCGCTCAG	20	-
chr1	190882472	190882491	AGTTGTATAGTCTGATGATC	4	-
chr1	192991186	192991213	CTTTCCCAATTATTTTCCATTTCACATG	30	-
chr1	195824953	195824968	GATACCAGCTGGCTGC	38	-
chr1	197341509	197341526	GGGGGTTAGTGTTGCTCG	30	-
chr1	198460152	198460173	CCGCGTTCTCTCCCCTCCCGGC	38	-
chr1	200028615	200028632	AGCAATCTGTGTGCCTGC	1	-
chr1	202681797	202681814	TAATAGGCTGGGTGTGGA	1	-
chr1	203596821	203596840	TGCTGAAGATTTCTTTGGTT	1	-
chr1	204476155	204476184	TCCAGGGTTCAAGTCCCTGTTCGGGCGTCT	1	-
chr1	204531596	204531618	ATCTCGGAAACTAAGCAGGGTCG	1	-
chr1	204549079	204549095	GATAGGCTGGGTGTGGA	7	-
chr1	204656181	204656204	GTTCAAATCCTATCCCTCCAACTA	2	-
chr1	205001849	205001867	AGCTGGCACGGCTCCCACC	33	-
chr1	205005433	205005458	ATACATACTTTCACCCTCTCTATCTG	10	-
chr1	205464977	205464996	TGGACTGTCCCCAGTGCCAC	1	-
chr1	205684906	205684929	ACTAACCTTCCTCTTTTTCTCTAG	3	-
chr1	207220410	207220430	TATCTTTTTTACTTCTCCCAG	12	-
chr1	207935033	207935061	TTCTTTCAAACAAAAACTTCTAACTCATG	1	-
chr1	211799051	211799075	GTTACCATAGGGATAACTGGCTTTT	11	-
chr1	213272426	213272443	TTCAACATAATCAAAATT	1	-
chr1	216621110	216621128	AAACCTGCCAGGACTATAA	1	-
chr1	219121016	219121030	CAATCCATACAACCG	32	-
chr1	224030666	224030685	ATAATTACTCTCACTTTCAG	26	-
chr1	224585843	224585861	TTTATACAATTCATTCATG	9	-
chr1	224864415	224864432	CTGACTGCGAGTGTGATG	2	-
chr1	226172597	226172622	ATAATTTCCTTTTCATTATGATACTG	27	-
chr1	226364419	226364445	TATATTTTACTTTTCATATTCATATAG	13	-
chr1	226595718	226595738	CCGCTCAGGCGCCTGCGGCTG	27	-
chr1	227052262	227052278	AGGGAACTGCCAGGCAT	25	-
chr1	227505462	227505491	CTTCAGGGACCTCGCCCCCTCCCTTTCCCG	20	-
chr1	229459506	229459524	CATAAACTCTTCACACATG	21	-
chr1	231393035	231393059	GAGGGAAACGAGGCAGAATACATGG	90	-
chr1	232693199	232693213	GTTGTGGGGTTAAGA	1	-
chr1	233258012	233258037	TCTCTTTATTCATTCATTCATATCAG	35	-
chr1	234902729	234902745	AGGAGACTGCCAGTGAT	8	-
chr1	235272841	235272862	TATTTTACCATCCTCCCACCTG	68	-
chr1	235273406	235273435	TATCTTCATTTTACAGTTCATTAACCCAAG	13	-
chr1	235323963	235323992	TCTCAAATATAACTTCAAACTTTTAAAAAG	7	-
chr1	236686660	236686676	GAAACGGTGGGGGAAGG	1	-
chr1	237569303	237569319	GAGAGCGTGGCAGTGAG	4	-
chr1	238078340	238078358	CTTATCCTTTGTTGCCAGC	11	-
chr1	239513558	239513584	TTTTTTTTTTTTTTTTTTTTTTCGTTA	1	-
chr1	240373841	240373859	CTTCCCCTGTCATATCTAG	1	-
chr1	242285762	242285777	AGCGTGGATCGCTTGA	6	-
chr1	244081085	244081101	ACAGGGGCCGGCAGCGT	1	-
chr1	245002741	245002763	GGAACCCTTAAAAATAAATTAAG	31	-
chr1	246729882	246729898	CATGGCGGCCGACGTGC	2	-
chr1	247927666	247927683	AAGGGCAGGAACTGTAAA	1	-
chr1	248854884	248854904	AGTTCCACAGTTCTGACGATT	1	-
chr2	2724296	2724312	TCTGCAGTCTGACGATG	1	+
chr2	2927909	2927928	GCGGCTGGCTCACTTCTTTT	1	+
chr2	3213611	3213625	AAGATCGGGCTTGCC	12	+
chr2	3626537	3626558	ATTCTACCACTTTTCCAATCCG	6	+
chr2	7646522	7646538	TCTACTGTCGGATGATC	1	+
chr2	9076268	9076284	TGGTGGGTAGTTTGACT	7	+
chr2	9451828	9451841	TCGTTCGGCTGCGG	1	+
chr2	11017890	11017906	GTGCCAGCGTGGGGGTG	1	+
chr2	13602498	13602515	TAAAGCTCATCAGAGTGG	1	+
chr2	13789388	13789401	TACAGACCGACGAT	3	+
chr2	18911601	18911619	GGTGATTGGCAGGCTAGGG	1	+
chr2	20197377	20197397	CATGGATCATCATCATCATCA	1	+
chr2	21310714	21310730	GCTACATTCCTACGTTC	1	+
chr2	21667957	21667977	ACTTTGGATATTTAACTTTGA	37	+
chr2	21795721	21795737	TGTGTGCATGAACCCCC	22	+
chr2	23043860	23043876	TCTACAGCCTGACCATC	1	+
chr2	24176175	24176202	TAAACTCTCATATCTACTCATTACCCAT	14	+
chr2	24412776	24412793	TCGGGGGACGGACTGGGA	15	+
chr2	24999047	24999064	TTTCATTGCCATCCCCAG	1	+
chr2	25141766	25141780	CGCGGTCAGGGTCGG	1	+
chr2	26094154	26094168	TCGTAGAGGGGGGGA	2	+
chr2	26230846	26230864	AATGGAAACAATGTTGCGT	2	+
chr2	26357962	26357982	TCCATTTTTAACTCTAAACAG	16	+
chr2	26401074	26401089	GGGGGCCTGCTCAAGC	1	+
chr2	26434713	26434734	CCTTTCCTTTTCCAATTTACCA	1	+
chr2	26602573	26602594	TCATTCAGTGGATAGGTAAGGA	1	+
chr2	27273715	27273741	CTGGTTCGATTCCGGCTCGAAGGACTT	70	+
chr2	27309027	27309044	CTCCCCACGCCCGGGGCG	10	+
chr2	28591530	28591548	GTTCGAATCCTGCTCTGAC	44	+
chr2	30791860	30791888	AATAATTTTACTTTAATTATTTCACTCAG	44	+
chr2	30864535	30864561	AAACACAAAAATTAATCCTTAATAATG	17	+
chr2	30864866	30864887	TTTTACTTCTGCATTGAACCAG	38	+
chr2	33003843	33003872	CTATTATAAATATCACTACTATAAACATTT	8	+
chr2	34366530	34366547	TGTTGTCTGTCTCACTGG	1	+
chr2	36769049	36769075	AAACAAATAGCATTCCCACTTCTTTTT	86	+
chr2	37313233	37313260	TCAACTCCATCATCTCCACAAAATCCTG	2	+
chr2	37544878	37544895	AGTGTGAAAGCTGACATA	1	+
chr2	37733150	37733166	TAAGAACCCCGAGGAAA	2	+
chr2	38482767	38482785	TTCTACAGTTCGATGGATT	1	+
chr2	39898695	39898717	TCTTTCCCTCTTTACTTCTCAAG	1	+
chr2	40458920	40458936	CATCCACCTTTACCATC	3	+
chr2	42825910	42825924	TGTAGCGATTAAATG	7	+
chr2	43037742	43037769	TTGTGAGTTCGAGCCTCACCTGGAGCAA	1	+
chr2	44315234	44315251	GCAGCTGAATGACCGAGC	6	+
chr2	45567910	45567924	AACAGTCTGACGCTC	1	+
chr2	45831340	45831360	ATTTTACAAATATAAACCCAG	20	+
chr2	45870426	45870445	ACCCTGGGTCAAACGGCCTC	1	+
chr2	45966322	45966341	ATCTCTCCTGGTAGCTTTAG	29	+
chr2	46258421	46258441	CGATCTCACTGCCCGCTTTCT	14	+
chr2	46991128	46991146	TTACTTTGATGAAATTAGA	1	+
chr2	48010419	48010444	CGCTGAGTGATGCCAACAAGGCCTCG	50	+
chr2	48189418	48189438	TTGCTGGGTATAGACCTGAAA	48	+
chr2	48602601	48602628	AATACTCTTTCACTTAATTCTTTACAAG	26	+
chr2	48984003	48984020	TTCTACAGTCTGTTGCTC	3	+
chr2	52389821	52389840	GGGAGTATGGTTGCAAGGCT	48	+
chr2	54004387	54004408	TTTCCAATTCAACTTTACTCTG	21	+
chr2	54493204	54493221	ATTGCTGACATAAGTAAC	1	+
chr2	54585211	54585232	AACTCATATACTCATCACCCAG	16	+
chr2	57508317	57508334	ATAGTTAAGTGGGAAATG	14	+
chr2	63276589	63276604	TGATGAGCGGCGGCCG	1	+
chr2	65311760	65311777	GCACTTTTAAAGTTCTGT	8	+
chr2	65865440	65865456	CTCTGGGAAGTGCAACC	7	+
chr2	66664866	66664878	CAGTACGACGATC	36	+
chr2	67963182	67963198	GATGAGTAGGGTGTGAC	1	+
chr2	68078398	68078413	TGATGGCCCATGGAAA	20	+
chr2	68994669	68994684	CCAGTCGGCTCCTTCC	1	+
chr2	69038297	69038312	ATGCTGGAGGCATAGG	1	+
chr2	69481015	69481034	TCTGTTGAGGTTAAGTCCTT	20	+
chr2	69969294	69969309	GCAGCCCGGCCTCGGT	1	+
chr2	70137941	70137967	ATTTTACAATCTATTTACTCAACACTG	26	+
chr2	71614393	71614420	ATATTTCCCAAAACATACAAAACATCAG	21	+
chr2	73653887	73653908	CCTACTTTACAACTACCATCTG	71	+
chr2	73713442	73713458	ACTGACGCCGCAAGGAA	1	+
chr2	73717170	73717192	ATTTTCATTCTTCATCACAAATG	14	+
chr2	74437115	74437134	AAACGTTGGAATGCCCATTG	15	+
chr2	75654702	75654722	TTGGGGGCCCGGGGGGCGGGG	1	+
chr2	75888749	75888769	ATATATCTTTCACTTTTTCAG	22	+
chr2	81378206	81378223	CTTTGAATCTGGGCTTAT	1	+
chr2	84257071	84257088	TTCTACAGGCCTGTGATC	1	+
chr2	85166125	85166143	AGGGATGCCCGCCACCATG	1	+
chr2	86026689	86026706	AGTGGGAACGTTGTCCTC	2	+
chr2	95990839	95990860	GAAGTGTACTGGCTGGGCCCCT	4	+
chr2	96081250	96081266	TCTTGATTCGGTAAACA	1	+
chr2	97425825	97425844	TGAGGGTTGTTGGGGGGATT	1	+
chr2	99174121	99174138	TGGTTTTTATTTTTCACC	6	+
chr2	99199221	99199241	ATCATCTACTGCATACACCAG	32	+
chr2	100916380	100916396	TCTGGTTAAGTGGGAAA	6	+
chr2	101096229	101096249	GCCCTGGCGATATCTTCTGCT	1	+
chr2	101208273	101208293	TGTGGTGGGGGGGGGGCGGAC	5	+
chr2	101514979	101514991	GTACCGGCATAAC	4	+
chr2	101885531	101885558	AATTTATTCACCTTTATATATCAAATTG	21	+
chr2	103975118	103975135	CTCTACAACCTGATGATC	1	+
chr2	106498791	106498813	CTCAAACATCATTTTCTCTCCTG	14	+
chr2	107865656	107865674	CTTGTGCAAGCAGGACTGA	8	+
chr2	109201365	109201393	CGGGAGGCCAAGATGGGCAGATCATTTGA	74	+
chr2	113335738	113335765	CTTATTCAAATTTCACCCATTTTACATG	19	+
chr2	114528676	114528692	AGCAGGTCATAGGGATC	3	+
chr2	115211528	115211541	TACAGTCCGACATC	1	+
chr2	117770044	117770072	GGCGGGGGGGTGAGCCCCGAGGGGCTCTC	2	+
chr2	118792000	118792017	ACATATGACGCTCTTCGA	2	+
chr2	119687023	119687041	GATTTACTGGGTGTAAAGT	23	+
chr2	122421464	122421492	TCTTAAAAAAAATCAACACATTTTAAAAG	56	+
chr2	124730978	124730992	CTTGGACGACAGAAT	1	+
chr2	125258431	125258446	TGGCGGGACCAGTGAC	10	+
chr2	126407359	126407375	AAAAACTTGGTCTGACA	10	+
chr2	127074401	127074426	ATTTTCTCACTAAAAAATATTTTATG	16	+
chr2	131177043	131177060	ACCTACTCTAAAACAAAT	1	+
chr2	131796721	131796738	TGGGTGTCGGGGCGCAGT	1	+
chr2	132512410	132512431	GTCCCTGGTTCGAGCCCAGGGT	3	+
chr2	133012715	133012729	CAACGGTATCTGATC	21	+
chr2	134767121	134767138	TTTTTCAGTCCATCGCTC	1	+
chr2	137717503	137717526	TAAATCAGAATCAGAATCCGCACC	65	+
chr2	139098657	139098673	ACTACAGTTAGACGATA	1	+
chr2	140320267	140320283	AGTGGATGTTACTCGTA	1	+
chr2	140999055	140999073	GTTCTACAGTTTGACATTC	1	+
chr2	141930012	141930027	AGGCAAGGAACCGTGA	1	+
chr2	144161031	144161050	GTATTGTGATGGTTAGAAAG	1	+
chr2	144694536	144694551	TGGGAGTGTCGGCGCG	1	+
chr2	148398109	148398125	CTTAGTTGGTGGAGGGA	2	+
chr2	148737213	148737230	AATGCTGGAGGTATCAGA	55	+
chr2	150227927	150227941	GAAAGTGGACGTATA	14	+
chr2	150571520	150571539	TAATCATCGTCTTCATCATC	1	+
chr2	151737274	151737289	TGAGTCCGATCTTCCC	1	+
chr2	155097722	155097742	AGGATGGCAGGCCAGGGCGGT	1	+
chr2	156861113	156861131	CTTACCATGGTGTGGTTGA	1	+
chr2	159534018	159534034	TCAACCGTCTGGCGATT	1	+
chr2	160013845	160013863	CCTAGGTAGGGGTGGAAAT	34	+
chr2	161012752	161012767	TCCTCTACCCGAGGAC	8	+
chr2	162168424	162168445	CCACCATTCTCACTCTTCTAAG	17	+
chr2	163958709	163958728	ATATATGTTACAATGGTCGG	1	+
chr2	164237792	164237808	AATTGAAATTGCTGTGA	1	+
chr2	165889860	165889878	TTGAGGCTAAAGGTGTCAG	1	+
chr2	168613177	168613192	TCACATCACCGCTTTC	3	+
chr2	171955124	171955140	CAACTCATTCTGGAAAA	5	+
chr2	172341287	172341308	TTCTCATTCTTTTATATCAAAG	19	+
chr2	174000513	174000534	CAATTTTATCACATTTTTTCAT	25	+
chr2	174531000	174531016	AAGGGCCATTGCTCAAC	2	+
chr2	177053574	177053587	GGTCGGCGGCGACG	5	+
chr2	178097962	178097984	TTATTTTATACCTCACCTCATTG	24	+
chr2	185853113	185853128	CCCTCCCTTTTGGGTG	20	+
chr2	185921929	185921946	AGAACAATGTAGATAAGG	46	+
chr2	188052699	188052717	AATAGGCTGATGATTTCCA	1	+
chr2	189206323	189206339	GGGGAATTTATATCTGC	5	+
chr2	190324382	190324403	AATAACCTATTTAAATTATATG	12	+
chr2	190549934	190549954	CGGCTGGGACATTTCCTTTCT	2	+
chr2	190631705	190631733	TCACATTTCTTTTAACCATTCATCCCTTG	20	+
chr2	191797971	191797999	TTTTTTCTTTTCCATTTTTAAAACTAATG	27	+
chr2	194905387	194905406	CGTTTTAATCATAAATTATG	1	+
chr2	195075452	195075467	TGAAGGTGTTTTGAGC	1	+
chr2	196601266	196601290	TACTCTTCTTTCCTCCTACTCTATG	6	+
chr2	197028894	197028913	AAATGCACATATTGTGAGTT	25	+
chr2	198845116	198845133	ACCAGGTGCTCCATGCCC	1	+
chr2	199870932	199870951	AGTTTTACAGTCTCAAGATT	1	+
chr2	202442505	202442521	AGCAGGTTCTAGTGATC	1	+
chr2	206209369	206209390	ATTTCTGGTTCTCACCCAGGGG	1	+
chr2	206218954	206218983	CCCCTGGTGGTCTAGTGGTTAGGATTCGGC	1	+
chr2	206350468	206350483	CGGTGCCTGACTGTGT	15	+
chr2	206520916	206520935	AGAGACTGACAAGTCGAGCA	11	+
chr2	207663825	207663846	ATTACTAATATTCATTTTATAG	33	+
chr2	210375230	210375244	GGTGAGTAACGTGTA	3	+
chr2	210555627	210555642	CTTACCAACCTGATGC	7	+
chr2	211878512	211878526	CGGTGCTGAAGCAAC	2	+
chr2	212936303	212936321	TAAACTACTGCATTAAAGC	5	+
chr2	214165193	214165217	CTTTCATTTTCCAACTACACACCTG	12	+
chr2	216915261	216915279	ATGCTTGAAGTCAGTCATG	1	+
chr2	217012822	217012840	CTTTACATCCCCGGGAGCC	8	+
chr2	217366363	217366383	CTTTTTATAAGTCTGCTCCTG	59	+
chr2	219691717	219691734	TGGGTGCTGTCTCCAGCA	1	+
chr2	223407220	223407243	AATTTTAACAATTTCATTCTCACC	15	+
chr2	225122012	225122031	TTTTCTACAGTCTGACGATA	255	+
chr2	227522128	227522144	TATGCCTGGTGCTTTGA	1	+
chr2	227700851	227700873	CGGCATCTCTCGCCGTTTCCCCG	47	+
chr2	228393846	228393875	AATTACTCATTTATTTTTCCTTCTACTATG	4	+
chr2	228426381	228426409	TTTAAATTATTTTCACTAACCATCACCAG	20	+
chr2	229229679	229229699	TTAATGAACTGGATCCCATCA	1	+
chr2	230072813	230072829	AGGCCTCTGGGTTGTAA	1	+
chr2	231081452	231081471	TTGGTGGGGGCTGGGCTGCC	11	+
chr2	232100024	232100041	ACTACCACAATCTCATTG	44	+
chr2	232106519	232106537	AATGCATATGCTGTGAGCT	13	+
chr2	233877528	233877544	AGCGCCTGGAAGGAGTC	2	+
chr2	236487932	236487948	TGGTGTGACGTAACCTT	1	+
chr2	236932005	236932017	CAGTCCGTCGATG	1	+
chr2	238085211	238085236	TTAACAAAATCATATCCATCCTACTG	31	+
chr2	238707996	238708014	CCCGGACGGTTTCCCTAAG	1	+
chr2	239076376	239076398	ATTAACTCACAAATTCACCTCAG	31	+
chr2	241385598	241385611	CGAAACGGGGGAAC	3	+
chr2	242255573	242255602	CTCCCCCGTCCCGGGCGGTCCTAGTGCCGG	44	+
chr2	242444225	242444241	TCTCCGTTTCCTCCTCC	14	+
chr2	648804	648820	TCCCCTGGTCTGCGCTG	24	-
chr2	1234388	1234404	GTGGAATGGTTATCTGC	1	-
chr2	1524185	1524205	GCTGGGTTCTCTCCCCTCCCG	1	-
chr2	3064889	3064907	GGCTTGTTTGTCGTGGGAT	1	-
chr2	4262627	4262644	CTGGATCGCTTCCTTTCT	1	-
chr2	6052039	6052058	ACAGAAATCCATTGAGTTTC	1	-
chr2	7049383	7049400	AGGACGGGCTAATCTGTG	1	-
chr2	8664483	8664498	TCGATGTTGGCTCATA	1	-
chr2	10581661	10581674	AGAGGCCGACGATC	1	-
chr2	11097708	11097726	GAGGGAAGTGGAATTCCGG	44	-
chr2	12337949	12337966	TTGACTGTGGGTGGGACG	1	-
chr2	15623639	15623656	TCAAACATTTCCCATATG	7	-
chr2	16914745	16914764	GTTGGACTCACCCCTTCCCA	1	-
chr2	20546556	20546575	ACTCAAAACCACTTAGTCAG	49	-
chr2	23108880	23108898	GAGAGGGGCTGTCCTTAGT	1	-
chr2	23508784	23508801	GGATGACCAGCCACACTG	22	-
chr2	23579134	23579155	GTGATGGTGATGAGGATGACGA	1	-
chr2	27150383	27150403	TGTCTGAATCCTGTGGGATCA	60	-
chr2	27280518	27280537	AGGTGCTAGGGGATTCTCTG	17	-
chr2	28899991	28900009	TAAGCGGCAGGGTTGGAAC	9	-
chr2	30944276	30944294	GCTTGACAGGCTGACGATC	1	-
chr2	31202994	31203010	CAAGGTGGGCTGGGTGC	1	-
chr2	33308575	33308592	CTGTTTGCCTCCCATTGC	1	-
chr2	33704054	33704070	GTCAAGTAACTAAGGGT	1	-
chr2	33807107	33807122	AACCTTACCAGCGTTT	10	-
chr2	33885922	33885938	TTTCGTCTGCTGGGGCA	3	-
chr2	33990777	33990796	AACTTTGGATAATATCTTCA	1	-
chr2	35341615	35341630	AGATCTGGAGGAATAC	32	-
chr2	37539780	37539802	ACATCATAAACTTTTTGCACTTG	13	-
chr2	38705069	38705084	GTTGAGGCCGTTGAGC	44	-
chr2	38750755	38750772	ACTATCTGCTGGATGACC	38	-
chr2	39272100	39272121	CAAATATACCATTTTATATCAG	22	-
chr2	39334952	39334977	CCTTTCTACTACAACTCCATCCCCTG	17	-
chr2	39664194	39664223	CCGGGAGCCGGCCGCGGCGCCCTCTCTCCG	10	-
chr2	39963576	39963597	AAACTTCAATTTCAAAATAAAG	12	-
chr2	41115156	41115173	TCCGTTACTTCCTTCAGA	11	-
chr2	41641776	41641795	CAGCTAATCTCTTCCTCCTG	1	-
chr2	43451114	43451132	AACACTTAAACTTTGTTAG	19	-
chr2	43902397	43902426	TACTTCATTCAATAATTCATATATTATTAG	15	-
chr2	44104792	44104806	GGTGAGGTTCCCGAG	4	-
chr2	46010079	46010095	AAGTACCTGAGTAGGTC	1	-
chr2	47387345	47387363	CCTCAAAATCCATTCCAAG	27	-
chr2	48030431	48030446	TTACAGTCCAACGATC	254	-
chr2	49897248	49897262	AGATGTAACGGGAAC	3	-
chr2	51002000	51002016	ATTGGTGATTGGGATGG	4	-
chr2	51281286	51281305	TAAGGACTGAAGTGGGGAAA	1	-
chr2	52067790	52067807	TGATTGGCTGGGTGTGGA	1	-
chr2	52310504	52310520	AGGATGTGTGGTTCTAT	37	-
chr2	54147731	54147760	CCTCACTTAAACTCATCATCACTCTTACAG	19	-
chr2	54188484	54188509	TTCAAATACAAAAATCCTAATCTATG	32	-
chr2	54952081	54952100	GCAGGGCGCTGATTTCCGCG	9	-
chr2	55844277	55844288	AGTCCGACGGTA	1	-
chr2	55852484	55852511	TTCATACCTATAATCCCAACACTTTAAG	13	-
chr2	56671071	56671091	ATGCCTTTAATTCAGAATCCA	1	-
chr2	57546534	57546551	AGCATTCCGCGGTGTATA	1	-
chr2	57916831	57916850	CTTCTCATTTTTTTTTTTAG	1	-
chr2	58436556	58436580	ATTTTTCTTCATACATAAATCCATG	22	-
chr2	59230045	59230062	GTTGGCTAATTCTGGTTG	7	-
chr2	59762410	59762427	CCCACAACCCGGCCCCCG	1	-
chr2	61515864	61515884	AACCTGGCCTGGCAAATCAAG	50	-
chr2	61835340	61835361	TCACCCAGGTTAGAGCGCAGTG	1	-
chr2	62523562	62523580	TGTCCTGTGGCTGACGCCA	1	-
chr2	63688239	63688255	TTGCATGCACCATTCCT	15	-
chr2	65445391	65445410	ACTATCTTTGGCCATAAAAG	45	-
chr2	69610138	69610156	CACTCTGCCCTTTGCAGAG	43	-
chr2	69969292	69969307	CGAGGCCGGGCTGCGC	1	-
chr2	71273532	71273558	CCTGGCGGTCTAGTGGTTAGGATTCGG	1	-
chr2	71534105	71534125	GTGTGGCTGGATTGCCTTCTT	1	-
chr2	73648491	73648506	AGGGGGACCTTTGGGC	22	-
chr2	73973646	73973666	TTTCATTTATATCTCATCCTG	4	-
chr2	74613768	74613788	CTGCTGAGAGGTGGGAATGCT	1	-
chr2	74699155	74699183	TTTCACTTAATCATTCAAATCACTATCTG	15	-
chr2	76427922	76427939	ATAACAATAAACACCCTG	1	-
chr2	76699421	76699444	GTTTGAATCCCACTTCTGACACCA	1	-
chr2	80533894	80533911	CTAGGGATTGGGTGGTGT	33	-
chr2	81407499	81407517	CATACCATTTTGTGATTCA	1	-
chr2	81733491	81733513	CCTTTTGCTATAGTCTGATTTTC	1	-
chr2	83524611	83524625	AATACTCCTGACTGA	9	-
chr2	84025444	84025460	TCTACAGTCAGTTGATC	1	-
chr2	85090086	85090102	TAGCTCTCTCGGGAGTG	29	-
chr2	95914818	95914834	TCTGCAGTCGGATGCTG	1	-
chr2	99159787	99159802	ATAGGGGAGCCGCAGA	1	-
chr2	99216776	99216801	TTTTTCTTTAGTTCAGTCTTTTCCTG	9	-
chr2	99680623	99680646	ACTACATGTTTCCCTATATTTATG	86	-
chr2	100927545	100927561	AAAATCATATGAATTGA	1	-
chr2	101295824	101295841	TGGCTGGCCTGGTTCACT	19	-
chr2	101614735	101614752	CGCATGTGGGTTTAAAGA	1	-
chr2	104369752	104369767	CTACAGTCCACCGATC	1	-
chr2	105079057	105079073	CAGGATCTGTAACTTCG	14	-
chr2	107579209	107579230	TGCCCCATGCCTGGGCAGCCCA	1	-
chr2	110406384	110406398	ATGAGCCCGAAGTGG	1	-
chr2	110970045	110970072	TTGTCCGTGCTAGTAGCCTTCGCTTCTG	11	-
chr2	115695124	115695149	AACTTTGAAGAGAGAGTTCAAGAGGG	98	-
chr2	116253572	116253589	ATTTTGTTTAACTTTAAG	1	-
chr2	117398249	117398278	CAAGCTACAAAAGGGTTAATTTTTATTATC	79	-
chr2	118879385	118879405	CATATGCAAGTCTAATGAAAA	1	-
chr2	121881579	121881595	TATGCGGAGGAACACTG	64	-
chr2	124279788	124279805	TTCTACAGTCTGATGCTA	1	-
chr2	128247475	128247494	TCTTACCTCAAACTACAAAG	32	-
chr2	128483865	128483883	AGACACGGCCCAGCCTTCT	1	-
chr2	128619504	128619530	TTATAATAAAAATCATCTATACAAAAG	13	-
chr2	130651014	130651029	CTGGAGCCTGCGGCTT	19	-
chr2	130909858	130909884	CGGCGGCCTTTCCCTCCCTCCGCCAAG	34	-
chr2	130947660	130947676	TCAGCGGCGGCAGCAGC	1	-
chr2	131094695	131094716	ACTCCCGGTATGGGAACAAAAG	51	-
chr2	131586212	131586229	CTAGCACTCTGGACTCTG	15	-
chr2	131844289	131844313	TATTCATACTTTTAATCTTATTATG	88	-
chr2	133010729	133010749	GGGCTATGCCTGTCTGAGCGT	52	-
chr2	133010858	133010882	GTATGACTTTTAGTGGTGGATCACT	69	-
chr2	133011920	133011940	GAACCTGCGGAGGGATCATTA	1	-
chr2	133012085	133012105	TCCCTGCCCTTTGTACACACT	57	-
chr2	133012244	133012266	GGGCTGCACGCGCGCTACACTGA	134	-
chr2	133012317	133012334	GAGGGACAAGTGGCGTTC	42	-
chr2	133012660	133012685	CGATGTGGCGGTGTTATTCCCATGAC	47	-
chr2	133012734	133012755	AGAACGAAAGTCGGAGGTTCGA	44	-
chr2	133012843	133012866	GATTAAGAGGGACGGCCGGGGGCA	48	-
chr2	133012870	133012900	GTTCTATTTTGTTGGTTTTCGGAACTGAGGC	228	-
chr2	133013041	133013061	CGAGCCACAGCCCGTCCCTGC	1	-
chr2	133013083	133013123	CGTATATTAAAGTTGTTGCAGTTAAAAAGCTCGTAGTTGAA	1145	-
chr2	133013128	133013176	CAATTGGAGGGCAAGTCTGGTGCCAGCAGCCGTGGTAATTCCAGCTCCA	2281	-
chr2	133013240	133013273	TCCTGACACGGGGAGGTAGTGACGAAAAATAACA	142	-
chr2	133013373	133013394	GTAGTCGCTGTGCCTATCATGG	1	-
chr2	133036265	133036287	AACCATTTGTAGACGACCTGCTT	1	-
chr2	133036531	133036557	TGACTGAACGCCTCTAAGTCAGAATCC	111	-
chr2	133036711	133036740	TGGATTGTTCACCCACTAATAGGGCATGTG	1	-
chr2	133037323	133037344	ACCACAGCCAAGGGAATGGGGT	1	-
chr2	133037424	133037452	TAACTATGGCTCTCTTAAGGTAGCCAAAT	3	-
chr2	133038117	133038137	GGCTGGGTCGGTTGGGCTGGG	31	-
chr2	133038445	133038470	AGGCGTCCAGTGCGGTAATGTGACTG	276	-
chr2	133038682	133038715	GATCTTGGTGGTAGTAGCAAATTTTCAAATGAGA	8	-
chr2	133038878	133038900	CAGTTGAGAGTGGATGGGAGCGG	49	-
chr2	133038914	133038935	GCTGGAGCGTTGGGCCCATACC	32	-
chr2	133038980	133039013	GGTGGCCATGGAAGTTGGAATCCGCTAAGGAGTG	186	-
chr2	133703643	133703659	CTACATCCACCTCCCTG	18	-
chr2	133965950	133965976	CCATTTTTTATCACACCATATCAAAAG	51	-
chr2	134275402	134275420	TTTCTACAGTCTGCTGATT	2	-
chr2	134461376	134461392	AGTGCACGCATGCGGTT	28	-
chr2	135387658	135387674	CAGTTAGGCACCGTGAA	5	-
chr2	135927327	135927342	TCACACGGGGGGGCTA	2	-
chr2	136260833	136260862	TCCCTTTTATTATTTTCATTCATTTCAAAG	15	-
chr2	136958004	136958022	GAATTTGGTAAACGCCCTG	13	-
chr2	139108683	139108700	CAGGGATAACTGGTTTGG	1	-
chr2	142342654	142342672	TTTTCTCTAATTTCACAAG	1	-
chr2	142381836	142381855	CTATTAATATACTTACTCAG	61	-
chr2	142608561	142608576	ATTGTGAGCGGTTAAT	1	-
chr2	143071106	143071126	CAACTCTTTTGACATTTGTAT	1	-
chr2	144766219	144766236	TGGTTTTTCTTTTTCACC	4	-
chr2	145187516	145187533	ATATTGCTGAGGATGACG	11	-
chr2	145361125	145361139	AGGCCAATCAAACCG	4	-
chr2	146319864	146319879	AGGATATGTATTGAAA	3	-
chr2	150451086	150451103	AAAATGCATTCTCAACAG	1	-
chr2	150608153	150608172	GATGTGTAGGTGTTTTGTGA	1	-
chr2	153659188	153659204	AAACTCAAATGCATTGA	2	-
chr2	157758970	157758987	AAAAAACAACTAAACATG	28	-
chr2	160899504	160899522	GCTGGATCACCTCTTTTCT	29	-
chr2	165425484	165425502	TAATACAAAAATTTTAATG	1	-
chr2	168952271	168952286	AGATACCCTGTAGTCC	9	-
chr2	169719751	169719768	ACATAATCTATTAACAAG	23	-
chr2	171268202	171268219	AAGTGGGAGCTGGAAACA	1	-
chr2	172178365	172178392	TCTCATACTCATTACATAATATTTATTG	6	-
chr2	174276255	174276279	CGGGCGGACAGCTTGAGCCCAGGAG	1	-
chr2	175075261	175075288	TTTACACCCCTTTCCCTTATACCTTATG	19	-
chr2	175087790	175087808	CTTTTTTATCTCATATTAG	1	-
chr2	178712297	178712316	CTTGGAGGTGTCTGTCGTCT	1	-
chr2	179328691	179328714	AATTTTCTAATACTTTTTCACATG	28	-
chr2	179452321	179452344	TTGTCATCCCCAATTCTACCCGTG	69	-
chr2	181845446	181845465	GGGGTGGGAGCTCGGCTGGG	1	-
chr2	182240118	182240133	AAAGTTCTCCTCTCAG	2	-
chr2	190640808	190640834	TATCATCAAATTTACTAATATACCCTG	14	-
chr2	191363821	191363847	GGCCGGAGTGCAGTGGCGTGACCTTGG	1	-
chr2	191402724	191402747	TGATGTGTTGTTGCCATGGTAATC	21	-
chr2	191865869	191865889	GCTCAGTCGGGGAATATTCAG	58	-
chr2	194478337	194478354	AAAAACAGACTGGGCAAG	1	-
chr2	194783012	194783031	AGGTTTACAGTCCCACCAAC	1	-
chr2	196522179	196522197	GCTTCGGCTGGCCGCCGCC	10	-
chr2	196668768	196668791	GTCTCCTTCCCCCCCTCTCCCCTC	17	-
chr2	196937958	196937976	ATCGGCTCACAGTTCTCCC	1	-
chr2	197784773	197784792	AACACAAAATTCTCCCTTTG	1	-
chr2	198256773	198256797	ATTTCATTTTTAATTCATCTTTATG	22	-
chr2	198256803	198256820	ATTATATACACTATACTG	14	-
chr2	201560361	201560377	TCTACAGGCTGACATTC	1	-
chr2	201775785	201775806	CCTTTCATTCATTACCTCTCTG	4	-
chr2	203006572	203006587	TTTAGGTGCTGGTCAC	3	-
chr2	203601440	203601458	GCTAGAGTGCGGTAGGGGC	1	-
chr2	209446768	209446784	GCTCCTGCCACACATAG	1	-
chr2	209503825	209503846	AAGCGGAGCATTTTTGCCTCAG	1	-
chr2	209903005	209903023	TTTCTACAGTCTGACCTTC	2	-
chr2	210764479	210764498	AAATTTCATTGTGATGGGGA	7	-
chr2	212469449	212469462	ACAGTCGGTCGATC	1	-
chr2	214869134	214869153	TGTAAATATCAGGAGGAACA	1	-
chr2	216178154	216178170	CAGCAATGGCATCCTGG	12	-
chr2	217182041	217182058	TTTTAGAGCCCAACCTTC	1	-
chr2	217882711	217882729	AATCCCTGCCTCACCGCCA	77	-
chr2	218639169	218639185	TATCTGCTCACAAGCAG	20	-
chr2	219295352	219295372	CTAACCTAACCAGATCCACCA	56	-
chr2	220387393	220387412	TGGGCCTGGCTGGCGGGCCT	1	-
chr2	220723211	220723231	GTGTTGTTGTCCAAGCCCTCT	1	-
chr2	223927526	223927542	CTTGCATGCTCCATTCC	1	-
chr2	224280705	224280730	AGACCCATGCTCACTGGCTCCAGGTT	1	-
chr2	224573966	224573981	CCTCCAGTGCTCTCGG	7	-
chr2	224589806	224589823	AAAAGGAAGAGTATGAGT	9	-
chr2	224622347	224622364	AAAATTCTGTATAACCAG	24	-
chr2	224810077	224810091	AGCCGAAGGGAAACC	22	-
chr2	227473632	227473650	GTTCTACAGTGCCAACATT	1	-
chr2	227818896	227818915	CTCTGTTTCTCTCTCCCCTG	34	-
chr2	228458415	228458431	TGAAAGGAGGAACTATA	6	-
chr2	230045500	230045528	TCGGGTTCAGATCCCCGAATCCGGAGTGG	51	-
chr2	230045571	230045596	AGATGGGCGAGCGCCGTTCCGAAGGG	69	-
chr2	230045651	230045679	GAGGGGCCCGTGCCTTGGAAAGCGTCGCT	2	-
chr2	230045688	230045717	TGAAGGGCAGGGTGCCCTGGAATGGGTTCG	4	-
chr2	232444247	232444268	TGATGTTGATGCTGATGATGAT	2	-
chr2	233329372	233329389	ATCAAGGGGAGCTTCCAG	1	-
chr2	233352951	233352965	AAGGTGCGCTCTGCG	24	-
chr2	233681070	233681090	GGGAACTCTAAGGAGACTGTC	60	-
chr2	237679735	237679760	TTCCCCAGCCCCCAGCCCCTGCCAAC	1	-
chr2	238312733	238312749	AAAAATTGACGCTCAAG	9	-
chr2	238786507	238786525	TCGGGCCAGGTGGGGAAGG	1	-
chr2	239009173	239009188	GCGTGGTGAACCAGGC	92	-
chr2	239278660	239278679	ATTCTGGGGCTGGAGCAGGG	4	-
chr2	240124181	240124194	CCCGATAGATGGAG	1	-
chr2	240264358	240264375	AACACGGACTCAGGACCC	12	-
chr2	240313329	240313345	GCATCGGTTGAGATCCC	34	-
chr2	240497194	240497212	GGGTGTCGTCAGCCTGTGT	1	-
chr2	241065140	241065161	ACTTCTTTTCTTCCATCAACAG	10	-
chr2	241367080	241367091	CGTCCGACGATC	18	-
chr2	242164123	242164138	AGATAACTGGGAATGG	7	-
chr2	242179106	242179134	CGGGGTGATGGTCAGCTTCCCACGCTCTG	78	-
chr2	242435530	242435546	CATGGCTGTCCTCAGCT	1	-
chr3	267382	267400	CAAGCGAGGAACAGTTAAG	10	+
chr3	1840040	1840054	TCCGGAACCTGGATA	26	+
chr3	5221643	5221660	ACTTCCGTATACATAAAG	8	+
chr3	5246801	5246827	CCTGGGTGCCGGGCTGGACTCCTTCTA	40	+
chr3	6568791	6568808	GTGCAAGTTTGAATTGAA	1	+
chr3	9517810	9517833	CCCATAGCTGCTTCCTTCCAGCTG	66	+
chr3	10074621	10074640	TTATTCTTAAAACGGGAGAG	53	+
chr3	11962715	11962734	TGTTCTACAATCTCATGATC	1	+
chr3	13288397	13288412	CGAGCGAATGGGGAGG	4	+
chr3	13599884	13599907	GCCACCCAAGTCTAGGATCTCAGC	61	+
chr3	13686639	13686659	TACTTATTACAATTTTATTAT	11	+
chr3	14262909	14262927	TACCAACTAATTTCAATAG	10	+
chr3	14397358	14397374	GAAACACTGTGTACACC	1	+
chr3	15045539	15045563	CTTTCCAAAAACAAACCTTCCTAAG	61	+
chr3	16875674	16875692	TCAACTGAAGAGTTTGATC	1	+
chr3	16884355	16884372	GTTTACTCAGTATTGTTA	40	+
chr3	17661680	17661696	GAGTGTAATAGCTCACT	1	+
chr3	20181278	20181300	TTTCTAATCACTTTATTTTTTTG	24	+
chr3	20480848	20480863	GAAGATACCAGCTGGC	15	+
chr3	20617340	20617360	GTGTGGTTGGATCCCTCCTTT	63	+
chr3	21268085	21268104	GATTCTCATCCGTTCCGCCT	1	+
chr3	27192189	27192206	TTCTGCAGTCCAATGATC	1	+
chr3	27871680	27871696	TGCGGGAGTGAGCTTGA	1	+
chr3	30554964	30554978	TCTAGTCTGACGATC	2	+
chr3	30707971	30707988	CAAAATATACTCCTTTAG	33	+
chr3	33757987	33758007	ATCTTAACTTCGGAAGGGGTG	1	+
chr3	33840812	33840836	CCACATTTTGATTTCATAATAGTAG	82	+
chr3	38207180	38207202	TCTGAGCCCCCGCTGCTCTGCCG	24	+
chr3	38266161	38266182	ATTTCATTGTGCCTTCAAAAAG	42	+
chr3	38526167	38526194	AAAACACACACATCCACATATACACATG	31	+
chr3	39023806	39023825	TTTACTGGGTGTAAAGCGCA	91	+
chr3	39377871	39377893	AATTTATATACAAACTGCTTGGG	12	+
chr3	39452219	39452244	ACCACTAACTTTTAAATTCTTCAAAG	71	+
chr3	39452676	39452697	GATAGTAATTCTTGCTACAAGT	103	+
chr3	42632870	42632889	TAGTATGGGGTTTCCCCATG	1	+
chr3	42720395	42720412	TGTTGATAGGCTGGGTGT	6	+
chr3	43382374	43382397	CTCTAAGTCAGGAGTTGGTAAATG	1	+
chr3	44708665	44708693	TTACACATTTTAACCATTTTTACTCATTG	13	+
chr3	45568424	45568445	GTGAAATCCTGGAGTTCAATTC	49	+
chr3	45641657	45641673	TAATGGTGCAGGGCGCT	7	+
chr3	47164635	47164652	AGTTTTACAGTCCCGATC	20	+
chr3	47659263	47659278	CTGGTTGCCAACGATC	19	+
chr3	49059576	49059593	CCATGGCCACCGCTCTCG	12	+
chr3	49213883	49213900	AGTTTGGATGTGGAAGTA	8	+
chr3	49718857	49718877	ATATCACCTGGGCTTCACCAG	56	+
chr3	50388534	50388560	CCCTCCCAGCTGGCTCTACTGCCGGCG	45	+
chr3	50711500	50711518	GCAAATCTGCTGGGATTAG	1	+
chr3	50721107	50721124	TACTAAAGCATGGGGAGT	1	+
chr3	51174247	51174263	GTGGAGGCCTAACTATG	1	+
chr3	52641593	52641609	AGATGTAATGGGGCTAA	34	+
chr3	52724634	52724651	AGCTGGCTAAATTATTTG	34	+
chr3	55129371	55129388	TGGGAAACTGCGACTTAA	1	+
chr3	56459112	56459126	GGAGCATCTGGTCGC	2	+
chr3	57365731	57365747	TGTAGGTGAAGTGACTT	14	+
chr3	57545498	57545518	TCTCTTACACATTTCTTCAAG	19	+
chr3	60043323	60043349	GATAGACGTAGAAATTGACCTTTGTGG	68	+
chr3	62234565	62234583	GAAGGTCACTGGCTTCAGC	1	+
chr3	64692966	64692982	ATGGTCTACTGTAAAAT	7	+
chr3	65517060	65517074	GAACTCGGGTGAAGG	2	+
chr3	66411065	66411080	AACAGTGCGATTTGCA	5	+
chr3	67301102	67301121	AAAGGATGTGCTAATCTGTG	71	+
chr3	69633238	69633253	GAAGTAAGTTGGCTGC	8	+
chr3	70044527	70044542	TCCTTGCAAGCAGGGG	3	+
chr3	70921533	70921548	CATAAGGGAGTAAATC	1	+
chr3	72938282	72938297	ACCTTCGACCTTCTGT	14	+
chr3	73046501	73046514	GACGAGTGGCGGAC	5	+
chr3	73082448	73082463	TGATAAATCTGGAGCC	6	+
chr3	75640524	75640539	AGTGGTACGTGAGCTG	8	+
chr3	77908925	77908941	AAAAGTGTTGGTAGTTC	1	+
chr3	79044651	79044667	TCTATAGCCCGTCGATC	3	+
chr3	80872573	80872590	AGGCTGTCTCCACCTGAG	5	+
chr3	81255656	81255672	GCTACAGTTCGATGCTC	1	+
chr3	83794392	83794407	GTGCTAATTTGCGATA	6	+
chr3	84041271	84041289	TGAGTCCAATTTTGTTTTG	9	+
chr3	89481096	89481125	CCATTTCTCTCCTTACCAATACACTTCTTG	10	+
chr3	94657095	94657111	CATCGTGTCCGCCATCT	23	+
chr3	99182950	99182967	AGGATGTCATTGCTGTGG	1	+
chr3	100072021	100072035	ATTCCAGATGTAGCG	1	+
chr3	105141364	105141384	CAAAAAAGTGTACTCTTCCAG	53	+
chr3	105591313	105591330	AGATTTACAGTGACGATC	1	+
chr3	105609679	105609701	CTTTACTTCTCTTTAACTTCCTG	9	+
chr3	109881769	109881783	ATGGCGCATGCAAGG	1	+
chr3	109882149	109882166	TTTAAGTAGGAGATATGC	1	+
chr3	110859628	110859645	CCCATTTCACTCTCCCCG	21	+
chr3	112710298	112710320	CATATATTATTTTAACTCAATAG	19	+
chr3	112723659	112723679	TATCCTATTATATTTCATATG	1	+
chr3	112726089	112726112	AATATTCAACCACTTTCCCCATAG	16	+
chr3	114286279	114286297	TTTCTATGGTCCCTCCATC	1	+
chr3	119126631	119126647	CAGGGGGACTGGTAGAG	1	+
chr3	119150973	119150986	CGCAGCAAGGAATA	2	+
chr3	119306459	119306474	AGTGGGCACGATGCCC	1	+
chr3	119715510	119715527	TTCAGAGTTCTACAGTTC	41	+
chr3	120968407	120968423	TAATCATTTATGAGTTC	17	+
chr3	122293433	122293455	TTCATATTCCCATTTTATAACTG	13	+
chr3	122801282	122801297	GGGGTATTGTGAGGGG	1	+
chr3	123169041	123169056	CTACAGTCCGGCGCTC	2	+
chr3	124731312	124731329	TAAGTGTTTCAATAGGAA	10	+
chr3	128224632	128224656	CAATCCAGGGCTACTATATCACTCC	12	+
chr3	129312543	129312561	GGTGCTGGAGAACTGAGGG	19	+
chr3	129389666	129389683	TGAAGCCAGTCACCTTTG	1	+
chr3	130340555	130340573	GCCATAACTCTTCTCTCGT	24	+
chr3	130800414	130800431	GGTCAGGTAGAGAATACC	5	+
chr3	135959895	135959913	CGACCCTCGGCCTCTCCAG	1	+
chr3	137954959	137954978	TCTTTAAATTTATTTCAGGT	7	+
chr3	138724854	138724872	GACGTTGGCGGGAGCTCCA	35	+
chr3	139088835	139088853	ACAACTCTAATCTATATAG	40	+
chr3	140405579	140405595	ATGAGAAGAACCTTACC	1	+
chr3	141166711	141166735	TTCATCTACTTTCACTTACATACAG	1	+
chr3	143210487	143210501	AGAAGGTGCGAAAGC	1	+
chr3	145554877	145554894	AGTGCGAATGCTGTCTTA	1	+
chr3	146327841	146327858	GAATATGTAGTTTAGTGG	1	+
chr3	148447434	148447447	CGGTGTCTCTTATC	2	+
chr3	151647155	151647170	CAGACGCAGATGCGCC	11	+
chr3	151940556	151940572	CCTTTGCTGCAGCTTGA	1	+
chr3	152017326	152017352	ACACCCCCATTTCTACTTATAATCAAG	88	+
chr3	152017736	152017763	TATTTCTCTAAAAACCAAAACCTCTTTG	39	+
chr3	152215614	152215639	AACTCTAATTTCCAATTCTTTCTCAG	30	+
chr3	154579241	154579260	AAATTTGGTTTATGGCACCA	1	+
chr3	154771431	154771447	CTACCAGCCTGGACTGA	32	+
chr3	155639977	155639996	TCCTGGCCTGGCAATCAGAG	37	+
chr3	157849762	157849788	TCATTTTATTATATTTTATTTATTCAT	6	+
chr3	158364513	158364531	CATACTTCATCTTATTCAG	16	+
chr3	160122395	160122416	TAGCAGCACATCATGGTTTACA	28	+
chr3	160792595	160792618	TATTCATTTTAACAAATCATCACA	7	+
chr3	161051649	161051665	GAGAACTCTGCTGAAGG	10	+
chr3	161660553	161660574	TCATAATTATCATCATCACAGC	1	+
chr3	161721906	161721919	CGCGAGCATGGAAC	7	+
chr3	161728908	161728924	AAACTTGAATGAATTGA	1	+
chr3	162295042	162295061	CACGGGTCAATTGATCCTAA	49	+
chr3	162752247	162752262	ACGTTGATAGGTTGGA	7	+
chr3	162829021	162829039	TACAAACACATCAGGGAAG	1	+
chr3	164781026	164781044	CATACTCTCCCCAAAATAG	49	+
chr3	169490064	169490092	TCCCCGGTTCGAAACCGGGCGGAAACACA	1	+
chr3	172536965	172536985	TACATTCATATCATCATTTTG	11	+
chr3	174664865	174664881	TTAATTGCGTTGTGCTC	63	+
chr3	175486249	175486264	AGTTACCAGAGATGGT	8	+
chr3	176164357	176164376	CAATTCTACCATACACCAAG	64	+
chr3	177921107	177921125	TCTCCTTATTATATAACCG	8	+
chr3	178587060	178587078	TATACGGTCCACCATAAAA	33	+
chr3	178598260	178598276	GAGCTGAATTACATTCC	1	+
chr3	179051660	179051679	AACTCTACCTACATTTCCAG	17	+
chr3	181114128	181114149	CAAGGCTGGGATTGAACCAAGT	1	+
chr3	187169608	187169630	AATCAAAATCTTTCTCATACCAG	32	+
chr3	187388729	187388743	AGATGTAACGGGGCT	4	+
chr3	187447031	187447047	GGTTGAGGCTGTTGAGC	18	+
chr3	187893196	187893215	CTTATCTTTACATCTCCCAT	13	+
chr3	189326494	189326509	AACTTGTAGCTAGAGC	8	+
chr3	189427923	189427936	GTTAGGGAAAGGCG	3	+
chr3	192232153	192232169	GGTGCGAACGCAGGTCA	1	+
chr3	193372788	193372808	ATAAACAACTTCCTAATAAAG	66	+
chr3	193389499	193389516	GTAGTGGTCTTGCAACTT	1	+
chr3	193434808	193434823	CTATAGCCCGACGCTC	3	+
chr3	193858341	193858359	AAACCGGAAAGGGCACTTT	1	+
chr3	194089470	194089488	GCCCGGGAGGTGGAATGGC	1	+
chr3	196910668	196910685	AATGTAATTCATCTCTGC	1	+
chr3	197152146	197152162	GAAGGCGATTGGAGTGT	1	+
chr3	3084830	3084846	TGGCTTTCGGGTTGTCA	1	-
chr3	4034422	4034437	ACTTCGGGAGAAGGCA	18	-
chr3	8836182	8836209	TCTATTTTCTTCATAACACTTCCTACAG	34	-
chr3	9965989	9966010	TCCTCTTCTGGCACCCAGCTAG	1	-
chr3	12027770	12027786	AAATGGGTCTTGAGGGG	16	-
chr3	13011529	13011545	AATGGTGCATGCAAGGA	189	-
chr3	14250136	14250153	CTCCGGGTTTCTCCACTA	21	-
chr3	14311208	14311226	AGTTCTACAGCCTGATGGC	1	-
chr3	14798395	14798412	AGACCAAGGGATCCTGTT	1	-
chr3	14985882	14985903	TTTCTTTCATTTAATACCTCTG	9	-
chr3	15159851	15159867	AAAGCGTAATAGCTCAC	32	-
chr3	16877256	16877270	GCCAATCAAACCGGG	1	-
chr3	17741437	17741457	TATCTCAGGGGGCAGAGCATT	3	-
chr3	17779490	17779510	ACAGGATCACCTTTTTTTCTG	28	-
chr3	18181677	18181696	AAAGTTAAAACTTTTGCTCA	1	-
chr3	18588443	18588461	AGTCTAATTGAACGTACCA	84	-
chr3	19470113	19470130	GTTGTGAGGTTAAGTGAC	85	-
chr3	22770434	22770449	CTAAAATTGGCTAAGA	1	-
chr3	25460856	25460872	AAAATCCCTCACTCTTG	4	-
chr3	26705979	26705996	GTTTACAGTCTGGTGATC	8	-
chr3	29185253	29185268	AGTAACGGAGGAGGAC	1	-
chr3	30129481	30129508	GAGGCCAAGGTGGGTGGTTCACTTGAGC	1	-
chr3	33658978	33659003	TTACACAAAAATATTCAATCATTTAG	26	-
chr3	33845713	33845730	GCGGGATGTGCTCTAACT	1	-
chr3	37029521	37029549	CCCTTACTATCCATTCCCTATACACCCTG	3	-
chr3	38680088	38680108	GTGGATGACTGGGGTGAAGTT	1	-
chr3	42824541	42824563	ATTTAATAGTTTCCTTAAAAAAG	2	-
chr3	44245436	44245451	CTAGAGTAAGACTATC	1	-
chr3	44526645	44526664	AAATGGTACCGTAACTTTGG	19	-
chr3	45984150	45984165	AAATAACGCTGGAAGG	1	-
chr3	47659260	47659276	TCGTTGGCAACCAGCTT	5	-
chr3	47748021	47748048	ATACTTATTTCCATTTACTTCTTCCTAG	23	-
chr3	47762869	47762889	ATCACTTTATTATATAATTTG	54	-
chr3	48894407	48894432	CCCTTTTTACATACTCTTTTCTCATG	10	-
chr3	50656748	50656761	AAGGTACTCCGGGG	6	-
chr3	50686603	50686617	AGGAACTAGGCTGCG	5	-
chr3	52004111	52004127	TGTGGTGGATGCCTTGG	78	-
chr3	52525574	52525589	CCTGGGGCCCATGACG	1	-
chr3	53153907	53153928	ATCTGTTACCCAATATTACAAG	88	-
chr3	53321419	53321436	ATAATGGAGGTTTCACTG	9	-
chr3	53380674	53380703	TTCTGGCTTTCGTGCACTGGGGAGGGTCCG	56	-
chr3	53971808	53971824	TACTTCTGACTGACCGA	6	-
chr3	54648656	54648672	ACACTCTATTATCTCTG	3	-
chr3	55536042	55536070	CGTGTGGCTAGTTGTAAAGGGGTTGTTGC	65	-
chr3	56609694	56609711	ATACAGTCCGATGATCAG	236	-
chr3	59908421	59908437	AAGCACTGGCTAACTAC	10	-
chr3	62750351	62750368	TTGATTGAAGCCTCGGTA	8	-
chr3	64560396	64560418	GAGGGGGGCGGTGTGTGTGTGTC	1	-
chr3	68939185	68939200	CTACAGTATGAGGATC	1	-
chr3	69676263	69676279	TGTGCTTGTGGACTGTT	1	-
chr3	69848177	69848192	AGTCTGACGCTCTCTC	1	-
chr3	69928076	69928093	ATAAGTCAGCTTGATTGC	1	-
chr3	71277195	71277220	TTGACAGGGGCTTCTGCAAAGAGGTT	99	-
chr3	71476925	71476945	GTCCAGTCATTCATGCCTGAA	1	-
chr3	71533078	71533102	TCGTTGCCCCGGTTACAAAAAAATG	13	-
chr3	71809790	71809812	CCAAATATATCTCATTTTTCTAG	5	-
chr3	72426300	72426318	TTATCAACCACACATCCAG	8	-
chr3	72629108	72629123	TGTTTAAGTGGGAAAC	1	-
chr3	78700597	78700620	TATACCTTTTCCCTTTTCTCTTAG	12	-
chr3	78954452	78954470	CTCTTTCTCTCTCCCTTAG	5	-
chr3	79058558	79058584	TATATTTATATTCATCTATTTCCATAG	10	-
chr3	79202397	79202412	GGTTAAGCGACTAAGC	40	-
chr3	79796813	79796830	TTTAGTTTGTGGGGTGAC	29	-
chr3	80904205	80904223	GGGGGAATTGTGTGTGGAT	2	-
chr3	85400415	85400431	GATACCAGCTGGTGGCA	1	-
chr3	86288458	86288474	AGTTTGAATGCTGACAT	1	-
chr3	89523939	89523955	TGCTGACATAAGTAATG	13	-
chr3	98235126	98235147	TCAACTAAAAACTCTATATTAG	16	-
chr3	99684969	99684989	ATTTTATTTACCTTTCCTAAG	1	-
chr3	100053504	100053527	CCTCCTCCTGGCCCCGGCCGGGAG	1	-
chr3	100504568	100504592	GTAGTTGTGGCCGAGTGGTTAAGGC	1	-
chr3	101368967	101368992	AAAATTATTCAGTGCAGCCCTCATAG	13	-
chr3	102462644	102462662	CTTACCAATCTGATGGAAG	7	-
chr3	103086020	103086040	ACTTTTATTTTGAAAAAATTA	37	-
chr3	106797594	106797610	AGTTTGATCATGGCTCC	1	-
chr3	107825988	107826002	TGCCCGTCTCACTGG	6	-
chr3	108259652	108259677	AAAAAATTTACATTTTCATATCCAAG	79	-
chr3	108689907	108689927	TGACTTCTCTCTCCCCCACCA	1	-
chr3	108823760	108823776	TATGTTCGCTGCTGTGA	2	-
chr3	109844997	109845013	GCGCCAGCAGGTGTGAA	1	-
chr3	111507591	111507611	GCTGAAAAAAAATTGCAAAAC	1	-
chr3	111837132	111837151	GGGAAATGAAAAAAATTATG	20	-
chr3	114344042	114344059	TTTTACAGTCCTACAATC	1	-
chr3	114787765	114787780	TGCTGGAGGCATAAGA	1	-
chr3	115104513	115104530	CAATACTGCTTTACTTTT	1	-
chr3	115949641	115949656	GAGTATAAAGGCAAAA	8	-
chr3	117706253	117706269	CTGAAGGAACGTTGAAG	91	-
chr3	119153701	119153721	AAAATACAATATGGCCTCAAG	14	-
chr3	120652935	120652960	AGAGAAATGAAAAAAAAAAAAAGAAA	4	-
chr3	121468495	121468523	AATTGGGAGGGGGGCAGCTGGAGCCTCAG	66	-
chr3	122229466	122229491	TTTCACATATATATTCACCTCACCTG	6	-
chr3	127327771	127327789	CCTTGTTGTCCTTCTTGGC	1	-
chr3	128745275	128745291	TCAGCGGCTGGAATTGT	2	-
chr3	130634794	130634808	AGGATGGCTAATCCT	1	-
chr3	131221746	131221771	ACTTCCCCACGGCTACTGCGTCCACG	13	-
chr3	131309862	131309880	GTTCTACAATGTGATGATC	1	-
chr3	135907436	135907456	CAATGCCCTGCTAAATTTCAG	22	-
chr3	136581822	136581842	AAATGGTTTTTTGTTTTACCA	1	-
chr3	137816768	137816783	GGTCCCAAGGGGATGG	1	-
chr3	138327362	138327376	ACTGGCGGGCAAAAA	1	-
chr3	139260514	139260529	GGCTGGAGGCATCAGA	1	-
chr3	140410106	140410125	AGTTCTATAATCTCACGATC	1	-
chr3	141214922	141214936	GCACCGGCTAACTCC	13	-
chr3	142040846	142040869	CCTGCTTTCACCACTTCTATTCAG	1	-
chr3	142966982	142966998	TCTACAGTAGGACAGTC	1	-
chr3	142984111	142984127	ACAAGTGGTGGAGCATG	19	-
chr3	146480373	146480392	AATAAGTACAGTGATGGACA	1	-
chr3	148103486	148103505	TCTCAAATTATTTCTAAAAG	1	-
chr3	149391290	149391307	GCCTTTCCGAGTGTCATT	1	-
chr3	151418611	151418630	AACTATGTCTAAGTAGGATG	1	-
chr3	153814568	153814587	ACCAGTGTTTTTGGGTGAGT	1	-
chr3	153894761	153894780	TCTTCTCCCTTTTATTCTTG	15	-
chr3	154042057	154042083	CGGCGGAGGGGGTGGTCGAGGCGGCAG	20	-
chr3	158561650	158561661	AGTCCGACGATA	19	-
chr3	159879511	159879528	TCTACAGTATGATGATCA	3	-
chr3	159892320	159892337	ATCCCGCATGTTCCACCA	36	-
chr3	160546498	160546512	AATGCAGGAGACGCA	1	-
chr3	164831780	164831796	AAAACTCTTCATCAAAG	4	-
chr3	168269689	168269706	GTCGCCTTCCCGTTCTGC	9	-
chr3	168444908	168444924	GCGGGAATTGCTTAGTT	1	-
chr3	168848246	168848265	GAGGGCTGGCGGCGGGGGCG	1	-
chr3	169256301	169256325	ATTTCAAAAATATTAAATATTACAG	25	-
chr3	171049897	171049914	TATGCCTATTTTTATAGG	9	-
chr3	171936078	171936094	ATAGTTGTCTACTCCCC	1	-
chr3	176481061	176481081	GGTTTGATCCTGCTTAGCTTC	1	-
chr3	176792178	176792195	AGAGGTTGATCATGGCTC	1	-
chr3	180116076	180116089	ACAGTAAGACGATC	1	-
chr3	181540659	181540685	CCTGGGAATACCGGGTGCTGTAGGGTT	7	-
chr3	182677690	182677710	CTTTATAATAACACACTCCAG	19	-
chr3	183638642	183638660	TACTAGAGATCTGGTTTTG	37	-
chr3	186503794	186503809	TCTCCCGGGTGTACCA	1	-
chr3	187223879	187223893	GATCTTCCCCATCGG	3	-
chr3	188584855	188584869	TAACTGGCCTTGATC	1	-
chr3	188861990	188862007	GATGTCTGCTTGTTCATC	11	-
chr3	191069586	191069603	GGAAAGACCCTGTGCACC	33	-
chr3	191717552	191717566	AGGGTGGCTAATCTT	1	-
chr3	192959051	192959066	GGCCGACGCGCTGGGC	7	-
chr3	193822660	193822678	GCTGGGACTGAGGACTGTG	6	-
chr3	195619149	195619162	GACGGGGAGTCCGG	1	-
chr3	196083508	196083531	TTACCCCTTTTTTCCCTTTTCCTG	13	-
chr3	196196153	196196171	CAACTATACTATCACATGG	25	-
chr3	196826194	196826214	GTGTAGTGGTTAGCACTTCGG	62	-
chr3	196850288	196850314	TTCAAATCTTTTTACATTTTTCCATTG	24	-
chr4	703921	703936	CAACAGTCCGATGATA	1	+
chr4	1159934	1159950	GATGGCGTGCAGGGTGG	1	+
chr4	1581081	1581099	CCGCCCTCGGGCCCCCACG	25	+
chr4	2159040	2159056	GATGTGAAAGCAGGTCA	1	+
chr4	2244328	2244341	TGATAGCGCTCGCC	1	+
chr4	3572788	3572808	CTGTGACGGGCGGAGGACAGC	38	+
chr4	6884542	6884563	TAAATTCCTCATATCACTACAG	2	+
chr4	7357096	7357111	ACACAACCTATATTTG	5	+
chr4	7864131	7864151	GGGGGGGGGGGCGCCGGCGGC	6	+
chr4	8146667	8146683	GCTCTGGGGAGGCGGCA	5	+
chr4	8442917	8442940	ACTCCGGGCACCCCGGCCATGCTG	33	+
chr4	10509613	10509629	TGCCTGGCGGCTGTATT	1	+
chr4	14259033	14259050	AGAGGGGAGTTGTTATTC	1	+
chr4	14406729	14406745	TGAGGGAAAGGCGAAAA	42	+
chr4	17213358	17213373	ACATCAACTCACTTTG	6	+
chr4	17618326	17618343	ATTCGGCTCCATGAAGTC	1	+
chr4	19239150	19239165	TGGTTAAGTGAGAAAC	1	+
chr4	20285602	20285631	TCTTTCAATTCCAATTAATGTGGAAGCGTT	40	+
chr4	22106857	22106873	TCCACAGTCCGACGTTC	3	+
chr4	23376582	23376602	TTAGGCGTGCTGGGGAACCAG	1	+
chr4	30758657	30758683	TTCTACATCTTTTTCATCCTTTCAATG	13	+
chr4	32247579	32247600	GTTTGGGGGTCTCGGCTCTGAA	1	+
chr4	33461981	33462000	GCCTTTGTATTGATGAAGAA	1	+
chr4	38306631	38306647	TGTGGGTAGGCCCAGAT	1	+
chr4	39699804	39699821	CGGCGGCCGGGGTGGTAG	1	+
chr4	39781754	39781780	TCTTTATACAATCACCTCTTTTTATTG	16	+
chr4	41602100	41602119	TTTTGTGATTCATGACTGGG	39	+
chr4	45570665	45570683	TGTGGTTTAATTTGATGCA	157	+
chr4	46580343	46580360	GTGCAAGTGTTAATTGGA	15	+
chr4	47342495	47342512	GTTCTACAGTCCAAGATC	1	+
chr4	48268233	48268249	ATGGGCTCTACCAAAAG	1	+
chr4	52963452	52963469	TTCTACAGTCCCAAGTTC	1	+
chr4	53652534	53652553	TGATCATGATGATGCTGATG	1	+
chr4	54325557	54325572	GAAGCGGGCAGTGAGC	9	+
chr4	55098675	55098688	ACAAGCGCGGGTGG	2	+
chr4	57327377	57327399	TACACTTTATTTCCCTCACACTG	13	+
chr4	57731245	57731261	TATGGCTGCTGCTGTGC	4	+
chr4	58508018	58508034	TCCTCCCGGATGCACCC	1	+
chr4	59125931	59125946	ATGGTCAAGCAAATAA	9	+
chr4	61790015	61790035	ATATGGGGGGAAAAGCACTGA	1	+
chr4	63825261	63825280	GTGCACAAGTAGAGGGATTG	1	+
chr4	66140138	66140158	CTCTCTTCTTTTTTCTTTAAG	1	+
chr4	67600019	67600034	GGGTGATCTATCCATG	1	+
chr4	69892603	69892619	TGAATACCAGTGATGGT	7	+
chr4	72058340	72058357	TACACCCCCTTCTCCCTC	6	+
chr4	73201248	73201263	AAAAACAACTTAAACG	22	+
chr4	73993975	73993993	AATCCTGCTCTCCCCACTA	50	+
chr4	74130919	74130934	CTGTTTCGGTGTGGGC	16	+
chr4	75068530	75068548	CTTTCTAATATTTAACCAG	7	+
chr4	76129237	76129261	AACTAATTTCTACTCCTACCAACAG	1	+
chr4	76807189	76807216	AGACAGGTTAGTTTTACCCTACTGATGA	542	+
chr4	77884820	77884849	TTTAATTTTAATTAATTTACACTTAAACAG	43	+
chr4	78108325	78108346	TCTTATATATTTTCCTTACTTG	1	+
chr4	78978761	78978781	ATTTCCACTGTCGGGGACCCG	45	+
chr4	79499059	79499080	ATTCTTAGGCAGGCCAGCATCA	1	+
chr4	81006654	81006670	CCTGAATTTGATTGTGG	1	+
chr4	84108427	84108449	CTAAATATATTTCATTTCTCTAG	1	+
chr4	85376994	85377010	TCTACACTTGGAAGACC	1	+
chr4	87735726	87735753	CATTTCCATTTCTCTCCTTAACCTCCAG	12	+
chr4	89410334	89410350	TTATCTTAGGTCGGCAG	55	+
chr4	89894949	89894969	GAGTTCTACAGCCCCATGATT	1	+
chr4	90473721	90473737	ATACCCACGCTGAAACA	15	+
chr4	90991810	90991826	GAAGGTTTCTTTGGGTA	1	+
chr4	91110066	91110082	ATTAAGCATTGGTAACT	7	+
chr4	91857693	91857714	TATCATATATTTTCATTACATG	14	+
chr4	93697475	93697490	TATAGTGAGTCGTATT	5	+
chr4	94494294	94494315	GCAGGAATGTGTTCAGTTAACT	1	+
chr4	96961845	96961865	GTTCTCCTTGCCTCCTTGAGA	1	+
chr4	97180267	97180283	TTAAATCAGAACGCAGA	13	+
chr4	97710775	97710796	CTTCCTTCCTTCCTGCCATCCC	1	+
chr4	99298654	99298677	TTTTCCATCTTTATAACAATACAG	28	+
chr4	100129755	100129777	CTCATTCAACTATAATCTAAACG	15	+
chr4	100978096	100978115	TGCTGTAGCACTTCTGTGCC	1	+
chr4	102423458	102423474	TTTTGTTTGCAAGCAGC	11	+
chr4	103919288	103919307	GACCTGAAACTGTGTATGTA	542	+
chr4	104922357	104922376	TATCTAGCAACTTCACACTG	39	+
chr4	105564689	105564704	AATCGATGGTCAAGTC	1	+
chr4	106196922	106196948	AAAATGGTGAACATCATTCACCTTCTC	17	+
chr4	106731696	106731713	TCTTCAAGAGTTCTCATA	1	+
chr4	107246143	107246162	ATTTTCTGCCGTCTCTTGGC	9	+
chr4	108526227	108526244	TTTCAACTACTCATCAAG	8	+
chr4	110744468	110744497	TTTCTCAATTTAATCACCATTTCACTCCAT	36	+
chr4	110746261	110746286	TTAATTTTTCTCATCCAACATAAATG	16	+
chr4	110916212	110916230	TCACGATGCCCCCTTCTAG	42	+
chr4	111461945	111461961	GCTACCATCTGTTGGAT	28	+
chr4	111858582	111858600	TGAATTCGCTGGACCTGGT	58	+
chr4	114682431	114682445	CACAGTCCGCCGATC	19	+
chr4	115519733	115519748	TCGCAGTCAGAGGCGA	7	+
chr4	119199833	119199849	CATAGGCTCCGCCCCTC	14	+
chr4	119325753	119325767	CTACAGCTGACGATC	24	+
chr4	119867670	119867687	TTCCACAGTCCGGCGATC	8	+
chr4	122170019	122170036	CAAATAAAACTCTCACAG	7	+
chr4	123227122	123227144	GGTTCTTCAGATAGGGAAGCTGT	72	+
chr4	123245346	123245366	TCTTTTCTTCTTTTTTCTCAG	1	+
chr4	123818431	123818453	TTTAATTCCAACAACAATATTAG	16	+
chr4	124012646	124012667	TTTTCAACATTTTCATCTATAC	14	+
chr4	124081532	124081558	CTTCTTATATTATAATTTTTACATCAG	8	+
chr4	126645315	126645330	AAGGAGGCTGACCGAT	1	+
chr4	127160325	127160343	ATTATCCTTTGTTGCCAGC	1	+
chr4	128279730	128279748	CCTTAAAAAAACAATTCAG	22	+
chr4	128584673	128584697	CCTAAACACTCCTCATATCATTATG	37	+
chr4	128615375	128615399	TTTTTCCATAACCATTTCAATCTCG	12	+
chr4	129023598	129023616	ATAACTCCTTTATCTTCAT	14	+
chr4	134818596	134818614	AACCCCCCTTTAAGAAAAA	9	+
chr4	135701414	135701431	TTCTTCAGTCTGACGATT	4	+
chr4	139055776	139055793	AGGACGTTCTAATCTGTG	1	+
chr4	139793805	139793826	TTCTTTTTACAGGTTTCATGAC	1	+
chr4	140216853	140216868	GGTCGAGTCGGCCTGC	11	+
chr4	140309396	140309421	TATATATAAAATATCTAACATTACAG	19	+
chr4	140481793	140481813	AAGGGAAGCGTTTGCAGCTTG	1	+
chr4	140696066	140696081	AGGCCGATGATCTCTC	1	+
chr4	140852189	140852207	TTTTCTTCTTTCTCCTAAG	17	+
chr4	141640837	141640852	AATAGGATCTGGCTGC	7	+
chr4	141691748	141691764	CAGTTAGGAGGTTAGCT	1	+
chr4	146857718	146857731	GCTCGCCACTTCGG	5	+
chr4	147091978	147091995	TTAACTGCACCACTGGGC	1	+
chr4	147201279	147201298	TATTTTATATTTCACTTAAT	1	+
chr4	149768938	149768954	GTAGGTCGCTGCCAGTT	3	+
chr4	150752130	150752145	TGAGACACCGGCATAC	1	+
chr4	152265037	152265054	TCAAACCCTCCATTTCTG	11	+
chr4	154716226	154716243	GTTATGCTAGTTATTGTT	9	+
chr4	154881867	154881883	AGTCTAACACGTGTGTG	5	+
chr4	156658471	156658492	CTCCTATTTCCAACAAAACTCA	11	+
chr4	161417210	161417228	CCTGTAAAGTGGCGGTGCA	13	+
chr4	166527818	166527835	ATCTGCCAGCTTCTACAG	1	+
chr4	167063725	167063747	GCAGGTGCAGATCTTGGTGGCAG	1	+
chr4	168584222	168584240	TCCCCTTTCTCCCTCACCG	1	+
chr4	169937407	169937424	ATTTCTGGTGTCGAAACC	1	+
chr4	170789544	170789559	AGGCATGCCGTGTGTA	4	+
chr4	170797948	170797967	TTTGTAACTCACACCTATGT	7	+
chr4	173070740	173070756	TGCTGCCACCGCCGAGC	1	+
chr4	173951452	173951468	TTCCCATCCTGTTTTTA	7	+
chr4	177328235	177328256	CTCTACTGATGACCTTGCTCCC	253	+
chr4	179815667	179815683	TTTACAGAACGGCAATC	1	+
chr4	181168632	181168653	ATACTTACAAAAACCATATCAG	18	+
chr4	183858903	183858921	GTATCTCTTTCTTAAAGTT	1	+
chr4	184623649	184623668	TACACCATCAACATCTTAAG	37	+
chr4	185273148	185273163	CTACAGTCTGAAGGTC	1	+
chr4	186064558	186064578	ACTTCCTGGCCGGGGGCGTCG	44	+
chr4	187113272	187113290	TTGTGGCGCTGGCCGCAGG	10	+
chr4	187145536	187145551	AAGGCAGCCGTAGGGG	1	+
chr4	187680088	187680105	GTCCCGTCTTCGGTACCA	36	+
chr4	188311187	188311202	AAATCAAACGGGATTC	1	+
chr4	188355659	188355686	ATTTACTGGCATTTTATTTCTACAGACA	83	+
chr4	190776560	190776578	CCAAAATTTGCTGTAGTGG	30	+
chr4	191028544	191028562	TAATACAAAAATTTCAATG	8	+
chr4	279746	279762	TCCTCCTGGTTGCACCA	1	-
chr4	775270	775286	CCCATAGCCGGCCTTCG	28	-
chr4	1308424	1308442	ACTCTGTGTCGGATTCTGA	2	-
chr4	1710172	1710197	ATTTCATAACTTTCTACCATTTTTAG	15	-
chr4	1992199	1992212	GAGTGTCCCGCGGG	2	-
chr4	3510401	3510422	TCACTTCCTTACCGCATTACTG	23	-
chr4	3650134	3650153	GGCGGGCGGGGTCGGGGGTG	1	-
chr4	6094158	6094173	GGAGGGGAGCCTGCGG	1	-
chr4	6725874	6725892	CACCACGCTGGCCCCCAGT	1	-
chr4	6883995	6884016	TTTCACAGATTAGGTTTTTTTT	45	-
chr4	6990837	6990857	AAAGCGGGGGAAAAGCCTGCT	9	-
chr4	7244227	7244243	GGGATTGATTCAGAAGA	1	-
chr4	7521070	7521088	GAGGGAAGTGGCATTGTGG	1	-
chr4	8057116	8057135	AGGCTGGGTGTGTGAGTGCA	1	-
chr4	8266485	8266500	CCTGCTGGGGCGAACC	1	-
chr4	9604706	9604724	CGGGTAGACGGAAAGACCT	1	-
chr4	10566850	10566866	TTGGGATTGACTGGGGG	2	-
chr4	12379994	12380011	AATACTGGAGAATGTAAA	6	-
chr4	16108477	16108493	GAGAACTCTGGAGAAGG	5	-
chr4	16942066	16942082	CCTTTCCCTTTTATTTG	7	-
chr4	19258665	19258684	CCAAGGCTAAATATTTCTGA	9	-
chr4	19779265	19779284	TGGTTTGTGTGGCTGTCTGA	1	-
chr4	25345309	25345325	TCTATAGTCAGACGGTC	2	-
chr4	29059188	29059205	TTGCTTCAAGATGAGATA	1	-
chr4	29112844	29112863	ATCTTTGAATTTTATTCATC	4	-
chr4	30578384	30578403	TTTGGGATTGACTGGTGGGG	180	-
chr4	32729200	32729216	ATAAGTTCTAGTGGAAC	10	-
chr4	37612679	37612702	AATACTCAAAAATATTTAAAACTG	26	-
chr4	37894904	37894919	AACTGGGGACCTACAG	24	-
chr4	39414997	39415013	GTTATTGTCTCATGAGC	10	-
chr4	40527143	40527169	TTTATCACTTTCTACATTTCATTATAG	15	-
chr4	52896959	52896975	ATGTGCTCTACCAAAAG	16	-
chr4	53604981	53605001	CTTGGGAGAATTTGGGTGAAG	2	-
chr4	53964779	53964808	GAGCTTTCCAGAGAGAGGGAACAGTTAGAG	73	-
chr4	57265369	57265396	CAATACCATCTCACCTATAATAAAACTG	31	-
chr4	57313714	57313737	GTTCTCATAACCTCCCAACCTCAC	56	-
chr4	58201572	58201589	TGCTTGTGTGGCTTGACT	1	-
chr4	59515600	59515619	CTGTATGAACCCGGCAGAAT	1	-
chr4	60249845	60249860	AATGTTTTGGCGTTAT	1	-
chr4	60676541	60676561	ATGATTCTGCTGGCTTTCATT	1	-
chr4	62120246	62120262	ATGTTGAAGAGTATGCC	1	-
chr4	63022486	63022501	CATACCATCCTCCTAG	8	-
chr4	65137710	65137726	TTCACAGTCCGATGATC	50	-
chr4	68756418	68756435	AAGTAGGCCTTAGTGATC	2	-
chr4	70296656	70296693	AACTAGCCCTGAAAATGGATGGCGCTGGAGCGTTGGGA	95	-
chr4	70296698	70296736	TCAGAATCCGCTAAGGAGTGTGTAACAACTCACCTGCCG	267	-
chr4	70820815	70820838	TATCAAAAAGTGGAGGAAAAGAAA	1	-
chr4	71682484	71682508	ACATTTTTCACTTTTAATCCTTTCA	29	-
chr4	75117355	75117372	TGTGGCAGTGAGGGCATG	22	-
chr4	75807224	75807243	AGTTTTACATACCTCTGATC	1	-
chr4	77969673	77969695	ACCTGTGACAAAGGAGTGTTCAG	20	-
chr4	78418931	78418947	AGGTAACTGGCTTCAGC	10	-
chr4	79840908	79840934	ATATTATTTAATTCCATATAATAACTG	17	-
chr4	83394781	83394799	AGTATGCAGTTGTAAGATT	1	-
chr4	84940621	84940638	TAAGTTAGTTCACTCATT	7	-
chr4	85852432	85852448	AGCTTTGCATTGGCTTT	31	-
chr4	89508322	89508342	TCTGTGTTTCCAGACTTTACG	25	-
chr4	91567991	91568009	TCTGGCAAAACAAGCCAAG	10	-
chr4	93953546	93953564	TTCATATAAATACCCCCAG	12	-
chr4	95561478	95561495	AAGCTGAGTTGGCTGGTG	1	-
chr4	97835023	97835039	GTGCCAGGAGCTGCGGT	1	-
chr4	97956378	97956395	AGAGTAATCGGTGCCGTA	17	-
chr4	99592347	99592372	CATTCTCACTTTAATCATCTCCATAG	32	-
chr4	99785654	99785670	AAAGTAAAAGATGCTGA	14	-
chr4	102020783	102020802	ACATCTAACAGAGTATTTCA	52	-
chr4	102711317	102711335	TTTAAGATGGAGATATATC	1	-
chr4	104620512	104620528	CTACCACTTCCCCACTG	35	-
chr4	107545818	107545833	GCTGCAAGGTTAAAAC	1	-
chr4	109002737	109002757	ACACTTCCATGTCCAGGTAGG	15	-
chr4	109575368	109575386	AATCTGGCTTCTGCAACCA	1	-
chr4	110536424	110536439	CGGGGGCTGACATCTG	1	-
chr4	111056269	111056290	ATTCTCTTATCGTCAACCAGTT	1	-
chr4	111117517	111117533	CGGGCCCGGGTCTTCTC	1	-
chr4	112799107	112799127	TTCATTTATTGCCGTCTTCTA	1	-
chr4	114604479	114604496	GTGCCCTGTCTGGTTTTC	1	-
chr4	115728433	115728450	TGTGCTACCCACTCCCTT	1	-
chr4	116154885	116154901	CACACTATCATTAACTG	10	-
chr4	116952635	116952654	TGTTTTCCCTTTTATTCTTG	1	-
chr4	119252995	119253020	CCCAACGTTCCCCATCATTCGCCTTG	72	-
chr4	120194545	120194561	GTTATAAAGTCCTGATC	1	-
chr4	125342105	125342125	ACATTGACTGGCAGAAATTCA	51	-
chr4	130251726	130251745	ATCTGCAGTCCGATGATCCG	20	-
chr4	130930473	130930488	TTACAGTCCGATGATT	18	-
chr4	131674957	131674975	TTGACTGCGAATGTGATGG	1	-
chr4	132938662	132938679	TGAACCTCTGGTGTACTG	11	-
chr4	133483564	133483578	CCGTCCACTCCGCCA	8	-
chr4	138042341	138042355	TAGAGGATCGGGATC	1	-
chr4	143749216	143749232	GGTGTGAAAGAAGATCA	1	-
chr4	146734919	146734931	CAGTCCGACTATC	2	-
chr4	147034862	147034878	TTGAACTTGCTGTGAAG	8	-
chr4	149985025	149985040	GGTGATGTCGGTGATA	15	-
chr4	150548473	150548491	AGTTCTATAGTTGATGATC	1	-
chr4	150886491	150886509	GTTTTACAGGTCCGACATT	1	-
chr4	151551200	151551218	TGATTCTGTGGATAACTGT	9	-
chr4	152054201	152054230	TGGAGCCTGTTGAGGATTATCCCACCTCTG	88	-
chr4	152590072	152590087	TAGGCTGGGTGTATAA	1	-
chr4	152712673	152712691	AGTCTGCCTGGTAGTGGGG	1	-
chr4	153360273	153360290	ATTAACTAGCCTCTGGTT	1	-
chr4	153397730	153397752	AGTTTGAGAGTTCTTTCTTGATT	1	-
chr4	156107033	156107050	ACATTTCACTCACCCCTG	1	-
chr4	156947788	156947804	TCAATTGTGTTGCACTC	1	-
chr4	160063460	160063475	AGAAATCAACCGAGGT	1	-
chr4	160181507	160181522	ACTCCTTCATTCCAAG	5	-
chr4	162272253	162272268	ACGTAATAGCCTGTGA	21	-
chr4	162938334	162938348	ACAGGTCCGATGATC	53	-
chr4	164085489	164085512	TCTTCCTCTTCATCTTCCTCATCG	21	-
chr4	167047000	167047016	ATTGCCCACTGTCAGAA	1	-
chr4	169022652	169022673	TTCCCCCCGTCCCCTTCCCCCC	1	-
chr4	169598122	169598135	ACACGCCGACGATC	1	-
chr4	169849922	169849951	CTCACCACTAACCCTGAAGATGGAGCGGGC	73	-
chr4	171022272	171022287	GTCCCTCCGTGGGCAC	22	-
chr4	173448113	173448130	CAGGGGCCATCATTATCA	1	-
chr4	177384873	177384889	CTTTTTCCCGCGTTTTC	20	-
chr4	177727812	177727828	GTGGATGCATCACTGGT	23	-
chr4	178394392	178394407	ACCTCTCATTACCAAG	23	-
chr4	181460861	181460882	ATTTCTTAAAAAGGCACTTACC	13	-
chr4	181478066	181478081	ACTTACTCTAGCTTCC	6	-
chr4	181889550	181889567	TGGGTGAAGGCATAGATA	1	-
chr4	183219765	183219782	GATATAGTTCTTCCTTTC	15	-
chr4	183445492	183445509	AAAAGCTCATCAGTGTGG	1	-
chr4	185338703	185338718	CTACAGTCTGAGGATC	9	-
chr4	185627102	185627123	CTATTCTCCACCCCATCTCCAG	5	-
chr4	186044760	186044777	GGGTCCTTTCAAGTGATC	1	-
chr4	186733559	186733574	CGGTGAAATGTGTAGA	13	-
chr4	188150476	188150494	GTGTCCCCATGGTGCACCA	1	-
chr4	188807130	188807145	TACTGGGTGTACAGCG	1	-
chr4	189797605	189797620	TAAATATCTCACTCGA	7	-
chr4	190582158	190582178	GGCTGATGCTGCTCAAGAGTC	1	-
chr5	627586	627602	GGGAACGGACTTGGTGG	1	+
chr5	1017435	1017448	CGAGGGCGTGCCAG	1	+
chr5	1834207	1834226	AGCTGGCAGGGCTCCCACCA	88	+
chr5	4328877	4328894	TGGAAGAAATATATAGAA	9	+
chr5	6345893	6345907	GCGTGGAGAACCAGG	1	+
chr5	6469596	6469623	TTCATATTATATATATATTTTTTATATA	34	+
chr5	6513467	6513486	AGTTTTATAGTCCACTGATC	1	+
chr5	8590007	8590025	AAATACACACATATATTTG	40	+
chr5	10241761	10241779	TTAACTTTAAGAAGGTGAT	1	+
chr5	10374243	10374264	CAGCAGGCGCACAAATTACCCA	1	+
chr5	10374755	10374777	TTTGCCAAGGATGTTTTCATTAA	368	+
chr5	10699618	10699632	TGCGAAAGCAGGTCA	8	+
chr5	12987267	12987286	CGAACGATAGAGTTTGATCC	57	+
chr5	13676840	13676867	CGATGATGATGATGATGATGATGATGGA	1	+
chr5	17807942	17807957	AGGTACTCTGGGGATA	40	+
chr5	20517979	20517994	ATTCTTGGAGTGGTGA	10	+
chr5	23794762	23794781	TGTTCTATAGTCCCATGAGC	2	+
chr5	25330409	25330426	GGGGAAAGGCTCTGTGTG	1	+
chr5	28917328	28917346	AGTTTTACAGTCTGAAGAT	1	+
chr5	29237786	29237804	TCTCTACAGGCAGATGATC	7	+
chr5	30536880	30536900	AAAACTTATTTTTTTTTCCTT	1	+
chr5	30728224	30728242	AATTGTGAATGCTGACATG	43	+
chr5	32563633	32563661	AATACTCTGGCTCCTAAAATATGGGCCAG	19	+
chr5	32789934	32789949	TAAGCCAGTATACACT	7	+
chr5	35835267	35835282	TATGCGGCATCAGAGT	45	+
chr5	36087243	36087264	TACCTGGTTGATCCTGCCAGTT	2	+
chr5	41820973	41820989	AGGGATTGGGTGGGGTT	2	+
chr5	44813347	44813372	CCTTTTTGCTTGGACTGGAGCACAAG	73	+
chr5	51289505	51289520	CTAATGAACCGTGAGG	8	+
chr5	57160530	57160546	GGGGAATTGTGAGTGGA	234	+
chr5	58157362	58157377	AGCATGGGGAGCAAAC	8	+
chr5	58240781	58240793	ACGACTGTTAGCG	1	+
chr5	58898548	58898565	ATATCCAACTCAACCTTG	1	+
chr5	59061522	59061540	GGATGGTAGAATTCCAGGT	10	+
chr5	60252657	60252684	CAAACATTATTTATAATATCATCTCCTG	30	+
chr5	61762997	61763020	AATCACCACACAGACACATTCCTG	85	+
chr5	62059733	62059753	AACACTGGGTGCTGTAGGACC	1	+
chr5	65321359	65321376	ATCTGCCAGACTCTATAG	50	+
chr5	65440186	65440207	CAACGGCAGCGGGATCGGGATG	42	+
chr5	65667428	65667445	GTGTTGGGTCCTGGCCAC	7	+
chr5	66490636	66490656	TGAATTTTCTCTCCCCCACCA	1	+
chr5	67772766	67772785	CCTCCACCACCCCACCCCAG	11	+
chr5	70762831	70762854	TTTCAAAATTTCCATGGAGTCCAG	77	+
chr5	71146742	71146796	TCCAGTGCGGTAACGTGACCGATCCCGGAGAAGCCGGCGGGAGCCCCGGGGAGAG	1252	+
chr5	71146801	71146829	CTTTTCTTTGTGAAGGGCAGGGCGCCCTG	59	+
chr5	71146848	71146887	AGAGGGGCCCGTGCCTTGGAAAGCGTCGCGGTTCTGGCGG	4585	+
chr5	71146890	71146914	TCCGGTGAGCTCTCGCTGGCCCTTG	170	+
chr5	71146915	71146938	AAAATCCGGGGGAGAGGGTGTAAA	50	+
chr5	71493178	71493206	TCACACACCTTACTATCAATCTCCTACTG	23	+
chr5	72143963	72143983	GCTCCTTGCGCTCGGCGGCCG	16	+
chr5	72607589	72607606	CGGGTGTCGGGGTGCAGC	27	+
chr5	76122209	76122226	ATCTACTTTCTATTTATG	1	+
chr5	76437294	76437312	AATCTCAACTGTATCCAAG	17	+
chr5	77010876	77010893	GGTAATACAGAGGGTTTG	1	+
chr5	79152254	79152270	GGTACCTGAGCTGGGTT	1	+
chr5	79233997	79234017	TGGTGAAGGCAGCCATTTGGC	17	+
chr5	79497090	79497105	GCTGGGAAGATGCAGT	1	+
chr5	80560296	80560314	TAAGTACACTGAGGAAAAG	2	+
chr5	84113865	84113881	CATGCTGTCCAGGCAGG	5	+
chr5	85112112	85112129	TTGCAGGACCACTTCTGC	44	+
chr5	87245784	87245801	GAAGTGTGAATGCTGCCA	1	+
chr5	91174438	91174457	ATGGGCCATTATTATCATCA	1	+
chr5	93890266	93890286	AATATTTAATTTTTACCAAAT	17	+
chr5	94759182	94759197	CCGCAGTCAGAGGCGA	1	+
chr5	95934534	95934548	CTAGTACGAGAGGAC	4	+
chr5	96019666	96019685	CTGTTGTGAAAGCTTTGAAG	48	+
chr5	96286332	96286348	GCTGAGGTATGAAAGCA	1	+
chr5	96341298	96341317	TTGTGGAGGTGGAGGGTAGG	35	+
chr5	96869476	96869492	ACTCCCTGTCGTGTAGA	5	+
chr5	98063703	98063716	AGAGTCCGACGATC	20	+
chr5	99453362	99453378	AGTAGGTCCTAAGGGTA	9	+
chr5	106785199	106785220	ACATCATCCCTCCCCGCCCCCC	1	+
chr5	106890480	106890497	AGGAAAACCGAGTCTTAA	1	+
chr5	110783401	110783415	CGTGCTAATCTGCGA	173	+
chr5	110822313	110822331	AACACATCATTCCTCCCTG	6	+
chr5	112106477	112106502	TTAAATTCACTCAATTATCCATCCAG	30	+
chr5	112241994	112242020	CTTACACTTAAAATTAACTCCAAAGCC	95	+
chr5	112533961	112533981	TGAGTCCTTCTTCCCCTACCA	1	+
chr5	113427388	113427403	AGTTGAAGGTAAAGGG	6	+
chr5	115270478	115270494	CGGGCCGTGGGGCTGAA	1	+
chr5	115719274	115719289	GCTCACAATTCCCCTA	4	+
chr5	115951455	115951473	TGGCGGGCAGCAGTGGGGT	1	+
chr5	116808767	116808784	AAAATTCTGTATAACAAG	1	+
chr5	117096850	117096870	AACACCGGGTGCTGGAGGTTT	2	+
chr5	117649290	117649310	TGTTAGGCTGACACACTGAAG	1	+
chr5	117762196	117762212	AGGACTTTTAGCGGGGA	1	+
chr5	121182434	121182452	GGTTATCTCACTGTGGATA	1	+
chr5	121279844	121279862	AGTTTTACAGGTGACGATC	99	+
chr5	121355965	121355985	AAACCAATACATAATTCAAAG	15	+
chr5	121610575	121610592	TTATACAACCCCTTCCAG	1	+
chr5	121677951	121677969	AACTGGAGGACTGAGCTGA	1	+
chr5	122108654	122108669	CACAACAACTGGTGGG	3	+
chr5	122163316	122163341	AATCACTAGTTCAAACACAACAACAG	32	+
chr5	122559970	122559995	TCTCTCTCTCTTTTTTTCCCCTTCAG	26	+
chr5	122911937	122911964	CATTTAATCATTTCTCTTACAAAATATG	33	+
chr5	122990923	122990943	GGCTAAATACTGGCATGAGAC	56	+
chr5	123315216	123315233	CTGGAGGAATGTTGAAGA	1	+
chr5	124445151	124445167	TATGGCCACTGCTGTGA	1	+
chr5	125759108	125759131	CCCGCTCCGACGTGTCCAGGTCCG	33	+
chr5	126113322	126113342	ACCGGCTGGCGGTGTACATCG	5	+
chr5	127280774	127280790	CAGGGATTGCTCTAGTA	36	+
chr5	127484175	127484191	TATGCCTGCTTCTGTGA	1	+
chr5	128085568	128085584	TCACCATCATGGTCTTC	1	+
chr5	130025754	130025769	ACAACAACTGGCGGGT	27	+
chr5	133725751	133725770	TATCAAATCATTTCTAAAAG	9	+
chr5	134193595	134193622	TTATACATACCCTTCCCTTTCTCCCCTG	4	+
chr5	134607092	134607108	GGGGAATTGGGAGTGGA	4	+
chr5	134610160	134610176	ATGGGGGTAATGATACC	3	+
chr5	135650004	135650019	TCAGGGAGTGACTGCG	1	+
chr5	138300240	138300260	ACTCTTTTAACTCTATTTCTG	1	+
chr5	138643383	138643409	TCCACTCCCTTTATCTTCTCAACACCG	54	+
chr5	138718291	138718308	CATGCTGGAGGCAGCAGA	1	+
chr5	139145495	139145507	CGATGAGAGGACG	5	+
chr5	139825427	139825453	ACATACTCCCTTAATGGAAGCAGCCAG	75	+
chr5	140098548	140098570	TAACCACCTCTCTGGGTGGTTCG	129	+
chr5	141256477	141256492	AGCTCCGGGGAGGCGG	4	+
chr5	142150154	142150173	TTCGGGAGTCTTGCGCGCCG	27	+
chr5	142988149	142988169	GGTTTAACACATGCAAGTCGA	23	+
chr5	143149058	143149074	GGGGCCTTGTGAGCGGC	1	+
chr5	143686361	143686378	AAACAGGATTAGATACTC	8	+
chr5	144219397	144219420	ATTTTCATTTCCTAACAACTAATG	68	+
chr5	145345266	145345282	TATGCCAGCCAGCCAGA	14	+
chr5	145910291	145910308	CTTCCTAAAACAAAAACA	1	+
chr5	145935548	145935573	TGGGGAACCTGGCACTAAACCATTCG	1	+
chr5	146344478	146344496	AACAAGTCACTCCTCTCTG	1	+
chr5	147791782	147791801	TTTAACCATTTCTTCCATAT	11	+
chr5	148731641	148731667	TAATTTACCTACAACTTATTCCACCAG	41	+
chr5	148732026	148732047	TACTCACAAATCACTACCTCTG	5	+
chr5	148732289	148732314	ATCAAATCTCACCCTTTCTGCTTCTG	12	+
chr5	148975549	148975564	CTTGTGGCTGGGGGGG	2	+
chr5	149755660	149755686	AAAATTCCTCAGACCAAGGCCTGCCCA	87	+
chr5	151351981	151351994	TTGGTACGGATATC	1	+
chr5	153009078	153009096	AATACTTTCAATCTTACAG	19	+
chr5	154147206	154147230	TAAAACTCTCCCACTCTCTTTCATG	8	+
chr5	154743571	154743587	GGGGAATTGTGAGAGGA	1	+
chr5	155483477	155483493	CGAATTCTGATGCACCA	27	+
chr5	159387100	159387116	TAGGTCGGGTGTGTAAG	59	+
chr5	159439988	159440011	ACATTCATATAAACATAATCATAC	15	+
chr5	159849738	159849758	ATCTCAAGTTTCAACACCACG	68	+
chr5	159860387	159860405	TCTCTACATGCCGATGATC	2	+
chr5	162871022	162871046	TCACACTAATACTATCAACTATCAG	39	+
chr5	164360587	164360606	TGAAGTCAGTTACCTTTGGA	48	+
chr5	165689461	165689475	ATGCGAATGCTGACG	1	+
chr5	165776673	165776692	TCATCATGATCATTATCCTC	1	+
chr5	167166184	167166200	GGTGTTCTAGCCATGGG	1	+
chr5	167946056	167946085	TTAATTAACAACTTTTTTCTATCTTTTCAG	15	+
chr5	168451164	168451178	GATTATTGAGCGTGA	15	+
chr5	170884589	170884610	CCTCAACAATTAAAAACAACAG	74	+
chr5	171520865	171520882	TGGGTGCCAGCGGGGTGG	1	+
chr5	171920588	171920605	TTCTGCAGTCCGATGCTC	2	+
chr5	172802403	172802425	TAACAAATATACAAATCTATTTG	31	+
chr5	173385354	173385376	CAATACCTCAATTTTTCATATTG	23	+
chr5	174637572	174637589	AGTTCTACAGTCTGACCT	50	+
chr5	176081201	176081219	CTCGGCCACGGGGCCTGCC	14	+
chr5	176563048	176563071	ACAACTTAAATATATACATATATG	44	+
chr5	176739720	176739743	GGCAGGCCATACCCTGGAGGCACG	38	+
chr5	178554050	178554068	AGCTGTTGAAGACTATGAC	10	+
chr5	178772193	178772214	GGGGGGTCGGCGGCGGCGGCGA	16	+
chr5	180600696	180600724	TCCCCGGTTCGAAACCGGGCGGAAACACC	170	+
chr5	180633922	180633940	CGATCCCCGGCATCTCCAG	56	+
chr5	893990	894006	TTACACAGGTGTCGCCA	33	-
chr5	937529	937544	ATGGTGTCTGGGATCA	4	-
chr5	1182796	1182812	ATCTGCCGGGGGCGCTG	1	-
chr5	1663542	1663558	TGAGGAGGGCGGGACAC	1	-
chr5	2323280	2323297	TTCTACAGGCCGAAGATC	1	-
chr5	2813282	2813294	CAGGCCGACGAAC	1	-
chr5	3238225	3238241	GAACTGGTAGGTATGGA	13	-
chr5	5285799	5285815	CTACAGTCAGATGATCC	34	-
chr5	6275220	6275239	AGGCAGCAGTGGGGAATTTC	53	-
chr5	10859533	10859549	TAGGCAATTGTCAGGCT	1	-
chr5	11140759	11140776	TTTGTAGCTGGGGGTGAA	1	-
chr5	13383395	13383411	TCTACAGTCCTATGCTC	1	-
chr5	20622209	20622226	CCACAATTTCTACCCTAG	1	-
chr5	22347427	22347442	CCAGTCAGATCCTTCC	1	-
chr5	22584187	22584209	AATAAATAAATAAATAAATTCCG	1	-
chr5	31451710	31451729	GTTCTGACCCATCATATCCG	49	-
chr5	33200504	33200520	TTCGCGTGTATCAGTGA	24	-
chr5	33663373	33663390	TTCCCAGCTCGTCCCCCA	47	-
chr5	35835265	35835280	TCTGATGCCGCATAGT	11	-
chr5	37169054	37169075	ATATCTCCTCACCATTCCTTTG	50	-
chr5	40761734	40761757	AAACTATCTCTTACAAACTTTAAG	17	-
chr5	42667746	42667767	CTGACCGCTAGCTAAGGCCTCC	1	-
chr5	43230984	43231003	CCATGTGCATATGCACGTAG	1	-
chr5	43362816	43362834	AATCAGGCCAATTTCTCCA	1	-
chr5	43547828	43547849	TGGAACTCATCTATCAACAGGT	74	-
chr5	44195446	44195463	AGCATTCCGTGGTGAATA	19	-
chr5	51496413	51496432	CCTTTTAGTGCTGGGGGGCA	3	-
chr5	53408528	53408549	CCATCAAATACATTTTAACATG	30	-
chr5	53580864	53580888	TTAACTACTTATCCTTCATTCCAAG	13	-
chr5	53620325	53620339	TTTAGTCCTTCGGAA	16	-
chr5	53746339	53746359	TTTTTTCTTATCCCTCTCAAG	1	-
chr5	55878524	55878539	AAGTAGGTAGTCTAAC	8	-
chr5	56398852	56398872	GACCTTTGAACACACTGCCTG	1	-
chr5	57779056	57779072	CCATGCTCTGGCGGCTG	19	-
chr5	58086946	58086963	TGTGGAAGCTGCCATGGG	7	-
chr5	58335723	58335738	GCGGCGGGCGCGACCC	4	-
chr5	59701389	59701405	CTTAGTTGGGGGAGTGA	1	-
chr5	61645893	61645908	CTACAGTCCGTCGATT	30	-
chr5	61696346	61696367	TGCCTCCCGCCTATAATCCCAG	1	-
chr5	61932749	61932769	ATAAACTCTTCGGGGGAAAGA	1	-
chr5	62866834	62866850	TTGCTGGGCTTGCTCTG	21	-
chr5	63009124	63009138	GAAAGGGGACGTATA	1	-
chr5	64826179	64826205	CTTTCCATATCATACTACCTAAAACAT	12	-
chr5	64956040	64956064	TCTCTTTTCTCTAAAATTATCAAAG	50	-
chr5	66193554	66193569	ACGGGATGGCAGCCGA	6	-
chr5	67197822	67197838	TGTCACCGCTGAGCACT	1	-
chr5	70948608	70948623	CATCTGCACCCATCAG	12	-
chr5	72477293	72477309	GGGGGAATTGTGAGTGG	73	-
chr5	73286294	73286309	GTCCTAAGGTAGTGAA	1	-
chr5	74680467	74680492	CAATCATCATTTATCAAACACACAAG	42	-
chr5	76378470	76378496	TATCTCCTTATTTTTCTTCATCTATAG	12	-
chr5	77689062	77689078	CAATGAGCAACGACTGT	1	-
chr5	77850805	77850826	AGGGAGTAAAATTAATATTTTT	1	-
chr5	79530458	79530477	GTTGGGGGCATTTGTTTTTC	1	-
chr5	79946685	79946709	AAGGACTAACCCCTGTACCTTCTGC	1	-
chr5	80554128	80554143	AGTAAGCGTAATAGCT	1	-
chr5	81353924	81353944	GAAATAGATCTTGAAGCTGCA	1	-
chr5	81570840	81570864	CCTTAGCCTGCCATTTCTCTCCTTG	13	-
chr5	83132781	83132798	AGGTGGTGGTATTGGTAG	1	-
chr5	83267876	83267896	ACCAAGTTGTCTGCCCCTGTG	54	-
chr5	83354396	83354411	CACTAACATTAACTGA	1	-
chr5	83710990	83711008	GTCTGGGAGAGGGGAGTGG	1	-
chr5	84214162	84214182	TGTAGTTTTGCATTGCATTTC	1	-
chr5	85336932	85336947	CTGAGGTACGAAAGCA	2	-
chr5	85868132	85868146	GGAGCTGAAGGAACG	7	-
chr5	86662021	86662046	AATCATTTTTAACCTCATTTTTCCAA	18	-
chr5	88174975	88174991	ACAATAAAACACTAATG	25	-
chr5	89226387	89226407	ATATCCTACTGGGTTAATCAG	66	-
chr5	89433875	89433890	CGAGGGGAGTGAAAAA	53	-
chr5	89813116	89813144	TCATTTTATATATTTCAAATTTAACTCAG	46	-
chr5	90666379	90666399	CCTAAAATCACTTAATCTCAG	10	-
chr5	95633450	95633465	CATACCACTACTTAAG	3	-
chr5	96585480	96585497	TTCTGGCACGGGGTATCA	1	-
chr5	98195706	98195727	AAAATTACATAAATTATATAAG	73	-
chr5	100851932	100851947	TTGCGATGGCTGGAGA	2	-
chr5	107007455	107007481	ATCGGAGACTGACATCGGCCCATCCAG	82	-
chr5	108082770	108082789	AACTTGAAAACGTGTATGTA	2	-
chr5	108111470	108111486	ACATATGCTGACCTTCA	1	-
chr5	108544145	108544161	AAAGACCCTGTGAACCT	51	-
chr5	108626616	108626632	GGGAAGCTAGAGTATGG	39	-
chr5	109354302	109354319	AGTGGTGGACGGGGGAGG	1	-
chr5	109588327	109588344	TTTTTTATCGTATGCCAA	28	-
chr5	111771673	111771689	GGTCTTCGGGTTGCAAA	1	-
chr5	114269699	114269717	GCCTCCCACCCACCGTCTG	1	-
chr5	114283814	114283834	TGCTCTGGAGATGGTTCATTT	1	-
chr5	115144239	115144261	CCTGTGGCTGGATCCCCTCTTTA	3	-
chr5	115252013	115252027	ATGGTGTACGGGATC	1	-
chr5	119067880	119067898	GGCTAAACAAATCTGAAAT	1	-
chr5	124015890	124015911	CCATCATAATTATCCTTCTACG	11	-
chr5	124445151	124445167	TCACAGCAGTGGCCATA	1	-
chr5	125599606	125599627	TTAATAGCTGGAGGGCTTAATC	1	-
chr5	129514705	129514722	TGTGGAAGTTGACTGCAC	1	-
chr5	129840961	129840982	AGAGGAGGGAACTCTCAGGTAT	1	-
chr5	132223228	132223255	CACCAGATGCTACAGCTGCAGATAAACG	100	-
chr5	133902541	133902557	TGGCAGGGCCCCCACCA	23	-
chr5	134262744	134262767	ACTTACATCCTCATTACTATTCTG	10	-
chr5	136420549	136420565	TAAGGACCCCGAGGAAA	1	-
chr5	137087599	137087617	TAACTGAGATGGGCTTCAC	2	-
chr5	137088283	137088301	TCTAACATTTTTTTTCTAG	6	-
chr5	137220698	137220721	TCTAAACTTTAATCACTTAAATTG	14	-
chr5	137507703	137507721	GTCTTTGGGTTGTAAAGTA	14	-
chr5	138172071	138172090	AAATCACAAATTAATTTTTG	6	-
chr5	138592224	138592242	TCTCTGCTCACATTTCCCA	1	-
chr5	138731063	138731091	TGGAGTTGGGCCTAACTCCTGGCTCCAAG	92	-
chr5	139734548	139734565	TACCCTTACCCAAAAATG	17	-
chr5	140053658	140053681	ATTATTACTGGCAAAAACGGCCAG	54	-
chr5	140501809	140501825	TCTCCAGTCTGACGATC	36	-
chr5	141145667	141145683	TCAGAGTTCTGATGATC	3	-
chr5	142208450	142208466	CTGGAGGAAGGCGGGGA	11	-
chr5	142300563	142300578	CTTTATATCTCCACTG	9	-
chr5	142406354	142406368	ACCCACCCCACTACG	16	-
chr5	143180778	143180794	GTTGGGTCACCTCCTTA	4	-
chr5	143537971	143537998	TTTACCCTATCCTCAACAACATTTTTAG	32	-
chr5	145012649	145012673	AAAAATCCACTTCCACACTCCCTTG	16	-
chr5	145345266	145345283	GTCTGGCTGGCTGGCATA	27	-
chr5	147050685	147050701	TTTGCTGGATCAAGAGA	4	-
chr5	149589140	149589156	TCTGCAATCTCACGGTC	1	-
chr5	149787627	149787648	TACCTGGTTGATCCTGCCAGCA	1	-
chr5	151083987	151084003	GGTCTGAGAGGATGACC	18	-
chr5	151351978	151351995	AGATATCCGTACCAATGC	5	-
chr5	151893661	151893677	TGACCTAGTCACGTAGC	2	-
chr5	152949980	152949996	AAACTCAAATGGATTGA	3	-
chr5	153556290	153556309	TTTGATTTTGATTTTCAGTG	35	-
chr5	153586748	153586769	AGTTTTTGAACGCATATTGCGC	77	-
chr5	153874680	153874696	TGTGATAAGCTGAGATA	1	-
chr5	154464987	154465007	TGGGTGGGAGGATAAAGGGTT	1	-
chr5	155487156	155487175	AAGTAGGCAATTGGACGATT	1	-
chr5	157747694	157747723	AGAGGGTGAAAAAAAAAAAAAAAAAAAAAA	2	-
chr5	160838326	160838343	CATGCTGGAGGCATGAGA	1	-
chr5	160955266	160955280	ACTGTTAGCAAAACG	6	-
chr5	161253317	161253334	AGGCTGACAATCATGATC	1	-
chr5	161809331	161809350	TCATTATCCTCATCATCATC	1	-
chr5	162880776	162880795	AACTATTCTATGGATATATG	15	-
chr5	164102908	164102923	TTTCCAGACTACTGGT	5	-
chr5	164601406	164601422	TCTAAATTCCTATGACG	1	-
chr5	167984074	167984094	CAATACTACTAATTATTGTAG	22	-
chr5	168497735	168497750	AATTCAACACCCATAG	13	-
chr5	169410957	169410985	TCTTAAGACATAGGGAAATTGGAGGTTGA	68	-
chr5	170339380	170339396	GAAAGACCCCGTGAACT	54	-
chr5	174541818	174541842	GAACCCTATTCGTGATGGGGATTGG	76	-
chr5	174542064	174542090	TTCTTAGTTGGTGGAGTGATTTGTCTG	2	-
chr5	174655632	174655652	CAAGTCCCAGGTTATTACCTG	1	-
chr5	174775864	174775881	ATGCGTCTGGCGCAGAGG	1	-
chr5	175023787	175023802	GAGGACCCGGCTAGGC	18	-
chr5	176860277	176860290	AAGAACCCCGGCGA	13	-
chr5	177037511	177037533	AAGGGCATTCGGGGGCTGCCCAG	43	-
chr5	177862834	177862849	TCTGCGCGTCATCTGA	1	-
chr5	179093450	179093466	AAGGTGCTTGAGAGAAC	5	-
chr5	179123674	179123694	TATTCTCATACATGTAAGCTT	38	-
chr5	180615459	180615488	GTTTCCGTAGTGTAGTGGTCATCACGTTCG	1	-
chr5	180641780	180641799	GGTGCCAGGACAGTGCATGG	1	-
chr5	180648976	180649005	TCGTGGGTTCGAGCCCCACGTTGGGCGTAA	5	-
chr6	292153	292170	CGGAGTGGGGCGCGGCAG	31	+
chr6	834931	834948	GGTGAATGTTCCACTGGT	34	+
chr6	1070586	1070599	CGGCGGTGTTTGGC	8	+
chr6	4428210	4428230	CCACCCTGAACGCCCCCGATC	1	+
chr6	4428289	4428317	GCCTGGGAATACCGGGTGCTGTAGGCTTA	57	+
chr6	5346206	5346222	TCTGGAGGAGTACTGGG	1	+
chr6	6476618	6476634	TTCCTTCGAAAAAAAAA	1	+
chr6	6887389	6887408	CAGCCTGCTAGACGCAGATG	1	+
chr6	7600782	7600809	AATCTCAAAACAAAAATTTTCTTCAATG	25	+
chr6	7724710	7724726	GAAGTCTTATGAGGAAG	16	+
chr6	10232882	10232899	AAATTCTTTCACAACAAT	12	+
chr6	13621446	13621470	CTTTTAAATTTTTACTTTTAACCAG	11	+
chr6	14750721	14750741	AACACAGCACTCTGCAAATAC	79	+
chr6	15679670	15679690	TTTGACCTCGAGCAATCCGCC	8	+
chr6	16147851	16147872	TTAACTCATCACTTCTCCCAAG	13	+
chr6	17457737	17457748	TGTCGACCGATA	1	+
chr6	19526005	19526020	GGTTTAATTCGATGCA	3	+
chr6	19839621	19839641	TTCATAAACATTCTACATACG	51	+
chr6	24219421	24219438	AGTGGGAATGCTGATATA	2	+
chr6	25473046	25473069	ATACAAATTTATTATCTCATACTG	35	+
chr6	26021980	26022001	ACAACATCCAGGGCATCACCAA	64	+
chr6	26227377	26227396	CCTAACTATCCATAATTAAG	11	+
chr6	26323091	26323113	ATTGAGGGTTCGAATCCCTCCGT	1	+
chr6	26398771	26398784	TGAGTCGTATTAAT	8	+
chr6	26546607	26546634	AAATTCAACTTAACATTTTTCATATTCG	29	+
chr6	26575861	26575888	TCGCTGGTTCGAATCCGGCTCGAAGGAC	56	+
chr6	27778280	27778309	ATTACATACCCAAAGGCTCTTTTCAGAGCC	97	+
chr6	28058489	28058514	TAACTATTATTTTTCACATTTTATAG	21	+
chr6	28180849	28180872	CTAATCCATTGTGCTCTGCACACG	86	+
chr6	28505434	28505457	TTGTGAGTTCAAGCCTCACCTGGA	1	+
chr6	28574978	28575007	TCCCGGGTTCAATCCCCGGCACCTCCACCA	173	+
chr6	28678404	28678429	CACGAGGCCCTGGGTTCAATCCCCAG	75	+
chr6	28908908	28908937	GCGTGGGTTCGAATCCCACTTCTGACACAA	1	+
chr6	29691180	29691198	GTTCTAAAGTCCCACGCAC	1	+
chr6	29818213	29818230	CGGCGGTGGGGCTGTCCC	35	+
chr6	30692717	30692746	TATTATCTCCACTTTCAATCTCCCTCCAAG	8	+
chr6	31510921	31510948	TTAACATACTTAATCATTTAATACTAAG	48	+
chr6	31625984	31626002	CTCATCTCATTCTGGGGTT	44	+
chr6	31842940	31842958	GGCCCTAGCTCAGCTGGGG	1	+
chr6	32944150	32944172	TCATTTCCTCTCCACTTCTCAAG	18	+
chr6	33421030	33421048	CCAAATTTATACTTATATA	9	+
chr6	33451593	33451611	TTTCAACAGTTTGATGATC	1	+
chr6	33853095	33853110	AGAGGTGACTCACATG	11	+
chr6	35173750	35173763	ACATTCCGACGATC	45	+
chr6	36068002	36068028	AACACCCCCCGCTTATCTCATTAACAG	68	+
chr6	36606886	36606907	ACACACCTTATACACCTTTAAA	85	+
chr6	38120374	38120396	CCATTGTATAAAATTAAAACATG	10	+
chr6	39509665	39509680	CTACAGTCCTGTGATC	1	+
chr6	40408431	40408449	TCAACATCCTCACCTCCTG	1	+
chr6	40937407	40937423	CTGTGATGCCCTTAGCT	1	+
chr6	41406332	41406352	TTTACGGTCAGGGCTATACAC	56	+
chr6	43658528	43658545	TGTTAGGTTGCAGGGTAT	1	+
chr6	44117994	44118015	CTACACTTTCCTCATCTTCATG	62	+
chr6	44187364	44187379	CGGCGGCCCACACCGG	17	+
chr6	44453547	44453564	GGGGGTGCTGTCTCCAGC	30	+
chr6	44489300	44489319	AGTTCTACAGTTCGATAATT	2	+
chr6	52341765	52341786	AGAACCTTGGTGAGGGGAGTGA	5	+
chr6	52531930	52531947	ATTATTCATCTTTACTTG	11	+
chr6	52858591	52858607	CCAAGGCTGCCAGTTTG	1	+
chr6	52870039	52870055	TAGGCTGGGTGTGGAAG	9	+
chr6	56966600	56966618	ACTTACATCTCTCACTAAG	15	+
chr6	57058718	57058736	CCAAATACTTAAAAACTAG	11	+
chr6	57185270	57185290	AAAATCTTGGAGTGAGCTATG	57	+
chr6	58149281	58149299	TGGCGCTAATAACGCCAAG	43	+
chr6	63474765	63474783	GGGTGCGTAGTGGGGGTGG	1	+
chr6	71277815	71277835	TACAAACATTTTACTTAATTG	10	+
chr6	72013843	72013864	CTTAACTCTAATTTTTTATATG	33	+
chr6	74027808	74027825	AGTGCTGACATAAGTAAC	1	+
chr6	74363930	74363952	TCTCCCGCTCCTGCACCCCCTTG	14	+
chr6	75201134	75201155	AGAGTTCTATAGTCTCACGATT	1	+
chr6	76372176	76372200	AAACTACACTTAACATAAAATTTTT	9	+
chr6	78126068	78126084	GTTCACCCCTTCTCCAG	1	+
chr6	80910724	80910748	TACTCTAGTTGCCTGGGGCACTCAG	1	+
chr6	83907061	83907080	ATTCTACAGTCCGATGATGT	128	+
chr6	87882833	87882858	CTCTTACTTTTTTATTCTATATACAG	20	+
chr6	87927396	87927418	TAACTCTTTACATCCCTCTACAT	12	+
chr6	87966772	87966798	CTAACAACTTAAATACACCAAATAATG	2	+
chr6	88050163	88050187	CCATTATCTCATTCTTTTTCCACAG	7	+
chr6	88848681	88848705	GCCGGGCGCGGAGGCGGGCGCCTGT	1	+
chr6	89869948	89869977	TACTTCTATAGAGGCTACTATGCCTCAAAG	45	+
chr6	89990466	89990483	AGAAAAGTTGGTCATTGT	1	+
chr6	91296713	91296727	TACTACCCGGCGATC	1	+
chr6	92606963	92606982	ACTAATATAAATTAACACAG	12	+
chr6	92678509	92678526	TGCCCAACTTCTAGTATC	19	+
chr6	92866056	92866072	TCTGGTTACCTCCACCA	1	+
chr6	93561513	93561531	TGGGAGATTTTGGGTGGAA	1	+
chr6	93715384	93715403	GGGGGCTAGTCTTGCTTGGA	1	+
chr6	93821875	93821890	ATGGGGCGCATTGTGC	1	+
chr6	96036488	96036514	TCACATTTAAGTCTTTATTCAAGACTG	97	+
chr6	99567442	99567461	ACAGATTGAGAGCTCTTTTT	58	+
chr6	99629273	99629290	ATATTGCTGCTGCTGTGA	1	+
chr6	101674564	101674579	CACTGTTTCGGCAAGG	4	+
chr6	101833588	101833604	ACATTAACTAACTTTAG	6	+
chr6	103032349	103032365	AGAGTGAGGTATGTAGG	15	+
chr6	103852977	103852989	CAGTCCGACGATG	17	+
chr6	105528963	105528991	ATATTATCACTATTACATAACATACTCAG	22	+
chr6	107236180	107236196	TGTGGAACACCTACATC	13	+
chr6	108508505	108508522	ATATCCCACTCAACCCTG	12	+
chr6	108854489	108854508	ATAACAATTCCCCTTTAGAA	13	+
chr6	111345268	111345296	TCTTTCTAAACATTTTATATCATTTAATG	30	+
chr6	111549764	111549781	ACTTTTATTCTTTACTAG	5	+
chr6	112194079	112194098	CGGCGGGGGCGGCGTGCGCG	3	+
chr6	114564760	114564775	CAGATGTAGGTGTTCC	4	+
chr6	114603048	114603062	AGGAAGTGCACTCGA	8	+
chr6	116448202	116448226	TCCAAATTTTTCATCTTATTTAATT	9	+
chr6	117047758	117047777	CATCAGGAGGTACTCCAGAG	58	+
chr6	117875374	117875396	CTATCTCCTTTCCAATATTTATG	5	+
chr6	121007822	121007843	AAGCAGGGCCGGGCCTGGTTAG	2	+
chr6	124617259	124617279	TTTCACATTCACCACCTTGGA	18	+
chr6	125384262	125384277	TGTTGGAGGTATCAGA	1	+
chr6	125404765	125404791	CTACACTATTTTTCCACATTTTCATAG	50	+
chr6	125629415	125629430	AGTGGGGAATATTGCA	68	+
chr6	126251201	126251221	CATCTATTACATAAAATAAAG	12	+
chr6	130428697	130428716	TGACAATAAATACTGATATA	111	+
chr6	132388599	132388617	TTTCTACAGTTAGATGATT	1	+
chr6	132439056	132439076	AGGAGTATTTGCTGAACTTAA	1	+
chr6	133665931	133665960	CATCTTTTCATTTACTCATTCCATCTTCAG	14	+
chr6	134821952	134821974	CAGGCGGAGGATGCAGTGAGCCG	1	+
chr6	135521271	135521291	AACTCCTACACCATTCAAACA	65	+
chr6	136246686	136246703	ATTCAGTGAAAACGAATT	1	+
chr6	136900079	136900103	CGGGAGGACAGCTTGAGCCCAGGGG	1	+
chr6	139096469	139096484	CCGCATGGAAGGGCCA	5	+
chr6	139501150	139501173	CCATCTCACCTCTTCATTCTCTTG	11	+
chr6	141171663	141171679	AGCTTGAGGAATAGACA	4	+
chr6	142408776	142408793	AGTCTCTTAGCTTCAGGT	1	+
chr6	142993840	142993858	AAATACTTTTCTCATTATG	1	+
chr6	143021598	143021620	GACCACTGTCTAAGGTCCTGGAA	1	+
chr6	144619270	144619287	TGTGTGGAGGCATAGACA	1	+
chr6	146803356	146803370	TGGTTCACCATGCGG	1	+
chr6	147120664	147120688	GGGGGGAGAAAAAAAAAAAAAAAAA	1	+
chr6	147527553	147527576	ACAATTACTTTTAAAAATATTATG	30	+
chr6	148894058	148894073	CGACTCCTGCATTAGG	15	+
chr6	150821328	150821343	TTACATTATTCCCTAG	8	+
chr6	151414877	151414894	CAACTGTGTGGCACAACA	1	+
chr6	155054986	155055015	TGGCCGCCGCCTCTTCCGCCGCCGGGCTCG	24	+
chr6	155129138	155129162	TTTACATTTTCATTCATAACAAAAA	9	+
chr6	155141378	155141401	TTACATATATACCATGGGAAAAAG	74	+
chr6	155289934	155289948	TACGAGTTGCATGAT	19	+
chr6	155471448	155471463	AATGATCGAAGTTAGG	1	+
chr6	156888214	156888229	AAGGTTGGCTGATCCT	1	+
chr6	157208863	157208891	CATAATCTCACCTCACCCCCAATTCTTTC	5	+
chr6	157305222	157305242	GCTGGGTTTCTTGCACCTGGT	32	+
chr6	157351206	157351224	ATTCTACAGTTTGACGATT	186	+
chr6	157904578	157904595	TGATGATGATGATGGGCC	13	+
chr6	158734922	158734944	TCTTAATTAAAGGGGGAAAAAAG	17	+
chr6	158782925	158782953	TCTACCTACCACATCTATTTCTCCTTATG	11	+
chr6	159540191	159540207	AAGCGGGGGAAAAGCCC	1	+
chr6	160252588	160252604	TGAGAGAACTTGGGTGG	1	+
chr6	161640932	161640956	CAGGCAGGCAGGCAGGCGGCAGGCA	10	+
chr6	161912375	161912392	TGAGAGGGCGTTGATGGG	27	+
chr6	162638938	162638951	ATCCGACTTCTAAG	6	+
chr6	163757039	163757056	GAAGTGTGGCGCTTTCTC	6	+
chr6	165276881	165276900	AGTTCTACAGTCTGTAAATA	1	+
chr6	165343229	165343245	TGTGGGAAGGCGCGGTC	16	+
chr6	166386461	166386477	TCCCCTTCCCCTCACCG	7	+
chr6	166422689	166422704	GCGCGGAAGATGTAAT	20	+
chr6	166796343	166796355	TCCGCACCAACGC	2	+
chr6	166823367	166823384	AAATTCAAACAATCTTCC	1	+
chr6	168492239	168492254	TCTGGAGCCGGTGGGC	1	+
chr6	170872950	170872972	ATTTTTATTAAAATTTCTAATAG	19	+
chr6	1636966	1636981	TGCAAGGACATAACCG	16	-
chr6	2213352	2213371	ATTTCTAATACTGTGGACAG	58	-
chr6	2999561	2999588	GCGCCGCTGGTGTACTGGTATTATGCAA	1	-
chr6	3148966	3148984	AGCACTGGCTAATTCTGTG	1	-
chr6	5733726	5733746	GTATTTTGGAAAGAGAGTCAA	50	-
chr6	7186791	7186807	AGACCACGGGTTCCTGT	1	-
chr6	7389760	7389784	TACCTTCCTAACTTCACCACTCTCT	17	-
chr6	9846989	9847008	TGTTGGTGGGAGCCCCAAGA	23	-
chr6	10417320	10417336	TATGGCCGCTGCTGGGA	10	-
chr6	10753023	10753043	AACACCAGGTGCTGTAGGCTT	1	-
chr6	11972633	11972649	GAGTGTGAATGCTGACT	1	-
chr6	13079746	13079761	CGAGAGGAGTGAAAAA	1	-
chr6	13932554	13932572	TAACATATGCAAGTTGAAC	20	-
chr6	14128140	14128155	GTACAGTGCGCTAAAG	1	-
chr6	14230792	14230806	TGGGGGATCGCCAAG	1	-
chr6	15354904	15354921	TTTTACAGTCCGGTGGTC	2	-
chr6	15514858	15514875	TCTGACGATCTGACGATC	304	-
chr6	16141216	16141234	TCTCTCTGAAAACTATTTA	21	-
chr6	21367584	21367601	AGAGAGTCAATTCAGGGT	14	-
chr6	21415517	21415536	TTAGTCTCACTTCCTTTCTC	1	-
chr6	22370865	22370883	TTTCCCGCCCCATGCACCA	1	-
chr6	23971981	23971997	ACACCCTCCCAAAAGGG	4	-
chr6	24103732	24103751	AACTTTTCCTACCCCCAAAG	13	-
chr6	24195595	24195611	TATAATAACAATATTTG	4	-
chr6	24542533	24542551	GAATGGGAATGGGGTATTG	2	-
chr6	26285633	26285654	ATAACATCCAGGGCATCACTAA	1	-
chr6	26319329	26319356	TTGCGTGTTCAAATCACGTCGGGGTCAT	70	-
chr6	26577755	26577770	GACGATCAGTAGCCGG	9	-
chr6	27271600	27271620	AGCGTGCTGGGCCCGTAACCC	1	-
chr6	27551234	27551254	TCGATTCCCCGACGGGGAGAC	1	-
chr6	27559637	27559665	GCCTGGATAGCTCAGTCGGTAGAGCATCA	2	-
chr6	28347653	28347680	TCTCATCTCATATCTTTAATTCATTCAG	9	-
chr6	28641595	28641612	AGGCGATCACGTAGATTT	13	-
chr6	28664969	28664988	CATAACTCAGTTGGGAGAGC	1	-
chr6	28726157	28726174	TGTGAGGCCCCGGGTTCG	29	-
chr6	28946539	28946553	CTCATCTTGGTCGTA	2	-
chr6	30026653	30026668	GGAAATGCCAGGCATC	1	-
chr6	30549563	30549582	CAATGTAACTGAAGGTGGAG	24	-
chr6	30584043	30584072	TCCCCTACCACCTATCTCTTCCCTGCCTTG	10	-
chr6	30669572	30669596	TACATTTTATTTCATAATCACAATG	16	-
chr6	31280333	31280355	CAGATATTATTCTAATTTAACAG	1	-
chr6	31485237	31485258	CTCACCTTATATTTTTCCTATG	38	-
chr6	31508321	31508343	ATCCCCCTTCCCTTCTTCCCCTG	17	-
chr6	31620603	31620628	TCCAAGGTCCATACGACCGTCCATAG	62	-
chr6	31827350	31827372	CAAAATCACCTTCCCTTTACCAG	9	-
chr6	31924767	31924787	AAAAAGGCATTGCTGGCTCTG	66	-
chr6	32805859	32805884	ACCCTGCGGCTGGGAGGGCTGTGGGG	36	-
chr6	33129080	33129096	CCAGCCTAGCCGGGCTG	1	-
chr6	33969552	33969570	CCCCGGGTTCAAATCCCGG	1	-
chr6	34248910	34248938	TTACCTCCACTCCACTCATCTACTATCAG	19	-
chr6	34649182	34649199	TGTTGGAAGGGTAATTGA	1	-
chr6	34714628	34714644	AGGGGATGAGCTGTGGA	10	-
chr6	36631249	36631266	CCCCCTCCTCAGGCACAG	1	-
chr6	38643281	38643307	CTCATTCTTTAAATTCATTCCTATATG	13	-
chr6	38644410	38644436	CAACTTTATCTCATTTAATACTCCCAG	15	-
chr6	40927450	40927466	AAATTCTTTGTCGGGGA	2	-
chr6	41207292	41207317	GGGTCGGCCTGGTTAGTACTTGGATG	48	-
chr6	41623430	41623444	ACCAAAGCGCTTGAG	11	-
chr6	43911499	43911518	ACCACTGGTCTGGAGATCTG	5	-
chr6	45019913	45019931	CGAATCTTCTATCACCGAC	33	-
chr6	45083830	45083848	ATTTCTTCTTATCATAAAG	11	-
chr6	46674131	46674149	TCTCTACAGTCAGATCATC	1	-
chr6	52129382	52129404	CATCATCTTCCTCATCTGAGGAG	61	-
chr6	52878472	52878495	CTTTTCCCATCCCTCCACAACAAG	79	-
[truncated: 3,352 more rows]
