# Supplementary material for: Advancing the functional utility of PAR-CLIP by quantifying background binding to mRNAs and lncRNAs
Source: Genome Biol. 2014 Jan 7;15(1):R2. doi: 10.1186/gb-2014-15-1-r2 (PMC4053780; doi:10.1186/gb-2014-15-1-r2)
Supplement: Additional file 25 — Is a table of re-analyzed PARalyzer output for clusters of at least 5 reads and 2 T-to-C conversions for the C17ORF85.rep2 library from [38]. [file gb-2014-15-1-r2-S25.gz › C17ORF85.rep2.clusters.csv]

chr1	4529021	4529041	CGTGTGTCGGCATCTCTCCCA	3	+
chr1	5817000	5817022	GTCTTGCGTCGCTCGATCTCTCA	4	+
chr1	8064569	8064592	CTTTCTCCTATACTCAGTCTCCCA	11	+
chr1	14338149	14338171	GGGTTTGAATCCCTGTTCTTCCA	9	+
chr1	23583083	23583104	ATCTCTCCTACTTTGTTTCCCA	3	+
chr1	24003213	24003232	GTGGCGAGCTTTGTCTCCCA	17	+
chr1	28246460	28246480	TTATCCTGGCCCAGTCTCCCA	3	+
chr1	35365880	35365902	GGAACAGGGGTCTCTGTCTCTCA	7	+
chr1	36023686	36023705	TCTTTGGGGGCTGTCTCCCA	3	+
chr1	37410208	37410230	GTAAGGGTTGCTGGAGTTTTCCA	6	+
chr1	40268213	40268233	ACGTGAAATCTTGTTCTTCCA	12	+
chr1	44964368	44964387	TACTATCATCAAGTCTTTCA	5	+
chr1	45102923	45102943	TATGCCTCTGGGCGTCTCTCA	4	+
chr1	45106661	45106681	ACGGGCATCTCCAGTTTCTCA	6	+
chr1	53704836	53704856	GTTAGAGTATTTGATCTCCCA	3	+
chr1	62626870	62626890	AGGTTTCATGTGAATTTCCCA	3	+
chr1	62739858	62739877	GTTGAGCTCGATTTCTTCCA	3	+
chr1	62855237	62855263	CCCGCCTTGGCCTCCCAAAGTCTCCCA	45	+
chr1	67955762	67955783	ATCCTCCCATTTCCGTCTCCCA	6	+
chr1	68027015	68027034	GGAGCCCCCCAAGTTTCTCA	3	+
chr1	69933013	69933034	TTTTTTCTTTTCAAGTCTCCTA	6	+
chr1	70849276	70849295	TATAGCTCAGTGGTCTTCCA	19	+
chr1	76845078	76845098	GACTTTTAACCTCATCTCCCA	8	+
chr1	77135210	77135232	GTGCGGGCTTTTTTTTTTTTCCA	4	+
chr1	79198568	79198588	TTTCTCTCAGGATGTCTCCCA	5	+
chr1	87957540	87957563	GAGCTTCTGGTTCCATGTCTCCCA	10	+
chr1	91041988	91042008	CTGCTGACCTCCAGTTTCCCA	7	+
chr1	92580792	92580813	AGGGGCCATCCACAGTCTTCTA	7	+
chr1	92592912	92592935	AGTTGACTCTAGTATGATCTCCTA	59	+
chr1	101473325	101473347	AAGAAAAGTGCTTTATTCTCCTA	5	+
chr1	107672656	107672677	CTAGCCACACTGGGCTCTTCCA	3	+
chr1	112547206	112547226	GTACTCTGAGAGCCTCTTCCA	3	+
chr1	116260439	116260459	GAGCAGGTTGAAGGTTTCCTA	5	+
chr1	116735361	116735383	TTCTTCTCTCACCACTTCTCCCA	3	+
chr1	117460800	117460822	TTCCAGCCTTACTTCATCTCCCA	4	+
chr1	146652238	146652259	CCCAGCTCCATGCCATTTCTCA	6	+
chr1	147137154	147137176	CTCAACCTGGGAATGGTTTTCCA	5	+
chr1	151867718	151867738	ATTTCATAACATATTCTCCCA	5	+
chr1	152082480	152082502	TCTCGTCTCCCGTTCCTCTCCCA	12	+
chr1	152224419	152224440	CTTTTTCCCTCAAAGTCTCCCA	5	+
chr1	154764176	154764197	GAGTGACTCTGTGCCTCTTCCA	17	+
chr1	157670515	157670537	CTTCCATCAGCTGCAGTCTCTCA	9	+
chr1	158443983	158444005	CTATCCTCTCCCATCTTCTCCTA	3	+
chr1	159564462	159564482	TTCAGTATTTTTACTCTCCCA	12	+
chr1	163852421	163852447	GCCTCCCAAAGTGCTGGGATTCTTCCA	29	+
chr1	167477245	167477267	AAAACTAACAGATGTGTCTTCCA	7	+
chr1	167662617	167662640	CGTTACCTTTGGGTGACTCTCCCA	11	+
chr1	168120207	168120236	GCTGGAGTGCAGTGGCACAATCTTCTCTCA	9	+
chr1	169797882	169797908	GTCTCACTATGTTGCCCAGGTCTTCCA	30	+
chr1	179406144	179406166	ATTGTAAAGCTTTGTTTCTCCCA	6	+
chr1	182458845	182458866	GGGTTACACCCGTGCTCTCCTA	4	+
chr1	191751076	191751096	GAAAAGGACATCTCTTTCCCA	4	+
chr1	201996367	201996395	TTGCCCAGGCTGGAGTGCAGTGTCTCCCA	398	+
chr1	207983865	207983883	GCTGAGGTTCCGTTTCCCA	3	+
chr1	208937566	208937586	TCATCTACTTCCTGTCTCCCA	3	+
chr1	210549969	210549991	CTGTCTCTATTCCCAGTCTCCCA	7	+
chr1	212053820	212053838	ATTACCCCACTGTCTTCCA	34	+
chr1	220727806	220727828	ATAATGTGTAGGATAGTCTTCTA	17	+
chr1	225328746	225328766	TACATACAATAACTTCTCCCA	4	+
chr1	227588510	227588532	ACTCATCATTCTCCCCTCTCCCA	3	+
chr1	228188828	228188848	AGTCCTGCAGTCGGTCTTCCA	13	+
chr1	231974291	231974312	GACTCCTTTCTTCTCTCTTCCA	14	+
chr1	232348557	232348578	TAAACTTTTTTTGTCTCTCTCA	3	+
chr1	234402262	234402284	CATCATATCCATACAGTCTTCCA	7	+
chr1	234637557	234637578	CCAGGTGCCGTGGAGTCTTTCA	10	+
chr1	235896883	235896904	CTGGATCACCTTTTTTCTCTCA	7	+
chr1	237778313	237778333	GCCATCTCCTCTTGTTTCCCA	7	+
chr1	243891237	243891257	AGCACTCAGCTACATCTCTCA	5	+
chr1	245133678	245133699	GGTTATCGTTAGGCATCTCCCA	8	+
chr1	245288971	245288993	GGCTGGGGCTGAGGGTTTTCCCA	8	+
chr1	246214547	246214575	TGAGTAGCTGGGACCACAGGTGTCTCCCA	12	+
chr1	248258475	248258497	GCCATTCATCCTTCTGTCTTCCA	13	+
chr1	5741408	5741431	TGGAAGAGGACCCTGAGTCTTTCA	9	-
chr1	6052305	6052326	GCCGCGGCGGGTCGGTCTCCTA	3	-
chr1	8565211	8565230	GTTGGTTGATACATCTCTTA	7	-
chr1	11346059	11346079	TGGCTTCGAAACTGTCTCTCA	5	-
chr1	13993677	13993697	GACAGCTCAGCTGGTCTTCCA	3	-
chr1	22283814	22283836	CTTCCGTGGGCGCTGTTCTCTCA	9	-
chr1	23123802	23123823	GACATTACGTCCATGTCTCCCA	9	-
chr1	26840631	26840650	CACGGTTACTCTGTCTCCCA	8	-
chr1	27646367	27646389	CTCAGCCCATCCCTGGTCTCCCA	3	-
chr1	28744447	28744468	TTTTTTTTTGTAGGGTCTCCCA	10	-
chr1	29215814	29215835	CAGGTGTTGCCTGGCTCTCCTA	3	-
chr1	31241943	31241965	CTGCCTCAGCCTCCTATCTCCCA	14	-
chr1	37500463	37500483	CTGGGCTGCCGCCGTCTCCCA	5	-
chr1	39333010	39333026	CTGCCTCACGTCTCCCA	5	-
chr1	42424537	42424558	CTTCCATTTCCTCAGTCTTCTA	5	-
chr1	47708179	47708198	GATACTATTCTAATCTCCCA	4	-
chr1	54439066	54439086	TCTCCACTTCCTTGTCTCCCA	6	-
chr1	55001497	55001518	TTGCCTTCTTTTCAGTTTCCCA	9	-
chr1	58931450	58931472	ATAATGACGGTTCCTGTCTCCTA	4	-
chr1	59061339	59061360	GCTCGGGAGTCAGACTTTCTCA	5	-
chr1	60938386	60938407	CCCTCTACCAAAACATTTCTCA	3	-
chr1	62267190	62267211	AGATTTTACTGCTGTTCTCCCA	5	-
chr1	62956104	62956125	AAAACATCTCTCTCTTCTCTTA	3	-
chr1	72805780	72805800	GAACTAGGCAAAATTTTCTCA	7	-
chr1	78478859	78478879	CCACCACCCATTCGTCTTCCA	7	-
chr1	79580813	79580835	GTTCATGTCTTTTTTTTCTCTCA	8	-
chr1	84407318	84407338	ATTACAATTAATTGTTTCCCA	6	-
chr1	84733078	84733101	CTTGGGATTACAAACAGTTTCCCA	11	-
chr1	87578356	87578375	GCTGGGGAGCCCATCTTCCA	4	-
chr1	91630389	91630409	GGGAGAACCTCCAGTCTCTCA	3	-
chr1	93305037	93305058	AGGACCTCTCTTCTGTCTTTCA	3	-
chr1	95143232	95143251	TGTCTCACGGTGGTCTCCCA	3	-
chr1	95183837	95183858	TTGGATTCTTCCTTGTCTCCCA	6	-
chr1	95398321	95398338	CTGGAGTGCAGTCTCCCA	11	-
chr1	96017938	96017956	TGGGGTATAGGGTCTTCCA	6	-
chr1	110715379	110715399	CTGGCGTCTCCCTGTCTCTCA	3	-
chr1	112525422	112525443	CTCTCTCCCCTCCTGTCTCCCA	6	-
chr1	114842106	114842128	CTTCTACCTCTTCCTGTCTCCCA	9	-
chr1	117452756	117452785	CCCGCCGCCTCTCCTCCTCCTCCTCTTCCA	6	-
chr1	151484110	151484130	CTCCCCTCCTCCCGTCTCCCA	14	-
chr1	155973826	155973846	AGCAGCAGCTGCTGTCTTCCA	4	-
chr1	159395062	159395082	CTGGGATTTTCTTGTCTCTCA	3	-
chr1	167502874	167502894	AGGCAACCTTTTCGTCTTTCA	9	-
chr1	168490636	168490657	TCATATAGCCCACAGTCTTCCA	3	-
chr1	173739728	173739752	TCACCTCTCGGGTTCAAGTCTCCCA	6	-
chr1	181186697	181186718	CTTTGATCTTTGGAGTCTCTCA	6	-
chr1	185359106	185359129	CATTTATTTAGGAGGCTTCTCCTA	6	-
chr1	187267583	187267604	GACTCCTAACTTCAGTTTCCCA	8	-
chr1	193411138	193411157	GTTCTCAGACCTGTCTCCCA	18	-
chr1	195473582	195473602	TGCCTATGCAAGTATCTTCCA	3	-
chr1	197415894	197415915	CTTAGACCCACAGCTTCTCCCA	5	-
chr1	200960857	200960878	CCCAGCCCTCTTCTGTCTCCCA	14	-
chr1	204061898	204061919	AGCTGATTCCCCTCCTTTCCCA	9	-
chr1	204136980	204137006	ATTACAGGCATGAGCCACTGTTTCCCA	22	-
chr1	206593864	206593887	CTAGTGGAGTGCTCTGGTCTTCTA	24	-
chr1	209861211	209861233	TCTTTCTCCTCCCTAGTCTCCTA	3	-
chr1	211050614	211050634	CTCCTGCAGCCCAGTCTTCCA	5	-
chr1	213056056	213056078	GGTTTGAATCCTGATGTCTCCTA	5	-
chr1	216008747	216008768	GGCTTTTTGGCTAAGTTTCCCA	11	-
chr1	218279413	218279438	AGCTGAGATCGCTCCACTGTTTCCCA	5	-
chr1	221497690	221497711	TCACTATATCCTAAGTCTCCCA	8	-
chr1	226335657	226335681	CCATGCCTGTAGTCCCAGTCTCTTA	7	-
chr1	226719362	226719385	TTCATTCTTCTTTTCTGTCTCCCA	6	-
chr1	227441396	227441421	GACTTCCTTTTTCTCCCCCTCTCCCA	4	-
chr1	229038137	229038159	CAAACTTCCCTTCTAGTCTCCCA	7	-
chr1	232549617	232549638	CTTTACACACTACAGTCTCTCA	6	-
chr1	235758530	235758550	CTGTCCTGTCCCCTTCTCCCA	4	-
chr1	236082523	236082542	GCCCCTCCGGCAGTCTCTCA	4	-
chr1	237552938	237552957	GGATTAGATACCTTCTCTCA	8	-
chr1	238492021	238492042	GGGGAGTTGGCAAATTCTCCTA	6	-
chr1	246955917	246955937	CAGTATTCAGTGGGTCTCCTA	7	-
chr1	247770142	247770164	TAAAACTGAAGAAAAGTCTCCTA	4	-
chr2	1598569	1598589	CTGCTGCCCCCTGGTCTCCCA	7	+
chr2	1642728	1642747	GATGTTCCCCCTGTCTCCCA	7	+
chr2	4984968	4984990	TCCACAAACTTCCCCGTCTCTCA	3	+
chr2	5228402	5228422	AGGATGCTGCCAAGTCTTCCA	6	+
chr2	6067324	6067346	ATTTTCCCTCCCCCTGTCTCCCA	4	+
chr2	8202523	8202545	TCCCTGGCTCCCACTGTTTCCCA	4	+
chr2	9450372	9450392	TTCTACCTCTCAAGTTTCTCA	4	+
chr2	13727559	13727580	AATTATCTTTCCCCTTCTCCCA	5	+
chr2	27729328	27729346	GCTGGTGGCTTTTCTCCCA	5	+
chr2	29522161	29522180	CAACTGTCGATGGTTTCTCA	4	+
chr2	33658332	33658351	CTATCCCACTAAGTCTTCTA	5	+
chr2	34665820	34665840	AAGTTGCATTTTGATCTCTTA	7	+
chr2	35156715	35156736	GGGGTGCTTTTTTGGTCTCTCA	4	+
chr2	40122289	40122308	CTCCGTGGACGCTTCTCCCA	3	+
chr2	41789518	41789539	GCCTGAATCTGCCATTCTCCCA	3	+
chr2	47663337	47663364	CAGGCTGGTCTCGAACTCTTGTCTTCCA	12	+
chr2	50178253	50178273	CATTTGATACTGGTTCTCCTA	6	+
chr2	51406936	51406957	ACCAAGTTTCTGCTGTCTTCCA	6	+
chr2	54822853	54822873	CTCTCTGGGGAGTGTCTTCCA	4	+
chr2	65558761	65558780	TGGGATTGAGGTGTTTCCCA	8	+
chr2	68265561	68265582	TGGATAACTGCTGAATCTCCTA	7	+
chr2	71949776	71949796	ACTACCTCAACCAGTCTTCCA	6	+
chr2	74572467	74572490	GGTTTGGGGTTTTTTTGTCTCTCA	8	+
chr2	77516999	77517021	TTCCTCTTGGCCCCTGTCTCCCA	5	+
chr2	78416286	78416306	TTATTATAATAATATCTCCCA	3	+
chr2	84713828	84713847	ATGGCTGTTTGCCTTTCCCA	5	+
chr2	98810146	98810178	CCTCCCGGGTTCACGCCATTCTCCTGTCTCCCA	43	+
chr2	100639694	100639714	TGAGATTTGCCTGGTCTTCCA	7	+
chr2	101222687	101222708	TTAAATATTTCCATGTTTTCCA	7	+
chr2	102284235	102284255	GTGGGTGTGGCTTATTTCCTA	5	+
chr2	103254531	103254551	GTGGATCCTCTCAGTTTCTCA	8	+
chr2	105756282	105756301	TTCCGAGTGGGTGTCTCCCA	5	+
chr2	114738266	114738290	GTTTGTTTTTTGTTTTTTTTTCCCA	3	+
chr2	115844045	115844065	TTTTTGTGACGGAGTCTCCCA	5	+
chr2	118506913	118506936	CCTGTCACACTACACTGTCTCCCA	16	+
chr2	120660103	120660126	TCACGGAGGCACTTGTGTCTTCCA	15	+
chr2	125526617	125526640	AAATCGACCCTGAAATCTCTCTCA	3	+
chr2	131058450	131058473	AGTAGGCCTTCGGGTTTTCTCTCA	4	+
chr2	131132664	131132685	TGTGCTGCCTCCCACTCTCCCA	9	+
chr2	142292614	142292633	TTCCTGTGGAGGCTCTCTCA	3	+
chr2	145327198	145327219	AGCAGGAGGTGTTCGTCTCCCA	13	+
chr2	159322474	159322495	ATCGGCAAGTGTCAGTCTTCCA	5	+
chr2	177657984	177658003	TGGGCACAAGGAGTCTCTCA	5	+
chr2	180453062	180453086	GCCTCGTCCTCCCCCTTCTCTCTTA	6	+
chr2	195679047	195679068	TTTCTAATATATATGTCTCTCA	5	+
chr2	196374231	196374252	TCCAGCTACTTCCAGTCTTCCA	5	+
chr2	209556659	209556680	CCACAGTGACCACTGTCTTCCA	3	+
chr2	214053042	214053064	CGGGGCCTTGAGCCTCTTTCCCA	15	+
chr2	214955082	214955103	GAGAAGCTCAACAAGTCTTTCA	5	+
chr2	220874272	220874295	ACTCAGTTATTCAACAGTCTTCCA	8	+
chr2	221510567	221510589	GGGAACCAAGTGTCAGTTTCTCA	9	+
chr2	222330023	222330044	TATAAGCCTTTTTTATTTCCCA	4	+
chr2	225720298	225720317	CCTTCCCCACCTGTCTCCCA	7	+
chr2	233641096	233641117	CAGTTTCTTTCCCTGTTTCCCA	7	+
chr2	239941786	239941808	TTCTGCCTCAAAAAAATCTCCCA	3	+
chr2	240027700	240027720	CGCCTCTGTGGCTGTCTCCCA	4	+
chr2	6443045	6443062	GGGGCTCCCTGTCTCCCA	9	-
chr2	7516445	7516466	TCCATCATATTACAGTCTCTCA	6	-
chr2	8205994	8206018	GCAATACTTTCACCTCCGTCTCCCA	13	-
chr2	10429910	10429932	CTCATCTCCAAATCTGTTTCCCA	5	-
chr2	20655655	20655686	GGCTCACTGCAACCTCTGCCTCCTGTCTCCCA	69	-
chr2	26280189	26280210	TCCTCCTGCCTCCAGTCTCCCA	4	-
chr2	27208690	27208713	GGCCACACTGTCTCTTCTCTCTCA	19	-
chr2	29773329	29773349	TCAGACAGCCATTATTTCTCA	6	-
chr2	41801079	41801100	GGAAGATTAAGTGATTCTCTTA	6	-
chr2	45151517	45151536	TCTCTGGAGGATCTCTTCCA	6	-
chr2	45354023	45354045	TTTAGACAACCAGGATTCTCCTA	4	-
chr2	49175074	49175094	AGTCTTTCATGGCTTCTCCTA	4	-
chr2	51099657	51099677	CAACCTCTACTTTGTCTCCTA	9	-
chr2	56742590	56742612	GTTCCAACTACTCCACTCTTCCA	5	-
chr2	77751394	77751414	GAATATCCTGGGGTTTTCCCA	8	-
chr2	80608642	80608666	TCCTCTCTGGCAGCACCATCTTTCA	22	-
chr2	81314217	81314238	ATTCCTTGCAAAAAGTCTTCTA	3	-
chr2	82410720	82410741	CGTGGCTCAACTGGATTTTCCA	4	-
chr2	83118122	83118141	AACTTACATTTAGTCTCCCA	5	-
chr2	85830588	85830610	CCCAGATTCCTCCGGGTCTCTCA	61	-
chr2	86000267	86000286	GCATGGTGTCCGGTCTCCCA	6	-
chr2	95582272	95582292	CAGGCATCTCAGGATCTCCCA	4	-
chr2	97498550	97498575	TGTGCCCTGGTGACTCCTGTCTCCTA	7	-
chr2	100615304	100615324	CCCATGGGGTGCTGTTTCCCA	5	-
chr2	108691765	108691788	TTGAGCCTAGAACCCAGTCTCTCA	3	-
chr2	115858538	115858558	CTGTAAGAATAAGTTCTCCCA	7	-
chr2	120996304	120996322	TCCCACCACCTGTCTCCCA	5	-
chr2	121040585	121040608	GTTTTTTTTTTTTAAAGTCTCCCA	6	-
chr2	122555502	122555531	CAGGCTGGAGTGCAGTGGCACAGTCTCTCA	44	-
chr2	122643875	122643895	ACAGTCTGATGCTATCTCCCA	12	-
chr2	123260522	123260541	CTAGCACACAATGTCTCCCA	5	-
chr2	124430535	124430556	CATCTCAGCTTCTCATTTCCCA	4	-
chr2	127773834	127773855	CTCTCTAGGGTCTCTTCTCCCA	3	-
chr2	137141696	137141717	CACCTCTCTCCAAAGTCTCCCA	3	-
chr2	142764534	142764556	AGAAAAAAAAATCAGGTCTTCTA	5	-
chr2	154405005	154405023	CCTGTTCGGGTGTCTCTCA	8	-
chr2	172727967	172727990	TCTCCCATTCCTCTCAGTCTCCCA	8	-
chr2	174818167	174818190	GGGATTACAGGTGTGGGTCTCCCA	16	-
chr2	181010012	181010033	GCAGCCATCCTCCAGTCTCCCA	5	-
chr2	188289611	188289631	TGTTGTCCATTTTGTCTCCCA	7	-
chr2	191187633	191187654	GGAACTGCCAGACATTTTTCCA	9	-
chr2	214797175	214797199	ACCCCAGCACTTTGGGAGTTTCTCA	9	-
chr2	220310566	220310586	CAGGGACTTAGGGGTTTCCCA	7	-
chr2	220931043	220931063	GCTGTGCTGCCATGTCTCCTA	10	-
chr2	221226242	221226262	TGGTCAGGGAACTCTCTCCCA	4	-
chr2	222288073	222288093	GGAATGATGCATTGTTTCCCA	3	-
chr2	222838287	222838308	TCATTTTCCTTTCAATTTCCCA	4	-
chr2	225301279	225301299	CTTTGTCTCCCTGGTCTCTCA	3	-
chr2	228465629	228465652	TTGGCGAGTTTGTTCTTTCTCCCA	3	-
chr2	231186205	231186225	CCACTAGGGGGGGTTCTCCCA	3	-
chr2	232915617	232915637	AGGCAGAGCCATTGTCTCCCA	6	-
chr2	233446972	233446992	CAAGGATCCCCTAGTCTTCCA	4	-
chr2	238676405	238676425	GGGTTGGGGGGTGGTCTCCCA	19	-
chr2	239492472	239492492	AATACTCTATAATATCTTCCA	6	-
chr2	239897863	239897884	CTGCTAGTGACAAACTCTCTCA	4	-
chr3	4074355	4074374	GTGGGAAATTAAATCTCCCA	4	+
chr3	6355303	6355323	CACTGTACTCTGGCTCTCCCA	7	+
chr3	7198332	7198352	AGCCTTGAAGTCAGTCTCCTA	3	+
chr3	9913060	9913080	AGGGTGCTGCTTTGTTTCCCA	7	+
chr3	10382604	10382624	GCCTTGGGCAACTGTCTTCCA	8	+
chr3	14199070	14199089	TCCGAGACCCCTCTTTCCCA	4	+
chr3	14236553	14236574	CACTGCTGGAGTTTGTTTCTCA	9	+
chr3	14678916	14678938	TAGGTGCTGCCTGGCTTCTTCCA	3	+
chr3	15772007	15772029	CACATAATCCCCAATGTCTCTTA	9	+
chr3	16579217	16579237	CAATCTCTTCTGTGTCTCCCA	6	+
chr3	21517193	21517215	CCATTAACTCTTTCAGTCTCCCA	5	+
chr3	23988756	23988775	CTGGTTTGAGCCCTCTTCCA	11	+
chr3	28870540	28870559	CAATCATAGTGGGTCTCTCA	7	+
chr3	31521483	31521504	TGGACAAACTTCTGGTCTTCCA	9	+
chr3	32939549	32939570	GCCTTGTATGTATCTTCTCCCA	15	+
chr3	35110965	35110987	CCTCCAATACTTTATGTCTCCCA	3	+
chr3	36808765	36808786	GGGTCAATAATTCCTTTTCCCA	4	+
chr3	36829217	36829236	TCTCCCCTCACCGTCTCCCA	14	+
chr3	37223456	37223482	CCCACCTCAGCCTCCTAAAGTCTTCCA	15	+
chr3	38111627	38111646	TTGCCCTTGGGGGTCTCCCA	8	+
chr3	40268395	40268417	TCCCTTTTCCTACCTGTCTCCCA	7	+
chr3	43895501	43895524	CCTGTGATCAGACTTGCTTTCCCA	16	+
chr3	48495787	48495812	AAACTGGCTGCTCCCTCTGTTTCCCA	8	+
chr3	48994244	48994265	GCCTCAGCCTCCTGATTTCCCA	7	+
chr3	49759604	49759623	AGTGGGCCACTTGTCTCCCA	12	+
chr3	50474298	50474315	GGTCTGGGCAGTCTCCCA	6	+
chr3	51482351	51482370	TTACCCTGTCAGATCTTCCA	3	+
chr3	51689708	51689727	GGAGCAAATATTGTCTCCCA	7	+
chr3	52348530	52348549	GTGGGTTGCTCTATCTTCCA	4	+
chr3	59077945	59077965	ACATTGTGCTGGTATCTTCCA	5	+
chr3	60912674	60912699	CCCCCCTCCCTCGTCTCCGTCTCCCA	3	+
chr3	63801260	63801282	CTGTCTTTGAAATACCTCTCCCA	6	+
chr3	68913718	68913739	TGAACCAGCCATTCTTCTCCCA	13	+
chr3	69454872	69454891	CTCCGATACCATGTTTCCCA	3	+
chr3	73074160	73074181	GTTCCAGTCTTGGTGTCTTCCA	3	+
chr3	80949504	80949524	TCTGTGTCTGGATGTCTCTCA	3	+
chr3	81495954	81495976	ACTTACTATTCATTAATCTTTCA	7	+
chr3	87599694	87599714	GAGGTCGGGGACAGTTTCCCA	3	+
chr3	87662501	87662521	GACTTCTTTATTCTTCTCCCA	5	+
chr3	90417298	90417319	CAAATCACCAAGAAGTTTCTCA	5	+
chr3	101283720	101283752	ACTTAACAATTTTGCAGAGATACATGTCTTCCA	13	+
chr3	102581640	102581661	CATGTAGCCAAATCTTCTCCCA	11	+
chr3	103535325	103535347	CAAATTTGAAATTTGGTCTTCCA	5	+
chr3	109828444	109828461	TGTCTTCCATGTCTCCCA	9	+
chr3	115384474	115384494	GGTCTTAAATTCCTTCTCCCA	6	+
chr3	116725775	116725797	CCTCTAATTCACAAAGTCTTCTA	5	+
chr3	118811276	118811302	AGGTTCAAGAGATTCTCCTGTCTCCCA	15	+
chr3	126985509	126985529	AGGGCCTGTAGCTGTCTCCCA	7	+
chr3	128109896	128109915	TTGGCATCGCCTGTCTCCCA	4	+
chr3	129672537	129672558	CTGCCTCAAACTCCTTCTTTCA	3	+
chr3	130228267	130228287	ATTTTCTAGGATCGTCTCCCA	4	+
chr3	130296997	130297017	GAGAATCAGGAGCATCTCTCA	6	+
chr3	144166648	144166669	CTCCTCCTGAGACTTTCTCCCA	6	+
chr3	152092202	152092224	GGGTCAGCCACCAGTGTCTCCCA	4	+
chr3	158059783	158059802	TTTTGGCCAGTTGTCTCCCA	5	+
chr3	161112325	161112347	TCCTGTCTGGGGTCCCTCTTCCA	3	+
chr3	167424999	167425019	TCCTCCTGGGGAGTTCTCCCA	4	+
chr3	178637905	178637928	TCCTCCTCCACCCTCAGTTTCCCA	17	+
chr3	179052957	179052973	CGGGCTGTAGTCTCCCA	3	+
chr3	179691385	179691406	ATTTCCCCTTTTTAATCTCCTA	4	+
chr3	183109587	183109607	TTTTCAGAGTACAATCTCCCA	4	+
chr3	183832274	183832299	CCGGGTGCGGTGGCTCATGTCTCCCA	28	+
chr3	187217941	187217961	AGGAGGAAAGTCGTTCTCTCA	4	+
chr3	189786257	189786274	CACACCCTTTGTCTCCCA	10	+
chr3	194629277	194629299	AGGTGCCCACCACAACTCTCTCA	7	+
chr3	196209997	196210018	CATTTAACATTCTCTTCTCCTA	5	+
chr3	197167883	197167903	TCCCCTCAGGGATGTCTTCCA	5	+
chr3	197182677	197182694	CTGACAGGACGTCTTCCA	3	+
chr3	114641	114665	ATACTACACTGAAGGCTGTCTTCTA	8	-
chr3	564504	564524	ACTCTACCATCAAATTTCCCA	3	-
chr3	4949439	4949459	CTTAGGCCGCCCAGTCTCCTA	3	-
chr3	10757909	10757930	ATTCCCTTCTAAAAGTTTCCCA	4	-
chr3	11715762	11715782	GAATCCTTCACTTTTCTCCCA	6	-
chr3	14571972	14571989	ATTCAATATTGTCTCCCA	7	-
chr3	18169982	18170002	GGTTTCATCATCTGTCTCCCA	4	-
chr3	21557817	21557838	AGTGGAATATTCTGGTCTCCTA	10	-
chr3	23938493	23938519	TGCTCTGTTGCCCAGGCTGGTCTCCCA	54	-
chr3	31656336	31656357	CTTGTGTTGCATTCCTTTCCCA	9	-
chr3	32168982	32169000	GTGACGGCTCAGTCTCCCA	3	-
chr3	35829967	35829989	GCCAATTCTCACAGCCTCTCCCA	8	-
chr3	37818993	37819014	CCTTACCAAGACTTTTCTTCCA	3	-
chr3	43548774	43548796	AATACAACCCACCCTGTCTCCTA	11	-
chr3	45081684	45081707	GCCTGAACCAGCCTTTCTCTCCCA	23	-
chr3	45094143	45094165	CCTTCCCTCCCCCTCATCTCCCA	6	-
chr3	48397024	48397043	GGGATGAAAGTGTTCTCCCA	3	-
chr3	50270212	50270233	TCTCTGTCCCCACTATCTCCCA	19	-
chr3	52007730	52007751	CCCCGGCGGGTCGCCTTTCCCA	5	-
chr3	54697861	54697883	GGCAGTGAAGTGGCCATCTTCCA	7	-
chr3	55846786	55846808	GTGTGGGGTTTCCCCCTCTCCTA	8	-
chr3	56386346	56386364	CTACTGATGCTGTCTCCTA	3	-
chr3	59896608	59896632	TTTTTTTTCCTTCTTTTTTTTCCCA	6	-
chr3	64571174	64571192	TGCATTGGAACGTCTTCCA	5	-
chr3	65166186	65166206	GTGGTTTTAGCTGATCTTCCA	29	-
chr3	70344752	70344775	AACCTCTTGGGCTCAAGTCTCCCA	24	-
chr3	72553988	72554008	TTACTTTGGCCCTGTCTCTCA	5	-
chr3	85114630	85114651	GAAGGTGTATTGAGATTTTCCA	13	-
chr3	85867480	85867500	CAGGTGGGAGAGCCTCTTTCA	9	-
chr3	97550277	97550299	TCTTTGATCCTCTGTCTCTCCCA	9	-
chr3	104851597	104851618	TAAACAAATGAATGGTCTTCCA	4	-
chr3	106220108	106220129	GGCATGATGGAACAATTTTCCA	7	-
chr3	107939601	107939621	AATTCCTCAGGCCCTTTCCCA	5	-
chr3	108992512	108992532	ATTGTGGGTTTCTTTCTTCCA	9	-
chr3	110236813	110236833	TAATCACCTTTTAGTCTTCCA	9	-
chr3	115185296	115185315	CAATTTGCACACGTCTCTTA	5	-
chr3	116569348	116569368	GGCAAATGATTGGGTTTCTCA	7	-
chr3	116839807	116839831	TTGTCTTTGTCCTCCCCATCTCTCA	4	-
chr3	129024694	129024711	TGGCGCTGCTGTCTCCCA	10	-
chr3	133960118	133960144	TCAGCTCACTGCAGTCTCTGTCTCCCA	17	-
chr3	133996614	133996634	TGGCATTTGATGTCTCTCCCA	5	-
chr3	141054308	141054330	CACACTTCTTATTTTGTTTTCCA	3	-
chr3	150617831	150617852	TCTCTCCAGTGGCAGTTTCCCA	5	-
chr3	153672872	153672891	TCGAAACAAGGTATTTTCCA	6	-
chr3	160542045	160542064	TCGGTTAGGACTCTTTTCCA	3	-
chr3	171118968	171118989	GGGTGATCCCTCACCTCTCCTA	3	-
chr3	171654711	171654736	CCCACCTCGGCCTCCCAAATCTTCCA	42	-
chr3	172468836	172468855	CTGGGGGCTTCGGTCTCCCA	5	-
chr3	176150989	176151006	TTGAGCCCAAGTCTCCCA	6	-
chr3	177971922	177971942	CTCTATCTTCAATGTCTCTTA	3	-
chr3	181644452	181644473	CTCTCCCGTCTCCCGTCTCCCA	5	-
chr3	181799347	181799368	TTTTTTGAATGGATGTTTCTCA	3	-
chr3	184589636	184589656	CATATCTATTCTTGTCTTCCA	9	-
chr3	184982424	184982444	AATCCAGCTAGTCCTCTCTCA	4	-
chr3	190583931	190583950	GCCAATCTATTTGTCTCCTA	7	-
chr3	190611645	190611665	TTTAAGAGCAAATGTTTCCCA	4	-
chr4	7383208	7383228	TGCAGGAAGCCCAGTTTCCCA	3	+
chr4	12214386	12214407	TACTTTAACCTGGTATCTCCCA	7	+
chr4	13036618	13036637	TGGTCAATGCTGGTCTCTCA	8	+
chr4	13750049	13750068	ACCATTCTGCCTGTCTCCTA	8	+
chr4	16737727	16737747	TTCCCACCTCCGGCTCTCTCA	5	+
chr4	18874570	18874597	TCTTGAAACATTTCTTTCCAGTTTCCCA	3	+
chr4	34699720	34699740	TACTCTTAAGGCAGTCTTCCA	3	+
chr4	38569114	38569136	CATTAGCTGCTCCCCGTCTCCCA	13	+
chr4	40161536	40161565	CAGGCTGGAGTGCAGTGGTGCAGTCTCCCA	26	+
chr4	42436928	42436948	TCCTGGACTGCCTGTCTCCCA	11	+
chr4	42669050	42669069	GATGTTGGGTTAATTTCCTA	7	+
chr4	44226840	44226860	ATTTTCAACCTAAGTCTTCCA	3	+
chr4	45211807	45211826	TAGCTGCTTGTGCTCTTCCA	4	+
chr4	49032041	49032064	CTCATTTTTTTTCTCAGTCTCTCA	3	+
chr4	54438360	54438381	TCTTTCCCACCAACGTCTCCCA	3	+
chr4	55810353	55810374	CTGGTGGCATGCTTTTCTCTCA	12	+
chr4	62036136	62036157	AACTCCTGTGCTGATTTTCCCA	7	+
chr4	71626374	71626394	CTTTCAGGGCATAGTTTTCCA	4	+
chr4	82574456	82574475	GGTACTTCACATGTCTCCCA	3	+
chr4	84399673	84399692	ACCAAACCGTTGGTCTCCTA	9	+
chr4	86886610	86886630	TTCTTTCCACCACGTCTTCCA	7	+
chr4	94076204	94076235	GGTGGTCTAGTGGTTAGGATTCGGCTCTCTCA	684	+
chr4	97912642	97912663	AGGACTCTGGGTTTGTCTCCCA	7	+
chr4	103678685	103678707	GCACCTCCCCCTTCTGTCTCCCA	8	+
chr4	107176315	107176335	GGTCTTCTATAATGTCTCTCA	3	+
chr4	107319450	107319472	AAAACCTTATTTACCCTCTCCCA	18	+
chr4	110593626	110593648	GGCTCCTGAGGCTTCTTCTCCCA	3	+
chr4	118514569	118514594	AGAAGACCCTGTTGAGCTTTCTTTCA	7	+
chr4	122245029	122245049	TTCTGGGGTACATGTTTCCCA	3	+
chr4	130786360	130786384	CTATGGATTTATAATTTATTTTCCA	5	+
chr4	141141675	141141696	GTTTTGCTCCTCTTGTCTCCTA	5	+
chr4	141269574	141269596	CCTGGCTAACATAATGTCTTCCA	4	+
chr4	145132354	145132373	CTTTACTGCCAAGTCTCCCA	4	+
chr4	147233071	147233092	ATTCCTACTGCTCCTTCTCTCA	15	+
chr4	153002200	153002221	GAATCTTGTCTTCCCTCTTCCA	8	+
chr4	153571715	153571734	CTTGGAATCAACGTCTTCCA	6	+
chr4	153898620	153898638	GTCGTGCTCTTGTCTCCCA	7	+
chr4	158077960	158077980	TACAGTTTGAGATCTTTCCCA	4	+
chr4	161466611	161466632	TTCTACACAAATCAGTCTCCCA	6	+
chr4	163802204	163802225	ACCTCCCCACTCCTGTCTCTCA	8	+
chr4	175073965	175073985	GTGGATGTCTTGGCTCTCCTA	18	+
chr4	181351515	181351536	GGAAGGCCTGGTCTCTCTTCCA	8	+
chr4	189545200	189545222	CTCCCTCAAGTTCTGATTTCCCA	7	+
chr4	189906763	189906783	CAGAGATTGAGCAGTCTCCCA	5	+
chr4	190200981	190201003	TCTTTGAGGAGCTCAGTCTCTCA	11	+
chr4	1768820	1768841	GCCTCTGGGCTTGGGTCTCCCA	10	-
chr4	4613264	4613284	AGCAGTCAGGGAAGTCTTCCA	3	-
chr4	6536772	6536790	TTGCCGCCCCTGTCTCCCA	10	-
chr4	8739109	8739131	GGGCCTTTTGGACACGTCTCCCA	5	-
chr4	16736859	16736881	TCCATCTCCCTTCCTGTCTCCCA	3	-
chr4	17316462	17316481	TGTCGGAACCATGTCTCCCA	3	-
chr4	18992214	18992234	AAACTTCATTTATGTCTCTCA	5	-
chr4	21321993	21322013	CTCACTCTTTCAAGTTTCCCA	7	-
chr4	24181170	24181190	AGCTGAACTACATGTCTCTCA	5	-
chr4	27129454	27129476	TGAACTGTGCCACCAGTTTCCTA	3	-
chr4	42317580	42317600	GCTCGCTCTCGGCGTCTCCTA	4	-
chr4	44899106	44899126	TTGTTTAAACACCATCTTCCA	4	-
chr4	57778097	57778120	ACGGGGGTCTTTCCACGTTTCCCA	6	-
chr4	63646060	63646083	AACTCAGAAGTGAAACCTTTCCTA	7	-
chr4	65649379	65649399	AGTGGTGGAATGGTTCTTCCA	3	-
chr4	69735482	69735502	CAGTTGGTTAGAGCTCTTTCA	3	-
chr4	83934857	83934876	GTTCCCGAGGTAGTCTCTCA	4	-
chr4	90408664	90408690	GCTCCCTGCAAGCTCTGCCTTCTCCCA	3	-
chr4	93618903	93618923	TTAAGAGTGTGCTGTTTCCCA	10	-
chr4	104892853	104892873	TACCAGGACTCAAGTCTCTCA	9	-
chr4	111506103	111506122	GGCTGTGGTATTGTTTCTCA	5	-
chr4	115056988	115057008	TTCATCATCTTAGGTTTCCCA	5	-
chr4	121654370	121654390	CAGGCTTTCATTTGTTTCCCA	4	-
chr4	126788282	126788299	AGGTGTGGAAGTCTCCCA	5	-
chr4	130014463	130014483	CCAGCAATCTTCAGTCTCTCA	5	-
chr4	131239525	131239548	CTACATCCTTTACTCTGTTTCCCA	5	-
chr4	133526730	133526750	GGAGCCAGCATTTGTTTCCCA	3	-
chr4	134890257	134890279	AACATCAAACTCTCTGTCTCTCA	6	-
chr4	135437563	135437584	AAGATGAGATTTCCCTCTCTCA	9	-
chr4	153245637	153245657	CCTGGCATTACCTGTTTCCCA	6	-
chr4	156537352	156537372	CACAAAATTATCTGTCTTCTA	3	-
chr4	160278719	160278742	CTGCCTCGGCCTCCCAATCTCCCA	17	-
chr4	164477087	164477107	GTACACGAGCACTGTCTCCTA	7	-
chr4	168548761	168548782	ATATTTTACACCTCATCTTCCA	3	-
chr4	173924340	173924361	TCCTCTCCATCCCAGTCTCCCA	3	-
chr4	178058213	178058235	CTGGCAGACACACAGTTTTTCCA	9	-
chr4	181912522	181912541	GGAGAGGAATGAGTCTTCCA	4	-
chr4	182023802	182023824	CCTCAAGTTCTCTCTGTTTCCCA	7	-
chr5	2862247	2862268	GTAGCCTGGGCCCTGTCTCTCA	5	+
chr5	4098081	4098101	CTGGTGCCTGCTGATTTCCCA	3	+
chr5	5708283	5708305	CTTGACTCCTCTCCTGTCTCCTA	3	+
chr5	6629488	6629508	GACATCGTATGGTTTCTCCTA	9	+
chr5	9330211	9330231	TACTAGGCTGATATTCTCCCA	5	+
chr5	11214879	11214900	TCCTGAGCAGGTTGTTCTCCCA	4	+
chr5	11666382	11666403	TGGTCTAAGGCTGTGTCTTCCA	5	+
chr5	17848109	17848128	CCAGGCAACATAGTTTCCTA	6	+
chr5	18243130	18243152	TGGGTAGTGAGGGCTTTCTCCCA	6	+
chr5	24095961	24095980	CGTAGTTCAGTTGTCTCCCA	3	+
chr5	36882265	36882286	ATTTGAAATAGTCTTTTTCTCA	3	+
chr5	37932878	37932899	CTGAAGTTGGTGAGGTCTCCCA	12	+
chr5	38287182	38287201	TACAAAATTCTTGTCTCCCA	12	+
chr5	41533077	41533097	ATTAGCTCATCTGGTCTCCCA	5	+
chr5	55151551	55151570	GAAATGTGTAGCGTTTCCCA	3	+
chr5	55945635	55945656	GGTGGAGGGGCCGTGTCTCCCA	14	+
chr5	56410907	56410928	CCTTTCTGGGTTGGGTTTCCCA	12	+
chr5	59352823	59352844	GAAACTTAAAGGAATTTTCCCA	13	+
chr5	66000587	66000617	CAAAGTGCTGGGATTACAGGCGTGTCTTCCA	32	+
chr5	66346092	66346113	AGCAGGTGTGGTGCCTCTTTCA	3	+
chr5	66493447	66493469	TATTTGGTGTTACTGTTCTCCCA	10	+
chr5	67292527	67292549	CAGGTGGTGTTTGGTTTCTCCCA	12	+
chr5	71364227	71364248	TGATGCCACTATCTGTCTCCCA	8	+
chr5	80483231	80483253	TCAAAATTCCTTCCAGTCTCCCA	7	+
chr5	97435706	97435726	AAGCAGTTATTTATTCTCCCA	7	+
chr5	98102667	98102695	ATTACAGGCGTGTGCCACCACGTCTCCTA	3	+
chr5	104861491	104861521	ATTACAGGCGTGAGCCACCGCACCTCTCCTA	24	+
chr5	111743338	111743360	ATACCCTTTTTTCCAGTCTTCCA	8	+
chr5	116247591	116247611	GCGTGTGGGCTTTGTCTCCCA	5	+
chr5	119994688	119994710	GTGGGTTTTCTCTTTCTCTCTCA	7	+
chr5	130398232	130398261	CCAACATGGTGAAACCCTGTCTTTCTTCCA	16	+
chr5	130520528	130520549	GAGATGAGGCTTTGCTCTCCCA	6	+
chr5	133238449	133238470	TTCATCTTATCACTGTCTCCCA	4	+
chr5	134845316	134845336	CAAGAGCTCTCCAGTCTTCCA	3	+
chr5	139193223	139193243	TCCTGAGCCGCCTGTCTCTCA	4	+
chr5	141204986	141205011	CTCCTCCTGCCCCTGCCCCTCTCCCA	3	+
chr5	141712943	141712962	CTGACTTGGAGGTTCTCCCA	4	+
chr5	142030428	142030448	GAGGGACATGGAGATTTCCTA	6	+
chr5	142067182	142067202	ATTTTGGACAATGGTTTTCCA	11	+
chr5	142377980	142378000	GACATGCCCTAATCTCTCCCA	3	+
chr5	142724036	142724056	AAAGGGTTGCTAACTTTCCCA	7	+
chr5	147482106	147482126	GGTGCAGAATAATTTCTTCTA	5	+
chr5	147640694	147640715	CTTCATCTTCTCTTGTCTCCCA	5	+
chr5	150474540	150474560	AGGAGCTAGTCTTGTCTCCCA	8	+
chr5	153701475	153701495	GGTTTTGTATGGAATCTTCCA	4	+
chr5	161633053	161633073	AGGATGCTTCCAAATTTCTCA	7	+
chr5	162308037	162308055	GCTTTTTATCCGTCTCCCA	4	+
chr5	166605576	166605595	CCCTTCCACACTGTCTCCCA	4	+
chr5	174063233	174063253	TAGCTCAGCTGGGCTTTCTCA	5	+
chr5	178267732	178267755	AGGAGGAGGAGGAGGAGTTTCCTA	11	+
chr5	1857033	1857052	CTGGTCCCCACCGTCTCTCA	3	-
chr5	3354719	3354738	ATGTTTTCCAATGTCTCCCA	3	-
chr5	3960891	3960912	CCTAGCCATTATTTGTTTCCCA	7	-
chr5	9424697	9424717	GTTGAAGGCTTTCATTTCTCA	8	-
chr5	13443015	13443037	TAGCTGTAGGAAGAGATCTCTCA	5	-
chr5	13623119	13623143	CTTTTTTTTTTTTTTTTGTCTCCCA	7	-
chr5	14124871	14124891	AGGCCCCACTGCTGTCTCTCA	7	-
chr5	16680899	16680924	TGCCATGTGGGCCAGGCTGTTTTCCA	11	-
chr5	18120374	18120394	TCTGACCTTTTGGGTTTTCCA	6	-
chr5	19146235	19146256	AGGCATATGGCTACCTCTCTCA	5	-
chr5	20476018	20476039	AGACACATCTAAATGTCTTCCA	9	-
chr5	30050084	30050104	TAAGCTTTTGGGAGTCTTCCA	5	-
chr5	30208515	30208534	GGTGAAATAGAATTTTCCCA	6	-
chr5	34494462	34494484	CGCTTGCTTCCTCCTGTCTCCCA	14	-
chr5	35184302	35184322	TGAAAGCTTAAGGGTCTCCCA	5	-
chr5	35439061	35439081	GCTCACAAGAACCGTTTTCCA	4	-
chr5	35482149	35482169	TTACATTTAGTAGTTCTCCCA	4	-
chr5	36552841	36552859	TATCGTCTAGAGTTTCCTA	5	-
chr5	38729666	38729692	TTGAGACGGAGTCTTCTCTGTCTCCCA	10	-
chr5	40784842	40784862	CTAATAATGCCAAGTCTTCCA	36	-
chr5	61876752	61876772	GTAGAGCACTGTTTTTTTCCA	27	-
chr5	65794697	65794717	GCCTAGCACCACTGTCTTCCA	3	-
chr5	72430942	72430963	GAACTGCCAGGTATCTCTTCCA	6	-
chr5	72822567	72822587	CGACTCCTCACCTGTCTTCTA	4	-
chr5	72829050	72829071	AAGAGATGGCAAATGTTTCCTA	7	-
chr5	74569977	74569999	ATGGGGAGAGGGAATGTCTCTCA	4	-
chr5	75498079	75498099	TGCTGAACACAGCATCTCTCA	4	-
chr5	82625068	82625087	TGTGGGGTTGCACTCTTTCA	3	-
chr5	84933448	84933470	CATCACCTCTCCCATGTCTCTTA	4	-
chr5	85971581	85971600	GGCCCTGTGGATGTCTCTTA	3	-
chr5	87376844	87376863	GTCTTCTGCTTGTTCTTCCA	65	-
chr5	105239783	105239805	CTTCTTTCCCCCAAAGTCTCCCA	6	-
chr5	107974350	107974374	ACAATCCTCCCCTCTCAGTCTCCCA	5	-
chr5	115371541	115371563	AGGATTCTTCCCTCAGTCTCCCA	7	-
chr5	117219651	117219671	AAGAGAACTGGGCATCTTTCA	3	-
chr5	122353745	122353765	TTATGGCCCTGGTGTCTCCCA	6	-
chr5	131213287	131213309	GCTGGAGTGCAGTGGCTCTCTCA	63	-
chr5	134704661	134704681	GCCATGGCTGCATGTCTTCCA	3	-
chr5	141361108	141361128	GTATTAGCCCACTGTTTCTCA	5	-
chr5	151105961	151105991	CAACCTCTACCTCCTGGGTTCAAGTCTCCCA	63	-
chr5	154283294	154283313	CTCCCGGTTACTGTCTCCCA	3	-
chr5	166928986	166929009	TCATTTTTACTTCCAAGTTTCCCA	8	-
chr5	173902182	173902202	GTTATGTAGGGAAGTCTCCTA	5	-
chr5	174143105	174143124	TCCCTGTTGCAGGTCTCCCA	5	-
chr5	178667436	178667458	TGCCGCCTTGTCACGGTCTCTCA	6	-
chr6	763237	763258	TCATCTCCCCACACGTCTCCCA	11	+
chr6	5593700	5593721	TTTTTATGCCCATCGTCTTCCA	4	+
chr6	7899829	7899849	TCTGCAGCATCCAGTTTTCCA	7	+
chr6	18532008	18532029	ATGGATTGGTGCCTTTTTTCCA	5	+
chr6	33650850	33650871	TGGGGGGGGTCTCTGTCTCCCA	6	+
chr6	34286939	34286958	GTGGAGGTTTTCCTCTCCCA	3	+
chr6	37688315	37688335	TCTCCCCAGAAGAATCTCTCA	5	+
chr6	40676547	40676568	GAAGACATGTCACCCTCTCTCA	50	+
chr6	43461518	43461539	TTCTGAAGAGATTTCTCTCTCA	4	+
chr6	47586055	47586076	AAAAAAAACGAGTAGTCTTCCA	3	+
chr6	52446834	52446866	TGCAACCTCTGCCTCCTGGGTTCAAGTCTCCCA	150	+
chr6	62303405	62303426	TTTTTCTCTCCTTAGTCTCTCA	3	+
chr6	67179464	67179485	AGCTACTGGATGGTCTTTCCCA	14	+
chr6	70324556	70324576	TCTTTGGCCAGGAGTCTCCCA	5	+
chr6	74586746	74586767	TTATGCCCAACATTGTCTCTCA	9	+
chr6	93639436	93639455	TCTACTACTAAAGTTTCCCA	3	+
chr6	93851840	93851860	CTTACAGCCAATCCTCTTCCA	3	+
chr6	97473506	97473525	AAGGGCCTACCAGTTTCCCA	3	+
chr6	104141192	104141212	GATGGAACTTTAAATCTCCTA	3	+
chr6	105193650	105193670	GATTCAAAATCATGTCTCCTA	5	+
chr6	105369073	105369096	CGCTCTCCATCCTTCCATCTCCCA	6	+
chr6	106226695	106226715	TGGGGATAATAGGTTCTCCCA	7	+
chr6	109717849	109717869	TCCCACCTTACAAGTCTCTTA	7	+
chr6	109768245	109768264	GTCTCTCTGGAGGTCTCCCA	5	+
chr6	110504024	110504045	CTTCTTCCTTTCTTGTCTCCCA	4	+
chr6	110638512	110638533	TTCATCTCCTACTATTCTCCCA	7	+
chr6	112564199	112564220	CTCCAGTCCCTGATCTCTTCCA	3	+
chr6	114675434	114675453	TTTTACATATATGTCTCCCA	3	+
chr6	116626401	116626421	CTTAGCTGGTTTGATCTCCCA	8	+
chr6	119849001	119849021	ATCACCATACCCTGTCTTTCA	6	+
chr6	128310408	128310429	TGGTTCTTTCTGAAATCTCCCA	9	+
chr6	132192291	132192313	ATCTTAGGCCCTCAAGTTTCCCA	6	+
chr6	133692484	133692504	TCAGCACTATCCAGTTTCCCA	3	+
chr6	135893043	135893062	CAACAGTGGGAACTTTCCCA	4	+
chr6	143243239	143243260	TCCCATTTTTCACAATCTCCCA	4	+
chr6	151274288	151274308	GAATCAGTACCGTGTCTTCCA	9	+
chr6	152440395	152440415	CTCGGCATGTTGAATTTCCCA	10	+
chr6	161568767	161568787	CTTTGGAAATGAGATCTCTCA	6	+
chr6	166667151	166667170	GCCTTTGAAGTCGTTTCTCA	5	+
chr6	168476136	168476156	GTAACAGGTCTGGGTCTCTCA	5	+
chr6	170031774	170031793	CTGAATCCCGGGGTCTCTCA	5	+
chr6	170362435	170362455	TCCTGTGGGTACAATCTCCTA	3	+
chr6	625374	625395	GGCCTCCCCCCTCCGTCTTCCA	6	-
chr6	2468497	2468519	CTCCCTTCCCTCTCTGTCTCCCA	5	-
chr6	7104707	7104730	CCCCTTCCCCCTCCCTGTCTCCCA	7	-
chr6	11109659	11109678	AATTATATCGAAGTCTCCCA	3	-
chr6	12720322	12720344	TGGAGGTCCTGGCCAGTCTCTCA	6	-
chr6	15080758	15080776	GGCCTGTGTCTGTCTCCCA	4	-
chr6	21482739	21482758	CTGGTGTTCTTTGTCTCTCA	6	-
chr6	21687847	21687867	GATGAGGCTTACTGTCTCCCA	3	-
chr6	22465762	22465783	ACTTATAAGTCAGTGTTTCTCA	11	-
chr6	23246302	23246323	GGTTGTAGGATGCTCTCTCTCA	12	-
chr6	27631976	27631999	GTGATCCGCCCGCCTCGTCTCCCA	14	-
chr6	28086102	28086124	CCCCCTACCTCTCCACTTTCCCA	3	-
chr6	30067101	30067123	CATTTTCACATGGCCGTCTCCCA	3	-
chr6	32943616	32943637	ACTTTCTCCTAACTGTCTCCCA	4	-
chr6	37511921	37511940	TTCCTCCCTCCAGTCTCCCA	8	-
chr6	38621183	38621204	CACCTCCATCCCCAGTTTCTCA	8	-
chr6	45635842	45635861	GGCTGGCTTCCTGTCTCCCA	12	-
chr6	48472789	48472808	TTGTCCATATAAGTCTCCCA	5	-
chr6	52531040	52531063	AAACCACAGCTAAGGGATTTCCCA	9	-
chr6	54673798	54673818	CCTTAAATGAGGCTTTTCCCA	5	-
chr6	65375653	65375673	AGTAAGAGCATAGCTTTCTCA	4	-
chr6	71535687	71535706	AATGAAGAACACGTTTCCTA	4	-
chr6	76012855	76012876	ATCTAACCCATTCAGTCTCCCA	7	-
chr6	82804442	82804462	TGCTGTTGCTTATGTCTTCCA	4	-
chr6	84068369	84068389	AGTTTCATTGGGGTTCTCCCA	6	-
chr6	88143975	88143995	ACTACAGGCATGTGTCTCCCA	30	-
chr6	89746818	89746840	AATGCTGGGCTTTCTGTCTCCCA	5	-
chr6	90504479	90504503	TCAAGGACACATCCCCAGTCTTTCA	9	-
chr6	100903695	100903715	GCCGCTTCGGGGTGTCTTCCA	5	-
chr6	102493955	102493981	TTAAATAATGACCTTCTTTGTCTCCTA	13	-
chr6	109294622	109294644	ACAGGTTTGAATTCTGTTTCCCA	4	-
chr6	110388029	110388048	TGGTAGCCATGTCTCTCCCA	7	-
chr6	112895081	112895102	TCAGGTGGGCAGTTTTTTCTCA	7	-
chr6	119206334	119206357	CAGGCTGGAGTGCTCTGTCTCCCA	4	-
chr6	132078570	132078589	GCTGCTGCTTCCGTCTCCCA	8	-
chr6	141992201	141992224	TCTTCTTCTTTTTTCTGTTTCCCA	3	-
chr6	147369523	147369543	GCTGTTGTAAAAGCTTTCCCA	5	-
chr6	149128710	149128731	TGCTCCAGCCCCCTGTCTCCTA	6	-
chr6	151197873	151197895	TTGGCTCACCTCCTTATTTCTCA	5	-
chr6	153492721	153492744	TGCAACCTCCACCTCTGTCTTCCA	9	-
chr6	154294541	154294562	CTTTGTCCTACATTGTCTCCCA	5	-
chr6	161410525	161410547	AACTCCTGGCCTCAAGTCTCCCA	13	-
chr6	162841011	162841029	GTGGAGAAACTGTCTCCCA	9	-
chr6	166249169	166249189	GGCGGGAGCTCCGGTCTCTCA	7	-
chr6	170597879	170597900	ACGTCTTCTCCCCTCTCTCCCA	7	-
chr7	1624335	1624357	CCTGGGGCCTGGGACGTCTCCCA	5	+
chr7	3526190	3526210	CCCTGCTGTGGCTGTTTCCCA	5	+
chr7	7143646	7143666	GTCTGGTGGCTTTGTCTCCCA	3	+
chr7	14824069	14824094	TGCAGCCTCTGCCTCCCAGTTTCCCA	12	+
chr7	16357627	16357647	AACTTGGCTTTACTTCTCTCA	4	+
chr7	18028543	18028560	AATGGCTAGCGTCTTCCA	4	+
chr7	50519251	50519272	TGGAAAAAGAAAATGTTTCCCA	3	+
chr7	63874047	63874068	CACTCACTTTCTCAGTTTCTCA	3	+
chr7	64061031	64061055	ACCTCCCGGGCTCAAGCATTTCTCA	15	+
chr7	69795711	69795732	ATCTTAACAATACTGTCTCCCA	4	+
chr7	77746385	77746406	ATGAGTTTGCAGGTGTCTTCCA	5	+
chr7	89297046	89297066	GGGCTGGATACAAGTTTCCCA	4	+
chr7	90329846	90329865	GAAATCATTCGAATCTTCTA	4	+
chr7	98479486	98479516	TCAAACTGATAAGATCTGATTGCTTCTCTTA	7	+
chr7	99429173	99429195	TCTCTTTTTCCTCCAGTCTTCCA	6	+
chr7	101530068	101530089	CACCTGCTCCTCCTCTCTCCCA	9	+
chr7	101896124	101896146	CTTAGCTCAATTGGATTCTTCTA	13	+
chr7	111258694	111258717	TAGAACTGCCTTTGAGATTTCCCA	7	+
chr7	111859712	111859734	AGGCTAGAGTGCTGTGTCTCCCA	3	+
chr7	129617090	129617116	CCACGCCCAGCTAATTTTTGTCTTTCA	19	+
chr7	133044619	133044641	TTTATTTTGTTTTTGATCTCCCA	5	+
chr7	136568007	136568028	CTTCAGCCTCCGGTGTCTCCCA	3	+
chr7	140592310	140592331	GAGGAACATTTAAAGTTTCCCA	3	+
chr7	147148145	147148167	GCTGGAATATCTCATTTCTTCCA	14	+
chr7	151377856	151377873	GTGCAGGGGTGTCTCCCA	3	+
chr7	154670461	154670480	CGGTGGGCTCCTGTCTCCTA	8	+
chr7	155124830	155124850	CTGGGTGCTTTCTGTCTCCCA	5	+
chr7	155600189	155600212	GTCCTCCGCCTGGGGAGTTTCCCA	5	+
chr7	157646842	157646866	TCCCTGCCTCCGCCTCCCTCTCCCA	4	+
chr7	158468251	158468273	ATGGTCGGGGGCATCATTTCCCA	18	+
chr7	4937209	4937229	GTTCCGCTAGGAGCTTTCCCA	11	-
chr7	16370482	16370501	GTTGGGTATTTTGTTTCCCA	7	-
chr7	28095318	28095338	TATGTGCCAGCCGCTCTTCCA	3	-
chr7	29218818	29218839	AGCCTTCTGAAGGGTTCTCCCA	61	-
chr7	31410527	31410546	GCCTGGGGGTCTGTCTCCCA	4	-
chr7	34687898	34687918	TATGGTGCATATTGTCTTCCA	3	-
chr7	42055874	42055894	GCTCTGGGTTCATTTCTTCCA	4	-
chr7	46791294	46791314	GTGGGAAGCCTACCTCTTCCA	4	-
chr7	48657103	48657120	CTGGGCAGATGTCTCCCA	3	-
chr7	50226710	50226731	TTATCTTTATTTTCTTCTCCCA	3	-
chr7	56291658	56291679	ATTTCCCCTTTAATGTCTCCCA	3	-
chr7	64731530	64731549	TGAGAGCCACCTGTTTCCCA	3	-
chr7	91416581	91416601	GGGGGATTTCTCAGTTTCTCA	4	-
chr7	92809101	92809124	CTTCCCTCCCCTTCCTGTCTCCCA	3	-
chr7	96470969	96470988	ACATAGGGCAGTGTCTCTCA	4	-
chr7	104068352	104068372	GACTGCCGGTGATATTTCTCA	4	-
chr7	115335898	115335917	CAAGGGGTCCATGTCTCCTA	6	-
chr7	121588588	121588605	CAGATGAAATGTCTCCCA	4	-
chr7	124116104	124116122	TGCTCTGGTGGTTCTCCCA	3	-
chr7	124774585	124774605	CACCGTTGGTGTACTCTTCCA	5	-
chr7	126992674	126992694	GGTTCAGTGCATTTTCTCCCA	3	-
chr7	129801512	129801531	GCAGGACAACTAGTCTCTCA	4	-
chr7	130009281	130009303	CCTGCCAGTCCCATCATTTCCCA	6	-
chr7	131242687	131242708	GGCCTGGGGTCTGCGTCTCCCA	3	-
chr7	140166091	140166112	TGAGCTGGGTTTAGATCTCTTA	5	-
chr7	150129019	150129039	TTTCCCCCTTCAAGTCTTCCA	3	-
chr7	155146114	155146134	GGGTGGAGGTGGGGTCTCCCA	6	-
chr7	155358734	155358754	CCGTCTCCCTGCTGTCTCTCA	6	-
chr7	157586393	157586412	CTGGGGGACGGTGTCTCCTA	7	-
chr8	1830878	1830906	CCGCTCCTTCATCAGGACCAAGTCTCTCA	14	+
chr8	4028820	4028839	CTACGCCAGGCTGTTTTCCA	4	+
chr8	4431492	4431515	TCTCCACCAAGCTCAAGTCTCCCA	3	+
chr8	5557649	5557670	AGTTTCTTTGATTTTTCTCCCA	5	+
chr8	11126084	11126104	TGATACTCTGCTTCTCTCCTA	4	+
chr8	13185004	13185026	GCGGTGGGGGTGGGGGTTTCTCA	9	+
chr8	17100979	17100995	TAAATTCCTGTCTCCCA	3	+
chr8	19125775	19125795	CTCAACTCAATAAGTCTTCCA	8	+
chr8	23868727	23868747	GGGTCTTCTCCCTGTCTTCCA	3	+
chr8	24803515	24803536	ATTGTTTATTAAAAATCTCCCA	13	+
chr8	26644257	26644279	GGGTTGGGGGGGGGGGTCTCTCA	11	+
chr8	29668974	29668995	CCAGAGTGTCAAATGTCTTCCA	4	+
chr8	32810108	32810129	CTTTTATAATGGGTCTTTTCCA	7	+
chr8	34315994	34316015	TTTCCTCACACTATGTTTCCCA	6	+
chr8	39716262	39716282	TTGGTCCCAAGGGTTCTCCCA	17	+
chr8	50536442	50536461	TACAGTCCCGTTTTCTCCCA	4	+
chr8	51661402	51661421	GCTCCACTGACCGTTTCCCA	4	+
chr8	58892547	58892566	GTGGAGTTTCCAGTCTCCCA	5	+
chr8	71097073	71097092	ATCTGGAGGGGTGTCTCTCA	6	+
chr8	82233711	82233730	TGGCTTCCCTATGTCTCCCA	9	+
chr8	85077218	85077245	CTCCTGCTTCAGCCTCCCAAGTCTCCCA	203	+
chr8	89813274	89813293	GGGTGAGAAGAGGTCTTCCA	3	+
chr8	95174528	95174548	GAGTGGGCTCTCTGTTTCCCA	3	+
chr8	97394888	97394908	AAGCAGAACTGGTGTCTTCCA	3	+
chr8	100441797	100441818	GCTCCATTCTTCCAGTCTCTCA	5	+
chr8	119800345	119800365	GCCACCCCCTTTTGTTTCCTA	4	+
chr8	122209876	122209899	GTGATCCTCCCGCCTTGTCTCCCA	9	+
chr8	124511195	124511211	TGCTGGGCAGTCTCCCA	6	+
chr8	134613019	134613038	CATACCCTATTTGTCTTCCA	5	+
chr8	135594008	135594038	TGGTAGAGGCAGGGTTTCACCATGTTTCCCA	15	+
chr8	137077121	137077140	AGTAACTAGGGTTTCTTCCA	4	+
chr8	142686381	142686400	AGCTGAGTTCTGGTCTCCCA	5	+
chr8	146231260	146231282	AGCTGTAGTTGAAGGTTTTCCCA	3	+
chr8	1851057	1851079	TTCTTCAAAACACCAGTCTCCCA	8	-
chr8	4576153	4576174	ATTGATTTTATTTGGTTTTCCA	6	-
chr8	4859397	4859415	CCCGTACAAGCGTCTTCCA	3	-
chr8	18052277	18052304	CCAGGCTGGAGTGCAGTGGCGTCTCTCA	456	-
chr8	27207949	27207969	TTGAGAGCTCTGAATCTCCTA	3	-
chr8	34438409	34438428	AGAGTTTCACATGTCTCCCA	3	-
chr8	35612028	35612047	TTATGGGATACAATCTCCCA	5	-
chr8	36724797	36724816	GAGATTCCCACTGTCTCCCA	9	-
chr8	47287195	47287215	GCAGGGTGACGTTGTCTCTCA	5	-
chr8	47484400	47484419	GTGGCGGAGGTGGTCTCCCA	4	-
chr8	50719399	50719419	CACAATAGATAGAGTCTCCCA	5	-
chr8	52072873	52072895	CCTTTATTATAACTTCTCTTCCA	13	-
chr8	52559416	52559438	TGGATCATTTCCTTTCTCTCCCA	86	-
chr8	55803897	55803918	CAGGAGAGGAGAGCCTTTCCTA	9	-
chr8	56165386	56165409	TTCCTTCTGCCTCTGCCTCTCCCA	23	-
chr8	56755129	56755160	AAGTTTCCCTTAGGATAGTTGGTGCTCTCCCA	13	-
chr8	57828591	57828612	ATTCTTAGACTTTAGTCTCTCA	4	-
chr8	77057281	77057303	ATAAAAATAAATTATATTTTCCA	9	-
chr8	91588981	91589001	TGGCTGCTCCTCTGTCTCCCA	9	-
chr8	94340251	94340270	CTCTCTGAAAACTTTTCCCA	3	-
chr8	105675894	105675915	AAGTGTCTGCCAATGTCTCTTA	7	-
chr8	107238844	107238864	TTGCTATTCTTGAGTCTCCTA	4	-
chr8	108582495	108582516	TTGGGAGTAATATCGTCTCCCA	5	-
chr8	110886441	110886462	TACATCCCTGTAGAGTCTCCTA	7	-
chr8	128466933	128466954	ATATTTTCTTTTCTGTCTCCCA	4	-
chr8	129985861	129985882	AAGAAGTTCTTGTCATCTTCCA	5	-
chr8	131358291	131358313	CAGACCTGGTAAAAAGTTTTCCA	6	-
chr8	133146426	133146447	GGGTGAAGTTGTCACTCTCCTA	3	-
chr8	135438309	135438329	AATGGCATCACCCCTCTTCCA	3	-
chr8	135451370	135451390	GGAAGCTAGAGTATTTTTCCA	25	-
chr8	137628780	137628802	CTTTATTATCTCTATGTTTCCCA	9	-
chr8	138805821	138805840	TGGCCAGGGACTGTCTCTCA	3	-
chr8	141490738	141490759	GCTTCCTCGCTGTGATCTCCCA	6	-
chr8	143173389	143173405	GTGCGGGCTGTCTCCCA	6	-
chr8	143462926	143462946	CTCTGCTTCTGGGGTCTCCCA	5	-
chr9	5756275	5756303	GCAGAAACATTACTGCTTAGTGTCTTCCA	14	+
chr9	10449040	10449062	ATTCTCTCCCTCTCCGTCTCCCA	5	+
chr9	20636965	20636986	CTTCAACTCACCTAGTCTCCCA	8	+
chr9	22989735	22989757	AGGAATTTCTATCCTATCTCTCA	6	+
chr9	28720917	28720937	TCACTGGAGTGTTGTCTCTCA	8	+
chr9	29749851	29749869	TTTGCTGGGTTGTCTCCCA	3	+
chr9	34945052	34945074	CACTGTTCCCCCCATGTCTTCCA	6	+
chr9	36080710	36080731	GATTCCGATAGGCTCTTTCCCA	41	+
chr9	36326014	36326034	CAGCCCCTGAGGCCTTTCCCA	3	+
chr9	38420355	38420376	CCATCCTTCAAGGCTTCTCTCA	21	+
chr9	74044700	74044721	GGGTTCGAATCTCTCTCTCCTA	21	+
chr9	74901952	74901972	GATGGAGCAGCTAGTCTTTCA	7	+
chr9	76979134	76979156	GGCTCTTCCCTTACTGTCTCTCA	6	+
chr9	79186856	79186888	GTAGACGACCTGCTTCTGGGTCGGGGTTTCCTA	10	+
chr9	79259071	79259094	CTTTTCTCTCTCCCTTGTCTCTCA	3	+
chr9	80164590	80164611	ATGTCCTACAATGGCTCTCCTA	3	+
chr9	85531717	85531736	GCTTTATATCATGTCTCTCA	3	+
chr9	87246185	87246203	TGCAGACCTGACTCTCCCA	7	+
chr9	87428987	87429008	GGTTTTCTCTCCCAGTCTCCCA	4	+
chr9	93652099	93652118	GTCTTGGCTTAATTCTCCCA	3	+
chr9	98259160	98259182	TTGTGAAGGTTGCTGGTTTCCCA	15	+
chr9	108885926	108885945	AACCTTCTTGTGATTTCCCA	5	+
chr9	112492088	112492107	GGAGGACACTTTGTCTCCTA	3	+
chr9	116162586	116162605	GATATCAAATCTGTTTCCCA	4	+
chr9	120973383	120973404	TGTGGTGGATGCCTTTCTCTTA	6	+
chr9	121435505	121435523	GTCTGACGGATTTCTCCCA	12	+
chr9	123504711	123504732	TAGATATTAAGTGGATTTCCCA	5	+
chr9	126272031	126272053	TTGGAGGACCCACATGTTTCTCA	7	+
chr9	138960824	138960846	CACAATCTCGGCTCTGTCTCCCA	4	+
chr9	139540055	139540075	AGCCTCTGTGGGCCTCTCCCA	3	+
chr9	4483720	4483747	CACCTCTTTTTTTTTTTTTTTTTTCCCA	3	-
chr9	6286973	6286997	ATTCCTCATTCTCCGCCATCTCCCA	443	-
chr9	12545610	12545631	ACTTTCATTTCCTTGTCTCCCA	10	-
chr9	14343707	14343728	GCCCCCTCCTCCCTGTCTCCCA	8	-
chr9	25507572	25507593	ATTCTTATTTTCCTGTCTCCCA	4	-
chr9	32460616	32460635	TCTAAACTTTATGTCTTCCA	3	-
chr9	36163340	36163359	GGGTGAGGGGCTGTCTCCCA	3	-
chr9	36851531	36851552	CAGGTGGAGGCTCACTTTCCCA	11	-
chr9	37257020	37257040	TAATTCCATGGGTGTCTCCCA	5	-
chr9	77013583	77013602	GAAGCTCCCGATGTCTCTCA	4	-
chr9	81168664	81168683	GTTGTGTCTGGTCTCTCCCA	3	-
chr9	82649315	82649338	CTCTCCTTCTCTTGCTGTCTCCTA	17	-
chr9	85128402	85128421	TTTTCGGTGGCTGTCTCTCA	6	-
chr9	86524333	86524364	TTAGTAGGGACAGGGTTTCACCATGTTTCCCA	13	-
chr9	90723676	90723696	CACCTCTCAATATGTCTCCTA	6	-
chr9	97476408	97476430	TCACTGCCTCCTTCCCTCTCCCA	9	-
chr9	98287790	98287811	GCGGCGGCCTCCGCCTTTCTCA	7	-
chr9	100330857	100330878	ATGCCTGCTCGGTGCTTTCCCA	8	-
chr9	103252189	103252209	GTTGAGTGGTTAAGTCTCCCA	3	-
chr9	106013607	106013628	TTTGATTTGATTTTCTCTTCCA	5	-
chr9	109234300	109234321	GACCTGGGTCTAGGGTTTTCCA	3	-
chr9	109990579	109990600	TATTCTTTTCTCATGTCTCCTA	3	-
chr9	112148264	112148283	GGCGTATGGCTTGTCTTCCA	7	-
chr9	113948820	113948839	GTGGTGGCAGCAGTCTTCCA	3	-
chr9	118124271	118124292	CTCCTGGAGCATCAGTTTCCCA	3	-
chr9	119139393	119139414	AACTGTGGAGCAGCATTTCTCA	4	-
chr9	120438673	120438693	GAAGTCCTCAACAGTCTTCTA	5	-
chr9	129169560	129169577	TCCCTGACGTGTCTCCCA	8	-
chr9	133793435	133793453	GCTTGTGCGTCGTCTCTCA	30	-
chr9	134365952	134365972	TGGGCCACTTTTGGTCTCTCA	9	-
chr9	138499469	138499490	GGGCCTTGGACCCTGTCTCCCA	4	-
chr9	140039137	140039156	GGACCCCCTCCTGTCTCCCA	6	-
chr10	2310386	2310408	CCTTCCTAATACCTTGTCTCTCA	4	+
chr10	3335103	3335123	TGGGGGAAAGGACATTTCTCA	5	+
chr10	9451509	9451529	GGTTATATGGGACTTCTTCCA	7	+
chr10	15796104	15796126	ATGCCCAGCTAATTTGTCTTCCA	6	+
chr10	16555658	16555679	TTATGAATAATCTTTTCTTCCA	4	+
chr10	16745864	16745885	TGCTACCCTTTTCTGTTTCCCA	5	+
chr10	30641428	30641447	TCGCAGGCGCAGATTTCCCA	6	+
chr10	31673083	31673114	TTAGTAGAGACGGGGTTTCTCCATGTTTCCCA	12	+
chr10	36240341	36240361	AAACTGTCTTCATGTCTTCCA	3	+
chr10	43295432	43295455	TTTGCATCCCTCTGGAGTTTCCCA	4	+
chr10	58884235	58884257	CTCCCTTAAGCTCTCTTCTCCCA	5	+
chr10	62664456	62664476	TTGGCTGATTCACCTCTTCCA	3	+
chr10	66963848	66963869	CTGTGGTTGGTTCTGTCTCCCA	3	+
chr10	68523939	68523960	GAGATCCAGTTTCAGTCTCCCA	8	+
chr10	69655765	69655787	GGATTACAGGCGTGAGTCTCCCA	41	+
chr10	71550080	71550100	GGTGGCGGAGGCAGTTTCCCA	4	+
chr10	71759326	71759346	GAGGAGCTGAACAATCTTTCA	3	+
chr10	71810492	71810513	ACATGCATTGGAGGATCTCCCA	6	+
chr10	73734575	73734598	CTCCTCCCCAGCCACTGTCTCCCA	10	+
chr10	79038554	79038575	AAAAGGAAAAATAAGTCTTTCA	3	+
chr10	80231858	80231880	TCCACTTCCCTCACTGTCTCTCA	3	+
chr10	82515037	82515057	CATGATCAGGATGATTTCCTA	3	+
chr10	86275148	86275171	CCCTCCCCCATCTCCAGTCTCCTA	3	+
chr10	87075928	87075950	AAGAAAGAAAAAAGAGTTTTCCA	4	+
chr10	87611707	87611729	ACCCTTCACAGCCCCGTCTCCCA	9	+
chr10	93562406	93562426	TGCCATTCATATCTTTTCCCA	4	+
chr10	100287910	100287930	GGCTTTAACATCTGTCTTCTA	7	+
chr10	104410705	104410726	CCATCTTCCTTCCAGTTTCCCA	6	+
chr10	104484449	104484477	CTCCGTCTCAAAAAAAAAAAGATTTTCCA	9	+
chr10	105341945	105341968	GCCCCTTCCCCTCTCTGTCTCCCA	5	+
chr10	105513653	105513674	CTGCTCCACCCTCTGTCTTTCA	5	+
chr10	111016354	111016374	TTTTCTACCCTAAGTTTCCCA	3	+
chr10	112189063	112189085	GGGCTCACCAACACTGTTTCCCA	4	+
chr10	112559892	112559916	CCTGGGAGCCAAGGAAAGTTTTCCA	8	+
chr10	115163314	115163335	AATGGACCAGCCCTGTTTTCCA	7	+
chr10	117176024	117176045	CAGAATTCTGCAAAGTCTTTCA	3	+
chr10	128251483	128251502	GACTGAACTCACTTCTCCCA	5	+
chr10	128813615	128813637	GCCCCCTCTGCCCCCGTCTCCCA	4	+
chr10	130952558	130952583	AATTCTGTAGCCTCCAAAATCTCTCA	17	+
chr10	133531558	133531580	TGACTTTGCCAGCCAGTCTCTTA	5	+
chr10	135206288	135206309	CCTGGGAGGCTTCTGTCTTCCA	3	+
chr10	3466067	3466087	CTGAGCAGGGCTGGTTTCCCA	4	-
chr10	4514752	4514771	CAGTCCGATGATGTCTCTCA	55	-
chr10	5566636	5566656	CTCCTCCCTCCCCGTCTCCCA	13	-
chr10	8136574	8136597	TCCAGGACTTCTTCCTGTCTTCCA	4	-
chr10	17159775	17159796	TTCCAAACACTCAGATCTCCCA	6	-
chr10	21672787	21672808	CTTGGCCCTCCCTTGTCTCCCA	4	-
chr10	24409270	24409289	ATTCCCCTCCCCGTCTCCCA	4	-
chr10	26404149	26404166	TCGCCGATCCGTCTTCCA	112	-
chr10	26520134	26520157	CCCTTCCTCCCTCCCTGTCTCCTA	3	-
chr10	28919417	28919438	GTGCTGGGGCTGCTGTTTCCCA	4	-
chr10	32940557	32940578	TACCCTGTGATAAGCTCTCTCA	6	-
chr10	34057647	34057677	TTAGTAGAGATGGGGTTTCACCATTTTCCCA	11	-
chr10	43019786	43019808	TTCCTAGTCTCCCTCATCTCCCA	41	-
chr10	46980335	46980355	CTTCCTTCAACCAGTCTCCCA	3	-
chr10	50385595	50385616	GTCACTTCCTGGGGCTTTCCCA	3	-
chr10	55112838	55112857	CGCATTAGCTAGTTTTCCTA	5	-
chr10	56911745	56911765	TCCACATAACAAAGTCTCCTA	3	-
chr10	60089945	60089967	TCTCCTTTCCTCCTTGTCTTCCA	3	-
chr10	64493435	64493454	TTACAGATCCTTGTCTCCCA	8	-
chr10	65165028	65165052	TCAGGTTTGAATTCTGACTCTCCCA	25	-
chr10	68249639	68249660	GGCCTTTTGGCCAAGTTTTCCA	6	-
chr10	70186403	70186431	TAGTAGAGACGGGGTTTCACCGTCTCTTA	14	-
chr10	70869270	70869294	AGTCTGAGTCTCACTCTGTCTCCCA	8	-
chr10	72677753	72677772	CCCCAGGTCTCTGTCTCCCA	8	-
chr10	73627004	73627030	CAGGTTGGAGTGCAGTGGTGTCTCCCA	135	-
chr10	74893679	74893698	TACTCACTAATAGTCTCTCA	4	-
chr10	80996209	80996229	GGGGTTTCATTGCTTCTCCCA	7	-
chr10	81701457	81701476	GGTGGCGGGGCAGTTTTCCA	5	-
chr10	83031222	83031248	TTCAATTTCTTTCATCAATGTTTCCTA	7	-
chr10	83182145	83182164	ATGTTGAAGTAACTTTCCCA	5	-
chr10	91098900	91098920	GGTTGTTGGGCTTTTCTTCCA	4	-
chr10	102777050	102777073	ATCTGTCCCCCTCCATCTCTCCCA	5	-
chr10	105437609	105437630	GTAGCCGGGCCTCAGTTTTCCA	8	-
chr10	112501255	112501275	ATGACCTGTGGGTCTCTTTCA	3	-
chr10	113471426	113471445	GTGATTTATTCAGTCTCCCA	7	-
chr10	115853086	115853104	GCCTGTGGAATGTCTCCCA	4	-
chr10	119251083	119251105	TGTCCTGGAGCCTTTGTCTCCCA	18	-
chr10	120188338	120188358	TCGGCAAAATGCTTTCTCCCA	7	-
chr10	120739974	120739994	CCTGGTGGAACCCGTCTCCCA	3	-
chr10	122474654	122474676	CTCTGAAGCTGGCATCTCTCTTA	3	-
chr10	126136330	126136349	GAACCTCGCGCTGTCTCTCA	5	-
chr10	127281254	127281276	TGGGGCTTGGGACTGGTCTCTCA	7	-
chr10	132874330	132874349	ACGGTGGGCACTGTCTTCTA	3	-
chr11	216644	216663	TGGGATGTGGATGTCTCCTA	5	+
chr11	5476509	5476528	GAGATTTTAACTGTCTTCCA	8	+
chr11	6493813	6493834	GCAAGAATGCCATTGTCTCCTA	10	+
chr11	17367760	17367781	ACCTCCTGCTTCAAGTCTTCCA	5	+
chr11	26188708	26188731	TCTCTCTCTCTCCCCCATCTCCCA	5	+
chr11	32733602	32733623	TTTACTAAAAACACATTTCTCA	4	+
chr11	34563037	34563057	CTTAGCTTAGGGGGTCTCCCA	5	+
chr11	41850683	41850703	TCATCGGAGCTCTGTCTCCTA	5	+
chr11	42349878	42349898	TGAACCTGTGGAAGTCTCCTA	7	+
chr11	43124137	43124159	AACTCAAAGGACCTGGTTTTCCA	5	+
chr11	50239258	50239279	AGAACTCCTGTGAGGTCTTCCA	19	+
chr11	61687001	61687020	CCTCTTACACCCGTTTTCCA	5	+
chr11	65373797	65373818	GAGTTTGATTCTGGCTCTTCCA	25	+
chr11	67137275	67137296	GCTCAGAACTTACCCTCTCCCA	7	+
chr11	69183550	69183573	CTCTTCCCCCTCCCCAGTCTCCCA	6	+
chr11	71120105	71120124	GGGCATGAGGGCGTCTCTCA	9	+
chr11	75721594	75721615	GGAATGGGCTTGGCATCTCTCA	12	+
chr11	94674187	94674208	CTGGCCAGTTCAATGTCTCCCA	3	+
chr11	96862459	96862478	ATATTACCTACTGTCTCCCA	10	+
chr11	106168856	106168876	ATTAGCTCAGTTGGTCTCTTA	5	+
chr11	107374620	107374639	CCAAGGTGAATCGTCTCTCA	3	+
chr11	108892347	108892371	TTTCTCTCTTCCCCTCAGTCTCCCA	4	+
chr11	117200057	117200078	GGATAGAGCCTCTGTTCTTCCA	5	+
chr11	117613651	117613672	GGTGGCCTCTCCCTGTCTCCCA	5	+
chr11	118068135	118068156	AAGAAAACCAATCAATTTCTCA	4	+
chr11	118419932	118419955	TTTTTTGTAGAGAAGAGTCTCCTA	5	+
chr11	118782687	118782709	CTCCTCCCCAGAAGACTCTTCCA	4	+
chr11	120399469	120399489	TGAGACCCATGAGATCTCTCA	7	+
chr11	120817297	120817317	TTTGTTGACTCACGTCTCCTA	3	+
chr11	121094156	121094175	CCCAGAGCAACTGTTTCCCA	6	+
chr11	123449067	123449089	CTCTTCTTCCCCACCATTTCCCA	3	+
chr11	130544814	130544835	CTGGAAGATGCCCTGTCTCCCA	4	+
chr11	353216	353237	CGGGCTGGGCCTTCGTTTCCCA	10	-
chr11	1244681	1244700	ACCCTTTCGGTGGTCTCCCA	4	-
chr11	2287270	2287291	TGCTGCTGGACTGCATCTCCCA	5	-
chr11	3688512	3688531	CTGGCGCTCACCGTCTTCCA	4	-
chr11	8340577	8340597	CTGGAGCTTGCTCTTCTCCCA	5	-
chr11	9121611	9121631	GACGGCTGCCACAGTTTCTCA	6	-
chr11	9649151	9649177	GTTTCACCATGTTGGCCAGGTTTCCCA	20	-
chr11	12213385	12213407	CAGCCCCACCCATTACTCTCTCA	3	-
chr11	12752075	12752097	CCACAACACCTCTATTTCTCTCA	5	-
chr11	15498313	15498333	GATTCCCTCAGGATTCTCCCA	5	-
chr11	15791356	15791377	TGGTCACTGGCACCCTCTCCCA	3	-
chr11	18258824	18258847	TATTCCTGTCCTTGTATTCTCCCA	34	-
chr11	21525652	21525671	GCTCTCGCAGACCTCTTTCA	27	-
chr11	27451425	27451446	TCCCCCCTCTTCCTGTCTCTCA	3	-
chr11	28487816	28487839	CCTTCTTTTAAAAACAGTCTTCCA	3	-
chr11	29596012	29596032	AACCCTTTTGGTTGTCTTCCA	3	-
chr11	37376006	37376026	GTGGAAAGTGCGTGTTTTCCA	3	-
chr11	38500971	38500991	CCAGCGGCCTCCAGTTTCTCA	4	-
chr11	43861888	43861909	TGCCGATAGTCTCGGTCTCTCA	13	-
chr11	45315320	45315341	CTCCGGGTGGCAGCATCTTCCA	10	-
chr11	45848232	45848258	GATTGACAGATTGATAGCTCTTTCTCA	9	-
chr11	57827502	57827522	AGTCTCCCAGCAAGTCTCCTA	5	-
chr11	61184607	61184625	TTTATTGGCGTATCTCCCA	4	-
chr11	63953588	63953608	CTCACTGGTCGAGTTCTTCTA	3	-
chr11	64507078	64507099	CCCTCCCTCCCGGTGTCTCCCA	4	-
chr11	65364189	65364210	GGCTCCCCCTTCCCCTCTCCCA	3	-
chr11	65445634	65445655	ATGGAGGTCACTATGTCTCCCA	7	-
chr11	66053120	66053142	CCTCCCTGTGAGCTCTTCTCCCA	6	-
chr11	67228121	67228142	TTTTCCATCCTTTTGTCTCTCA	9	-
chr11	68608884	68608901	CGGCTCCCTTGTCTCCCA	4	-
chr11	69868629	69868658	CTCACTGCAACCTCCATCTCCCGTCTCCCA	40	-
chr11	72168772	72168794	CAGGGGTCCCCCTATGTTTCCCA	13	-
chr11	83967302	83967322	ATATGTCAGAGGCATTTCCCA	3	-
chr11	84934487	84934515	AATAGAGATGGGTTTCACCATGTTTCCCA	13	-
chr11	93380526	93380547	AGTGATGGAGTTGGATTTCCCA	21	-
chr11	100391920	100391939	CCTCCTCCCTAAGTCTCCCA	5	-
chr11	102790161	102790181	ATTGGATAATGGGCTTTCCCA	7	-
chr11	104243386	104243406	AGTACTTGAAACCGTCTCTCA	9	-
chr11	106934959	106934979	ACCACATATTTCTGTTTCTCA	3	-
chr11	108647530	108647550	GTCAGCCAGGGACTTCTCTCA	3	-
chr11	111223583	111223606	GGCTCACTGCACCTCTGTCTCCCA	3	-
chr11	111560103	111560126	CTTCCACCTCACCCACATCTCCCA	3	-
chr11	113185742	113185763	AGGAGACAACCTCTGTCTCCCA	8	-
chr11	114887604	114887622	TCTCCACTCCAATCTCCCA	3	-
chr11	116745660	116745680	TCCAATAACAACAGTTTCCCA	3	-
chr11	117375121	117375140	GGATGCTGGCCTCTCTCCCA	4	-
chr11	120703291	120703313	TGGACGCATCTGTTCATCTCCCA	6	-
chr11	120978132	120978155	ACATTAAGAGCCTATTGTCTTCCA	8	-
chr11	122095692	122095714	CTGGCTGCTGTAACAGTCTCCTA	7	-
chr11	128570125	128570146	GACATCATGGTATTATCTCCCA	10	-
chr11	128732069	128732088	CTTTGGCTGGGTGTTTCCCA	5	-
chr11	130404286	130404307	CTGAATGGGGCCACCTTTCCCA	5	-
chr12	1815216	1815236	GTAACAATTCACCTTCTCCTA	3	+
chr12	2261963	2261986	TCCTCCTCCTCTTTCCGTTTCCCA	9	+
chr12	6904512	6904536	TAAGCCCTGGCTACCTCCTCTTCCA	12	+
chr12	7313065	7313083	CGGTAGAGCAACTTTCCTA	3	+
chr12	12070245	12070266	CTCCTCCCACCCTTGTCTCCCA	3	+
chr12	14048169	14048188	CCGGTCTGAGAGGTTTTCCA	3	+
chr12	17120180	17120203	ATTATTTTCTTTAAAAATCTCTCA	3	+
chr12	17397074	17397094	GAGTTGTTTTTCTCTCTCTCA	8	+
chr12	17569714	17569734	TGTGGTTGCTGGTGTCTCCCA	3	+
chr12	21455405	21455425	ATTTTATCCTAATATCTCTCA	6	+
chr12	24057891	24057913	TGTAAAGGTACAAGGTTCTCCCA	5	+
chr12	24102933	24102952	CTCATTTAACACGTCTCCCA	3	+
chr12	31129053	31129074	CTGATGGGCCGGGCTTCTCCCA	8	+
chr12	40763896	40763915	CCATGCTAGCCAGTTTCTCA	4	+
chr12	50146303	50146329	CTTTGATGCGCTTTTAAAATTTTCTCA	8	+
chr12	50367679	50367699	GGGGACTTCATTTTTCTCCCA	5	+
chr12	52907142	52907161	GCATCCTCTAACGTTTCCCA	7	+
chr12	57418080	57418101	TTGTCTCACCCCAGGTCTCCCA	8	+
chr12	60664191	60664210	CCCGGTGGGGTCGTCTTCCA	4	+
chr12	61153020	61153041	CTTGGGGAGGATTCGTTTCCTA	7	+
chr12	66654699	66654719	CTGTGGAAGGATTGTCTTCCA	10	+
chr12	67134673	67134693	AGGAGTTCATATTCTCTCTCA	6	+
chr12	72500812	72500832	AGTGCTGGAATTGGTCTTCTA	3	+
chr12	88977660	88977684	TTTTTCTTTTAAAAAATGTCTCTCA	8	+
chr12	94416414	94416438	CTACATTTCTTCACCTCTTCTCCCA	8	+
chr12	101003217	101003237	TGCTGCGCTCCCTGTCTCCCA	3	+
chr12	103867342	103867362	ACAGTCCAATGCTCTTTCCCA	3	+
chr12	106454919	106454939	CTTTGGGGAGCTGTTCTCCCA	13	+
chr12	110466008	110466029	AACTTCAACTCCAAGTCTTCCA	5	+
chr12	111436909	111436929	CCCAGTCCCTGGGATCTCCCA	6	+
chr12	111642883	111642902	GTAACCCGGGCTGTCTCCCA	10	+
chr12	111765542	111765564	TGGCGGGGTCCCCTGCTCTCCCA	3	+
chr12	112137181	112137202	CTGCCACCTCGACCCTTTCCCA	5	+
chr12	114195120	114195138	GGCGGCATCTTGTCTCCCA	8	+
chr12	115130610	115130629	GTAGGACTCTCTGTCTCCCA	6	+
chr12	115695915	115695936	TCCCCACAAACTACATTTCCCA	3	+
chr12	116317575	116317596	TCCAAGGGTTCCTGCTCTTCTA	5	+
chr12	117441381	117441399	AATGATTTTCTGTCTCCCA	3	+
chr12	122745025	122745055	TAGTAGAGACGGGGTTTCCCCATGTTTCCCA	12	+
chr12	123068801	123068821	ACCAATACTTTCTTTCTTCCA	6	+
chr12	125183247	125183267	GAAGAGATAAGTCCTCTTCCA	4	+
chr12	129971817	129971839	GGCAGGTGTGGCTGGATCTCCTA	6	+
chr12	130903943	130903964	TAAGAATAAGCACCGTCTTCTA	4	+
chr12	131177632	131177654	TTTGAACACAGAAGTTTCTCCCA	5	+
chr12	132565721	132565741	GCTTCCACCTCCGGTCTTCCA	4	+
chr12	1896094	1896114	TAGGAGTGTGTCAGTCTCTCA	8	-
chr12	5457115	5457138	ACTTCACTGGTTCCTAGTCTTCCA	13	-
chr12	5919764	5919785	TTCTTCTTCTCACTGTCTCCCA	7	-
chr12	6535909	6535936	CTCTGTCACCCAGGCTGGAGTTCTCTCA	34	-
chr12	7940857	7940878	CTTTCTCTTTTCCAGTCTTCCA	4	-
chr12	17848276	17848297	TGATCCAAGTTTTGTTCTTCCA	4	-
chr12	19667480	19667499	TTAAGTGAACAAGTTTCCCA	7	-
chr12	21808600	21808620	TCAGAGACTGATAGTCTCCTA	3	-
chr12	39218422	39218442	TATTTCCCAATTAGTTTCCCA	7	-
chr12	49894094	49894113	GGATTTATAAGTCTCTCCTA	3	-
chr12	51776301	51776321	GACTGGCTCTTCTGTCTCCCA	9	-
chr12	53701318	53701341	TCTGCCCCTTGGGACCCTCTCCCA	3	-
chr12	56029489	56029509	AGCAGCTGCTAATGTTTCCCA	4	-
chr12	70345775	70345795	CCCCACCCTTTCTGTCTCCCA	4	-
chr12	75102148	75102167	GAGGAAGGGTGTATTTCCCA	4	-
chr12	83147850	83147869	TTTCTTTGGGGTATCTCCCA	3	-
chr12	83906207	83906226	GGGTGGGTATGCGTCTCCCA	4	-
chr12	92055996	92056018	TGATTCTGGCTCAGGATCTCTCA	13	-
chr12	107052387	107052407	TTCCTCCCCCACTGTCTCCCA	21	-
chr12	114655619	114655641	CTTCTTTTTACCATCATCTCCCA	3	-
chr12	119384576	119384596	AGAACTTGAGTCTTTCTTCCA	3	-
chr12	119834231	119834250	GCTTTCTGGCTGGTCTCCTA	3	-
chr12	124988116	124988135	GTCCATCCGTCCGTCTTCCA	5	-
chr12	126391965	126391985	TGGAATGCATGATTTCTCCTA	8	-
chr12	128297628	128297647	TGAAAGTGTGGGGTCTCCTA	5	-
chr12	132056695	132056715	GGTGGAACTGGGTGTCTTCCA	3	-
chr13	33132914	33132932	CATCGTATGCAATTTCTCA	8	+
chr13	33359708	33359730	GATGGTTTTGTTAATGTCTCCCA	13	+
chr13	33652903	33652924	TACAAACGACTCAAGTCTTTCA	5	+
chr13	40049123	40049143	GAGTCCAATACTGCTTTCCCA	3	+
chr13	42466290	42466309	CCAGTACTACAAGTCTTCCA	3	+
chr13	47427964	47427984	CTGGGCTACATTTCTTTCCCA	5	+
chr13	48857636	48857658	GGGTGAGGCTGCTGAGTTTCCCA	6	+
chr13	50153096	50153116	ATTACAACTTAATGTCTTCCA	8	+
chr13	51469723	51469744	CTTTTAGTGGGTTATTCTCCCA	8	+
chr13	52373895	52373915	TTGCTGTCTCCGCCTCTCCCA	5	+
chr13	57085097	57085118	TGAGCACTGTATAGTTCTCCTA	7	+
chr13	57486454	57486476	ACCCTCTGATTCTGTGTCTTCCA	5	+
chr13	60035411	60035432	CAGCCTGGGCGACTGTCTCTCA	4	+
chr13	69909610	69909630	TGTGGGGATGGATCTTTCCCA	5	+
chr13	71399073	71399096	TCCTCTCCTTTCTCTTGTCTCCTA	5	+
chr13	71583275	71583295	TGTTGCATCTCCAGTCTCCCA	6	+
chr13	77832186	77832208	ATCTTTACTGTAGCTTTCTCTCA	11	+
chr13	78781507	78781529	GATCATGGCTTAGATTTTTCCCA	6	+
chr13	101328551	101328571	ACCACTATCCAGTGTTTCCCA	3	+
chr13	102380535	102380556	ACTGAGAGCTAATAGTTTTCCA	4	+
chr13	103943148	103943170	CAGATTTCTTCTCCTGTCTCTTA	4	+
chr13	104647517	104647537	CATCATCTTTCTCGTCTCCCA	4	+
chr13	106991003	106991024	TTCTTCAAACTCTCTTTTCCCA	3	+
chr13	107090649	107090669	AGTTTGGACACAGGTCTCCCA	6	+
chr13	108414656	108414675	TATTGGGTGTAAATCTCCCA	4	+
chr13	111902977	111902995	TTCGGACATTTGTCTCCCA	3	+
chr13	112041579	112041599	CTCTGGTGGGGGTGTCTCCCA	5	+
chr13	113313284	113313306	CTCCTGCCCCTCCCTGTCTCCCA	5	+
chr13	36541849	36541872	AACAAAGGTCTCTGGTTTTTCCTA	7	-
chr13	37888563	37888587	AATCCTGTCCCTGCCACCTCTCCCA	43	-
chr13	39977035	39977056	GACTGTGAGAGCTACTTTCCCA	5	-
chr13	46334819	46334841	ATTTTTAGAGATAGGATCTCCCA	12	-
chr13	50563039	50563059	AGTCTCAGGTGAGCTTTCCCA	3	-
chr13	51382158	51382178	TCCTGTCTTCTTGATCTCCCA	8	-
chr13	60915674	60915695	GGGGGAAAAAAAACATTTCTCA	3	-
chr13	68678021	68678042	TGTTGGGAATTTTTTTCTCCCA	3	-
chr13	82436892	82436912	AAAGCACTGTTATGTTTCTCA	6	-
chr13	84307939	84307959	TTGAGAATTTTGGATCTCTCA	4	-
chr13	85186465	85186487	CCACCTTACACATCATTCTCTCA	4	-
chr13	92076291	92076311	AGGAATCTTCTTTGTTTCCCA	6	-
chr13	93886061	93886080	CCCCCTTCTCCAGTCTCCCA	4	-
chr13	96505809	96505831	GTCAAGATCCAAACAGTCTTTCA	5	-
chr13	98331849	98331869	TAGCATGGCCCCTGTTTTCCA	3	-
chr13	98925247	98925266	TCTTCAGACTACGTTTCCCA	3	-
chr13	99617777	99617798	GTCCCTAGGGTTGGGTTTCCCA	3	-
chr13	101097367	101097393	CCTGGCACCTCCCTCCCTTCTCTCTCA	6	-
chr13	102926446	102926466	CTACGTGCCAGCAGTTTTCCA	5	-
chr13	106073670	106073693	ATGGTTATTAGTTTTTATTTTCCA	8	-
chr13	106371444	106371467	AAACTTTCCCACCTTTGTCTCCCA	5	-
chr13	109429621	109429641	TGGTGGACTTTTTGTCTTCTA	4	-
chr14	25411748	25411768	TGCATGAATGGTGTTCTCTCA	4	+
chr14	27768683	27768703	GTCCTTCCCTGAAGTCTCCTA	8	+
chr14	27944303	27944321	ACTCTCGCGCTGTCTCCCA	34	+
chr14	43119815	43119837	TTCATACTAAAATTTTTCTTCCA	6	+
chr14	43868477	43868498	ATGTCAATTGAACTTTCTCCCA	6	+
chr14	53987392	53987413	ATAAGCCTGGAGGAGTCTCTCA	3	+
chr14	56451408	56451429	CCTTACTATCTCTTGTCTCCCA	9	+
chr14	59592974	59593003	GCCACCACACCCAGCTAATTTTGTTTCCTA	23	+
chr14	59893501	59893520	TCCTTTACGGGCTTCTCCCA	3	+
chr14	61681137	61681156	GGACCCTCTACAATCTCCTA	3	+
chr14	61883257	61883276	TCCTTGGCATATATCTCCCA	11	+
chr14	62276037	62276058	GGAGGAATATCCCCCTCTCCTA	4	+
chr14	66383995	66384016	GTGGTGAATGGGTGATCTCCCA	14	+
chr14	68208498	68208519	TCAGTTCCCTGACCTTCTCCTA	5	+
chr14	69103397	69103416	TATGTGCTTGATGTCTCCCA	9	+
chr14	74723990	74724008	CCTTGGCGGGGGTCTCCCA	9	+
chr14	74994926	74994946	GGCTGCGGCTGATCTTTCCCA	5	+
chr14	76780370	76780394	ACTCCGAATATTTATGAGTCTCCCA	16	+
chr14	81927445	81927465	TAAGGTGGTCCCACTTTCCCA	3	+
chr14	84439050	84439071	AAGTGCTGTCAACTGTTTCCCA	8	+
chr14	89343981	89344005	AAATAGATCCTGAAACTGTCTCTCA	37	+
chr14	92580342	92580371	AGTGGAGACGGGGTCTCACCATGTTTTCCA	27	+
chr14	93581299	93581322	TTCCCGTTTGGCTCCGATCTCCCA	3	+
chr14	100745985	100746011	TGACTTGGACCTGGGCAGCGTCTTCTA	14	+
chr14	104744210	104744232	TGGGAGGCTGAGGCTGTTTCCCA	10	+
chr14	105209944	105209963	GCTGTTCGGGCTGTCTCCCA	4	+
chr14	21760925	21760950	TGCAACCTCCGTCTCCCTGTCTCCCA	6	-
chr14	22270722	22270741	GCAGCAGCCATTGTCTTCCA	4	-
chr14	22436464	22436487	CCCCCATCTCAACCTGGTTTCCCA	10	-
chr14	23492666	23492686	CTGGAAGATTAATTTCTCTCA	8	-
chr14	24221231	24221250	TATCAGGAGTAATTCTTCCA	5	-
chr14	26512706	26512726	GGGTAAGTTCTGAGTCTCCTA	3	-
chr14	28603924	28603954	TAAGTTCAGGGGTACATGTGCAGGTTTCTCA	11	-
chr14	36478334	36478354	CTTCCGCTTCACTGTCTCCCA	3	-
chr14	40347202	40347221	AGTAGTCAGAGCCTTTCTCA	9	-
chr14	41272186	41272205	TACCCTGGTAGTTTTTCCCA	6	-
chr14	42300200	42300219	AGCTGGAGCAATGTTTCCCA	7	-
chr14	58425471	58425490	TGAGAGTTCTAAGTCTTCCA	4	-
chr14	64078206	64078225	GGATTTCACCAGGTCTTCCA	6	-
chr14	65258395	65258416	GGGGCGGGGGCATTGTCTCTCA	5	-
chr14	66489972	66489992	TTCCTCCCTCGGTGTCTCCCA	4	-
chr14	66639603	66639623	CTCTTCTGGAATTGTCTCCCA	4	-
chr14	67886540	67886559	GAGGCTGGCTCTGTCTCCCA	3	-
chr14	72983039	72983060	CATGGGTCTCCTCCATCTCCCA	8	-
chr14	73610478	73610499	ACCCTACCACTTCAGTCTCCCA	3	-
chr14	89561809	89561829	TGCCAAGGACCATGTCTCCTA	6	-
chr14	97198642	97198663	GAGACCCTGTCTCTTTCTCTCA	8	-
chr14	100288333	100288353	TGCTTATTCCACAGTCTTCCA	5	-
chr15	21905647	21905667	CCGCTGCCGGGCGCTCTCCTA	11	+
chr15	23244644	23244669	CCCACATGGTGAAACCCTGTCTCTCA	3	+
chr15	25116277	25116299	ACCTCGGTCTCCCAAGTCTCCCA	4	+
chr15	27337415	27337435	TTTAGGGGGGATGGTCTCCCA	6	+
chr15	28208335	28208354	ACGTCTGTATCCATCTCTCA	3	+
chr15	32003553	32003575	TCCCGGTTCTGTTCTGTCTCCCA	9	+
chr15	47545635	47545656	AAATGCCATGAAGCGTTTCCCA	7	+
chr15	50497975	50497995	AGTTTGTGTTCATGTCTCCCA	5	+
chr15	52606684	52606706	ACTTCCATCCTTCCAGTCTCCCA	10	+
chr15	67077078	67077098	ACATCTTCTCCCTGTCTCCCA	3	+
chr15	75473142	75473165	TCCCATCCTCTCTGCCATCTCCCA	18	+
chr15	79475519	79475550	GGGCTCAAGCAATCCTCCCACCTCATCTCCCA	7	+
chr15	87097114	87097135	TGCTGTCTCACTCTGTCTCCCA	8	+
chr15	93012579	93012601	CCTGCCCCAGCCTCTGTCTCTCA	7	+
chr15	98164774	98164796	AAAAGTTTTGTTAATGTCTCTCA	4	+
chr15	99472856	99472880	TGGTGATTATGCTGTACGTCTTCCA	12	+
chr15	101183717	101183738	GGCTGGCTCATTCTGTCTCCCA	3	+
chr15	46352352	46352373	GGAGAGGTCACCCTCTCTTCCA	3	-
chr15	51637167	51637190	GGCTCCTCTTATTACTGTCTCCCA	18	-
chr15	54674535	54674557	GCCTCTGCCTCCCAAGTCTCCCA	22	-
chr15	54977462	54977484	CATCTCCTTTAAACAGTTTCTCA	7	-
chr15	62379240	62379260	ATTTTGGATGTGGCTTTTCCA	3	-
chr15	66299124	66299144	GCTGCCCTTGGCTGTCTCCCA	9	-
chr15	72797039	72797057	GTCTGCCGATTCTCTCCCA	6	-
chr15	74533915	74533937	GAAGTAGCTTGCTGCTTCTCTCA	6	-
chr15	86597748	86597771	AACGCAGAAGCAGCTTATTTCTCA	3	-
chr15	86631459	86631479	ACCTTTCCACTCCGTCTCCCA	6	-
chr15	93010455	93010474	GGTGGGGATGACGTTTCTCA	3	-
chr15	96387986	96388008	CCACTACTTTTTTTTATTTCCCA	5	-
chr15	98656661	98656682	CCAGGTCTTGACATCTCTCTTA	5	-
chr16	1077354	1077374	CTGCCACAGTCTTGTCTCCTA	3	+
chr16	1172315	1172335	CCACTGGCCAGCTGTTTCCCA	8	+
chr16	1198575	1198596	CCCCTGCCTCTCCCGTCTTCCA	12	+
chr16	1483959	1483978	GATGCCGGAAGGCTCTTCCA	3	+
chr16	2240736	2240760	GAGAGCCGGCCCAATCTGTCTCTCA	12	+
chr16	3699098	3699118	GTTTTGGCAAGAACTCTCCTA	4	+
chr16	5566227	5566247	TCTATCACTTCCTGTCTCCCA	7	+
chr16	5626230	5626254	CAGGCTGGAGTGCAGTGGTCTCCCA	274	+
chr16	9939403	9939424	ACATCCTCTGACAACTTTCCCA	8	+
chr16	10209584	10209606	GGGCGTGGGGACACTGTTTCTCA	11	+
chr16	22407725	22407749	CCATGTTGGCCAGGCTCGTCTCCCA	4	+
chr16	28264558	28264578	ACTGAATTTCCCAGTCTCCCA	7	+
chr16	46910370	46910390	ATTGTTTCCATATGTCTTCCA	6	+
chr16	47728097	47728117	TCTCCTTCTGATGGTTTCCCA	3	+
chr16	47983233	47983253	CAGCCTGGTGGTTGTCTCCCA	9	+
chr16	49355109	49355129	AGAGAATCTTAAGGTTTCCCA	4	+
chr16	49430273	49430297	CCTACCCCACCTCTCACGTCTCCCA	4	+
chr16	58897851	58897871	CATACTCTTTATCTTTTCCCA	4	+
chr16	60139925	60139942	CTTATTCAAAGTCTCCCA	4	+
chr16	65680067	65680087	ACTACTCCAATATGTCTTTCA	4	+
chr16	71455256	71455275	TTCTGTAAGCCGATTTTCCA	3	+
chr16	72270164	72270184	TGTTTAAGTCTGGTTTTTCCA	5	+
chr16	74999790	74999813	GGCTCTTCCTCTTCCTGTCTCCCA	3	+
chr16	77854929	77854952	TCCCTTATTCTCTCCCATTTCCCA	13	+
chr16	83711877	83711895	TCGTACCCGACGTCTCCTA	42	+
chr16	89067123	89067145	TCCCTGGGCTGGGGCCTCTCCCA	3	+
chr16	2461839	2461859	TTGTTTGAGTGTCATCTTCCA	5	-
chr16	4549563	4549585	ATCATCAGACCTTATTTCTCCTA	5	-
chr16	7006585	7006606	CCACTCACTCCTCTGTCTCCCA	3	-
chr16	7028733	7028753	GGGGTTCGAATCCTTCTTCCA	14	-
chr16	10889446	10889464	CGGTCCCCTGCGTCTTCCA	4	-
chr16	17559243	17559266	TTACTGTCTTACTGATTTCTCCCA	9	-
chr16	46760968	46760989	TCTTGGGGCTGTAGTTCTTCCA	12	-
chr16	71289627	71289646	GGCTGTGGCTTTGTCTCCCA	7	-
chr16	71307812	71307832	CAGGATGTTGGTTTTTTCCCA	8	-
chr16	76871839	76871859	GGACTCCTGCCCTGTCTCCCA	5	-
chr16	79379373	79379398	CCCACCTCAGCCTCCCAAATTTCTCA	11	-
chr16	81829524	81829543	CGGCTAGGGCATGTTTCCCA	3	-
chr17	2017649	2017670	CTTCTATCCTTCCAGTTTCCCA	3	+
chr17	8661343	8661365	TCCGCCTCGGCCTTCCTCTCTCA	7	+
chr17	10799174	10799193	GTGGGAAGAAGGCTCTCTCA	6	+
chr17	13913999	13914019	CACCTGGGCCCCTGTCTCTCA	5	+
chr17	17478269	17478288	TAGGCCCACAACGTCTTCCA	5	+
chr17	17623120	17623142	GACCTCAGTGATCCAGTCTCTCA	5	+
chr17	18055070	18055092	GTGGAGGAGGAGGAAGTTTCCTA	3	+
chr17	19548186	19548207	CCTTTTCACCTACTGTCTCCCA	7	+
chr17	33485522	33485540	ATGAGTGTCGTGTTTCCCA	3	+
chr17	38447432	38447453	CAGCTGACAATTAAGTCTCCTA	6	+
chr17	38704904	38704925	CTCTCATACCTTCTGTCTCCCA	16	+
chr17	38752688	38752707	TTCTGTCTGTAAATCTCCCA	4	+
chr17	43175840	43175869	CAGGCGGGTTCACCTGGAGGGCATCTTCCA	20	+
chr17	50455590	50455610	TGTGGTGCAGTTGGTCTCTCA	6	+
chr17	50471425	50471445	TCAGTCCTAGGCCATCTCCCA	5	+
chr17	53791786	53791815	CCACCTGCCTCGGTCTCCCAAAGTCTCCCA	28	+
chr17	56320343	56320364	GAGGGTCCTTCTCCATCTCCCA	8	+
chr17	57838777	57838797	TTGTATGGATTTTGTCTTCCA	3	+
chr17	59463555	59463575	TAACTTTCCCAAAGTCTCCCA	7	+
chr17	65059422	65059441	CTGGAGAACACTGTCTCTCA	3	+
chr17	73350993	73351014	TCAGCACTTCGGGAGTCTCCCA	5	+
chr17	76229956	76229974	TCGAGGCCTATGTTTCCCA	3	+
chr17	80169444	80169467	ACCGAGTTTCGCTCTTGTCTCCCA	3	+
chr17	4548185	4548206	GGCCTGGGTCTTTCCTCTCCCA	13	-
chr17	10824001	10824022	GCTGAAATCACAGTATTTCCCA	4	-
chr17	26469745	26469766	TGCTCGTTTTTTTTTTCTTCCA	4	-
chr17	27036637	27036662	CAGGCTGGAGTGCTGTGGCTCTCTCA	3	-
chr17	31485387	31485408	CTCTCCCCAACCTTGTCTCCCA	4	-
chr17	44331290	44331311	TGTTGGTTCAAATCCTCTCTCA	4	-
chr17	46301365	46301395	TCTCTCTCTCTCTCTCTCTCTCTGTCTCCCA	10	-
chr17	52880473	52880495	TAAAGAAAACTCTTTGTTTTCCA	7	-
chr17	65901186	65901207	CAGGCGGCTGAGGCGTCTTCTA	4	-
chr17	68675251	68675272	TGCAGAGCTTCTCTTTCTCTCA	3	-
chr17	70878538	70878556	GCGTGTGGTGTGTCTCCTA	25	-
chr17	72846418	72846439	CCAGAGTGGTCAAATTCTCCTA	4	-
chr17	73021180	73021204	AGCCCAGTCGGCTTCACCTCTCCTA	3	-
chr17	79307671	79307694	TGATGCCTCACCCTCTGTCTCCCA	7	-
chr18	173979	173998	CAGGTCGTCTAAGTCTTCCA	3	+
chr18	10300478	10300497	TAGGAACCTGCGGTTTCTCA	7	+
chr18	11987854	11987875	TCCCTTTTCCCCACGTCTTCCA	6	+
chr18	24787093	24787113	TGGTTGGAAATTATTCTCTCA	4	+
chr18	37110158	37110179	GAATCTTGGTCAATGTTTCTCA	3	+
chr18	37838919	37838942	ATTTATTTTTCAATAAATTTCCCA	7	+
chr18	46616291	46616312	TGGCCTTGGCTAAGATTTCCCA	3	+
chr18	56567308	56567328	CTTTGTCTAGAGGCTTTCCCA	3	+
chr18	57114987	57115007	GACAATGAGCTTTTTCTCCCA	3	+
chr18	60055470	60055489	TGCTCTCCACCTGTCTCCCA	4	+
chr18	61120859	61120881	TGCCTTTCCCAGGCAGTCTCCCA	5	+
chr18	70124841	70124861	TCATTGTCTTTCTGTCTCCCA	3	+
chr18	70666567	70666587	CACATGCCCCCATGTCTCCCA	4	+
chr18	74052687	74052708	TCTCAGCAGGAGCTGTCTCCCA	7	+
chr18	74945089	74945109	GTGGGCCAAATTAGTCTCCCA	4	+
chr18	447267	447287	CCACTGACACAGTATCTCTTA	4	-
chr18	2022950	2022969	AGCACTGATTGGGTCTTTCA	4	-
chr18	2844513	2844532	GGATCTCACCACGTTTCCCA	3	-
chr18	3498753	3498772	TTGGGACTTACCGTCTTCCA	3	-
chr18	20691537	20691559	CTCCATCTTCAAAACATTTCCCA	5	-
chr18	22153560	22153582	AGCTCTCCCAGCTCAGTCTCCCA	8	-
chr18	24419031	24419050	ACATTGACTTTGGTTTCCCA	3	-
chr18	26522009	26522027	AACTGGGTGATCTCTCCCA	3	-
chr18	30891515	30891535	TGGTGTGGTCCTAGTCTCCTA	4	-
chr18	34044119	34044137	TGCAGTGGCATGTTTCCCA	9	-
chr18	34937076	34937096	GACCCTCTTCCAAGTCTCCCA	5	-
chr18	42702541	42702561	GAAGCCATCCATTCTCTCCCA	5	-
chr18	45072623	45072644	GGAAAGAACCCAGACTTTCTCA	7	-
chr18	50717290	50717306	GTCCGCTCTGTCTCCCA	7	-
chr18	61164207	61164228	GCTGCATTTTCTCAGTCTCCCA	5	-
chr18	63504496	63504516	GAGTCTCGTTTCTCTCTCCTA	3	-
chr18	70807747	70807773	GCTGCAAACATAATTAAAAGTTTCCCA	12	-
chr18	71222173	71222197	TGCATGTTGCCAGTGGTTTCTCCCA	9	-
chr18	74371790	74371807	GGGCAGCTGTGTCTCCCA	6	-
chr18	74386053	74386073	TGGGGAACTTGGCGTCTCTCA	5	-
chr19	430710	430731	GGCAGGCTGCAGGCATCTCTTA	7	+
chr19	589499	589521	GTGGCGGCCTCTCCCGTCTCCCA	12	+
chr19	1883657	1883678	CGGTGGCTCTGCCTGTCTCCCA	5	+
chr19	3750725	3750748	CTGGGGCTGGGACTCAGTTTCCCA	3	+
chr19	5027342	5027364	GGCTCACACCCGGCTGTTTCCCA	5	+
chr19	8470008	8470028	GATCACAGACACCTTTTCCCA	4	+
chr19	11469178	11469199	CCCCCTGTCTGTCTGTCTCTCA	10	+
chr19	14262887	14262908	GCCACTGTCTGTCCCTCTCCCA	9	+
chr19	14604019	14604039	TGGCAGAACTCTTGTCTTCCA	4	+
chr19	18657479	18657500	CACAGTCTCCCTCTGTCTCCCA	3	+
chr19	18885613	18885635	TTCCAGGGGCCTCTTGTCTTCCA	7	+
chr19	18987830	18987849	CTTTTGGAAGACGTCTCTCA	7	+
chr19	19491755	19491777	AATTCCTGGGCTCAATTCTCCCA	36	+
chr19	21237775	21237795	CGGCCGTCATTTTTTCTTTCA	3	+
chr19	22824494	22824512	CGGGTGTTGTAGTCTCCCA	297	+
chr19	29989114	29989134	GTGCTATAATGGGCTTTCCCA	5	+
chr19	35246158	35246178	GACTGTAGGTTCATTTTCCCA	3	+
chr19	36816620	36816639	ACGGTGTGAGGTCTCTTCCA	6	+
chr19	37150956	37150978	GTGGTGGCTTTTTTTTTCTCCCA	12	+
chr19	45219980	45220005	CAATCATGGCTCACTGCAGTCTCCCA	9	+
chr19	47788883	47788910	CCACCTGCCTTGGCTTCCCAGTTTCCCA	18	+
chr19	49276638	49276657	CTCACTACTTCAGTCTCCCA	13	+
chr19	50097821	50097846	CCCTCCGCCTCCTCTCTCCTCTCCCA	9	+
chr19	54657872	54657897	CTCGCTTGGGGTGTGGGATTTTCCCA	21	+
chr19	979639	979661	AGTTTGGGGTGGGGGCTTTCCCA	10	-
chr19	1760620	1760639	GAGTCTCCGGTGGTCTCCCA	8	-
chr19	4159565	4159584	CTCCTCCACCAAGTCTCCCA	3	-
chr19	4533826	4533848	CCCTGGGAGGGGAGTGTCTCTCA	22	-
chr19	5080516	5080535	GGGGCTGGCGGTGTCTCCCA	6	-
chr19	5436587	5436609	TCGCCCCTACTCCCTGTCTCCCA	3	-
chr19	5723281	5723301	TTGTATGAAACTCCTCTCCCA	5	-
chr19	7796343	7796362	CCCCGCGCGTTTGTCTCCCA	3	-
chr19	10119882	10119902	TAAGGTGAGCTCAGTCTCCCA	39	-
chr19	16266242	16266264	GGCTTTTTTTGTTCTGTTTTCCA	3	-
chr19	16318017	16318037	TGAGGGATGAAAGCTTTCCCA	11	-
chr19	17844604	17844626	CAGGGCTTGGTTTCAGTCTCTCA	8	-
chr19	31213328	31213346	ACTGGATCCAAGTTTCCCA	3	-
chr19	32979001	32979021	ATTGATTTCAGCTATCTCCTA	4	-
chr19	34272824	34272844	TCCCTGACCTGGCGTCTCCCA	11	-
chr19	42081724	42081742	GGCGAGTGTTTGTTTCCCA	3	-
chr19	45989127	45989147	GGGCTCTTGGTCAGTTTCCCA	3	-
chr19	46480056	46480078	AACAGCAGCAGCAACATTTTCCA	7	-
chr19	50029122	50029145	GGGCCTTTGTCTCCCCTTCTCCCA	7	-
chr19	51342495	51342516	CAGGGCAGGCCTTTCTCTCCCA	9	-
chr19	52840397	52840419	TCCCCCTTTCTGCCCCTCTCCCA	3	-
chr19	52982762	52982779	CTGTCTCCCAGTCTCCCA	5	-
chr19	53543612	53543630	GACCTTTGACGATCTCCTA	3	-
chr19	54042313	54042333	TGCCCCCCTCCCTGTCTCCCA	5	-
chr19	55101377	55101398	CACATTGGGACTGAGTTTCCCA	10	-
chr19	58439314	58439335	CCTGGGGCAGGTGTGTCTCCCA	3	-
chr20	4030766	4030787	TCACCCCTTCCACAGTCTCTCA	3	+
chr20	6403618	6403638	AGTTTGGCTGGGGCTTTTCCA	20	+
chr20	6445785	6445810	TCCTCCTTCTCTTTCTCGGTCTCCCA	7	+
chr20	6740392	6740415	ATTGGAAGAGAAAAGAATTTTCCA	5	+
chr20	18034512	18034534	ACCCCAGCAAGCCCTGTTTCCTA	10	+
chr20	30730008	30730030	GGGTTTGAATCCTTCCTCTCCCA	6	+
chr20	36142182	36142203	GGTACTGAGATATGGTCTCCCA	8	+
chr20	36546270	36546291	AACATTTCTTTGATGTCTCCTA	9	+
chr20	40065275	40065295	GAACAAACTCTGGTTCTTCCA	4	+
chr20	43701931	43701953	TACCCACACTCTCAAGTCTTCCA	4	+
chr20	44163631	44163656	TCCCTCCCTTCCCACCCTCTTTCCCA	6	+
chr20	51126827	51126849	TCTATGTTCCACTCAGTCTCCCA	8	+
chr20	53460973	53460994	TCCAGGCTTTGAAGCTCTCCTA	6	+
chr20	55533183	55533202	AGAAGGTTTTCGGTCTCCCA	3	+
chr20	56733721	56733741	GTAGCTGGTTTCCTTCTTCCA	7	+
chr20	58282537	58282559	GCGGAGTCTCTCTCTGTCTCCCA	7	+
chr20	59221645	59221665	TAGTTTAGAAGCAGTTTCTCA	12	+
chr20	62549226	62549248	TGTGGTTTAATTTGCATTTCCCA	5	+
chr20	1857077	1857098	CTGGGTTCGAATCCCTCTTCTA	11	-
chr20	4596541	4596562	AAGTGTGGAGCAAATTCTCCCA	7	-
chr20	8818015	8818036	TGCATTCCCTCACAGTTTTCCA	11	-
chr20	13788988	13789008	ACATGTGGAGTTTGTTTCTCA	5	-
chr20	19460319	19460337	CCTCCCCTACTGTCTCCCA	5	-
chr20	19708117	19708139	GTCTTGCCTGCCTCTGTCTCTCA	10	-
chr20	20396259	20396280	GGGACTACAGGCCTGTCTCTTA	7	-
chr20	23497136	23497153	GCAATGGCATGTCTCCCA	42	-
chr20	30318820	30318841	CAGGCTATTGCCTATTCTTCCA	5	-
chr20	30586761	30586784	GAACTGCCTACTTCCCCTCTCCCA	9	-
chr20	36532765	36532787	GCGGCTGGAGTTGAGATTTCCCA	3	-
chr20	39979183	39979204	CACATGCAGCATCTGTCTCCCA	6	-
chr20	42323806	42323826	GCCTATAATCCCAGTTTCCCA	8	-
chr20	43680057	43680079	TAAGGATTTGAATTTGTCTCCCA	3	-
chr20	44874560	44874580	AGGCTTTGGGGCCGTCTCTCA	10	-
chr20	45606833	45606852	CTGGCAATTAGCATCTCCCA	3	-
chr20	47368278	47368299	CCGAGGCTGGAGGAGTTTCTCA	10	-
chr20	49981874	49981896	TGTGTGTTCTTCCTCCTCTCCCA	7	-
chr20	54108595	54108615	GTGATGACTTTCCGTCTCTCA	6	-
chr20	54344767	54344786	TAGCAATTACCAGTCTCTCA	6	-
chr20	55368671	55368693	ACGGGCGCTGACCCCTTCTTCCA	4	-
chr20	58615627	58615647	TCCCCTACTTCCTGTCTCTCA	4	-
chr20	58677610	58677630	GTGGGATGCTTCTGTCTCCCA	4	-
chr21	16780942	16780962	GTAAGATGATGTATTCTTCCA	4	+
chr21	19689129	19689151	GAGGGGTTTGCTTCCCTCTTCCA	5	+
chr21	21786182	21786203	ATTTCTTCTCCCTTGTCTCCCA	3	+
chr21	22627943	22627965	TTCTCATATTTCTTTGTCTCCCA	11	+
chr21	25627931	25627953	TGAAACAGGATCGACGTCTCTCA	4	+
chr21	31973150	31973170	AAATAGGAGATGGATCTCTTA	7	+
chr21	33474856	33474878	ATCCACAAACCATCTGTTTCCTA	12	+
chr21	38096323	38096343	TCCAGGAGGATTTGTCTCTTA	4	+
chr21	38416067	38416086	AACTTTGGGGATGTCTCCCA	5	+
chr21	42913768	42913789	TTTTCCCACTTACTGTCTCCCA	4	+
chr21	47706338	47706358	GGGCGGGTTTTTAGTCTCCCA	8	+
chr21	15625438	15625462	CTTGGCTTTTCACCCCTGTTTTCCA	3	-
chr21	16771497	16771518	TGACCTTGGCTCACTTCTTCCA	9	-
chr21	25760645	25760664	TGGAGGACCGAACTTTTCCA	5	-
chr21	25986530	25986555	CAAACTGTTCCAACCTCTGTCTCTCA	7	-
chr21	27086708	27086735	CGGGTTCAAGTGATTCTCCTGTCTCCCA	16	-
chr21	36731154	36731174	GCTCAGGGCCTTAGTCTCCCA	5	-
chr21	38807691	38807711	CTCATTTATCAATGTCTCTCA	3	-
chr21	40898671	40898692	TGGGGGCTTGAGGGGTCTCCCA	18	-
chr21	44711842	44711863	TTTTTCCAAAAAATGTCTCCCA	3	-
chr22	17649384	17649408	GAGTAGCTGGGATTACAGTCTCCCA	29	+
chr22	18139764	18139794	TAGTAGAGACGGGGTTTCACCCTGTTTCCCA	4	+
chr22	18801973	18801992	CATGCAAACTCGTTCTTCCA	5	+
chr22	19942800	19942821	CTGCAGCCTGTGGGGTCTCCCA	3	+
chr22	20850763	20850788	CCCTCCCTCCCTCTCCTCTTCTCCCA	10	+
chr22	27912611	27912632	TCCGCTCTCCTCTCGTTTCCCA	3	+
chr22	29250941	29250960	TTGTGATCCGCCGTCTCCCA	4	+
chr22	36864151	36864169	GCTGAAGAAACGTCTTCCA	6	+
chr22	39129626	39129646	GTGTTTGTGGCGTCTTTCCCA	3	+
chr22	44131697	44131716	TTCTACTGAGCAATCTCTCA	8	+
chr22	46104758	46104779	TGATCTCCCCGCCTGTCTCCCA	11	+
chr22	47053400	47053422	CCCCTTCCATCCTCAGTCTTCCA	13	+
chr22	19533235	19533256	CCTATCTGCTTCCTGTCTCCCA	7	-
chr22	22684453	22684471	ACCCGAAGTTGGTCTCTCA	4	-
chr22	29398194	29398214	GATTTGGCAGTGGCTCTCCCA	6	-
chr22	32930308	32930330	GAGCCCTTGGAGCAGCTTTCCCA	14	-
chr22	33307474	33307494	GAGACCATTCTTTGTCTCCCA	5	-
chr22	35386325	35386344	TATGGCTGTTTGCTCTCTCA	7	-
chr22	36233606	36233627	ACCAGCTGGGCCAAGTCTTTCA	7	-
chr22	37886332	37886352	ACTCTCCTCATTTGTCTCCCA	6	-
chr22	43745796	43745817	CTGAGCCTGAGTCTGTCTTCCA	5	-
chr22	45533605	45533626	CTCTAAATGGGAGGTTTTCTCA	7	-
chr22	45795901	45795921	AGTTCATATTGATGTCTCCCA	9	-
chr22	48682098	48682118	GAGCTGCTCAACTGTCTTCCA	5	-
chrX	5118873	5118895	AACTCCTGGGCCCAAGTCTCCCA	22	+
chrX	7455873	7455894	GAAGATTTTTATTTTTTTCCCA	3	+
chrX	8076652	8076673	GAGACCCATCATTTATTTCCCA	18	+
chrX	8282600	8282630	TCCTGGGTTCATGCCATTCTCCTGTCTCCCA	20	+
chrX	9651893	9651916	TCCCTCTCTCCCTGCCCTTTCCCA	3	+
chrX	15368362	15368386	TCCCCACCATGCTGAACTTCTTCCA	8	+
chrX	16093443	16093463	GGAGAGCAGAGTTCTCTTCCA	5	+
chrX	18163686	18163706	ACGATCATAGTAAGTCTCCCA	11	+
chrX	23569509	23569532	AGCCTAACTACCCACCATCTCTCA	12	+
chrX	31786430	31786452	ACCTTTCTCCCTCCTGTCTCCCA	4	+
chrX	32296420	32296444	ACTGAAGCCTTAGTAAACTCTCCCA	115	+
chrX	37296979	37296998	TGATGTCAACATGTCTCCCA	6	+
chrX	38354708	38354727	CTACCCGGGCTTGTCTCCCA	5	+
chrX	39637283	39637303	GACTTCCATCAGTGTCTCCCA	5	+
chrX	39679745	39679764	CTCTTCGGAGGCGTCTCCTA	7	+
chrX	42031068	42031087	ACAATTGGAGTAGTCTTCCA	3	+
chrX	45799193	45799215	ATGCTAATCTCAAAAATCTCTTA	6	+
chrX	46983422	46983443	TGCCTGGGGCAGCTGTTTCCCA	3	+
chrX	49035776	49035797	GCCTGTCCCTGCCCCTCTTCCA	10	+
chrX	49397676	49397696	CACATGCAAGCTGATCTTCCA	9	+
chrX	52661802	52661823	CCTACCCAGTCCTCATCTTCCA	4	+
chrX	53156144	53156165	ACCTCTCTTACCTTGTCTCCTA	3	+
chrX	55183562	55183581	ATCCCCAAAAATGTTTCCCA	4	+
chrX	73991493	73991514	GCTTTCTGGTCTCTGTCTTCCA	4	+
chrX	81939191	81939213	TTTCTAAACATTTTATTCTCCCA	4	+
chrX	91486697	91486716	AGTTGAATGAGACTCTCCCA	3	+
chrX	99995379	99995399	AGTACTCTGTGTTGTCTCTCA	13	+
chrX	100032501	100032521	GATTGTAAAGCTTTTCTCCCA	10	+
chrX	101086880	101086899	CAGAGTTCCATTGTCTCTCA	4	+
chrX	103003423	103003443	CTCCATGGGTTTATTTTCCCA	5	+
chrX	103259720	103259741	CTTGTGGCCTGGTTCTCTCCCA	4	+
chrX	104368572	104368593	ATCTGTTCCTGGGCCTCTCCCA	13	+
chrX	120850555	120850573	GGAGGAGTATGATTTCCCA	3	+
chrX	129891222	129891242	CTTACAAATTCATGTCTCCCA	3	+
chrX	136746703	136746724	ACGGGGTTCACCATGTTTCCCA	6	+
chrX	152821831	152821852	GTGCTGGCCCGGTCGTCTCCCA	5	+
chrX	13029307	13029328	TCTACAAGTCGAGCCTCTCCTA	4	-
chrX	16115978	16115997	TGTTGGATGTGGATCTTCCA	6	-
chrX	17943952	17943972	CCTTCTGGGCTTTGTTTCCCA	6	-
chrX	25946799	25946819	CCTGATCTCATTTGTCTCCCA	4	-
chrX	30064424	30064443	CAAGGTGATGATCTCTCCTA	3	-
chrX	34816712	34816735	CAGGAACAAACCTCATGTTTTCCA	5	-
chrX	38500071	38500092	GCTCTTAGGAAGATGTCTCCTA	3	-
chrX	40511897	40511918	TGTACCATACTTCAGTCTCCCA	10	-
chrX	41661905	41661926	GTGCCTGGCCGTTTTTCTCCCA	5	-
chrX	42382764	42382783	GTGATTTTGTGCCTCTTCCA	5	-
chrX	43265371	43265391	GAGGTGGAGCATGATTTCCCA	8	-
chrX	49751873	49751892	TATGTGGCTGCAGTCTCCTA	4	-
chrX	51231547	51231568	GAATCCTGCTCTCCCTCTTCTA	25	-
chrX	56870906	56870926	GGGTGCAAGCCTGTTCTCTCA	3	-
chrX	58268424	58268443	GAGCGTCCAGAAGTCTCTTA	3	-
chrX	73655910	73655933	AAATTTGAGAGGATCTGTTTTCCA	8	-
chrX	79519400	79519422	TAACCTTCAATCTATTTTTCTCA	6	-
chrX	91384791	91384812	TCTCAGACCTTTCTGTCTCCCA	6	-
chrX	93904870	93904890	CTGAAGTTTCCTTCTCTCCCA	3	-
chrX	100496731	100496752	AGCGGGCTGTCAACTTCTCCCA	12	-
chrX	102524625	102524646	CCATTCCTACAAAAGTCTCCTA	5	-
chrX	106804651	106804671	GGGCTGGGGTTTTGTCTCCCA	16	-
chrX	111094720	111094740	ACCACCTTAATACTTTTCCCA	3	-
chrX	111119212	111119232	TTGTGTTTCATTTATCTCCCA	7	-
chrX	114894015	114894034	CATAGCTCCTACGTCTCCCA	14	-
chrX	115682032	115682052	AGTCTTCTCCTGGGTCTCTCA	5	-
chrX	120527599	120527619	TCTAAATTTACATTTCTCCCA	5	-
chrX	121848015	121848037	TCATTTTTTTTTTTTGTCTCCCA	4	-
chrX	121872942	121872963	TCTCCAGTCAGAATGTCTCCCA	6	-
chrX	122802790	122802813	AATGTCTTCATTAATCATCTTCCA	5	-
chrX	127886727	127886745	ATTGGGTGTTCCTCTCCCA	6	-
chrX	130398133	130398156	CTCACCATTCTCCTCTGTCTTCCA	10	-
chrX	130582661	130582680	TTGGGAGATCTCGTCTCCTA	7	-
chrX	142882475	142882494	TGTTGGCTTTGCATCTCTCA	5	-
chrX	145851265	145851287	AGAGGAAGATGCAGTGTTTCCCA	6	-
chrX	149437045	149437064	CATGGTGGCCTTGTCTCCCA	5	-
chrX	149681969	149681989	CAAATCTGGAGAACTCTCCCA	5	-
chrX	150185555	150185587	ATTACAGGCATGAGCCACCGCGCCCGTCTCCTA	11	-
chrX	153710828	153710849	GAGCTCCTGCCCATGTCTTCCA	8	-
chrY	8537114	8537133	GCTGAGGCACCTGTCTCTCA	5	-
chrY	9817212	9817232	CTGGAATTATTTTATCTCCCA	3	-
chrY	16299420	16299441	AAACTCCTTACTCAGTCTTCTA	5	-
