# Supplementary material for: Advancing the functional utility of PAR-CLIP by quantifying background binding to mRNAs and lncRNAs
Source: Genome Biol. 2014 Jan 7;15(1):R2. doi: 10.1186/gb-2014-15-1-r2 (PMC4053780; doi:10.1186/gb-2014-15-1-r2)
Supplement: Additional file 26 — Is a table of re-analyzed PARalyzer output for groups indicating all sites utilized by PARalyzer for the C17ORF85.rep2 library from [38]. [file gb-2014-15-1-r2-S26.gz › C17ORF85.rep2.groups.csv]

chr1	1504990	1505008	CTTGCTGCCCCGTCTCCCA	2	+
chr1	2321173	2321188	CCAGGGGGGTCTCCCA	1	+
chr1	2494175	2494194	CCCTTGGGGACGGTCTCCCA	1	+
chr1	2536317	2536334	TCTGGCGTGGTTCTCTCA	2	+
chr1	2579906	2579923	GCGGCCTCCTGTCTCTCA	3	+
chr1	3540487	3540507	AAACTTCCCTGGGGTCTCCCA	2	+
chr1	3692349	3692367	CTCACCCCAGGATCTCCCA	1	+
chr1	4184409	4184429	TGGGGTGGGCTCCTTCTCCCA	1	+
chr1	4493391	4493407	TCCCGCTACCTCTCCCA	1	+
chr1	4529021	4529041	CGTGTGTCGGCATCTCTCCCA	3	+
chr1	4706510	4706528	CCTGGAGCTTCTTCTCCTA	3	+
chr1	5375129	5375146	TGCATTGTGTGTCTCCCA	1	+
chr1	5461857	5461877	AGGTCCTTAAACCCTCTCCTA	1	+
chr1	5718475	5718493	TCCCCACCTCCTTCTCCCA	3	+
chr1	5817000	5817022	GTCTTGCGTCGCTCGATCTCTCA	4	+
chr1	6019456	6019473	CCAAAACTCTGTCTCCCA	4	+
chr1	6197726	6197742	GCTGGAGCACTCTCCCA	1	+
chr1	6217625	6217640	CCCTGAGCGTCTCCCA	1	+
chr1	6404498	6404517	TTGAGCTTGGTTCTCTCCCA	1	+
chr1	6420528	6420543	GCCACAGCGTCTCCCA	1	+
chr1	6985343	6985364	CCAGCAGCCCTCCTGTCTCTCA	2	+
chr1	7095719	7095738	TCTGACCTCTCTGTCTCCCA	3	+
chr1	7200506	7200524	GTCAACTCCAGCTCTCTCA	1	+
chr1	7297806	7297824	TTGGAGCTGGCCTCTCCCA	1	+
chr1	7380175	7380190	TGAGTAGGCTCTCCCA	1	+
chr1	7446787	7446809	GTGGCAACAGCTCCTGTTTCCCA	2	+
chr1	7734216	7734233	ATGCCCACCCGTCTCCCA	1	+
chr1	8064569	8064592	CTTTCTCCTATACTCAGTCTCCCA	11	+
chr1	8121791	8121811	AGGACCTGGCTTTGTCTTCCA	1	+
chr1	8289622	8289642	TTAACAACGTCAAGTCTCCCA	7	+
chr1	9093246	9093264	GATGGTGCTCCATCTCCCA	1	+
chr1	9203070	9203092	CCCTCCCTCCCTCCTGTCTTCCA	2	+
chr1	9787360	9787379	TTGTCACCCCAAGTCTTCCA	4	+
chr1	10860603	10860625	CATGTGATCAAGAGCCTCTCCCA	1	+
chr1	11400252	11400273	GGAGCCTGTGGCTTCTCTCCCA	3	+
chr1	11967413	11967431	GCCAGTAATCTGTCTCCCA	1	+
chr1	12056069	12056086	CCTACTCTTTGTCTCTCA	1	+
chr1	12145678	12145696	CTCTGAGACCAGTCTCCCA	1	+
chr1	14338149	14338171	GGGTTTGAATCCCTGTTCTTCCA	9	+
chr1	14451543	14451562	ATCCACGGGCATGTCTCCCA	1	+
chr1	14735042	14735061	CTGGTGAGGGCCGTCTCCCA	2	+
chr1	15280682	15280701	AGGAGGGCCACCGTTTCCCA	2	+
chr1	15755764	15755783	TTCCTCCTCTGCGTCTTCCA	1	+
chr1	15852001	15852019	CACCTTACACAGTCTTCCA	1	+
chr1	16056563	16056582	GGCGGGGCGGGGCTTTCCCA	7	+
chr1	16477686	16477705	ACTGGGCCTCCAGTCTCCCA	2	+
chr1	16536177	16536204	TATTTACACAGGCACCCAAGATTTCTCA	1	+
chr1	16734907	16734924	CTGGGGCCCTGTCTCCCA	4	+
chr1	17576707	17576724	CACCTCTCAAGTCTCCCA	1	+
chr1	17624931	17624948	GGCACTAACCGTCTCCCA	1	+
chr1	17920869	17920886	TGGTGCAACCGTCTCCCA	5	+
chr1	18248000	18248022	CCTTCCTGGAGCCAAGTCTCTCA	1	+
chr1	18301084	18301105	GCTTGTCCGTGGGGTTCTCCCA	1	+
chr1	18512422	18512441	GCACTGGTCCTTGTCTCCCA	2	+
chr1	18584414	18584434	GCCCCCTGCTGCAGTCTCCCA	2	+
chr1	18868960	18868977	CCAACCAGCCATCTCCCA	3	+
chr1	18875106	18875123	CCCCTGGAGAGTCTCCCA	2	+
chr1	20072828	20072850	AGCCACGTCTCCTCTGTCTCCCA	1	+
chr1	20531684	20531701	AACACCTAATGTCTCCTA	1	+
chr1	20673813	20673834	CTTCTCCAAAACTTGTTTCCCA	1	+
chr1	20718817	20718835	CCCCCTTCCCCTTCTCCCA	2	+
chr1	20792808	20792825	TCTCCCCCGCGTCTCCCA	1	+
chr1	21889573	21889595	CATCTCCTGACCCTCCTCTCCCA	1	+
chr1	21898720	21898740	ACAGCTTAGCTGGGTCTCCCA	10	+
chr1	22667231	22667249	CCCACCCATGGCTCTCCCA	1	+
chr1	22698935	22698954	GGGCTTTAACAAGTCTTCCA	1	+
chr1	22997553	22997569	GGGAGAACAGTCTCCCA	3	+
chr1	23220015	23220034	CCTGTGTGCTACGTTTCCCA	2	+
chr1	23510863	23510883	AAAAGGAAGCTAGGTTTCCCA	1	+
chr1	23583083	23583104	ATCTCTCCTACTTTGTTTCCCA	3	+
chr1	24003213	24003232	GTGGCGAGCTTTGTCTCCCA	17	+
chr1	24010600	24010618	CCATCAGCCCAGTTTCCCA	1	+
chr1	24248342	24248360	CTCCCATCCCAGTCTCCCA	1	+
chr1	24260281	24260298	TCCTTCTCCACTCTCCCA	1	+
chr1	24560310	24560328	CCTGGCTCACCGTTTCCCA	1	+
chr1	24595867	24595890	CAAAAAAAAAAAAAAGCTTTCCCA	1	+
chr1	24680838	24680857	CAACCACATCCCCTCTTCCA	1	+
chr1	25213308	25213323	GCCTGTCCGTCTCCCA	2	+
chr1	26019169	26019185	TGCTGCCATGTCTCCCA	1	+
chr1	26058791	26058807	CCAGGCCCAGTCTCCCA	2	+
chr1	26148019	26148035	TGACACCTCGTCTCCCA	3	+
chr1	26521669	26521689	CCCCTCATCCCTCTTCTCCCA	1	+
chr1	26607952	26607969	CCCGCAGTCCCTCTCCCA	1	+
chr1	26811931	26811947	CATTCTTGCATCTCCCA	1	+
chr1	26819658	26819676	GCTTCCTCACTGTCTCCCA	1	+
chr1	26820443	26820462	CACACCAACCCTGTTTCCCA	1	+
chr1	27455810	27455832	GCCTCTCCCTGCCTCCTCTCCCA	2	+
chr1	27778479	27778496	AGTGAATGTGGTCTCTCA	2	+
chr1	28246460	28246480	TTATCCTGGCCCAGTCTCCCA	3	+
chr1	28944975	28944992	GACTGCCAAGCTCTCCCA	1	+
chr1	29107609	29107630	AACACATCCTTCCAGTTTCTCA	1	+
chr1	29281150	29281167	CACTTCACAAGTCTCCCA	1	+
chr1	29379953	29379971	TAAATGAAGATGTCTCCCA	4	+
chr1	29592485	29592506	CCTTGCCTATCCCTGTCTCCCA	5	+
chr1	29721840	29721859	GGCTTCTGGCCCCTCTCCTA	1	+
chr1	30210149	30210170	GGTACTTGCCTGAGATCTCCCA	1	+
chr1	30273072	30273089	CCCACAACACGTCTCCCA	1	+
chr1	30747831	30747849	ACCCCCCAACTGTCTCCCA	3	+
chr1	30780069	30780085	GACTCCCCAGTCTCCCA	4	+
chr1	30854592	30854612	TTTTCAGGGTGTGGTCTCCCA	1	+
chr1	31084936	31084957	GGGCCTGACCCTTTCTCTCCTA	1	+
chr1	32566133	32566150	CCCCTCTGACGTCTCCCA	2	+
chr1	32675379	32675395	GAGGAGACTGTCTCCCA	4	+
chr1	32678072	32678089	CCTCACCTCTCTCTCCCA	2	+
chr1	34198883	34198901	CCTTACCACCTGTCTTCCA	154	+
chr1	34314000	34314023	TCCTTCCCCTCCTCCAGTCTCCCA	1	+
chr1	34673517	34673536	CCTGAAGCTCCTGTCTCCCA	2	+
chr1	35026736	35026753	CCAGGGAATTGTCTCCCA	3	+
chr1	35365880	35365902	GGAACAGGGGTCTCTGTCTCTCA	7	+
chr1	35412264	35412281	CATAACCCATGTCTCCCA	1	+
chr1	35660950	35660967	TCACCATCCAGTCTCCCA	7	+
chr1	35901984	35902001	TTGACTGAACCTCTCCTA	5	+
chr1	36023686	36023705	TCTTTGGGGGCTGTCTCCCA	3	+
chr1	37257164	37257184	CTGAACCTGCATGTTCTCCCA	1	+
chr1	37410208	37410230	GTAAGGGTTGCTGGAGTTTTCCA	6	+
chr1	37771705	37771724	GGGCCCCAGGGGGTCTTCCA	1	+
chr1	37911671	37911692	CTCTCTCTCACTCTGTCTCCCA	2	+
chr1	38249817	38249836	GCAACACAGCACGTCTCTCA	1	+
chr1	38629747	38629769	CCCTGTATCACCCACATCTCCCA	4	+
chr1	38913777	38913796	CCCCCCGCTTTGGTCTCCCA	3	+
chr1	40046777	40046799	TCCGCCCCCACCTCAGTCTCCCA	2	+
chr1	40153259	40153278	CCACAATTCTCTGTCTCCTA	2	+
chr1	40268213	40268233	ACGTGAAATCTTGTTCTTCCA	12	+
chr1	40789154	40789179	CCTCCCCAGCCTCATCCCTTCTCCCA	1	+
chr1	40957128	40957147	TACACCAGGTTATTCTCCCA	1	+
chr1	41169763	41169787	TTTTTGGAGACAGCTCTGTCTCCCA	1	+
chr1	41682464	41682483	ATCTCTATTTCAGTTTCCCA	3	+
chr1	42011950	42011968	GGGGGGCTCAAGTCTCCCA	11	+
chr1	43121648	43121671	ATCCTCTCTCCTCAGCCTCTCCCA	1	+
chr1	44380611	44380627	TTTCCTACTGTCTCCCA	4	+
chr1	44818279	44818301	AACTTGACAGTCTGGATCTCCCA	1	+
chr1	44964368	44964387	TACTATCATCAAGTCTTTCA	5	+
chr1	45081584	45081602	ACTGGCTGGGAGTCTCTCA	1	+
chr1	45102923	45102943	TATGCCTCTGGGCGTCTCTCA	4	+
chr1	45106661	45106681	ACGGGCATCTCCAGTTTCTCA	6	+
chr1	45117934	45117952	TGGACCTTCAAGTCTCCCA	5	+
chr1	45182999	45183020	GACCCAGCATCCCTGTTTCCCA	1	+
chr1	45189398	45189415	CCTGCCACAAGTCTCCCA	3	+
chr1	46526880	46526899	CACCATCTTCCAGTCTCTCA	1	+
chr1	46890173	46890192	GCTGGGGATGGGGTCTCCCA	4	+
chr1	48562107	48562123	CTCGCCCCTGTCTCCCA	4	+
chr1	49354206	49354228	ACATCCAAGGAAGGCCTTTCCCA	2	+
chr1	50680634	50680653	TGACGCAGCTGTGTCTCCCA	1	+
chr1	50748723	50748737	CCGGGGGCTCTCCCA	1	+
chr1	51756719	51756741	TCTCTTCTACTCCTAGTCTCCCA	1	+
chr1	51788553	51788569	AGCTCTAAAGTCTCCCA	1	+
chr1	52119234	52119257	ATTACATCCCTTATATGTCTCCTA	1	+
chr1	52122593	52122610	TCCTAACCCAGTCTCCCA	3	+
chr1	52187444	52187466	CCCTTGAAGTCCTTTGTCTCCCA	2	+
chr1	52454806	52454828	TCCTCTCCTTTTACTGTCTCCCA	9	+
chr1	53350568	53350594	TTTTCTTTCTTTTTTTTTTTTCTCCCA	1	+
chr1	53704836	53704856	GTTAGAGTATTTGATCTCCCA	3	+
chr1	53833757	53833775	CCCTCCCTTCTGTCTCCCA	1	+
chr1	54068325	54068345	GGGCAGGACAGCCATTTTCCA	1	+
chr1	54157258	54157276	ATTCCCTCTCCCTCTCCCA	1	+
chr1	55567928	55567947	CTTCTATTAAACTTCTTCCA	3	+
chr1	55620118	55620136	TATCACTCTCAGTCTCCCA	3	+
chr1	55728608	55728629	CTGTGCAAACCCGTATTTCCCA	1	+
chr1	55964475	55964491	GTCTGAGGTGTCTCCCA	1	+
chr1	56408716	56408733	TCCAGTGGCTGTCTCCTA	2	+
chr1	56566289	56566306	TCCCCCAACTGTCTCCCA	1	+
chr1	57257613	57257631	TCTGGAGCCACATTTCCCA	2	+
chr1	57276061	57276082	CCCCTCACTCCCCTGTTTCCCA	2	+
chr1	57676188	57676205	AAAGGGCCGTGTCTCCTA	2	+
chr1	57890219	57890239	AGCTCCGCCTGGCCTCTCTCA	1	+
chr1	59233338	59233359	CCAAATATCTACCACTCTTCCA	1	+
chr1	59441799	59441817	ACTTATCTCCAGTCTCCCA	5	+
chr1	59548449	59548467	GGGCCCCCCCAGTCTCCCA	5	+
chr1	60035789	60035810	AATTCCTCAGGCCCCTCTCCCA	4	+
chr1	60084464	60084482	TAACACCCTCAGTCTCTCA	1	+
chr1	60144933	60144949	ATATAACATGTCTCCCA	3	+
chr1	60208452	60208470	GCTCCACATCAGTCTCTCA	2	+
chr1	60208976	60208997	GTCTTCCTCTTCCTGTCTCCCA	1	+
chr1	60351848	60351865	CCTCCCACCCGTCTCCCA	2	+
chr1	61128091	61128109	GGGTGCTGGCTGTTTCCCA	5	+
chr1	61205949	61205968	GGAACACTCCCTGTCTTCCA	1	+
chr1	61525724	61525742	AAACCCATACTGTCTCCCA	2	+
chr1	62626870	62626890	AGGTTTCATGTGAATTTCCCA	3	+
chr1	62739858	62739877	GTTGAGCTCGATTTCTTCCA	3	+
chr1	62855237	62855263	CCCGCCTTGGCCTCCCAAAGTCTCCCA	45	+
chr1	63742607	63742624	GAGGGGATCAGTCTCCCA	2	+
chr1	63833447	63833464	CTGGCGACCCGTCTCCCA	89	+
chr1	64149959	64149981	TTTCCAAGGTACCTTCTTTCCCA	2	+
chr1	64804845	64804862	GCACCTAAAAGTCTCCTA	3	+
chr1	65199669	65199687	ACAACCTCTCTGTCTCTCA	1	+
chr1	65713683	65713704	CTTGGTGGAAGATCTTCTCTCA	2	+
chr1	66085163	66085179	AAGACTTTAGTCTCCCA	3	+
chr1	66689680	66689701	TTTTGAATAACCTTTTCTTCCA	2	+
chr1	67212724	67212741	ACATATCAATGTCTTCCA	4	+
chr1	67955762	67955783	ATCCTCCCATTTCCGTCTCCCA	6	+
chr1	68027015	68027034	GGAGCCCCCCAAGTTTCTCA	3	+
chr1	68819763	68819781	CTTCTGTATATGTCTCTCA	1	+
chr1	69251966	69251986	CTGTAGGTCTGTGATTTCCCA	1	+
chr1	69933013	69933034	TTTTTTCTTTTCAAGTCTCCTA	6	+
chr1	70430948	70430969	GTTTGAGCTATCCAGTCTTCCA	1	+
chr1	70849276	70849295	TATAGCTCAGTGGTCTTCCA	19	+
chr1	71485091	71485111	GGGTTCCACGTGACTCTCCCA	1	+
chr1	73309002	73309017	GAAGAGTTCTCTCCCA	4	+
chr1	74208077	74208095	CATTTCCTGAGGTCTCCCA	1	+
chr1	76593930	76593947	GCACGTGCCAGTCTCCCA	7	+
chr1	76845078	76845098	GACTTTTAACCTCATCTCCCA	8	+
chr1	77135210	77135232	GTGCGGGCTTTTTTTTTTTTCCA	4	+
chr1	77194905	77194926	TTCTTTTTTTTTTTGTCTCCCA	1	+
chr1	77619683	77619698	GAACCAATGTCTCCCA	2	+
chr1	79198568	79198588	TTTCTCTCAGGATGTCTCCCA	5	+
chr1	81170591	81170611	CTGCCTTAGACAATTCTTCCA	1	+
chr1	81974983	81975004	GCTCAAGACATACTGTCTTCCA	1	+
chr1	82089782	82089803	GGCAGGGAAGAACAGTCTCCCA	1	+
chr1	84294355	84294373	AGAAGCACTCAGTCTCCCA	1	+
chr1	84379722	84379745	ATACTCTAAAATATATTTCTTCCA	1	+
chr1	84852752	84852770	TCAGATGCCACTTCTCCCA	3	+
chr1	85319789	85319808	TGGCTCCCTTATGTCTCTCA	2	+
chr1	86095202	86095220	GGTGCCTCCCTGTCTCCCA	1	+
chr1	86267634	86267652	CTCTCCCTCATGTCTCCCA	5	+
chr1	86555616	86555633	AGCCTGGTAGGTCTCCCA	2	+
chr1	86940901	86940920	ACTCCACTCCAACTCTCTCA	3	+
chr1	87957540	87957563	GAGCTTCTGGTTCCATGTCTCCCA	10	+
chr1	89586051	89586069	ACTCCAACTCTGTCTCTCA	1	+
chr1	91041988	91042008	CTGCTGACCTCCAGTTTCCCA	7	+
chr1	91050420	91050438	ACCTAACCTCTGTCTCCCA	1	+
chr1	91605562	91605581	TACAGCAGGTTGCTTTCCCA	1	+
chr1	92067421	92067438	CCAGCACGGCCTCTCCCA	5	+
chr1	92580792	92580813	AGGGGCCATCCACAGTCTTCTA	7	+
chr1	92592912	92592935	AGTTGACTCTAGTATGATCTCCTA	59	+
chr1	92838208	92838229	CACCTATAATCCCAGTCTCTCA	2	+
chr1	94475106	94475124	TGGTCATTCCCGTCTCCCA	1	+
chr1	94657749	94657766	AACTTCTCCCGTCTCCCA	1	+
chr1	95276897	95276914	CTCAGGCCCCCTCTCCCA	1	+
chr1	95502943	95502961	GCTGGGGCTCTCTCTCCCA	2	+
chr1	95539094	95539112	CCAAACCCCCTGTCTCCCA	6	+
chr1	95634481	95634496	ACTGGGGGTTCTCCCA	2	+
chr1	95800094	95800113	TCCAGAGGCCCCATCTCCTA	3	+
chr1	97173068	97173086	GGAAGAGCCAAATCTCCTA	6	+
chr1	97358741	97358760	AAGGGTGACCTCGTTTCCCA	1	+
chr1	97583780	97583795	AGCACATCGTCTCCCA	1	+
chr1	97587064	97587084	TGCTCAAAAACATGTTTCCCA	2	+
chr1	97898636	97898655	TCCCTTCCTCTAGTCTTCCA	3	+
chr1	98266067	98266082	AACTCCCACTCTCCCA	3	+
chr1	99663873	99663896	AATATATTTCTCCTCTGTCTTCCA	2	+
chr1	99928247	99928263	CGGGGAAACTTCTCCCA	2	+
chr1	100158685	100158703	TGAGAAAACATGTCTTCCA	1	+
chr1	100314602	100314622	ATTTAATTTATCTGTCTCCCA	1	+
chr1	101434961	101434982	TAGGACACTCCATATTCTCCTA	1	+
chr1	101473325	101473347	AAGAAAAGTGCTTTATTCTCCTA	5	+
chr1	101633355	101633370	AACTTACAGTCTCCCA	4	+
chr1	102122972	102122989	CCTGCCCTTCTTCTCCCA	1	+
chr1	103445882	103445900	CCAATAACCAAATTTCCCA	1	+
chr1	103521921	103521940	TACCTATATGAGGTCTCCTA	1	+
chr1	104909802	104909818	TTCACTTAAATCTCCCA	2	+
chr1	104924814	104924834	TTATTACCCAATCTTCTCCCA	1	+
chr1	106178716	106178733	CCTTTTGGCCATCTCCTA	7	+
chr1	107672656	107672677	CTAGCCACACTGGGCTCTTCCA	3	+
chr1	107907499	107907516	TCTACCTTTTGTCTCCCA	1	+
chr1	108067649	108067669	TTTCCTTTTCTCTGTCTCCCA	3	+
chr1	108610380	108610397	CAGCATCTTTGTCTCCCA	1	+
chr1	108621102	108621124	ACTCTCTCACTTACCATCTCCCA	3	+
chr1	109068830	109068846	CCAACCCTCGTCTCCCA	1	+
chr1	109710777	109710797	TCCCCTCTTCTATGTCTCCTA	2	+
chr1	110198506	110198526	CCTGGCAGCCTCAGTCTCCCA	3	+
chr1	110423729	110423746	GGAGGCACTGCTCTCCCA	1	+
chr1	110628710	110628730	TGGTCCTGTAATCGTCTCCCA	1	+
chr1	110974234	110974255	CCCCAACCTTAACCGTCTCCTA	1	+
chr1	111008614	111008629	CCCCCAACGTCTCCCA	2	+
chr1	112348054	112348074	GTCTGCCCTCTCTGTCTCCCA	4	+
chr1	112403673	112403692	GCTCCTCTCACCATCTCCCA	1	+
chr1	112410956	112410976	AGATAACTGCTGCATTTCCCA	1	+
chr1	112527127	112527147	CACGGGCCTTCTTGTCTCTCA	2	+
chr1	112547206	112547226	GTACTCTGAGAGCCTCTTCCA	3	+
chr1	112578641	112578659	CCAATTAACCAGTCTCCCA	3	+
chr1	112811091	112811111	GGATTCCCCTCCCCTCTTCCA	7	+
chr1	113126924	113126946	TGTCTGATTCCACAATTCTTCCA	1	+
chr1	113130539	113130557	CTAACAATAATGTCTCCCA	1	+
chr1	113495573	113495589	ACTTTCCCAGTCTCCCA	3	+
chr1	113701457	113701473	TACACTCCAGTCTCCCA	3	+
chr1	114202398	114202414	AGCCGTGGAGTCTCCCA	3	+
chr1	114226273	114226291	GGTTGAGAAATCTCTTCCA	4	+
chr1	114767367	114767386	CTGGGCACCTCTGTCTCTCA	2	+
chr1	115265518	115265536	GGTTCATTTCCTTCTCCCA	3	+
chr1	115978511	115978530	TGGCACCCTCAAGTCTCCCA	5	+
chr1	116260439	116260459	GAGCAGGTTGAAGGTTTCCTA	5	+
chr1	116356046	116356068	GGCATTTTGGATCATGTCTCTCA	1	+
chr1	116415469	116415486	AGAAGAAGGCGTCTCTCA	2	+
chr1	116710540	116710556	AGGCTCGGGGTCTCCCA	2	+
chr1	116735361	116735383	TTCTTCTCTCACCACTTCTCCCA	3	+
chr1	117037245	117037262	GGCGGCTGCCCTCTCCCA	1	+
chr1	117371470	117371497	CGGGTTCAAGCGATTCTCCTGTCTCCCA	26	+
chr1	117413370	117413392	TGCCTGATTCCCCACTTCTCTTA	1	+
chr1	117460800	117460822	TTCCAGCCTTACTTCATCTCCCA	4	+
chr1	118683524	118683541	GGCTTCTCCTGTCTCCCA	4	+
chr1	119031765	119031782	CATACCCTCAGTCTCCCA	2	+
chr1	119309969	119309985	GTGCTTAAAGTCTCCCA	1	+
chr1	119323357	119323377	CCTGCTGAGATGTGTCTCCCA	2	+
chr1	119834269	119834290	TTCTCAGCCGCACTGTCTCTCA	1	+
chr1	120009218	120009240	ATTGCACTTGGAGATATCTCCCA	2	+
chr1	120247918	120247935	CCCTGCTGATGTCTCCCA	2	+
chr1	121253723	121253739	AACAGGTACTTCTCCCA	1	+
chr1	142619155	142619174	CAGTTTGCCCATCTCTCCCA	1	+
chr1	146643705	146643722	CGCTGGTGGTGTTTCCCA	2	+
chr1	146652238	146652259	CCCAGCTCCATGCCATTTCTCA	6	+
chr1	147000747	147000763	CTGGGCTGTATCTCCCA	3	+
chr1	147137154	147137176	CTCAACCTGGGAATGGTTTTCCA	5	+
chr1	149956643	149956660	TCTCATCTCTGTCTCCCA	3	+
chr1	150102258	150102277	CCTGCAGCCTCGGTCTCCCA	1	+
chr1	150662698	150662717	GGCAATCCTTCTGTCTCCCA	1	+
chr1	151181603	151181621	GAACAATTTGTGTCTCCCA	5	+
chr1	151867718	151867738	ATTTCATAACATATTCTCCCA	5	+
chr1	152026123	152026141	ATCTGCACTCCCTCTCCCA	1	+
chr1	152034300	152034323	ATATCTCTGACTTGTTGTCTCCCA	1	+
chr1	152082480	152082502	TCTCGTCTCCCGTTCCTCTCCCA	12	+
chr1	152224419	152224440	CTTTTTCCCTCAAAGTCTCCCA	5	+
chr1	152325534	152325555	GTGGCTAGTTCTCTGTCTTCCA	1	+
chr1	152486993	152487012	AGAACGTAGTGAGTCTTTCA	1	+
chr1	153410057	153410075	CCATTCCATTTCTTTCCCA	2	+
chr1	153736412	153736426	CTTACACGTCTCCCA	1	+
chr1	154640622	154640640	ATTTAGGTGGTGTCTCCCA	1	+
chr1	154764176	154764197	GAGTGACTCTGTGCCTCTTCCA	17	+
chr1	154911157	154911173	GAGGCTTTAGTCTCCCA	3	+
chr1	154939605	154939625	TGATCTCTGTGCTATCTCCCA	1	+
chr1	155160069	155160087	TGGTCAGGGCAGTCTCCCA	1	+
chr1	155172851	155172871	GGAGCCTCCCCTGCTCTCCCA	1	+
chr1	155210598	155210615	CCATGGCCCGGTCTCCCA	3	+
chr1	156038301	156038321	CCTTTCCCTTGCAGTCTCCCA	1	+
chr1	156621865	156621887	ATGGCTGGGGTCAAGTTCTTCCA	1	+
chr1	157111293	157111311	GTCTCCACTAAGTCTCCCA	1	+
chr1	157161803	157161821	GAAGCAGCCATTTCTCCCA	2	+
chr1	157669999	157670019	AGGAAAAATCCAAGTTTCCTA	1	+
chr1	157670515	157670537	CTTCCATCAGCTGCAGTCTCTCA	9	+
chr1	157887787	157887809	ATGGTCGTGCTGGGTATCTCCCA	1	+
chr1	158253746	158253763	CACCTCTAAAGTCTCTCA	3	+
chr1	158443983	158444005	CTATCCTCTCCCATCTTCTCCTA	3	+
chr1	159076006	159076022	GGAGTGCCGGTCTCCCA	3	+
chr1	159470816	159470833	GCACTTGGGGGTCTCCCA	1	+
chr1	159564462	159564482	TTCAGTATTTTTACTCTCCCA	12	+
chr1	159901196	159901214	TCCCAAGTAGTTTCTCCCA	5	+
chr1	160018922	160018940	GCCCAGGTCCCGTCTCCCA	1	+
chr1	160616263	160616280	AGGGCAAATCTTCTCCCA	3	+
chr1	160793969	160793990	AGGGAAAGACCCCAGTTTCTCA	1	+
chr1	161119744	161119764	TCCTCCTCCCTTAGTCTCCCA	1	+
chr1	161153343	161153367	GGCTCACTGCCACCTTTGTCTCCCA	1	+
chr1	162259686	162259708	TTAGAGCACAGTCTTGTTTCTCA	1	+
chr1	162390306	162390325	ATGGTGGGTGACGTCTCTCA	1	+
chr1	162693982	162693999	AGGGCTACCTGTCTCCCA	2	+
chr1	163017455	163017472	CAAATACCGTGTCTCCTA	5	+
chr1	163852421	163852447	GCCTCCCAAAGTGCTGGGATTCTTCCA	29	+
chr1	163983810	163983826	GCTGAGAATGTCTCCCA	4	+
chr1	164618359	164618380	GATCTAGTTAGGTCCTCTCCCA	1	+
chr1	164723051	164723068	GGCCCCGGCAGTTTCCCA	1	+
chr1	166427694	166427715	CCTCTCTTGCCTTCTTCTCCTA	2	+
chr1	167477245	167477267	AAAACTAACAGATGTGTCTTCCA	7	+
chr1	167662617	167662640	CGTTACCTTTGGGTGACTCTCCCA	11	+
chr1	167780045	167780062	ATTTCTGCCCATCTCCCA	4	+
chr1	168018580	168018606	AAGCGATCTTCCTCCCTCAGTCTCCCA	1	+
chr1	168120207	168120236	GCTGGAGTGCAGTGGCACAATCTTCTCTCA	9	+
chr1	169797882	169797908	GTCTCACTATGTTGCCCAGGTCTTCCA	30	+
chr1	170184876	170184891	GACGATCCTTCTCCCA	3	+
chr1	170747714	170747734	TTCACTCCCCTCAGTCTCCCA	1	+
chr1	171246496	171246512	AAACGTATGATTTCCCA	5	+
chr1	172248775	172248791	GCTCCTCCAATCTCCCA	2	+
chr1	173159456	173159475	AGGGGAATTCCTGTTTCCCA	9	+
chr1	173874894	173874910	AACACCCTAGTCTCCCA	1	+
chr1	174676728	174676750	AGACTAACAATACCTGTCTCTCA	1	+
chr1	176383386	176383413	TTTTGACGGAGTCTCCCTCTGTCTCCCA	1	+
chr1	176497885	176497906	CTACAGTCCATGATTTCTTCCA	1	+
chr1	177083655	177083676	ATCCTTTACCCCATTTTTCCCA	1	+
chr1	177532120	177532138	TACCACTCTCTGTCTCCCA	3	+
chr1	177616208	177616229	GAGTGCCAGCCTGAATTTCCCA	1	+
chr1	177759041	177759060	TAATTTTCTAAAGTCTTCCA	2	+
chr1	177771698	177771717	CAGCATGCTCCTGTCTTCCA	1	+
chr1	178374483	178374502	GGTTCCTCCCCCATCTCCCA	1	+
chr1	178398558	178398576	TCTCACAAAATCTTTCCCA	1	+
chr1	178464875	178464892	CAAATCAAACGTCTCCCA	1	+
chr1	178901262	178901283	TCCCTTGGGGCCCTGTCTTCCA	1	+
chr1	178911762	178911781	CCCGCACCCCATGTCTCCCA	1	+
chr1	179406144	179406166	ATTGTAAAGCTTTGTTTCTCCCA	6	+
chr1	179819324	179819346	GAAGATTTTCCCAAGGTCTCCCA	4	+
chr1	180959219	180959238	CTGGCTGCCACTGTCTCCCA	1	+
chr1	181241985	181242003	CTGGGGAGCTTGTCTCCCA	7	+
chr1	181566215	181566233	ATCATCTCCTTATCTCTCA	1	+
chr1	181979368	181979384	CGCTCCCTCGTCTCCCA	1	+
chr1	182415649	182415666	TGGAGGGACTGTCTCCCA	2	+
chr1	182458845	182458866	GGGTTACACCCGTGCTCTCCTA	4	+
chr1	182997285	182997308	TCCTCCCCCCCCCCACCTCTTCCA	2	+
chr1	183345078	183345099	TGAGTATCTTTTTCATCTCCCA	2	+
chr1	183684564	183684580	CACACGTCTGTCTCCCA	1	+
chr1	184015723	184015742	ATCAATCCTTATGTCTCCCA	1	+
chr1	184135161	184135183	CTCCTCTCCCCTCCAGTCTTCCA	1	+
chr1	184385578	184385598	AGTGGGAAATGCTGTCTTCCA	2	+
chr1	185565059	185565078	CTCTCACTTCCAGTCTCTCA	2	+
chr1	187231055	187231071	AGCGTGCTTGTTTCCCA	6	+
chr1	187238144	187238166	GAAGACATGTCCTTCCTCTCCCA	2	+
chr1	187681922	187681940	AAGATGTTGACGTCTTCCA	1	+
chr1	187749004	187749023	CAACTGAACATCTTTTCCCA	1	+
chr1	187937467	187937484	CTCTCCCCTTGTCTCCCA	3	+
chr1	188516721	188516738	CTTCTACCCAGTCTCCCA	3	+
chr1	189700863	189700882	TCAATCCTGGCTGTCTCCTA	6	+
chr1	190814865	190814883	ACATACCTAATGTCTCTCA	3	+
chr1	191563534	191563551	TTCAAAGGAAGTTTCCCA	1	+
chr1	191751076	191751096	GAAAAGGACATCTCTTTCCCA	4	+
chr1	192013932	192013949	CATCCCCAACCTCTCCCA	1	+
chr1	195261822	195261841	GCACTGAAAGCATTCTCTCA	9	+
chr1	195477842	195477864	ATAAAATAACTCTATATCTCTCA	1	+
chr1	196120334	196120356	CATCTCTACTCCCATGTCTCTTA	2	+
chr1	196397570	196397587	GGCTGCAAATGTCTCCCA	2	+
chr1	196786490	196786508	ACTGGGAGGTTGTCTCCCA	4	+
chr1	196997144	196997164	AACAGCTTCCCTTTTCTCCCA	2	+
chr1	198112587	198112613	TCTCAAACTCCTGACCTCAGTCTCCCA	10	+
chr1	198334779	198334800	AACTGGGAGATAGCTTCTCCCA	15	+
chr1	200500035	200500050	CTACTAAAGTCTCCCA	1	+
chr1	200639193	200639212	AAGGCTCCTCGCGTTTTCCA	1	+
chr1	200843681	200843699	TGCTTTCTCCCGTCTCCCA	1	+
chr1	200983137	200983153	GCCCCCGGAATCTCCCA	2	+
chr1	201086669	201086685	CTAGAAAATGTCTCCCA	1	+
chr1	201140731	201140748	TCGGGTTCTAATCTCCCA	5	+
chr1	201609622	201609642	CACTTTTCCCCCTGTCTCCCA	4	+
chr1	201624095	201624113	AGCTAGCCTGCGTTTCCCA	3	+
chr1	201996367	201996395	TTGCCCAGGCTGGAGTGCAGTGTCTCCCA	398	+
chr1	202133647	202133668	CAGCCCCTCCCCTGCTCTCCCA	1	+
chr1	202139054	202139068	ACGGGGAGTCTCCCA	2	+
chr1	202672694	202672712	CTCCATCACCACTCTCCTA	1	+
chr1	202756245	202756270	TGCAATTCTCCCACCTCAGTCTCCCA	10	+
chr1	203664829	203664848	CCCCCCACTTTCATCTCCCA	2	+
chr1	204196449	204196465	AAGGGAACAGTCTCCCA	2	+
chr1	204225989	204226006	CTGGCCGCCTGTCTCCCA	1	+
chr1	204242822	204242838	TAGCCGGGCGTTTCCCA	6	+
chr1	204590464	204590483	CTCCTCCTCATTGTCTTCCA	8	+
chr1	204654846	204654862	TCTCCGCCGCTCTCCCA	1	+
chr1	204872585	204872601	AGGCCAGGTGTCTCCCA	2	+
chr1	204936677	204936694	GCGGCCACTTTTCTCCCA	2	+
chr1	205540812	205540830	CTCTCATCACAGTCTCCCA	1	+
chr1	205544839	205544860	CTCCTTCCTCTTCCCTCTCCCA	1	+
chr1	205778008	205778025	ACCCCCTTCAGTCTCCCA	1	+
chr1	206664524	206664541	CCGCTCCTCTGTCTCCCA	3	+
chr1	206664744	206664760	CCCCTGTGTGTCTCCCA	3	+
chr1	207006294	207006314	TGTGGCCCTCTCTGTCTCCCA	1	+
chr1	207629575	207629597	TGGTCTTCCCCACCTGTCTCCCA	1	+
chr1	207772189	207772208	ACCTAAAGAACTGTCTCCCA	4	+
chr1	207983865	207983883	GCTGAGGTTCCGTTTCCCA	3	+
chr1	208217111	208217133	GGCTCCACATGTCCTATTTCCCA	1	+
chr1	208365483	208365503	TGACCCTGACTTTGTCTCCCA	1	+
chr1	208937566	208937586	TCATCTACTTCCTGTCTCCCA	3	+
chr1	209162379	209162397	AAGGAGAATCAGTCTCCCA	4	+
chr1	209519917	209519934	CTGTCATCCAGTCTCCCA	4	+
chr1	209571275	209571293	TTCTCTACTTAGTCTCCCA	1	+
chr1	209797597	209797618	CAATTCTCCTCCCCCTCTTCCA	1	+
chr1	209901007	209901028	GGTTTGAATCCTGCTTCTCCCA	3	+
chr1	210549969	210549991	CTGTCTCTATTCCCAGTCTCCCA	7	+
chr1	210755925	210755941	ACCACCCCTGTCTCCCA	2	+
chr1	210936818	210936835	AAGACCAAAAGTCTCCTA	2	+
chr1	210974924	210974940	GACGGTGCTGTCTCCCA	1	+
chr1	211117251	211117269	AGTAGATACCGGTTTCCCA	1	+
chr1	211180855	211180872	TGGTCCTCCCGTTTCCCA	1	+
chr1	211191376	211191396	ACCTCCTCTTCCTGTCTCTCA	1	+
chr1	211690633	211690649	GAGCCCAGGTTCTCCCA	3	+
chr1	211750909	211750930	TGGGGATTCTCTCCGTTTCCCA	2	+
chr1	211886150	211886168	GATCTGACGCTCTCTCCCA	63	+
chr1	212053818	212053838	AAATTACCCCACTGTCTTCCA	34	+
chr1	212792551	212792569	GCTGCTCTCCCATCTCCCA	1	+
chr1	214189167	214189184	GGGAGGTAGTGTTTCCCA	5	+
chr1	214476914	214476928	CGCGTTTTTCTCCCA	3	+
chr1	215767817	215767836	TGCCCATATTCAGTCTCCCA	1	+
chr1	216025860	216025878	CCTTCCCCACAGTCTCCCA	1	+
chr1	216152148	216152164	TGAAGCTAAGTCTCCCA	2	+
chr1	216419359	216419376	GGGTCTATCCCTCTCCCA	1	+
chr1	216786471	216786490	TACTGTTGGGAATTTTTCCA	2	+
chr1	217182985	217183004	CTCTACATCCATGTCTCCCA	1	+
chr1	217314454	217314474	AGAGTGGTATTCCTTCTCCCA	1	+
chr1	217407461	217407481	AAGAGGAAGTCAGGTCTTCCA	2	+
chr1	218724714	218724731	CCAGCAAAAGGTCTCCCA	3	+
chr1	218766544	218766562	ATCCAACATCTGTCTCCCA	3	+
chr1	218804721	218804740	GTGGGGTTTTAAGTCTCCCA	2	+
chr1	219833307	219833324	CCCACATTCTGTCTCCCA	3	+
chr1	220270636	220270654	ACCCCCAGCACATTTCCCA	1	+
chr1	220727806	220727828	ATAATGTGTAGGATAGTCTTCTA	17	+
chr1	220943131	220943150	TTTTTCACAAATGTCTCTCA	4	+
chr1	221041748	221041770	CTCCCTCTCACCTCAGTCTCCCA	1	+
chr1	221174053	221174072	GCATTTCCCCTTTTCTCCCA	3	+
chr1	221420136	221420162	CTCCACTTCAACCAAAAAAGTCTCTCA	2	+
chr1	222914984	222915000	GTCAGCTCAGTCTCCCA	3	+
chr1	223942978	223942995	ATCTCCCGCTGTCTCCCA	2	+
chr1	224037235	224037255	TGCTTTGGTTTCATTCTCTCA	1	+
chr1	224794583	224794601	CTCCCAGAAGCTTTTCCCA	2	+
chr1	225328746	225328766	TACATACAATAACTTCTCCCA	4	+
chr1	226282420	226282436	ATTACACCTGTCTCCCA	1	+
chr1	226590758	226590776	TCTGGGGCGCAGTTTCCCA	4	+
chr1	227012236	227012256	GACTACCCCATCCGTCTCCCA	1	+
chr1	227073513	227073535	TCCCCACCCCATCCTGTCTCCCA	1	+
chr1	227588510	227588532	ACTCATCATTCTCCCCTCTCCCA	3	+
chr1	227729276	227729294	TCTGGGGTACAGTCTCCTA	2	+
chr1	228103384	228103405	TCCTCCCCTACTCCTTCTCCCA	4	+
chr1	228188828	228188848	AGTCCTGCAGTCGGTCTTCCA	13	+
chr1	228431874	228431893	CTGTGGGTTTATGTCTCTCA	3	+
chr1	228505746	228505764	GGTTCGAGGTGGTCTCCCA	1	+
chr1	228526119	228526134	GCTGGACAGTCTCCCA	5	+
chr1	229036730	229036749	TTTTCTACCCCAGTCTCCCA	4	+
chr1	229865416	229865437	TCCATCACGAGGCTGTCTCTCA	2	+
chr1	230030993	230031013	CTGGAATCCCAATGTTTCTCA	2	+
chr1	230323802	230323822	GCTAGGGACCACTCTCTCCTA	2	+
chr1	230438820	230438838	GAGGACCCACTGTCTCCCA	1	+
chr1	231323388	231323406	CCATCTCTACTGTCTCCCA	2	+
chr1	231323766	231323787	TTTTGCTTCCCATGCTCTCCCA	1	+
chr1	231366875	231366891	TTCAAACCTGTCTCCCA	1	+
chr1	231974291	231974312	GACTCCTTTCTTCTCTCTTCCA	14	+
chr1	232275637	232275654	AGCCCGGTTGTTCTCCCA	1	+
chr1	232348557	232348578	TAAACTTTTTTTGTCTCTCTCA	3	+
chr1	232450441	232450462	AAAAAGAGAGAGAGATTTCCCA	6	+
chr1	232766299	232766318	CCCGGCCCTCCCGTCTCCCA	5	+
chr1	233176253	233176269	TTCACACATGTCTCCCA	2	+
chr1	233385770	233385784	CGGGAAAGTCTCCCA	2	+
chr1	234330902	234330922	GAACCCTTCCACTGTCTCCCA	1	+
chr1	234402262	234402284	CATCATATCCATACAGTCTTCCA	7	+
chr1	234637557	234637578	CCAGGTGCCGTGGAGTCTTTCA	10	+
chr1	234792556	234792578	CATTCTTTGTTTCTTTTCTTCCA	1	+
chr1	234807019	234807036	TCATCACCGTGTCTCCCA	1	+
chr1	234993668	234993688	AGCTGCCATTGCCATCTCCCA	1	+
chr1	235069481	235069498	ACACTCCAAAATCTCTCA	1	+
chr1	235286907	235286922	ACCCACTCGTCTCCCA	1	+
chr1	235754004	235754022	GCTGCTCTGGCTTCTCCCA	2	+
chr1	235894665	235894685	CTCCTGAATCCCAGTCTCCCA	1	+
chr1	235896883	235896904	CTGGATCACCTTTTTTCTCTCA	7	+
chr1	236190736	236190756	CCTCTTCTTCACTGTCTCCCA	6	+
chr1	236370691	236370711	GTTACCCCACTGCATCTCCTA	1	+
chr1	237054042	237054055	GGTCGCGTCTCCCA	1	+
chr1	237108250	237108273	TTGGATCCCCTTTTTTCTCTCCCA	1	+
chr1	237393136	237393155	TCTAAACATAAGATCTCCCA	5	+
chr1	237778313	237778333	GCCATCTCCTCTTGTTTCCCA	7	+
chr1	237884745	237884766	CTTCATAACATTCAGTCTCCCA	12	+
chr1	243447889	243447906	CGGAGGCCCCCTCTCCCA	1	+
chr1	243483799	243483815	TCGCGCCCTGTCTCCCA	9	+
chr1	243853447	243853465	CAGGCTGGCACTTCTCCCA	3	+
chr1	243891237	243891257	AGCACTCAGCTACATCTCTCA	5	+
chr1	243961627	243961647	CCTCAGCCTCCTGATCTCCCA	2	+
chr1	244046392	244046417	GCGATTCTCCTGCTTCAGCTTTCCCA	19	+
chr1	245133678	245133699	GGTTATCGTTAGGCATCTCCCA	8	+
chr1	245142446	245142469	GTTGTTTGATGTCTGCTTCTCCTA	1	+
chr1	245288971	245288993	GGCTGGGGCTGAGGGTTTTCCCA	8	+
chr1	245721668	245721688	AAGAGGACACACTTTCTCTCA	2	+
chr1	246033046	246033067	CTTCACTGCACCCACTCTTCCA	1	+
chr1	246214547	246214575	TGAGTAGCTGGGACCACAGGTGTCTCCCA	12	+
chr1	246745674	246745694	AGGTGGAGTCCCTGTCTCCCA	2	+
chr1	247987295	247987313	CAGGATTCACTGTCTCCCA	2	+
chr1	248258475	248258497	GCCATTCATCCTTCTGTCTTCCA	13	+
chr1	945787	945803	CCCTTCCCCGTCTCCCA	2	-
chr1	1619430	1619451	CGCTCCTCTGGTGTCTTTCCCA	1	-
chr1	1871966	1871983	GGCGCGATGCGTCTCCCA	1	-
chr1	1873173	1873192	GGGAGGCTGCGTGTCTCCCA	1	-
chr1	2111437	2111452	TGCTCCACGTCTCCCA	2	-
chr1	2214424	2214441	ACTGGCTCCCGTCTCCCA	1	-
chr1	2371248	2371265	TGGCTGCGGTGTCTCTCA	7	-
chr1	2501318	2501336	TCGGAACTCCTGTCTCCCA	1	-
chr1	2731057	2731074	GGTGGTTTCACTTTCCCA	4	-
chr1	2941890	2941908	GCTTCCTGACTGTCTCCCA	3	-
chr1	2946132	2946150	GCATCCCCGACGTCTTCCA	8	-
chr1	3099062	3099081	GCCACCCCCACCATCTCCCA	1	-
chr1	3297002	3297022	CCTTGTCACTCTCATTTCCCA	1	-
chr1	3602905	3602921	GCTCCGCCTGTCTCCCA	2	-
chr1	3693645	3693661	GCTGCCCGTGTCTCCCA	1	-
chr1	4099593	4099613	ATCTCCTCACACTGTTTCCCA	1	-
chr1	4187618	4187634	ACGAGTGTGCTCTCTCA	3	-
chr1	4302078	4302097	AATATTGGTCAATTCTCTCA	6	-
chr1	4436987	4437005	CGCCTGCTCCTGTCTCCCA	2	-
chr1	4713393	4713411	CTTGGGGCTCAGTCTCCCA	3	-
chr1	4780689	4780707	TATGGCGCTCAGTTTCCCA	1	-
chr1	4818319	4818335	GATCTGACAGTCTCCCA	4	-
chr1	5161876	5161894	GCCCTTTATAAGTCTCTCA	2	-
chr1	5488684	5488701	ACAGGAGGCTGTCTCCCA	4	-
chr1	5741408	5741431	TGGAAGAGGACCCTGAGTCTTTCA	9	-
chr1	6052305	6052326	GCCGCGGCGGGTCGGTCTCCTA	3	-
chr1	6445669	6445688	TGGGAGGCAGGCATCTTCCA	3	-
chr1	6556207	6556223	GGGGAAGTGGTCTCCCA	1	-
chr1	7113947	7113965	CTTTAAGGGCTGTCTCCCA	4	-
chr1	7555265	7555282	CAGATCTTCCGTCTCTCA	6	-
chr1	8565211	8565230	GTTGGTTGATACATCTCTTA	7	-
chr1	9427973	9427992	GTGGCTGCAGCCTTCTCCCA	5	-
chr1	9993870	9993897	TCTGTCTCCTGGGCTCAAGCGTCTCCCA	1	-
chr1	10753275	10753289	CCGGACTGTCTCCCA	1	-
chr1	11179727	11179744	TACATACTCCGTCTCCCA	3	-
chr1	11346059	11346079	TGGCTTCGAAACTGTCTCTCA	5	-
chr1	12215183	12215201	CCTCCCCAGAGGTCTCCCA	3	-
chr1	12224166	12224185	AGCCCTGGCTCTATCTCCCA	5	-
chr1	12239044	12239062	TCGCCTGCTCCATCTCCCA	3	-
chr1	12391085	12391099	GGTTTACGTCTCCCA	1	-
chr1	12579313	12579331	CGCCCCCTCCCGTCTCCCA	4	-
chr1	13840372	13840393	CCTGCCGCTCCCGCCTCTCCCA	3	-
chr1	13960835	13960851	CGCTCCTGCCTCTCCCA	1	-
chr1	13993677	13993697	GACAGCTCAGCTGGTCTTCCA	3	-
chr1	14038087	14038105	ACCTGGGCGGAGTCTCTCA	1	-
chr1	14297228	14297246	GAAAGCCTATAGTCTCCCA	3	-
chr1	15052893	15052910	CTGGGAACGCGTCTCCCA	1	-
chr1	15406641	15406662	ATGACCAGCCACCCTTCTCCCA	2	-
chr1	15739582	15739600	AACGGGGGTTTGTCTTCCA	3	-
chr1	16348019	16348041	GGTAGAGAGTCAGCCTTCTCCCA	1	-
chr1	17319161	17319177	CACCATTCAGTCTCCCA	6	-
chr1	17641243	17641259	CGGGGAAACGTCTCCCA	1	-
chr1	18214332	18214351	GGCCCAGGGACACTCTCCCA	1	-
chr1	18490526	18490542	CACTGGGCAGTCTCCCA	3	-
chr1	18731870	18731890	CCCCAGCCCCCATGTTTCCCA	1	-
chr1	18899986	18900002	GTGGTGGGGGTCTCCCA	1	-
chr1	19727598	19727617	ACCATGATGAGTGTCTCTCA	1	-
chr1	21659278	21659297	CGCCTGACTGACTTCTCTCA	1	-
chr1	21766082	21766100	TTTCCATTCCTGTCTCCCA	2	-
chr1	22283814	22283836	CTTCCGTGGGCGCTGTTCTCTCA	9	-
chr1	22291931	22291950	GGCCGGGGCGTTGTCTCTCA	2	-
chr1	22365510	22365527	TGTCTCCCATGTCTCCCA	4	-
chr1	22454559	22454575	CAGTGGAGGATCTCCCA	2	-
chr1	22463161	22463178	TCCATCCCAGGTCTCCCA	1	-
chr1	22490778	22490793	GTCTGAAAGTCTCCCA	5	-
chr1	22523401	22523417	CAACGGCCTGTCTTCCA	2	-
chr1	22602303	22602321	GGCCAACTCTCCTTTCCCA	2	-
chr1	23024533	23024548	GGTCGTCTGTCTCCCA	1	-
chr1	23123802	23123823	GACATTACGTCCATGTCTCCCA	9	-
chr1	23245980	23246000	TGGGGTCTGTGGGGTCTCCCA	1	-
chr1	24581345	24581364	TGGGAAGGAGCCGTTTCCCA	2	-
chr1	24822397	24822416	ACACCCTCATTTGTCTCCCA	2	-
chr1	25151728	25151749	CTTCCTATAGCCAAGTTTCCCA	2	-
chr1	25443626	25443645	TAATGTCTCAGCCTCTCCCA	1	-
chr1	25572024	25572042	TGGGGTTTACAGTCTCTCA	3	-
chr1	26107015	26107032	AACAAAATAAGTCTCCCA	4	-
chr1	26468633	26468651	GACCCTCCGGGGTCTCCTA	1	-
chr1	26699344	26699363	TTCCTTGCTCTCGTCTCCCA	1	-
chr1	26840631	26840650	CACGGTTACTCTGTCTCCCA	8	-
chr1	27646367	27646389	CTCAGCCCATCCCTGGTCTCCCA	3	-
chr1	27860188	27860208	TCATGGGGCCTCCCTTTCCCA	2	-
chr1	28744447	28744468	TTTTTTTTTGTAGGGTCTCCCA	10	-
chr1	29001948	29001964	CCCGCGCCTGTCTCCCA	2	-
chr1	29215814	29215835	CAGGTGTTGCCTGGCTCTCCTA	3	-
chr1	29707431	29707451	CTCCAACGCTGCTGTCTTCCA	2	-
chr1	29744001	29744018	GGGACCTGCCCTCTCCCA	1	-
chr1	30209092	30209111	CTGGGTAGCTCTGTCTCCCA	3	-
chr1	30599205	30599220	ACGGGAGTGTCTCCCA	9	-
chr1	30879424	30879446	CTCTCTGCAGCTGGCCTCTCTTA	1	-
chr1	31170410	31170432	GCCCCTCCCTGCCTATTCTCCCA	6	-
chr1	31241943	31241965	CTGCCTCAGCCTCCTATCTCCCA	14	-
chr1	31342908	31342931	GTGTTCTCTGGATTTCTTCTCCCA	1	-
chr1	31711853	31711869	CCGGCGTGTGTCTCTCA	3	-
chr1	31811279	31811296	CCTATCCCAAGTCTTCCA	4	-
chr1	32206999	32207016	TGCTCGCTGCATCTCCCA	5	-
chr1	32320398	32320419	AGGAACAGAAATCGATTTCTCA	1	-
chr1	32519925	32519942	ATCCCCTTCACTCTCCCA	1	-
chr1	32664706	32664723	CCAGCAGCATGTCTCCCA	5	-
chr1	33003385	33003403	TCTTAAACTCTGTCTCCCA	2	-
chr1	33153405	33153424	GGTAAGGGAGAGGTCTTCCA	3	-
chr1	33642271	33642287	TGGGTAATTGTCTCCCA	1	-
chr1	33722806	33722825	GCTTCCAGCCGCCTCTCCCA	1	-
chr1	33747028	33747044	CAGGGGACAGTCTCCCA	3	-
chr1	33837637	33837654	CGGGGAGCCCCTCTCCTA	2	-
chr1	34510064	34510080	GGGCCTATTGTTTCCCA	2	-
chr1	35837982	35838003	ACATTCCCTGACACCTTTCCCA	1	-
chr1	36088895	36088914	TTCATTACTTTTGTCTCCCA	1	-
chr1	36896962	36896985	GCTTCCCTTCCCTTCCCTCTCCCA	1	-
chr1	37490927	37490950	GCTTGCCTTTTTAACAGTTTCCCA	1	-
chr1	37500463	37500483	CTGGGCTGCCGCCGTCTCCCA	5	-
chr1	37548176	37548194	CGGGACCTCCAGTCTCCCA	3	-
chr1	37706449	37706466	CAAGGGACCCGTCTTCCA	3	-
chr1	38330055	38330074	TTCCACAAAAATGTCTTCCA	2	-
chr1	38563730	38563747	AACCTCATTCCTCTCCCA	1	-
chr1	39125013	39125035	TTCCATACTCTTTCCCTCTCCCA	1	-
chr1	39213564	39213581	CTGGCTTCAGTTCTCCCA	3	-
chr1	39333010	39333030	TCTCCTGCCTCACGTCTCCCA	5	-
chr1	39392695	39392715	TCTTTCCCTCCCTTTCTTCCA	1	-
chr1	39834846	39834870	AAAGAAGAATCCAGATACTCTTCTA	1	-
chr1	40400606	40400625	ATCTCCACTCCAGTCTCCCA	1	-
chr1	40709599	40709622	ACTTTTTTTTTTTTTTGTCTCCCA	4	-
chr1	42086630	42086649	GGAACAGGCTTCCTCTCCCA	1	-
chr1	42114881	42114902	TGGGAGACATTTTTGTCTCCCA	4	-
chr1	42424537	42424558	CTTCCATTTCCTCAGTCTTCTA	5	-
chr1	43085134	43085154	AATCTTTCTGTGGTTCTCCCA	3	-
chr1	43096841	43096860	TGGGCTTGGGGAGTCTCCTA	4	-
chr1	43733247	43733266	GGCTGTGGGGCTGTCTCCCA	1	-
chr1	43830263	43830282	ACCTTCCTACATGTCTTCCA	1	-
chr1	44085930	44085948	GGTGGCTGGTGTTCTCCCA	3	-
chr1	44329426	44329447	GAGGAGGAGGAGGCTTCTCCCA	1	-
chr1	45436608	45436626	ACCTCTGAGCCATCTTCCA	3	-
chr1	45965691	45965709	AGGCGACCTCAGTTTCCCA	1	-
chr1	46462445	46462464	ACCTACCCCTTTGTTTCCCA	1	-
chr1	47654779	47654796	CTTCAACTCTGTCTCCCA	3	-
chr1	47708179	47708198	GATACTATTCTAATCTCCCA	4	-
chr1	47898026	47898049	CCTGCTCCAGTCCTGCCTCTTCCA	2	-
chr1	47907555	47907574	TGTGTGGCTCACCTCTCTCA	1	-
chr1	48274220	48274238	ACCCTAACTTTGTCTCCCA	1	-
chr1	48930422	48930439	ACCCCTGTTCCTCTCCCA	1	-
chr1	50308779	50308798	CCTAATGTGACCCTCTCCCA	1	-
chr1	50471080	50471098	TAATGCTGTGGCTCTTCCA	2	-
chr1	50820489	50820508	CAGGCCCCCTTTGTCTCCCA	3	-
chr1	51893382	51893400	GCTTAGCTGAAGTCTCTCA	1	-
chr1	51980778	51980795	AGAGGAAAACATCTCCCA	6	-
chr1	52416635	52416656	TTTCAGTCCTCTGTGTCTCCCA	1	-
chr1	52812032	52812050	CTTTCCCACCCGTCTCCCA	2	-
chr1	53353182	53353199	TGGCCTCCCAGTCTCCCA	4	-
chr1	53704828	53704846	AATACTCTAACGTCTCCCA	1	-
chr1	54143744	54143765	TCCACAGCCAGTATGTTTCCCA	1	-
chr1	54175569	54175586	CCCTCCACCAGTCTCCCA	1	-
chr1	54439066	54439087	GTCTCCACTTCCTTGTCTCCCA	6	-
chr1	54500674	54500695	CCAACATCTCCTCAGTCTCCTA	1	-
chr1	55001497	55001518	TTGCCTTCTTTTCAGTTTCCCA	9	-
chr1	56043710	56043732	AAGGCAGCCTCTCCTGTCTCCCA	1	-
chr1	56696078	56696097	GTGCCGAGGCTTGTCTCCCA	1	-
chr1	56873040	56873056	GAGGTGGAAGTCTCCCA	2	-
chr1	58931450	58931472	ATAATGACGGTTCCTGTCTCCTA	4	-
chr1	59061339	59061360	GCTCGGGAGTCAGACTTTCTCA	5	-
chr1	59283024	59283044	TCCTCCCCCTTCTGTCTCCCA	5	-
chr1	59556607	59556625	GGATCCTTTCAGTCTCTCA	3	-
chr1	59716162	59716180	CTGGGTTCTTTGTCTCTCA	4	-
chr1	59740137	59740160	TTAACCCCTTTTCTAACTCTCCTA	1	-
chr1	59898961	59898978	GGGACATTTTGTCTCCCA	1	-
chr1	60938386	60938407	CCCTCTACCAAAACATTTCTCA	3	-
chr1	61478605	61478625	GGCAAATCTGGAGATTTCCCA	1	-
chr1	62113741	62113758	CCGTGCCAGGGTCTTCCA	1	-
chr1	62267190	62267211	AGATTTTACTGCTGTTCTCCCA	5	-
chr1	62631691	62631708	TCTGGCACGCGTCTCCCA	1	-
chr1	62956104	62956125	AAAACATCTCTCTCTTCTCTTA	3	-
chr1	64275920	64275938	CTCCTCTGGCTGTTTCCCA	8	-
chr1	64665687	64665703	CACAATCCTTTCTCCCA	3	-
chr1	64959163	64959182	GCACTTTCCACAGTCTCCCA	2	-
chr1	65249875	65249906	TTTGTAGAGACAGGGCTTCACCATGTTTCCCA	1	-
chr1	65388756	65388776	AGAACCTGCAATTGTTTCCTA	1	-
chr1	67070950	67070966	TCAGAGGATGTCTCCCA	2	-
chr1	67689180	67689200	ACACACTTTTACTGTTTCTCA	1	-
chr1	68447876	68447893	CACTGGTGGACTTTCCCA	1	-
chr1	70346377	70346397	CACTTCCAAAAATGTCTCCCA	12	-
chr1	70726911	70726932	ATCTTTAAAGCTGCATCTTCCA	5	-
chr1	70974112	70974127	GGTCCGACATCTCTCA	1	-
chr1	71707855	71707875	ATACTACCCTTGTTTCTCCTA	4	-
chr1	71718501	71718517	CTAACCACTGTCTCCCA	5	-
chr1	72547655	72547674	CCCCTTACTAAAATCTCCCA	5	-
chr1	72805780	72805800	GAACTAGGCAAAATTTTCTCA	7	-
chr1	74421169	74421184	ACTACAGCGTCTCCCA	1	-
chr1	74943135	74943152	TGACAGGTGAGTCTTCCA	1	-
chr1	75359797	75359814	GGGTGTGAATGTCTCCCA	2	-
chr1	75616964	75616981	GGTAGAACTTGTCTCCTA	3	-
chr1	75617337	75617355	AAAGAAAACTGTTCTCCCA	1	-
chr1	76048921	76048940	TTGATCCCTGCCATCTCCCA	2	-
chr1	76283503	76283520	GAGGGGGGGTGTCTCCCA	2	-
chr1	77386757	77386778	CTACTCTAAATAAAGTCTCTCA	2	-
chr1	78478859	78478879	CCACCACCCATTCGTCTTCCA	7	-
chr1	79580813	79580835	GTTCATGTCTTTTTTTTCTCTCA	8	-
chr1	80279172	80279191	TAAATTCTTTTTTTCTCCCA	1	-
chr1	82908648	82908666	AACCTTAAACAGTCTTCCA	1	-
chr1	83439085	83439104	AGTGGCCCCTGGCTCTCCTA	1	-
chr1	84407318	84407338	ATTACAATTAATTGTTTCCCA	6	-
chr1	84733078	84733101	CTTGGGATTACAAACAGTTTCCCA	11	-
chr1	85582980	85582998	TCCATTATCATGTCTCCCA	2	-
chr1	85598317	85598338	GGTCCCCAACCACTGTCTCTCA	1	-
chr1	86046206	86046223	GTGTGTGTCTGTCTCCCA	2	-
chr1	86887872	86887889	TAGCTGCCTTTTCTCCCA	2	-
chr1	87170779	87170795	GCCGCGCCCATCTCCCA	1	-
chr1	87578356	87578375	GCTGGGGAGCCCATCTTCCA	4	-
chr1	87589061	87589080	ACCCCTCCTTTAGTCTCCCA	2	-
chr1	87683759	87683776	CTTGCTACCAGTTTCCCA	2	-
chr1	88282607	88282624	CTAAAAACAAGTCTCCCA	1	-
chr1	89907959	89907976	CCTCAGGAGCCTCTCCCA	3	-
chr1	90081459	90081479	CTCCCAGCAGTTGATTTCCCA	1	-
chr1	90183427	90183446	TTTACACAAGCAATCTCTCA	4	-
chr1	90228538	90228553	TTTGGACAGTCTCCCA	2	-
chr1	90624147	90624165	GTCCTTTGCAGTTCTTCCA	1	-
chr1	91124110	91124130	AAAACACAGGTCTTTCTCCCA	2	-
chr1	91178712	91178730	GAGAGAAATATGTCTCCCA	4	-
chr1	91630389	91630409	GGGAGAACCTCCAGTCTCTCA	3	-
chr1	91983010	91983028	TACACATCCAAGTCTCCCA	11	-
chr1	92551658	92551676	CAGAAGAACATGTTTCCCA	2	-
chr1	93305037	93305058	AGGACCTCTCTTCTGTCTTTCA	3	-
chr1	93455761	93455781	TCCTGCTGCCTCACTCTCCCA	1	-
chr1	93590618	93590637	TTACTCCCTACCGTTTCTCA	1	-
chr1	93729662	93729683	CCTCTTGCTCTCTTGTCTCCCA	2	-
chr1	94124560	94124580	TGGAGGGCACACTGTCTCCCA	1	-
chr1	94479492	94479516	ATCTCCTTCCTACCCCTGTTTCCCA	1	-
chr1	94886008	94886028	AAAAGCTCACAAAGTTTCTCA	2	-
chr1	95102777	95102800	GACTGCCCCCTTTTCCATCTCCCA	1	-
chr1	95143232	95143251	TGTCTCACGGTGGTCTCCCA	3	-
chr1	95183837	95183858	TTGGATTCTTCCTTGTCTCCCA	6	-
chr1	95298815	95298831	GGCCGGGACATCTCCCA	3	-
chr1	95398321	95398339	GCTGGAGTGCAGTCTCCCA	11	-
chr1	95495396	95495413	TTGAGCCCAGGTCTCCCA	4	-
chr1	96017938	96017956	TGGGGTATAGGGTCTTCCA	6	-
chr1	96658123	96658140	TGCGTTGGAGGTCTCCCA	11	-
chr1	98184148	98184167	TAAAAAATCCCAGTCTTCCA	3	-
chr1	98311258	98311279	CTCCTCTCCTTCATGTCTCCCA	1	-
chr1	98325592	98325613	TATTTAGAATTTTTATCTCCCA	1	-
chr1	100856763	100856783	CTAAGGTTTCCTCTTCTCCCA	1	-
chr1	101284868	101284882	CGGGGCAGTCTCCCA	6	-
chr1	101639718	101639737	TCTACTATTAACGTCTCCCA	1	-
chr1	104957622	104957641	TTCCTCAACTTTGTCTCCCA	1	-
chr1	106809131	106809154	GACAATAAATAAAAATATCTTTCA	1	-
chr1	106906825	106906843	CTTTCTCAAAAGTCTCCCA	2	-
chr1	107098670	107098694	TTCTTGTCTTTCTTACTGTCTCCCA	1	-
chr1	109561245	109561272	TAGAGCCAGGGTTTCGCCATGTTTCCCA	1	-
chr1	110074773	110074790	CTTTGGGCTGCTCTCCCA	2	-
chr1	110615751	110615768	ACACTCCATGATCTCCCA	4	-
chr1	110714600	110714618	GCCGCAGCCATGTCTTCCA	3	-
chr1	110715379	110715402	CCACTGGCGTCTCCCTGTCTCTCA	3	-
chr1	110806288	110806306	CCTCTCAATCAGTCTCCCA	3	-
chr1	111161810	111161826	GGGGGTACAGTCTCCCA	8	-
chr1	111911433	111911449	GGCCTGTGAGTCTCCCA	5	-
chr1	112341641	112341662	TAGCCCAAGGTTCCATCTCCCA	1	-
chr1	112525422	112525444	TCTCTCTCCCCTCCTGTCTCCCA	6	-
chr1	114036570	114036587	TTGCCACATCGTCTCCCA	1	-
chr1	114235821	114235840	TGGCTGCTGCTTATCTCTCA	4	-
chr1	114842106	114842130	TCCTTCTACCTCTTCCTGTCTCCCA	9	-
chr1	115072683	115072704	TGTAGTGTTCTCTCTTCTCCCA	1	-
chr1	115200748	115200769	CCTTTGGCTTTTCTGTCTCTCA	1	-
chr1	115675381	115675400	GGGCAGCTTACTGTCTCCCA	1	-
chr1	115789920	115789942	TACAAAGAAGCTCTCATTTCCCA	1	-
chr1	115866569	115866587	CAGATCACACAGTCTCCCA	1	-
chr1	116148485	116148505	AGCTGCCTTTTTCATCTCCCA	1	-
chr1	116184767	116184784	AGGTGGGGGCGTCTCCCA	3	-
chr1	116295856	116295871	TCATACTCGTCTCCCA	1	-
chr1	116576384	116576405	TGTCTGTTCTCACTGTCTCCCA	1	-
chr1	117452756	117452785	CCCGCCGCCTCTCCTCCTCCTCCTCTTCCA	6	-
chr1	118634210	118634229	GGTGGGGAGGCTTTTTCCCA	2	-
chr1	119485666	119485685	AAGGTTAAGCAGCTTTCCCA	1	-
chr1	120271099	120271117	ACCGGTGTGAGGTCTTCCA	3	-
chr1	120693149	120693170	CCTTGGCCCCTACAGTCTTCCA	2	-
chr1	142922737	142922760	TTTTTTTTTTTCTTTCTTTTCCCA	1	-
chr1	144901354	144901374	TCCACTTTTCTTAGTCTCCCA	1	-
chr1	145454645	145454663	ACCTGTAACGGGTTTCCCA	1	-
chr1	147827071	147827087	CTCTCTCCCGTCTCCCA	1	-
chr1	148628529	148628549	TCCCCAAGGCTCTGTCTCCTA	5	-
chr1	150887711	150887741	GCCTAAGCAATCCTCCCACCTCAGTCTCCCA	3	-
chr1	151235450	151235468	CTCCAGACCCATTCTCCTA	5	-
chr1	151484110	151484131	TCTCCCCTCCTCCCGTCTCCCA	14	-
chr1	151740725	151740749	TACCTATTCCCTCCCCATTCTCCCA	1	-
chr1	151792813	151792829	CAGGGACGTGTCTCCCA	1	-
chr1	152062867	152062885	ACAGTTATTATGTCTCCCA	1	-
chr1	152076335	152076352	CCCTCCATTTGTCTCCCA	1	-
chr1	152309009	152309026	CCCCAAAAATGTCTCCCA	1	-
chr1	152365280	152365297	CAACCCTAACCTCTCCCA	2	-
chr1	152577368	152577389	TCCTCAACACCCAGATCTTCCA	1	-
chr1	152635736	152635754	GACATTCTCCTGTCTCCTA	1	-
chr1	152901481	152901500	ACATGGTCTTTTTTCTCCCA	4	-
chr1	153021755	153021773	CAGGGGCTGAAGTCTCCTA	3	-
chr1	153056387	153056405	CAAGGGTTAAAGTCTCCTA	1	-
chr1	153391715	153391733	TCTGCGGCTATGTCTCCCA	1	-
chr1	153520108	153520125	GGCTGGGCATGTCTCCCA	1	-
chr1	154151162	154151179	AGAGCTTAACGTTTCCCA	3	-
chr1	154320030	154320045	ACCTCCTAGTCTCCCA	2	-
chr1	154358270	154358292	TAGCGCCTTCCTTTCCTCTCCCA	1	-
chr1	154489014	154489030	AGCCCCCCAGTCTCCCA	2	-
chr1	154656323	154656343	CTACCGAGTCAGAATCTCCCA	6	-
chr1	154829350	154829371	CCTCCCTCATATCTGTCTCCCA	2	-
chr1	154916390	154916405	GACCTCGCCTCTCCCA	1	-
chr1	155968697	155968714	TTATCATCAAGTCTCTCA	1	-
chr1	155973826	155973846	AGCAGCAGCTGCTGTCTTCCA	4	-
chr1	156095923	156095945	CCCTGGGCATTTCCTGTCTCCCA	1	-
chr1	156515035	156515053	GAAAGGGAAAAGTCTCCTA	2	-
chr1	156752341	156752362	CCCTACCACTGCCTGTCTTCCA	1	-
chr1	156765898	156765921	CAGTTGGTAGAGCATGCTCTCCTA	1	-
chr1	157143473	157143492	AGGTGCTCTGGGCTCTCCCA	1	-
chr1	157239584	157239601	GGCAACCAAAGTCTCTCA	1	-
chr1	157439847	157439863	GACTCCTCAGTCTCCCA	1	-
chr1	158046850	158046872	GTTTTTACAAATCTCTTCTCCCA	1	-
chr1	158095969	158095991	AGGTGCCCATCTTCTCTCTCCTA	1	-
chr1	158151424	158151440	TGCTGCAGCGTCTCCCA	4	-
chr1	158329341	158329356	CTTATCAAGTCTCCCA	2	-
chr1	159395062	159395082	CTGGGATTTTCTTGTCTCTCA	3	-
chr1	159900659	159900679	CCCATGTCCTCATGTCTCCCA	2	-
chr1	160129838	160129855	TGCCAGAACTGTCTCCCA	4	-
chr1	160277316	160277332	GAGTGTGCTGTCTCCCA	2	-
chr1	160726941	160726960	CCCCTACAATCTGTTTCCCA	1	-
chr1	162228213	162228230	ATGCACCTATGTCTCCCA	3	-
chr1	162415273	162415293	TCCCTCCCCACAAGTCTCCCA	1	-
chr1	162434576	162434591	GGGAGGCGGTCTCCCA	10	-
chr1	162564031	162564049	TGCCTGATGATGTCTCCCA	3	-
chr1	162725568	162725586	ATTCTAATAAAGTTTCCCA	2	-
chr1	163000414	163000429	CCCTCTATGTCTCCCA	1	-
chr1	163231407	163231426	GAGGAGTGAGGCGTTTCCCA	4	-
chr1	165487230	165487249	CCACCTCTCTCCTTCTCCCA	1	-
chr1	167041691	167041708	CTCATTAAATGTCTCCCA	1	-
chr1	167322308	167322325	GAGAGTCCTCATCTCCCA	1	-
chr1	167502874	167502894	AGGCAACCTTTTCGTCTTTCA	9	-
chr1	167617715	167617733	TCTCACCTCATGTCTCCTA	2	-
chr1	167879852	167879872	CACACCAACTTTCCTTTCCCA	2	-
chr1	168198351	168198371	ACTCCATATCCAAGTCTCTCA	1	-
chr1	168264986	168265006	CCCCCACCACCCCGTTTCCCA	2	-
chr1	168490636	168490657	TCATATAGCCCACAGTCTTCCA	3	-
chr1	168857558	168857575	ATGACCTCAAGTCTCCCA	1	-
chr1	168921838	168921858	TGCTGGCTCTTAAGTCTCTCA	2	-
chr1	169335084	169335107	TTCCTCCCTCTTCTATTTCTCCCA	1	-
chr1	169477854	169477873	TTAAAAATAAACTTCTCCCA	1	-
chr1	169826791	169826809	ATCAGGGACCTGTCTCCCA	4	-
chr1	170455356	170455370	GGGTTTAGTCTCCCA	3	-
chr1	170655753	170655770	GCAGCCGCCCGTCTCCTA	4	-
chr1	171338640	171338657	ACTACCTTTTGTCTCTCA	5	-
chr1	171391124	171391141	GCAGCCAACAGTCTCCCA	3	-
chr1	172087711	172087731	GCAGAAAAAAAAAATCTTCCA	2	-
chr1	172087784	172087804	GACAGAGGTGAAATTTTCCCA	2	-
chr1	172463803	172463822	TGCTGCCCTCTTGTCTCCCA	5	-
chr1	173446622	173446639	CCACTTACGAGTCTCCCA	1	-
chr1	173498505	173498525	GGTGGAGTGAATCCTCTCCTA	2	-
chr1	173739728	173739752	TCACCTCTCGGGTTCAAGTCTCCCA	6	-
chr1	173820753	173820775	CCTAAAGCTAATTCAGTCTTCCA	1	-
chr1	175084151	175084170	CCTGAGACACTCTTCTCCCA	5	-
chr1	175276601	175276618	AATCATTCACCTCTCCCA	3	-
chr1	175292968	175292985	AACCGCCTAAGTCTCCCA	2	-
chr1	175350075	175350093	ACGGCATTTCAGTCTTCCA	1	-
chr1	175386472	175386489	TTGCCGCCCCCTCTCCCA	2	-
chr1	175680336	175680359	ACCCCCAGCACTCCCAGTCTCCTA	1	-
chr1	177310657	177310672	GTTATGAGCTCTCCCA	1	-
chr1	178421213	178421235	GACTGTTTATCAAAAATCTTCCA	18	-
chr1	179010796	179010817	CCCTCTCCCTCCCTGTCTCCCA	1	-
chr1	179423940	179423958	CCGTGCCTGGCGTCTTCCA	3	-
chr1	179743691	179743711	CACTCCTCCTCCAGTCTCCCA	8	-
chr1	179808009	179808027	CCTCACCCACCTTCTCCCA	1	-
chr1	180758164	180758187	CCTTTTTCCATCTCCTGTCTCCCA	1	-
chr1	181186697	181186718	CTTTGATCTTTGGAGTCTCTCA	6	-
chr1	181282877	181282895	TAACATCCAATGTCTCCCA	1	-
chr1	181574072	181574091	GGCCTCTCTCATGTCTCCCA	3	-
chr1	181752000	181752022	CAATCCCCGCTCCCCTTCTCCCA	1	-
chr1	182865301	182865320	TCCCTCTTACCCTTTTCCCA	2	-
chr1	183040087	183040103	AGAACAAATGTCTCCCA	1	-
chr1	183262359	183262382	ACCCATCATTCCCCCTTTCTCCCA	2	-
chr1	183278029	183278046	ATGCCACCAGCTCTCCCA	3	-
chr1	183494722	183494737	CACACCACGTCTCCCA	1	-
chr1	184357476	184357495	AAACTGCTTGCCGTCTCTCA	2	-
chr1	184641537	184641560	CTCCCTCCCTCCCTCCGTCTCCCA	1	-
chr1	184850564	184850581	TCCAGGACATGTCTCCTA	1	-
chr1	185359106	185359129	CATTTATTTAGGAGGCTTCTCCTA	6	-
chr1	185385859	185385881	CTTTACTGAAACAGAGTCTTCCA	2	-
chr1	187267583	187267604	GACTCCTAACTTCAGTTTCCCA	8	-
chr1	187852811	187852832	GACTCTTAATCTAAGTCTCCTA	1	-
chr1	191371734	191371751	TTATTTCTTCGTCTCCCA	1	-
chr1	192458941	192458960	CCACTGGAAAATGTCTCCTA	1	-
chr1	193322875	193322892	TCTACCCCACGTCTCCCA	1	-
chr1	193411138	193411157	GTTCTCAGACCTGTCTCCCA	18	-
chr1	193715304	193715322	TCTCTCCCACGGTCTCTCA	1	-
chr1	194736732	194736752	CCCCTCTACATACTTCTCCTA	2	-
chr1	195333793	195333814	AACCATCCTCACCTCTCTCCCA	1	-
chr1	195473582	195473602	TGCCTATGCAAGTATCTTCCA	3	-
chr1	196362580	196362601	GAAGTTTGCTGTTTGTCTCCTA	3	-
chr1	196919288	196919306	CTCATCTATCTGTCTCCCA	1	-
chr1	197302963	197302979	CCATGGCCACTCTCCCA	2	-
chr1	197415894	197415915	CTTAGACCCACAGCTTCTCCCA	5	-
chr1	199773134	199773152	TGAAGAATTTAGTCTCTCA	2	-
chr1	200332256	200332273	GGTGGAGAATGTCTCCCA	3	-
chr1	200530866	200530883	ACTTACTTATGTCTCCTA	3	-
chr1	200634513	200634529	AAGTGATCCGTCTCCCA	4	-
chr1	200880431	200880448	CTTAGGTCAAGTCTCCCA	2	-
chr1	200885318	200885337	GGAGGGGTCCCAGTCTTCCA	1	-
chr1	200937805	200937826	TACCTCCCATCTCAGTCTCCCA	1	-
chr1	200960857	200960878	CCCAGCCCTCTTCTGTCTCCCA	14	-
chr1	200981404	200981422	CATGCCCCCCTGTCTCCCA	1	-
chr1	201367898	201367913	GCAGACCCGTCTCCCA	236	-
chr1	201854829	201854848	GCTCCTCCCAACCTCTTCCA	1	-
chr1	202678126	202678143	CCTGCGGGGCCTCTCCCA	1	-
chr1	203085522	203085538	ACCCACCCAGTCTCCCA	1	-
chr1	203216154	203216172	CCAAATCCCCTCTCTCCCA	1	-
chr1	203293377	203293395	TCTCCTCTCAAGTTTCCCA	2	-
chr1	203294141	203294159	CCTTTTCATCCTTCTCCCA	2	-
chr1	203479544	203479565	TCTCTGCCCACCCCGTTTCTCA	1	-
chr1	203867935	203867956	GTAGAGCTCTGTTTCTTTCCCA	2	-
chr1	203898024	203898043	GGAATCAAATTTTTCTCTCA	4	-
chr1	204061898	204061919	AGCTGATTCCCCTCCTTTCCCA	9	-
chr1	204136980	204137006	ATTACAGGCATGAGCCACTGTTTCCCA	22	-
chr1	204787387	204787405	CAAATTTATCAGTTTCCCA	7	-
chr1	205247855	205247872	TGGATACCCTGTCTCCCA	1	-
chr1	205263228	205263248	CCTGGCTTGCCCTGTCTCCCA	2	-
chr1	205399586	205399605	ACCCCTACCCTACTCTCCCA	1	-
chr1	205502463	205502484	CCCTGGCCTTGGCCATCTCCCA	5	-
chr1	206305299	206305317	GCTGGCCTCCCCTCTCCCA	1	-
chr1	206593864	206593888	TCTAGTGGAGTGCTCTGGTCTTCTA	24	-
chr1	206743309	206743330	GGCTGGTTTTATCTGTTTCCCA	2	-
chr1	206835674	206835696	AACACTTCTGCTTCTGTCTCCCA	2	-
chr1	206866764	206866779	CATAGCACGTCTCCCA	1	-
chr1	207073899	207073919	CTCCACCTTCCCCATCTCCCA	1	-
chr1	207611754	207611774	AGGCCCTTCCACTGTCTCCCA	1	-
chr1	207993972	207993992	TGTACAGTCTTACCTCTCTCA	1	-
chr1	208047343	208047364	TCAGCTGGCTTGAGTTCTCCCA	1	-
chr1	209128007	209128028	AGGTAAGAAAGCATGTCTTCTA	1	-
chr1	209628398	209628415	GAAACCAGATGTCTCCCA	3	-
chr1	209646023	209646042	CAACTCCCCACTGTCTCCCA	2	-
chr1	209861211	209861233	TCTTTCTCCTCCCTAGTCTCCTA	3	-
chr1	210131146	210131163	CTAACTCCATGTCTCCCA	1	-
chr1	210652267	210652287	CACTCTGCAAACCCTCTCCCA	2	-
chr1	210679093	210679110	TTGCCTCCACCTCTCCCA	3	-
chr1	210807361	210807384	GTCTTCCCAATTTTTTGTTTCCCA	2	-
chr1	210905685	210905708	TCTTGTCTGACCCACTATCTCCCA	1	-
chr1	211050614	211050634	CTCCTGCAGCCCAGTCTTCCA	5	-
chr1	211423027	211423045	ATAAGATTCCAGTCTCCCA	3	-
chr1	211734229	211734250	TTGGTAGAGCACCACTTTCCCA	1	-
chr1	212228592	212228609	GCTGCTGGGGGTCTCCCA	2	-
chr1	212464601	212464619	AAAACCCCTATCTCTCCTA	1	-
chr1	212961727	212961747	TGCTTCTCCCTCTGTCTCCCA	1	-
chr1	213056056	213056078	GGTTTGAATCCTGATGTCTCCTA	5	-
chr1	213576636	213576659	CCACTTTCTTCCCTCTGTCTCCCA	1	-
chr1	214090654	214090678	GAGTAGGACTACTTTCCTTCTCCCA	1	-
chr1	214347769	214347785	TGGACTGGTGTCTCCCA	5	-
chr1	214874069	214874094	TTCTCTACCACATTCCCCATCTCCCA	1	-
chr1	215444766	215444784	CCCCCACCCCAGTCTCCCA	1	-
chr1	216008747	216008768	GGCTTTTTGGCTAAGTTTCCCA	11	-
chr1	218046329	218046345	TTTACATCCGTCTCCCA	6	-
chr1	218105311	218105329	TAACATTTCCAGTCTCCCA	4	-
chr1	218139297	218139317	ACCTGTGTGCTCCCTCTCCCA	1	-
chr1	218279413	218279438	AGCTGAGATCGCTCCACTGTTTCCCA	5	-
chr1	218637081	218637100	AGCGGGCTCACTGTCTTCCA	1	-
chr1	220445223	220445239	ATCTTCTCCGTCTCCCA	3	-
chr1	220932800	220932816	ACCAGCCCTGTCTCCCA	4	-
chr1	220941669	220941690	ACTGTTTCCTAATACTCTCCCA	1	-
chr1	221007485	221007502	CCCTTACCATGTCTCCCA	3	-
chr1	221402489	221402509	CAAAGGGATTCTTGTCTCCCA	2	-
chr1	221497690	221497711	TCACTATATCCTAAGTCTCCCA	8	-
chr1	222059539	222059560	TATAAAGGCTAATGCTCTCCCA	1	-
chr1	222112347	222112364	CAGTCTTCCAGTCTCCCA	4	-
chr1	222136523	222136544	CATTTCTCTGGGTTGTCTCCCA	7	-
chr1	223898773	223898790	GCCGCTGAACATCTTCCA	1	-
chr1	223935841	223935859	TTCCTTCCGAAGTCTCCCA	3	-
chr1	226335657	226335681	CCATGCCTGTAGTCCCAGTCTCTTA	7	-
chr1	226511615	226511633	TTCCTTTTAAAGTCTCCCA	2	-
chr1	226719362	226719385	TTCATTCTTCTTTTCTGTCTCCCA	6	-
chr1	227087960	227087980	TGGGGGGCAGAGGGTCTCCTA	2	-
chr1	227441396	227441421	GACTTCCTTTTTCTCCCCCTCTCCCA	4	-
chr1	227686888	227686906	GATGGGCTCCCGTCTTCCA	1	-
chr1	228288355	228288375	GGAGCTGGGGTCTGTCTCCCA	2	-
chr1	228310680	228310695	CACCTCATGTCTCCCA	1	-
chr1	229038137	229038161	CACAAACTTCCCTTCTAGTCTCCCA	7	-
chr1	229080684	229080702	GAATGAGGTTTTTCTCCCA	1	-
chr1	231071684	231071706	CCTTTCTTCTCCCTCATCTCCCA	1	-
chr1	231944442	231944461	ACATATAAACAAGTTTCCCA	1	-
chr1	232549617	232549638	CTTTACACACTACAGTCTCTCA	6	-
chr1	232850326	232850346	TGGACATTTTGGTGTCTCCCA	1	-
chr1	232926863	232926881	TTCCTTCACAATTCTCCTA	1	-
chr1	233343575	233343593	CAGATCACCCAGTCTTCCA	4	-
chr1	233419721	233419740	AGAGGGACAGAATTCTCCCA	1	-
chr1	233449584	233449601	GTGGCAGCTGGTCTCCCA	1	-
chr1	235758530	235758550	CTGTCCTGTCCCCTTCTCCCA	4	-
chr1	235794191	235794210	AAAAAAAGGAGAGTCTCTCA	2	-
chr1	236082523	236082542	GCCCCTCCGGCAGTCTCTCA	4	-
chr1	236576609	236576628	GAAGCCTCCAACCTCTCCCA	1	-
chr1	236856192	236856209	TTCTGTAGGTGTCTCCCA	2	-
chr1	237552938	237552957	GGATTAGATACCTTCTCTCA	8	-
chr1	237566644	237566663	CTTACATCCCATGTCTCCCA	1	-
chr1	238289661	238289678	TCAGGATCAAGTCTCCCA	1	-
chr1	238492021	238492042	GGGGAGTTGGCAAATTCTCCTA	6	-
chr1	240095195	240095209	GCTCTTCGTCTCCCA	1	-
chr1	240961354	240961376	GGCACCTTCACCAATATCTTCCA	1	-
chr1	241171064	241171088	AATTCCTTGCCAGCAGCCTCTCTCA	1	-
chr1	242193717	242193734	ACCCTAACATGTCTTCCA	1	-
chr1	242250416	242250432	TGGGTTCATGTCTCCCA	1	-
chr1	242290951	242290974	CCTTCCCTTCCCCCATGTCTCCCA	12	-
chr1	242494511	242494531	GCTAAACTGTCGTCTCTTCTA	1	-
chr1	242774857	242774877	GGCAGGAGGGGGCTTCTCCCA	1	-
chr1	243422497	243422527	GTTTCACCGTGTTAGCCAGGCTGGTCTCCCA	1	-
chr1	244558738	244558756	CTGGCAGTGGCGTCTCCCA	5	-
chr1	244594109	244594126	CTTACTGGCAGTCTCCTA	3	-
chr1	245425645	245425662	CCCGCCCCATGTCTTCCA	1	-
chr1	245551372	245551386	AGCGCTCGTCTCCCA	3	-
chr1	245722847	245722861	TGCGCCTGTCTCCCA	1	-
chr1	246890475	246890495	AGCCTGTCACTCACTCTCTCA	4	-
chr1	246955917	246955937	CAGTATTCAGTGGGTCTCCTA	7	-
chr1	247375235	247375251	ACTCACCCAGTCTCCCA	3	-
chr1	247493033	247493051	ACACTCCCTACCTTTCCCA	4	-
chr1	247770142	247770164	TAAAACTGAAGAAAAGTCTCCTA	4	-
chr1	248212125	248212145	TGAAGTTTTAAAAGTCTCCCA	1	-
chr1	248373415	248373436	GGTGACTGCCGGCTTTCTCCCA	1	-
chr1	248542695	248542716	AATTCCTGGCACCTCTCTCCCA	1	-
chr1	248883620	248883637	CATTGTGGAGCTCTTCCA	1	-
chr2	220811	220830	CTCCTCCCTCTTGTCTCCCA	1	+
chr2	755697	755717	GAGGAGGGGTCCAGTCTCCCA	3	+
chr2	971719	971735	AGGAACAGGGTCTCCCA	1	+
chr2	1189666	1189687	CCTCCAGCCAGTCTGTCTCCCA	1	+
chr2	1251605	1251620	TCCCGGATGTCTCCCA	4	+
chr2	1559052	1559067	CCAACAAAGTCTCCCA	1	+
chr2	1564437	1564452	CATCTCTCGTCTCCCA	2	+
chr2	1598569	1598589	CTGCTGCCCCCTGGTCTCCCA	7	+
chr2	1642728	1642747	GATGTTCCCCCTGTCTCCCA	7	+
chr2	2446085	2446101	GAAGGACCAGTCTCCCA	2	+
chr2	2667481	2667502	ATCCACCGTGCACCCTCTCCCA	1	+
chr2	2786328	2786344	GGCTCCCACGTCTCCCA	2	+
chr2	2878816	2878832	GGCCCTGGCGTCTCCCA	2	+
chr2	3079682	3079704	GGAACAGTGCATCCCCTCTCTCA	1	+
chr2	3765010	3765029	CTCAACCCTTCACTCTCCCA	1	+
chr2	3970518	3970538	GGTTTTCTACACTGTCTCCCA	2	+
chr2	4538103	4538124	TCCGGTGGTTCTGCCTTTTCCA	1	+
chr2	4793013	4793032	TCCCCAGGGAAAGTCTCCCA	3	+
chr2	4984968	4984990	TCCACAAACTTCCCCGTCTCTCA	3	+
chr2	5228402	5228422	AGGATGCTGCCAAGTCTTCCA	6	+
chr2	6067324	6067346	ATTTTCCCTCCCCCTGTCTCCCA	4	+
chr2	6422348	6422366	GGTGCTCTGCAATCTCCTA	1	+
chr2	6527197	6527213	CCCAGATCCGTCTCCCA	2	+
chr2	6947672	6947689	ACAGGTGTTATTCTCCCA	6	+
chr2	7002387	7002404	ATACTCCTAATTCTCCCA	3	+
chr2	7248723	7248744	ACACTCCATTTTTATTCTCCCA	1	+
chr2	7905472	7905488	GGAAGTTTATTCTCCCA	1	+
chr2	8114194	8114217	CTTTATATTCACATCTGTTTCCCA	1	+
chr2	8202523	8202545	TCCCTGGCTCCCACTGTTTCCCA	4	+
chr2	8734080	8734096	TCCGGCGTGCTCTCCCA	1	+
chr2	9010145	9010165	CCCCTGCCCCCCAGTCTCCCA	1	+
chr2	9088608	9088630	GTTGCTCCCCTCCTTATCTCCCA	1	+
chr2	9260362	9260382	AGAAGGAGAAAAAGTTTCCCA	5	+
chr2	9419312	9419329	GAGGAGGCTTGTCTCCCA	4	+
chr2	9450372	9450392	TTCTACCTCTCAAGTTTCTCA	4	+
chr2	9541169	9541189	CCCCGGCCGCTTCGTTTCCCA	1	+
chr2	9875174	9875192	TCAAAGGGCTTGTCTCCCA	3	+
chr2	9882271	9882288	ATTTGGGGGTGTCTCCCA	3	+
chr2	10128849	10128865	CGGGTTCCTGTCTCCCA	1	+
chr2	10614327	10614345	GCGGCTCCAACATCTCCCA	3	+
chr2	11483190	11483209	ACCCTAGTTCTAGTCTTCCA	1	+
chr2	12576134	12576150	GGCGTGCCGGTCTCCCA	1	+
chr2	12689106	12689120	GAGGCATGTCTCCCA	2	+
chr2	13727559	13727580	AATTATCTTTCCCCTTCTCCCA	5	+
chr2	14362272	14362286	AAGTAGTGTCTCCCA	4	+
chr2	14789210	14789231	CCTGGGACTTGCCTCTCTCCCA	2	+
chr2	15490698	15490719	ACTCTTCCTCCTTTGTCTCCCA	1	+
chr2	15574638	15574655	ACATCAAAAAGTCTCCCA	5	+
chr2	17999555	17999572	TGTTGTACATGTCTCCTA	3	+
chr2	18882542	18882560	AAGCCTGTCGCTTCTCCTA	3	+
chr2	19780017	19780037	GCTTCCACCCCCATTTTCCCA	2	+
chr2	21488561	21488579	CTCTGGAAACTGTCTCCCA	1	+
chr2	21615502	21615521	CCAGGAAGCCCTGTCTCCCA	1	+
chr2	22252662	22252682	AATAATACCCCAAATCTCCCA	1	+
chr2	22272846	22272863	ATGGGTGGCAGTCTCCCA	1	+
chr2	23555886	23555904	GCTCTGGGCATGTCTCCCA	1	+
chr2	23921793	23921811	AATCTTCCACTGTCTCCCA	4	+
chr2	24624526	24624546	CCACCCCTCCCCTCTCTCCTA	2	+
chr2	25047991	25048014	GGTGGCAGCAGTGGGGATCTCCCA	5	+
chr2	25742777	25742793	AAGACTCTAGTCTCCCA	4	+
chr2	25872886	25872903	CTTACCAAACGTCTCCCA	1	+
chr2	26341205	26341224	CCGGGTTTCACTGTTTCCCA	1	+
chr2	27176564	27176582	GCTATCCACCAGTCTCCCA	1	+
chr2	27242128	27242148	ATCATGGGCACATGTCTCCCA	4	+
chr2	27729328	27729346	GCTGGTGGCTTTTCTCCCA	5	+
chr2	27935651	27935668	AATGAGGTCCCTCTCCCA	1	+
chr2	28648560	28648575	TCCGATCAGTCTCCCA	2	+
chr2	28672504	28672518	CCGCGTCTTCTCCCA	1	+
chr2	28767100	28767116	AACAGGGACGTCTCTCA	2	+
chr2	28803105	28803121	TACCCACTAGTCTCCCA	6	+
chr2	28934281	28934305	TGTTGCCTCCCACCTCAGTCTCCCA	1	+
chr2	29202909	29202927	TCTTCATACCTGTCTCCCA	3	+
chr2	29522161	29522180	CAACTGTCGATGGTTTCTCA	4	+
chr2	29602411	29602430	GTAGAGTATAAAGTCTTCCA	4	+
chr2	29628239	29628257	TCTGGCATGCTGTCTCCCA	1	+
chr2	29920744	29920760	CACTGGATTGTCTCCCA	2	+
chr2	32333606	32333628	ATAGGGTCTGACTCTTTCTCCCA	2	+
chr2	32710797	32710823	TACAGGCATTAACAAATACATCTCCTA	15	+
chr2	33342051	33342070	GTCTGTGCTGCCCTCTCTCA	1	+
chr2	33658332	33658351	CTATCCCACTAAGTCTTCTA	5	+
chr2	34665820	34665840	AAGTTGCATTTTGATCTCTTA	7	+
chr2	35156715	35156736	GGGGTGCTTTTTTGGTCTCTCA	4	+
chr2	36468028	36468045	GGTCCTCTCTGTCTCCCA	9	+
chr2	36960503	36960521	CTCCAGACCATGTCTCTCA	4	+
chr2	37349513	37349533	GAGAGATAACAGTGTCTCTCA	1	+
chr2	38662855	38662874	AGTTCCTCCTCCATCTCCCA	1	+
chr2	39482842	39482866	TTATTTGTAGAGATGGGGTCTCCCA	9	+
chr2	40122289	40122308	CTCCGTGGACGCTTCTCCCA	3	+
chr2	41789518	41789539	GCCTGAATCTGCCATTCTCCCA	3	+
chr2	42783716	42783732	CTCCCTCAAGTCTCCCA	3	+
chr2	43077464	43077484	CAGGCAACCTTGTGTTTCCCA	1	+
chr2	43293815	43293834	GTGGGTCTCGGCGTCTCCCA	1	+
chr2	43389116	43389133	CACAGAGTCCTTCTCCCA	3	+
chr2	43438205	43438224	GGCCTCGCCTGGGTCTCCCA	7	+
chr2	44455554	44455571	CCTCCTACCCGTCTCCCA	3	+
chr2	45069760	45069781	TATTTTTCAACTCAGTCTCCTA	2	+
chr2	45160678	45160695	CCGCCATGCAGTCTCCCA	11	+
chr2	45232004	45232024	CACAAGCTCTCTCGTCTTCCA	1	+
chr2	45514769	45514793	CCTCCCCTCCCTCCTCAGTCTCCCA	8	+
chr2	45569860	45569881	ATCCCCACCTCCTTGTCTCCCA	1	+
chr2	45999543	45999562	CTGGGAGGGACAGTCTCCTA	3	+
chr2	47008929	47008947	AGTGGCCTGAAGTCTCCCA	4	+
chr2	47114391	47114412	CCTCTCCCACTCCTGTCTCCCA	2	+
chr2	47222429	47222446	GCCAAACTCTGTCTCCCA	4	+
chr2	47277264	47277282	GGGGCCGGGCCCTCTCCCA	1	+
chr2	47663337	47663364	CAGGCTGGTCTCGAACTCTTGTCTTCCA	12	+
chr2	48154060	48154077	TTGAGGCCATGTCTCCTA	3	+
chr2	49205712	49205731	CCACAGGAAACTGTTTCCCA	1	+
chr2	50107746	50107764	GACCAATCTGTGTTTCCCA	1	+
chr2	50178253	50178273	CATTTGATACTGGTTCTCCTA	6	+
chr2	50542675	50542694	CAGAAGGCACTTCTCTCCCA	1	+
chr2	50743027	50743045	TGAGAGGATATGTTTCCCA	1	+
chr2	51406936	51406957	ACCAAGTTTCTGCTGTCTTCCA	6	+
chr2	52070295	52070314	CCACCCACTTAAGTCTCCCA	1	+
chr2	52361928	52361944	CTTATTCCAGTCTCCCA	5	+
chr2	52398589	52398609	AAGGCTGCCATTTGTCTTCCA	1	+
chr2	54822853	54822873	CTCTCTGGGGAGTGTCTTCCA	4	+
chr2	55073018	55073033	GGTTCTCAGTCTCCCA	1	+
chr2	55166934	55166952	AAGTGGAATTCCTCTCCCA	2	+
chr2	55746283	55746298	GAGACGCAGTCTCCCA	3	+
chr2	56541992	56542011	TTGGAGTTTCCTGTCTCCCA	6	+
chr2	56736861	56736880	GAAGCAACTTTAGTCTCCCA	2	+
chr2	57311826	57311844	GGAGCCTTCCTGTCTCCCA	2	+
chr2	57374085	57374102	GTGGGTGGAATTCTCCCA	3	+
chr2	57389185	57389202	GACCCAGGACGTCTCCTA	2	+
chr2	59367751	59367769	GAAACCGAACTGTCTTCCA	1	+
chr2	60034074	60034093	ATCTCCCTCTCCCTCTCCCA	1	+
chr2	60053342	60053359	ATGATCACAAGTCTCCCA	2	+
chr2	61076128	61076148	CCTGCTCGATGCTCTCTCCCA	1	+
chr2	61723757	61723778	CTGTCTGGTCAGGTATCTCCCA	1	+
chr2	62208417	62208438	GGTCCTAGATTTAAGTCTCTCA	6	+
chr2	62503681	62503699	ATGGCCATAATGTCTCCCA	3	+
chr2	63268783	63268801	GTACAGCCACAGTCTTCCA	2	+
chr2	63700537	63700556	CTGTGGGTTGGTGTCTCCCA	2	+
chr2	63922358	63922376	CTCATTTCTTTGTCTCCTA	1	+
chr2	64880642	64880663	CTCCGCCCTCCGGGCTCTCCCA	1	+
chr2	65378869	65378887	AAGAGGCCCCTTTCTCCCA	1	+
chr2	65413949	65413969	AAGCGATTCCCCTGTCTCCCA	7	+
chr2	65558761	65558780	TGGGATTGAGGTGTTTCCCA	8	+
chr2	66676417	66676436	ATATAAAATACAGTCTCCCA	1	+
chr2	67452150	67452167	ACCACCACCCTTCTCCCA	2	+
chr2	68265561	68265582	TGGATAACTGCTGAATCTCCTA	7	+
chr2	68597533	68597551	TGGAGGTCACTCTCTCCCA	1	+
chr2	70117732	70117749	CTTCTCCACTGTCTCCCA	1	+
chr2	71793180	71793199	CACCTGGGGCATGTTTCCCA	5	+
chr2	71796814	71796838	CCCTCCCCACCCCCCATGTCTCTCA	1	+
chr2	71914198	71914213	CCCCCCCCGTCTCCCA	5	+
chr2	71949776	71949796	ACTACCTCAACCAGTCTTCCA	6	+
chr2	72014415	72014435	ACCCCCTTCTTCCGTCTCCCA	6	+
chr2	72100091	72100106	TGCCGGCCGTCTCCCA	8	+
chr2	73613475	73613495	CCGGCTGCTCCGCGTCTCCCA	4	+
chr2	73735946	73735962	GGCTTTAAAGTCTCCCA	2	+
chr2	74286875	74286897	TTGTTGCCCAGGCTAGTCTCCCA	12	+
chr2	74572467	74572490	GGTTTGGGGTTTTTTTGTCTCTCA	8	+
chr2	74873055	74873072	ATTAACACTAGTCTTCCA	1	+
chr2	76081885	76081906	AATCATGGGGGCAAGTTTCCCA	1	+
chr2	76559732	76559752	AGCCTGGGTGACTGTCTCTCA	2	+
chr2	77329151	77329172	GGGACTTTCTTCCTGTTTCCCA	1	+
chr2	77498498	77498519	TCTGGGGCTTCCAGGTCTCTCA	1	+
chr2	77516999	77517021	TTCCTCTTGGCCCCTGTCTCCCA	5	+
chr2	78416286	78416306	TTATTATAATAATATCTCCCA	3	+
chr2	79144751	79144771	CCTGCAGAGATGTGTCTTCCA	14	+
chr2	79338396	79338414	GGCGGGCGTCCCTCTCCCA	3	+
chr2	79802746	79802765	TGTAGGCCTGTCTTTTCCCA	1	+
chr2	80299268	80299285	ATATCTCAATGTCTCCCA	1	+
chr2	80335581	80335601	TGCTGCCACCCCTGTCTCCCA	1	+
chr2	80531476	80531495	TAGGACCCGCAAGTTTCCCA	1	+
chr2	81616998	81617018	TCTGGTCCAACCAGTCTTTCA	2	+
chr2	82946708	82946728	CTGATAAACTCCTGTTTCCCA	1	+
chr2	84222012	84222031	CCATCTTGGTGTTTCTCCCA	3	+
chr2	84713828	84713847	ATGGCTGTTTGCCTTTCCCA	5	+
chr2	85056376	85056392	GGCATCGGAATCTCCTA	1	+
chr2	85085388	85085405	CTCCAACATCGTCTCCCA	1	+
chr2	85991040	85991055	GACAGGCCGTCTCCCA	1	+
chr2	86065571	86065590	GAGCTGTGGACCATCTTCCA	3	+
chr2	86875246	86875266	TTTCCGTGGAAATGTCTCCCA	1	+
chr2	95831323	95831341	GGTGACCATAAGTCTCCCA	1	+
chr2	96018878	96018896	GGGGCAGGAGTGTCTCCTA	3	+
chr2	96801833	96801853	CTCCCTGAGCCGGGTCTCCCA	3	+
chr2	96933548	96933570	TTGGGTCCCCTTTTTCTCTCCCA	1	+
chr2	97136520	97136541	ACCCGCTGGTCACTGTCTTCCA	1	+
chr2	97498079	97498102	CAGCCCCAGCTTCCCCGTCTCCCA	1	+
chr2	97601040	97601059	TCTCAGGAGCCCGTCTCTCA	6	+
chr2	98375993	98376013	CTTCCTGCGGGGCCTCTTCCA	1	+
chr2	98379869	98379888	ACTCACGGTCCTGTCTCCCA	3	+
chr2	98645416	98645434	CCCAGGCCACAATCTCCCA	1	+
chr2	98810146	98810178	CCTCCCGGGTTCACGCCATTCTCCTGTCTCCCA	43	+
chr2	99174292	99174310	TCTCTCCAAAAGTCTCCCA	4	+
chr2	99389232	99389247	CGAGGAACCTCTCCCA	2	+
chr2	99875678	99875698	AAAAAAAAAAAATGTCTCCCA	1	+
chr2	100639694	100639714	TGAGATTTGCCTGGTCTTCCA	7	+
chr2	101154194	101154212	CCAGGGCTCTTGTCTCCCA	1	+
chr2	101222687	101222708	TTAAATATTTCCATGTTTTCCA	7	+
chr2	101230893	101230911	TGCCCACCCCTGTCTCCCA	3	+
chr2	101436785	101436803	CTCGCCGCCTCGTCTCCCA	3	+
chr2	101588710	101588727	TCCACCTGATTTCTCCCA	1	+
chr2	101767466	101767485	TCCGGGCCCCGCGTCTCCCA	3	+
chr2	101980884	101980903	CCCTGGGGAGGAGTCTCTCA	4	+
chr2	102284235	102284255	GTGGGTGTGGCTTATTTCCTA	5	+
chr2	102688292	102688311	GGTGCCGGTGTCCTCTCCTA	1	+
chr2	102895779	102895794	GCCTGGCAGTCTCCCA	4	+
chr2	103125975	103125996	ACAGTCTGCCGTCTGTCTCCCA	3	+
chr2	103254531	103254551	GTGGATCCTCTCAGTTTCTCA	8	+
chr2	104039253	104039273	CTCCATGGGTTCCTTTTCTCA	1	+
chr2	104434852	104434874	TGGGTGCAGTAGGCTCTCTCCCA	2	+
chr2	104834905	104834924	TTGAGTTTGCCTCTCTCCCA	1	+
chr2	104995727	104995744	GGCACGAGCTGTCTTCCA	1	+
chr2	105178693	105178712	CCCTCGCTCACCGTCTTCCA	1	+
chr2	105522854	105522869	AGTACAATGTCTCCCA	1	+
chr2	105525117	105525134	AGATTTCCCTGTCTCCCA	7	+
chr2	105756282	105756301	TTCCGAGTGGGTGTCTCCCA	5	+
chr2	105759844	105759860	GAATCTTACTTCTCCCA	1	+
chr2	105788731	105788748	GGTGGAGCCCCTCTCCCA	1	+
chr2	105803989	105804007	CGGGGGCAGCAGTTTCCCA	4	+
chr2	105896145	105896164	TAAACATGTGGCATCTCCCA	5	+
chr2	106509769	106509782	CGGTTCGTCTCCCA	3	+
chr2	107199155	107199172	TCTGGAGCTAGTCTCCCA	2	+
chr2	107316969	107316986	GAAGAGCCAAATCTCCCA	2	+
chr2	107842112	107842135	TCTCCCTTCTCTCCTTTTCTCCTA	2	+
chr2	108280301	108280318	GGGACAGCCAGTCTCCCA	2	+
chr2	108689156	108689174	AGTGTCGCCCTGTCTCCCA	1	+
chr2	109869928	109869948	GCCCAGCTCTCATGTTTCCCA	1	+
chr2	110030618	110030636	CCCTCCTCACTGTCTCCCA	1	+
chr2	110293627	110293646	GGTGGGGGGGGGGTCTCTCA	1	+
chr2	111879319	111879338	CTGCTGCGTTCGCTTTCTCA	1	+
chr2	111958783	111958804	GTCCCAATGCCACTGTCTCCCA	1	+
chr2	113190928	113190947	GAGGCCGCCGCTCTCTTCCA	1	+
chr2	113481775	113481794	GATGCTGAGGGCCTCTCCCA	1	+
chr2	113532771	113532787	GTGCCGTGAGTTTCCCA	1	+
chr2	113697540	113697559	GAGAAGGCCTCTGTCTTCCA	4	+
chr2	113768097	113768114	GGGATATTGGATCTCCTA	3	+
chr2	114053494	114053511	GTGGGGAAGAATCTCCCA	4	+
chr2	114738266	114738290	GTTTGTTTTTTGTTTTTTTTTCCCA	3	+
chr2	115368263	115368280	GTGACGGCAACTCTCTCA	1	+
chr2	115631695	115631713	CAGAGGCTTCTTTCTCCCA	2	+
chr2	115844045	115844065	TTTTTGTGACGGAGTCTCCCA	5	+
chr2	118140644	118140662	ATATCCAAATAGTCTTCCA	1	+
chr2	118405299	118405317	CCAGCACCTGCCTCTCCCA	2	+
chr2	118417602	118417620	CACTGGAGGCTGTCTCCCA	5	+
chr2	118506913	118506936	CCTGTCACACTACACTGTCTCCCA	16	+
chr2	119089974	119089992	GGGCTTCTGCTGTTTCCCA	3	+
chr2	119660172	119660190	TGTCTCCCACCGTCTCCCA	1	+
chr2	120156089	120156116	TTTTCATCTCTCTCTCTCTCTTCTCCCA	1	+
chr2	120448043	120448061	CTACCCCATACCTCTCCTA	1	+
chr2	120533058	120533079	AAGTGGTCTGCGCGCTCTTCCA	1	+
chr2	120660103	120660126	TCACGGAGGCACTTGTGTCTTCCA	15	+
chr2	121807136	121807155	GACTTCTGCTTGGTCTCCTA	1	+
chr2	122003326	122003343	CACCATCCCTGTCTCCCA	1	+
chr2	122118540	122118559	AGAAAAAAAAAAATCTCCCA	1	+
chr2	123451496	123451511	ATTTTCAAGTCTCCCA	2	+
chr2	123832084	123832103	GGGGCTATAACCTTCTCTTA	2	+
chr2	124218328	124218349	ATTTTAACAAAATTATCTTCCA	1	+
chr2	124384563	124384583	TAGCTTCAAGATGATCTCCCA	2	+
chr2	125526617	125526640	AAATCGACCCTGAAATCTCTCTCA	3	+
chr2	126701290	126701306	AAAGCTCCCGTCTCCCA	3	+
chr2	127689488	127689509	TGTGGACCACTGGGATCTCTCA	1	+
chr2	127731129	127731148	CGGCTCCCTCCTGTCTCCCA	2	+
chr2	128037979	128037996	GGAGGAGGCCCTTTCCCA	2	+
chr2	128174397	128174416	TGTCTCCCCACTGTCTCCCA	2	+
chr2	128397263	128397283	GACGCCATCTCTCCTCTCCCA	1	+
chr2	128495945	128495960	AGAGTGAAGTCTCCCA	1	+
chr2	128980523	128980539	GAAGACTCAATCTCCCA	3	+
chr2	129131615	129131633	TTCGCTGGTGTGTCTCCCA	1	+
chr2	129310303	129310319	CTGGAGCATGTCTCCCA	1	+
chr2	129345587	129345602	ACCCACACGTCTCCCA	1	+
chr2	129419890	129419910	GTCTGCTGCTTCTCTCTCCCA	2	+
chr2	130093352	130093372	TTACCCCCACCAAGTTTCTCA	1	+
chr2	130159522	130159544	CCAGATACCCCTGTCATCTCCCA	1	+
chr2	130431767	130431782	ATGATGTCGTCTCCCA	4	+
chr2	130668895	130668911	AGCAGAGGGGTCTCCCA	2	+
chr2	131058450	131058473	AGTAGGCCTTCGGGTTTTCTCTCA	4	+
chr2	131132664	131132685	TGTGCTGCCTCCCACTCTCCCA	9	+
chr2	133428572	133428591	CCTCCATTCCTTGTCTCCCA	8	+
chr2	133645138	133645156	GAGTCGGGCTCATCTCCTA	8	+
chr2	134005999	134006014	CTGGGCTCGTCTCCCA	2	+
chr2	134016790	134016806	TATCTTCCAATCTCCCA	2	+
chr2	134153892	134153909	CTGGCCTCAGCTCTCCCA	1	+
chr2	134300817	134300838	CCGGCTCCCCCTTTGTCTTCCA	1	+
chr2	134370063	134370078	TCCGTTTGGTCTCCCA	3	+
chr2	135436230	135436249	GCCTGGGGAGTCCTTTCCCA	1	+
chr2	138523658	138523676	CCAGGAATGGTGTCTCCCA	4	+
chr2	141202357	141202376	TACAATGTGAATGTCTCTCA	1	+
chr2	142096069	142096087	TTTGATTTACGGTCTTCCA	1	+
chr2	142292614	142292633	TTCCTGTGGAGGCTCTCTCA	3	+
chr2	142480180	142480202	TTCCCTCACCTGTCCCTCTCCCA	2	+
chr2	142556731	142556749	GGAATTCTAATGTCTCCCA	3	+
chr2	143977017	143977033	ACTTATCCAGTCTCCCA	5	+
chr2	144654264	144654281	CTGCCAAGGTTTCTTCCA	4	+
chr2	145327198	145327219	AGCAGGAGGTGTTCGTCTCCCA	13	+
chr2	145533411	145533433	AGGTGTCTTCACTCAGTCTCTCA	1	+
chr2	145624228	145624249	ATTGTAATTATTCACTTTCCCA	1	+
chr2	145964604	145964624	ATGTCAGCATATTGTCTCCCA	1	+
chr2	148468262	148468284	ATCCTTCCACTCTCAGTCTCCCA	2	+
chr2	149570352	149570370	CCCACCCCAGAGTCTCCCA	2	+
chr2	149806011	149806028	CTGCGGCTCAGTCTCCCA	2	+
chr2	151709840	151709858	CTTACAATGCCGTCTCTCA	2	+
chr2	151795109	151795129	TTCACTATGCAACGTCTCCTA	1	+
chr2	152890660	152890682	TTCTCCTCATTACTTGTCTCCCA	1	+
chr2	152954372	152954387	TTGACGATCTCTCCCA	10	+
chr2	153237127	153237148	CCTTGGCTTTGGCTGTCTCCTA	1	+
chr2	153402899	153402920	GAGGAGGTACCAGCCTCTCTTA	2	+
chr2	154335222	154335239	GGCCGTGGGAGTTTCCCA	2	+
chr2	154365316	154365333	AGGCTGCTCTGTCTCCCA	3	+
chr2	155311724	155311744	ACCTCAAAATACTGTCTCCCA	1	+
chr2	155363299	155363319	GGCAGAAAGACTTGTCTCCCA	3	+
chr2	155439004	155439024	TAATCTAATCCCAGTTTCCCA	1	+
chr2	155866909	155866928	GCTTTATTCATCGTCTCCCA	1	+
chr2	155962917	155962936	CTATAATATAAAGTCTCCCA	6	+
chr2	155968774	155968794	TATCTCTCTCTCTTTCTCCCA	3	+
chr2	156917011	156917028	GCCCTTTAAAGTCTCCCA	2	+
chr2	157051985	157052004	TTGGCTTAGAAGCTCTCCTA	5	+
chr2	158110196	158110213	CCCTCCAAATGTCTCCCA	1	+
chr2	158854169	158854184	AAGCCGTTGTCTCCCA	2	+
chr2	159322474	159322495	ATCGGCAAGTGTCAGTCTTCCA	5	+
chr2	159385892	159385912	CTACCACTCTCATGTCTCCCA	3	+
chr2	160032180	160032197	GGGCCCTTCAGTTTCCCA	1	+
chr2	162864482	162864506	ATCCCCCCTCCTCCCTCATCTTCCA	1	+
chr2	163890590	163890608	TCACAAACAAAGTCTCCTA	1	+
chr2	165177017	165177036	TGATCCCTCTCTGTCTCCCA	1	+
chr2	165330486	165330504	CCCGGGGATCTGTCTTCCA	1	+
chr2	165753984	165754007	AATCCTGCTTTCCCCTCTCTCCCA	1	+
chr2	167489971	167489987	GACACCCTCTTCTCCCA	1	+
chr2	167823247	167823269	AGAAGAAAGCAAAAGCTCTCCTA	2	+
chr2	168135587	168135609	TAGTAGCTAATATTCATCTTCCA	1	+
chr2	170714272	170714294	AGGCAAGATTTCACTGTTTCCCA	1	+
chr2	171672654	171672675	ATCAGGAGGCCTTCTTTTCCCA	1	+
chr2	172568993	172569013	TTATACAATATTAGTTTCCCA	2	+
chr2	172571050	172571067	CCAATAAAAGATCTCCCA	4	+
chr2	173296395	173296413	GGCCCAGGGCCATCTTCCA	1	+
chr2	173591199	173591219	TCTCCTGTTTCCTGTCTCCCA	1	+
chr2	174004401	174004420	GCTTGGTGGAATCTCTTCCA	1	+
chr2	174918023	174918041	AACAGCAACTCCTCTCCCA	1	+
chr2	176014074	176014092	ATGTATGATCAGTCTCCCA	4	+
chr2	176159286	176159304	ACCAAATATCTGTTTCCCA	2	+
chr2	176286414	176286431	TCTCCTGGGCCTCTCCCA	8	+
chr2	176399118	176399136	TGGGAGGCTGGCTCTTCCA	5	+
chr2	176634467	176634488	CTCCTGGTACCCCTGTCTCCCA	1	+
chr2	177657984	177658003	TGGGCACAAGGAGTCTCTCA	5	+
chr2	178273312	178273330	CTCTTTCCCCTGTCTCCCA	1	+
chr2	179421745	179421765	TCTGGAAGGTCACGTCTCTCA	1	+
chr2	179448606	179448626	TCAATAACCTCAGGTTTCCCA	4	+
chr2	180201938	180201954	CCCAAGCCGATCTCCCA	4	+
chr2	180453062	180453086	GCCTCGTCCTCCCCCTTCTCTCTTA	6	+
chr2	180763222	180763239	ACTAGGTAATCTCTCCCA	1	+
chr2	181482745	181482764	AACCACAAGACTGTCTTCCA	1	+
chr2	182275345	182275367	TATTTTCTTTTCCTTGTCTCCCA	1	+
chr2	183016268	183016285	TAGTTTGACTGTTTCCCA	2	+
chr2	185204522	185204539	TACACTTAAAGTCTCTCA	5	+
chr2	187507814	187507835	GTAGCTGGGCCTCTGTCTCCCA	1	+
chr2	189360746	189360770	CCCTCTCTTCCTGCCCTGTCTCCCA	6	+
chr2	189784468	189784488	ATCCACTCACACTGTCTTCCA	6	+
chr2	190520805	190520823	AAAAAAAATCAGTCTCCCA	9	+
chr2	191093765	191093784	CTCCCTTCAAAAGTCTCCCA	4	+
chr2	191327282	191327300	ACATGGCCGTTGTCTCCCA	2	+
chr2	191571666	191571686	ACCCACCCACACTGTCTCCCA	1	+
chr2	192067598	192067618	ATGGAGGCACCTCGTCTCTCA	1	+
chr2	192182823	192182839	ACAAAAAAAGTCTCCCA	1	+
chr2	192402090	192402110	GTGTGGGGAGCAATTCTCCCA	1	+
chr2	195679047	195679068	TTTCTAATATATATGTCTCTCA	5	+
chr2	196374231	196374252	TCCAGCTACTTCCAGTCTTCCA	5	+
chr2	196565024	196565043	CCTACTGCTAATGTCTTCCA	2	+
chr2	196851821	196851840	TTTTAGCTAGAAGTTTCCCA	2	+
chr2	197195372	197195390	TCGAACTCCTCATCTCCCA	1	+
chr2	199006485	199006505	CTGTGGGTATGGACTCTCCCA	2	+
chr2	199480887	199480901	TTTGCCCGTCTCCCA	2	+
chr2	199656356	199656377	ATAGTACCTGAAACCTCTTCCA	1	+
chr2	200581747	200581764	TGTGGGCAATCTCTCCCA	4	+
chr2	201768956	201768979	TACCTGTAATTTTTTTTTCTTCCA	1	+
chr2	202280522	202280543	AAATGGTGGCCGAAGTCTTCCA	1	+
chr2	204540167	204540181	TAACCGAATCTCCCA	3	+
chr2	204645839	204645856	GGATTCAAGCGTCTTCCA	1	+
chr2	204831944	204831964	GGACCGGGGATTGATCTCCCA	1	+
chr2	205054485	205054501	CAATGCATGGTCTCCCA	1	+
chr2	205208672	205208689	GGGCAAGGCAGTCTCCCA	1	+
chr2	206509118	206509138	AAACCTTCTTCATGTCTCCCA	1	+
chr2	206934582	206934603	TTTTTTTTAACTTAGTCTTCCA	3	+
chr2	207003252	207003267	TTGGGGGAGTCTCCCA	2	+
chr2	207426884	207426902	CTCTCTCAAATGTCTCCCA	2	+
chr2	208562086	208562102	TATCTCAAAGTCTCCCA	1	+
chr2	208966542	208966569	GGATTACAGGTGTGAGCCACTTCTCCCA	1	+
chr2	209389695	209389712	GCTAGGGAGTGTCTCCCA	4	+
chr2	209556659	209556680	CCACAGTGACCACTGTCTTCCA	3	+
chr2	211263031	211263050	TCTAAACTTCCTTTCTCCCA	1	+
chr2	211909315	211909335	AGCTAAAGAATATGTTTCCCA	4	+
chr2	212554163	212554183	TTCTCCCATCTCTGTCTCCCA	2	+
chr2	213340071	213340086	CCAGTCCCGTCTCCCA	1	+
chr2	213615601	213615619	CAAGGCCCACAGTCTTCCA	1	+
chr2	213795110	213795128	GCTGCTCCACAGTCTTCCA	3	+
chr2	214019186	214019204	CAAAGTGCTGGGTCTCCCA	2	+
chr2	214053042	214053064	CGGGGCCTTGAGCCTCTTTCCCA	15	+
chr2	214955082	214955103	GAGAAGCTCAACAAGTCTTTCA	5	+
chr2	215697890	215697907	CAAACTATATGTCTTCCA	1	+
chr2	215999592	215999614	AACTCCTAGGCTCAAGTCTTCCA	6	+
chr2	216455882	216455898	TCAATCCAAGTCTCCCA	1	+
chr2	216485493	216485511	CACCCAATCCTGTCTCCCA	1	+
chr2	216887184	216887202	TGTCATCTCTAGTCTCCCA	2	+
chr2	216894714	216894730	GGTGGACCAGTCTCCCA	1	+
chr2	218019029	218019045	CCACACTACATCTCCCA	2	+
chr2	218326156	218326172	AACTCCCTCGTCTCCCA	1	+
chr2	218804409	218804427	CAGTCCCTCCTGTCTCCCA	3	+
chr2	218860492	218860516	CACCCCTCAACCCCCACCTCTCTCA	1	+
chr2	219483387	219483407	GGGCTTCACCATTGTCTTCCA	7	+
chr2	219563235	219563254	CTTGGCTTTTCTCTCTCCCA	2	+
chr2	219677531	219677547	ATCAGCGGTCTCTCCCA	1	+
chr2	220352913	220352934	CAGACTTCCCCCCAGTCTTCCA	1	+
chr2	220664039	220664055	CTTGGGGTAGTCTCCCA	3	+
chr2	220874272	220874295	ACTCAGTTATTCAACAGTCTTCCA	8	+
chr2	221510567	221510589	GGGAACCAAGTGTCAGTTTCTCA	9	+
chr2	222330023	222330044	TATAAGCCTTTTTTATTTCCCA	4	+
chr2	222790602	222790620	CTCGTGGTGCCCTCTCCCA	2	+
chr2	223359202	223359219	GGCAGCGGTGGTCTCCCA	1	+
chr2	223759637	223759653	TACTGCCATGTCTCCCA	2	+
chr2	224352346	224352365	ATCTCTATTTCTGTCTCCCA	1	+
chr2	224906451	224906466	ACGATGAGGTCTCCCA	6	+
chr2	224933332	224933351	CTGGGGATAGTGCTTTCCCA	2	+
chr2	225212711	225212728	GACAGCCAAGCTCTCTCA	1	+
chr2	225720297	225720317	CCCTTCCCCACCTGTCTCCCA	7	+
chr2	226367958	226367977	TTTTTGGAAAAGATCTCCCA	1	+
chr2	226756511	226756531	TTCAAAGGTCCTTTTCTCCCA	1	+
chr2	227529098	227529120	GACCCTGCCGCCCAGTTCTTCCA	1	+
chr2	227607256	227607276	GGTTGCTGGCCAGATCTTCCA	1	+
chr2	228884608	228884625	TGTGTGGCTTGTCTCCCA	3	+
chr2	229005563	229005579	TCCCCCTTTGTCTCCCA	2	+
chr2	229091687	229091707	AACAATTACTGTGATCTCTCA	1	+
chr2	230107472	230107489	GCTCCCAATAGTTTCCCA	4	+
chr2	230446507	230446522	CCAAGTTTGTCTCCCA	1	+
chr2	232246463	232246482	CTTCTCCACTCCATCTTCCA	3	+
chr2	232502302	232502317	AGGCTGACGTCTCCCA	2	+
chr2	233342667	233342687	TGCAGCGTGCCTGGTCTCCCA	1	+
chr2	233439022	233439043	GACGCTCCCCCTCTGTCTCTCA	1	+
chr2	233641096	233641117	CAGTTTCTTTCCCTGTTTCCCA	7	+
chr2	233749763	233749778	GCACTCCCGTCTCCCA	1	+
chr2	234100540	234100555	CACGCATAGTCTCCCA	1	+
chr2	234338097	234338113	CAGCTCCCAGTCTCCCA	4	+
chr2	234698122	234698141	CCCACCATACTTGTTTCCCA	7	+
chr2	234844260	234844276	ACCAAACATGTCTCCCA	1	+
chr2	235767100	235767119	GAAGTGATAAGCCTCTCCCA	1	+
chr2	236260146	236260166	CTGGGCTACCTTTCTCTCCTA	1	+
chr2	236709676	236709693	GTCTGGGGCAGTCTCTCA	2	+
chr2	236848075	236848096	CCTGTCCCAGCGGTTTCTCCCA	1	+
chr2	236873033	236873053	CACAGTGACCATTGTTTCCCA	4	+
chr2	237324682	237324699	GCCCTAGGTGGTCTCCCA	1	+
chr2	237724768	237724788	AGCATCTTCCACATTCTCCCA	1	+
chr2	237999137	237999155	GCCTCTCTACAGTCTCTCA	1	+
chr2	238306916	238306931	GATGCAGAGTCTCCCA	1	+
chr2	238406603	238406622	AGCCGCCCAGCAGTTTCCCA	1	+
chr2	238644967	238644988	ACTATATAACATATTTTTCCCA	1	+
chr2	239036036	239036053	GTGCCGCAGGCTCTCCCA	2	+
chr2	239148470	239148489	CGGTCCCCTCGCGTCTCCCA	1	+
chr2	239323784	239323805	TGTGGGGCAGCTGGTTTTCTCA	1	+
chr2	239612132	239612151	TTCCCTGGCCCTGTCTCCCA	1	+
chr2	239848784	239848804	CACATGTCCTGTCGTTTCCCA	2	+
chr2	239941786	239941808	TTCTGCCTCAAAAAAATCTCCCA	3	+
chr2	239958402	239958418	CACCCATCAGTCTCCCA	1	+
chr2	240027700	240027720	CGCCTCTGTGGCTGTCTCCCA	4	+
chr2	240479921	240479945	CTGGCCATCATCTCCCCTTCTCCCA	1	+
chr2	240535957	240535977	TTGACATTTCCCTGTCTCCCA	2	+
chr2	240605259	240605277	ATTCAGAAAATCTCTCCCA	1	+
chr2	240732250	240732273	CACTCTCCTGCCTCCTGTCTCCCA	1	+
chr2	240741780	240741797	AGAGGGGGCCGTCTTCCA	1	+
chr2	240814868	240814886	AATCCCACTCACTTTCCCA	2	+
chr2	241050073	241050091	CACCCCCAAGGTTCTCCCA	1	+
chr2	241131302	241131325	GCCAATGTCTTCTGCTTTCTCCTA	1	+
chr2	241171375	241171393	GGGACTCATCTGTCTCCCA	1	+
chr2	241435884	241435904	TTTTTCTCTCTTAGTCTCCCA	2	+
chr2	241642340	241642357	GCCGCCCCCTGTCTCCCA	1	+
chr2	242738115	242738131	TCCCATACAGTCTCCCA	2	+
chr2	242995279	242995299	ACTGATACATAATTTCTCCCA	2	+
chr2	243081285	243081303	TAAACAACAACATCTCCCA	1	+
chr2	315358	315376	TTCAGTAACAACTCTCCCA	4	-
chr2	869649	869664	GCTGCAATGTCTCCCA	4	-
chr2	1463612	1463629	GGGGCCCCCTGTCTCCCA	3	-
chr2	1806154	1806179	CGGCCAGCCCCCATGTCCCTCTCCCA	1	-
chr2	1810891	1810910	CAGGCTGCTCCTGTCTCCCA	1	-
chr2	1971189	1971205	CCCCGGGCCGTCTCCCA	1	-
chr2	1998850	1998868	CTAAACTTCATGTTTCCCA	2	-
chr2	3130151	3130169	GCGCGGTCTCCCTCTCCCA	2	-
chr2	3161092	3161108	CGGCTCCACGTCTCTCA	1	-
chr2	3490649	3490668	CCGCATCCTGGGGTCTCCCA	1	-
chr2	3689001	3689021	TCCAGGTCCTTCTGTCTCCCA	1	-
chr2	3778684	3778702	TGGAAGATTCTGTCTCCCA	5	-
chr2	3786521	3786540	GTCCGATGATCCATCTTCCA	1	-
chr2	3795807	3795824	CTCCAAACAAGTCTCCTA	1	-
chr2	5601468	5601484	GGGAAGTCCTTCTCCCA	1	-
chr2	5628297	5628319	TTCTCCTTCTCTACTTTCTCCCA	1	-
chr2	5813171	5813191	CCTGCTCCAACACGTTTCCTA	1	-
chr2	5994359	5994379	AAGGCTACATCTTCTCTCTCA	2	-
chr2	6443045	6443064	TGGGGGCTCCCTGTCTCCCA	9	-
chr2	6755747	6755766	ATGAGATTTTGCTTCTCCCA	1	-
chr2	7516445	7516466	TCCATCATATTACAGTCTCTCA	6	-
chr2	8205994	8206018	GCAATACTTTCACCTCCGTCTCCCA	13	-
chr2	8313335	8313351	CCAGGGGCATTCTCCCA	1	-
chr2	8739617	8739637	CGCAGCCCTGGCTGTCTCCCA	2	-
chr2	8793718	8793740	AGCTGCTTTCTCCCCGTCTCTCA	1	-
chr2	9482185	9482202	TTCACAATAAGTCTTCCA	3	-
chr2	9709516	9709531	CCTCTCATGTCTCCCA	1	-
chr2	9785736	9785753	TTCCACTTATGTCTCCCA	1	-
chr2	10403038	10403057	ATGGCCTCAACTGTCTCCCA	1	-
chr2	10429910	10429932	CTCATCTCCAAATCTGTTTCCCA	5	-
chr2	10470454	10470471	CCCTTCGCCACTCTCCTA	3	-
chr2	10500437	10500453	GTGAGAGAAGTCTCCCA	1	-
chr2	11109140	11109161	TTTGATCTTACTTGTTCTCTCA	2	-
chr2	11605857	11605872	GGGCGGTGGTCTCCCA	1	-
chr2	11674798	11674819	GAGGGCCACACTCTGTTTCCCA	3	-
chr2	11676215	11676233	GGCTTGCGGTGGTCTCCCA	4	-
chr2	11862092	11862112	TGTTAAGCTTCCTGTCTCCCA	2	-
chr2	11978038	11978054	GGTGGAAACGTCTTCCA	1	-
chr2	12259649	12259669	TCTCAGAAGCTCAGTTTCCCA	1	-
chr2	12270097	12270114	ATGGTCGGGAGTCTCCCA	1	-
chr2	12457012	12457031	GCCACCCCCACCCTCTCCCA	2	-
chr2	12688798	12688817	GTGTTAGGCACCGTTTCCCA	1	-
chr2	13237282	13237298	TCCAAACCTGTCTCCCA	2	-
chr2	14734326	14734346	CTATTATATTCCTGTCTCTCA	1	-
chr2	15958202	15958224	CCTCCTGGGGCTCCCGTCTCCCA	1	-
chr2	17648102	17648125	CCTCCCCTAGCCCCCCGTCTCCCA	11	-
chr2	18116310	18116326	AGTGGTCGGGTCTCCCA	1	-
chr2	18256926	18256942	CTCTACCACTTCTCCCA	1	-
chr2	18592053	18592076	AGAAGGACTTTTCCATGTCTCCTA	1	-
chr2	18844143	18844163	GGGTATTCTCCCAGTCTCCCA	1	-
chr2	19360599	19360620	GAACAGTGTGGGGATTCTTCCA	1	-
chr2	19626941	19626962	AGTGGAGAGGCCCCATCTCCTA	1	-
chr2	20018421	20018437	CAGAGGCAGATCTCCCA	1	-
chr2	20019992	20020007	ATCGGAGTGTCTCCCA	3	-
chr2	20655655	20655687	TGGCTCACTGCAACCTCTGCCTCCTGTCTCCCA	69	-
chr2	20862771	20862789	GCCCAGGCTCAGTCTCCCA	3	-
chr2	21406888	21406907	TCATCCTCCTTTGTCTCCCA	1	-
chr2	21619384	21619408	GGATGACGATAAGACCTGTCTCCCA	1	-
chr2	21728150	21728168	GAGAGGGAGGAGTCTCCTA	4	-
chr2	22619350	22619367	TGAACAACTTGTCTCCCA	3	-
chr2	23087457	23087474	GATTTGGTGATTTTCCCA	3	-
chr2	23419310	23419329	TAACTTACCACAGTCTCCCA	7	-
chr2	23781020	23781038	ACAAGGAGGAACTCTCCCA	4	-
chr2	24609162	24609181	AGAGCAGCAAATGTCTTCCA	1	-
chr2	24689476	24689494	AAAATCTTACCCTCTCCCA	1	-
chr2	25759604	25759627	CCCTCTCCCCTCTCCCGTCTCCCA	1	-
chr2	26280189	26280210	TCCTCCTGCCTCCAGTCTCCCA	4	-
chr2	26696437	26696454	ACCCTCCAACCTCTCCCA	1	-
chr2	26910700	26910721	GGGACTGGGCTTGGCTCTCCTA	1	-
chr2	27171074	27171092	CTGGCAAGCCCCTCTCCCA	1	-
chr2	27208690	27208714	TGGCCACACTGTCTCTTCTCTCTCA	19	-
chr2	27478332	27478349	CCTCTTATCACTCTCCCA	1	-
chr2	27979867	27979890	CCCCGTCTGCCCTTCCCTTTCCCA	1	-
chr2	28620514	28620531	GAAAAAACAAGTCTCCCA	3	-
chr2	28622619	28622639	GAGGTTCATTCTCATCTCCCA	1	-
chr2	28993846	28993866	TTCACAATTTCAAGTCTTCCA	1	-
chr2	29117685	29117700	TGTTGGCCGTCTCCCA	2	-
chr2	29554524	29554539	GGGGCATCTTCTCCCA	1	-
chr2	29773329	29773349	TCAGACAGCCATTATTTCTCA	6	-
chr2	30003480	30003501	TGTTCAGGGCTTAGCTCTCCCA	1	-
chr2	30054935	30054952	AGGGAACCTCATCTCCCA	1	-
chr2	30270740	30270760	TACCTTGGCCAGGCTCTCCCA	1	-
chr2	30874385	30874406	CCCGACTCCTCCCTGTCTTTCA	1	-
chr2	30918081	30918100	ACCCTGGCAGGTGTCTCTCA	1	-
chr2	32029957	32029977	GAGACAGTGCTCTGTCTCCCA	1	-
chr2	32967576	32967596	CTACTCCTACTTACTCTCTCA	2	-
chr2	32970472	32970489	AAGCCCTTCAGTCTTCCA	1	-
chr2	33294916	33294933	GGGGAATACCGTCTTCCA	2	-
chr2	33662776	33662794	TAACCCTTAAATTCTCCCA	1	-
chr2	34356116	34356133	GTAGGTCCTTGTCTCCCA	2	-
chr2	34542875	34542890	CTGCGAATGTCTCCCA	2	-
chr2	35470014	35470032	CCTTCATTATTTTCTCCCA	1	-
chr2	35623852	35623869	AAAACAATCAGTCTCCCA	2	-
chr2	36515087	36515106	GTCTTCTGTTTGCTCTCCCA	2	-
chr2	37976644	37976662	ACCTCTCCACTATCTCCCA	1	-
chr2	38085665	38085683	GGGCTAGGGCTGTCTCTCA	6	-
chr2	38457148	38457164	TCCCCTTCCGTCTCCCA	5	-
chr2	39097945	39097962	TGCATCTTCTGTCTCCCA	4	-
chr2	39276907	39276927	ATAACTTAACAAAGTTTCCCA	1	-
chr2	39604826	39604847	TTGTAGTTCAGTTTGTCTCCCA	1	-
chr2	39781749	39781770	GAGAGTCAGGACCTATCTCCCA	1	-
chr2	39837704	39837723	ACCCCCTCCCCAGTTTCCCA	2	-
chr2	40170527	40170547	GATAGGTATTGTTTTCTCCCA	1	-
chr2	41487183	41487204	CCTGAATTCTTGCCTTCTCCCA	1	-
chr2	41801079	41801100	GGAAGATTAAGTGATTCTCTTA	6	-
chr2	42739240	42739259	AAAACCCTCCCAGTCTTCCA	2	-
chr2	42796661	42796680	AAGGAAGAGCCAGTCTCTCA	1	-
chr2	42897008	42897027	TTCTCTTTCTATTTCTCCCA	9	-
chr2	43504741	43504765	AGCTCCACACCTCTGAGATCTCCCA	1	-
chr2	43943349	43943369	TCCCCCTCCTCCCTTCTTCCA	1	-
chr2	44950292	44950314	CCCAGGCCTGCCTCAGTCTCTCA	1	-
chr2	45141988	45142005	AGTCCCGTGAGTTTCCCA	1	-
chr2	45151517	45151536	TCTCTGGAGGATCTCTTCCA	6	-
chr2	45234339	45234355	GCCTCGGCCTTCTCCCA	3	-
chr2	45354023	45354045	TTTAGACAACCAGGATTCTCCTA	4	-
chr2	45461667	45461688	TTTGGTGTGCTTTGCTCTCCCA	1	-
chr2	47286733	47286751	TGGGCCCCTTGGTCTCCCA	4	-
chr2	47755458	47755477	CACCCCCACCTTGTCTCCCA	1	-
chr2	48553818	48553840	TAGGTCAGGTGTGGAATCTTCCA	7	-
chr2	49161560	49161578	GACACTCTCCAGTCTCCCA	2	-
chr2	49163945	49163965	TCTGTGGCATCACCTCTCCCA	1	-
chr2	49175074	49175094	AGTCTTTCATGGCTTCTCCTA	4	-
chr2	51099657	51099677	CAACCTCTACTTTGTCTCCTA	9	-
chr2	51180204	51180223	ATCTCCCATTCAGTCTCCCA	3	-
chr2	51386863	51386881	GTGCTCACTACGTCTCCTA	1	-
chr2	51460870	51460884	GGCCGATCTCTCCCA	1	-
chr2	51970943	51970962	ATTCCACTTTATTTCTCTCA	1	-
chr2	51991297	51991316	CCTTCAATTGATATCTCCTA	3	-
chr2	54395072	54395093	GGATGAAGACTTCTGTCTTTCA	1	-
chr2	54450276	54450296	TCCAACTGATGCTGTTTCCCA	1	-
chr2	54950345	54950360	TGGAGACGGTCTCCCA	1	-
chr2	55030128	55030149	CCTGTTTCACCCCAGTCTCCCA	1	-
chr2	56742590	56742612	GTTCCAACTACTCCACTCTTCCA	5	-
chr2	59416506	59416522	CACTCAATTTTCTCCCA	2	-
chr2	60017563	60017581	TAAACACACTGATTTCCCA	2	-
chr2	60154773	60154790	TTGATGGCATGTCTCCCA	6	-
chr2	60536355	60536376	TCCACCTCCTTCGAGTCTCCCA	1	-
chr2	60842891	60842910	TTGGAGAGTTTGATCTCCCA	1	-
chr2	61181759	61181777	TTAACCTTCATGTCTCTCA	1	-
chr2	61247117	61247135	CTGCCCGCCCAGTCTCCCA	9	-
chr2	62700608	62700625	GATTTGGCTACTTTCCCA	1	-
chr2	62939239	62939261	TCCTAAGGTTACCTCCTCTCCCA	1	-
chr2	63440157	63440173	GGTGTCTGAGTCTCCCA	2	-
chr2	63677415	63677435	GGGGAGGAACCCTGTCTCTCA	3	-
chr2	63820366	63820385	GTGGTGGCAGGCATCTCCCA	1	-
chr2	64515914	64515934	CACGGTCTTTCTGATCTCTCA	1	-
chr2	65791902	65791924	CCTCCACTCTCCACTGTCTCCCA	6	-
chr2	65995373	65995391	ACATCTTTCCTGTCTCCCA	3	-
chr2	66167758	66167773	CCATTGGCATCTCCCA	1	-
chr2	66239624	66239646	ACCTCCCTTTCCCCAGTCTCTCA	1	-
chr2	66274804	66274820	AATCGTAAGATTTCCCA	1	-
chr2	66332677	66332698	GCCTGACCTGGAAAATCTCCTA	1	-
chr2	66991423	66991443	ATGGCATTTCCCAGTCTCCCA	5	-
chr2	67540520	67540541	TACACTTTTTCACTCTCTCCCA	1	-
chr2	67757066	67757085	TCCCCACTTCCCATCTCCCA	1	-
chr2	68838911	68838932	TTTCCCGCCCCCCTCTCTCTCA	1	-
chr2	69162469	69162488	GTGGGTGAGACTGTCTCCCA	3	-
chr2	69257746	69257766	AGTATTCAGAGATGTCTTTCA	1	-
chr2	70230794	70230813	TGGCCGGCTGGGCTCTCTCA	5	-
chr2	70355758	70355780	CAAAAAAAAAAAAAGCTTTCCCA	2	-
chr2	70785165	70785185	AGCCCAGCATAAGGTTTCCTA	1	-
chr2	71099316	71099332	CCAAACATAATCTCCCA	3	-
chr2	71680791	71680805	CTGCGGAGTCTCCCA	2	-
chr2	71700735	71700752	AGCAGAAGATGTCTCCCA	1	-
chr2	71811256	71811275	CCAGGGCATTGGGTTTCCCA	2	-
chr2	71899291	71899310	GAGCCAGTTTCTGTCTCCCA	2	-
chr2	71948844	71948863	AGGAAGAAGCCCCTCTCTCA	2	-
chr2	72028841	72028862	ACTGAAGCTCCAGTCTCTCCCA	2	-
chr2	72061599	72061618	CACCCTCCTCCAGTCTCCCA	6	-
chr2	72172278	72172298	CCCCCGCCACGCTGTCTCCCA	12	-
chr2	72311043	72311060	CGGAGGCCTCATCTCCCA	1	-
chr2	72442033	72442052	GCAAGTCATCCTGTCTCCCA	1	-
chr2	73135516	73135535	GAAAAATCCCCAGTTTCCCA	2	-
chr2	73518503	73518525	TTCCCCTCCCCGCTCTTCTTCCA	1	-
chr2	74220340	74220358	ATCACCTCACAGTCTCTCA	1	-
chr2	74269671	74269686	CGGGCCAAATCTCCCA	2	-
chr2	74612085	74612105	TTCCAAGCTTCCAGTCTCCCA	1	-
chr2	77618424	77618444	AACCATCTGCAGAGTTTCCCA	1	-
chr2	77751394	77751414	GAATATCCTGGGGTTTTCCCA	8	-
chr2	78956551	78956568	AATTCAACATGTCTTCCA	3	-
chr2	80608642	80608666	TCCTCTCTGGCAGCACCATCTTTCA	22	-
chr2	80838573	80838590	GGCTTAACTTTTCTCCCA	1	-
chr2	81060867	81060883	AACTACCAAGTCTCCCA	1	-
chr2	81314217	81314238	ATTCCTTGCAAAAAGTCTTCTA	3	-
chr2	82367079	82367096	TCTGCAGGATGTCTTCCA	1	-
chr2	82410720	82410741	CGTGGCTCAACTGGATTTTCCA	4	-
chr2	82905629	82905644	TCAGCGGAGTCTCCCA	1	-
chr2	83118122	83118141	AACTTACATTTAGTCTCCCA	5	-
chr2	84065660	84065678	GGAGGGGTCAAGTCTTCCA	1	-
chr2	85025835	85025853	TGCTGTGGGCACTCTCCCA	1	-
chr2	85612763	85612780	CTACGACCACCTCTCCTA	1	-
chr2	85830588	85830610	CCCAGATTCCTCCGGGTCTCTCA	61	-
chr2	86000267	86000286	GCATGGTGTCCGGTCTCCCA	6	-
chr2	86255528	86255543	GAGGTGACGTCTCCCA	3	-
chr2	86626273	86626296	CCTGCTTCCCCTCCCTGTCTCCTA	1	-
chr2	91806937	91806955	CCCCGTGCCTGGTCTCCCA	3	-
chr2	95582272	95582292	CAGGCATCTCAGGATCTCCCA	4	-
chr2	95795210	95795232	AATCTTGTGGTCTGCCTTTCCCA	1	-
chr2	96003702	96003725	TCCCCCACCACCTCCAGTTTCCCA	1	-
chr2	96062908	96062927	TTTGATTTCCTTGTCTCCCA	1	-
chr2	96784528	96784544	AGGGCACACATCTCCCA	1	-
chr2	97035585	97035606	CTTCTCTCTGCCATGTCTCCCA	1	-
chr2	97096780	97096798	AGAACAACTCAGTCTCCCA	1	-
chr2	97426376	97426396	TCTCCGGGACCTGGTCTCCTA	1	-
chr2	97491612	97491633	TTCCACCCCCTCCAGTCTCTCA	2	-
chr2	97498550	97498575	TGTGCCCTGGTGACTCCTGTCTCCTA	7	-
chr2	98259674	98259698	GTTAATGTGCCCAGCCATTCTCCCA	1	-
chr2	98351284	98351303	GCCCCAGAGTCTGTTTCCCA	2	-
chr2	98383790	98383809	TTTCCAGCTGCTGTCTCCCA	1	-
chr2	99091707	99091727	CTGGCCCTCCTCTGTCTCCCA	2	-
chr2	100084031	100084047	CTTTGCCCAGTCTCCCA	1	-
chr2	100291845	100291864	GGCCGTGGTCGTCTCTCCCA	1	-
chr2	100381738	100381761	CCTTCCAGCCTCCACAGTCTTCCA	1	-
chr2	100615304	100615324	CCCATGGGGTGCTGTTTCCCA	5	-
chr2	101661190	101661206	GGTGGCGCTTTCTCCCA	1	-
chr2	103103777	103103795	CTGCTCCTCACTTCTCCCA	3	-
chr2	103273915	103273932	CTGTTTCACCATCTCCCA	1	-
chr2	103796550	103796569	TCCCTTGCAGCTCTCTCCCA	1	-
chr2	103955342	103955360	TACCAGTGCTGGTCTCCCA	1	-
chr2	105258744	105258760	CTGCATCTAGTCTCCCA	4	-
chr2	106221818	106221834	GCAGGGCAAGTCTCCCA	1	-
chr2	106298393	106298410	GTGACCTCCTGTCTCCCA	13	-
chr2	106429735	106429751	GAATCCCTCCTCTCCCA	1	-
chr2	106487103	106487122	TCTTGTGCCTCCGTCTCCCA	2	-
chr2	106613099	106613116	GACAGGGCTGCTCTCCCA	7	-
chr2	108691765	108691788	TTGAGCCTAGAACCCAGTCTCTCA	3	-
chr2	109330815	109330830	AACACTCCGTCTCCCA	1	-
chr2	109616906	109616928	CAGCCTGCAGCCTCTGTCTCCCA	6	-
chr2	109899089	109899103	CCCGGACGTCTCCCA	2	-
chr2	109930134	109930151	CTCTCCACTCATCTCCCA	1	-
chr2	110014375	110014393	CTCCTTCCCACATCTCCCA	1	-
chr2	110286154	110286172	GATTCCTTCCCTTCTCCCA	4	-
chr2	111594765	111594781	CCGGCTCCAGTCTCCCA	4	-
chr2	111598502	111598523	CTGGTCCCCCCTCTATCTCCTA	2	-
chr2	112667274	112667293	ACTCAAAATTACGTTTTCCA	1	-
chr2	112781508	112781527	GACCCAGGCTCTCTCTCCCA	1	-
chr2	112910940	112910957	TGGAGGGGCCGTCTCCCA	5	-
chr2	113054518	113054536	TCCTACAAGATGTCTCCCA	2	-
chr2	113492093	113492116	CAACCAGTGAGGCATCATTTCCCA	7	-
chr2	115319219	115319240	GAAAAAAAAAAACTGTCTCCCA	2	-
chr2	115858538	115858558	CTGTAAGAATAAGTTCTCCCA	7	-
chr2	116020818	116020836	ATTAATATCAAATCTCCCA	1	-
chr2	116741452	116741473	TGTTTCACTGAGAGCTCTCCCA	1	-
chr2	117230160	117230177	TCTCACTCAAGTCTCCCA	3	-
chr2	118136457	118136474	GTGGTCTCCAGTCTCTCA	2	-
chr2	118242181	118242200	ACTCCAGGCCCTGTCTCCCA	6	-
chr2	118873755	118873770	GGGGCACAGTCTCCCA	1	-
chr2	118962576	118962595	GCTGTCTCCTATGTCTCCCA	5	-
chr2	118991377	118991399	TTCTTCTTTTAAAAAATTTCCCA	2	-
chr2	120440219	120440236	CTCTTGCCAAGTCTCCCA	3	-
chr2	120929713	120929734	TCCAATTTTCTTTTCTCTCCCA	1	-
chr2	120996304	120996329	CAGCCCCTCCCACCACCTGTCTCCCA	5	-
chr2	121040585	121040608	GTTTTTTTTTTTTAAAGTCTCCCA	6	-
chr2	121175615	121175633	CCACATCTCCCGTCTCCCA	1	-
chr2	121398264	121398282	CACATCTTCTTGTCTCCCA	3	-
chr2	121519205	121519224	TGGGACTAAGTGCTCTCCCA	1	-
chr2	121534913	121534932	CACGCCCACTCCGTCTCCCA	2	-
chr2	121570576	121570591	GGGGGTCCATCTCCCA	1	-
chr2	121621799	121621817	CAGGGGACAGTGTCTCCCA	4	-
chr2	121846572	121846594	CCTCCCCTCCCCTCAGTCTCCCA	1	-
chr2	121970073	121970088	CGCCCGCAGTCTCCCA	3	-
chr2	122534942	122534958	TTTCCCCACGTCTCCCA	2	-
chr2	122555502	122555531	CAGGCTGGAGTGCAGTGGCACAGTCTCTCA	44	-
chr2	122643875	122643896	TACAGTCTGATGCTATCTCCCA	12	-
chr2	122674181	122674197	CAAACAAAAGTCTCCCA	3	-
chr2	122714359	122714375	GCCAACCTTGTCTCCCA	1	-
chr2	122978417	122978437	TCATGTCTTCCTGATTTCCCA	1	-
chr2	123260522	123260541	CTAGCACACAATGTCTCCCA	5	-
chr2	123410212	123410230	CCCTGGTAGCAGTCTCCTA	1	-
chr2	124107874	124107893	CTCTCCCCTTCTGTCTCTCA	1	-
chr2	124430535	124430556	CATCTCAGCTTCTCATTTCCCA	4	-
chr2	124995319	124995336	GTTGACGCGATTCTCCCA	1	-
chr2	125053097	125053115	CACTCAATTTTGTCTCCCA	2	-
chr2	125060289	125060304	TTGCTGGTATCTCCCA	1	-
chr2	125071802	125071818	CAGACAGAAGTCTCCCA	7	-
chr2	125371531	125371551	TTGTGCTCTCCCCGTCTCCCA	1	-
chr2	125545506	125545527	TCTGTACCCTTAGGATCTCTCA	1	-
chr2	127296758	127296774	CCTGGTCCCTTCTCCCA	1	-
chr2	127773834	127773855	CTCTCTAGGGTCTCTTCTCCCA	3	-
chr2	128642509	128642525	GGGTGGGGCCTCTCCCA	1	-
chr2	129301484	129301502	CTTTTCCTCCCGTCTCCCA	2	-
chr2	129388732	129388749	GCCCAGAAGTGTCTCCCA	4	-
chr2	131031328	131031343	GCCGGGGCTTCTCCCA	3	-
chr2	131628623	131628640	GTTGGAGCTCGTCTCCCA	1	-
chr2	132160484	132160499	TACCAGCAGTCTCCCA	3	-
chr2	133023926	133023942	GCTCTCGCTGTCTCCCA	1	-
chr2	133339564	133339580	CAGCACTTTGTCTCCCA	2	-
chr2	133436786	133436804	GGAAGACACTTGTTTCCCA	5	-
chr2	133530463	133530480	CCTACTCTCAGTCTCCCA	5	-
chr2	134542038	134542060	AGAACTTCTTCCCCAGTTTCCCA	2	-
chr2	134947055	134947074	AGCTGGGCCCACTTCTCCCA	1	-
chr2	136478148	136478165	GAGGATGGAGATCTTCCA	1	-
chr2	136800579	136800596	ACAAGAGGATGTTTCCCA	2	-
chr2	136927067	136927085	CCAGATACAAACTCTTCCA	2	-
chr2	137014215	137014231	CACCAACCAATCTCCCA	2	-
chr2	137141696	137141717	CACCTCTCTCCAAAGTCTCCCA	3	-
chr2	139533172	139533194	TGATTTTAGATAACCTTTTCCCA	1	-
chr2	140102540	140102559	TACTTCTTATTACTCTCCCA	3	-
chr2	142764534	142764556	AGAAAAAAAAATCAGGTCTTCTA	5	-
chr2	142838300	142838317	GGTGGAGTCAATCTCCCA	1	-
chr2	143796723	143796741	TTGGGCTTGGTTTCTCTCA	6	-
chr2	144370089	144370106	CAGATGAAACGTCTCCCA	1	-
chr2	146874761	146874779	TAGAAGTTTGAGTCTTCCA	3	-
chr2	147001078	147001095	CCTCTGGCCCGTCTCCCA	3	-
chr2	147189493	147189513	TTCAAGGCTAAATATTTCCCA	2	-
chr2	148357645	148357666	ACACCCATTCCTCTGTCTTCCA	1	-
chr2	148510053	148510074	GCCAAATTCCGCTATTTTCCCA	1	-
chr2	149262770	149262792	TCTACAACCTACCAAGTCTCCCA	3	-
chr2	149520247	149520263	ACCACCATAGTCTCCCA	1	-
chr2	150251603	150251617	ATGGTTGGTCTCCCA	3	-
chr2	150982003	150982023	CCCTTTCACAACATTCTCTCA	1	-
chr2	151092815	151092830	CACAGGCAGTCTCCCA	6	-
chr2	152749713	152749730	GGCTAGCTCAGTTTCCCA	3	-
chr2	153064597	153064614	GGTCTGGTTAGTCTCCCA	5	-
chr2	153359265	153359282	CTGTACCTTCCTCTCCCA	2	-
chr2	153624940	153624961	CATCCTGAAGACTTGTCTCCCA	1	-
chr2	153684306	153684323	TACCCACCTCGTCTCCCA	1	-
chr2	154405005	154405023	CCTGTTCGGGTGTCTCTCA	8	-
chr2	154859890	154859905	ACGCCCACGTCTCCCA	4	-
chr2	155554726	155554743	CGGCGCACCTGTCTCCTA	2	-
chr2	156415026	156415045	GGGAGTGAGTCCTTTTCCCA	1	-
chr2	156487171	156487188	TTAACCCCAAGTCTCCCA	2	-
chr2	157543968	157543990	GATCTTGGACTTCCAGTCTCCCA	7	-
chr2	157589258	157589274	GTTGCTATAGTTTCCCA	1	-
chr2	157931140	157931155	GGTAGCTCTTCTCCCA	4	-
chr2	158998912	158998933	ATTTCAACACCACTGTCTCCCA	1	-
chr2	159931010	159931030	TGTGCAGGTGGCTCTCTTCCA	1	-
chr2	159936737	159936756	TTCACTTTCCCTGTCTCCCA	3	-
chr2	160137644	160137664	TCCCCCTCCTTCTGTCTCCCA	1	-
chr2	161234211	161234232	CTTCCCCTCCTGCCATCTCCCA	1	-
chr2	161556300	161556322	GGATGAACAAAACTTTTTTCCCA	2	-
chr2	161648527	161648545	GAGTTGTTCAAGTTTCCCA	3	-
chr2	162271502	162271517	GGGAGGAAGTCTCCCA	4	-
chr2	163772119	163772134	AACAATTGTTCTCCCA	1	-
chr2	163934825	163934847	AAATATAAAGAAAATTTCTCCCA	2	-
chr2	164769520	164769540	GAAACCGGAGGAGTTTTCCCA	1	-
chr2	165170829	165170845	TCTCCTGATGTCTCCCA	4	-
chr2	165477848	165477863	CGCGCCGAGTCTCCCA	1	-
chr2	166183429	166183446	TTGATGTAGGATCTTCCA	4	-
chr2	166515647	166515667	TACCCATAACTTTTTCTCCCA	1	-
chr2	166600926	166600945	AATTAAGGATAAATCTTCCA	6	-
chr2	168068464	168068488	TCTCTTTCTCTGTCTCCCTCTCTCA	1	-
chr2	170220674	170220695	GAATCTCTCCCACTCTTTCCCA	2	-
chr2	171094172	171094192	GAGATCTGGAGGCTTCTCCCA	1	-
chr2	171673024	171673049	TCCCTCCCCTCCTTTCCCCTCTCCCA	2	-
chr2	172056548	172056566	CTCACCATCCAGTCTCTCA	1	-
chr2	172411712	172411728	GAAATCATTGTCTCCCA	7	-
chr2	172656132	172656148	ATCTTTCAACTCTCCCA	3	-
chr2	172727967	172727990	TCTCCCATTCCTCTCAGTCTCCCA	8	-
chr2	174125951	174125970	TGCTCTGGGTATATCTCCCA	1	-
chr2	174752580	174752597	GTCAGCACATGTCTCTCA	3	-
chr2	174818167	174818190	GGGATTACAGGTGTGGGTCTCCCA	16	-
chr2	176742614	176742632	CACTCTCTCCTGTCTCCCA	1	-
chr2	177276024	177276040	TGTGACTGTGTCTCCCA	4	-
chr2	177394556	177394574	TTCACTCCCATTTCTCCCA	2	-
chr2	181010012	181010033	GCAGCCATCCTCCAGTCTCCCA	5	-
chr2	181469228	181469247	TTCAACACCCTTGTCTCCCA	2	-
chr2	182023430	182023450	GCCAACTCACCATCTCTCCTA	1	-
chr2	182547005	182547023	CCGTCCCCACCCTCTCCCA	1	-
chr2	184439442	184439461	TGAGGAAATACTGTCTTCCA	2	-
chr2	187274113	187274130	CACAACTCTTGTCTCCCA	1	-
chr2	188289611	188289631	TGTTGTCCATTTTGTCTCCCA	7	-
chr2	189209333	189209354	ATGTCTCTCCCGTCATCTCTCA	2	-
chr2	190654497	190654514	AAGGTACTTTGTTTCCCA	6	-
chr2	191187633	191187654	GGAACTGCCAGACATTTTTCCA	9	-
chr2	191506513	191506535	CCCACTCCTTCCCTTTTCTCCCA	2	-
chr2	192385032	192385051	GCCCGGCCTGGTGTCTCCCA	5	-
chr2	192710094	192710110	AAAGCCTTCATCTCCCA	1	-
chr2	192781623	192781642	TCATCTCCTCTTGTCTCCCA	4	-
chr2	195373185	195373203	CCTACTATCTAGTCTCCCA	6	-
chr2	195958814	195958835	AAAATTATATAACATTCTTCCA	1	-
chr2	197841079	197841099	GGGAAAGAATCCAGTCTCCCA	7	-
chr2	198067681	198067699	GGTGGGACCTAGTTTCCCA	4	-
chr2	198583123	198583140	CGCCCACCTGGTCTCCCA	1	-
chr2	199984797	199984813	ACCCTCACTGTCTCCCA	2	-
chr2	201133772	201133789	ATGTAGAGGTCTCTCCCA	3	-
chr2	201163990	201164011	ACTGTGAAGGAAAGGTCTCTCA	23	-
chr2	202213962	202213983	TTGGCATGTCTGACCTCTTCCA	1	-
chr2	202227283	202227304	GGGAGGCTGTCTGCCTCTCCCA	6	-
chr2	202506713	202506731	AACCTCCATTTGTTTCCCA	3	-
chr2	202863344	202863363	CACTTTTAATATGTCTCTCA	1	-
chr2	205475918	205475934	CCAGGAGTAGTCTCCCA	1	-
chr2	205568125	205568143	CCCCATCCAACCTCTCCCA	1	-
chr2	205604193	205604213	AGAGCAAAATACTGTCTCTCA	5	-
chr2	206425448	206425466	GAGACCTTTTTTTCTCCCA	3	-
chr2	207158543	207158559	TACCGACCAGTCTTCCA	3	-
chr2	208306167	208306187	TTTCTATAAAACAGTCTCCCA	2	-
chr2	209217173	209217188	CCTTAACATTCTCCCA	2	-
chr2	209273309	209273326	AGATCCTCCCGTCTCCCA	1	-
chr2	209844959	209844978	CCCACCTCATTTGTTTCCCA	4	-
chr2	211070585	211070606	TTCTGTAATATACTTTCTCCCA	2	-
chr2	211453508	211453523	GATGAAGAGTCTCCCA	2	-
chr2	211966542	211966559	CTCCCATCCAGTCTCCCA	1	-
chr2	213709904	213709923	TTAATCCCAAATGTCTCCCA	1	-
chr2	214797175	214797199	ACCCCAGCACTTTGGGAGTTTCTCA	9	-
chr2	215066911	215066926	GGTGTAACGTCTCCCA	1	-
chr2	215133574	215133598	AAAAGCGTTTTATACAGCTCTTCCA	2	-
chr2	215683105	215683124	TCCCACTTTCACCTCTCCCA	1	-
chr2	217181705	217181724	CAGGCAGTCCCCCTCTCCCA	3	-
chr2	217275452	217275473	TCCCTGCCCTTCCTGTCTCCCA	3	-
chr2	217582938	217582956	AAACCCATGTGGTCTCCCA	1	-
chr2	217744940	217744958	GGGGACTTCACTTCTCCCA	1	-
chr2	217839072	217839090	CTATGCTCTCACTCTCCCA	1	-
chr2	217873609	217873631	GTGACCTTTTCTTGCCTCTCCCA	1	-
chr2	217891385	217891402	CTCTGAGCACATCTCCCA	2	-
chr2	218270485	218270501	TTCAAGCTCTTCTCCCA	2	-
chr2	218319804	218319823	ACCCCACCTCCTGTCTCCTA	3	-
chr2	218600693	218600712	AGTGGCCAATCTGTCTCCCA	1	-
chr2	218720743	218720759	TTTCACCAGATCTCCCA	2	-
chr2	219191102	219191118	ATCCACACTGTCTCCCA	3	-
chr2	219265205	219265227	CTCCTCAGCTCCCCCATCTCCCA	1	-
chr2	220310566	220310586	CAGGGACTTAGGGGTTTCCCA	7	-
chr2	220314782	220314798	CCTGGCAGGGTCTCCCA	3	-
chr2	220376777	220376798	GCCCCCAGCCTCCAGTCTCCCA	1	-
chr2	220931043	220931063	GCTGTGCTGCCATGTCTCCTA	10	-
chr2	221226242	221226262	TGGTCAGGGAACTCTCTCCCA	4	-
chr2	221388991	221389010	TAAAAAGGGATAGTCTCCCA	2	-
chr2	221888625	221888644	CCTGTGGATTCTGTCTCCCA	7	-
chr2	222288073	222288093	GGAATGATGCATTGTTTCCCA	3	-
chr2	222838287	222838308	TCATTTTCCTTTCAATTTCCCA	4	-
chr2	223030837	223030857	CTTTTCACTTAACCTCTCCTA	1	-
chr2	223308873	223308893	CCCAAGGTCCCTTGTCTCCCA	1	-
chr2	225254309	225254326	CCGTTCATTCTTCTCCCA	3	-
chr2	225301279	225301299	CTTTGTCTCCCTGGTCTCTCA	3	-
chr2	225397397	225397415	ACCCCTGCACTGTCTCCCA	4	-
chr2	226000768	226000785	TATCTCTCCCCTCTCCCA	2	-
chr2	226634219	226634240	TATTTGCCTTACCAGTCTCCCA	1	-
chr2	226636635	226636656	TAATAATTAAGTGACTCTTCCA	1	-
chr2	227217781	227217801	TTTAAAGAAAGCGTTCTCTCA	3	-
chr2	227517163	227517181	TCTGTGGTTCAGTTTCCCA	2	-
chr2	228465629	228465652	TTGGCGAGTTTGTTCTTTCTCCCA	3	-
chr2	228621399	228621418	AAACACAAGACAGTCTCCTA	6	-
chr2	229055073	229055089	TATCTAAAAGTCTCCCA	4	-
chr2	230456461	230456477	CACTTCCCAGTCTCCCA	3	-
chr2	230465543	230465562	TCCCCATCCATCGTCTTCCA	1	-
chr2	231163952	231163972	CGGTTTTTTGGCTATCTCCCA	2	-
chr2	231186205	231186225	CCACTAGGGGGGGTTCTCCCA	3	-
chr2	231469060	231469079	CTGCTGGGGGGTATCTCCCA	1	-
chr2	231813601	231813619	GGTCTCCCAATGTTTCCCA	1	-
chr2	231875302	231875320	CAAACTCAATCCTTTCCCA	1	-
chr2	232455468	232455494	GGCTCCCTCCCTCCTCCACCTCTCCCA	1	-
chr2	232798114	232798132	CCAGATGCCCTGTCTCCCA	1	-
chr2	232915617	232915637	AGGCAGAGCCATTGTCTCCCA	6	-
chr2	233446972	233446992	CAAGGATCCCCTAGTCTTCCA	4	-
chr2	233862663	233862679	TCGGGGCACGTTTCCCA	1	-
chr2	234378976	234378993	GGCAGAAAAAGTTTCCCA	1	-
chr2	234834479	234834499	CCCCTCTCCCCTCGTCTCCCA	2	-
chr2	235608136	235608156	TGCCTCTGATCTGCTCTCCCA	1	-
chr2	236185906	236185926	TCCCTCTCACACAGTCTCCCA	3	-
chr2	236419221	236419239	ATACCCAGCACATCTCCCA	3	-
chr2	237011218	237011238	TTTTTTTTTAACAGTCTCTCA	1	-
chr2	237741174	237741195	GAGATGGGCTCCCCTTCTTCCA	1	-
chr2	237860514	237860531	GGCCAAATAGTTTTCCCA	1	-
chr2	238030290	238030312	TATATACTTGCCCCTGTCTCCCA	1	-
chr2	238358519	238358540	TTAGCCTGTCTCCTGTCTCCCA	2	-
chr2	238676405	238676425	GGGTTGGGGGGTGGTCTCCCA	19	-
chr2	239147363	239147385	GGTAGGGCCCTGGAAGTCTCCCA	7	-
chr2	239167563	239167580	GAGAACTGCTGTCTCCCA	1	-
chr2	239207423	239207440	CATTATCATTGTCTCCCA	1	-
chr2	239404025	239404043	AGGGCGGCTGGCTTTCCCA	1	-
chr2	239425630	239425645	CCCGACAAGTCTCCCA	1	-
chr2	239485118	239485138	CGGGCTGGGTGAAGTCTCCCA	1	-
chr2	239492472	239492492	AATACTCTATAATATCTTCCA	6	-
chr2	239546879	239546895	CGGGCTCTAGTCTCCCA	2	-
chr2	239897863	239897884	CTGCTAGTGACAAACTCTCTCA	4	-
chr2	239968713	239968729	GCCGTCAGCGTCTCCCA	3	-
chr2	240085626	240085646	CCCCTGCTATGCTTTCTCCCA	2	-
chr2	241048561	241048582	GTCCCTTCAGCATGCTCTCCCA	1	-
chr2	241752747	241752769	GGTCCCAGGAAACGCCTCTCCCA	2	-
chr2	242078640	242078661	CCTCCAGGTTGCCTGTTTCCCA	1	-
chr2	242170133	242170152	TGGGTGAGAATCCTCTCTCA	1	-
chr2	242474498	242474516	GATTTGGGTCAGTCTCCCA	5	-
chr2	243013210	243013226	TGCGACGATCTCTTCCA	10	-
chr3	379620	379638	GGAATAACACTGTCTTCCA	2	+
chr3	1402125	1402145	TTTATTCCATTCCTTCTCCTA	1	+
chr3	1576202	1576217	CCCGCTCCATCTCCCA	1	+
chr3	1656264	1656284	CTCACCTTCTATCATCTTCCA	2	+
chr3	1661565	1661585	AAGATCCTGTGCACTCTCCTA	1	+
[truncated: 10,115 more rows]
