# Supplementary material for: Advancing the functional utility of PAR-CLIP by quantifying background binding to mRNAs and lncRNAs
Source: Genome Biol. 2014 Jan 7;15(1):R2. doi: 10.1186/gb-2014-15-1-r2 (PMC4053780; doi:10.1186/gb-2014-15-1-r2)
Supplement: Additional file 27 — Is a table of re-analyzed PARalyzer output for clusters of at least 5 reads and 2 T-to-C conversions for the C22ORF28.rep1 library from [38]. [file gb-2014-15-1-r2-S27.gz › C22ORF28.rep1.clusters.csv]

chr1	2160636	2160658	ACGAGCTCCACATCTACTGCTCG	3	+
chr1	6680309	6680326	CAAACGGACTATCGTCCG	3	+
chr1	8022862	8022882	CTCTGGTCATCCTGGCTAAAG	6	+
chr1	8044998	8045015	ATTCTTACAAGCCGGGGG	5	+
chr1	9287811	9287830	ATGGTGCTGTAACTTTGGGA	5	+
chr1	11073961	11073980	AATTCTGCATGCCCCAGATG	5	+
chr1	11078912	11078930	CAAACTTCCTAATTCTAAG	11	+
chr1	12528539	12528562	ATACACACAGGACATTTGGACTAG	3	+
chr1	15944236	15944257	ACTTCGAGCTGCACAACTTCCG	3	+
chr1	16242716	16242736	AAAAAACCACTACTTACCATG	4	+
chr1	16256180	16256204	AAATCACATTCAGTAAATACTGAAG	4	+
chr1	16256526	16256546	TCCGACATGGTTCCTTCCATG	3	+
chr1	16260752	16260772	AAGGGCTCAGTGACCACACTG	3	+
chr1	17866322	17866340	CGGTGGGGGCGCCGTCCCG	3	+
chr1	20975025	20975048	ATTTTGGCTGCTGCCTGGCTGATG	5	+
chr1	23571346	23571362	AATCCCTTAAGGGGGTG	8	+
chr1	23696747	23696774	GGCTGGTCCGATGGTAGTGGGTTACCAG	6	+
chr1	24020313	24020335	ATCCTTTGGCATCCGGAGAAATG	4	+
chr1	24021257	24021279	TATCTACGGCCTGGACTTCTATG	3	+
chr1	24105118	24105138	AGCGGCTGCAATGCCTTAACG	3	+
chr1	24106381	24106403	CATCATTATAATGGGAGAGGATG	5	+
chr1	24981382	24981402	CTCATCATCCTCTTCATCTCG	6	+
chr1	24987240	24987254	AATCCCCTTCACCAG	4	+
chr1	25140619	25140646	ACCCACCCACCATTTATAACTTTCAACA	7	+
chr1	25170223	25170244	ACATTTATTCTTACACTAAATG	5	+
chr1	26497119	26497135	CGGGTATGGGATCCTAT	3	+
chr1	26561816	26561839	ATAGTGATCTGGTGGTTTTGTATG	23	+
chr1	26800102	26800123	AATTTACACTCCTATAATCTAG	5	+
chr1	27100159	27100182	TATTCTCCTAGCCGCTACCCCCCG	5	+
chr1	27105985	27106003	CTGCCTTCCCGGCCTCACG	4	+
chr1	27106414	27106428	CTCATCCTGGGCAAG	3	+
chr1	27267960	27267980	ACTTTCAGCCACCACAATCAG	3	+
chr1	27269229	27269254	CCCAATTACCGCTGGACCCAGACCCT	9	+
chr1	28598948	28598965	CCATGGCTCATCACCAAG	5	+
chr1	28600623	28600645	ACTTCACTCGGAGAGGGGCTCAG	10	+
chr1	28601431	28601450	CCTCACCTACAATACCATCG	17	+
chr1	28607245	28607262	CTCCTGGAGGCGCGCATG	3	+
chr1	28833877	28833899	TCCAACGTGGATACACCCGGGAG	4	+
chr1	28833948	28833966	CTGCCCCATGATGTACAAG	3	+
chr1	28834519	28834536	ACCTATACTCAAACCTAT	4	+
chr1	28835043	28835064	TTACTCCAATTCCTCACTAATG	3	+
chr1	28835067	28835091	CATTCCAACGTGGATACCCTGGGAG	15	+
chr1	28835093	28835117	TCACTCTCCCCAGGCTCTGTCCAAG	4	+
chr1	28835163	28835175	TTCCACAACGTTG	3	+
chr1	28858339	28858355	AACCCGGCTTGGTGCTG	3	+
chr1	28858684	28858704	TCTATTCCTTCGGCTGCAATG	4	+
chr1	28862505	28862538	TACGGCTTCGGCCTCTCCAACTACCATCAGCTTG	8	+
chr1	28862809	28862826	AACCTAACATCCTTCAAG	7	+
chr1	28863329	28863349	CATACCCACCCTCATCTCCAG	3	+
chr1	28864455	28864474	TCTTATCTGTGTCCAGCGGG	4	+
chr1	28864568	28864589	AACAGGGAAGCAGTGACAGCTG	5	+
chr1	28864750	28864774	AACATGGCTCACTCAGAGCTATATG	3	+
chr1	28975154	28975174	ATTGCTCTGCGTGCGGAATCG	5	+
chr1	29040774	29040799	TCATCTCACCCATCACCATCACCCCA	3	+
chr1	30430543	30430564	TTAGGGTCAGCCATTTCTAATG	6	+
chr1	32498889	32498912	CTCTTATGGCCCATGCCATGGAGG	4	+
chr1	32541353	32541375	TCCACTACATCAACATCTACAAG	4	+
chr1	32560420	32560443	ACTCTTCCTGCTGGTGTCCATCAG	3	+
chr1	32688145	32688163	ATCCTACTGCAGGGCCATG	4	+
chr1	32688197	32688217	AAGGAGACCTCCTCTTTACTG	3	+
chr1	32690026	32690050	TCCTCACTGGCTCAGCTGACAACAG	3	+
chr1	32691795	32691803	ACCAATTCG	3	+
chr1	32692040	32692055	ACTCTAAAATCACCAG	3	+
chr1	32694335	32694349	ACTCCACAACTCTTG	3	+
chr1	32694767	32694788	ATGTAACCACAACCTCCACCAG	5	+
chr1	32696566	32696593	TCAAGGGTCACTTTGGACCTATCAACAG	5	+
chr1	32696749	32696770	TATCCATTACTTCGACCCACAG	4	+
chr1	32696837	32696860	TAATCCCACCACTTTTTTTTTAAG	3	+
chr1	33059107	33059123	ATACTCAACAACCCTTG	3	+
chr1	33134670	33134690	TTTCCTGGCATCTACTCCATG	4	+
chr1	33134904	33134924	CCTTTCTTTCAATCCTTATAG	6	+
chr1	33138392	33138413	TTTATTCATGGTGGTCATACTG	5	+
chr1	33318745	33318765	CATCCTTCGGACCTCACCACG	5	+
chr1	36557351	36557375	CTCCTATGGCAATGGAGGTGCCATG	4	+
chr1	36557387	36557404	CATCTCCCTGGCCTATAG	4	+
chr1	36770294	36770312	CTCCTTACCACACCTCACG	5	+
chr1	38158399	38158418	ACCAACTCCTTACGGAGGCG	4	+
chr1	38175350	38175370	ACCTACTTTCAATAAATTCTG	3	+
chr1	38260210	38260228	AGGGCCACTACATTCACTG	4	+
chr1	38274770	38274792	CTTCTCTCCCTCCCCAGGGCCGG	3	+
chr1	39466731	39466751	ATAAAATTCGGGAGGAGTATG	4	+
chr1	40703099	40703123	AATGAAGAGCTAATTGACACACTAG	4	+
chr1	41237093	41237107	ATTCCCTGTGGAGAG	5	+
chr1	43825980	43826001	CCTGGGGAATATATATCCTCTG	4	+
chr1	43826021	43826044	CAACTACTTGGCTGTGGGCACCAG	7	+
chr1	43826246	43826264	ACAGCTATATCCTGTCCAG	3	+
chr1	43826603	43826621	ACATTCACCCAGCATCAAG	10	+
chr1	43826803	43826821	TGTCCCTGGCAGTCCAATG	5	+
chr1	43826838	43826861	GGGCACCAGTGATCGACACATTCG	3	+
chr1	45241538	45241560	TGTATGATGACAACTCGGTAATG	6	+
chr1	45241585	45241599	GGGAAGCCAACCTTG	5	+
chr1	45242164	45242194	GTAGGGTGATGAAAAAGAATCCTTAGGCGTG	11	+
chr1	45242220	45242244	TGCCACTTGCCAATGCAAGGACTTG	18	+
chr1	45244062	45244101	TCTCAGTGATGAAAACTTTGTCCAGTTCTGCTACTGACAG	10	+
chr1	46775963	46775987	ACTTCTTGCATGCGAGGGACCATTG	8	+
chr1	46782403	46782432	TAATTCGCAATGATTCCATCTAAATAAAAG	5	+
chr1	48347980	48347996	TCTCGTCCGTTCTGCCA	3	+
chr1	48913620	48913639	TGGCAGTATCGCAGCCAATG	14	+
chr1	51065119	51065135	GTAGGCAAATCTGCTGG	5	+
chr1	51439866	51439886	CCAGGCTCTATGGGAGGAATG	3	+
chr1	52554031	52554052	ACTAAACAAAATAAAATAACAG	3	+
chr1	52876850	52876872	ATATCATTCTGCCCCGACTACAG	3	+
chr1	53676769	53676779	TTCCTGCGGCA	3	+
chr1	54675735	54675762	ACCTTCTACCCCATATCACCCATCATCG	6	+
chr1	54681892	54681900	TTTCAACTG	3	+
chr1	58250034	58250052	TAGGCTGGGTGTTGAAGTG	10	+
chr1	62903049	62903066	ACTTCGCTTTGGGCCATG	3	+
chr1	62907238	62907257	AATAATCTCGGCAATACTTG	3	+
chr1	62907905	62907927	CACTTATTTAATATTATTTCAAG	7	+
chr1	62910790	62910811	TCCTCCTAAAATAATTCCCAAG	3	+
chr1	62916511	62916532	CTTAAAGGAGTATGAGGGGAAG	3	+
chr1	67447473	67447491	ATCGTCTTCTAGACGAAAG	4	+
chr1	68151149	68151161	CTCTCCCTGGGCG	3	+
chr1	70698037	70698060	CCTACTCCTAACCCACTTACCCAG	3	+
chr1	70718413	70718433	TCAAAAACAAATTTCACATAT	3	+
chr1	75229648	75229674	AAAAATAACTCATCATATATTCATAAG	4	+
chr1	76252756	76252775	GGGTCAATGATGAGTTGGCA	10	+
chr1	76252797	76252812	ATTATTACTACTTTAG	3	+
chr1	76252819	76252839	AATTACTCTGAGACCTGAAAA	4	+
chr1	76253562	76253612	TAATACTTTCAAGGTCAATGATGTGTTGGCATGTATTATCTGAATCTATTG	16	+
chr1	76255160	76255180	AAGGTCAATGATGTAATGGCA	6	+
chr1	76255211	76255232	TTCTAAAATTACACTGAGACCT	5	+
chr1	77165844	77165863	TAATCGCCTGCACTGGGGAG	7	+
chr1	82408843	82408872	CCAAACAACAACATATAAACTTCCAAATCG	4	+
chr1	84955347	84955366	CTTCTTACTTCAACAAACAG	5	+
chr1	84955379	84955397	ATTCTCATCACAACATCAG	7	+
chr1	87209042	87209065	AAACTGGCCTTTCTGCCAATAAAG	4	+
chr1	87797752	87797771	CTCCTGGAAGCGGTGCGCAG	3	+
chr1	87805861	87805873	CAATCCACTACTG	4	+
chr1	90475695	90475715	TATCAAAACAAATCCACCAAT	3	+
chr1	93299182	93299201	ATAGTTCGTGTGACAAACAG	9	+
chr1	93302858	93302873	TATCCCACTAACTGAG	3	+
chr1	93302917	93302935	TTTCAAGACGGGACTGATG	3	+
chr1	93306330	93306359	TTTGCAAAAGTAACTGTGGTGATGGAAATG	6	+
chr1	93306387	93306406	TTCTTTCTATCCTAGTACAG	5	+
chr1	93596397	93596419	CAACTGGTGGGTGGTTAATCAAG	3	+
chr1	93826089	93826107	CTTCAAATGCAGCAAGCTG	5	+
chr1	94313129	94313156	GGCTCCGTGGCGCAATGGATAGCGCATT	32	+
chr1	97236341	97236362	TAACCAACCAATATATATCCAG	4	+
chr1	100546119	100546141	ATTCATTTTCTACATATTCCATG	3	+
chr1	100547699	100547718	CCATCCTCATAATACACAAG	4	+
chr1	106435411	106435429	TCTACAAACCCAGCACCAG	14	+
chr1	106435491	106435504	AAATCTGGGTGCTG	4	+
chr1	106435669	106435687	ATTAATGAGGCATTTATTG	3	+
chr1	107599487	107599509	CTACTCGGACGTTTCGGTCCACG	4	+
chr1	107599609	107599636	CGGGCACCGGCATTCTGAGCATCTTCTG	4	+
chr1	109235434	109235453	TACAGCTCTACGAGCTCAAG	5	+
chr1	109238715	109238733	ATACAAATTATTTACCCTG	4	+
chr1	109642994	109643014	ATCTTATTTGATCGGATCGTG	5	+
chr1	109643107	109643125	CCACGCTGTGGTCCCCGAG	3	+
chr1	109643154	109643191	CGCTCAGAAGTGATGAATTGATCAGATAGACGAGGCCG	21	+
chr1	109643198	109643234	TCCCCGGCCACTGATTATCGAGGCGATTCTGATCTGG	27	+
chr1	109757445	109757465	ACATTGGCAGAGTTGGGCTAG	8	+
chr1	109757561	109757575	TAACTGGAGTGGTCG	3	+
chr1	109759021	109759044	AACTCACAACTCTTCTAACTCCAG	3	+
chr1	109759864	109759882	AAATACACATACCCTACTG	4	+
chr1	109766607	109766622	TCGGGCAGACAACTTG	3	+
chr1	109772046	109772063	TCTCACAAATCAAAAAAG	3	+
chr1	109779098	109779124	TTCTAATTGCACGGATTACCAGGCTCG	7	+
chr1	109779913	109779931	TACCATCTGCGCCATCCTG	4	+
chr1	109780620	109780643	ACTGCGTAGCTGAGAGGGGAACAG	3	+
chr1	109794640	109794657	ATCACCAGTGGCAATACT	3	+
chr1	110121830	110121847	ATGCCCGGCAATTATTTG	5	+
chr1	110134745	110134764	ATCTATACTCACTTCACCTG	3	+
chr1	111726127	111726149	CATTCATAGGTCCGGCACTTTTG	3	+
chr1	111996852	111996864	ACCTTTCATACAG	4	+
chr1	111999282	111999305	CAGGCTTCCATCCAACACATCCAG	23	+
chr1	113711766	113711785	CGAGCTGCTTCCACAGCGCG	7	+
chr1	114519950	114519969	AAAAATAATCTCACTACATG	4	+
chr1	116930063	116930081	TTGGCTTATAGCATCCAAG	3	+
chr1	116932172	116932194	AACATTTTATCCACATCATCACG	4	+
chr1	116933494	116933513	AAAACCTACCTATTCTTAAG	3	+
chr1	116941645	116941664	CAAACATTCCACTACCACTG	5	+
chr1	116946526	116946552	CCTTCCCCTACTCTCTTCTCATCTTCG	6	+
chr1	120283034	120283053	CCTTCTCTCCACACACCAAG	7	+
chr1	120286550	120286561	ACTTCACTGGTG	4	+
chr1	120286736	120286760	AAAATCCACATTCTTGGGCTGAACG	3	+
chr1	145438915	145438932	TTACTCGTGTCAAAGCCG	4	+
chr1	145439779	145439800	CCTCTGGGAACATCCTTCAAAG	4	+
chr1	145440343	145440367	GCCCGCCACACTTACCTTGCCAATG	6	+
chr1	145440432	145440448	ATGCGCATCATGGCGTG	6	+
chr1	145440946	145440966	GAGAGCCCAACCACTCCTCTG	4	+
chr1	145441324	145441350	TCCACCTTAGCCTCTGACTTCCTAATG	3	+
chr1	145441358	145441388	TGGTCAGCAGGCAATCTCCTGGGCCTTAAAG	11	+
chr1	145441634	145441655	AAGAGCCAATTTAACAAACTAG	5	+
chr1	145442217	145442235	ACTTCAAACCCAAGGAGGA	4	+
chr1	145442396	145442418	TCACTCTCAGCCATAGCACTTTG	3	+
chr1	146544770	146544787	CCCGCCGTGATCGTATAG	6	+
chr1	146758094	146758110	ATGCTACTTCCCTCAAG	3	+
chr1	149858582	149858599	TCCCGCGCTGGCCTCCAG	8	+
chr1	149858607	149858626	TAGGGCGAGTGCACCGCTTG	6	+
chr1	149858935	149858959	ACCAAAGGCTCTTTTTAGAGCCACC	3	+
chr1	150184042	150184066	CACTAAGTTCGGCACCAATATGGTG	14	+
chr1	150280576	150280596	TGCCGGCGGATCTACAACATG	5	+
chr1	150305630	150305651	GTGGGCCTGGCTAATCTCCATG	3	+
chr1	151237648	151237668	AAACTGGCTAAACGCCTCAAG	3	+
chr1	151372564	151372584	ACATCTCTCGCATTATGCGAG	3	+
chr1	153631990	153632005	TTAATGCCCGGCGACG	3	+
chr1	153643783	153643801	AACCATCCTCTGCTATCGG	10	+
chr1	154218828	154218847	AACACATTTTCTCATCACAG	3	+
chr1	154233523	154233543	CCATACTATACAGGGGTCCCG	3	+
chr1	154245877	154245899	AAGGGGGCTCATGGGGCCGTGGG	5	+
chr1	154246345	154246369	CCCAGGATCTTTGGGGGGGTCTTGG	4	+
chr1	154246416	154246436	CTCCCAGAGGCCATTTCATAG	3	+
chr1	154247436	154247460	TATGGCCTATGGACCCCCATCCTAG	4	+
chr1	154961018	154961037	ACTATTCCAAAACCCAGCTG	4	+
chr1	154961297	154961316	TGAGGCTGTATACAAACTCG	3	+
chr1	155288680	155288702	CTACTCCTTCTACCTTCCTATAG	3	+
chr1	155290273	155290296	CAGTGTTCTTGCAATATGAGGAAG	4	+
chr1	156025135	156025154	TAACATCTGGGCCGCCTACG	3	+
chr1	156025185	156025207	ACAATCTCAAATTCATCCTCATG	5	+
chr1	156107471	156107490	CTCAGTGACTGTGGTTGAGG	3	+
chr1	156206123	156206134	CACCCTACTTCC	3	+
chr1	156737503	156737518	CATCCCCGGTCTCAAG	4	+
chr1	156756751	156756775	CCATACCCTTACCCCATCCCCACTG	4	+
chr1	158494916	158494937	AAACATATCTATTACATCACAG	18	+
chr1	159729255	159729281	TCAACAAGGATGTCTTCAGAGACCCTG	3	+
chr1	161180388	161180411	ATGCTTCGGGGCTCAGGCATCCAG	4	+
chr1	161183206	161183233	TATACTGAGGGCTACCAAGTTCCTCCAG	16	+
chr1	161298265	161298287	TCTCCCCACATTACTATCTACAG	4	+
chr1	161582535	161582555	CTGCCTTTCAAGCAGTTAACG	5	+
chr1	162469762	162469786	TTTACAATCCACTTTTCTCCAAATG	3	+
chr1	162492679	162492700	TAAATACTAACAAATTTGTTAG	6	+
chr1	165859480	165859506	AATGAGGTGGACTATCGCCAGAAGCAG	6	+
chr1	165860478	165860501	AACTCATTCTCAAAACACTCAAAG	11	+
chr1	165865479	165865499	ATCCTGGCCTTCTACTCCCAG	3	+
chr1	165992078	165992100	CCAATCTACTTATCCTCCCCATG	3	+
chr1	166822163	166822183	ACAATTTATTCAACACCAACG	3	+
chr1	168169291	168169311	ATACAACATATACTCACTATG	4	+
chr1	168219208	168219230	TTTATCTCATTCAATATTCACAG	3	+
chr1	169100892	169100911	ACCTACACTTAATCTATATG	3	+
chr1	171482275	171482292	GGTGGGCATCAAAACAAG	3	+
chr1	171755116	171755124	CCTTCACCG	3	+
chr1	173454510	173454533	CTTACAATTGTGAAGAGCCCACAG	7	+
chr1	173455430	173455445	TCTATCCTCTACCCAG	4	+
chr1	173457067	173457087	CAATTCCATAAACACATCCTG	4	+
chr1	173457193	173457212	CAATTCCATTCATACATCAG	3	+
chr1	175914949	175914969	TAAGTAGCAAATATTTAAACG	7	+
chr1	179171005	179171026	ACCCTCTACAACACCTCCATTG	8	+
chr1	180154767	180154786	AGCCATGTCGTGTGTATGAA	12	+
chr1	181059439	181059465	ACTTTACACCTACCCCTCACCGGAAAG	4	+
chr1	182856766	182856785	ATCTCTTAAAAATACCACAG	3	+
chr1	183522000	183522025	CCCCCATTCTACTTCCCACCCTCCTG	3	+
chr1	193050517	193050527	TTTCTTACTAG	4	+
chr1	193055804	193055826	TACTATTTCCATAATACTTTTAG	3	+
chr1	194158506	194158524	CCCTCTGGCTTACACACTG	3	+
chr1	195193339	195193359	CTCAAGATAAGATTTCTTTAG	5	+
chr1	199601648	199601668	CATCTGTTAAAAGATAATGTA	8	+
chr1	201938783	201938804	CTATGGCCAATAGGCTATAAAG	4	+
chr1	201939372	201939392	CAATATACCCAATTCTATATG	3	+
chr1	203767378	203767402	AAAGAGGGAGATTTCTCATCAAAAG	4	+
chr1	210417243	210417264	ATTTGGACAATTGTCCACAAAG	3	+
chr1	211606034	211606053	ATAAAATACTTTTACCAAAG	3	+
chr1	211608475	211608502	TACAGAGATATTTAGCATATGACTATAG	3	+
chr1	212792790	212792807	AACCTTCATCGGCCCACG	3	+
chr1	214814743	214814764	AAAAACTTATTTTACTACAAAG	4	+
chr1	214815535	214815560	ACAATGCACACCTTCAGTGCTCTCTG	3	+
chr1	220273868	220273889	AATGGCTCCAAAATACATTTTG	5	+
chr1	220276886	220276904	ACTATTTCAACACTTTCAG	4	+
chr1	224749287	224749305	AACCTGGGCTTAGATACTA	5	+
chr1	225977140	225977163	TACTTTATGTAACTAAGTGGGCTG	5	+
chr1	225977515	225977533	AATTAACTCCACACCATAG	9	+
chr1	225977628	225977652	CTTATTTCCACATTTAAACTACCTG	3	+
chr1	226118710	226118729	ATTACATCCTACTTCTAATG	3	+
chr1	227169810	227169834	TGGTGCGGCACTCAAGCTGGGCCAG	3	+
chr1	227170386	227170404	CTTTATCAACCCCCACCTG	3	+
chr1	227618349	227618372	CTCATGCGGTGTTGAGGAAAGCAG	5	+
chr1	227946970	227946991	ATCAAGGTCCACTCACCTTACG	3	+
chr1	228285072	228285096	AACATCAGCTTCACTGTGTGGGACG	11	+
chr1	228285120	228285143	CCCCTGTGGCGCCACTACTTCCAG	11	+
chr1	228285297	228285313	ATCTTCGTGGTGGACAG	8	+
chr1	228285391	228285413	TCCTCCTGGTGTTCGCCAACAAG	4	+
chr1	228285595	228285621	CTGGGGCTGCACTCACTACGCCACAGG	18	+
chr1	228285630	228285646	CATTCAGGCCACCTGCG	3	+
chr1	228285688	228285708	TCCAATCAGCTCCGGAACCAG	3	+
chr1	228285788	228285809	TGAGTGCCAGAAGCTGCCTCCG	3	+
chr1	228285902	228285931	TCCAATGAGGCAGTTTCTGGTACTCCTATG	6	+
chr1	228285964	228285984	AAAAATCAACTCACTGTTCAG	4	+
chr1	228286004	228286025	CCCATGGGCACCTGGCCTCCAG	7	+
chr1	228286040	228286067	GGAGAGCCGGCCACGCCCTTGGCTTTAG	5	+
chr1	228286689	228286711	ACAACCTCTACTTTTTTCTTTTG	3	+
chr1	228286790	228286814	AACCTCTTACTGCTTTCAATACACG	3	+
chr1	228362593	228362611	CTGCCGCCATCCTCATCCG	3	+
chr1	228646070	228646088	CCTGGCACACTACAACAAG	5	+
chr1	228648991	228649010	GAATCCAGTCCTCTCCACTA	13	+
chr1	228675294	228675340	CGTGGTGCGCTTCTGGGCCGAGGAGGACGGGCCCTTCCCGTGCCCCG	21	+
chr1	228675472	228675479	CTGCTGTG	3	+
chr1	228681731	228681750	TCCATTTATCCTTCACCCCG	6	+
chr1	228681868	228681892	CAGCTCTGGGTCATGCCCTTCCCTG	5	+
chr1	228682286	228682310	CTGGCAGGTGGCTAACCCCATTTAG	8	+
chr1	228682360	228682383	TTTCCCTCCTCCCATTTCCTTTAG	5	+
chr1	228879291	228879314	AAATCAAAGCCGCCTCCTACATCG	8	+
chr1	228879814	228879831	CTACATTATAATGTACAG	3	+
chr1	228880356	228880377	TTTTTAAACCTCCATACTCAAG	4	+
chr1	228881567	228881588	AAACACTATTTTTATATTAAAG	6	+
chr1	228882120	228882143	CACCATTATAATTTATAAATACAG	3	+
chr1	229440112	229440134	CACTAATATACCAAAATAAAATG	3	+
chr1	229779384	229779401	ATGCAGTGTATTCTCCAG	3	+
chr1	231474290	231474309	ACCAATTCTTCTGGGGCCAG	5	+
chr1	231487220	231487238	CACTTACATAAAAATCAAG	4	+
chr1	231665031	231665052	ACAATTTCCCACATAACCAAAG	4	+
chr1	231678292	231678309	TATTCCAGGTAGCCCAAG	4	+
chr1	236646900	236646918	CCAGTCCCGGTGTTCAATG	5	+
chr1	240415929	240415945	TTCTGACGGGGGGGGTG	8	+
chr1	241995757	241995775	GACCTCTGGCCCTCAATCG	3	+
chr1	242936306	242936325	CAAAACATCCATCTTACCCG	3	+
chr1	244219220	244219238	TTTCTGACAGTTCCCAGTG	4	+
chr1	244219255	244219278	TACACTGGGATCACTGGGACACTG	5	+
chr1	880003	880024	TTTCCACCTCCCTGGCAGTCAG	4	-
chr1	889384	889406	CTTACCTGGGCTCGGCCATACAG	4	-
chr1	934381	934397	TAGGGCCGTGGCCTTTG	3	-
chr1	934714	934735	TTCCTGGCCGGCTGCGAGGGCG	4	-
chr1	935079	935099	CCTCATCCTGGACGCCCTCAG	5	-
chr1	935122	935140	CGCCGAGCGCGTATTAACG	8	-
chr1	1159228	1159245	ACACACTTCCGCGCCGTG	3	-
chr1	1163937	1163960	CACCTCAATCGCGGCTTCCACCAG	4	-
chr1	1309762	1309772	CCCCTTTACAG	3	-
chr1	1337374	1337392	ATCTACAACCCAATAACAG	3	-
chr1	1341233	1341244	CTGCTAGCCAGG	3	-
chr1	1477167	1477184	CACTTCCCGACATACCTG	4	-
chr1	1717970	1717982	TAATCAAAACCAG	5	-
chr1	1720568	1720588	ACCTCTGTCTCCTTCTCCAAG	3	-
chr1	1737955	1737976	CTTCTCGTCAGTGCCTCGCAGG	7	-
chr1	1747273	1747301	ATCACAAACAACATCGACCCAGTGGGAAG	7	-
chr1	3563239	3563259	CGCCACATTCTCAACACCACG	3	-
chr1	3564031	3564048	ACCAGATCCAGCACATCG	5	-
chr1	3697796	3697817	ACAACTTCCAGATCCCACAACG	6	-
chr1	3809455	3809474	TTCCACGTCTGCCAAGACAG	3	-
chr1	3816748	3816759	CTCACACTCATG	3	-
chr1	5620828	5620847	GGTACTCCGCATCTTCACCA	9	-
chr1	6245809	6245826	CCACAGTGCAGAGGCTAG	3	-
chr1	6259283	6259304	ATTACCTGGGTGGAGGGCGGGG	3	-
chr1	6653245	6653265	TACCTTGAGAGCCTGAATCAG	3	-
chr1	8921363	8921402	CCCTTCGGTCACCTGTTGGCTACACAGACCCCTCCCCTCG	13	-
chr1	8922963	8922991	CCCCTTGCCGATCTGAGCGCTTGGCCAAG	10	-
chr1	8923326	8923354	TTCGGGGGAGACTGAAGATACCTTCATCG	9	-
chr1	8923366	8923385	CCAATGGTTGGGGCGTCATG	5	-
chr1	8923994	8924014	AAGTCCTGCAACTGCCTCCTG	3	-
chr1	8924039	8924101	AAGTTCACAGCCAGTGCAGGAATCCAGGTAGTGGGGGATGATCTCACAGTGACCAACCCAAAG	19	-
chr1	8925344	8925371	TACAAGTCCTTCATCAAGGACTACCCAG	12	-
chr1	8925417	8925465	CTCCGAGTTCTTCAGGTCTGGGAAGTATGACCTGGACTTCAAGTCTCCC	9	-
chr1	8925477	8925494	AAGGTGGTCATCGGCATG	11	-
chr1	8926510	8926550	TCATCAATGGCGGTTCTCATGCTGGCAACAAGCTGGCCATG	19	-
chr1	8927196	8927222	ACATCGCTGACTTGGCTGGCAACTCTG	12	-
chr1	8927250	8927295	AACGCCATTCTGGGGGTGTCCCTTGCCGTCTGCAAAGCTGGTGCCG	12	-
chr1	8931989	8932005	TATCTATGAGGCCCTAG	4	-
chr1	8934883	8934900	ATCTCTTCACCTCAAAAG	3	-
chr1	8938639	8938681	CACCCTCCGCTTCCTCTCCTAGGCGACGAGACCCAGTGGCTAG	14	-
chr1	10529280	10529298	TCTACCTTCCAATACTAAG	3	-
chr1	10695342	10695357	CGTGGGGCCTGAAGCG	4	-
chr1	11118914	11118943	ATCATCGGGGGCGGAGATGGAGGTGTCCTG	7	-
chr1	11969864	11969888	AGGTCTTGCATTTTTTAGCAAGGCT	6	-
chr1	17345312	17345333	AACATAATTTATATCTAATTTG	5	-
chr1	17349143	17349161	ACCCATTCTCTCTATACCG	6	-
chr1	17355119	17355146	CTCAAAAATCTACCCTCTTCCACACATG	7	-
chr1	17359572	17359590	ACTCTACTTTGACCTTCCG	4	-
chr1	17740076	17740101	ACTTCCCTGGGCGTGGGGCTTCCCAG	5	-
chr1	19546123	19546141	ATTCATCAACTATAACCAG	3	-
chr1	19635011	19635028	ACCTCTTCTACCTACACG	3	-
chr1	19638391	19638410	AACTGGACACGGCCTTCATG	3	-
chr1	19712084	19712104	AGGATCTCCTGTCTTCTGTTG	3	-
chr1	20978624	20978647	TCACTCCTCTCATTTCTAAAATAG	3	-
chr1	20978970	20978983	CTTCATCCCCTCGG	4	-
chr1	20980161	20980179	TCCCATCATCGGGTGGGCG	3	-
chr1	22361841	22361859	GTTCTACAGGTTGACGATT	11	-
chr1	23637241	23637265	CTATTCACAGAGGGGGGCACCTTTG	6	-
chr1	23637527	23637551	ATTATTACTACCACCCTCCTCCTCG	9	-
chr1	23644982	23645001	AACCAGATCCAGAAGTCATG	3	-
chr1	23645146	23645166	TTATTCTCTATCATCAACCCG	21	-
chr1	23650112	23650128	ATCCACTGTCCGGTCAG	7	-
chr1	23650140	23650165	AAGGCCGGACCCATTTGGGATCTACG	15	-
chr1	24293266	24293285	TCACATTATTATAAATAATG	4	-
chr1	24297695	24297719	ATCCAAATCTCAGTCAAGATCACAG	3	-
chr1	24305221	24305241	TTTCTACACTCGCCGTCCAAG	18	-
chr1	24305278	24305299	ACTTGCGGCGTGAATTTGGTCG	7	-
chr1	25573209	25573230	GCGCTACTCGCGGTCATACTCG	3	-
chr1	26164027	26164045	ACACATTTAATCAAACCAG	4	-
chr1	26227118	26227139	TCACTTTTCAATCCCAATTCTG	3	-
chr1	26227328	26227353	TTTTAGGGGCTAAAGGGGAGAAACTG	24	-
chr1	26230195	26230217	AATTCCCCCTTTCCCCTCCAAAG	19	-
chr1	26230230	26230247	TCAGCCCTCGGTCAAAAG	8	-
chr1	26231155	26231200	AATACACTGCCTGTCGCTTGTCTTCTATTCACCATGGCTTCTTCTG	14	-
chr1	27879585	27879607	CACGGGGGCCCTCTCTCTTCCAG	3	-
chr1	28358594	28358615	TCCTGGGCTGTAGTGCGCTATG	41	-
chr1	29475174	29475192	ATCTCCATCCCGCTCCGTG	4	-
chr1	29481226	29481243	ACGCCGGTCCTACTCCAG	3	-
chr1	29508189	29508207	CGCTTCTTTAAGGGCTACG	9	-
chr1	31441012	31441034	ATGAGAGCATTGTTCTGAGCCAG	4	-
chr1	31441060	31441081	TGGCAAGGATGATACACACTTG	4	-
chr1	32098805	32098820	CAGGCCCTGGTCAACT	3	-
chr1	32373517	32373540	AATTCTTCTCTTCCCTAACCAATG	3	-
chr1	32385167	32385187	CACAGCATTTTCGCTGACAAG	4	-
chr1	32800240	32800260	CCATCCACTCCCTCGGGGCCG	6	-
chr1	32800468	32800496	CTTTCAAATTGAGCGGCCTGTCCTTCAAG	5	-
chr1	32800657	32800677	AATGGAGACTTATCCCCCAAG	3	-
chr1	32801623	32801643	ACCCCCATCATGGGCAGCCAG	7	-
chr1	32801683	32801703	ACCCCGCCGTACTATCCCCTG	3	-
chr1	33241613	33241635	ACCAAGCTGGGCTCCATTTCCTG	6	-
chr1	33252651	33252663	ATCTCCTTGATCG	3	-
chr1	33256818	33256838	CTATTCAAAACGGGTCCATCT	3	-
chr1	33282792	33282812	CACCTTATCACCCGGAACCTG	4	-
chr1	33518161	33518182	CAGAGGGGCTCCTCACTCCCAG	5	-
chr1	35647351	35647368	AAACTTGGGGTGGGAAAG	3	-
chr1	35657032	35657039	ATATCACG	4	-
chr1	35657069	35657088	AAAACTTACACACAGCGATG	5	-
chr1	35658023	35658036	TGGTCCCAAAGGCG	4	-
chr1	36068877	36068899	ATAACATTTCCTTCCCCAAACAG	7	-
chr1	36074932	36074939	ACTACCTG	3	-
chr1	36074941	36074958	CCAGCGCTGTATTACATG	5	-
chr1	36096906	36096924	CAGCAGCTAACTTCACACG	8	-
chr1	36602788	36602807	ATAACCATCCCTACAACTCG	3	-
chr1	38147267	38147285	AAAACATCTATCATATAAG	3	-
chr1	38269637	38269657	TACTACAGCCATCCTCCAACA	3	-
chr1	38273632	38273648	GCGCTGCGGGCCGCCGT	3	-
chr1	38423727	38423745	TCTAGCATGCATCTTGTAG	3	-
chr1	39321428	39321440	ACATTCATCAAAG	3	-
chr1	40027798	40027814	AATGCTGCTGGAGATAG	3	-
chr1	40033156	40033181	AGCACCTGAATCTTTCCCATTCCTTG	4	-
chr1	43851795	43851818	ATCTAATTGGAGACCTTCAGGCAG	5	-
chr1	44386157	44386175	AGGCGGCCTCCTGGATGAA	11	-
chr1	45976749	45976766	CAACCCATTAATCTTTTG	5	-
chr1	45980616	45980635	GACCCATGAACATTCCTTTG	4	-
chr1	45981424	45981446	ACTTCACCTTTGTGTGCCCCACG	3	-
chr1	46744567	46744586	ACTCATGGGACTCATCCCAG	4	-
chr1	53158411	53158433	CTACAAACTGGGGGCCTACTATG	4	-
chr1	54291471	54291497	AACTATCTTCCATTTCCCATCATACAG	3	-
chr1	55315391	55315399	CTCTTACAG	3	-
chr1	55352704	55352723	GAGTTCGTGCTCATCCACCA	13	-
chr1	58498841	58498859	CTTTCTCTTTAATCCCCTG	4	-
chr1	59247396	59247413	TATTAAAGGGGGGAGGGG	3	-
chr1	59247547	59247564	TTGGCGCGCCCTCCCTTG	3	-
chr1	67877151	67877169	TTATATTTACACACATACG	5	-
chr1	67877628	67877656	TAATTATCTCTTCTCTCTTCCTCCATTAG	4	-
chr1	67880977	67880997	ACCATCATTTCCGGAAGCCAG	7	-
chr1	67889961	67889982	AACAAATATCTTATAATTACAG	25	-
chr1	67895937	67895957	CGGCTGCGTGGTCACCAACCG	4	-
chr1	68170604	68170629	AAAACGTCCCTCTCTCCATACCATCA	3	-
chr1	77337193	77337211	GGACCACCTGTTGAATTTA	3	-
chr1	78045277	78045297	TACTCATCAAATACCCTCCTG	4	-
chr1	82973756	82973774	TCTAAGGCGCTGGATTGAG	9	-
chr1	84964118	84964141	CATAATATACAAACTTCTACTTTC	3	-
chr1	85112657	85112675	AAATTACCTCTTTCATATG	3	-
chr1	85113139	85113163	TCCTTGAGCTACACAAATTCTCATG	3	-
chr1	85790473	85790497	ATATATCTAAATATCCCCAACAAAG	4	-
chr1	86171957	86171976	CATACATTTCAATACAACAG	3	-
chr1	87245260	87245277	TTTACAGTCTGATGGATC	10	-
chr1	89478168	89478186	AACACTTCCACCATTACAG	15	-
chr1	91852784	91852820	GTTGGATTGTTCACCCACTAATAGGGAACGTGAGCTG	116	-
chr1	91852831	91852870	ATCCTTCGATGTCGGCTCTTCCTATCATTGTGAAGCAGAA	274	-
chr1	91852886	91852953	TTTTAAGCAGGAGGTGTCAGAAAAGTTACCACAGGGATAACTGGCTTGTGGCGGCCAAGCGTTCATAG	326	-
chr1	91852956	91853035	GGCAAAAGCTCGCTTGATCTTGATTTTCAGTACGAATACAGACCGTGAAAGCGGGGCCTCACGATCCTTCTGACCTTTTG	107	-
chr1	91853060	91853094	GTAACGCAGGTGTCCTAAGGCGAGCTCAGGGAGGA	204	-
chr1	91853120	91853149	TTCCGGGGACAGTGCCAGGTGGGGAGTTTG	68	-
chr1	99467635	99467651	AACGCTGGGTTAGCATG	3	-
chr1	108113443	108113463	GTGAACAGCAGTTGGACATGG	7	-
chr1	108113566	108113597	AGTAGGAGGGCCGCTGCGGTGAGTCTTGAAGC	243	-
chr1	109646161	109646185	ATCAAAACTGCCAACCCAGTGGAAG	9	-
chr1	109952585	109952608	CTTCACTCATCATCCTCAAACAAG	5	-
chr1	110279762	110279782	AAAATCGCTGCCTACTTACAG	4	-
chr1	110943970	110943990	CTCTATGGACCGACTATCAAG	5	-
chr1	111490845	111490865	TCACAACATAACATTCTCACG	3	-
chr1	112394060	112394078	GAGGTATGTGAGCTGGGTT	4	-
chr1	113159453	113159475	CACTTACAGGGACCTCTTCATTG	5	-
chr1	113455630	113455653	AAATACAACACATCTAATTAAATG	3	-
chr1	113459968	113459988	CACCTTTATCCACTACCTATG	3	-
chr1	113460246	113460267	ACTTAACCCTATTCACCCACAG	4	-
chr1	113471928	113471948	AATTTATCTACACTTAAAATG	5	-
chr1	115248642	115248663	AATTTTCCTGAGGCTTATCACC	3	-
chr1	115256527	115256548	ATACTGGATACAGCTGGACAAG	3	-
chr1	115262234	115262252	ATTCTTAATCAGCGCACTG	4	-
chr1	115268832	115268850	AAATCTTTTTCCATTACAG	3	-
chr1	115268921	115268950	CGACTTTTAGGTCGTAATTCTAACTCCAAG	4	-
chr1	115269604	115269631	ATCTACTTCTCCTCAAATAGGAGATAAG	17	-
chr1	115275272	115275298	ACAAATTAGAGCGAGCAACCAATATAG	4	-
chr1	115275368	115275388	AACTTCCCTTTGGAGACAAAG	4	-
chr1	115282347	115282368	ACTTTTCTTCCACTGTTCACAG	3	-
chr1	115282478	115282501	ATCCAAACCTTCTCCACAACAATG	15	-
chr1	119770944	119770959	TGACCGATAGTGAACA	11	-
chr1	120004659	120004683	ACCTCATGGCCCACACGGCCTCCAA	3	-
chr1	146675230	146675248	ATCACATCATATGGAGAGA	3	-
chr1	149858152	149858177	CAAAATCCGCTCCGGCCCCTAAAAAG	5	-
chr1	149859038	149859061	ACACCATACTCATTCACCCCAAAG	3	-
chr1	149859157	149859178	TTACTCGGGGGTGTCACCATTG	5	-
chr1	149859334	149859349	TACGCGGAGCGGGTCG	3	-
chr1	149895550	149895557	ATACACTG	3	-
chr1	149895837	149895860	ACATCCCCACGCTGGACCCCCAGG	15	-
chr1	149898454	149898470	TAACCGTCCTATCACCG	4	-
chr1	150191194	150191221	TTCCTAACAATTCTCATTACATACTATG	3	-
chr1	150192958	150192965	TTTCTGGG	4	-
chr1	150198955	150198974	TGGGCCTCTCATACTTAATG	4	-
chr1	150201462	150201488	AACTACTGCAGCAAATCACATACTTAG	3	-
chr1	150202948	150202972	TCCAAATCTTACCTACCTCAATCTG	3	-
chr1	150202993	150203015	ATAATATAATTTCTGGAGGCTTG	3	-
chr1	150239563	150239587	CCATTATCCTGCTCCATACCTTTTG	3	-
chr1	150239763	150239782	ACTCACCCTATTACTTCCTG	4	-
chr1	150240130	150240147	ATCACCCATCTCCATCCG	5	-
chr1	150241106	150241135	GCTGGGGACCCGCTTCGCGTTATCATCCTG	7	-
chr1	150595046	150595071	AAATTCTGGGGGTGGGGGTGGGGTTG	3	-
chr1	150595155	150595172	TTGGTGTCCCAGCACATG	3	-
chr1	150597430	150597448	ATCATGGGATAGTGGGACG	3	-
chr1	150597728	150597750	AACATCCCAAGGCTAACCTAACG	6	-
chr1	150938126	150938144	TTAACTTTCTCCCTCTATG	3	-
chr1	150938415	150938435	GGGGACGTTGGTTATATTCTG	8	-
chr1	150940140	150940162	TTTGGGAGGGATATCCCATACAG	3	-
chr1	151149401	151149426	TACCTTCATCACTTTTAGTGATGATG	3	-
chr1	151158006	151158024	AAGGCACTACTGCCATTAG	6	-
chr1	151288470	151288491	TACAAGCCTACATTGGCAACCG	3	-
chr1	151378521	151378530	AACACTTCCG	3	-
chr1	151732508	151732531	ATCTAAATCTACTCTCCCTCCAAG	3	-
chr1	151734909	151734921	ACTCCTTCCTCAG	3	-
chr1	151958692	151958717	ACCACACCAAAATGCCATCTCAAATG	3	-
chr1	152006172	152006192	TATAACTACACTCTCTCCAAG	4	-
chr1	153634591	153634616	AAAACCCCTCTCTCAACTAATACTTT	3	-
chr1	153640937	153640954	ACCTGGCTCCCAATTCTG	9	-
chr1	153789848	153789871	AATCCCGCCATCAATTATCAACCG	5	-
chr1	153789971	153789995	TACCAATACCACCCTTCCACACATG	4	-
chr1	153931671	153931693	TTATTTTTGGGGAGGGAGGGCTG	3	-
chr1	153931856	153931873	ATATTTTCTGGGCTGGGG	3	-
chr1	153948319	153948342	AAAATCACATGCAGCTCATCTAAG	3	-
chr1	154184992	154185012	TACGCCTTTCAAGGGTGTACG	5	-
chr1	154185051	154185074	CATCCCCGTTCCTTAATGGGCAAG	3	-
chr1	154192928	154192957	CTTCGGCGGAGCCTGGGCTGACCAGCCAGG	8	-
chr1	154562279	154562299	ATTCTGGCCGCCATCATTATG	3	-
chr1	154573923	154573942	TAATATACCCACATCAAATG	4	-
chr1	154931769	154931789	ACCTGGTCAGGGGCTCCCCAG	3	-
chr1	154941862	154941881	ACTTCAACACCCGGACTCAG	3	-
chr1	155226002	155226021	ACTTAGCTCCCGTCCCTAAG	4	-
chr1	155226159	155226178	CTTTCAGAAGGCCCAGCAAG	4	-
chr1	155226510	155226530	CTCATGCTGCTGGTCGCCCTG	3	-
chr1	155920889	155920909	CATTACTGCAGCGGCAACATG	4	-
chr1	155927637	155927646	AATCTAATCG	3	-
chr1	156280391	156280416	ACATGAAGGAACTGGGCATATGGGAG	7	-
chr1	156280742	156280758	CTACTTACCTCCCTTCG	3	-
chr1	156280957	156280975	CAACCTCCAGGATGCCATG	3	-
chr1	156281894	156281914	AATACTTTACTTTCATCACTG	6	-
chr1	156288683	156288702	TGCTGCTGGATTCTTCTCTG	4	-
chr1	156288716	156288725	CTATATCAAG	6	-
chr1	156290799	156290816	TATCCCAGTCGACATCAG	3	-
chr1	156308007	156308024	TTCTGCCGGTTCCCCCAG	4	-
chr1	156707122	156707145	AAGGCTGAGGCACTTCTTTTTCAG	7	-
chr1	156707151	156707173	CTCCTCCCCAACTTCTGTCCCAG	4	-
chr1	156707537	156707555	ATCGAGTGGAGATTTACTG	7	-
chr1	156712373	156712396	CATATATATCACCCAGACATAAAG	5	-
chr1	156712623	156712644	ACAACACCCATTTTTCCTTTTG	4	-
chr1	156712887	156712908	CACCCTTCTCCCACTCTCCTAG	4	-
chr1	156713456	156713477	ATGCTGAGGCCCCAGGCATCAG	4	-
chr1	156713650	156713667	TCTCCTAAACGTCCCAAG	3	-
chr1	156714800	156714819	TCAAGGCTTCCGGCTATCAG	8	-
chr1	156715093	156715112	CTTTTTTTTCGGGACCCACG	17	-
chr1	156721170	156721194	TACAAATGCGGGGACCTGGTGTTCG	11	-
chr1	156721248	156721286	CACGCGCAAACTTGGGCTCGCGCTTCCCGGCCCGGCGCG	14	-
chr1	159888632	159888644	CGGGGCGTCTCAG	3	-
chr1	159999964	159999985	TACTAAAACATTCTTAAAATAG	3	-
chr1	165631974	165631984	CCACACATTTG	3	-
chr1	165634297	165634316	CTTCATTAACAACTATAACG	4	-
chr1	173833971	173834000	CAATATTAAGTCTTTCGCTCCTATCTGATG	4	-
chr1	173834019	173834043	ATACAATGATGATAACATAGTTCAG	16	-
chr1	173834488	173834517	AAAATGGAGATTAATCTTAAACTGAAACAG	16	-
chr1	173834542	173834566	GTTAGTGATGATTTTAAAATTAAAG	13	-
chr1	173835106	173835127	TCTTAATTAGCTCTAACTGACT	6	-
chr1	173835138	173835166	CCTGGATGATGATAAGCAAATGCTGACTG	27	-
chr1	173835444	173835468	GAAGAGATGTACTATCTGTCTGATG	9	-
chr1	173835773	173835801	ATCTTAACCACCATTATCTTAACTGAGGC	10	-
chr1	173836016	173836042	GATTTCTGAAATTCTATTCTGAGGCTT	13	-
chr1	174983709	174983729	ACCAAACCCTAATCTCTACAG	5	-
chr1	178652657	178652676	AGCTGGTCTGAGAGGATGAT	18	-
chr1	179814620	179814640	TACCTACCTAAATACTACATG	4	-
chr1	179815305	179815329	CACTCCCACCTCCTTCAACCACATG	4	-
chr1	179820284	179820306	CAAATGTGGGGAAACATCCAAAG	3	-
chr1	181452474	181452492	TCTTCTGGCAGACGCACCA	24	-
chr1	182352821	182352842	TTTGTGGATTATGTGTGTTTTG	3	-
chr1	183596179	183596202	ACCATATTTCCCTTATTTAATAAG	4	-
chr1	183599689	183599708	CAGTTCAATCTCTGGACAAG	3	-
chr1	183602232	183602252	AACCCCCCTATCAACACCAAG	5	-
chr1	183602256	183602279	ACAGCTGCCCTACAGGCAGCTCTG	3	-
chr1	190882472	190882490	GTTGTATAGTCTGATGATC	6	-
chr1	193062466	193062486	CATAGCTGATGATTTGCCAAG	3	-
chr1	200376695	200376714	AAAAACAAATATACACTACG	4	-
chr1	201120909	201120925	GGCACATTTACAACCAG	3	-
chr1	202301020	202301045	ACTCCAGAGTACACAACTCAACACAG	3	-
chr1	202304777	202304797	ACCAAATGGATGACCTGCGAG	6	-
chr1	202910445	202910464	CATCTACCGGCCCCTCACAG	4	-
chr1	202912967	202912984	TCATCTACCTCTCCATCG	3	-
chr1	202920163	202920181	ATCTGTGGTGGCACAGGGG	3	-
chr1	204378710	204378737	TCACACCTTACTTTCTTGTAAGGTGCAG	6	-
chr1	204379038	204379059	CAACAATTCAGACTGCTGCCAG	3	-
chr1	204379723	204379745	TCATCCCCAGCCGCTGAGTGCAG	9	-
chr1	205180456	205180474	CTCTCCTCCCTCACGGGCG	3	-
chr1	205684906	205684929	ACTAACCTTCCTCTTTTTCTCTAG	3	-
chr1	205685775	205685795	CTTCCTCAATATCCTACTTTG	5	-
chr1	205687405	205687426	CCCTTCTGGGGAGGATTAAAAG	3	-
chr1	205689633	205689650	GATGAGGCACCATTCCAG	4	-
chr1	205696896	205696912	CGGGCCCTCCCACTAAG	5	-
chr1	207222320	207222340	CCTACTACCTCACACATCCAG	4	-
chr1	211836664	211836686	AATACTTGGTTCCATGAGCCATG	4	-
chr1	212190342	212190358	GGAAGTCTGGCATCAAT	3	-
chr1	212960926	212960947	CATTAATGGGCAAGCATGGCAG	4	-
chr1	220142227	220142247	CATCCCCTTCAAACCACTCTG	3	-
chr1	220151888	220151911	AAATTCAATCACTGGGAGCTCAAG	4	-
chr1	220195707	220195727	CAAAATTCAACCACATCCAAG	3	-
chr1	223983904	223983923	TCCCATCATACCCATCCAAG	3	-
chr1	225589917	225589937	GTTTATACTGTATTTTTTATG	3	-
chr1	225590406	225590432	TTAACCTCAACTTCTAAAACTACATTG	4	-
chr1	225607449	225607474	ATATAATGGGGAGCCTGAGCATATTG	5	-
chr1	225609794	225609814	AGGGAAGTGGAAGTTAAATTG	4	-
chr1	226109021	226109043	AGCAGCATCCATGCCAGCTTAAG	6	-
chr1	226109669	226109695	TACGCCACGGGCACCCATGCCCTGGTG	9	-
chr1	226109985	226110008	CCACATATCATCCCCTTCATCCTG	4	-
chr1	226111452	226111470	CATCCTGTCGGCTCACAAG	4	-
chr1	226111785	226111803	TGGGCTTCATCGGGGCCGG	7	-
chr1	226170552	226170572	TACATCCATTTATCATACCTG	5	-
chr1	226178981	226178999	CCTACTAAATCTCAAACAG	7	-
chr1	226548584	226548604	CTAACAATTTCTCATACTTAG	5	-
chr1	226548781	226548809	AAAAATACACTTCCACCCTTTTTTCTAAG	4	-
chr1	226549671	226549691	ACACCTCTCTACTATATAACG	33	-
chr1	226549713	226549730	ACGTTCCTCTTGGGACCG	5	-
chr1	226551663	226551689	ACCCAATAGGCTTAATCCTGTTGGGAG	7	-
chr1	226553678	226553702	AACACTCATGCAACCACACACAATG	8	-
chr1	226564905	226564924	ATGCCATTGAGCACTTCATG	6	-
chr1	226566875	226566899	TAAAGGAACCAACTCCTACTACAAG	8	-
chr1	226573205	226573225	AAGGAGTGGGTAACCCCAAAG	3	-
chr1	226595517	226595539	ACTCGCTCCGGATGGCCATCATG	5	-
chr1	228582323	228582345	TGGCCACTTGGAGGACCTGGGAG	4	-
chr1	228645171	228645189	CAACATCCAGGCCGTACTG	3	-
chr1	228645387	228645411	CAAGGGCAACTATTCGGAGCGCGTG	4	-
chr1	228763908	228763956	AGGGTCGGGCCTGGTTAGTACTTGGACGGGAGACCGCCTGGGAATACCG	25	-
chr1	231464978	231465000	AAGGGCTGACTATATTCTCACAG	4	-
chr1	231471037	231471054	TCACACTATATACTATAG	3	-
chr1	231506333	231506350	ACCGTCGCAACCCTCATG	3	-
chr1	232651026	232651046	CTAGGCAGAGCCTCTTCAAAG	3	-
chr1	234741764	234741783	ACTGCCCTTGGGCATATCAG	3	-
chr1	234741847	234741866	ATACTATCACCTATACCCTG	3	-
chr1	234743092	234743111	GCTGGAGGACACCCATTTTG	3	-
chr1	234744827	234744856	CTCGGCTCTGACTTCGGCAGCAGCCGCCCG	7	-
chr1	235273262	235273285	AACACTATTCATCCCCATCTTAAG	6	-
chr1	235274888	235274912	ATCCTTTCTTTCCATTTAATCTCTG	3	-
chr1	235324287	235324304	CGGCGAACACCATTCCAG	3	-
chr1	239528134	239528154	GGGGGTGTAGCTCAGTGGCAG	5	-
chr1	243667650	243667672	TTCACCAAAATTTCTACACCAAG	3	-
chr1	244579283	244579303	AAATCATACCTCATATCCCAG	4	-
chr1	245017655	245017675	ACTTTTTAAACATTCCACAAG	7	-
chr1	245019375	245019395	GAAGAAGCCCAAAAACTCTTG	5	-
chr1	245019434	245019459	AAACTTTACCCTCCCAGAGGTAGCTG	4	-
chr1	245020962	245020973	TTACTAAACATG	3	-
chr1	245023746	245023767	ATCTACATTTTAAAATATCAAG	6	-
chr1	245027399	245027416	ATTCCGCTGGGCGCTCGG	4	-
chr2	10045080	10045101	CTATCTTCATCCCAACATACTG	3	+
chr2	18787490	18787508	TCACTTTGTGCAAGCAGGA	5	+
chr2	23184346	23184365	ACTCTTAGCTCAGATCCCAG	3	+
chr2	25022651	25022671	ATTCATAAACTAAGGCGTCTG	3	+
chr2	25342915	25342934	ATAACAGTAAACCAAATAAG	4	+
chr2	27016074	27016096	GCCGAGTTACTCTCTTCCCAAAG	6	+
chr2	27273723	27273747	ATTCCGGCTCGAAGGACTTCGTCTG	6	+
chr2	27439816	27439844	AACTACATAGGTCTTACCATTGACCTAAG	3	+
chr2	29022210	29022230	ACATACTTCATAATATATAAG	3	+
chr2	29136585	29136599	ACCTACAATTCCTTG	3	+
chr2	29150849	29150876	TTGCTGTGATGACTATCATTGGGTTTCG	7	+
chr2	29516257	29516274	ACACACAATCCCTACCTT	3	+
chr2	39008867	39008885	AACCACATCCCCATCACTG	4	+
chr2	39681560	39681580	TACGTCTTACGGGGAAAAGCA	6	+
chr2	42105555	42105572	CAGTCTCTCCCGGAGGCG	4	+
chr2	42667559	42667577	AAATTCTATCCTGAGGCTT	3	+
chr2	48984003	48984020	TTCTACAGTCTGTTGCTC	3	+
chr2	53354376	53354395	AGCTGCGGTAATATGGAGGG	9	+
chr2	54895864	54895891	AAACACACCTAAACACTTTATCTCCAAG	3	+
chr2	55459920	55459943	TCTCTTCCTTTTCCTCAACCTCAG	3	+
chr2	62279049	62279067	TTCACTCTTTATACAAATG	3	+
chr2	63824572	63824592	ACCTGGATGTGGCCATTCTTG	3	+
chr2	63832453	63832477	AAACTATCCAGTGCCATGTCTGCTG	3	+
chr2	63834203	63834220	CTATACTTAAATTACTTG	4	+
chr2	65598791	65598811	AAAATAAAGCTCTCTCCAAAG	5	+
chr2	70315014	70315036	ATCAACATCTCGGAGGGGAATTG	3	+
chr2	70315364	70315377	CCTGGTCATGCTGG	3	+
chr2	70315413	70315421	ACCATTCCG	7	+
chr2	70315553	70315571	ACAACACACCATTTCTCCG	11	+
chr2	70315702	70315722	CATCTACTCAAACCACCCATG	21	+
chr2	70315723	70315749	AACTCACCATTCCAAATAACTTAATTG	7	+
chr2	70315812	70315836	ATCAAAATTGCCAACCCAGTGGAAG	3	+
chr2	70316053	70316075	TTTCTACACAACTTTATCATCCG	6	+
chr2	73476986	73477005	TCAGCAGATGTGCTGGGTCG	3	+
chr2	73477473	73477487	CACCTTCATTCTCCG	3	+
chr2	73478520	73478544	CCACAAACATTCTCAACAAGCTGCG	6	+
chr2	74425833	74425859	CCCTTCGCCTTCGCCCTTTCCACCTCG	3	+
chr2	74432962	74432983	AATCCTGCAAGTCACTCCTATG	9	+
chr2	74435803	74435819	TTACCGGCTACTCCATG	3	+
chr2	74438329	74438353	ATGCCACTGTTACAATATCTCATCG	9	+
chr2	74438916	74438937	TCATTGATGTGGGAATAAATAG	3	+
chr2	74441221	74441238	CTGGGTATATCACTCCAG	3	+
chr2	74441353	74441375	GGGTAGCCACTAATTAACTACTG	3	+
chr2	74442071	74442092	ATTCTTTTCTACATTATACATG	15	+
chr2	75881887	75881902	TAATCCTCGGGTCCAG	3	+
chr2	85769444	85769463	ATACAATCTACCACCTACAG	4	+
chr2	86362994	86363014	AGGCTGTGATGATTGGCGCAG	6	+
chr2	86992299	86992316	CCCTAAATCATCAAAAAG	3	+
chr2	86998757	86998773	ATAACAATCCACCCATG	7	+
chr2	97534500	97534518	CGCGAGGGGGTTCCTCCCG	4	+
chr2	98263564	98263582	GTTGGAGAGGGAGATCATG	3	+
chr2	98263868	98263887	TCCCCTCCATCTCCAACAAG	7	+
chr2	98264573	98264597	CACCTGCACTAAATTACTCAAAATG	4	+
chr2	99812085	99812109	TCTAACACGTGCCTCAAAAGCACTG	3	+
chr2	109021973	109021992	ACAAATTAACCCCTTACTTG	6	+
chr2	111725999	111726020	AAGCACATCACGGGCCAGAATG	5	+
chr2	112646307	112646323	ACACTAATTCCCACTAG	4	+
chr2	113330155	113330177	CTTTCCACTTCTCACTTATCAAG	3	+
chr2	118404028	118404048	TCTAAGTATCCTGAGGAAAAG	5	+
chr2	120457584	120457609	ATTAACCCACACATGAGCTCTCCCTG	8	+
chr2	122522758	122522782	CTCCACATCTCCACCTTCATCAATG	3	+
chr2	131103011	131103033	ATCACTACCTCCCGAGACCCCAG	3	+
chr2	131103456	131103480	GCCAAGCCCCACCTCATCACACACG	6	+
chr2	139329069	139329087	CCTACCATTATACTAACAG	3	+
chr2	149284905	149284921	TCTGTAGCTGGTCTGAG	17	+
chr2	155098654	155098676	TTCCCCACACTATCTACTCTCAG	3	+
chr2	159281788	159281809	CAATCACCAAAACAATCACCAG	3	+
chr2	170661997	170662019	ACTTCAATTTGCCACGGGACAAG	3	+
chr2	170666866	170666892	ATTTACACATACTTTTCTCAAATCATG	10	+
chr2	171608816	171608833	TACACATACGAGGAGCTG	4	+
chr2	176958222	176958240	CACGTGCCCGGCTATATCG	4	+
chr2	176959313	176959335	CCATTAACAAATTCATTAACAAG	3	+
chr2	176972183	176972197	TTCCTTTCCCAACCG	5	+
chr2	178088153	178088171	ATTGGGGCAGATTTAACTG	4	+
chr2	179319701	179319723	CTGGACCTGGCGGTCCCTTTCTG	5	+
chr2	181927608	181927628	CAACATAATTCACATAATTTG	7	+
chr2	182559462	182559480	ACCTGGCTATCGAGTTAAG	3	+
chr2	190788414	190788430	ACTATTATGATAGGATG	4	+
chr2	200820673	200820688	CGGCGTTATTTCCACG	3	+
chr2	201436706	201436728	ATAACTTACTCCCAAACCAAAAG	5	+
chr2	201437936	201437958	ACATTATCAATAAACACTATATG	4	+
chr2	203141205	203141233	ACTCAATATTCGTCACTACCACTGAGACA	6	+
chr2	203142882	203142908	ACTCATTCGTCACTACCACTGAGACAA	4	+
chr2	203156058	203156084	TGGCAATGATGATTTTTACACTTATTG	7	+
chr2	203156116	203156142	TTCAGTCACTACCTCATCTGATGCCAT	13	+
chr2	203157831	203157856	CTTTAGTCACTACCTCTTCTGAGACA	7	+
chr2	209218781	209218809	ATCCATAGTGACTCCCATTTCCTTTCTAG	3	+
chr2	216990706	216990727	ACTGACCATTGGCTCCAATTTG	4	+
chr2	216995654	216995671	AAATATAAATCGGAGGGG	3	+
chr2	217069969	217069993	ATGCTGGGAGTTCTAACAAAACAAG	6	+
chr2	217070082	217070104	AATACACACATATATATTACAAG	5	+
chr2	217366148	217366169	ACATCACTGGCCTATAATAAAT	8	+
chr2	219066165	219066187	CACACAACTCACTCCTTTTAAAG	9	+
chr2	219103417	219103436	AAAATCTTCCGGCATCCAAG	4	+
chr2	219103536	219103558	AACAGGGCAGTTATCCATTATAG	5	+
chr2	219137523	219137547	TCCTCAGGTTTGGCCCAGATTCCAG	3	+
chr2	224822188	224822204	CAATGGCGTCCGGGCTG	3	+
chr2	224831822	224831841	ACATTTTCACAATTGTGAAG	10	+
chr2	225122012	225122031	TTTTCTACAGTCTGACGATA	151	+
chr2	228197188	228197208	TCAACTCCCTTTAAACCCCTG	3	+
chr2	231741621	231741638	AACTCAACACCACCATTG	3	+
chr2	231743574	231743595	TCACTGCTCAGTCACGTCCACG	3	+
chr2	231743758	231743786	CACCTTTTTCCCTTTCCTTCTCACTTTTG	3	+
chr2	232450846	232450868	ACAACAACACACTGTGTTCATTG	6	+
chr2	232573272	232573290	TTCCTCATCCGCCTCCTTG	3	+
chr2	232663589	232663608	TTCTACTGGGCATCGAGCAG	4	+
chr2	233431869	233431894	CTTAACCTACCTCCCAACACCATTAT	7	+
chr2	233547408	233547426	TAACAAATATATCCTAATG	3	+
chr2	234081432	234081448	TGTGGCCTATTGATCCT	4	+
chr2	242099861	242099879	CAACTTACATCAACTACAG	9	+
chr2	242276804	242276822	ACAATTATCTCCTATATTG	3	+
chr2	242291975	242291996	ATATATCTTTATACTTAAACAG	4	+
chr2	242293272	242293294	TTTTACTACCCAAATCTAAATAG	3	+
chr2	242293362	242293381	AAAACACTTATTTTACACAG	3	+
chr2	2315462	2315478	CCTATCTTGCAGCAATG	3	-
chr2	6035195	6035213	CTCATTTCAAATTCACCAG	8	-
chr2	9724269	9724288	ATACCTATATTTCCACATTG	3	-
chr2	9770288	9770305	ATCTGCACCACGGTGCTG	4	-
chr2	10924410	10924430	ACCTCAGTGATGTGGAGCTTG	3	-
chr2	15689958	15689977	AGATAATGACTGTACTTGTA	3	-
chr2	20497379	20497398	CCAAATCCATACATTATTAG	4	-
chr2	20508242	20508263	GGGCCTCTTCCTAATCCTACAG	4	-
chr2	20601461	20601485	GCCTACGGCCATACCACCCTGAACG	3	-
chr2	28683157	28683173	AAATTAAACGGTGGCAG	4	-
chr2	31272569	31272588	TGTGGTTGGGTCCCCTCCTT	5	-
chr2	33812351	33812365	TTCCACCTAATCATG	3	-
chr2	37443526	37443546	TATTCAGGGGACCCACTGCAG	3	-
chr2	38973842	38973865	ATCCAGGTCTATTTCACGACCAAG	10	-
chr2	38975255	38975278	ACGATCAAGATCTATCTCTCTTCG	9	-
chr2	38976689	38976707	ATGATTGTCATCGTTACAG	3	-
chr2	38976802	38976818	AACTATCGACAGGCATG	4	-
chr2	43452227	43452248	ACCTGCGTGCCTTTGGCACGCG	4	-
chr2	44559688	44559712	TCCCCCAAAATATTACACATACAAG	4	-
chr2	44566309	44566329	AATTATACATTCTCACTAATG	4	-
chr2	47389700	47389722	ATCTCTTGGGCAGAATCCCACAG	4	-
chr2	47507899	47507915	GTTATCACGTTCGCCTG	19	-
chr2	49345498	49345515	AGCTCACTAGTTGAGTTG	5	-
chr2	60773220	60773241	CCACCTTCCCCTTCACCAATCG	3	-
chr2	61712962	61712980	TTAGGGGGACATATAACAG	3	-
chr2	62104111	62104132	TCAAATTCTGGCATAACCAGAG	5	-
chr2	62115525	62115535	CAACATTTCCG	3	-
chr2	64321796	64321816	ACTACATTATAAATTTATAAG	3	-
chr2	68520812	68520834	ACACAATATCCCTCACATACAAG	3	-
chr2	69581626	69581647	ATCACATTCCTATACTCTACAG	3	-
chr2	70844343	70844362	CTGGGTTTAGAATGTTGTGA	94	-
chr2	74386356	74386378	TCCCATTTCCCAAAAACTTTATG	4	-
chr2	83677765	83677781	TTTTACAGTCTGAGATC	3	-
chr2	85412256	85412274	AATTTCTCAGGCGTCGCTA	7	-
chr2	85549007	85549029	ATCTTTCACACAATCATACTCAG	5	-
chr2	95558498	95558519	CTTACAGCTTCATTGCACCATG	3	-
chr2	95773952	95773972	AAACTCATGGGGAGGCATCAG	3	-
chr2	99787013	99787036	TTCAATACTCTTCTTCAATACATG	3	-
chr2	101889400	101889422	AGCGAACCACTAGTCTGACCTCA	6	-
chr2	101889464	101889492	AAAAGGCCGAATTGCAGTGTCTCCATCAG	5	-
chr2	103203471	103203486	GGCTGTCCTTAGTATG	5	-
chr2	107800534	107800552	CTACTGTGGGTGTTGGAAA	3	-
chr2	113628832	113628848	CGGTATCTGGCACAATG	6	-
chr2	114475307	114475325	GTATGTGAGCTGGGTTTAG	29	-
chr2	119838071	119838090	ATTCAGTAGTGAGGTTAATC	7	-
chr2	125714288	125714308	CAGAGTTCTATAGTTCTTCTC	6	-
chr2	130921985	130922000	CTTCATCACTATTCCT	3	-
chr2	131809993	131810013	AGCTGTGCAGTCACATTATTG	5	-
chr2	131812960	131812976	TCATCCACCACACCACG	3	-
chr2	131829428	131829446	AATCCTACCTTCCAAACAG	6	-
chr2	131840177	131840197	GATCTTCTGGGGTTCCCTATG	3	-
chr2	133012084	133012105	TCCCTGCCCTTTGTACACACTG	20	-
chr2	133012127	133012149	AATGAGGAATTCCCAGTAAGTGC	6	-
chr2	133012303	133012333	AGGGACAAGTGGCGTTCAGCCACCTGAGATT	23	-
chr2	133012662	133012686	GCGATGTGGCGGTGTTATTCCCATG	8	-
chr2	133012740	133012770	TGTTTTCATTAATCAAGAACGAAAGTCGGAG	37	-
chr2	133012778	133012796	ACCAGAGCGAAAGCATTTG	6	-
chr2	133012847	133012900	GTTCTATTTTGTTGGTTTTCGGAACTGAGGCCATGATTAAGAGGGACGGCCGGG	70	-
chr2	133013082	133013101	TAAAAAGCTCGTAGTTGAAT	93	-
chr2	133013128	133013174	ATTGGAGGGCAAGTCTGGTGCCAGCAGCCGTGGTAATTCCAGCTCCA	164	-
chr2	133038445	133038470	AGGCGTCCAGTGCGGTAATGTGACTG	105	-
chr2	133038878	133038899	AGTTGAGAGTGGATGGGAGCGG	19	-
chr2	133038906	133038933	TGGAGCGTTGGGCCCATACCCGGCCGTT	22	-
chr2	133038981	133039012	GTGGCCATGGAAGTTGGAATCCGCTAAGGAGT	19	-
chr2	136630280	136630300	AACTTTCCACCACCATTCAAG	5	-
chr2	138955230	138955243	ATTCGCTGTGAAGA	3	-
chr2	141405079	141405097	GCCTGCTGATCTGATGATT	6	-
chr2	141698784	141698801	AGTTCTATAGTGATGATC	4	-
chr2	143561932	143561953	CCTAAAATATAAAAAAAATCAG	3	-
chr2	148691314	148691335	TAACATCACTATTATATACTAG	3	-
chr2	149531661	149531677	TCAGTACTAATAATCTG	3	-
chr2	150426649	150426674	ACCATATACAAACAACACTCTTTTTG	4	-
chr2	159001692	159001711	GTGGTTTAATGCACCGGTTT	5	-
chr2	160899503	160899523	TGCTGGATCACCTCTTTTCTA	253	-
chr2	174820226	174820246	CCAACATCCTCTTCATCACAG	3	-
chr2	174939881	174939898	AACCATATTACTCTCATG	4	-
chr2	176042976	176042993	GCATTCATATTAATTACG	5	-
chr2	176043852	176043896	ACATTGATACTGCTGCCAAATTTATTGGTGCAGGTGCTGCAACAG	17	-
chr2	176043902	176043923	AGTTTCAGACCAGTGCAATCAG	4	-
chr2	187464727	187464746	TATGCCCTATGGGGAAAGCA	8	-
chr2	197053946	197053964	TTCAGTGGCAGAATTCTCG	6	-
chr2	198256803	198256820	ATTATATACACTATACTG	4	-
chr2	198257119	198257143	AAAATTTACAACTCCATCTACATTG	3	-
chr2	198260937	198260957	AAACATGTTCACCCTTTACAG	3	-
chr2	198263244	198263262	ACTCACCCCCATCTTAAAG	5	-
chr2	198265084	198265103	TCAAACCATACTTGCCTCAG	3	-
chr2	198268371	198268388	AAGAGCGTCATTTACTTG	8	-
chr2	198274575	198274601	CTACTCCTGGACGAGGTGATACACCAG	4	-
chr2	198362029	198362049	CAAAGTCAATTGACTTAAAAG	8	-
chr2	220427355	220427376	TATCCCAGCGGCAAGGTGTATG	3	-
chr2	225346626	225346650	ATCAATTCACATCCAAACTACACAG	3	-
chr2	225376135	225376154	AACTCATTTCCAAGCACATG	3	-
chr2	230045487	230045518	ATCCCCGAATCCGGAGTGGCGGAGATGGGCGT	72	-
chr2	230045580	230045607	TCGGTCCTGAGAGATGGGCGAGCGCCGT	44	-
chr2	232319741	232319762	TTAACATTTCAAGGGCAATACC	3	-
chr2	232320224	232320247	ACCTTGGACTGGGCCAAACCTAAG	5	-
chr2	232320296	232320321	ACTTCAACAGTGAGGAGGATGCCAAA	5	-
chr2	232320722	232320745	ACCGGGAAACTGGGTCCTCCAAAG	14	-
chr2	232320757	232320775	ACGGCTCCGTTCGGGCAAG	6	-
chr2	232320800	232320818	CTGTCTGAGGATACCACTG	4	-
chr2	232321198	232321209	AAATAATTGATG	3	-
chr2	232321351	232321370	ACCCAGGGGATCACCTAATG	4	-
chr2	232321386	232321407	AAATTGAGGGCAGAGCAATCAG	3	-
chr2	232321743	232321757	CAACTTTTATCAAAG	4	-
chr2	232322399	232322430	ATCTATTTCCCTGTACTATACTGGAGAGAAAG	14	-
chr2	232323051	232323076	CTAAAAATCTCCCTTACAAAGTCACT	25	-
chr2	232324945	232324967	AAACCTAAACTTTAACAAATCTG	7	-
chr2	232324972	232324993	ACTACGGCTTTCAATCTCTTTG	17	-
chr2	232325098	232325127	GACTTAATACTGAAACCTGATGTTACATTG	8	-
chr2	232325129	232325148	ACAAATGATGAATAACAAAG	6	-
chr2	232326641	232326667	TTTCCCCAACAAAAAAGGTTGCAGTTG	6	-
chr2	232327973	232327992	TCCTCCTCCAAAGGAGGTAG	6	-
chr2	232329062	232329082	TCACACTCCGCCGCCATCATG	3	-
chr2	232329128	232329153	ATCTTCAGCACCCGCGGCCGCCATCG	8	-
chr2	234750565	234750583	CATCATCTCCACCAAAACG	4	-
chr2	241070257	241070275	TCCTCACTCCAATTAAAAG	6	-
chr2	241070282	241070311	ATGATTCTGTTCATCTCTGAACGGGATCAG	4	-
chr2	242187696	242187716	CACAATCATTGGGCAGAAGGG	3	-
chr3	3303706	3303724	GAATCCTACTGCTTTGACC	4	+
chr3	9518949	9518966	CCTGTTGTACACCCCTGG	3	+
chr3	12525633	12525651	AGTCCTGTCGGTCGCCTCA	4	+
chr3	15274078	15274096	CTTATTCCAACAACAAAAG	3	+
chr3	15484083	15484103	ATCACTATATTTAAATAAAAG	3	+
chr3	23848877	23848903	CAAAAACTCCAAACTCCTCTCCACCAG	5	+
chr3	23929168	23929189	AATATCCCTTCAAGCCTCCAAA	4	+
chr3	23930691	23930708	CACTAACCATTTCTAAAG	3	+
chr3	23960707	23960725	TGGGGCTCTGAGAGTCCTG	3	+
chr3	23962236	23962259	ACCTAAATTTCTTCACAAAAAAAG	4	+
chr3	24002503	24002530	ACTTATCTCATTTTTACTTATTTCACTG	3	+
chr3	24019616	24019638	TCCACACCAACCATATTATTCAG	4	+
chr3	29684984	29685002	AGTTCTAAGTTTGACGAGC	14	+
chr3	39023806	39023826	TTTACTGGGTGTAAAGCGCAT	19	+
chr3	39449947	39449960	TGCTATATCAATGG	3	+
chr3	41266556	41266567	ATCCCACTAATG	3	+
chr3	41266681	41266698	CTAAATGACGAGGACCAG	3	+
chr3	41266984	41267003	CATAACCTTTCCCATCATCG	3	+
chr3	41267018	41267044	CCATCTTTAAGTCTGGAGGCATTCCTG	4	+
chr3	41267308	41267329	ACAGACTGCCTTCAAATTTTAG	6	+
chr3	41275100	41275120	AATTCTTTCTAACCTCACTTG	3	+
chr3	41275148	41275167	CTGCCAAGTGGGTGGTATAG	5	+
chr3	41277297	41277325	TTATCAGAGGACTAAATACCATTCCATTG	5	+
chr3	41277957	41277976	ACAGAGTTACTTCACTCTAG	4	+
chr3	41279521	41279531	ACTTGATATTG	3	+
chr3	41280751	41280767	ATCTGGGGCATGCCCAG	6	+
chr3	41566913	41566931	CGACCTGTATGAATGGCAT	5	+
chr3	43391946	43391967	CACCTTTTAACTAACCCATATG	3	+
chr3	44906896	44906917	CTTCCTCCCAGGCCTACCCCAG	3	+
chr3	47868898	47868920	AAGAGCCCTCGGCATCTCACATG	5	+
chr3	47887707	47887726	ACATCTTGCCCTTGGGCAAG	7	+
chr3	50294435	50294458	TCCATCATCCTCTTCCTCAACAAG	5	+
chr3	52725395	52725423	AGAAATGAAGAAACTAAAATTGGTCTTAG	5	+
chr3	52725438	52725461	CACTGAGATCCAACTCTGATCTTG	7	+
chr3	57542327	57542350	TCCTCAGCCGCATCGCTACCAATG	3	+
chr3	69134308	69134330	TGAGCAACCTGCTCTATTACCAG	3	+
chr3	72018291	72018308	ACCTCATCTAACTACCAG	4	+
chr3	73113176	73113195	ACACCCAGGCCACTTAATCG	4	+
chr3	81488951	81488968	ATCTCTTTGAGTGTGCCA	25	+
chr3	87288043	87288060	TTTTACATTCCGACGAGC	8	+
chr3	101284577	101284595	CAGCCAGGCACATCCCTAG	4	+
chr3	101313150	101313173	TTAAAATAACATACCTCTCCTACG	6	+
chr3	107491896	107491906	CATTAAACAAG	3	+
chr3	108250301	108250329	TACCCATATTTGCAGCAGGTCTCCAAGGT	14	+
chr3	111700648	111700667	TCACTCTCATTCCTTAATCG	4	+
chr3	116746251	116746274	ACCATGTTCACTATAATCTCAAAG	4	+
chr3	121100366	121100383	GGTATTGCCAAGTGGTAA	4	+
chr3	124456820	124456838	TTGCATCGAAGCTTCTCAG	3	+
chr3	125716187	125716205	GGTGCCTCCCTGGACGAAG	3	+
chr3	127323927	127323945	AACTTCCTGCGCACTCACG	4	+
chr3	127325115	127325134	CATCACCAACCACATCCATG	4	+
chr3	127327686	127327705	CATCTATCACAACAACTATG	6	+
chr3	127335735	127335755	ATATCAACGTGCTCTTGTGCG	8	+
chr3	127335806	127335830	TCCAGCCGAGCCATCTTCACCACTG	4	+
chr3	127341110	127341129	CAGCGTTCTGGGCTCCTCAG	3	+
chr3	127341160	127341175	TATCCACTCGCCACAG	3	+
chr3	128526421	128526442	CAAAAACAACATTCCCTACTTT	6	+
chr3	129017320	129017341	TATTCCTATACCATCATCACAG	8	+
chr3	133111661	133111679	AGTCTCCTCCCTCGCACCA	4	+
chr3	133306872	133306891	CCACTCACAATACAATTAAG	3	+
chr3	137599764	137599785	TCAATCCTCACTACTGAGGATG	4	+
chr3	140696626	140696649	ACGCCGGTGTGGTACTCATTTCAG	3	+
chr3	140697427	140697448	ATAAACATATATTCTCTATTTG	3	+
chr3	152165425	152165444	TACTTCCCCCATTACCAAAG	3	+
chr3	176578293	176578313	TTCTTTTCATTCACACATAAG	3	+
chr3	179182890	179182908	CTGCAGGTATTCCAAATCT	3	+
chr3	179336221	179336239	ATTGCCCGTAATTTCTATG	3	+
chr3	179336265	179336283	AACAATGGCCGTCCTTCAG	3	+
chr3	183894793	183894816	CTTATTCATCTATAATCACAAGGG	7	+
chr3	183896725	183896742	GCACCAGCTTCTTCCACG	3	+
chr3	183899562	183899581	CATCAGCTTTATCCCGCCAG	3	+
chr3	184039268	184039286	AATCAACCCCCATCTCCCG	4	+
chr3	184039843	184039863	ATTCCAGCCAACTTGTCTCAG	3	+
chr3	184044717	184044740	CCCTTCAACAAGCGGTACCCACAG	5	+
chr3	184045690	184045714	TCTACGCTGGAGCGCAGTGCCATTG	7	+
chr3	184045768	184045789	TCTACTGCTCAGTACTACCAAG	5	+
chr3	184049269	184049286	TATACCCTGGGAGAGGAG	16	+
chr3	184062259	184062282	TCTTCTTTTCTCTTCTCCTCACAG	3	+
chr3	185200823	185200842	ACCATATTCACTTCAACCAG	3	+
chr3	186502624	186502649	AATGAAGAGAATACTCATTGCTGATC	4	+
chr3	186504033	186504055	ATTTTCCAAAAACTAAACACAAG	3	+
chr3	186504555	186504574	AAAGTAACAGCACTAGATTG	5	+
chr3	186504619	186504641	TCTTAAGATTTGGTGCAATATCT	3	+
chr3	186504974	186505002	TTATTTTTCTCAATACGAGGCGCAAGGTG	8	+
chr3	186507149	186507172	AATCTTGTCTCAATGCTCATAACG	7	+
chr3	196312546	196312564	TAATAATCCAACCCACATG	4	+
chr3	196529984	196530002	TTCTACGACTCCAACACAG	3	+
chr3	197678057	197678074	CTATAAGCGGGGTCTCCG	4	+
chr3	197678116	197678130	TTTACGCCCGAGATG	3	+
chr3	8689565	8689585	TGATTCCTGCCATGGGCACCA	57	-
chr3	10353706	10353727	CTCGGATGGGGCCATCTCCCTG	3	-
chr3	11597700	11597720	TTCCCAGAGCCGCGCTGCCTG	4	-
chr3	12625394	12625411	TTCCAGGCAAGGCACTCG	3	-
chr3	12877577	12877595	TAGGCAGCTCATGTGCACG	17	-
chr3	12882993	12883012	TGGCAGCCATCTCCTTCTCG	3	-
chr3	13533809	13533826	TTTCTGGCTGGTGCACCA	20	-
chr3	18588443	18588462	GAGTCTAATTGAACGTACCA	10	-
chr3	18716777	18716795	TACACACTGACTTCATAAG	3	-
chr3	27665771	27665789	TAGCTTTGTGTGTTGGCTG	4	-
chr3	31079982	31080001	AGCTGTAGAGAAATTGAGTC	6	-
chr3	32544112	32544119	TTCTCAAG	3	-
chr3	32574486	32574504	ATCATAACTAAACCACCTG	3	-
chr3	40191898	40191918	TGCTATAATGGTTGGTACAAA	14	-
chr3	44526645	44526667	GTAAAATGGTACCGTAACTTTGG	74	-
chr3	47164485	47164500	GTCATCATATTCTAAG	3	-
chr3	48642110	48642122	CTTACTACATCAA	3	-
chr3	48643221	48643244	AATAATGGGGCAGGCTACTTTTTG	4	-
chr3	48725608	48725628	ATGGCCAGGTGGTGGCTCCTG	4	-
chr3	49061984	49062001	TACTCTGGGGAGCTTAAG	3	-
chr3	49062162	49062185	ACAAAGGGTCAATCCACAAATTTG	4	-
chr3	49063760	49063779	CTCCATCTGCATTACGCAGG	5	-
chr3	49063967	49063987	ACAAATACCCTAATCTCCAAG	13	-
chr3	49065192	49065206	CATCATCTCCTCCAG	3	-
chr3	49065238	49065259	TTCTGCGGTATCCCAATCACAG	7	-
chr3	49397537	49397556	TTATCTATAATTTACCTAAG	3	-
chr3	49399995	49400016	TCCCAACGTGCCCATCATCCTG	4	-
chr3	49901009	49901030	CTCTGGGCTGCAGTGCGCTATG	5	-
chr3	50363593	50363612	CGTGAAGCTGGATCACCCCC	3	-
chr3	52027796	52027817	TTCCAGCTCAGGCTCCCAAACG	7	-
chr3	52263970	52263991	CTACCACTTCTTCCTCTACAAG	4	-
chr3	52559235	52559260	CTCTACTTCGGGGACCACCTCTATAG	6	-
chr3	53259732	53259751	CGGGGGTCTATACATTCCTG	3	-
chr3	53260848	53260878	CGTGCTGGACCCCTTCACCATCAAGCCCCTG	5	-
chr3	53262318	53262338	CCATCATCTATAACAACAATG	12	-
chr3	53269061	53269078	ATCAATCGCCTGGGCCAG	3	-
chr3	53275153	53275170	ACTTGGACGGGCACCCGG	5	-
chr3	53919271	53919292	ACTCCTCATCTTTATATTCACG	4	-
chr3	53919883	53919905	ATCAATCATCTGCGTGGCCCTAG	4	-
chr3	57557178	57557204	TTATTGGGCAGACATATCTTCATTAAG	4	-
chr3	80289459	80289479	AGTGATCTATTCATGGCCAGG	7	-
chr3	88104631	88104651	ATCAACTCCTCAACTCACAAG	5	-
chr3	94472798	94472817	TGATCTGGTGGCTATGCTGG	14	-
chr3	98240092	98240110	ATTCATTAGTGATGAGGCA	3	-
chr3	98240200	98240221	CCTCATTTCCACCATCTACATG	6	-
chr3	98309502	98309526	CTCCTACTATCCATTTCAACTACAG	3	-
chr3	100093906	100093923	ATTTTAACATGGCTGCTG	3	-
chr3	100325359	100325376	CACCCAACTTACACTCAG	10	-
chr3	120053775	120053797	AAATATTTCCTACACTCCCTATG	6	-
chr3	120054671	120054692	CATACCTCCTCAACTTTCACAG	9	-
chr3	121435966	121435986	ATTCTCTCTCAGCAGTTACAG	4	-
chr3	123221446	123221476	AAATCATCCGTTACTCCTTTTATACATTCAG	3	-
chr3	127806623	127806640	ACATCACATCCCCTCACG	7	-
chr3	127842565	127842590	TTTTAGCTCCCGGCGTCTGCAAAATG	7	-
chr3	128341100	128341125	ACATCTCCACCCTCAACAGTGGCAAG	3	-
chr3	128889219	128889239	AATCCTCTTCACTGGCCAAAG	10	-
chr3	128889328	128889340	TCAGGGCACCTTG	3	-
chr3	128889374	128889394	GTAGCCATCAACTGCAGCAAG	6	-
chr3	128890025	128890047	CTGCTACAACTGTGGCAAACCAG	7	-
chr3	129033872	129033891	CGACGCCTCTATTGGCTCTC	4	-
chr3	129034009	129034026	TACGGCTCACGCCGGCCG	4	-
chr3	129034065	129034084	CGGCCGGCGTGGGCTTTTCG	22	-
chr3	129034401	129034425	CACCGGCGCCAACGGTTCCTTCAAG	3	-
chr3	129034452	129034469	ATCAAGGCGCTGGTGCAG	12	-
chr3	131188596	131188616	ATATTGGCAGAGTCTGGCCTG	3	-
chr3	131221663	131221682	TCTTCCCGGGCTAATCCATG	3	-
chr3	131221722	131221739	TGGCGTGGGGACTCCCTG	3	-
chr3	131221752	131221774	AAAACTTCCCCACGGCTACTGCG	8	-
chr3	133547446	133547462	TCACATCACTCTTAACG	3	-
chr3	143491861	143491880	AAACTATCAACTCCACCATG	3	-
chr3	148221250	148221272	TCTCCAGTCTCTTTGGGGGCGTG	7	-
chr3	160232770	160232799	TTACAACATTGCCAATGATTATAACCCAAG	8	-
chr3	169157914	169157931	ACTCACTACCTAACTCAG	4	-
chr3	170669107	170669126	CTGCAAGCTGACTCCAAAAG	8	-
chr3	184348675	184348690	CCTCGTAGGGATGCCA	5	-
chr3	184429073	184429093	ATCCTGGGCCTTATCTATATG	3	-
chr3	185136561	185136581	TCTCCTCTCTCCGCCATGGCG	11	-
chr3	185635001	185635024	AAACATACCATACTTATATACCTG	3	-
chr3	185636152	185636172	ATCTCGATCATACTCACCTCG	3	-
chr3	186124242	186124259	GAGGCAACTTTGGCTTTG	3	-
chr3	186510656	186510681	ACCTCAGCTGCTCAGGCAGCTTTAAG	4	-
chr3	186839014	186839034	CAAAATCGTCCCATCCCCCAG	4	-
chr3	192160250	192160269	GAATCCAACTAGACTCACCA	4	-
chr4	2900216	2900238	CTTCTATTACATCCATAACCTTG	4	+
chr4	6642596	6642608	CCCCTGGACATCG	3	+
chr4	6642668	6642689	TTTCTGCTCCCGGTCATCAACG	4	+
chr4	6643891	6643910	ACTCCATGCAGCAACTACTG	3	+
chr4	11373673	11373690	CCCTTCACCTACCAAACG	6	+
chr4	11373820	11373837	TACCAGGTCTCGGTCCAG	6	+
chr4	17825351	17825370	ACTACTCCACATCATTATAG	4	+
chr4	17841805	17841826	ACTACAACTACTTTCCAAAATG	4	+
chr4	18906429	18906445	ACACAATACTAACACTG	7	+
chr4	20985667	20985683	CTCCTGGCAGATGCACC	3	+
chr4	22595955	22595974	TCTTTAGCCACGCACAAACG	6	+
chr4	26422301	26422322	CATCTCCAAACCTTCCAAAAAG	5	+
chr4	39781602	39781621	AACCATTATTAAATATATTG	3	+
chr4	41258968	41258983	CTATTTCTGCCGGGCG	3	+
chr4	41270115	41270138	ATTTCCCCTCTTCCCTTCAACATG	12	+
chr4	41270139	41270158	AAAATATATACCCCCCCATG	8	+
chr4	41270385	41270405	ACCTTGGATGTGGTTTAATTG	6	+
chr4	44449708	44449728	TGCTCCAAGTAGGTGAACTTG	20	+
chr4	45570665	45570684	TGTGGTTTAATTTGATGCAA	787	+
chr4	53579953	53579978	ACCACTCCGCCCCCGCTAACTCAATG	4	+
chr4	57307976	57307997	CAATCTCAAATAAAATCACCAG	5	+
chr4	57314652	57314671	ACTTCTTATAGGCCAGACTG	4	+
chr4	57325548	57325567	TTCAACCGTACTTTCTCCAG	9	+
chr4	57335909	57335929	TCATCAATACTCACACCAAAG	3	+
chr4	57796240	57796257	TATCACTTCAAATCTAAG	3	+
chr4	57860592	57860611	AACAAATTTATCTTTCCAAG	4	+
chr4	57865820	57865839	CAACTCTACCATATATCAAG	4	+
chr4	57876970	57876991	ATCTCAACCATCTCCAATTCTG	5	+
chr4	57890205	57890225	ATATCATCATCAATCCCCATG	4	+
chr4	71888153	71888174	TCTTTTACCTTCCAAACATATG	6	+
chr4	71895156	71895175	TAACTTCATATTAATATAAG	4	+
chr4	76807189	76807217	AGACAGGTTAGTTTTACCCTACTGATGAT	146	+
chr4	77936012	77936030	AACATCATTCCAATAATTG	5	+
chr4	77936114	77936135	ATATATCAGTTTCCCACTGATG	3	+
chr4	78081948	78081967	CAATATTCCATCCACTCATG	3	+
chr4	83381352	83381372	AACTTACTTAAAAAACATATG	3	+
chr4	88813623	88813644	CTATCCCATCACCCTTTATTTG	10	+
chr4	88814721	88814740	AAGGTGACAATCTCCAATAG	6	+
chr4	94762238	94762257	CTTTCGCCTCCTAATCTCAG	3	+
chr4	98885108	98885126	ATTTTGAGGAGGCTATCAG	8	+
chr4	99662150	99662168	AACACTTTCACCATAACAG	3	+
chr4	106406254	106406265	CACGCCCTTCTG	3	+
chr4	109571931	109571950	TTACTTCCTCATCACCGGAG	3	+
chr4	129887686	129887704	AGCAGCCATCTTTTAAAGA	4	+
chr4	140282909	140282928	ACTTTCATACATACTGTATG	4	+
chr4	152025016	152025041	CCAGTGATAACAACATTTTTCTGATG	11	+
chr4	153803879	153803896	AATTTGGCTATAATGCCG	3	+
chr4	154881867	154881883	AGTCTAACACGTGTGTG	14	+
chr4	167063754	167063786	ATATTCAAATGAGAACTTTGAAGGCTGAAGAGG	18	+
chr4	169926401	169926427	GCTGGTCCGATGGTAGCGGGTTATCAG	4	+
chr4	170979852	170979869	ATTTCACCGCTTCTGCCA	5	+
chr4	183714073	183714089	CTCATGGCCGTATCAAG	3	+
chr4	666266	666285	ACCCTGCGACCCACTCTTTG	4	-
chr4	1222079	1222101	TACCACACCATCACTCTCACCAG	3	-
chr4	1713913	1713935	CGCGCCCGGCCCGTGCTGCCATG	3	-
chr4	2233762	2233784	CAAATAATAAATTACATCAAATG	4	-
chr4	2243441	2243460	TCTGGTGTATCGCGGCCTTG	3	-
chr4	6711222	6711244	ACATCGCGTCTCTTATACGCGAG	5	-
chr4	13575737	13575754	TTGATTCTAGTTCGACTT	3	-
chr4	24534632	24534650	ACAACTTCATTAACTACAG	3	-
chr4	24577996	24578019	CACCAACTTACCCCATACTCCTCG	4	-
chr4	29656149	29656167	GGGCTAAGCTAGTTACTGA	3	-
chr4	39458037	39458058	AAAAATATATCCGCAGGGTTCG	13	-
chr4	53476713	53476732	AATACATCCATTACCCACTG	3	-
chr4	57260966	57260988	ATACTTATTAAATAATTAATAAG	3	-
chr4	65137709	65137726	TTCACAGTCCGATGATCG	151	-
chr4	69180007	69180026	AGGGTGGATGATTTCCTTCG	3	-
chr4	70296622	70296646	GCTGTTGCCGGCAGTCGAGAGTGGA	20	-
chr4	70296660	70296692	ACTAGCCCTGAAAATGGATGGCGCTGGAGCGTT	26	-
chr4	71698130	71698149	AAGATGTGGATGCCTTAATG	4	-
chr4	74589982	74590002	CATCAATATGGTGACCTCCGG	16	-
chr4	76580286	76580304	ATCTACTACTCCTCCTCCG	3	-
chr4	77968562	77968582	TTTTCACTCATTTATAATCAG	4	-
chr4	77969413	77969436	ATTTATCAAGACAAGAGGGACATG	15	-
chr4	77969565	77969592	CCTTTTACCATCATCTCCCAGCTGCCAG	7	-
chr4	77976400	77976407	CAATTCAG	3	-
chr4	77979713	77979734	TACCAATTCAACCTTTACCCAG	4	-
chr4	79847789	79847809	ATTCATCCCAATTACCTCACG	3	-
chr4	83280713	83280736	ACTTTTCCAAATTTGGTGAAGTTG	3	-
chr4	83344569	83344584	TTAAACTTAGGCCAAG	3	-
chr4	88084161	88084182	CCTAGCTTTTTTTTTCTAGGTG	3	-
chr4	89442834	89442858	AAAACTTCCCACAGGGCTGCACTAG	5	-
chr4	91802077	91802100	AACTGAAACATCTAAGTACTTGCA	7	-
chr4	100803058	100803081	ACTACAATAATACTTTTATCCATG	3	-
chr4	100869563	100869599	TTATCTCAGGACTCTAAATACTCTAACAGCTGTCCAG	57	-
chr4	100870506	100870542	TCCCAGTGGGCCGTATTCATCGACACCTAAAATCTAG	22	-
chr4	100871360	100871370	CCTTTTCTCTG	3	-
chr4	103714054	103714079	ACTTTTCACACTCCACCTTCAATCAG	3	-
chr4	103723718	103723740	ACTACCCCTTCAAACCACCTAAG	5	-
chr4	105807345	105807371	ACTCACAAACTTTACCAAAAATCAAAG	9	-
chr4	106292009	106292029	TATCATCTTCACCAAATAAAG	3	-
chr4	111542335	111542359	AATCGCTGTGTGGACCAACCTTACG	3	-
chr4	120980817	120980839	TAACTCATAATCTATAAACAATG	7	-
chr4	120982039	120982064	CTACGGTGACATTTCTGCCACTGTTG	10	-
chr4	124782779	124782800	TCACCTATACATTATTTAAACG	3	-
chr4	129191550	129191571	TAATATACACAAACTCAATTAG	3	-
chr4	130930473	130930487	TACAGTCCGATGATT	25	-
chr4	148212115	148212131	ACGGGTTTACCTACATG	3	-
chr4	150548473	150548490	GTTCTATAGTTGATGATC	17	-
chr4	159571181	159571199	CTAATCCATTGTGCGTATG	3	-
chr4	159592851	159592868	CTTCCCCGGGCGGCCCAG	5	-
chr4	159642513	159642531	AAACCTCTCCATTTCAAAG	4	-
chr4	163151452	163151472	CATCCTGTATACCACTACAAG	3	-
chr4	164061388	164061411	ATTTCACTCAATATATATTCACAG	4	-
chr4	169031695	169031713	AACAGCCAGTTTGTTTAGG	3	-
chr4	174252606	174252627	TTTTACAGAACGTTAAGTTTTG	3	-
chr4	174253030	174253046	ATGGGCTACTCATACAG	9	-
chr4	174253173	174253197	TGTGTGTGCTCAGGCAATTATTTTG	10	-
chr4	174253358	174253382	CTGCATATCGTGCCAAGGGCAAAAG	14	-
chr4	174254031	174254051	AAATGTGGTCTGAGCAGTCAG	6	-
chr4	174254076	174254096	AACACCCTGGCCTATCCATTG	5	-
chr4	174254269	174254301	ACAGGGAGATGAAAAATTACGTTCCTCCCAAAG	10	-
chr4	174254738	174254773	CGGGGCAAAATGTCCTCGTACGCCTTCTTCGTGCAG	13	-
chr4	174255398	174255417	AATACCCTCCAATACCCTCG	4	-
chr4	183812529	183812550	TTACATCTCATTCAATCTCCAG	3	-
chr4	186083299	186083320	ATTCCAAACCATTTCAAATATG	3	-
chr4	187538243	187538263	AATTACCTTCTTACTATCACG	3	-
chr4	187554876	187554894	TCAAACTACAACCTCACAG	3	-
chr5	235430	235448	CATTCCCACCAACTACAAG	3	+
chr5	1816004	1816030	CTCCAGTTCAGACAGCACCACCACTAG	11	+
chr5	10250437	10250452	TTCCGGTTGTTGCACC	3	+
chr5	10250533	10250557	TCTTATGGGACTTGAGGCCCTCAAG	12	+
chr5	10254828	10254855	TAACTAATGATGGGGCCACCATCTTAAG	4	+
chr5	10256109	10256130	ACCGAGGCATTCACCCAATCAG	3	+
chr5	10261827	10261841	AACCATTTTTATTAG	3	+
chr5	10263384	10263406	AACCCTGCTCTTGGCATCGACTG	12	+
chr5	10264996	10265022	ACACTGTAGATGCTATAATAAAAATAG	8	+
chr5	31535979	31536000	ACACTTCTACCACAACAATCAG	3	+
chr5	32591737	32591758	AGCCCTGTCATCTTCTAAACAG	5	+
chr5	36163752	36163769	TCATGGGACTCCCTTCCG	3	+
chr5	41907845	41907861	TTTAATTCGGGCCTCTG	3	+
chr5	44809335	44809352	TACATGGTTTACCCGCAG	4	+
chr5	44812075	44812096	ACAAACTTCCATTATTCAAACG	5	+
chr5	54357805	54357826	ATTACCTGGGTCCTAATCCCAG	3	+
chr5	68464034	68464057	ATAAAAAACTACCAAAACCTCTTG	8	+
chr5	68464078	68464099	CCAGTGCCAGTGTCTGAGCCAG	3	+
chr5	68470095	68470120	ACCAAAATACCTACTGGGTCGGGAAG	6	+
chr5	68473066	68473089	ACACCAACTCTACAACATTACCTG	9	+
chr5	68473479	68473501	TACTATATTTACAAATAAAATTG	11	+
chr5	68804999	68805020	ATATATGGTGGAGAGATGCATG	4	+
chr5	71146742	71146777	TCCAGTGCGGTAACGTGACCGATCCCGGAGAAGCCG	247	+
chr5	71146910	71146934	CCTTGAAAATCCGGGGGAGAGGGTG	131	+
chr5	71489810	71489831	ATCAATATTAAACTCAATTCAG	3	+
chr5	71492371	71492392	ATTCCTCACCACACCAACCAAG	3	+
chr5	71492793	71492821	CCTCTACCATATCACCACCCTCTTCCATG	5	+
chr5	71493212	71493233	AAATCCAGTCATCTCCCTACAG	7	+
chr5	71493527	71493556	ACTTCTACTAGTCTTTACCAAGACAAACAG	4	+
chr5	71493804	71493820	ACACGTACTCTCATATG	4	+
chr5	71493860	71493884	AGCTCATTTCCAGAGCCAACAACAG	4	+
chr5	71493968	71493988	CAAACACCTACCACATTCCAG	7	+
chr5	71494137	71494157	AATCTCCTGAGCAATCCCTTG	3	+
chr5	71494630	71494649	TTCCTCTTCTCCACCAATAG	4	+
chr5	71495343	71495360	CATCCACATATTCCTACG	3	+
chr5	71502756	71502777	TATCCTACATACTTCTTTCAAG	3	+
chr5	71503654	71503678	TATTTTCCAATTTCACAATTAAATG	4	+
chr5	71505140	71505161	CACTTCACACTCCTCTCTCTTG	3	+
chr5	71505221	71505241	CATCACTTCTATCCTATCCAG	6	+
chr5	71505364	71505384	TTCCACAATAAAATACAAAAG	5	+
chr5	74064897	74064921	CTTTACCATAAACAGCGTCATGCTG	4	+
chr5	79838328	79838349	TACTGCCACCACCTTCATTCAG	3	+
chr5	80608526	80608545	TAAACCAGGCCCGCTTCACG	4	+
chr5	84518285	84518306	TTGAATTTTGATTTTACTTGTG	5	+
chr5	85915237	85915260	CATTTGCTACACCCTTCCTTGTAG	5	+
chr5	85916354	85916373	AATTCATGATACTGTAAACG	15	+
chr5	92923937	92923949	TTCGTGCTCAACG	3	+
chr5	95072625	95072644	AAATCTAATTGGGGGCGCTG	3	+
chr5	97676034	97676054	TCCCCCTGGGAGTGGGTGGAG	6	+
chr5	98115522	98115544	ACCCACATCCTCTACCAACCCCG	4	+
chr5	98130054	98130082	TTACTTTTTCAGAAGGGGGGGTATTATTG	3	+
chr5	108117325	108117342	TTCTACAGTCCAATGATT	4	+
chr5	110081988	110082012	CATTACCATCTCACTCCATTTACAG	3	+
chr5	110446514	110446533	CAGTGGATGGATTAAACCAG	3	+
chr5	112352945	112352965	CTGGGGGATGGGGTTCATATG	4	+
chr5	113903005	113903022	TCCCTAGTGGAGTCGCCA	35	+
chr5	121279845	121279862	GTTTTACAGGTGACGATC	8	+
chr5	125939737	125939761	AAAATGGGCAAGGTCATCTCAAAAG	3	+
chr5	126140488	126140504	ATCTTAATGGCGCCCAG	4	+
chr5	126145921	126145938	ATTCTGGGCGTCAAATTG	4	+
chr5	126168408	126168428	TCTTTAAAACAACCATACCTG	3	+
chr5	126172482	126172503	CAATATTAACCTAATCACCATG	6	+
chr5	126888611	126888633	AAACTATTTTATATTCAATCTAG	4	+
chr5	128981409	128981437	CACTCTGGGAAACATAAACACCCTTAAAG	3	+
chr5	132202662	132202673	TCTTCACTAAAG	3	+
chr5	132202696	132202716	CATTCGGGAGTCTTTCTTTCG	3	+
chr5	132203191	132203218	TTTTATCTTATCTACACATGGGGGACTG	15	+
chr5	132409708	132409729	AAGCAGGATCTTCCTGCCTTAG	3	+
chr5	133716443	133716466	AATATCCAAATAAACCACCAACTG	5	+
chr5	134074452	134074465	ATGGGCTTTCACAG	3	+
chr5	134181836	134181857	AGCACGAGGTTCCCAGCCGCTG	3	+
chr5	134191108	134191129	TTCATGGGGTAGAGGAAACTAG	3	+
chr5	135489815	135489836	TATCAACCCATACCACTATAAG	12	+
chr5	135513755	135513778	ACATAAAATTTACATTTAATACAG	3	+
chr5	135514849	135514869	CTCCCAAAACACAATCTTTAG	3	+
chr5	135516195	135516220	CTTAACATTTCTACATAATATTTATG	6	+
chr5	135516469	135516492	AACAAGCCACATCTAATGGCACAG	3	+
chr5	135517197	135517213	ATTAGGGCAGCTTTTTG	3	+
chr5	135517754	135517773	TAAACCATTATCCTTTAAAG	5	+
chr5	138160288	138160308	ATCCTCTATACTGCATCCCAG	7	+
chr5	138651790	138651808	TCTACAAATCCAGCACCAG	5	+
chr5	138654643	138654663	ATTATTACACAACCACACCAG	22	+
chr5	138658448	138658458	AACCTAATATG	3	+
chr5	138658553	138658576	CTAATTTAGGTGATGTGGCTTCTG	4	+
chr5	138661898	138661906	TTCACTCTT	15	+
chr5	138662025	138662043	AATAAGTGGGGTATATAAG	3	+
chr5	138704492	138704507	ACGGGGCCCTCTTTTG	4	+
chr5	139825502	139825521	CATCAACACTCATTCTAATG	3	+
chr5	140041963	140041984	TTTCTTTCTACAATTTCCAAAG	4	+
chr5	140098542	140098570	ACATTGTAACCACCTCTCTGGGTGGTTCG	35	+
chr5	140105776	140105796	TCATCAAACCACCTCTCTGGG	5	+
chr5	142988149	142988169	GGTTTAACACATGCAAGTCGA	477	+
chr5	148725099	148725120	AAACATGGCCGTACGGTCGCTG	5	+
chr5	148730738	148730759	CAGCCTGGCACCGTGGCATTAG	10	+
chr5	148731117	148731139	AATCCAAAATCCTTTTAACTATG	4	+
chr5	148731222	148731243	GTAGGGATTGGTTCAACATTTG	4	+
chr5	148732026	148732047	TACTCACAAATCACTACCTCTG	5	+
chr5	148732589	148732606	ACATTCAGTGGAGTGGTG	3	+
chr5	148732613	148732632	TAACCTCTTATACATTATAG	4	+
chr5	148733542	148733564	TTAAATGCCTACTACAGTAGGTG	7	+
chr5	151170471	151170500	TCACAAAACTTCACCAACTGCCACACCAAG	6	+
chr5	151170535	151170557	ATGGTGTGGTAGTCCAGGTGATG	4	+
chr5	151170563	151170581	TCTCTCTAACAACAACCAG	4	+
chr5	151175110	151175129	AACTTTCTATGATCAGGCAG	4	+
chr5	151179527	151179547	AATAAATATTCCTCCCCAAAG	5	+
chr5	154173731	154173752	AACAACATCACCTACTACTTTG	6	+
chr5	154254883	154254901	TACTGTGGGCGGCTCTATG	3	+
chr5	159851311	159851337	AAAAATTCTTTCCCTTCAATCCTCTAG	3	+
chr5	162864625	162864647	ATCAGGGCCGAGTTGTCTCGGCG	4	+
chr5	162866465	162866488	TTGACACAGAGACATTTTCTCTAG	8	+
chr5	162868300	162868318	TATTATTCACTCCTTCAAG	3	+
chr5	162870538	162870554	CTACTCAAAACTAAATG	3	+
chr5	162870775	162870798	TCAAAACATCACGAGATAAGCATG	4	+
chr5	162871022	162871045	TCACACTAATACTATCAACTATCA	3	+
chr5	172461818	172461836	CACCAAACTATACTTTCAG	4	+
chr5	174919117	174919142	AACTACCACCAAACATTAACATCAAG	4	+
chr5	174954305	174954326	TCCTTCACACCCCTTCCAAAAG	3	+
chr5	175816366	175816383	CCTCTACTCCTTCCACCG	3	+
chr5	176731751	176731776	ATGTTGCTCACTCGGTGTACGTCCTG	8	+
chr5	177019216	177019234	ATGGCTGTGGAGCTGGGCG	5	+
chr5	177020687	177020711	TTCACTTTCACTTCCCATACCCCTG	4	+
chr5	177020728	177020749	TCTTCACTCCAATTCCACCAAG	5	+
chr5	177631719	177631733	CCCGCGGCGTCATCG	3	+
chr5	177632896	177632913	ACTATTTTACTAAATTTG	4	+
chr5	177637150	177637172	AATCAGGGCTACGGCAACTACTG	16	+
chr5	177637234	177637261	CCCTATGGCTATTACGGCTACGGCCCCG	8	+
chr5	177637737	177637761	CATCTTATTTAAAATTTCCCCCATG	4	+
chr5	179147503	179147520	ACAACCCCAATTATAAAG	5	+
chr5	179156675	179156701	CAGACCCATACCTTTCCAGGGTCAAAG	12	+
chr5	179248094	179248120	CCCTGTTCCCCGCGCTGCGGCCTGGCG	3	+
chr5	179363700	179363718	CAAACTTCCCAATTCTAAG	3	+
chr5	10321510	10321525	TCCTGGTAGATGCACC	3	-
chr5	11076448	11076466	AATCCCATCCTCTCTGCCA	3	-
chr5	32126282	32126303	AACCATTCTCCTTTCTCTCAAG	3	-
chr5	34237037	34237054	TACTTTTCAAATCCCAAG	3	-
chr5	36219732	36219751	ATATACACATTCCTTTCCAG	4	-
chr5	37314317	37314325	CTATCATTG	3	-
chr5	37337938	37337957	ATACTTTTCCTTTCCAAAAG	4	-
chr5	37371023	37371044	CTCTACATCTGCCGCAGCCCTG	3	-
chr5	40832764	40832791	CAGTATTGATTTCAGCATTTAACTGAGA	4	-
chr5	40832796	40832819	TAAAAATAAATGTCTGAACATATG	5	-
chr5	52682360	52682377	TTCTATAGTCCGATGAGT	9	-
chr5	61645893	61645908	CTACAGTCCGTCGATT	30	-
chr5	64401640	64401657	TGCTAATGTCTGGACTCA	3	-
chr5	64892248	64892271	AACATTATTACCTCAATACTCAAG	7	-
chr5	68661140	68661158	CATCAACTTCTGCGGGAAG	8	-
chr5	76369648	76369668	TATACTCACCCTACTCCTACA	3	-
chr5	79922429	79922454	AAATCACTATATAATATATAATAATG	5	-
chr5	81228681	81228701	GTTTTAGTATTCAAGGTCCCA	4	-
chr5	81569963	81569981	ATTTATCTTAAAACCAATG	3	-
chr5	81573565	81573587	CTCATTTGGGCACAGCCCTAAAG	26	-
chr5	81573623	81573634	TAGTCACCGACG	3	-
chr5	87423978	87423994	CTGTGGCAATAACTCTT	3	-
chr5	110528094	110528116	CCAACCTATTTATCCTCTCCATG	6	-
chr5	112406676	112406693	ATCTGGCAGTTTGGACCA	7	-
chr5	113095591	113095610	CATCCTCCACGTGCTATCAG	3	-
chr5	114860040	114860057	ATAAAGGGCATATCCCAG	3	-
chr5	114950961	114950980	CCATACATTTTATCCTCATG	5	-
chr5	115144240	115144260	CTGTGGCTGGATCCCCTCTTT	21	-
chr5	115387979	115387997	CTCTCCGAGCTTCGCAATG	5	-
chr5	118642101	118642124	TCAAAATCCTGTGCTGATCAGTAG	4	-
chr5	126515424	126515443	AATATTACCCCTAATACCTG	3	-
chr5	126848115	126848135	TAAATTACCAACACTATAAAG	7	-
chr5	130495178	130495198	TCTATCACGTTCATCTCCATG	5	-
chr5	130498282	130498309	AAACATATATCCCAGATTTCTGTGGCAG	4	-
chr5	130498319	130498338	CACCAACACATTTTCTGGTG	5	-
chr5	133307626	133307646	TAACAACACTTAAAAAACTTG	3	-
chr5	133494172	133494190	ACCTTCAATATCAAAAATG	5	-
chr5	133531987	133532004	AACACTTAATCATACTTG	3	-
chr5	133534837	133534855	TCAGTGCTCCAAACTATTG	4	-
chr5	133536066	133536083	ATTTAATCATGCCAATGG	3	-
chr5	133536710	133536728	ATACACTGGATCATATCAG	3	-
chr5	133537556	133537573	ACTATCTTCCTCTCACTG	3	-
chr5	133537670	133537695	CATCACCATTCTTCGAGGGAATCATG	3	-
chr5	133561466	133561489	CAGCTGTCCGAGTCCCAGGTCAAG	9	-
chr5	133561498	133561522	GACCAGTGGATCGAGCAGCTGAACG	5	-
chr5	137088612	137088636	ACTCGGCCCCACATACACATTTTTG	13	-
chr5	137088644	137088671	CCTGCCACCTCTCTTGTCTCTCCCTCTG	5	-
chr5	137089113	137089137	AACGGCCTTTCCAAGGGCGGCGGCG	10	-
chr5	137089179	137089189	ATCCTCCCGGG	3	-
chr5	137089205	137089223	ATATCTACTCCGGTGGGGG	5	-
chr5	137089246	137089292	CCGCGGTGGTCAAGTTCCATCCGATTCAGGGCCATCGCGTGGAGGTG	14	-
chr5	137089315	137089336	ATTCGGCTTCGTGTATTTCCAG	4	-
chr5	137089383	137089407	CACTTCTCGCAGTTTGGCACCGTGG	14	-
chr5	137089414	137089430	TGGCTGAGGGCGACCTG	3	-
chr5	137089569	137089596	ACCTACTCCAATGTGGAGGAGGCGGACG	5	-
chr5	137089710	137089735	TAAGCTGTTCATCGGCGGCCTCAATG	6	-
chr5	137853286	137853308	AACCTTTCAAACCAATTAATACG	3	-
chr5	137854381	137854400	ACTCAAACTTTATAACAAAG	5	-
chr5	137897361	137897381	ATCTAATCAGAAGGACTATCG	3	-
chr5	137902710	137902733	ACCAGGCCTTGCTACGGCACATTG	4	-
chr5	137911010	137911027	TACTCCTCCATTTATCCG	3	-
chr5	140026882	140026900	ACCTACCCATCCTAATCCG	6	-
chr5	140700233	140700258	CTGCCCATCCCGGGCCCTTTCATCAG	4	-
chr5	143070278	143070296	CGCAGTGGGTGTGCTTGTG	4	-
chr5	143539024	143539045	AACACTTACTTACATATTAATG	4	-
chr5	148930429	148930450	CTCCTTCGGGGACATCTATTTG	4	-
chr5	149826375	149826409	TATCACCGCCCTACACATCAAACTCCGGGCCACAG	14	-
chr5	149826451	149826473	AATCCTCACCATATGCTGCTATG	12	-
chr5	150071361	150071382	ACCAATCCACTATCCTTCTCAG	5	-
chr5	151131272	151131291	TCTCTCGGGTCCTCAATAAG	6	-
chr5	157232960	157232978	AATCCTTCCAAAACCATTG	3	-
chr5	159841455	159841477	ACATCAACCCCCATATTCCTCAG	4	-
chr5	167978701	167978721	ACTGTTTCTATAAGCAGAATG	3	-
chr5	171661126	171661145	AAACATAACATTACCACATG	3	-
chr5	172653022	172653043	CACCACTGCCGCCTTCACACAG	6	-
chr5	172741879	172741890	CCACTTCCTAAG	3	-
chr5	174541775	174541794	CGAGGAATTCCTAGTAAGTG	12	-
chr5	177576482	177576495	TGGGGTGGGGAAAG	4	-
chr5	177576655	177576675	TATTGGGCTGGCAGCAGGACG	26	-
chr5	177640005	177640028	TTCAGCCTGGACAATGCACGGCAG	3	-
chr5	179041678	179041698	ACTTAAGGCCCAGTATTTTTG	3	-
chr5	179045230	179045248	CAGCGGCCAGGTCCTTATG	5	-
chr5	179046362	179046385	ATAACATTGCCGGTGGACTTCCAG	4	-
chr5	179048321	179048334	TGGCGAGGCTTTTG	3	-
chr5	179228932	179228954	TTTACCAGCGGGAGTTCCTGGCG	3	-
chr5	180615459	180615473	TGGTCATCACGTTCG	12	-
chr5	180664004	180664020	ACAACCTGGTGCGAGTG	4	-
chr5	180664296	180664317	ATACATAACCACCACTTACAAG	5	-
chr5	180665132	180665149	CCTAACCGCTACTGGCTG	4	-
chr5	180665164	180665204	CAAACACCTTTACACGCTAGATGGTGGGGACATCATCAACG	14	-
chr5	180666506	180666540	CCCAACAGCAGCAACCCTATCATCGTCTCCTGTGG	13	-
chr5	180668817	180668839	ACATGTCCTGCAATTCTGAAGGG	8	-
chr5	180668867	180668889	CCTGGTGATGACAGATGGCATTG	9	-
chr5	180669173	180669193	CGCCTCTGGGATCTCACAACG	6	-
chr5	180669223	180669246	TTATCTCCTCAGATGGCCAGTTTG	10	-
chr5	180669287	180669307	ACCAACTATGGAATTCCACAG	4	-
chr5	180670694	180670715	ACATGATCCTCTCCGCCTCTCG	5	-
chr5	180670717	180670735	TACTACCCCGCAGTTCCCG	13	-
chr5	180670765	180670785	ACCCTTCGTGGCACCCTCAAG	8	-
chr5	180670833	180670851	CCATCCAGTGCCATCCTCG	7	-
chr6	1390554	1390580	CGAGATCTACCAGTTCCTGCAGGCGCG	5	+
chr6	1610869	1610890	CTACGGGCCCTACACGCCGCAG	4	+
chr6	1611016	1611037	CCCCTTCTACCGGGACAACAAG	6	+
chr6	1611969	1611993	ACTACTCTCTGCCTCCGGTCACCAG	3	+
chr6	1614102	1614125	CAAATAAATACACTTTAATTTCAG	3	+
chr6	1705254	1705273	TAACTTTTGATGGTAGGATA	28	+
chr6	2770355	2770372	ACACTTTCCTTCCTCACG	3	+
chr6	4935985	4936003	AATAACTCACTAAATCCAG	4	+
chr6	7568774	7568794	CAATAAACCCATTATTCTCAG	4	+
chr6	7594054	7594072	AAAATGGGCTATACCAAAG	3	+
chr6	11136618	11136640	CCAACTTACTTTATTAATCCAAG	3	+
chr6	11137536	11137556	CCTCACAACACACTTACCATG	3	+
chr6	11138204	11138223	TAATGGATTCACAAAATATG	3	+
chr6	11871021	11871040	AGTCTTCTTGTTGCATCTCT	6	+
chr6	13620453	13620473	TACTTGGCCGTAAGGCTAAAA	3	+
chr6	14616363	14616383	TGAATCCTTCTGGAGGCTCCA	4	+
chr6	16145323	16145347	AAACAACCAGAGCCCTTCACACTCG	4	+
chr6	17606178	17606202	ATACATCAGTGCTTATTGCACCAAG	5	+
chr6	20493333	20493356	TCTACTCACATTTTCATTATTTAG	4	+
chr6	21597934	21597955	TAAAAAATATATAAAGGGGGTG	4	+
chr6	21598571	21598592	AATATAACATGACAGGCACTAG	3	+
chr6	24515399	24515422	CAAGCCAGGCTGGGATTCCTTCAG	5	+
chr6	24775302	24775314	CTACGTGCGTTCG	3	+
chr6	24781742	24781766	ACCACTTAACATCTACAACTTCCAG	4	+
chr6	26021980	26022002	ACAACATCCAGGGCATCACCAAG	24	+
chr6	26022017	26022037	TCTGGCCCGGCGTGGCGGTGT	3	+
chr6	26022169	26022188	TCTACGCGCTTAAGCGCCAG	4	+
chr6	26046073	26046095	AAAAGGCTCTTTTCAGAGCCACT	3	+
chr6	26104261	26104289	GCATTACAAAACCGGCTATTCGCCGTTTG	26	+
chr6	26104291	26104332	CTCGGCGCGGTGGCGTCAAGCGCATTTCCGGTCTTATCTATG	30	+
chr6	26104335	26104355	GAGACTCGAGGTGTGCTTAAG	8	+
chr6	26104379	26104409	AGACGCCGTCACCTATACGGAGCACGCCAAG	41	+
chr6	26104495	26104510	AATACGCGGTCTCCTG	4	+
chr6	26156595	26156637	CTCTCGCTCACGCTTGCCTTCAACATGTCCGAGACTGCGCCTG	13	+
chr6	26156648	26156666	TGCTCCGGCCCCTGCCGAG	3	+
chr6	26156730	26156774	CCCCCGGTGTCCGAGCTCATTACTAAAGCTGTTGCCGCCTCCAAG	30	+
chr6	26156776	26156807	AGCGCAGCGGCGTATCTTTGGCCGCTCTCAAG	38	+
chr6	26156918	26156951	CGCGTCGGGTTCCTTCAAACTCAACAAGAAGGCG	40	+
chr6	26157199	26157224	TTAAACCCAAGGCGGCTAAACCAAAG	9	+
chr6	26157283	26157298	TTCCTTTGGCCAACTG	3	+
chr6	26158416	26158433	TCTGCTCCTGCCCCAAAG	4	+
chr6	26158543	26158570	TCCATCCCGACACCGGCATCTCTTCCAA	5	+
chr6	26158603	26158623	ACATCTTCGAGCGCATCGCAG	4	+
chr6	26158793	26158814	CATCTTTACACCTAATCCCAAA	3	+
chr6	26205207	26205229	CATCTCGACTTCCCAAATCAAAG	4	+
chr6	26524214	26524234	ATTCAAGGCCAAAATGGTCAC	3	+
chr6	26569168	26569188	CTCGAAGGAGTTCACAATTTT	3	+
chr6	26599182	26599204	AAAGGGCCTTTATTTCCAACTAG	4	+
chr6	27100899	27100925	ACTCGCTCTTCTAGGGCCGGTCTCCAG	6	+
chr6	27100964	27100985	CAACTATGCCGAGCGGGTCGGG	5	+
chr6	27101096	27101108	TCATCTCCAACTG	3	+
chr6	27115021	27115051	TAATTATGCCGAGCGGGTTGGAGCCGGCGCG	10	+
chr6	27115153	27115173	TCACCTCCAACTGGCCATCCG	8	+
chr6	27258424	27258449	TATCACATTCGCCTTACACGCGAAAG	6	+
chr6	27500022	27500044	AAATCCATTGGGGTTTCCCCACG	46	+
chr6	27599280	27599299	CCTCACCTGGAGCATGTTTT	6	+
chr6	27636362	27636380	GGCCGGTTAGCTCAGTCGG	13	+
chr6	27775971	27775990	ATAATAGGCCTTTTGCCATG	4	+
chr6	27776394	27776425	TTTGCAGCAACTCAATCCCAAAGGAACCAAAG	13	+
chr6	27778112	27778125	CTCCGCGGTGATGG	4	+
chr6	27861450	27861469	CTTTGAGCGCATCGCTGGCG	4	+
chr6	28180849	28180872	CTAATCCATTGTGCTCTGCACACG	19	+
chr6	28574977	28575007	GTCCCGGGTTCAATCCCCGGCACCTCCACCA	136	+
chr6	28697126	28697147	CATGTACGAGGCCCCGGGTTCG	22	+
chr6	29817930	29817950	GTGACGTCGCGTTCTCCCGGG	9	+
chr6	30314278	30314296	ATCCCGGGCATTTACTCTG	3	+
chr6	30457567	30457586	CATCTCTGTGGGCTACGTGG	3	+
chr6	30587328	30587347	TTCCCATTTCTCCTTATAAG	4	+
chr6	30590650	30590663	TATCATCTTCTATG	3	+
chr6	30593331	30593349	TACCTCTCATGGGGCTGTG	7	+
chr6	30593382	30593402	AGGTGACCCCTGGTACCCATG	4	+
chr6	30594089	30594108	ATGGGCTGGGCTAAACATTG	3	+
chr6	30690708	30690723	TCCTCGTGCCATCCTG	5	+
chr6	30691242	30691269	CTGACCCACTCACTGGGCGGGGGCACAG	14	+
chr6	30691562	30691569	TTTCCCTG	3	+
chr6	30691766	30691792	ATACCTCACCGTGGCTGCTGTCTTCCG	7	+
chr6	30692284	30692306	TTTTTCTTCTGGGGGGGGTCTAG	6	+
chr6	30692533	30692550	AATGGCCATCATCCTAAG	3	+
chr6	30692964	30692986	AGTGGTGTATACTGCCACATCAG	5	+
chr6	30693067	30693085	TTCCCCCCTCACACACTTG	3	+
chr6	31593289	31593311	CCCGGACTCCAAACTTCATCATG	4	+
chr6	31593318	31593337	ATCCCCGGGGTGGGCTACAG	12	+
chr6	31595915	31595935	CCCAATCTACTCCTACTCCAG	3	+
chr6	31597048	31597075	TCAGGGCTTGGGCTACCCCAAATATCAG	4	+
chr6	31600436	31600454	ACTTCACCAGTGAGCGCCG	3	+
chr6	31602996	31603012	ATTCGGCCATCCCATCG	3	+
chr6	31603763	31603784	ACTCTCAATTACATCCAAACAG	3	+
chr6	31604513	31604536	CTTCTACCCATGGTAGACTCACAG	4	+
chr6	31605048	31605061	CCTTCCACCTACAG	4	+
chr6	31637117	31637138	AAGCCATGGTGAAGCTCTACTG	3	+
chr6	31803079	31803103	ATGCCATCACCGCAGCGCTCTGACC	5	+
chr6	31804853	31804871	GGGAATGATGATTTCACAG	4	+
chr6	31807433	31807453	AAAATTAGGGGGCACTTCAAG	4	+
chr6	31946745	31946768	AATTATCTTCACTGAGGACTACAG	4	+
chr6	32940355	32940373	CGGGCTATATTGACGACGG	4	+
chr6	32942259	32942275	CAGGGTTGCTGGGGCTG	3	+
chr6	32943162	32943184	ATTATCACAAAATTATAAAACAG	3	+
chr6	32943893	32943915	AGCTGGTAGTGACCATCCCTAAG	3	+
chr6	32944126	32944149	TCCTCAACATTCCCCACCCATCAG	3	+
chr6	32944445	32944461	CACGGCTTCCCCCTATG	3	+
chr6	32946097	32946108	TGGCAGTGGGGG	3	+
chr6	32948693	32948714	AATTCCCAGCCCCATTGGGGAG	5	+
chr6	33169180	33169198	ATTTCCACCATGGCCACAG	5	+
chr6	33169204	33169227	CCCATGGCCATGGCCACACTCACG	5	+
chr6	33171362	33171383	CACAGCCTGTGCCCTTCTCACT	9	+
chr6	33240445	33240472	TACTCAACACCAACATCGATGGGCGGCG	4	+
chr6	33257620	33257639	CTTTCATCCCCGCCATGGCG	3	+
chr6	34741350	34741369	ATAGAGGGGAGGCCTTATTG	4	+
chr6	35436453	35436470	AATCTACGGGGGAGTCCG	5	+
chr6	36566626	36566643	AACACTATGTGGCTGCCG	3	+
chr6	37298841	37298860	AACCTACCTACAATACACTG	3	+
chr6	37336891	37336907	AACTTCAGGACTTACAG	3	+
chr6	41899230	41899251	ACTCAACTTCCATCTCTACATG	6	+
chr6	42852356	42852373	ACGGCGTGAGTTTACTGG	4	+
chr6	42852445	42852466	AATCTAAAAATGCTGCGTATAG	4	+
chr6	42976164	42976183	TCCTACTTCCCCTTCACAAG	4	+
chr6	42993833	42993850	ACAAAACATACCAATTCT	11	+
chr6	42995185	42995208	CAGGGCCATCGGCCATACTTCCTG	10	+
chr6	43742103	43742126	AAGGAGGAGGGCAGAATCATCACG	7	+
chr6	43752515	43752532	TCCCGGGCGGGTGACCCA	3	+
chr6	44214912	44214932	TATAATCCTTTTCTTTTCAAG	5	+
chr6	44217208	44217228	AACGTACCCTGACTTTGGTAG	9	+
chr6	44217301	44217320	CATTCATGGAGGCTCTTCAG	4	+
chr6	44218300	44218319	CCTCACTAATGACTGGGAAG	6	+
chr6	44218828	44218851	TTATTCCTCGTCGGGCTCCCTTTG	5	+
chr6	44219479	44219546	AATCCACGAAGACTCCACTAACCGCCGCCGCCTGTCTGAGCTGCTGCGCTATCATACCTCCCAGTCTG	24	+
chr6	44219785	44219803	GAAACGGGGCTTCGAGGTG	4	+
chr6	44219882	44219906	ACCAAGGAGGGTCTGGAGCTGCCTG	4	+
chr6	44221040	44221049	CTATCTTCTG	4	+
chr6	44221250	44221276	CAGAGGAACCCAATGCTGCAGTTCCTG	4	+
chr6	44221378	44221396	TCCCCATGGGCTCCCACTG	3	+
chr6	44414533	44414552	ACAAATTTACCCACCATCTG	4	+
chr6	44489300	44489319	AGTTCTACAGTTCGATAATT	8	+
chr6	49440538	49440563	AAATACAATACCATCTCAACTTCCTG	3	+
chr6	49459909	49459931	ATATTCTTCATAATTCATCACAG	3	+
chr6	52860730	52860747	TGGCAGTCTGCCTTTCTT	3	+
chr6	54577150	54577167	CTTGTATCAGTTTTATGA	6	+
chr6	64289977	64289998	TTTTAACAGCAAGCAACTTCTG	3	+
chr6	64290811	64290831	CAACTTAACAGGGAGGGCCTG	4	+
chr6	64290986	64291009	TAATTTTTTTCCCATACTTATCAG	4	+
chr6	64291114	64291132	ACATCTAATATTTTATATG	3	+
chr6	64291705	64291731	CAAATTAATAATTACATACCTTTATAG	3	+
chr6	71276671	71276691	CTTAGCTGGGTCTCGGCCACG	4	+
chr6	76372973	76372998	AATGAGTCTACTGGACCATTATTAAG	3	+
chr6	83907062	83907080	TTCTACAGTCCGATGATGT	95	+
chr6	90596738	90596760	TCATCTCCAGCAGCTCCTTCAAG	6	+
chr6	100061998	100062018	TCTCCTACTTCAGCGGGCCTG	3	+
chr6	111196309	111196318	ATGGAAGCTG	3	+
chr6	111213503	111213531	TACTTATATACTCTGGATTTCCCAGAGAG	5	+
chr6	111215314	111215332	CCAATTTCTACTTCATACT	3	+
chr6	111216763	111216782	AATCATAATCTAAATCATCG	3	+
chr6	111280412	111280433	ATTCAGACTTCCTCTCAAAATG	3	+
chr6	114181153	114181174	ACTTCTTCGCCCAAGGCCGAGG	4	+
chr6	114182195	114182212	AAGTGGTGCATAACATTG	3	+
chr6	121007810	121007849	ATCTCGGAAGCTAAGCAGGGCCGGGCCTGGTTAGTACTTG	50	+
chr6	126300587	126300609	ACAACATTATTTAACAATAATAG	3	+
chr6	133135881	133135905	ATTCAACTTCACCCGTAACCCACCG	3	+
chr6	133136449	133136467	TGAATGATGACTTTAATTG	4	+
chr6	133137957	133137978	ACTGGCTCCCTCTACTGAACTG	4	+
chr6	133137979	133138011	CCATGAGGAAACTGCCATGTCACCCTTCTGATT	7	+
chr6	133594141	133594158	CCCGATGCTGATGCTCAT	3	+
chr6	138726361	138726380	CCATCCAGACGGGCTTTACG	3	+
chr6	142519632	142519653	CCATCATCATCTTCAACTTATG	4	+
chr6	142519661	142519685	CAACATGCCATCAGGCAACTATACT	3	+
chr6	144537684	144537700	ACCAGGATGGCCGAGTG	7	+
chr6	144537714	144537750	ACTTAAGATCCAATGGACATATGTCCGCGTGGGTTCG	48	+
chr6	150487102	150487119	AGGTTGGTGTGGACTCTG	3	+
chr6	151677067	151677088	ACCAACCTACAATTTTCCCTTG	3	+
chr6	151677176	151677199	TATCATTCTTTACATATTTATATG	3	+
chr6	157351205	157351224	GATTCTACAGTTTGACGATT	328	+
chr6	160170319	160170340	AAATCCCCGTTCCATTCAACAG	4	+
chr6	160176489	160176515	AAAACTCTCTCACACACCAATCAAATG	4	+
chr6	160176946	160176969	TTTTCCTTAAAATACAACACAATG	3	+
chr6	3148966	3148985	AAGCACTGGCTAATTCTGTG	4	-
chr6	3273364	3273378	CTCAAGGACTACTCG	3	-
chr6	4116125	4116145	CTGTGGTGAACTTCTTATCCA	3	-
chr6	6795362	6795381	AACACCTTCACCATTACAGG	9	-
chr6	8080123	8080144	ACTATATACTAATTCCCACTAG	8	-
chr6	8090287	8090307	AAAGGAATTCCTTTATACAAG	3	-
chr6	8102676	8102694	AAATACAGTGCTCAGGGCG	6	-
chr6	11510776	11510792	CTAGTAATTGTGGATCA	13	-
chr6	13802549	13802572	CTACTCAACAAGCAGAAATCATTG	4	-
chr6	15514858	15514875	TCTGACGATCTGACGATC	186	-
chr6	17626315	17626337	TACACCAGCCACTTCTGCTGGTG	4	-
chr6	18258194	18258218	ATCTACACAAACTGCTTTACAACAG	3	-
chr6	20421981	20421998	TTCGGCATCAATATGGCG	6	-
chr6	26027462	26027482	ACATGTCTGGTCGCGGCAAAG	4	-
chr6	26031829	26031854	TCTTAAAACCCAAAGGCTCTTTTCAG	3	-
chr6	26031941	26031969	ACACAAACCTTTGCGCCATCCATGCTAAG	42	-
chr6	26032024	26032048	ACCGATCTTCGCTTCCAGAGCTCTG	9	-
chr6	26032118	26032135	ATCCGCCGCTACCAAAAG	12	-
chr6	26032147	26032174	CCTCACCGTTACCGCCCGGGCACTGTGG	6	-
chr6	26032243	26032270	ACAGCTCGGAAATCCACCGGCGGTAAAG	19	-
chr6	26033641	26033659	TGGCGCGCCGGTGTATCTC	3	-
chr6	26033664	26033682	AACTACTCCGAGCGCGTCG	5	-
chr6	26055969	26055996	AACCCAAAAGGCTCTTTTCAGAGCCACC	34	-
chr6	26056084	26056106	AAGCTGCCAAAAGTGCTGCTAAG	9	-
chr6	26056153	26056179	AAGCCGGCCGCGGCCACTGTAACCAAG	9	-
chr6	26056216	26056232	CTGGCGGCGCAACTCCG	4	-
chr6	26056369	26056395	GTGAGCAAGGGCACTCTGGTGCAAACG	32	-
chr6	26056402	26056420	TATCAAACTTGGTCTCAAG	3	-
chr6	26056443	26056463	CGTTGGCTGCCGCCGGCTATG	9	-
chr6	26056509	26056532	AGCTCATCACCAAGGCTGTGGCCG	8	-
chr6	26056537	26056558	TAAGGCGTCTGGTCCCCCGGTG	6	-
chr6	26056626	26056653	TCCGAGACTGCTCCTGCCGCTCCCGCTG	5	-
chr6	26123904	26123927	ACATATTTGAGCGCATCGCGGGCG	6	-
chr6	26123944	26123983	TCCCGACACTGGCATCTCTTCCAAGGCCATGGGCATCATG	13	-
chr6	26189029	26189054	CCATGGACGTGGTGTACGCGCTCAAG	11	-
chr6	26189160	26189182	CGGCGGCGTCAAGCGTATTTCTG	6	-
chr6	26197136	26197159	ACACCAACCTATGCGCCATTCACG	5	-
chr6	26197212	26197234	ATCTGCGTTTTCAGAGCTCGGCG	7	-
chr6	26199014	26199042	TCTTAACAAAGGCTCTTTTCAGAGCCACC	4	-
chr6	26199459	26199479	AATTCAAAATGTCCGGACGCG	4	-
chr6	26234832	26234850	CTCCTTCAAACTCAACAAG	6	-
chr6	26285374	26285400	CACTCTTATTTTCATTTTCAACCAAAG	5	-
chr6	26285499	26285519	CTGTCACTTACACAGAGCACG	5	-
chr6	26285601	26285642	GCATCACTAAGCCAGCTATCCGGCGCCTTGCTCGTCGCGGCG	18	-
chr6	26285717	26285734	CTTAGTCATGTCTGGCCG	4	-
chr6	26988482	26988497	ACGATGATCGATGATC	3	-
chr6	27100301	27100328	AACGACATTTTCGAGCGCATCGCAGGTG	35	-
chr6	27100356	27100388	CAGGTCCACCCTGACACCGGCATTTCGTCCAAG	9	-
chr6	27106119	27106137	GGGTTGGGGTAATATTCTG	4	-
chr6	27114560	27114585	CCTTCAACATGCCGGAACCAGCGAAG	18	-
chr6	27521208	27521238	AAACCCATTGGGGTCTCCCCGCGCAGGTTCG	94	-
chr6	27618713	27618734	GTCCCTGGATCAAAACCAGGCG	11	-
chr6	27860571	27860588	GCCGTACTGCTCCCCAAG	6	-
chr6	28626044	28626062	CGCATGCTTAGCATGCATG	6	-
chr6	28726184	28726212	GGGGGTGTAGCTCAGTGGTAGAGCACATG	4	-
chr6	28763757	28763776	TGCACGAGGTCCTGGGTTCG	16	-
chr6	28871848	28871869	ATTCCATGGAGACCTCCCCTTG	3	-
chr6	30657874	30657898	AAGGCATGGACATCCCGGTACTTTG	3	-
chr6	30671482	30671504	ATTCACCACCACATCAAAAACAG	6	-
chr6	30681871	30681898	CCCTTTCCATCTATCTCCAAACAACATG	4	-
chr6	30681938	30681960	ATTTCCCACTACACCTCGGGAAG	7	-
chr6	30682866	30682887	ATCCTTGAGGTGTAACGTGGAG	3	-
chr6	31236893	31236914	ATTTCTTCACACCTCTCCTTTG	5	-
chr6	31498121	31498141	ACACTACTGCCCCCACCCCTG	5	-
chr6	31498150	31498175	TTCAGGAGAGGACACCAGGGTGGGGG	4	-
chr6	31498591	31498600	TCAATATTAG	3	-
chr6	31498655	31498680	CACCAAGGGCTTGGCTATCACATTTG	7	-
chr6	31498899	31498924	CTACCAACCTATTTGGCCGAGGCATG	9	-
chr6	31499094	31499119	AACTTCCCAGCCATTGCCATCCACCG	5	-
chr6	31499128	31499148	TTGCCTTGGCCCAGCTACTAG	4	-
chr6	31501603	31501623	ACTTTCCTCCCCTTCAGGGGG	3	-
chr6	31504151	31504226	GCCAAATGATGTTTATTTGAAACAGGAGCACCTCAGTGCAAGGACGACTCTTATCTATCACCCATGACTGATGGCT	61	-
chr6	31508137	31508154	CAAGCCAGAGTTGCTCCG	3	-
chr6	31508167	31508191	TCTCCATCCACAGCTCTGGCTTTCG	13	-
chr6	31508878	31508926	AGCGCTTTGCGCAGTGATGACCCTCATCTATCACCCTTGACTGATGGCT	18	-
chr6	31508934	31508955	GCCATATGATGTTTTCTTTTCG	33	-
chr6	31606872	31606892	CCCTTCCTCATCAGGGGACCG	3	-
chr6	31613211	31613233	CTCACTACACCACCCCCATGGTG	3	-
chr6	31616457	31616474	ACCTTACTATCCCGGATG	4	-
chr6	31617361	31617369	CTCTGTCAG	3	-
chr6	31700110	31700136	ACAATTACTTAACATCCCCCCTCCCAG	4	-
chr6	31749927	31749945	CATTTCCAGGCAGCTGTGG	3	-
chr6	31765805	31765824	TCTCAACATCAAACTAACTG	5	-
chr6	33286458	33286482	ATAACATTTGGAGGAAGGTGGGAAG	4	-
chr6	33288680	33288691	GGATGTGCTTCG	3	-
chr6	33333540	33333560	CCTTCCCCCAGGCAGCTAATG	4	-
chr6	33385325	33385342	ATTCCGGCTCTGGCTACG	6	-
chr6	33541882	33541900	ACTGGCTTCCTAGGCCAGG	5	-
chr6	34256181	34256202	CTTATCCTGGCCCTGGCCAGAC	3	-
chr6	34256322	34256334	GGTGGGGGTTGGG	3	-
chr6	34256586	34256611	CTACTCAGCCAACAATGGCACCCCAG	4	-
chr6	34309447	34309460	TAACCGGCACTCTG	3	-
chr6	36822926	36822938	AATAATAATAATG	3	-
chr6	36822963	36822984	AAAAACACATCCAACAATCAAG	6	-
chr6	38548061	38548078	ACTGCCGTTCCGGCATCG	3	-
chr6	38644061	38644068	TCTTCATG	3	-
chr6	38644410	38644433	CTTTATCTCATTTAATACTCCCAG	3	-
chr6	38644929	38644951	TCCATTTCCCCTTCCTATTTCAG	3	-
chr6	38645041	38645052	TTGAGATTTCAG	5	-
chr6	38645074	38645093	ACAAAATGGCAACCTTAATG	3	-
chr6	38645130	38645151	AAAGGCCTGGCATTTATTCAAG	4	-
chr6	38650599	38650626	ACCCAGAGTTACCACAATGGCAATTCAG	7	-
chr6	38670849	38670868	TCCTTGGGTCCCGTCGTCTG	4	-
chr6	39123624	39123643	CCCACCCCAACTCTGGTGGG	3	-
chr6	41059916	41059934	TACTCATTCTTAATTTATG	8	-
chr6	42179611	42179633	ACATATTATATAAGCGCCTCTCG	4	-
chr6	42188802	42188820	CAAACCGATGCAAACTTTG	3	-
chr6	42924377	42924393	ACGGGAAGGTTTTCCAG	3	-
chr6	42936670	42936690	TCTACGGGGCCCCCCAGGCTG	3	-
chr6	42980172	42980192	CCTTATATTCCTACATTCCAG	4	-
chr6	43023680	43023698	GGGACCCTCATCAACAACG	3	-
chr6	43025839	43025861	TACCAAGTACACCATTACACCAG	3	-
chr6	43244196	43244216	GCGGCGCCGCGCGTGTGCGTG	7	-
chr6	44081784	44081806	ACCAGATACTACTGGCCATCAAG	7	-
chr6	44223307	44223331	CTATGGGGCCACAGCCACATCACCG	3	-
chr6	44279850	44279873	ACCTTTCCCATCATACCTTCTTTG	3	-
chr6	48036681	48036700	GCTGCTCATGCGGTGAGAGC	9	-
chr6	52129090	52129120	CCCTACTTCCCATCCCACACAAACCCAATTG	4	-
chr6	52142333	52142353	ACATCAATATTCTTCTAATAG	3	-
chr6	57060625	57060644	AAACATCTATTATATCACAG	13	-
chr6	74225029	74225048	ACCTACTAACCTCAACCCAG	3	-
chr6	74226545	74226569	AACTACATGGTAATAGGCTTAACAG	4	-
chr6	74226628	74226654	AATCTACATTGCTTTTCTCCTGCAGAG	5	-
chr6	74904111	74904128	ATCACCTCCACTGGTGTG	3	-
chr6	75947658	75947681	CTGGCTGTGGCTTCATTTCCCAAG	4	-
chr6	75975005	75975027	TCTAATTTCTATCAAAACCATCG	3	-
chr6	76183550	76183577	GTTTTCCCAGGGCGAGGCTCATCCATTG	9	-
chr6	80663029	80663051	AAGCTCACTGGCATGGCCCTCCG	8	-
chr6	81497304	81497322	ATCATTAAAAACTATAAAG	3	-
chr6	85448230	85448238	ATATCCCTG	3	-
chr6	86322560	86322579	ATTACACCAGAAGCTTGCAG	4	-
chr6	86387065	86387086	TATCTGTGATGATCTTATCCCG	6	-
chr6	86387305	86387335	AAAATAAGTACGGATTCGGCTTCTGAGATTA	10	-
chr6	86387337	86387353	AAGCTGATAACCTGAAG	6	-
chr6	88265146	88265171	AACTTTTCTCTGGACTTCCCCAGAAG	4	-
chr6	91271341	91271361	AAGGGGGCTCTTTATATAATG	3	-
chr6	91468050	91468067	GTCCCGTTTGTTCCGCCA	122	-
chr6	92384665	92384681	CTTTTAGTGATAGCACG	3	-
chr6	97339127	97339147	ACACTTCTCAATAATCATAAG	11	-
chr6	99831613	99831642	ATACAGAACCATATGGTTCAAATCCTACAG	3	-
chr6	99947545	99947563	AATAGCACCTGGAGTGGTG	6	-
chr6	108532875	108532896	ATACATACTTGTGTGCAGAAAG	4	-
chr6	108532897	108532918	TTTCCAATACTGCACACATAAG	3	-
chr6	108544229	108544249	ACAAATCTTCCTATTTTCAAG	7	-
chr6	109311925	109311950	CTTACAATCTTACTTATAATACAATG	3	-
chr6	109688885	109688903	TAATTTCACAACACCTAAG	3	-
chr6	111631134	111631153	CTACTTACTATATTACCAAG	4	-
chr6	114270149	114270171	ACTGGGTTGTTTCAATCTAACAG	5	-
chr6	114270349	114270366	TAGATGATGAGTCATATG	3	-
chr6	116574504	116574522	TAAATGCCCAGGCTGACAG	3	-
chr6	116599121	116599142	CCCTACATTGGCTCCTGCCAAG	4	-
chr6	116599427	116599445	TCATCCTTCACACTACTTG	3	-
chr6	116599609	116599627	ACCTGTGCTTGGGCATCAG	3	-
chr6	116599779	116599798	ATCTGTGGCCAAATCCACTG	6	-
chr6	116599924	116599944	TCTTTCTACTCCAATTATATG	13	-
chr6	116600715	116600731	GTCGCGGTCATGTGGCG	5	-
chr6	116973257	116973277	ATCACTTTCATTCATCTTTAG	4	-
chr6	122774999	122775018	TTTCATCCTCATACAACTAG	3	-
chr6	127648188	127648208	CAAAAAATACTTTCTCTTCAG	4	-
chr6	129782579	129782597	AAAACCATTTTAAACAATG	5	-
chr6	130534327	130534344	CCGCCTCCCAAGCAGTTG	44	-
chr6	132102088	132102108	ATTCTTACTGGGCTGGTGAAG	4	-
chr6	136597276	136597296	AAAAAAATTATAAACTTAAAG	3	-
chr6	138413309	138413327	TCACTTACATCTATAACTG	3	-
chr6	138765594	138765617	ATAGTCTTGTGGGCACTCGGCATG	3	-
chr6	141734859	141734878	GAATCCTGCAACTGGCACTA	5	-
chr6	144416609	144416631	ACTGACCGCTACACCATCCATAG	6	-
chr6	146119867	146119885	TCCCTTATATGGCAATCAG	3	-
chr6	149833291	149833311	CCAATCAAAAATACTAATCAG	4	-
chr6	153292390	153292409	TAATTATCATACTACTAAAG	7	-
chr6	153304577	153304586	CTACCATTTG	3	-
chr6	156449952	156449971	TGGTCTGGTGAAGTGTTTGG	9	-
chr6	157968066	157968084	AGCATCCTTTGATCTGGTT	3	-
chr6	160103385	160103409	CACTTATTTCATAAACAACTTAATG	3	-
chr6	160105925	160105945	AACGGGGACACTTACAAATTG	5	-
chr6	160200756	160200773	TTATTCCCAATACACTAG	3	-
chr6	160210501	160210518	TGTATCGCTGCCGTCAAG	6	-
chr6	166733483	166733504	TCATTAATATACTTTTCCAAAG	3	-
chr6	170846410	170846427	AAAGGGGGCTGTATACAG	4	-
chr6	170858179	170858201	TACTATACTGGCAATTGCTGGAG	8	-
chr6	170892711	170892735	TAAGTCTGGTGCTCATCTCTGCAGG	3	-
chr7	814726	814741	CCGTATTATCAACACG	3	+
chr7	2102744	2102765	TTACACTGGGACTGAGACACGG	42	+
chr7	2403341	2403355	CACTTCCATATTCTG	3	+
chr7	5632820	5632856	CCCGGTCCCGACTGCCGTTTCCTCATCGTGGCGCACG	7	+
chr7	5643621	5643640	CTTCCAGCTGGAGTTCAACG	3	+
chr7	5644996	5645020	ATAACAAGGTGGCCATCAAGGTGGG	8	+
chr7	6443320	6443334	ACCCTCTTTACCTCG	3	+
chr7	26241960	26241982	TCCCCGCGGATGCGCTGACCACG	5	+
chr7	26242624	26242642	CTCCAACAAAACTACATTG	3	+
chr7	26251905	26251926	ACAAAATAACTACATCCTAATG	14	+
chr7	26252804	26252823	TTACCCCAATTCATTACATG	3	+
chr7	27228432	27228455	TATTTCCTTTTATCGTCAACCCAG	3	+
chr7	30640752	30640761	TTTATCCAAG	3	+
chr7	44246047	44246063	AATACCCATCCCGGGTG	3	+
chr7	44246065	44246084	CCTTTACCTTGCTGGAGAAG	3	+
chr7	44246997	44247014	AATTCTCCAAGCAAGTCG	5	+
chr7	55713472	55713489	CCACAGGTGGCAAATATG	4	+
chr7	56131045	56131071	TTAGATAAGCATATGTTACTTACCTTG	4	+
chr7	68527736	68527759	GGGCGGGGTCCGTCGGCCTTGCGG	54	+
chr7	68669221	68669240	ACTGTAGCTTTGTATTGGAT	12	+
chr7	70255488	70255517	CTAAGGAACGACCCGCTCCACCGGCTCTCG	3	+
chr7	73611207	73611227	AATCAAACCCGATGCTTTCAG	3	+
chr7	75518158	75518177	CGGTGGGATGGGCCCCCATG	3	+
chr7	75689692	75689715	TTAATTCCACCATCCCCATCACAG	10	+
chr7	75689742	75689763	TACAACCCCAACAAAATCTTCG	5	+
chr7	75689786	75689801	CAGAGCCAACACCTTT	3	+
chr7	75693697	75693716	CACTCACTGGGCGGATCCAG	3	+
chr7	75694241	75694259	TACCTACTTCTCCACACCG	9	+
chr7	75695634	75695653	TCTCCTCTTTTGAGGAGAAG	5	+
chr7	81653547	81653566	TATTTTCCGTGGGTGCTGCA	4	+
chr7	84387459	84387477	AATCTTGTATGTCCTATCA	25	+
chr7	90042642	90042666	CATACTTACTCACAGCCCTATTCAG	3	+
chr7	94292743	94292761	TCTCCTCCCACCCCAACCG	3	+
chr7	94293301	94293321	CACAACTACCCAGCTTTCATG	3	+
chr7	94293559	94293580	ATTGGGCAGTGCATTCACATTG	4	+
chr7	94294028	94294039	AATTCCTCTAAG	3	+
chr7	94294330	94294356	CACCACAACCGCCACTCTATTATCCAG	3	+
chr7	94294700	94294719	CCTATCTATTCCAAATTTAG	5	+
chr7	94294772	94294794	ATACCAAACATACCCCACATATG	5	+
chr7	94294890	94294910	AATCCACACTGGTACCGCCAG	9	+
chr7	94295509	94295526	CCAAAATTATCGGTGCAG	3	+
chr7	94295941	94295961	ATCCCATACCCAACTCTTAAG	3	+
chr7	94298478	94298504	CATTTTAGGGTGGGAGGGACTATTAAG	7	+
chr7	94298966	94298987	TTACAATAAAAATTCAATAAAG	5	+
chr7	98479465	98479493	CCTTCTATTAGGCCATGACAGTCAAACTG	11	+
chr7	98961172	98961193	CTCTATTTATGAGGTGGACAAG	3	+
chr7	99634907	99634926	CAATATATACCCTACCCTTG	3	+
chr7	100275402	100275423	ATGACAACCAAATCATCACCAG	8	+
chr7	100304885	100304908	ACACTCCTCCACTTATCCCCTCCG	4	+
chr7	100468287	100468305	TTCTACATGCCGGGCCCAG	3	+
chr7	100478933	100478958	TAGTCGGGGTGAATATCGGGACTATG	5	+
chr7	100479324	100479339	CCTATGCTGGGGGGGG	3	+
chr7	100484557	100484575	ATCAACGTGGAGCGGGATG	4	+
chr7	100484680	100484694	CTCCTCCTTTACCTG	3	+
chr7	100485341	100485359	CAAACATATCTTCAACAAG	6	+
chr7	100799887	100799904	CTATTATTCAGCCGGCAG	3	+
chr7	100802352	100802370	GACATCATCTTCAACTTTG	4	+
chr7	102940683	102940710	ATCTCAATGCCTATACCTCCAGAGAGCA	5	+
chr7	102950822	102950843	TCTTTCAACACTTCCTACACAG	4	+
chr7	103002436	103002456	ACCCAAAATACATTATCAACG	6	+
chr7	103008560	103008588	TTAATAACCAATTCATAAACAAATAAATG	4	+
chr7	107398826	107398834	CACCATATG	3	+
chr7	107543932	107543955	AACAACTCTCATTATTACCATATG	5	+
chr7	111928989	111929007	TGGCAGTCTGCCTTTCTTA	3	+
chr7	115890467	115890486	AACATTCCTGGAGGGGATAG	4	+
chr7	115891845	115891868	AAGGTGACCCAGCCATCTATGCCG	3	+
chr7	115891970	115891992	CTATACTGTGGCAGACATTACTG	4	+
chr7	115897393	115897412	GTGACCTATAACAATTTCAG	4	+
chr7	116200862	116200881	ACACTTTAATTACCAACCTG	3	+
chr7	126545864	126545883	ACTAAAGTGCTTGAGAGAAC	5	+
chr7	128337595	128337611	CCGGGTGCTGTAGGTTT	4	+
chr7	128503049	128503075	AACCGCCATCCCAATTTCCTGGTGGTG	9	+
chr7	129760632	129760642	CATCCCATTTG	3	+
chr7	134643014	134643031	ACTGGAGCAGTATACCAG	3	+
chr7	139030272	139030295	CCCAACATGAGCTTCATTTCCAAG	3	+
chr7	139030493	139030511	AATAATTTCTATCAATATG	7	+
chr7	139044834	139044856	GAGCGCAGTCCGGACTCTTCCCG	3	+
chr7	139102308	139102326	ACATCGATCTCGCTCCATG	4	+
chr7	139104124	139104147	CAAATGCAGAGAATGAGGAGGGAG	4	+
chr7	139105280	139105298	TCTTTCCCCATCTACTAAG	3	+
chr7	141443741	141443759	TATTCCGGCCAGGCCTCAG	5	+
chr7	142997366	142997385	TTCATCCAGGCCTGCCGTGG	3	+
chr7	143080209	143080220	TTTACTCCTGTG	3	+
chr7	146059588	146059607	GGGTCAAGTGATTAAGTGCA	93	+
chr7	148751104	148751123	AACTACCTGGACTTCCACTG	3	+
chr7	149571158	149571173	ACGGCGCACTCATTCG	3	+
chr7	149902658	149902676	CACACTTTTCTAAAAAAAG	3	+
chr7	150068728	150068748	TGCATCTGCGGGCCCATTCAG	4	+
chr7	155100528	155100543	TTCACGGTCACGCTCG	3	+
chr7	157000197	157000219	TCATTCACTAATTTCCATACATG	3	+
chr7	157018147	157018164	ATGGTCCATTTCTGGATG	3	+
chr7	5567369	5567385	CTTCTAGGCGGACTATG	3	-
chr7	5567480	5567498	TACTCCGTGTGGATCGGCG	5	-
chr7	5567963	5567992	AGCTGCCTGACGGCCAGGTCATCACCATTG	18	-
chr7	5568006	5568035	ATGGCCACGGCTGCTTCCAGCTCCTCCCTG	10	-
chr7	5568215	5568244	ACGGGGTCACCCACACTGTGCCCATCTACG	8	-
chr7	5568248	5568273	TACCACTGGCATCGTGATGGACTCCG	5	-
chr7	5568284	5568317	TACGTTGCTATCCAGGCTGTGCTATCCCTGTACG	18	-
chr7	5568878	5568904	AAATCTGGCACCACACCTTCTACAATG	3	-
chr7	5569186	5569238	CAAGGCCGGCTTCGCGGGCGACGATGCCCCCCGGGCCGTCTTCCCCTCCATCG	15	-
chr7	5569258	5569278	ATATCGCCGCGCTCGTCGTCG	6	-
chr7	5570159	5570183	ATCCGCCGCCCGTCCACACCCGCCG	4	-
chr7	6502243	6502260	TTCAAATTTATTCCCACG	5	-
chr7	6730867	6730889	TCATACCTCACTATACATCATAG	6	-
chr7	14929698	14929715	GTATGGAATGAAAAGACT	3	-
chr7	23544993	23545010	TTATTATACTCTTAAAAG	3	-
chr7	23556082	23556107	TCCAGATCCCACTCTCACTCTCATAG	4	-
chr7	24542681	24542696	TTATAGTGACGTTGCT	3	-
chr7	25162707	25162732	TTATTCAACACCTCTCACATCTTACA	3	-
chr7	25989542	25989563	TCAGTGCACTACAGAACTTTGT	3	-
chr7	26231468	26231489	ATTTAATAAAATAATTCTAAAG	5	-
chr7	26231527	26231548	TTTTCCTTTAAAAAAATTTAAG	4	-
chr7	26231709	26231730	ACAGTTTCTTAGCTTTTTAATT	5	-
chr7	26231765	26231789	ATTATTTAATAACATTACCTTACTG	27	-
chr7	26231932	26231949	TATAAATAGGAGAGGATG	9	-
chr7	26232121	26232160	TTATGGTGGGAGGAGCCGATACTGAGCTTCTTCCTATTTG	6	-
chr7	26232877	26232895	AACATGGGGGGACCATATG	9	-
chr7	26232920	26232959	AAATTATAACCAGCAACCTTCTAACTACGGTCCAATGAAG	16	-
chr7	26233210	26233232	TGGGGGCTACGGAGGTGGTTATG	5	-
chr7	26235467	26235508	GATTTGGGGATGGCTATAATGGGTATGGAGGAGGACCTGGAG	19	-
chr7	26236045	26236086	GGGATTCACGTGGTGGCGGTGGAAATTTCGGACCAGGACCAG	22	-
chr7	26236246	26236273	AAATACCATACCATCAATGGTCATAATG	70	-
chr7	26236466	26236484	AAAAGAGGCTTTGGCTTTG	6	-
chr7	26236490	26236511	ATAATTACTGATAGGCAGTCTG	16	-
chr7	26236541	26236564	AACATCACCTTAGAGATTACTTTG	9	-
chr7	26236607	26236629	AAAACCAGGGGCTCATGTAACTG	11	-
chr7	26236964	26236993	CAAGACCTCATTCAATTGATGGGAGAGTAG	17	-
chr7	26237009	26237055	ATCAAGAGGATTTGGTTTTGTAACTTTTTCATCCATGGCTGAGGTTG	26	-
chr7	26237062	26237080	TAATGAGGGATCCTGCAAG	3	-
chr7	26237319	26237337	TTCCGTAAGCTCTTTATTG	5	-
chr7	26240230	26240252	ATCTCTCTCATCTCGCTCGGCTG	25	-
chr7	26240283	26240299	TCTCACTACAGCGCCAG	4	-
chr7	27203390	27203408	CCCCTATACAAAACACCAG	6	-
chr7	27203430	27203440	CTTCATGCGCG	4	-
chr7	27211663	27211673	TACCTTACTCG	3	-
chr7	27213259	27213281	CCTTTCTCAGGCCTACGGCACCG	5	-
chr7	27213872	27213892	CCAAATTATCCCACAACAATG	4	-
chr7	27535662	27535682	ATTTGGTATCTGTGCTTTGCT	5	-
chr7	30544305	30544329	GGATATGGCCAACTCGGGCTGCAAG	4	-
chr7	33074265	33074283	ATTAAGTCATCGTCAGTTT	6	-
chr7	40172684	40172701	ATACTCAAACATTCACAG	11	-
chr7	40172759	40172787	AAATTATTTCAAGCCTTCAATGCTTGAAG	3	-
chr7	40173846	40173869	CAATTCGGCTACTCCCCAGGGCAG	5	-
chr7	40174099	40174122	TCCGGGTGGAGGAGGTTGGGGTAG	3	-
chr7	42957020	42957043	ACACTTATAAATCCTAATAAACTG	8	-
chr7	42964350	42964375	AAAACTAGCTCAACAATACTATCTTG	3	-
chr7	42971717	42971741	ACAGCTTTTCGCTGACTACATTCAG	5	-
chr7	43165701	43165718	TCCTCGTCAGTACAGTGG	4	-
chr7	43678940	43678961	AAACTCCTATTATAAATTTAAG	9	-
chr7	43679122	43679149	TCCATCCTTCCCTCATCTCTACCATATG	3	-
chr7	43906274	43906297	AACAATCCCCTTTTTTCCATCAAG	5	-
chr7	43906386	43906408	TACTACTTCCTCGTGGGCTACAG	7	-
chr7	44156783	44156801	TTCTGGTGGAGGACTATTG	3	-
chr7	44621703	44621718	CTCTACTTCCACATCG	3	-
chr7	44868626	44868646	TAACTAAAATTTCTAAAATAG	3	-
chr7	44871913	44871933	CATTCAAATATAACTCCAAAG	4	-
chr7	44874133	44874156	ATCCCTCACATCCACAAATCTCTG	7	-
chr7	44875137	44875160	ATTCTCTTATCAAGGCTACCATAG	8	-
chr7	44875192	44875210	TATCACTCCGCGTCACTTG	4	-
chr7	44921010	44921031	ATTTCACTGATCTTCACTCCAG	3	-
chr7	44921433	44921451	CTTCACAATCCTTCACCAG	3	-
chr7	44924224	44924239	GGCTGCAACAAATACG	3	-
chr7	44924768	44924787	CCAAGGGCCGCTTCCTCAAG	4	-
chr7	45022726	45022745	TTTGGGTGCCAGGTTCTCTG	6	-
chr7	45022847	45022867	CAAGCCTTGGCACCTTAATTG	7	-
chr7	54823473	54823500	ATCCATATTCCTATTAATAACATCATTG	3	-
chr7	56078931	56078949	CGCCCAGCCAATGTCCTAG	4	-
chr7	56171965	56172011	TCTGCTGTGGGGCACACATTGGGTCACGCCATTACTGGGGGCTTCAG	8	-
chr7	56174149	56174156	CTCTTCGG	3	-
chr7	63602604	63602621	AACTGGCAGGTATTCCCG	14	-
chr7	72877398	72877416	ATTCACTCTATTCATCTAG	3	-
chr7	75958987	75959012	ACACCCTCAACGAGGACTCCTACAAG	3	-
chr7	75988136	75988153	TTCTCCGGCCAGACCCAG	3	-
chr7	85320946	85320962	GATCTGTCCTTAGTACG	4	-
chr7	86415608	86415625	ATGCGTAGCTGATCTGAG	4	-
chr7	92235105	92235126	AACCTTCCTACCTATTCTAACG	3	-
chr7	94257575	94257596	ATATCCAAAGGACACCATATAG	3	-
chr7	97481502	97481518	ACTGTGGGTAGATAGGG	5	-
chr7	97481662	97481700	TCAAGTCTTTGAACGCCATTACCCAGGCCGGGCTGACTG	11	-
chr7	97484665	97484683	TTACATATATTTTCACAAG	4	-
chr7	97484700	97484721	ATCTTCTCTGGAGAAGGATCAG	7	-
chr7	97488217	97488237	TCAGGATCCTTTTTAATAATG	3	-
chr7	97488612	97488632	ATTTAAAGCCAAATGGCAAAG	22	-
chr7	99027211	99027231	ATGTGCCTCGATGTGTTCAAG	3	-
chr7	99027262	99027282	AAAACATACCACGCGCTGCTG	3	-
chr7	99032547	99032566	ACTATTCCGCAAATCCGCAG	4	-
chr7	99055849	99055868	ATCCTTTCATATCCTAATAG	5	-
chr7	99056811	99056830	ATTACCATGGTGCTGGCATG	5	-
chr7	99057719	99057740	TCCTAGTGGCATTTTCGGAGCG	4	-
chr7	99690584	99690605	CTCAATGTCTGGCAGGTCAATG	5	-
chr7	99690697	99690714	ACTGGTCTCAGGGGGCCG	4	-
chr7	99690923	99690948	ACTCTCTTCTAGGAGACAAGGGGCAG	6	-
chr7	99691194	99691215	CATTGCACTTGTCTCGGTCTGA	3	-
chr7	99691833	99691851	CCACCTATACTTCTGCCCG	3	-
chr7	99693058	99693081	CATCACCTATGTGCACCAGCACAG	4	-
chr7	99693426	99693445	ACCTCCTCTGGCTGATTCAG	6	-
chr7	99693474	99693510	CTACAACCCTCGCCGCAGCCTGGAGCAGAACATACAG	7	-
chr7	99693554	99693573	CATTCTCACCACACTCAATG	8	-
chr7	99694942	99694963	TCTCAGCTCCTGTCATACATTG	3	-
chr7	99696222	99696244	GCTCCAGATTCATCAAATTCCAG	3	-
chr7	100887340	100887358	TGAGTACGCCTGGTGCCTG	6	-
chr7	102309393	102309412	CTTATTCACCATCAACAAAG	3	-
chr7	102956492	102956510	AACATACATTCTTCCTCTG	3	-
chr7	102957311	102957331	ATCTACAATTACTAATTAAAG	3	-
chr7	105733478	105733498	CTACTGGTCACAATATTATTG	3	-
chr7	108202720	108202740	CAAATACTTAATTTAATACAG	3	-
chr7	108204652	108204672	AAAACCATTTTACAACATATG	4	-
chr7	112757291	112757314	CAACAAACATACATTTATAAATTG	3	-
chr7	120989514	120989533	TCTTATTACTGGGCGGACTG	3	-
chr7	121080952	121080972	CCACACCAAACCCTACGTCCG	3	-
chr7	128038502	128038520	ACAAATACCGTCTGGACCT	3	-
chr7	134133220	134133239	TGCCACCCATATCTCACTCA	4	-
chr7	134848526	134848549	CTGGGAACTCATTACTGGGTCAAG	3	-
chr7	135612340	135612360	ACAAATTCACAACACTTAATG	5	-
chr7	135614528	135614545	AAATTCATAACAAATCCG	5	-
chr7	135661867	135661889	CTCATCTTCTGCCCGGCCAACCG	3	-
chr7	137600700	137600722	ACTTCCCTTCAACATCCATCAAG	3	-
chr7	139670838	139670857	GATTCTGTCCTAGGCCACCA	18	-
chr7	140158830	140158850	TCCTGCATCCAATGGATGCTG	3	-
chr7	140710259	140710280	TATCCAAATCACCACACTTACG	3	-
chr7	151722323	151722341	TAGCGGGATCGCGCCTGTG	6	-
chr7	156799215	156799231	ACCTGTCGCGGCCCAAG	4	-
chr7	156803141	156803164	CAAATAACCACCATAACAATACCG	4	-
chr7	158480057	158480080	ATCCACGGGACCATTAAAAACCAG	3	-
chr8	8645160	8645178	TCTAACTGTAAGGAGGACG	6	+
chr8	17423398	17423409	TCCTAAAATACG	3	+
chr8	17427734	17427753	TAATGGGCCCTTTATCTTTG	3	+
chr8	19676615	19676636	TCCCATACCCTTCCCAACACTG	3	+
chr8	20068743	20068761	CATTTCGGCCATCGATGGG	4	+
chr8	20073924	20073944	ATATCACTCACCCCATCCCAG	3	+
chr8	21842206	21842231	TTGGACCAGCTGTCCACCATTGGGCG	4	+
chr8	22423978	22423995	CTACCCTTCCTCAACCCG	3	+
chr8	22471904	22471923	TACTGCTGCTCTCTTCCCCG	3	+
chr8	23148926	23148947	ACACATCCTCCTTCGTGGAGGA	6	+
chr8	25364212	25364231	ATCCAAATACAAATATAATG	3	+
chr8	25940098	25940116	CACTGGTCCTGTAAACCAG	8	+
chr8	26220326	26220347	ACATGAGGGCATCTGCCCTCTG	8	+
chr8	26227665	26227685	ATCTTACAATAATTTCTTCAG	3	+
chr8	26229597	26229615	CTCTACTACAAATATTATG	3	+
chr8	27657092	27657112	AATCCCCAAGCTCTACGGAAT	7	+
chr8	29077666	29077687	TACACAACTCACTCCTTTAAAG	7	+
chr8	30209795	30209815	TATTTGGTCAGTCTGGGGCAG	3	+
chr8	30210603	30210628	CCTCAAGATGGCAGTCACCTTCATCG	6	+
chr8	33371011	33371035	AGCGTGATGATTGGGTGTTCATACG	5	+
chr8	37553510	37553529	CCCGCTGGATCTAACCCAAG	4	+
chr8	37553633	37553649	AACCGGCTCCCGATCAG	5	+
chr8	37553670	37553689	CTCACACCGGTCACCTCCTG	5	+
[truncated: 3,259 more rows]
