# Supplementary material for: Advancing the functional utility of PAR-CLIP by quantifying background binding to mRNAs and lncRNAs
Source: Genome Biol. 2014 Jan 7;15(1):R2. doi: 10.1186/gb-2014-15-1-r2 (PMC4053780; doi:10.1186/gb-2014-15-1-r2)
Supplement: Additional file 28 — Is a table of re-analyzed PARalyzer output for groups indicating all sites utilized by PARalyzer for the C22ORF28.rep1 library from [38]. [file gb-2014-15-1-r2-S28.gz › C22ORF28.rep1.groups.csv]

chr1	566762	566789	ACTCTTACCCCCCTCTCTCCTACTCCTG	1	+
chr1	757487	757502	CTACCTGGCTGTCCAG	1	+
chr1	789273	789304	ATGAACCCTGACCCATTAGGCTTTGGCTACAG	2	+
chr1	790457	790476	CAATTCCGGGTGACATCCAG	1	+
chr1	790575	790603	AACCCAGCTCCAAAGCGTATGTGTGCATG	1	+
chr1	846611	846638	CCTCCCTCTGGGGCGGGCAGGCAGCACG	1	+
chr1	847508	847525	CTGGGTCCCCTCCTTTCT	1	+
chr1	859644	859663	GCCTGGCGGGCGGCGCGTAG	1	+
chr1	860156	860175	CATCGAGGTGGAGTGCGGCG	1	+
chr1	860225	860249	CCCGTCCATCCGCCACCGCGGCGAG	1	+
chr1	861325	861345	TCCAAGGGGATCCTGCAGGTG	1	+
chr1	863205	863230	GGGTGGGTGGCAGGGAAGCTGTCCTG	1	+
chr1	864566	864590	CAGGGTGCCGCGGGCACGTCCGCCG	1	+
chr1	874450	874467	CCCCCCGTATCAGCAGCG	1	+
chr1	874703	874720	ACCATTACCGCCGGCTTG	1	+
chr1	875667	875684	CGCGCCGCCGCCCCCCCC	1	+
chr1	877559	877587	CCTCACGTCGCCCTGGGCCCCCATCTCAG	1	+
chr1	877791	877812	CTACGGCTTCCTGCCCCCCGCG	1	+
chr1	877956	877972	ACCTCCTGCGGCAGAAG	1	+
chr1	878254	878276	CTCGGAAGACGAGCCCCCCAAAG	1	+
chr1	879310	879325	TTTTCTACGTGGCCAG	1	+
chr1	879477	879501	AATGGGACCTTGGCTCTACTTCCAG	1	+
chr1	879634	879654	CAAAACAAAAAATTTTAAAAG	1	+
chr1	892383	892401	CCATCCTCCTCCTCACTGG	2	+
chr1	898239	898259	CACCAGCCGCACACGTCCCCG	1	+
chr1	898580	898602	CCGGGCCCGGGTGGGAGTGGCTG	1	+
chr1	902648	902666	CGCGCCGGCCTCCTCCCAG	1	+
chr1	905778	905794	TCCAGCTGCGGTTCCAG	1	+
chr1	918518	918532	ACCACACACGGTGCG	1	+
chr1	931030	931048	CCCCAGGGCCCTTGCCCCG	1	+
chr1	935763	935792	AACGGGGCCCGGGACCCCCGGGGCTGGGCG	1	+
chr1	935881	935906	AAATTCCCCCAGTGGCGCAGGGTCCG	1	+
chr1	936502	936529	CACTCGGGGTCCCCGGCGGCCTCACGCG	1	+
chr1	938964	938987	GAGGGAGCACGCCCTGGCCTCAAG	1	+
chr1	938992	939010	GGCCCCGTGGAGGAATCAG	1	+
chr1	939412	939431	ACATTCACACGCCAGTGGGG	1	+
chr1	940752	940774	TCCCTCAGCTGCCGGGCTCTCTG	1	+
chr1	944496	944521	ACAATCTTGGTCATTTAGTCCACATG	1	+
chr1	945270	945299	TCCTCCCACCTCAGCCTCCAAAGTAGCCAG	1	+
chr1	949253	949281	ACAGGAGGGAGCACTGTCCCTGGGTACAG	1	+
chr1	949344	949360	AACCTGTGTGACGCCTG	1	+
chr1	949872	949889	CATCCGAGCAGGATCAAG	1	+
chr1	956031	956045	CTACCGGCCGAGAAG	1	+
chr1	956406	956431	CTGGGACCCCCACCATCTTCTCCTAG	1	+
chr1	957844	957863	TGCGTGGTGGGGGGCTCGTG	1	+
chr1	960007	960020	CCGGACACCGCCTG	1	+
chr1	966939	966957	TCCCCTGGCCCAGCCCAAG	1	+
chr1	968422	968445	ACCCCCATTCCCCGCCCCGGGCCG	1	+
chr1	969504	969524	CTTCCGCCTCTGCCGGGGACG	1	+
chr1	972533	972561	TGGCTGGGGCCGGGCAGGGCCAGGGCAAG	1	+
chr1	981836	981856	CTCCTCCTGAGCCAGGCACTG	1	+
chr1	982123	982142	GGGATCAAGGACTTGGGGTG	1	+
chr1	982264	982284	CTACAACTCCGCGTTGGGCTG	1	+
chr1	983603	983621	TCGGCCCCCGGCCCCCCAG	1	+
chr1	984303	984316	CTCCGCGCCTACCA	1	+
chr1	988468	988489	TACTGGGGCATCCAAGCCCCTG	1	+
chr1	991073	991099	CTGGGTATCTGGGCCTGGCCATGGCTG	1	+
chr1	994789	994804	CCCCCCTCCGGCCCCG	1	+
chr1	1002074	1002091	CCGTCGGGCCTGGGGGAG	15	+
chr1	1040882	1040905	TCTCAAAAAAAAATAAATAAAAAG	1	+
chr1	1056645	1056660	ACCAGGACGTGCGTGG	1	+
chr1	1057943	1057958	CCCCCGACGGCCCCCG	1	+
chr1	1067085	1067100	CACGCCCGGCCCCTCG	1	+
chr1	1073517	1073530	AGGTCGTGCCCACG	1	+
chr1	1077289	1077303	CCCTCGGCTCCACAG	1	+
chr1	1095611	1095625	GGGACGGTCGGGGGG	1	+
chr1	1102540	1102561	TAATACTGCCTGGTAATGATGA	1	+
chr1	1114286	1114302	CCGGCACCCAGGCCGAG	2	+
chr1	1132750	1132770	CACCCTCCCCACCCCCTCCAG	1	+
chr1	1153610	1153625	GATGGAGCCCGGCCAG	2	+
chr1	1159230	1159242	CGGCGCGGAAGTG	1	+
chr1	1168131	1168147	ACTCCTTCGCGCGGCTG	1	+
chr1	1168208	1168232	GGCTTCTTCTCGGGCCGCGGCCGCG	1	+
chr1	1168290	1168307	CCTACGCGCTGGGCGGCG	1	+
chr1	1168684	1168705	ACCCGGCGGCGCCTTGGGGCAG	1	+
chr1	1168722	1168739	CTACGCCCGGGCCCCAAG	1	+
chr1	1168795	1168821	ACCCCTGGGGGTTGCCGGGGCAGCGCG	1	+
chr1	1168907	1168930	ACCGGCTCACGGGGCTGGGCTCCG	1	+
chr1	1168952	1168969	TGGCGTTTCTCACGTCTG	1	+
chr1	1169187	1169207	TCAACCCCGCTGCTGCCCGTG	1	+
chr1	1169965	1169981	TCTTGGACGAGGACTCG	1	+
chr1	1173275	1173293	CCTCAACCGCCTCACCCAG	1	+
chr1	1181358	1181380	TCTTTGTGAGGACGCCCGGCCTG	2	+
chr1	1190945	1190962	CCACGGTCCACCACCAAG	1	+
chr1	1208920	1208935	GCGGCGGGCGCGAACG	1	+
chr1	1214621	1214638	CCGGTCGTGGACGGGTCG	1	+
chr1	1226644	1226662	TGCTCTCGGCCATGGGCAG	1	+
chr1	1244865	1244883	TTCCACGCTCGTCACGCAG	1	+
chr1	1244953	1244982	AACGCAACCTATGCTGGACTCTCCCGGCAG	1	+
chr1	1247414	1247437	ACCAGCAGCACCTTGGTGCCTGGG	1	+
chr1	1250629	1250647	CGCATTTGGGCCCAGAACG	2	+
chr1	1255173	1255186	CGCATAGGGGAGCC	1	+
chr1	1262637	1262663	GGCACCATCTTCTCATTCATCTCCAAG	1	+
chr1	1262671	1262690	TCTCCAAGCTGCGGATCATG	1	+
chr1	1262994	1263014	CCCACACGCGAGGTCTTCCTG	1	+
chr1	1263306	1263329	AAGGTGGCGACCAGCCCAGAAGAG	1	+
chr1	1271845	1271860	CACGGCCCGGGGCCCG	1	+
chr1	1284515	1284533	CCCGCCCGCCTGCGCCCCG	1	+
chr1	1284738	1284755	TGCGCCCCTCGGGCCGCG	1	+
chr1	1285207	1285228	GGTTCTCCGCAGGGCAGGGGAG	1	+
chr1	1287051	1287068	GCCCGGACAGCTTAGCCG	2	+
chr1	1295029	1295045	AGGGGAACCTGCGGCTG	2	+
chr1	1326203	1326215	CCGCACGAAGACG	1	+
chr1	1326762	1326776	CGCTGGCGGCAGGCC	1	+
chr1	1334567	1334581	CCTGTCCCCGATCAG	1	+
chr1	1335073	1335102	GGTCAAGGGGGGCCATCTCGGTGGGATCTG	1	+
chr1	1335576	1335591	TCATCACCTGCGGCTG	1	+
chr1	1336684	1336707	ACTCCCCAGCAACTGCTGGCAAAG	1	+
chr1	1337325	1337350	ACATCATCTGTGAGGCTCTGTCCCAG	1	+
chr1	1337353	1337372	AGACAGGGCCATCCCTCATG	1	+
chr1	1338581	1338605	TACTACCTGTGACCTGTATGCTTTG	1	+
chr1	1343750	1343775	ATACTTGGATATTTTTTAAATCATAG	1	+
chr1	1351137	1351156	CTCACATCCGCTCAGGGATG	1	+
chr1	1372466	1372486	TGGGCAGTCGGCCATACACCG	1	+
chr1	1377763	1377787	ATCCACGTGGCAGGTGTTCAGAAGG	1	+
chr1	1418131	1418148	CCTGCTGGGCTCGGCTGC	1	+
chr1	1421573	1421588	GCTGTATGGGCCACCA	1	+
chr1	1430929	1430947	ATGCTGTCCAGCAGTACCG	1	+
chr1	1453581	1453597	AACACACCCCCATACAG	1	+
chr1	1468857	1468879	TGCCACCACTCATGTGCCTCAAG	1	+
chr1	1469916	1469937	TGCCCCGATCTTTCACACACTG	1	+
chr1	1483095	1483120	ACAGGCTCAGGGCCACGGGGAGGCTG	1	+
chr1	1486347	1486363	ACACATCCACCCCCCAG	1	+
chr1	1489123	1489143	ACCACGCCACTGCACCTCCAG	2	+
chr1	1535040	1535054	AAGCGCGTGTAGGCG	1	+
chr1	1539367	1539388	ACTTCCTGGGTCCCATCCCAAG	2	+
chr1	1556591	1556610	GGGCCCATGGGGAGGGCCTG	1	+
chr1	1557272	1557287	CTCGGGGGACAACCTG	1	+
chr1	1560458	1560479	ATGGTACCACCAATGTGTACCG	2	+
chr1	1561571	1561586	CACCTTTGAGGAGGCG	1	+
chr1	1567450	1567469	GCCCCGTCTCCCTCCCCCCC	11	+
chr1	1572292	1572307	CCACAGGGTCACCACG	1	+
chr1	1596981	1597002	GGGATGGGCTCGGCGGACACAG	1	+
chr1	1600042	1600055	TGCCTCGAGCGGAC	1	+
chr1	1609480	1609501	TTCGGGGGAGGCTGTGCATCTG	1	+
chr1	1690308	1690323	ACTGCGCCAGCCACCG	1	+
chr1	1839837	1839854	ACCGAGCTGGGACCTCTG	1	+
chr1	1911121	1911134	GCGTGACGAGGCTG	1	+
chr1	2007088	2007112	ACTCACCTCTGGGCTCCGGGCTCTG	1	+
chr1	2007736	2007763	CAGGGGGAAGTGGAACGTGCGGCCACTG	1	+
chr1	2026557	2026576	ACATCACCACTGGGTCCCAG	1	+
chr1	2029322	2029343	AGGTGGAGGTCTCATCCTAACG	1	+
chr1	2080322	2080340	TCCTCATCCCGGAAGCATG	1	+
chr1	2082398	2082417	AGCTGGTGCATGATGACGAG	1	+
chr1	2090704	2090717	CGGGTGGCGGAAAA	1	+
chr1	2103745	2103766	CCTGGGCCCTGGTGACACAACG	2	+
chr1	2124512	2124530	ATCATTCACACCACCCCAG	1	+
chr1	2154462	2154478	CAACCCCCCCACTCCAG	1	+
chr1	2159874	2159897	CGGCGCGCGCCGGGGCATGCCCCG	1	+
chr1	2160229	2160250	CGGCTGTTTCCAGCCGCACCCG	2	+
chr1	2160328	2160349	CTGGGCGCAGGAGGCCTACAAG	1	+
chr1	2160530	2160550	ACCATCTCGTGCTTCGTGGTG	1	+
chr1	2160636	2160660	ACGAGCTCCACATCTACTGCTCGCG	3	+
chr1	2160693	2160715	TCATGGGCATCCTGCCCTTCTCG	1	+
chr1	2160911	2160925	CTCTACAGCAGCCCG	1	+
chr1	2164943	2164967	GGCTGGCGTGGGTCTCAGTGGGCTG	1	+
chr1	2165074	2165092	AGGCTGCCCCTGGCCCCAG	1	+
chr1	2171941	2171962	CGGGTGGTGGCTGGTTGTGGGG	1	+
chr1	2172553	2172575	CGGGCTCCATCACTTCACTCCAG	1	+
chr1	2176547	2176562	CCCCAACACCCACCCG	1	+
chr1	2180522	2180535	GCGGTCGAGTGCTG	1	+
chr1	2184705	2184732	TATCACGGGCTCCAGAGCACCCAGGTTG	1	+
chr1	2199643	2199661	TCCTTGGGGGCCGGCGTCG	1	+
chr1	2208399	2208417	GGGCATTGGGGAGATTCCG	1	+
chr1	2209609	2209625	GGTCCCAAAGTGCTGCT	1	+
chr1	2213960	2213978	CAGTGGCGGAGATCTTCAG	1	+
chr1	2214241	2214259	GCCCAGCACATGCTACTAG	1	+
chr1	2221640	2221656	CCTTTGCCCCAGGCAAG	1	+
chr1	2227033	2227056	TCATTCCATAGAAGTAGAGCCACG	1	+
chr1	2228523	2228541	AATGTGGCAAGATGGTCTG	1	+
chr1	2230458	2230481	AGGTTCACAGCAGGCTCTATGTGG	1	+
chr1	2232673	2232698	CACCCTGCGGTCAGGGCCTCCGCCAG	1	+
chr1	2234429	2234445	CCTCCGGCCTCCATAAG	1	+
chr1	2234457	2234480	ATGACACCTCTTCCCAGTCCCCCG	1	+
chr1	2234757	2234781	TCTGCTTTCCGACCCTGGTCCCCCG	1	+
chr1	2235479	2235507	TGGCTGCCCCAGAGGAGGACAAGGACTCG	1	+
chr1	2238502	2238522	CTATTTAAAACCAGTAAGGAG	1	+
chr1	2238558	2238584	ACTAACTTCTAAAAGCCCCAACACATG	1	+
chr1	2238908	2238926	ACGGTCTTCGGCTCCTCTG	2	+
chr1	2238969	2238989	ACCTGCGTCGGGTGGTGACCG	1	+
chr1	2241402	2241429	CTCCATCTCTACCTTTAACATCACCCAG	1	+
chr1	2244177	2244195	CCCCACGGAGCCTCCGCTG	1	+
chr1	2246062	2246078	CCGCGCTGGGGGGGTGG	1	+
chr1	2249498	2249511	CCGTCCCGGGCTCG	1	+
chr1	2257938	2257953	CACAGACGGCGAGCAG	1	+
chr1	2286642	2286660	GAGAGCTATTCCACCTATG	1	+
chr1	2323332	2323355	TGCCCCGCCGTCCTCCTTCCCGCG	1	+
chr1	2323573	2323590	TCGCGCCTCGGGGTCGGG	1	+
chr1	2323705	2323742	TCCGCATCCCCTGCTTGGCATCTGGGGGAAGCGGGCAG	2	+
chr1	2325054	2325077	AGGTGCTGTTGTCCCATTTCACAG	1	+
chr1	2325501	2325524	AACAATGTGACGGGTGGCTTTCAG	1	+
chr1	2325670	2325694	CCCCTCGGTCTCCTTGAGCAGCCTG	1	+
chr1	2326016	2326040	AGAACAATAAGACTGACCCCAACTG	1	+
chr1	2327229	2327246	AATGTCTGAAGGGGACAG	1	+
chr1	2328555	2328573	ATTTATCAGTCCTGGCTAG	1	+
chr1	2328574	2328593	ACAAGTCCACACCCTACACG	1	+
chr1	2328612	2328638	ACACTGGGCCTGAGCTTTGTCTACATG	1	+
chr1	2330851	2330880	CAGGGTTGGTACATTGTGACCTATGCCTTG	1	+
chr1	2331662	2331690	CTGTCAGGGAGTAGGGTATGCTCTCACTG	1	+
chr1	2332332	2332361	AATTCCGCCCCTTCATTCGAAGGCTCCCAG	2	+
chr1	2333685	2333736	TACTTTCTTCGACGCTTTCAACGTCCCGGTGTTCTGGCCGATTCTGGTGATG	4	+
chr1	2333757	2333781	TATCACGATGAAGAGGCAAATCAAG	1	+
chr1	2334492	2334515	TACATCCCGTTCACACATGGGAAG	2	+
chr1	2334567	2334587	CGGGACTGAGGCTGCCTCACG	1	+
chr1	2334972	2334988	CCCGAGGGATGATCTAG	1	+
chr1	2335070	2335092	CTAATTCCATCTCACTGGAGATG	1	+
chr1	2335316	2335336	GTTCAGCACTCGGCCCCCCAC	1	+
chr1	2335916	2335935	AAAGGACTGGGTGCTGATGG	1	+
chr1	2349778	2349797	TTATCAAAGCTGGCTCCCGG	1	+
chr1	2350615	2350629	ACCTGCGGTCATCTG	1	+
chr1	2359203	2359217	CCGGCGAGCCCTCCA	2	+
chr1	2373876	2373895	CACCCCTGGCCTCCTCCCTG	1	+
chr1	2391441	2391457	CCCTGAGCTGGGACCTG	1	+
chr1	2433596	2433611	AAGCCCGGCTCGCTGG	2	+
chr1	2461433	2461447	CACCACCGGCTTCCG	1	+
chr1	2476198	2476213	TTCCCCAGAGGGCTAG	1	+
chr1	2496251	2496269	CCAACTTCCCTTCCCCCAG	1	+
chr1	2496572	2496589	GTCTGGCCTCGGTCACCA	5	+
chr1	2522571	2522591	GACAAACATGGCCATTTTAAG	1	+
chr1	2526185	2526200	TCCCTGGCCCCCCCCG	1	+
chr1	2536525	2536542	CTTCCCCACCCTTCCCTG	1	+
chr1	2536709	2536726	CCTGGGTCTGTACTGACG	3	+
chr1	2706683	2706699	TTCCGCACGGCTTCCTG	1	+
chr1	2715680	2715698	CGGCCTCCCGGCCTCCCAG	1	+
chr1	2722548	2722563	CCACCCTCGGGATCTG	1	+
chr1	2731331	2731345	CCACAGCAGTTACCG	1	+
chr1	2738371	2738387	ATCTGGGCAAGGGGGTG	1	+
chr1	2774802	2774818	TCCACATCAACCATCAG	2	+
chr1	2780360	2780378	CCCTCGACAGCTTAGTTGG	1	+
chr1	2790039	2790056	CTGGGTGAGTCGACCCCT	5	+
chr1	2792941	2792955	TCGAGAGTGGACGGG	2	+
chr1	2799957	2799971	CAGGCGGACATGACG	1	+
chr1	2801773	2801789	CACATGGGGACCTCCCG	1	+
chr1	2816126	2816142	GCTCCCTTCTCAGGACT	1	+
chr1	2821323	2821338	CTCCCATCCTTCCTCG	1	+
chr1	2824819	2824833	AGACCCGACGGAAGT	1	+
chr1	2901346	2901360	CAACCGCCCTTCCGG	1	+
chr1	2936892	2936907	ACATGTCTGTACCACG	1	+
chr1	2946993	2947008	CTGGGATGCGCAAGGA	1	+
chr1	2952215	2952233	AGGGTCTGGGGGATTCCTG	1	+
chr1	2952572	2952589	CCTGCACATCTCCACTCG	1	+
chr1	2965751	2965769	ATTTAATCTTTAAATACAG	1	+
chr1	2984355	2984369	GCGGGCGCGACCCCT	3	+
chr1	2986438	2986453	CCCGGCTCCGCGGGCG	1	+
chr1	2986479	2986507	ACAGCCGCAGCCACTTGGGGAGCAAAATG	1	+
chr1	2987308	2987323	CGGCTCGTCCCAACAG	1	+
chr1	2988744	2988768	CAGCCCCACATTTACAAACTCAATG	1	+
chr1	2992434	2992461	ATCCACCTCGGGCCAGAGGGGACCCCAG	1	+
chr1	2995288	2995309	CATACGTGAGGAACGGGCTCTG	1	+
chr1	2997453	2997466	CCGAGCACCCAACG	1	+
chr1	2999165	2999187	CATCCATGCCTCGGCTGGGTCAG	1	+
chr1	3016071	3016086	GGGTCCTGGCATCCTG	1	+
chr1	3021771	3021796	AGGGCTTAGACCTGGAGGTACCACTG	1	+
chr1	3026312	3026328	ATTACGGGGTCTCAAAG	1	+
chr1	3039233	3039247	CATTCCCCCCCTCCG	1	+
chr1	3044403	3044419	CATGAGCCCTGGGTTCG	1	+
chr1	3052016	3052046	AAGGGGTTTCACAGTGAGTTCAACGTGCCAG	1	+
chr1	3057923	3057946	CAAACCTAATGGGGAGGAGGGACG	1	+
chr1	3062913	3062928	TCACAAATCCAACCAG	1	+
chr1	3065169	3065185	ACGCTCACGGGGCTCAG	1	+
chr1	3067317	3067333	AGTCGCCAGTTGGCCGT	1	+
chr1	3071762	3071776	ATCTCTCCGGAGGCG	1	+
chr1	3087820	3087833	GCGGTCGGCTGTTA	1	+
chr1	3125436	3125453	CCCCCCCAGGTCCCCACG	1	+
chr1	3140159	3140175	ACTAAACTCATCCAAAG	1	+
chr1	3193380	3193398	CCTGGGCCGCCTCGGCCTG	1	+
chr1	3210605	3210619	CCTTACTCCCCCGGG	1	+
chr1	3234635	3234654	CAAAGGGTTCGGGGTAATTG	1	+
chr1	3235315	3235329	AACTTATCCCCCCAG	1	+
chr1	3241319	3241335	CATCACCCCCCTACCTG	1	+
chr1	3245311	3245328	ATGGAGCAGCTCACGCAG	1	+
chr1	3257964	3257979	GGGGCAACCTGGCGAC	2	+
chr1	3274691	3274707	TGGCCATGACCCCCTTG	1	+
chr1	3288546	3288561	ATAAGCGGATGAGAAG	1	+
chr1	3291284	3291301	CCCCTCTCCTACTCACTG	1	+
chr1	3312651	3312668	GCTCCCCCTCCCCCGCCG	5	+
chr1	3319429	3319446	TACACGTGTGGCTCAGTG	1	+
chr1	3319742	3319756	CACTGGCGCTGCGGG	1	+
chr1	3320513	3320533	CCCAACTGCGGCCCTTCCCAG	1	+
chr1	3343365	3343380	TAGGGGATCGTGCCTG	2	+
chr1	3346562	3346588	AAGAGTGGCCCTGGGGCTCTGGGCATG	2	+
chr1	3377877	3377903	ACGCAGGCCTCACACCGGCCAGGCCTG	1	+
chr1	3392566	3392580	GATGGAGCGCATGGA	1	+
chr1	3394451	3394474	ATCTCTGCCTCCCGGTGGCTGCTG	1	+
chr1	3399585	3399600	ACTTCCCCGCCCACAG	1	+
chr1	3412168	3412182	ACGGCCACCTCTATG	1	+
chr1	3485335	3485352	CTCTGCACCTTACAGAAG	1	+
chr1	3497247	3497264	TACCAACTTCCTTCACCG	1	+
chr1	3511971	3511985	CCGTGGTATACACCT	1	+
chr1	3524742	3524756	GCGGGGAATCTCAAG	1	+
chr1	3542355	3542376	CATCAGTCTCCAGTGCCAGCAG	1	+
chr1	3542381	3542398	TGCGGATAGCGCTCAACG	1	+
chr1	3544131	3544149	AATCCCTGGTCTACCAACG	2	+
chr1	3545126	3545148	AAACTGGGCTACTCCATGACCAG	1	+
chr1	3545487	3545511	CTTCTCGTGGTTTTTCCCACCCCAG	1	+
chr1	3545800	3545824	TTAATACTTCAGGTCTGTTTCCCAG	1	+
chr1	3546548	3546568	GTTGAGTGTGGCCACCTGCAG	2	+
chr1	3551510	3551526	ACCGCCCTCCCCAACAG	1	+
chr1	3598322	3598337	GGGGTGACCGGGACCG	1	+
chr1	3603890	3603914	CTGGATGCCACCTGGGTGGGGTCTG	1	+
chr1	3611652	3611679	AGTCTGCGGCTCCCACGGACTGGGGTTG	1	+
chr1	3625452	3625467	CCCGGGCACAGCTCAG	1	+
chr1	3626227	3626257	AGCCTCACCACTGCTTCTCTCCCACACTCAG	1	+
chr1	3626408	3626430	ATGCTGATGGGGTCTTCACCATG	1	+
chr1	3638683	3638701	GGCCATGCCTGTTTACAAG	1	+
chr1	3645943	3645965	AGCTGATGGAGTTGGTGCCGCAG	1	+
chr1	3650037	3650065	ATCCTCTTTGCTGATGGACTGCCAAAAAG	1	+
chr1	3652555	3652577	TTAAAGCACTTTAATGCTTTAAG	1	+
chr1	3652620	3652640	CTTCTCCGAGCAGTATTAATG	1	+
chr1	3688755	3688773	CGGCCGGGTCCCCGAACCC	1	+
chr1	3689468	3689487	ACCCCCACCGGCCTAACCCG	2	+
chr1	3696349	3696363	ACCCCACCGATGCCG	1	+
chr1	3706099	3706116	CACAGCCAGTTCAGCCTG	1	+
chr1	3712719	3712733	CCGACAGGTCGAGCA	1	+
chr1	3716763	3716777	TGGCTGCCGAGACTG	1	+
chr1	3743058	3743075	GTAAGCAGTTTGATGTGA	1	+
chr1	3767440	3767456	TAACTACTACCAAAAAG	2	+
chr1	3775333	3775352	ACGGAAGATTACTTCCCCAG	1	+
chr1	3782404	3782422	TGCATTTCACGAGCCACAG	1	+
chr1	3789068	3789088	ACACTCCATCAACCCCTACAG	1	+
chr1	3801271	3801297	ATTACAGGCACCTACCACCAGGGCCAG	1	+
chr1	3801800	3801817	ATACGGGGGTTGGGCTAG	1	+
chr1	3999568	3999584	ATGAGAGGAGCTTGCTC	1	+
chr1	4024896	4024917	GGCCTGACTCTGGGCTTCTCAG	1	+
chr1	4036441	4036455	AAGCGAGGGACGCTG	1	+
chr1	4124145	4124159	GTGCACTTGGCGGAA	4	+
chr1	4134722	4134740	GTGAAGCTACTGTGTGCCG	1	+
chr1	4170564	4170580	ACCCTCAGGGGTTCAAG	1	+
chr1	4171832	4171846	AATCCCTCAAGGGGG	1	+
chr1	4225585	4225603	CCCCAGCAGGCCTCCCAGG	1	+
chr1	4232998	4233014	CCGGCTCCCCACCCCAG	1	+
chr1	4274539	4274554	ATCCCCCCCCACTTTG	1	+
chr1	4342512	4342529	CTCTCATTCACCACAAAG	1	+
chr1	4345056	4345072	CAACAACAATATAGCTG	1	+
chr1	4355377	4355393	CAGGCTCAGACCCTGTG	1	+
chr1	4428739	4428754	TAACTTACACCTAAAG	1	+
chr1	4476837	4476850	ATCCCGCATCCACG	1	+
chr1	4524662	4524678	ACCATCAGCTGCTACAG	1	+
chr1	4540112	4540128	ACTTCCCCACCAAATAG	1	+
chr1	4591118	4591137	ACATTCCAAAGCAGAAGCTG	1	+
chr1	4604407	4604423	CTCTTTCCCCCCCTCAG	1	+
chr1	4608156	4608172	AAAAGCCTGCTCCAGAG	1	+
chr1	4645822	4645839	TACATGATGATAATATAG	1	+
chr1	4691375	4691392	CAACAAAGCCCCTCCCAG	1	+
chr1	4735230	4735248	ACTCCCACTTTTGACACCA	1	+
chr1	4740301	4740318	CCTCACCCATACACCCAG	1	+
chr1	4750227	4750242	ACCCCCAGGAGGCCCG	1	+
chr1	4772085	4772100	TCCTGCCGCGGTCGCC	1	+
chr1	4787160	4787176	CGTGAGTCATCAGCTCG	1	+
chr1	4795005	4795017	CGTCCATCGCCTG	1	+
chr1	4799369	4799385	TGGGGTCTGCCGGCCTT	1	+
chr1	4813079	4813093	TCTCCATCCGTACCA	1	+
chr1	4861454	4861469	AAGAGGCTCACTTTCG	1	+
chr1	4960570	4960586	TCCCGGCAGATGCACTA	2	+
chr1	5009553	5009574	CAACCTCCCCCTTCCCCTCCAA	1	+
chr1	5016107	5016122	CTACAACTCTGCCGAG	1	+
chr1	5044452	5044471	ACAAAACAGGCTCCCTCAGG	1	+
chr1	5294839	5294857	AGGGACTGTCTGTTTTGTT	1	+
chr1	5432566	5432580	CATGGACGGGACCTG	1	+
chr1	5442331	5442345	CCCGTCAAGGGCAAG	1	+
chr1	5451438	5451458	TTATCATGCTTCTTCCCCTTG	1	+
chr1	5452277	5452291	ATGCGGAGGGAAACG	1	+
chr1	5478476	5478491	CCCCCACCTCCAATCG	1	+
chr1	5518358	5518372	CGCAAGCAGGATTGA	1	+
chr1	5550811	5550826	ACATCAGGCTGACCCG	1	+
chr1	5563732	5563747	ATACCAACCCACCCAG	1	+
chr1	5567093	5567112	CACTCTCCCCCCCTCCCCTG	1	+
chr1	5603675	5603689	TCTGGCTGACGTGAC	1	+
chr1	5624006	5624022	CAGGTGTGGCCCTTCAG	1	+
chr1	5693087	5693102	CTCCTCCTTCCTGACG	1	+
chr1	5744390	5744406	ACCCTACACCTTCAAAG	1	+
chr1	5766265	5766282	TTCTTCATTCACCCGAAG	1	+
chr1	5780778	5780794	CCCGTCGTTAGTACTGA	1	+
chr1	5798918	5798939	ACAAACAATCCCAACACCTTAG	1	+
chr1	5853579	5853594	CAGGTACATCTCGCTG	1	+
chr1	5864535	5864550	CAACCATCCATCCACG	2	+
chr1	5868716	5868736	ACACACCTCAAAAACCACATG	1	+
chr1	5896651	5896667	AGCGTCTAAGGTGTTGA	1	+
chr1	5901353	5901370	CCCCCACGGTCCCCACAG	2	+
chr1	5923970	5923984	ACCGCAGCAGCTCCG	1	+
chr1	5950082	5950096	ACCCCGAGAGCACAG	1	+
chr1	6031996	6032013	TAATAAATCATTTAAATG	1	+
chr1	6052448	6052463	GCCCCGTCCGCTGCCA	1	+
chr1	6077273	6077298	ATAGGGGAGCACAGGTGTCTGCAGGG	1	+
chr1	6087445	6087462	CAGCCTGCGGCAGCCCTG	1	+
chr1	6103441	6103457	CCCTCAAAACCCCACAG	1	+
chr1	6125957	6125973	CCCACCGTTGCCTTCGG	1	+
chr1	6128209	6128226	ACTATTTCTAAACATAAG	2	+
chr1	6136435	6136451	GCCTGTCGGAGCCACCA	2	+
chr1	6148826	6148844	CAAAGCCCCCCACCCCCTG	1	+
chr1	6155287	6155302	CTCCGGGGACACCTTG	1	+
chr1	6156767	6156780	GCAGGCCATCGCCG	1	+
chr1	6160859	6160874	TCCCCCCTCTCGGGAG	1	+
chr1	6165582	6165597	CAACCAACTATGATCG	1	+
chr1	6184099	6184115	CCCCTCGGGCCCCTCAG	1	+
chr1	6215618	6215632	GGATGTGCGGGCCTG	1	+
chr1	6218430	6218447	TTTCTACCATAAACAAAG	4	+
chr1	6240581	6240594	CGACGGCCGAGCGG	1	+
chr1	6243204	6243220	CATACACCACCTCACAG	1	+
chr1	6259280	6259296	CTTCCCCGCCCTCCACC	1	+
chr1	6300207	6300222	CCGCAGCTCTTCCCAG	1	+
chr1	6305395	6305410	CCGCCGGCGGCCCGCG	3	+
chr1	6310062	6310080	ACCTGTCAGGACGCGGCTG	1	+
chr1	6321182	6321196	GCATGTCTCCGCCGG	1	+
chr1	6341967	6341982	CTCGCCCACGGGACCA	1	+
chr1	6375055	6375074	TACTATTCCCCTAACTAAAG	1	+
chr1	6478850	6478866	CAGCAGCCGCCACCAAG	1	+
chr1	6483401	6483420	ACCTGCCTCTGGGCACCCAG	1	+
chr1	6518020	6518048	CCAGAAGTCTGAGACCAGCCTGGGCAATG	1	+
chr1	6523072	6523087	CACCCGCCTCCCCTCG	1	+
chr1	6534850	6534868	ACGGCAGACCTGTCACACG	1	+
chr1	6548116	6548133	ACCTTGGGCCTGCTGGCC	1	+
chr1	6640711	6640733	GGAGCTCAACAAGCAGCGGGAGA	1	+
chr1	6646797	6646817	ATGGAGCTGCGGGTGCACATG	1	+
chr1	6648988	6649006	AGGCACATGGAGATCCACG	1	+
chr1	6673449	6673466	CCGCCCCCACCGCCGCAG	1	+
chr1	6674057	6674085	CCCCGGGCGGCCCCGCTCCAGCATCCCAG	1	+
chr1	6674137	6674162	ACTCTTGCGCCGCCGCCTTCCACCCG	1	+
chr1	6676818	6676837	AATACTCCCCCAGTTGCAAG	1	+
chr1	6679994	6680015	CCACCTGCAGCCTACTCTCTTG	1	+
chr1	6680197	6680217	ATATCCCCCAGGCTCCCAGCG	3	+
chr1	6680269	6680292	CTGTGTCACCTGATCAGGTCAAAG	2	+
chr1	6680309	6680327	CAAACGGACTATCGTCCGG	3	+
chr1	6681668	6681691	ACGGGCTCCCGGAAGCTGTTCCTG	2	+
chr1	6682165	6682190	CAGCCATCCAAGTTGCCCCTACTTAG	1	+
chr1	6682699	6682715	GACAGGCTGGCCTGCCG	1	+
chr1	6682765	6682784	TTGGTGAGTGAGTGATAGGG	1	+
chr1	6682933	6682954	GGCAGGGTGCCCTGGAACACTG	1	+
chr1	6683003	6683026	AACACTGCTCTTCAGCAGTTCAAG	1	+
chr1	6683830	6683851	CAAATTAGGCACGACCCATCTG	1	+
chr1	6683855	6683874	TTCCTGGTTGGTGGCTAATG	1	+
chr1	6685110	6685129	ACCCTGGGGAGACGCGGGTG	1	+
chr1	6686382	6686397	AACATCACTACCCCCG	2	+
chr1	6688649	6688668	CTCCGAGCACTTCCGGCCAG	1	+
chr1	6695024	6695041	TTTTCCCACCGGGATACG	1	+
chr1	6721356	6721374	ACCCAGCATGGCACTCATG	1	+
chr1	6749881	6749896	GGCTATGTAAGGAGGA	1	+
chr1	6786377	6786392	ACCCGAAAGCTCTCCG	1	+
chr1	6796466	6796491	ACCACAGGCGTGCACCATCATGCCTG	1	+
chr1	6845548	6845564	TACGAGGCGCGCGCTCG	1	+
chr1	6880264	6880281	CGGAACTAGCACCTACTG	1	+
chr1	6881040	6881059	GTGAGAAGTTTATTGAACCT	2	+
chr1	6893982	6894000	AAAGGGTGCAGAGCTGGTG	1	+
chr1	6914201	6914228	ACTAAATATATGATGCTGGTCTCATAAG	2	+
chr1	6931956	6931975	TAACATTTCATCTTTCAAAG	1	+
chr1	6934248	6934273	AACCTCATCCTATGGCTGTGCCGTTG	1	+
chr1	6945789	6945812	AAATACCAAACCCACCCCTTCCTG	1	+
chr1	6947773	6947792	CCATGAGGGCTGACACATTG	1	+
chr1	6998406	6998425	CTGGGGTGGGGAGGATGGAG	1	+
chr1	7005185	7005207	TATGATGGGTACTCAAATACTTG	1	+
chr1	7031069	7031085	GGTTCGGGCCTTCCTTC	1	+
chr1	7048664	7048682	CCCCTACCCCTGCGCCACG	1	+
chr1	7050482	7050498	CAATCCATCTTGGTTTG	1	+
chr1	7061692	7061718	ATTTCACGTCTTCTTCAAAGGATGCTG	1	+
chr1	7063079	7063102	AACCTTGGCACTATTCACATTCTG	1	+
chr1	7066302	7066322	ATGGTAAGATCTGGTAGGCAG	1	+
chr1	7079913	7079928	GACTCCAGCTCTCATG	1	+
chr1	7085920	7085950	TAATCTCAACACTTCGGGAGGCTGAGGTGAG	1	+
chr1	7103045	7103062	ACCAAACCACCCCCCAAG	1	+
chr1	7113516	7113534	CTCCACGTGGCCACCCAAG	1	+
chr1	7114765	7114782	ACCACTTCCGGCTCTGTG	1	+
chr1	7116439	7116457	GGTGGGAAGGGGGCTCATG	1	+
chr1	7121362	7121376	AACTCCACAAATACG	1	+
chr1	7133822	7133850	TAAAAATCTGATAGGAATGGGCTTGGGAG	1	+
chr1	7159630	7159644	TTCCGGCTTCCTCAG	1	+
chr1	7160292	7160307	CCGTCTCTCCGGAATG	2	+
chr1	7162454	7162471	ACTCTCTCCACCGGGATG	1	+
chr1	7165659	7165677	ACATCCCAGGGAAGGAATG	1	+
chr1	7177829	7177848	CACCAGCTCCTCCTCCTTTG	1	+
chr1	7185822	7185842	CCTCATACATCACCCAACCTG	1	+
chr1	7209658	7209671	CATGAAGGCGGAAT	1	+
chr1	7235806	7235823	CCCCTCCCCTCTGGGCAG	1	+
chr1	7246617	7246634	AATCTGGTGACCTGGGTT	1	+
chr1	7321830	7321853	AATAACAAGCCCACAGGCTTACAG	1	+
chr1	7368481	7368507	TTTCTTAAGAAGGATGCTATATTATTG	1	+
chr1	7416449	7416466	GCTGATGCTGTTTTAGCA	1	+
chr1	7417682	7417700	TTTCACTCTTTATCTAAAG	1	+
chr1	7418904	7418932	ACAGGGTGGCCCCGGCTTTGTCTCCTCAG	2	+
chr1	7431937	7431958	AGGGTGGCCCTCTGGGCATCTG	2	+
chr1	7439082	7439100	GCAGGCACCCTCCTCCCTG	1	+
chr1	7443943	7443956	ACACCCTCGGTGCG	1	+
chr1	7459535	7459555	ACTAAGGCACCTTCATACTAG	1	+
chr1	7484663	7484680	AAAGCAGGCCGCTGTGGA	1	+
chr1	7486170	7486188	AGTCCCATCAGCCACCCCA	20	+
chr1	7527394	7527411	CCCACCCTGTCCCCCCTG	1	+
chr1	7543669	7543690	ACCTCAGGCTGCCGGGGCCCAG	1	+
chr1	7579199	7579218	TCTTCTCAAATCATCAAAAG	1	+
chr1	7598375	7598391	CCAGGCCCCTGCAACTG	2	+
chr1	7618026	7618040	CCTCGCGGTGTGGTG	1	+
chr1	7654983	7654997	GGTTCGGAATTGGTG	1	+
chr1	7684192	7684207	GCAGCCGTGGTAAGAC	1	+
chr1	7763516	7763528	GACGATCTACCGG	1	+
chr1	7788339	7788355	TGCTTGGCGGGGGGATG	1	+
chr1	7796404	7796440	TGTGCTTCTGGGACTGGGGCCTTGGGGAGCTGCTTTG	2	+
chr1	7797590	7797609	AATACCCAAGGGAGTCACTG	1	+
chr1	7798040	7798058	AACCCTCTAATTACTACAG	1	+
chr1	7798076	7798093	ATTATCCGGCTCCCAAAA	1	+
chr1	7811797	7811813	CAGCCCGCTGCCAGCAC	1	+
chr1	7828328	7828350	TATATTACTATTTCCACATAATG	1	+
chr1	7831724	7831745	CCCCTTCCCTTTCTAGTCCCCG	1	+
chr1	7831770	7831789	ACAGCCCTGGTTCGGGAGCG	2	+
chr1	7831790	7831810	CCCGCTCTCGGCCCGGTGCTG	1	+
chr1	7831958	7831981	CAAACCCCTGCTTCCAGTGGTAAG	1	+
chr1	7833241	7833262	ATACTTCAGGGATACAAAGTAG	1	+
chr1	7833838	7833866	AACATCACTCCCTGAGTGCATTCCCCAAG	1	+
chr1	7834393	7834412	TTACTTACAAAATCAAATTG	2	+
chr1	7834544	7834569	CAACCATTACCTCTTTCCATTTTCAG	1	+
chr1	7835802	7835822	AATCCACAGTCAAATCCAAAG	1	+
chr1	7838206	7838229	TTATCTTCATCATCATCATCATCG	1	+
chr1	7840501	7840520	AACCTTCTACATCTTCATAG	1	+
chr1	7858653	7858673	TACATCACCCTGCCCAGCCAG	1	+
chr1	7901070	7901085	ATGGCCTATACCAAGG	1	+
chr1	7909630	7909650	TTCAGAGTCCTGTAAAACCAG	1	+
chr1	7946588	7946605	GGGAGCGGGTTCTGCCAG	7	+
chr1	7976057	7976075	TGCCCTAGCTGCGGTGGGC	1	+
chr1	8004266	8004284	AAGCAGTATTAATAATCTG	1	+
chr1	8021758	8021784	TGCGTGCTGGCGTGCGTTCATTTTCAG	2	+
chr1	8022828	8022883	TAAACATATAACATAAAAATGGCTTCCAAAAGAGCTCTGGTCATCCTGGCTAAAGG	8	+
chr1	8022916	8022933	ATGTCATGAGGCGAGCTG	1	+
chr1	8025439	8025468	ATGTGGTCATTTGTCCTGATGCCAGCCTTG	1	+
chr1	8029418	8029435	TGGTGGTTCTACCAGGAG	1	+
chr1	8029437	8029452	TAATCTGGGCGCACAG	1	+
chr1	8037715	8037735	CTACTGCTCTGTTGGCTCATG	1	+
chr1	8037757	8037780	TTACAACACACCCTCTTGCTAAAG	2	+
chr1	8044955	8044971	TCATTACACCTACTCTG	2	+
chr1	8044990	8045019	ACGGCCTGATTCTTACAAGCCGGGGGCCTG	5	+
chr1	8045066	8045085	CAAGGAGGTGGCGGCTCAAG	1	+
chr1	8045179	8045206	CTCTAAACAAAACAGTGGTAGGTTAATG	2	+
chr1	8045268	8045287	ATTTCTCAGCCTACAAATTG	1	+
chr1	8045290	8045314	TCTATACATTTCTAAGCCTTGTTTG	2	+
chr1	8070286	8070301	CGCGCACACGGGCCTG	1	+
chr1	8084378	8084396	CCGATGATTGAAACAACAG	1	+
chr1	8145007	8145029	ACTACAGGCACACACCACGCCTG	1	+
chr1	8156568	8156585	CACAATCCTTCTTTCAAG	1	+
chr1	8193425	8193440	AGGGTTCGGCATTTTG	1	+
chr1	8199955	8199970	CTACACCCCCCAAAAG	1	+
chr1	8283184	8283198	TCCGAGGCAGAACAG	1	+
chr1	8292263	8292278	GGCTGGGTTGGAAGCG	2	+
chr1	8339071	8339088	GTCCCTCCTTGCCTGCCA	1	+
chr1	8378507	8378523	GAGACCCCGGCCTTGGC	1	+
chr1	8387610	8387627	TACTCTCAACACTTCGGG	1	+
chr1	8403756	8403771	CCCGTGCTGGCCGCGG	1	+
chr1	8416431	8416455	CACCACCTGGCTACAGGTGGCCCTG	2	+
chr1	8424826	8424842	CAGGCGTACCCCTTCAG	1	+
chr1	8436637	8436654	CCTCACACCACCCACCAG	1	+
chr1	8574617	8574642	CATCCCTACTAAAAACACAAAATTAG	1	+
chr1	8613173	8613188	CATCCACAAACAATCG	1	+
chr1	8617662	8617676	CCTGTAAACGGGTGG	1	+
chr1	8625454	8625472	CTACCCTATTTAACATAAG	1	+
chr1	8670311	8670328	CCCTCTAAAACTTTCAAG	1	+
chr1	8878261	8878277	TAAACCATTCTCATATG	1	+
chr1	8926266	8926280	GTGGACGACCCCCCA	1	+
chr1	8939245	8939264	ACCCCGTTGGCGTCGAGTCG	1	+
chr1	8953500	8953529	ACCAAAGCCCGCGCGCCGCCGCATCCCGCG	1	+
chr1	8991627	8991646	TAACTCCCCATTCCCCTCTG	1	+
chr1	9071240	9071255	ACACTTCCCCTTCATG	1	+
chr1	9085065	9085080	GTAGCCGTACTGGAAG	2	+
chr1	9115246	9115264	AGTGTCTCTCTGTGCACCA	1	+
chr1	9153452	9153466	ACCAACTTCCCTTCG	1	+
chr1	9221900	9221917	CCTCCACACAAAACACCA	1	+
chr1	9287811	9287830	ATGGTGCTGTAACTTTGGGA	5	+
chr1	9305529	9305558	ACCACTTCTCAGCCCAGCAGCTGGCCACAG	2	+
chr1	9338145	9338162	AAACTCTCCCTCTCCAAG	1	+
chr1	9383673	9383687	GAATGGCAGACGCGC	1	+
chr1	9415913	9415929	CCTTGGGAGTCGGTAAG	1	+
chr1	9437753	9437768	ACGAGGTCTGTGTATG	2	+
chr1	9447753	9447767	AACACACGGGAAGAG	1	+
chr1	9499411	9499428	TAAGCTAGGAGGAGGCTA	2	+
chr1	9513692	9513709	TGCACGTGCACACATGCG	1	+
chr1	9571419	9571438	ATTCGGCGCATCCACCGCTG	1	+
chr1	9648997	9649017	AGTGAGCGCGCTGCTGGCCCG	1	+
chr1	9656048	9656066	CAGTACAACGGCTTCCAGG	1	+
chr1	9657007	9657026	CAGCCGCAGCAGTGGGTGAG	1	+
chr1	9663836	9663854	AACCCAGGTGCATCGGGAG	1	+
chr1	9664021	9664042	AGTTGGGGCGGGTGAGCCAAAG	1	+
chr1	9664284	9664303	TATGTGCGTATTTAAATTAG	1	+
chr1	9664381	9664405	CCGGGGTCCGGAAGCGACATCTCAG	2	+
chr1	9666700	9666716	AGGCTGGACCCCCGGAG	1	+
chr1	9671904	9671933	ACACCACCACCAGGGGCTGCTCGGAGGAGG	1	+
chr1	9674467	9674486	GGAAGGAGCTTGCTCTGACG	1	+
chr1	9678155	9678174	CCATCAATACGGTGCCCCTA	1	+
chr1	9687341	9687360	GGCTCCGGGCACCCGGGCTC	3	+
chr1	9691635	9691653	ACCCTGGATGCGGTGGTTG	1	+
chr1	9694840	9694858	CACCCCACTTCTGACACCA	2	+
chr1	9717192	9717206	AGGGCATCTCCTCCG	2	+
chr1	9780790	9780808	CACCCCTCAGCAGCTGCAG	2	+
chr1	9795707	9795720	TAAGCCAGTAACCG	1	+
chr1	9911110	9911124	ATGACGAGGCCCCAG	1	+
chr1	9967723	9967740	AAACCCTCTCCAATCAAG	1	+
chr1	10007431	10007448	ATCCGGCTGATCTGGCTG	2	+
chr1	10045380	10045404	CAAAATCAGGGGACTGGTATAAATG	1	+
chr1	10066972	10066997	TGGGGGGCCTAAGCCCTGTCCCTTTG	1	+
chr1	10092734	10092749	TCTTCCCCGACGCGAG	1	+
chr1	10093265	10093287	GTATCCACTCTGCAGTCGACCAG	2	+
chr1	10093607	10093631	AAACCTCCCCCATTCGGGGGACCAG	1	+
chr1	10132134	10132160	CCAACCACCCCACTCACCTCTCCCCAG	1	+
chr1	10134661	10134683	ACCCATCAGCCTCATTAGACATG	1	+
chr1	10197600	10197616	ATACCCCTTCTTCCCTG	1	+
chr1	10271967	10271984	GTAGAGCATTGGATGGAT	2	+
chr1	10292415	10292439	TCCGGGTAAGGCCCTTCAATTCTCG	1	+
chr1	10329972	10329995	AATGCCAGCAAAGAACATTGTATG	1	+
chr1	10365749	10365772	AAGGAAGGCGAAGTCCTGATGATG	1	+
chr1	10366928	10366950	TCCATATATTTTCATTCTTACAG	1	+
chr1	10430763	10430782	AACATAAAAAACCAACCTTG	1	+
chr1	10438156	10438176	CTCTCTATACTCATAAATAAG	1	+
chr1	10457319	10457342	ACTACAAATAGGCCCAAGGGAACG	1	+
chr1	10459707	10459725	ATTGGCCGTCATGGGCCAG	1	+
chr1	10471482	10471504	ATGAGGGAGCAGGCCACTTCGTG	1	+
chr1	10473205	10473223	CAAACACCTGCTGCCAAAG	1	+
chr1	10477434	10477477	CACTCTACGCTTCCAAGATCATCTCTTACGCTCAAGGCTTTATG	2	+
chr1	10477544	10477563	AGAGGGGGCTGCATCATTAG	1	+
chr1	10479446	10479461	AATCTCTGGCCGTGCG	1	+
chr1	10479848	10479872	ACATTCCATGTGCCTCATGGCACTG	2	+
chr1	10480516	10480542	TCAAATACTTCATACTAAACTTTCTAG	2	+
chr1	10486209	10486227	AACCCTGGGCTAAACAAAG	1	+
chr1	10490878	10490904	GCGGCGAGAGGCCACCTTCTGGCCTTG	1	+
chr1	10490994	10491022	TGGGCGGTTCGGGCCGGAGCTCTGGAACG	1	+
chr1	10491140	10491155	TATCGACTCGGCCCAG	1	+
chr1	10511050	10511064	CCTGATCCAACTCCG	1	+
chr1	10514974	10514995	CAATGGCGATCTCGACTCACTG	1	+
chr1	10577364	10577379	GGGGCAACTCCCTCTC	1	+
chr1	10609366	10609389	CCATACTCTCCCCAGCTTTATAAG	1	+
chr1	10645949	10645970	TCTCAAAACAAATAAAAAAAAG	1	+
chr1	10667650	10667672	CTGGTATCTCATGGTGGTTTGGG	1	+
chr1	10675886	10675915	ACATCCTGTGCCACCTTAGGTGTGCACACA	2	+
chr1	10678444	10678474	CATTGCATTTGGCTTTCACCAGCTCTACAAG	2	+
chr1	10683077	10683099	AATACCTGCTCCCCCTCATCCTG	1	+
chr1	10685260	10685279	GTTCTGTGGGTGGGTAACAG	1	+
chr1	10689824	10689849	TCAAGGGCCAGGTGCGGATGGAGGTG	1	+
chr1	10690630	10690646	CTAATCCCATGGCGAGA	1	+
chr1	10690692	10690721	ACCAACAGCCAGCTCTGTCCTTCCCCCCAG	1	+
chr1	10695354	10695369	CACGGGAGGCCCACCA	1	+
chr1	10699668	10699686	GTGGTGCTTGCGATGCGCC	1	+
chr1	10721064	10721081	GGGGTCGGGGTGGGCCTG	1	+
chr1	10729032	10729050	GCCTCTCAGCCCCTCCTCG	1	+
chr1	10738544	10738561	CCGCCCCCGCGAGGGGGC	2	+
chr1	10749425	10749441	ATAAAAACCCAAGCTGC	1	+
chr1	10824936	10824952	AACACATCTTCCAAATG	2	+
chr1	10846074	10846090	GCTCCTGATCCCACGCG	1	+
chr1	10857302	10857320	GGGGCTGGGGGGGGGGCAG	1	+
chr1	10898444	10898464	CCACTCCCAGGTCCCTCCCAG	1	+
chr1	10910567	10910582	CCAGCAACCCCCCCTT	1	+
chr1	11072723	11072753	CGAAGCGGTGGCTGGGCTGCGCTTGGGTCCG	4	+
chr1	11073849	11073886	ACGATGGGACGGTGCTGCTCTCCACGGTTACAGCCCAG	2	+
chr1	11073904	11073931	GCTTCGCTACAGGAATCCAGTGTCTCAG	2	+
chr1	11073961	11073987	AATTCTGCATGCCCCAGATGCTGGCTG	5	+
chr1	11074005	11074022	TTGTCAACTATCCAAAAG	1	+
chr1	11078827	11078853	TTGGCTTTGTTCGTTTTACGGAATATG	1	+
chr1	11078912	11078930	CAAACTTCCTAATTCTAAG	11	+
chr1	11080309	11080328	CTTCACTGAAGCCTTACAAG	1	+
chr1	11080568	11080591	AGTTCTTCTCTCAGTACGGGGATG	2	+
chr1	11081028	11081049	CTAATTGCTATTCTTAGCTAAG	1	+
chr1	11081110	11081133	ATATCACAAATACAACATTTTAAG	1	+
chr1	11082158	11082179	TTTACATCCCTTATTTCTTATA	1	+
chr1	11082519	11082543	TAATAACCAAAACCAAGGCAACATG	2	+
chr1	11083070	11083090	AACTACATTCTTTACCCCTTG	1	+
chr1	11083198	11083217	TCTCCCCTCATACACAAAAG	3	+
chr1	11083384	11083408	ACGGTGGGTGTCCCATTTTTATCCG	1	+
chr1	11084614	11084636	AATTAATTGCAGTAGGGATAAAG	1	+
chr1	11084918	11084935	AATGTGATATTTGTTGTG	1	+
chr1	11161948	11161967	ACATCGCTGGAACCATTCTG	1	+
chr1	11188897	11188914	ACCAAGTATCCTCACCTG	1	+
chr1	11212445	11212470	ATACAGAGAAGATAGCATGGTCCCTG	1	+
chr1	11298030	11298044	AAGTTCTCCGCCTGG	1	+
chr1	11316852	11316867	CTACCCCATCTCACAG	1	+
chr1	11333368	11333389	ACTTCGCCCAGGTGACGGGTAG	1	+
chr1	11333512	11333537	CCCCGTCCTTCCTCCTTCCCGGGCGG	1	+
chr1	11333905	11333933	ACTTTTCCAAGGGCATTGACCACAAAAAG	1	+
chr1	11334098	11334118	CTCCTTTCTCTACACAGGAGG	1	+
chr1	11343353	11343378	CACAGCAAGAGTGGGCAGCTGTAGAG	1	+
chr1	11346022	11346047	CACTCCCCCTGCTTACCATTCCCATG	1	+
chr1	11348007	11348029	AAATTGCAAAAGTTCCTCTAAAG	2	+
chr1	11348267	11348283	TCCACGGACCACGTATG	1	+
chr1	11348293	11348319	TCACTCCCATCGGGGCTATCAGTTCTG	1	+
chr1	11400247	11400265	GGCGTGGAGCCTGTGGCTT	5	+
chr1	11532072	11532090	GCGATGACTTGGCATTTTG	1	+
chr1	11540235	11540249	CCACGGCCGGCGCCA	1	+
chr1	11559435	11559452	CACACTCACCTCCACATG	1	+
chr1	11619018	11619033	TACTACCAACTCCCAG	1	+
chr1	11637935	11637949	ACTGGGCGTGGAGCA	1	+
chr1	11698451	11698467	ATCTCGCCCCTGCAGAG	1	+
chr1	11704602	11704617	ACTCTCTACACTACAG	1	+
chr1	11718885	11718901	ACCCGGCGACCATCCAG	1	+
chr1	11747873	11747888	AACCAAAATACTCCCG	1	+
chr1	11751986	11751999	CTACCTGGCGCGCC	1	+
chr1	11755262	11755277	TAGGCTATCTTAGGCA	1	+
chr1	11760694	11760708	GTCGCACGAATTTGT	1	+
chr1	11786771	11786785	ACCAGGGCTTCCTCG	1	+
chr1	11790762	11790781	CTGGGAAGGCCTGGCGGGGA	6	+
chr1	11791939	11791957	ATCCCCCCAACCCCACCAG	1	+
chr1	11801143	11801160	CCTCACCTTCCACTCCAG	1	+
chr1	11810489	11810517	CAGGGTCTCTCTTTACCTCCTACCCCATG	1	+
chr1	11810936	11810957	CCCCATTCTGTCATGGCAGGAG	1	+
chr1	11813723	11813742	ACCTGTGATGGGCTGGATAG	1	+
chr1	11814795	11814815	TATTAGTGAGGACTGAAAATG	1	+
chr1	11825634	11825647	CGATCCCACCACCG	2	+
chr1	11825756	11825772	TTCACCCAGGGAGACAG	1	+
chr1	11919504	11919522	CTGCGGGTCCTCGGGGGCG	1	+
chr1	11968290	11968311	AAACCAATTTTTTGAGGCCTTG	1	+
chr1	12003810	12003827	CAGATGGCCTGGCCACCG	1	+
chr1	12004639	12004656	ACTTCACCGTCCTGGCAG	1	+
chr1	12008068	12008091	ACCGAGGGATTCCGTCGCTTCAAG	1	+
chr1	12010427	12010453	TTTGCATCGGGGCCCCGGGAGCTCCTG	1	+
chr1	12014909	12014931	ACCACCGCTGCCGTATCTTCCAG	1	+
chr1	12017919	12017939	CAACTACATCCCGCGCTTCTG	1	+
chr1	12018686	12018705	ACTTTTCATCCACAACCACG	1	+
chr1	12049340	12049360	ATCAATGGCATTTTTGAGCAG	1	+
chr1	12049382	12049397	AGCGCCACCTTCCTTG	1	+
chr1	12049656	12049673	CTTATCCCCATCTACAAG	1	+
chr1	12059077	12059104	TCTCTCCCGGCCAAACATCTTCATCCTG	1	+
chr1	12064116	12064157	CTCTTGGCTCAAGACTATAAGCTGCGAATTAAGCAGATTACG	2	+
chr1	12064598	12064617	CCTCTCTGTACTGGTGGACG	1	+
chr1	12066603	12066632	TCCCATCCCTCTGACGCCAGCCAACCCCAG	1	+
chr1	12066709	12066729	ACATCCAGGACCTCCATGGGC	1	+
chr1	12069704	12069730	AACCTGGAGCAGGAAATTGCCGCCATG	1	+
chr1	12071593	12071610	ACACACCAGTACCTGCAG	1	+
chr1	12071822	12071847	CTCATACCCCCAAAGGACACTTTCAG	1	+
chr1	12072165	12072188	ACACGTCTTGGTGGTGAGGCTCAG	1	+
chr1	12082172	12082196	CAGCTACAACTCAGAGACTCCATCG	1	+
chr1	12089121	12089145	CCAGCCTGAGGCCTTCTTCTCCAAG	1	+
chr1	12091405	12091427	TCTCCGCTGAGGCCCAGCACCAG	1	+
chr1	12119629	12119647	TCCCAATTCCCCTTGGATG	1	+
chr1	12123206	12123224	TCCCCACCTCCAGGGCCAG	1	+
chr1	12136042	12136059	TAGCCTGCGAAAAGCTCC	1	+
chr1	12141193	12141212	CACCCCCTACCCCTCCATTG	1	+
chr1	12221549	12221564	AATCCAACTCCTCATG	1	+
chr1	12235169	12235184	AGGGGGGAGGACATCT	1	+
chr1	12258477	12258493	TCTCCTCGCCACCCCAG	1	+
chr1	12269785	12269802	GGGAACTGTCAGGCAAAA	1	+
chr1	12287889	12287904	AAAATCCCCCCCACTG	1	+
chr1	12294292	12294312	ATTTCTAAACACCTTTTCCTG	1	+
chr1	12302624	12302644	AATTACCATTTGAAGTCAAAG	1	+
chr1	12309320	12309343	TCACCAATCCCTCCCATCCTTTTG	1	+
chr1	12313478	12313495	AAACTTATATATCTTTCG	1	+
chr1	12337183	12337202	ACAGTGGGCATGGCAAATAG	1	+
chr1	12405538	12405566	CACCAGATAAAAATTCATCTTCCTCTACG	1	+
chr1	12409330	12409347	TAAGGCTCCCATTCATTG	1	+
chr1	12429736	12429756	CTGCTACATATACATTCTCTG	1	+
chr1	12528539	12528562	ATACACACAGGACATTTGGACTAG	3	+
chr1	12565826	12565843	CTTGCGGGGAGGGGGATG	1	+
chr1	12567745	12567770	TTGCTGTCATCCCCTCCTCACTATTG	1	+
chr1	12608280	12608303	ACACTTCCACTGTCTCCCCCTAAG	1	+
chr1	12616505	12616520	CCTGAGGAATCCACCG	1	+
chr1	12633482	12633502	TTCCATGAGGGTGGAGGCCTG	2	+
chr1	12652960	12652977	CTTCTCGCCACCTCCACG	1	+
chr1	12655397	12655413	GGGCCCAGGGGCGGGCG	1	+
chr1	12663074	12663090	CCCGCTTGGGCATTCAG	1	+
chr1	12678443	12678457	TCGCGCTCTCCCGGG	1	+
chr1	12722658	12722673	AAGGCCAGCGAGAGAA	1	+
chr1	12729846	12729861	ACCTGCCTTTATCTGG	1	+
chr1	12917445	12917459	CGATCCATCAAAAAG	1	+
chr1	13787990	13788007	TGGAGCTGCGGTGAGCCG	1	+
chr1	13847352	13847370	CTTTTCTTGCCTGCTTAAT	1	+
chr1	13870343	13870359	CCAACCAGGCAAATCTG	1	+
chr1	14026408	14026427	CCCCCCAACACCTCCTTCAG	1	+
chr1	14055181	14055196	GTGGAATAAAGGAGTA	1	+
chr1	14068503	14068522	TATTACCCAAATTTGGGATG	1	+
chr1	14071133	14071154	CCAATATATATATATATATAAG	1	+
chr1	14078679	14078697	ACTCACACAAATGTGTTAG	1	+
chr1	14104958	14104974	AGCCGGCCACCCTCCAG	1	+
chr1	14105301	14105332	AACACCTGCCATGCAAATCCCCAGAACTAAAG	2	+
chr1	14105479	14105496	AAAGCCTTTGGCACACAG	1	+
chr1	14105518	14105541	CGGCGCCATGAAGCAGGGTTAAAG	1	+
chr1	14105791	14105809	CATCAGCGTAGAGTTCACG	1	+
chr1	14106170	14106191	AGCCTTTGGGCAGCACAAATAG	1	+
chr1	14106595	14106616	ACTTCCAAAAAATCCAAATTAG	1	+
chr1	14106629	14106648	ACTCACCAGCATGGAGTTTG	1	+
chr1	14106706	14106725	TCTAAAGAGTGGACAGCTAG	1	+
chr1	14106894	14106912	TCATTCAGTGCAGCCTACG	1	+
chr1	14107544	14107581	TTTCCTCTGGTGATAATCTGGAGGCTTCTCTCCCCATG	2	+
chr1	14107733	14107759	ATCTAACCAAACATTTATCTATTCATG	1	+
chr1	14107843	14107864	CATGGAGTTGGGAATATCTTTG	1	+
chr1	14107915	14107936	CACCAGCGAGATCTCCACCCAG	1	+
chr1	14108419	14108434	GTGCAACCCAAAAATG	1	+
chr1	14108921	14108945	TCCCACTTCCCTCCTCATCCTTCAG	1	+
chr1	14111743	14111763	AATCATCACATCTATTACATG	1	+
chr1	14113701	14113727	TAATTTATAACTATTATATTATCAGAG	1	+
chr1	14119512	14119530	ACTTGCATGTACATAACTG	1	+
chr1	14119806	14119824	GTGGCGCTGGTGATGACAG	1	+
chr1	14125599	14125612	CACTAAGTCCGGCA	1	+
chr1	14129816	14129832	CTGAGCACCAGCCTTTG	2	+
chr1	14133160	14133176	CCACCATCATCTCCCTG	1	+
chr1	14137982	14137998	AGGGGCCGGGCCTGGGG	1	+
chr1	14138544	14138561	TGGGCCACTTTTGCACTG	1	+
chr1	14146881	14146906	ACTCACACAAAGCCCAGAGGTTTCTG	1	+
chr1	14148731	14148751	CATTTCCGCTCAGCACAAATG	2	+
chr1	14150384	14150400	AATGGGGACGGTGTATG	1	+
chr1	14397926	14397943	GTACAAAGGGTTGCTACA	7	+
chr1	14424674	14424690	AGCTTCCTCACCTTCTG	1	+
chr1	14499593	14499608	CGAGGAGGGGATTCTG	1	+
chr1	14509548	14509564	TGCAAGTCGAATGAAGT	2	+
chr1	14518430	14518448	AATCTCCTCTCTCACCATG	1	+
chr1	14570160	14570180	CAAACAAATAAATAATAAAAG	1	+
chr1	14589706	14589721	AACCACAAACCCCTAG	4	+
chr1	14594240	14594260	ATCACTTGATGTCAGGACTAG	1	+
chr1	14718025	14718040	CCTTCTCTCACGACCA	1	+
chr1	14730464	14730479	TGCAGTGAAATGCGTA	1	+
chr1	14753352	14753369	CTGCTCTGAGCCCTCCTG	2	+
chr1	14798087	14798102	TACCCAGACCACCATG	1	+
chr1	14814290	14814306	ATTTGAGGATGGATCAG	1	+
chr1	14873168	14873183	TTTATCACTCTTGTTG	2	+
chr1	14890873	14890889	CCTCACCACTCAATAAG	1	+
chr1	14908390	14908407	TCTCCTTCTCCCCCTTCG	1	+
chr1	15027284	15027301	GTCCTGGTCACGGAGCCA	1	+
chr1	15064038	15064054	ACACTGGGCAGCTTATG	1	+
chr1	15126180	15126197	GTGCGATGGTGGGCTCAG	1	+
chr1	15212518	15212535	CCCACCCCACAACACCTG	1	+
chr1	15220837	15220854	TAACTCACTCCCAATCAG	1	+
chr1	15234492	15234508	CTAACTCTGTGCCAGCA	755	+
chr1	15261452	15261468	GCCCTTCTTCTAGCGCC	3	+
chr1	15273139	15273154	TGTGATGGCGACGTCT	1	+
chr1	15338305	15338335	CACTCAGGGTTGGGGGCGGGGCACCACTTAG	1	+
chr1	15382629	15382646	CGGCATTCCCTCGCCATG	2	+
chr1	15511739	15511755	CATGGGGAAGGTTACTG	1	+
chr1	15545964	15545979	TCACTGACGGGGCTCG	2	+
chr1	15557789	15557815	CAATCCCAACACTTCGGGAGGACGAGG	1	+
chr1	15603924	15603945	CCCTTTCCCCCTTCAGAATTTG	1	+
chr1	15682159	15682172	TACTCCGTGGCATG	1	+
chr1	15736703	15736720	TCTTCAACCCCTACACCG	2	+
chr1	15742654	15742677	TTCCTCTTTGGTCCACCCTTCCTG	1	+
chr1	15755318	15755345	ACCACTACTAAAAACCTAAAAATATCTG	2	+
chr1	15755421	15755446	CCACACCGGCGCTGGCTCCCTGCCCG	1	+
chr1	15755528	15755558	CTCCTGGCCCTAGGTCCCTCCCAGCCCCATG	1	+
chr1	15756562	15756584	ACTTGCAGAGGTTTTATTTTTTG	1	+
chr1	15756598	15756616	CAGAAATTAGGAGGCACCG	1	+
chr1	15756770	15756792	CTACTTCTTCATTCCGTGGTACG	1	+
chr1	15831270	15831287	CCTGGTTACAAAACCAAG	1	+
chr1	15870205	15870229	ATGACTCAGAGCAGGGCATATAATG	1	+
chr1	15894564	15894581	ATCCAGGCCCATCAAAGG	1	+
chr1	15895230	15895257	ATATTTTGGGGGTATCCCCCAACAACAG	1	+
chr1	15897762	15897786	CCATCATTACATAAATATTTTTCTG	1	+
chr1	15944230	15944257	ACGCCGACTTCGAGCTGCACAACTTCCG	3	+
chr1	15944262	15944289	CTGTGCGAGCTCGAGTCTGGCATCCCCG	1	+
chr1	15956853	15956878	TGCCTGGCACATCAAGTCCCCGGCAG	2	+
chr1	15956903	15956921	TCCCACTCATCTCCTGGAG	1	+
chr1	15970031	15970052	ATCATGAGCCAAGCTTGTGCAG	2	+
chr1	15970088	15970130	TGGGCAGGGATTGCCAAAGGAGTGGGCACCCAGAAGATTATTG	3	+
chr1	15978255	15978278	ACCACCTTTCTTCCTGAGGGAGAG	1	+
chr1	15986461	15986486	TCTCTGCTTCAGTCTGCCCTATCAAG	1	+
chr1	15987707	15987729	TCTAGGTGATGGCCTGTCAACCG	1	+
chr1	15988578	15988596	AATCCCACTACCCATCCAG	1	+
chr1	15988825	15988845	ACATTTTAATAGGGCGAGCAG	1	+
chr1	15988865	15988882	TACTTTGTGCATCACAGG	1	+
chr1	15989088	15989108	ATAACACCTCAACCCTTAATG	1	+
chr1	15989429	15989447	AGTGGGGCATAATATATAG	2	+
chr1	15989793	15989813	CTCATATCTCAGGAGTTTTTG	1	+
chr1	15992208	15992235	CCACATATATAAATATATATATATATAG	1	+
chr1	15994497	15994524	TCGTGGGGGCATGAAATACAAAATTATG	1	+
chr1	15994865	15994894	ATTTCTATTCTATCCCCGATCATCCTTTTG	1	+
chr1	15995218	15995245	TCTTGCCAGTGGCCCTGTCACTCCCATG	1	+
chr1	16042813	16042830	CACCTGGACCACGCCCTG	1	+
chr1	16046306	16046331	CCTTCCCAGCTCGGTCCACGGCTCAG	1	+
chr1	16051544	16051565	GGGGCCCTTAACACAAACTCAG	1	+
chr1	16053559	16053589	AGGAGGCAAGTCCACTCCACCCCGCCTGCAG	1	+
chr1	16053955	16053975	ACTTCTACCGCTTTACCGTCG	1	+
chr1	16057043	16057067	TGCGCTTCTACGGCCTTGTGCACTG	1	+
chr1	16057153	16057179	CACTACAAGGCGGGCACCTCCTACCTG	1	+
chr1	16058943	16058965	CTTCTTCCGCTCTTTGGGCACAG	1	+
chr1	16083168	16083187	ATCCCTCCATCCGGGAGCAG	1	+
chr1	16086143	16086162	TTCCTTATATATCCTCTCAG	1	+
chr1	16112786	16112803	GGGCCGTGCACTGGGCAG	1	+
chr1	16118800	16118814	CCGGCCCACGCACCA	1	+
chr1	16144113	16144130	ACTGCCTTCAAACTTCAG	1	+
chr1	16154871	16154894	TACAAGCTGCTGGAGCCAGTTCTG	2	+
chr1	16174581	16174605	CATCTCTGGGTGGGCAACTTACCCG	1	+
chr1	16174626	16174645	ATCATCGAGCATTTCAAACG	2	+
chr1	16174863	16174880	CCGCGGGGCCCCGGCGGC	2	+
chr1	16175180	16175198	ACCCGGAGAGACCATCTAG	1	+
chr1	16176737	16176755	CATTACTGTATTAAAAACG	1	+
chr1	16199361	16199378	GAGGAGTGGCTGCCTTTG	1	+
chr1	16199546	16199570	TTCAGAGGAGGTGGTGGAGGGCCTG	2	+
chr1	16199571	16199597	CTTATGGTCCCCCACCGTCACTTCATG	1	+
chr1	16199907	16199927	AATTACTTATTCCTTCTCTTG	1	+
chr1	16202714	16202732	AGCGTGCTTATGAACATAG	1	+
chr1	16202960	16202987	ATATTACCCGGGAGGTACGAGGCAGAAG	1	+
chr1	16203137	16203155	ATTCAATCAGCAGCAGCAG	1	+
chr1	16206881	16206902	AACCTCATTCATTAACTTATTG	1	+
chr1	16211139	16211155	TGGGAACTGCCAGACAT	1	+
chr1	16242671	16242692	AATTTCACCCCAAAGCAACAAG	1	+
chr1	16242716	16242736	AAAAAACCACTACTTACCATG	4	+
chr1	16245449	16245478	TTCCTCAGTATGCGTTTCTGCAATACTGTG	1	+
chr1	16245937	16245955	GCTAGATGGGCTTTCTTCG	1	+
chr1	16247443	16247461	ACCAAAGGGAGGAAAATCG	1	+
chr1	16247515	16247543	TCCTATTCAAATCTCACCCTCTTGGGCTG	1	+
chr1	16254681	16254697	ACTATCCAGCTCGAGGG	1	+
chr1	16254762	16254777	ATCCTCGGGAATACAG	1	+
chr1	16254780	16254800	ATTACAGGAATGATCCTTATG	1	+
chr1	16255602	16255621	GCAGGCTTAAAGCCAGGAAG	2	+
chr1	16255903	16255928	ACTTAATACTGTTGCCAGCCCCAAAG	2	+
chr1	16255933	16255955	TCAGGAGCTTGCCAGTATTTCTG	1	+
chr1	16255973	16256001	CCCAGCTCAGACCTACAAGCAAGACTGGG	3	+
chr1	16256180	16256204	AAATCACATTCAGTAAATACTGAAG	4	+
chr1	16256526	16256546	TCCGACATGGTTCCTTCCATG	3	+
chr1	16256556	16256574	ATCCCATAGGCTCCCCTAG	2	+
chr1	16256586	16256603	TAAAAGGGTCTCCTAAAG	1	+
chr1	16256616	16256639	TCCTCCCCTATTCTAACATAACAG	2	+
chr1	16256742	16256764	AACTAAATCGTTGGGACTCTCAG	1	+
chr1	16256895	16256916	AACACAAATCCCACTCACCCAG	1	+
chr1	16257087	16257108	CTAAATCCCTCTCTTCATCTCG	2	+
chr1	16257422	16257445	AAGCAGACATCTGAGGGAGCAAAC	3	+
chr1	16257578	16257608	AATCATCCCAAGACCCCAGAATCTGCTCCTG	1	+
chr1	16257798	16257823	AACCTGCTCCTGCCCCTGTGGAACAG	1	+
chr1	16257842	16257866	CCCCCAGGAGCAGACCCCGATAAAG	3	+
chr1	16257878	16257908	ATGCCTGCGGGTGTTGAGGAAGGTTCATCAG	1	+
chr1	16257938	16257958	CCTCCAACTCCCGGGGCCTCG	1	+
chr1	16258000	16258022	TACCCAGCCACTTTCAAAACCAG	1	+
chr1	16258414	16258434	TTTGCCTCTCAGCCGAACAAG	1	+
chr1	16258461	16258493	CAACCATGGGTGACCATGAAAACCGCTCTCCTG	2	+
chr1	16258653	16258689	AAACACTCAAGCCACCTGAGGGATGGCGGTCGCCAAG	4	+
chr1	16258697	16258715	AAAACTGCAGCTGGTGGTG	1	+
chr1	16258787	16258808	GGCCCCCAAATAGGCGTGAAAG	2	+
chr1	16259102	16259120	AAAAGTGAGAGTCCCCAAA	1	+
chr1	16259301	16259321	CCTATAAGGCAGATGCACCAG	1	+
chr1	16259388	16259408	CCATCGGCTCCATCATCAATG	1	+
chr1	16259900	16259923	AAACCCCATTCCACTCCTCCTCAG	2	+
chr1	16260331	16260365	CACCCTGAGGAAGATTCTCATGGACCCCAAGTATG	2	+
chr1	16260528	16260545	CCTCGGAGGTGCTGGTAG	1	+
chr1	16260567	16260596	CTCCAGTCATTGCTCCCAAAATTACCTCTG	2	+
chr1	16260597	16260618	TTATTAGCCGGATGCCTGTCAG	2	+
chr1	16260654	16260681	CAAAACCAGCTCCTCAAACCCTCACTGG	1	+
chr1	16260752	16260772	AAGGGCTCAGTGACCACACTG	3	+
chr1	16260942	16260968	CAAGTGCAGTGACCGTCACAGCGGGTG	1	+
chr1	16261323	16261352	CATCGCAGCCTCCATCCAAAGGCCCTCAAG	2	+
chr1	16261409	16261429	ACATATAATGCCTCTCCTGTG	2	+
chr1	16261475	16261498	CCCATTCACCTCTCGGTGTCCACG	1	+
chr1	16261728	16261752	TCAACCATGTCCCCTCGGGGCCCAG	1	+
chr1	16261825	16261854	ACCCGGGCCATCCTCATTCCCAAGGGCAAG	2	+
chr1	16262086	16262104	TCACTCTCCTCGGGCTCCG	1	+
chr1	16262539	16262559	TATCCTCACAGTTACCCCCAG	1	+
chr1	16262664	16262686	ACATCCGCACCTACCACCCCCCG	1	+
chr1	16262689	16262707	CCAGCTCACACACACTCAG	1	+
chr1	16262727	16262749	TTGGCCTGCCTTCCCGGACCAAG	1	+
chr1	16264061	16264084	AATTCCAGCCAGCCCCCAAACAAG	1	+
chr1	16265301	16265326	CCTTCATCACTTACCTGCAGGCCAAG	1	+
chr1	16266139	16266156	ACACATCACCAACCCATG	1	+
chr1	16266350	16266379	ACACACATTGCAGACTCTTAACGCAGGAAG	1	+
chr1	16266381	16266399	ACTTCAAACTTCTGCTGAG	1	+
chr1	16266815	16266838	CTAACCCCTCTTCCTATTACCTTG	2	+
chr1	16269861	16269880	TCTGGCCAGTGGGTGTGGGG	1	+
chr1	16271880	16271897	GGGGTGGGCGCTGTCGGC	1	+
chr1	16289419	16289446	CCTGAGCAACAGCGAGACCCTGTTTCTA	1	+
chr1	16313666	16313684	AATCATACTATACATTCTG	1	+
chr1	16376876	16376893	CCCCTGGAGCTGGCCCAG	1	+
chr1	16393799	16393814	TGGGACTGGTGGTCAC	1	+
chr1	16464909	16464924	AAATCCAGGCGAGCAG	1	+
chr1	16475233	16475248	CGCTGCTGACGGTGAT	1	+
chr1	16479920	16479936	AAACCAAGGACTTCCTG	1	+
chr1	16486732	16486745	CAGGCCCCCCCTAG	1	+
chr1	16535550	16535569	TCCTCTTTTGCTCTGCCACC	1	+
chr1	16568121	16568137	CTGTTGGGACCTGAAAG	1	+
chr1	16647344	16647359	CTCTAAATTCACCAAG	1	+
chr1	16719887	16719935	CACAGCGAGAGGCCGAGTACGCCGAGGCCCGGAAGCGGATCCTGGGCAG	2	+
chr1	16721604	16721625	ATGGGTCTCAAGGCTTCAAACA	1	+
chr1	16721724	16721741	ACTTGAGCAGAGGGAACG	2	+
chr1	16721763	16721784	ATCCCCCTTGCTCCGCCCACTG	2	+
chr1	16722025	16722052	AAAACTCACACCCACCCACCCCCAAGTG	2	+
chr1	16722291	16722309	TATTCCTACTGCCGCCCAG	1	+
chr1	16722468	16722487	ATTTTGGGAGATAGGGAAAG	2	+
chr1	16722758	16722786	CTCCATCTCCATTGGTGGCCCCAGCTCAG	1	+
chr1	16722898	16722921	TTCCTCAGAGGCCTAGGCTACCCG	1	+
chr1	16723489	16723508	TCCACATTCTAAATGTGTAG	1	+
chr1	16723629	16723658	ACCACCTGTTCTTGCCCCACTACCCTCTAG	1	+
chr1	16723801	16723820	CTTCCCAAATGGAGAGGTAG	1	+
chr1	16724097	16724126	ACCCCATGGGCCAGGCCTCAGACCTTCCAG	1	+
chr1	16724137	16724155	CCCATGAGCCACTACTCTG	1	+
chr1	16724382	16724406	TACCCAGCCTCCCTGGTAAGCAGAG	1	+
chr1	16739258	16739275	ACATTTACCAACTTAACG	1	+
chr1	16741924	16741940	TCCGGGGACTCCCCATG	1	+
chr1	16748471	16748496	AGCCACGACGGACATTGGGGGCATTG	1	+
chr1	16748552	16748582	TGGCCTGATGTGTGGGACACCTGCCTCCTTG	1	+
chr1	16797257	16797277	TCCCTTGTACGCCTTACTCCG	1	+
chr1	16810610	16810624	CGGACTCCTCCCCCG	1	+
chr1	16956980	16956998	CACACTCCTCCCTACCCTG	1	+
chr1	17019927	17019945	CTACAGGATGGGCTCGCGG	2	+
chr1	17047154	17047170	CTTCCTAGGTGTCACGT	1	+
chr1	17053831	17053851	TTCAATTCCCGGCCAATGCAG	1	+
chr1	17248689	17248710	TGGGGTATACAGGGGCCCCCCG	1	+
chr1	17252671	17252686	TCCTCTATCCACCATG	1	+
chr1	17255645	17255665	CGCCGTATAGGGCAACACCTG	1	+
chr1	17264730	17264747	GTTCAGTGAGGGCCTCGG	2	+
chr1	17285420	17285435	CTGTGTGCCGGCACAA	1	+
chr1	17304054	17304071	CCACCTCCAGCCCACCAG	1	+
chr1	17323284	17323300	CCCGGCGGCTCCTCCAG	1	+
chr1	17337957	17337973	AATCCCGCGGCTGAGGG	1	+
chr1	17372187	17372201	CGGAAGGTTAATTGA	1	+
chr1	17380625	17380638	TACGAGCAACCAAG	1	+
chr1	17404069	17404086	CAGGGGCTGGGCTTCCTG	1	+
chr1	17421567	17421581	TATACTTTACTCTAG	1	+
chr1	17428502	17428519	TCCTCCTCCTCATCAAAG	2	+
chr1	17462044	17462058	CCAGCGATCAGTAAC	1	+
chr1	17562788	17562805	ACTCAACTCCCTCACCTG	1	+
chr1	17570159	17570175	ACACGAAAATCTCTTGT	1	+
chr1	17584339	17584356	TATCTCATCCTGGGGCTG	3	+
chr1	17601450	17601463	CCACACTTACCTCG	1	+
chr1	17676557	17676573	CCCACCCCAACTCCTAG	1	+
chr1	17682795	17682810	CTCGTTGGGAGCTCCA	2	+
chr1	17720491	17720509	CACCCAGGCTCCCCACAAG	1	+
chr1	17729678	17729693	AACGTCTCTAAGTTAG	1	+
chr1	17737468	17737481	AATCGGGCCACCAG	1	+
chr1	17744256	17744271	ACGGCACGCTGGTGTG	1	+
chr1	17745975	17745991	TCTGGATTTGGACAACG	1	+
chr1	17752824	17752838	CTCCCTTCTCACCCG	1	+
chr1	17764714	17764738	ACCCTCACTCACGACGCGCTCCTTG	1	+
chr1	17866321	17866340	GCGGTGGGGGCGCCGTCCCG	3	+
chr1	17944648	17944662	ATTGAGATGGTCCGA	1	+
chr1	17944967	17944982	ACGCCGTCATCCGCTG	1	+
chr1	17964469	17964488	CTCATCAGCACGCTGCACGG	1	+
chr1	17974710	17974727	TCCTCACAACAACCACAG	1	+
chr1	18008214	18008231	TCGGCTGGATCTCTCCTT	1	+
chr1	18041966	18041982	TTCAACAGGCACCCCAG	1	+
chr1	18114212	18114231	CACGCACATACATCCTACAG	1	+
chr1	18156554	18156570	AACCCTGGCAGAAACTT	1	+
chr1	18183381	18183396	GCGGAGGGAAGGTGAG	1	+
chr1	18217789	18217807	CTCTCATGGCACCCAGCAG	2	+
chr1	18276126	18276142	TCCTCCTCTCTCACTCG	1	+
chr1	18285084	18285100	CCTTACTTACAAAACAG	2	+
chr1	18329549	18329564	ATCCAAGGCTCCTAAG	1	+
chr1	18454742	18454760	GAACCTCTGTGAGGGGAGT	17	+
chr1	18504168	18504186	CATCCCCTCTCTCCACTTG	1	+
chr1	18614486	18614503	AGTGCTCGTGAAAATACC	1	+
chr1	18656249	18656265	CCCACTCCCAATCCAAG	1	+
chr1	18664062	18664077	ACAGCTTCACGCACCG	1	+
chr1	18696315	18696336	CCCCAACCCTTTGAGCTGTTTG	1	+
chr1	18700996	18701009	TCGCAGGTATCCCA	1	+
chr1	18715125	18715143	AAAGGTGGTGTGTGGGCAG	1	+
chr1	18814366	18814386	TACTCTCTCCACTCCTCTATG	1	+
chr1	18849609	18849626	AATTCCATGTGTAGCAGT	1	+
chr1	18957891	18957909	ACCTCACCCCCCTCCCCAG	1	+
chr1	18959509	18959523	AAAGTTGGGCGCTCG	1	+
chr1	19043053	19043071	CCTCTTTTCTCCCTTCGCG	1	+
chr1	19052183	19052198	CGGCCCCTTCCCCCCG	1	+
chr1	19128863	19128879	AACACCTACATCACCAG	1	+
chr1	19147135	19147151	GCCCTTGCCTCTCTCCG	1	+
chr1	19177882	19177898	TGCGATCTCAGATCGGA	1	+
chr1	19224975	19224989	GATCGAAGATGATCA	1	+
chr1	19234122	19234138	AGGTCCGGAAGGAAGCA	4	+
chr1	19239092	19239108	TTTTCCTCCCCATCAAG	1	+
chr1	19260664	19260686	CAATCCCCCTGCCTCAGCCTCTG	1	+
chr1	19309074	19309093	AATATTAACTATAAAAATAG	1	+
chr1	19318700	19318716	CCATTCCCACCCTCTTG	1	+
chr1	19338808	19338824	AATATTCTACCCATCAG	1	+
chr1	19367939	19367953	CGCGTGTGGTGTGCG	24	+
chr1	19412734	19412751	ACTCTCCCACTCTTCCCG	1	+
chr1	19414475	19414492	CACCCTAGCTTGGAGATG	1	+
chr1	19436897	19436914	CAGCTGTCCTCCTTGGAG	1	+
chr1	19449456	19449470	ATCCCGGAGCTGGCG	1	+
chr1	19479756	19479773	TTCCTACTCCCCCACAAG	1	+
chr1	19482608	19482630	ATTCTCCACCTCAGCCTTCCAAG	1	+
chr1	19495525	19495540	AGCGACCCTGTAAAAC	1	+
chr1	19505322	19505339	ATAACCAAATCCCCCATG	1	+
chr1	19545053	19545075	CCCCAACTCACACATCTCAGGTG	1	+
chr1	19582507	19582529	CAAGCTGAAGGACATCCGGAACG	2	+
chr1	19583586	19583613	ATGGTGGCCTTGGGTCGGAGCCCATCTG	1	+
chr1	19583963	19583983	AGGGGTGAGGTGGGTCTCCTG	1	+
chr1	19584370	19584390	AACAAAGCAGCTTTCACTGTG	1	+
chr1	19584979	19584997	ACTCTGCTGTCTGACTACG	1	+
chr1	19585277	19585298	AGCGCATCTGAGTCCACAGAAG	1	+
chr1	19585373	19585399	ACCATCAGGACTGCTGCCGCCCCTCTG	1	+
chr1	19585426	19585449	AGACAGGGAACATGATGGGCACTG	1	+
chr1	19586189	19586207	ATTTGCTGAGGAAAATTAG	1	+
chr1	19586225	19586243	CCACACACTTCCAAACCAG	1	+
chr1	19586427	19586444	TTAAAATTTTAAGGAGAG	1	+
chr1	19586711	19586730	TGACCTTCACAACGGCATTG	1	+
chr1	19587247	19587271	ACTTCAACACATTTCTGCTGCACAG	1	+
chr1	19588363	19588386	TGTAGCTGTGGGACCCTACACAAG	1	+
chr1	19588679	19588699	CAGCTTGCGAGTGGTCCATCG	1	+
chr1	19593677	19593704	TTTTTTTCCAAATACTTCCATCCCTAAG	1	+
chr1	19596994	19597014	ATCTCGGCCACTTCCCAGGCG	1	+
chr1	19624927	19624943	AAACTCCCCCCCCTTTG	1	+
chr1	19638710	19638725	CCCAGCGGCGCCTCCA	1	+
chr1	19639031	19639061	AATCCGCAGCCAGTGGCCCCCCACCTCAAAG	1	+
chr1	19653052	19653067	TTCGTCATCGGCTCCA	1	+
chr1	19653092	19653118	CCCGGCTGCCTCAGATCCGCACCAACG	1	+
chr1	19671818	19671835	CCTCCACGGTCTGCAAAG	1	+
chr1	19682207	19682221	ATACCGACTTCTCCG	1	+
chr1	19686190	19686205	GTCAAACTGCGCAGGG	1	+
chr1	19726419	19726435	AACTGTGGACTGCCCAG	1	+
chr1	19792693	19792711	CACCAGCTCCACAGCTCCG	1	+
chr1	19797640	19797659	ACAACATACCATAATAAAAG	1	+
chr1	19797919	19797935	AAGCACTCGGAGCACAG	1	+
chr1	19923715	19923739	TTTTCCGGCCCCTCCGGCCAGGGCG	1	+
chr1	19926160	19926178	AACTTAAGCAAAGGTCAAG	1	+
chr1	19934999	19935019	ACGTCACCCCCATCCCCTCTG	1	+
chr1	19948618	19948642	TTTTCTCACTTACCTTCTTTAAAAG	1	+
chr1	19981512	19981535	GAGGCCACGGGCATGATGCTTCGG	1	+
chr1	19981824	19981846	CTAGGACAGTGCTTCAGCTACAG	1	+
chr1	19983485	19983511	CAGGGCGAGGACGGGCCGGGATCCCAG	1	+
chr1	19983918	19983938	AGGAAGTTGGCTGAGCCATTG	1	+
chr1	19984002	19984024	TACTGCTGAGGTCCCGGGCTTAG	2	+
chr1	19992811	19992825	GTCCTTGTGGCGTCG	1	+
chr1	19994464	19994479	AGGGGTGAAAGGCTAA	3	+
chr1	20053591	20053607	CCTGGAGGCGTGGGAGG	1	+
chr1	20225906	20225924	TCTTGGGATTTAATTCATG	1	+
chr1	20236857	20236873	TATATAAAGGTTTTACG	1	+
chr1	20237263	20237282	CCTGCCCTGCTTCCCCCAGG	1	+
chr1	20238468	20238490	AGTCCCTCTCTTTACTGTCCTCG	1	+
chr1	20239152	20239178	TCTTGCCTTATCTATGGAGCTCGATGG	1	+
chr1	20267660	20267676	CTTCCCAAGGCCTGGTG	1	+
chr1	20300878	20300895	TGGGGCTGTAGCTGGTCC	2	+
chr1	20391856	20391872	ATCACCATATCCTACAG	1	+
chr1	20415900	20415918	ATCTCCATCCAGCCGAAGG	1	+
chr1	20470573	20470587	ACTTCACGCCCCCAG	1	+
chr1	20489384	20489400	CCTTCCACACCTTCAAG	1	+
chr1	20538657	20538671	AATCGTGGGCAACAG	1	+
chr1	20667215	20667235	AAAAACCCTCAAACAATTCAG	1	+
chr1	20669243	20669259	ACCTCACCAATCCCACG	1	+
chr1	20696346	20696361	CTTGGGGGCCCCACAG	1	+
chr1	20712492	20712507	CTACACAACTAAAATG	1	+
chr1	20804254	20804269	ATCCAGCGGCTTTCTG	1	+
chr1	20838545	20838560	GGGCATTTCACTTTAG	1	+
chr1	20913583	20913598	ATCTAGGTTCTCCCAG	1	+
chr1	20960022	20960044	CACCGGGCCGCGGCGCCACCATG	1	+
chr1	20960102	20960123	TTCACGGGCAAGCCCGGCCGGG	2	+
chr1	20960216	20960238	GTCGGGCTCGGGCTCCCTAACCG	2	+
chr1	20960241	20960260	TCCGCTTCTTCCGCCAGTCG	1	+
chr1	20960332	20960365	CCGGGCAGTCTTTCTGGCCTTCGGGCTAGGGCTG	2	+
chr1	20964350	20964376	AAAAGCAAGCCGGGGCCTGACCCGTTG	1	+
chr1	20964413	20964434	TATCTGATAGGGCAGTCCATTG	1	+
chr1	20964436	20964455	TAAGGGCTGCAGTGCTGCTG	1	+
chr1	20964575	20964604	GGGGCCCCTGCCTTCCCCTTGGCCATCAAG	1	+
chr1	20966390	20966411	TTCCTCCAGCGAAGCCATCTTG	2	+
chr1	20966461	20966485	GGGAGTATGGAGCAGTCACTTACAG	1	+
chr1	20966745	20966769	TTGCATGATTGACTGGGGTTCTCAG	1	+
chr1	20972144	20972161	GACCATCTGGTTCAACAG	1	+
chr1	20972164	20972182	CATCGCGCACAGAGACCTG	1	+
chr1	20975025	20975050	ATTTTGGCTGCTGCCTGGCTGATGAG	5	+
chr1	20975053	20975076	CATCGGCCTGCAGTTGCCCTTCAG	2	+
chr1	20975532	20975553	CAAGGCTGATGCCTGGGCAGTG	1	+
chr1	20975585	20975606	TCAATCCCTTCTACGGCCAGGG	2	+
chr1	20975639	20975677	AGGCTCAGCTACCTGCACTGCCCGAGTCAGTGCCTCCAG	2	+
chr1	20976929	20976948	ACCATCTGCCCGAGTAGCCG	2	+
chr1	20976974	20976990	GGGTGAACATATTCTAG	2	+
chr1	20977031	20977066	CCTCCAACAATCGGCCGCCACTTTGTTGGCCAACAG	2	+
chr1	20977110	20977129	TTTCTGGCTAACCTGGAGTG	1	+
chr1	20977163	20977181	CTCATGGAGGGCAGCCCTG	1	+
chr1	20977259	20977279	GGGTGGGAGTCAGGAGACAAG	1	+
chr1	20977468	20977488	CACTGGCTGTCAGTGGCAGAG	1	+
chr1	21094122	21094138	CACAACAAAACTTCCAG	1	+
chr1	21106364	21106381	TTCACAGTTCGACGAATC	1	+
chr1	21106981	21106996	GCTGTTAACCACAAGG	1	+
chr1	21146029	21146051	CAGCCTTGACCTCCCAGGCCAAG	1	+
chr1	21385649	21385667	TTATTTTCTAAATCCCAAG	1	+
chr1	21386774	21386791	TATTCCTGTACTTGGTGT	1	+
chr1	21627319	21627335	CACTCCAGCATCACTAG	1	+
chr1	21675525	21675541	CCAAACCCACTCCAAAG	1	+
chr1	21707700	21707720	CTATTCCCCCTTCCACCTAAG	1	+
chr1	21799961	21799978	GAGTCCAACCAGCCTTAC	1	+
chr1	21800004	21800030	AAGACCAAGTCGACTCAACTCTCATTG	1	+
chr1	21855847	21855866	AAGCAACGCTCCCACCCCAG	1	+
chr1	21861970	21861988	TGCTGTGCGCCGGTGGTCC	1	+
chr1	21864069	21864086	CATCCCCCTACACCCCAG	2	+
chr1	21877144	21877158	ATCAATCATAAACCG	1	+
chr1	21886429	21886446	AAAACCATAAAGCCCCAG	1	+
chr1	21902184	21902201	TCCCCTCCTCCCTCACCG	2	+
chr1	21920352	21920369	GTCCCGGCTCGCCCTCCC	1	+
chr1	21977598	21977616	AATCCCCATCCCACCTCTG	1	+
chr1	21978293	21978310	AAGCTGCGCTTCCGGCCG	2	+
chr1	21990240	21990256	CCCACAGCCTGGCTGCG	2	+
chr1	22003649	22003665	AAACCATTCAATACAAG	1	+
chr1	22050538	22050556	ATTCATCCAACCACTTTTG	1	+
chr1	22205459	22205473	CCCCCCCTGACCCGG	1	+
chr1	22245301	22245318	CCAGGGCTGGGCACATAG	1	+
chr1	22260065	22260080	CCGGGCAGGGCTTCAG	1	+
chr1	22264006	22264021	CCGGCCCGGCTCCCCG	1	+
chr1	22314947	22314962	GGTGCTGCATGGCTGT	1	+
chr1	22347911	22347926	ACCCCTTTACACATTG	1	+
chr1	22353099	22353121	CAAAGAAAAGGAGTTATTAACTG	1	+
chr1	22357137	22357172	CAGACTGTGGAAATGCTGGTGCAGGAGCAATTCCAG	2	+
chr1	22415499	22415523	AACACTTGGGGTGGTCTGGGGTTGG	1	+
chr1	22417096	22417114	TATCTGCTACTGCTTTATG	2	+
chr1	22417271	22417290	AAATTAAAAATATACAACCG	1	+
chr1	22418995	22419015	AAATACGAGGGGTGGTGCTAG	1	+
chr1	22421115	22421138	ATGTTCTTCAAGCTGGACTTTATG	1	+
chr1	22421333	22421356	CTATCATAATTGTTACCTTCATAG	1	+
chr1	22422745	22422770	CCCGGCCTATTCATTCATTCTTACAG	1	+
chr1	22423344	22423363	AAATACACAGATCTATTTTG	1	+
chr1	22437669	22437689	TTAAAGGTTGAGAATCTCTTG	1	+
chr1	22438103	22438118	TCCCACCACACTATTG	2	+
chr1	22441121	22441140	GGGGGATTAGCTCAGCTGGG	32	+
chr1	22446538	22446553	GGCGGTCATCGGCACG	1	+
chr1	22446944	22446972	TCTTTACCTCACAGGAGCCTGACACCCCG	1	+
chr1	22447447	22447467	ACAGGGATGGACACATATATG	1	+
chr1	22456785	22456803	ATCCTTGGCTGATCTTCTG	1	+
chr1	22456905	22456928	TGATGGGCTAGAGGTCTAGGGATG	1	+
chr1	22458729	22458748	TATGATGTGGGGGCACAGAG	1	+
chr1	22458803	22458832	CATCTGGCTGTGCTGGGCCCTGGGCTCTGG	2	+
chr1	22462080	22462096	ATGTCTGGGTGGTTACG	1	+
chr1	22466361	22466379	TGGTGGGAGCCGTCACAAG	1	+
chr1	22467541	22467564	ACAGCTTCAGGGAAGGGGGTATAG	1	+
chr1	22470957	22470975	TGGGGTCCCCTGGGCTCAG	1	+
chr1	22471157	22471173	TACACTTTCCTAACAAG	1	+
chr1	22499052	22499072	CGGCAGCCTTCACACCTCATG	1	+
chr1	22515523	22515539	CCTCTGCACAGATAAAG	1	+
chr1	22535582	22535606	GCATGTGCCCAGCAGGGGTGGATGG	1	+
chr1	22535906	22535924	AAGCAGACTGAGGAGACAG	1	+
chr1	22539588	22539608	AGGGGAAAGCCCCCCCTCAAG	1	+
chr1	22539724	22539741	CCGAGCTGGGCTCTGAAG	1	+
chr1	22546140	22546155	GGACTTGGGTTCACTG	1	+
chr1	22552958	22552975	ATCCTAAGGCTCCCCAAG	1	+
chr1	22557156	22557175	AAATGGGATAGTGGGTATAG	1	+
chr1	22568644	22568665	CAGGCGGGGAGGCGTTGGCATG	1	+
chr1	22573078	22573102	ACCCTGAGGGCCAGGAGGATGCTCG	1	+
chr1	22575348	22575364	AGCCCCTGAGGACGCTG	1	+
chr1	22596459	22596479	ATCTCTCTCCTCCCTAACTAG	1	+
chr1	22639838	22639856	CTCCACACCCTCTCAGCTG	3	+
chr1	22656783	22656799	CAGGGGGAGGGACCTGG	1	+
chr1	22721264	22721279	TACTTTAAGCCGCTAG	1	+
chr1	22727208	22727224	GGCCCCGGGGATGAGTG	1	+
chr1	22816390	22816410	CCAACTCTAAGGAGAGGAGAG	1	+
chr1	22816803	22816821	TTCAGGGTCAGGTGGTAAG	1	+
chr1	22835620	22835642	AAACAATCCTGAGGCATAACCAG	1	+
chr1	22837787	22837809	TCCACAAATCTTTTCCAGGCCTG	1	+
chr1	22849189	22849209	CTATACTCATCAAATCTAAAG	1	+
chr1	22854131	22854146	TTGTGTGGCTTGACCC	1	+
chr1	22856562	22856587	CACATTGACCAAAGGAGGGAGGGAAG	3	+
chr1	22881301	22881317	TCCCATCACGCCCTCTG	1	+
chr1	22882018	22882047	ACTCCAGAGCTCCTTGCTGCCTCCCAACAG	1	+
chr1	22894288	22894305	CCCCGTCACCTGCCCAAG	1	+
chr1	22915536	22915560	CTTTGTGCCCCAGCAGACAAGCCTG	1	+
chr1	23012557	23012574	AAGCTGCCTCTTCACCAG	1	+
chr1	23038071	23038086	GGGAGCGCGCCAGCCC	1	+
chr1	23038585	23038603	TGCTGCACAGTTGACAAGG	1	+
chr1	23043224	23043242	ACTGGAGACTGGACCTCTG	1	+
chr1	23043531	23043545	CCCCAGCGGCCTATG	1	+
chr1	23099807	23099823	TCCGGGTCAGGCCTCCA	26	+
chr1	23111304	23111332	CGGCTGCATGTCCCTCATCGCCGTGCGTG	1	+
chr1	23137880	23137894	CCCACCATACTTACG	1	+
chr1	23187101	23187114	TGGCGGCCCCCCCG	1	+
chr1	23189533	23189552	GTCCATCTGGGACTTTCAAG	2	+
chr1	23191515	23191529	CTGCACCCGCTGCGG	1	+
chr1	23245986	23246002	ACCCCACAGACCCCAAG	1	+
chr1	23346069	23346083	TCGGCGGCCCGGCGG	1	+
chr1	23380257	23380280	CAGTTGTGGTTGGATAATCCAAAG	2	+
chr1	23385566	23385590	GAGGGAATCCTATGGCTGTGGTCAG	1	+
chr1	23399856	23399884	CCACACCTCTCTCAACTCTCTCCCTTAAG	1	+
chr1	23405520	23405540	TCAAACCTTTATTTATAAATG	1	+
chr1	23409713	23409735	TAACTACCCAGCCACAGTGCATG	1	+
chr1	23409778	23409797	ACCAGTTTTTGGGGGCCATG	1	+
chr1	23410161	23410182	AATAAAACTTCATATAAAATTG	1	+
chr1	23415628	23415651	TCCTTTCCAACCCAGCAGAGGCAG	1	+
chr1	23417095	23417112	ATATGAGACAGACAGCTG	1	+
chr1	23532562	23532586	TCTCGTTCCGTCACCCAGGCTGCAG	1	+
chr1	23544105	23544121	CCCGGCCTCCCCGCTCG	1	+
chr1	23546011	23546026	CCTCCACTCTACTCAG	1	+
chr1	23571346	23571362	AATCCCTTAAGGGGGTG	8	+
chr1	23653559	23653577	TCCTAGCCCCCACCTCCAG	1	+
chr1	23668040	23668057	ACCTAACAATACAAAACG	1	+
chr1	23696165	23696186	CAACTAAGCTGCATTCAGCTGG	1	+
chr1	23696747	23696774	GGCTGGTCCGATGGTAGTGGGTTACCAG	6	+
chr1	23728892	23728908	CCTGCCCCTACCCACTT	2	+
chr1	23750987	23751001	CCACCCCGGAATCCG	1	+
chr1	23809653	23809669	ACTTAAGGTGAAGGGTG	1	+
chr1	23872318	23872334	GGGGTCCTGGGATGTGG	1	+
chr1	23884845	23884862	TCCGGCTTCCGGCAGGAG	1	+
chr1	23907875	23907891	ACCGGCCCATCCAGGAG	1	+
chr1	23942124	23942141	TCCCCACTTACGAGCACG	1	+
chr1	23996761	23996777	TCTCCTTCTCACTCCTG	1	+
chr1	24016661	24016680	TCGGGTGTGGTGGTGGGGGG	1	+
chr1	24019207	24019237	GTGTTGGAGCAGCTCACAGGGCAGACCCCTG	2	+
chr1	24020313	24020335	ATCCTTTGGCATCCGGAGAAATG	4	+
chr1	24020348	24020373	TCCACTGCACAGTTCGAGGGGCCAAG	1	+
chr1	24020381	24020403	AAATCTTGGAGAAGGGTCTAAAG	1	+
chr1	24021153	24021169	CGGGAGTATGAGTTAAG	1	+
chr1	24021170	24021186	AAAAAACAACTTCTCAG	1	+
chr1	24021257	24021282	TATCTACGGCCTGGACTTCTATGTGG	3	+
chr1	24022307	24022323	TCAGCATCGCAGACAAG	1	+
chr1	24022327	24022358	CGCAGGACAGGCTGCATTGGGGCCAAACACAG	2	+
chr1	24022849	24022870	CTTCCTGGCAAATAAATTCCCG	1	+
chr1	24022887	24022905	CAATAAAAAGTTTTCAGTG	1	+
chr1	24023028	24023047	ATGCCAGTATTTCCTGGCAG	1	+
chr1	24029721	24029741	ACATCACTACACTCCACACCG	1	+
chr1	24031153	24031183	CTGGGGAGGCATCAGGAAACTTAAAATTATG	2	+
chr1	24046738	24046760	ATACACTTTTGCCATCAGCCATG	1	+
chr1	24053297	24053317	AAGTGGGGACTCACTCTGCAG	1	+
chr1	24059161	24059176	ACTTGGGTAGTACCAG	1	+
chr1	24062946	24062964	ACATCTGCCAATATTGGGG	1	+
chr1	24065383	24065400	ATATCTATACAGTAGGAG	1	+
chr1	24067881	24067907	CAGCACACCCACTCCAGGATCCCCCAG	1	+
chr1	24068861	24068880	TGAGGGAGAGATCAGGCTAG	1	+
chr1	24071524	24071550	CCTCTCACCATCAGACCACTTTTTAAG	1	+
chr1	24074355	24074376	CAATATGGCATACCAATTATAG	1	+
chr1	24074848	24074873	TCCATCTTAACAGCTCTGCTGTACTG	1	+
chr1	24076388	24076404	CTTTGCCAGGGACCTAG	1	+
chr1	24077412	24077435	AGGAGATGGAGGGGGACTACCAAG	1	+
chr1	24077579	24077597	TCACCAACTTACTCTTCAG	1	+
chr1	24077662	24077679	GTACGTCGACCACTACAG	2	+
chr1	24077828	24077845	CACAAATCTTCCCACAAG	2	+
chr1	24077847	24077869	ACAAACGCCCCGTGGATGCCAAG	1	+
chr1	24077900	24077927	GAGAAATCACACAAGGCCCTCTCCAAAG	1	+
chr1	24077969	24077992	AAACCGCCCTCTAGTGGCGTAAAG	1	+
chr1	24078026	24078046	AAGAAGTGTTTGCCTCCCTCA	1	+
chr1	24078185	24078212	AAGGGTTCTAACAACCTAAAGACTCCAG	1	+
chr1	24078242	24078266	AAGTCACTGGGCTCCCTCCCTAAAG	2	+
chr1	24078291	24078310	AATTCGAGCAGCCAACCATG	1	+
chr1	24078419	24078439	AAAAGCACTGGTAAAAACTTG	1	+
chr1	24078452	24078478	AAATTACCCAAGGTGAACAAAACCAAG	2	+
chr1	24078949	24078975	CCAATTACCGTCCACTGCCTTCCCTCG	1	+
chr1	24086048	24086070	ATTCTCCCGACGATAAACTGAGG	1	+
chr1	24086088	24086111	AATCTGGGGAGGCAGGAATACAAG	1	+
chr1	24086113	24086132	ACAGTGGGGGTTGGGGAATG	1	+
chr1	24086331	24086349	CATCTTTGTAAACTATAAG	1	+
chr1	24086575	24086595	CTGCACGTAGGGCAAGGAATG	1	+
chr1	24086757	24086776	CCTTTCCCTCATCCTTTTTG	1	+
chr1	24094764	24094778	TCCGGGTTGAAGACA	2	+
chr1	24096407	24096424	AAGGTGGAAGTCGCAGTG	1	+
chr1	24104981	24105022	AGGACGCGCAGGTGGCGGCGTTGCCATGTCGCACGGTCACAG	5	+
chr1	24105118	24105138	AGCGGCTGCAATGCCTTAACG	3	+
chr1	24105509	24105531	CCTCATCATATTACCTGGTGAAG	1	+
chr1	24106381	24106403	CATCATTATAATGGGAGAGGATG	5	+
chr1	24112173	24112193	ATATTCCACAGATGTCCTTTG	1	+
chr1	24112840	24112866	TTCATATTTCAAAAAACTTCGGAGCAG	1	+
chr1	24113808	24113826	CCAACCCAGCAGACCATAG	1	+
chr1	24113849	24113869	ACACACTTTATTTCCTAAGGG	1	+
chr1	24114084	24114111	CTGTGGAAATTGGGTCTTGGGCTGGGTG	1	+
chr1	24114242	24114261	AAACTATTTGTGGGCTATAG	1	+
chr1	24118636	24118660	ATGGGGGCTGGGTGGGGGGAGGTTG	1	+
chr1	24119655	24119684	ACGCCCTCTCCACCATCCGGCTCCCTCACG	2	+
chr1	24121055	24121072	ACATACCCGGGTGTCATG	1	+
chr1	24145432	24145446	CTTCGGGAACTTACA	3	+
chr1	24281654	24281673	ATCCTTTAAGGGTCTTGAAG	1	+
chr1	24288092	24288114	TATAACTCATCAGCAGCTGCCTG	1	+
chr1	24289707	24289731	TATGTGGGTCAGCTTAAAAATTTTG	1	+
chr1	24406578	24406594	GACGTGATAGCCTGTGA	5	+
chr1	24441065	24441083	GGGTGTGGTGGGGGCGCGC	2	+
chr1	24531133	24531158	CCACCATGCTCAGCTGATTTTCTTTG	1	+
chr1	24615044	24615060	CTGCACTGTAATTCATG	1	+
chr1	24665479	24665499	CTCTTACTCCCCCTATTACTG	1	+
chr1	24780972	24780988	CCTACCACCGCCACAAG	1	+
chr1	24795677	24795701	ACTCGCCTCCCTCTATTTATAACTG	1	+
chr1	24796041	24796059	TTAATTCTCAAATCCAGCG	1	+
chr1	24796386	24796405	AATATGGAGGATAGGAGAGG	1	+
chr1	24797128	24797148	CTACACTCACCACTTCCCTAG	1	+
chr1	24797149	24797167	ACAGCCTTTAATAGGCATG	1	+
chr1	24797649	24797676	CATATAAAATAGGGTGATCACCCCCGAG	1	+
chr1	24800421	24800450	GGTGTAGTATGGTACCTATATATTTATTTG	1	+
chr1	24802972	24802997	ATAACACCTACAATTATTTCCCCCCG	1	+
chr1	24803216	24803235	AATTCCCCACGTCATCTTTG	1	+
chr1	24840993	24841013	ATCTGCCTACCTCACTTTTTG	1	+
chr1	24857721	24857741	CACTCTTCACCATCTATGATG	1	+
chr1	24859624	24859654	CCTGTCAAGCAGTTCCTCATCTCCCCTCCAG	1	+
chr1	24859667	24859692	TGGGGTGGAAGCAGAGCGAAGATGCG	1	+
chr1	24861595	24861612	AACTTCACGCGGGAACAG	2	+
chr1	24865539	24865561	AAATCATATACTCTATCCCCATG	1	+
chr1	24865705	24865725	AATACTAATTCCTGGCATCAG	1	+
chr1	24875650	24875669	AACTCAATCCTACAGCTCAG	1	+
chr1	24894511	24894524	CTCCCGTGACCGCT	1	+
chr1	24963866	24963880	TGACGATCGGCACCA	1	+
chr1	24969793	24969809	AGCGATCTCCGAGCGAG	1	+
chr1	24969822	24969839	ACGCGGGATTTTTCCGCG	1	+
chr1	24973255	24973275	TTATATTCAACCAGCTGGAAG	2	+
chr1	24975400	24975425	AAAAAATGCTCGAGAATTTATGGGAG	2	+
chr1	24975469	24975488	AATCCCTTCTGCTTTCCTAG	2	+
chr1	24976547	24976574	AAAAAAGGGAGCGGTCTCGTAGCCCAAG	3	+
chr1	24977900	24977926	ACGCAAATCCAGATCTCCTTCCCCTAG	1	+
chr1	24977933	24977956	ATCTTCCCCTGTCAGGAGAGAGAG	2	+
chr1	24977975	24977996	ATCTCCCCGTCACAGAACCAAG	2	+
chr1	24978083	24978103	ACAAGAGGCTACTTCTACTAG	1	+
chr1	24979042	24979060	CTCCAAATCAAGATCCCGG	1	+
chr1	24979096	24979113	ACGGCGCCATAGATCCCG	1	+
chr1	24979412	24979430	CACCTAGAAGGCGGCCAAG	1	+
chr1	24981382	24981421	CTCATCATCCTCTTCATCTCGTTCACGGTCACCACCAAAG	8	+
chr1	24981467	24981495	TTATCTCCTTCAGCAAGTCCTCCAAGGCG	1	+
chr1	24981681	24981706	TTATTGCCCCCTGCTCACTCTCAAAG	1	+
chr1	24987231	24987259	AGAAAAGAGAATCCCCTTCACCAGCACCG	4	+
chr1	24993391	24993410	ACTCCCACACCACCACCACG	1	+
chr1	24995748	24995770	CATCACCATCTCCACCACCAAAG	5	+
chr1	24995774	24995802	CGGGTCTCCCATTCTCCACCTCCCAAACA	1	+
chr1	24996374	24996394	ACATTACTAATCTTACATAAG	1	+
chr1	24996696	24996722	CCCCCAGCACCTCCATCCCCCGTCCAG	3	+
chr1	24996779	24996800	CCCAACACCGAGCCCATCACCG	1	+
chr1	24998582	24998602	ATGTTCCCCTCCCACACTTTG	1	+
chr1	24999011	24999040	CCAAAAAAAAATTCCCTTTTTAAAAAAGGG	1	+
chr1	24999069	24999086	TTCCTTTAAATGCCCTAG	1	+
chr1	24999284	24999310	CCACAATCTTTCCTGTTGCCTGTGGAG	2	+
chr1	25072043	25072069	CCATGGCGTTGTCGATGCCGCTGAATG	1	+
chr1	25088867	25088890	ATCATGCCACTGCACTGCCTGATG	1	+
chr1	25124265	25124289	CCCCTTTTCCCAGAGGCTCTTCATG	2	+
chr1	25124312	25124329	TATTTAGTGTGACGACTG	1	+
chr1	25125086	25125109	ATTTAAATCAAGGGTTAAGAATAG	1	+
chr1	25129586	25129615	TTCAAAAAACAAAAACAAACAACCCACCAG	1	+
chr1	25140619	25140647	ACCCACCCACCATTTATAACTTTCAACAG	7	+
chr1	25142261	25142278	CCTGAGGCTAATCTCAAG	1	+
chr1	25166437	25166462	ATGGAGGACATAAAGTTTTCTACACG	1	+
chr1	25166890	25166909	ACACTGGGCTGGGCACATTG	1	+
chr1	25167349	25167367	ACGAGTTCACCAATACCTG	1	+
chr1	25167471	25167489	AATACGCTTTTCCTAACAG	1	+
chr1	25167606	25167630	TATTATTTTAAAATCCTTTACCCTG	1	+
chr1	25167957	25167987	TACTAACGAATATTACCACCAGAGAAGAGAG	2	+
chr1	25168178	25168201	CACCTGATACTCTGTCTAAATACG	1	+
chr1	25168315	25168338	CAACACTACATAACTGATTTTTAG	1	+
chr1	25168483	25168502	TTATCCATCCTATATAAAAG	1	+
chr1	25169242	25169261	CACTATTCAGTTATCTATTG	1	+
chr1	25169590	25169615	ATTACACCTGGCCATCCCTCTAAATG	1	+
chr1	25170223	25170244	ACATTTATTCTTACACTAAATG	5	+
chr1	25170480	25170498	AGGGGAGCATCCATTATTG	2	+
chr1	25170577	25170604	AAAAATTTCAACTCCTCAAGCCGTAATG	2	+
chr1	25175385	25175402	GCCAGTGACACATTTCTG	1	+
chr1	25177155	25177171	ACATCTTTATCCCCTCG	1	+
chr1	25179936	25179958	ACACCTTCTCTCCCTGCTTGGCG	1	+
chr1	25233217	25233232	AGGAATGCTATGTGCC	1	+
chr1	25237571	25237587	TTGCTCCTGAGGCCACT	1	+
chr1	25256045	25256062	CCGGCGCCCTCCCGCCCC	1	+
chr1	25273065	25273079	CCCCCCCTACTCATG	1	+
chr1	25305008	25305024	TACATCCTCCCTCACTG	1	+
chr1	25329944	25329960	ACCTCCCACCTAAACAG	1	+
chr1	25358301	25358319	CTCCCCGGGGGACTCCCAG	1	+
chr1	25424848	25424867	ACATCAACACACATACACTG	1	+
chr1	25425598	25425615	CAAATTTGAAATCTGGTG	1	+
chr1	25435826	25435842	AAACCAAAACCTCCCAG	2	+
chr1	25457316	25457334	CCTGCTGGGCTGCTCTCTG	1	+
chr1	25574192	25574210	AATTGCGGGACCGACCCAG	1	+
chr1	25574779	25574796	CATTTCAAACACTTCTTG	1	+
chr1	25586775	25586790	CCAACAAACTACCAAG	1	+
chr1	25594508	25594524	GGGTGTCTGAAGATCCG	1	+
chr1	25669510	25669530	ATTTCAACCACTCATACCATG	1	+
chr1	25679438	25679465	ATTCTTTTTGGAGGTTATGTTGCTAAAG	1	+
chr1	25683834	25683850	CCTCTAAAAACCTCAAG	2	+
chr1	25687088	25687117	AAATCTCACATACTCTTTTCTCAAATTCAG	1	+
chr1	25687325	25687340	TAATACTAAAATCACG	1	+
chr1	25687884	25687903	TCACTCCACATCCACCATTG	1	+
chr1	25688409	25688429	CCACCTTCTCTTTTCACATAG	1	+
chr1	25688695	25688717	TAGCATGCTTTATTAAGCATGAG	4	+
chr1	25789663	25789680	ATCTCTCTACAAAAATAG	1	+
chr1	25811155	25811176	CATTGAACTTTGATTTTATTTG	1	+
chr1	25871536	25871563	GTGGGGGGTGGGGTCAGAGACCCATTAG	1	+
chr1	25872971	25872988	CTTCCTCTCCCACACATG	1	+
chr1	25998806	25998822	AACCCACCAACTCAAAT	1	+
chr1	26004439	26004459	CCATACGATGTCTTCTTTTTG	1	+
chr1	26009812	26009828	CCCCTCCTCTGGCTTGT	1	+
chr1	26041960	26041975	ACTCCTTCTCTCAACG	1	+
chr1	26062289	26062304	AACGGAGCAAGCCCAG	1	+
chr1	26126790	26126824	ACCGCGCCGCCGCGCCCGTTCCCTGGCGCTGCTCG	2	+
chr1	26126846	26126867	CTGCCGCCGCCGTCCGGGTCTG	1	+
chr1	26127566	26127587	CCTTTTTCTCTTTTCCTCCTTG	1	+
chr1	26127589	26127605	ACACTGACGGGGATATG	1	+
chr1	26136202	26136221	CCGCCCGACTTCCCCTTTTG	1	+
chr1	26138185	26138209	GAGCTGGAGGCCACGGGCCCCTCTG	1	+
chr1	26138245	26138266	ATCGACAGCCACCTGCCTTCAG	1	+
chr1	26138340	26138367	CCTGGAGGTGGCCATGTACCCCTTCAAG	1	+
chr1	26142188	26142209	CCTGCCCCTCCTCCAGCCCTAG	1	+
chr1	26142210	26142228	AGTGCCTGGACGGGATCTG	2	+
chr1	26142293	26142314	CCCACTCCCACCCCACTCCTAG	1	+
chr1	26142695	26142725	TCCTGGCCATACCCCGGACTGCCCTCCTGTG	1	+
chr1	26142894	26142910	CAATGGGGTTCACTAAG	1	+
chr1	26143079	26143102	TCCCGGCAACCAGGGGTGCCCCAG	1	+
chr1	26143108	26143131	CTCTTCTACCTCTGGGGCACCACG	1	+
chr1	26143181	26143207	ACCACGGCCAGTCTCTCTTTTTATATG	2	+
chr1	26143482	26143506	CATGCCTGTACTCTCTTTCATTAAG	1	+
chr1	26144114	26144138	AAACTTGAGTCTCAGGGAAGTGAAG	1	+
chr1	26144257	26144275	TTTTCCCCAAAGTGGAAAG	1	+
chr1	26147175	26147189	GGCGAACCGGGGGAA	1	+
chr1	26149756	26149775	TTTCACTCCCTCCCCCTAAG	1	+
chr1	26150135	26150165	ACCATCCCAATCTGGCAAAACAAGCCACATG	1	+
chr1	26156073	26156101	ATCCTCATTCCACTCTACAACTTCCTTTG	1	+
chr1	26158664	26158685	CTGGATTATATATTTCCCAGAC	1	+
chr1	26208358	26208372	CTCACCCCCCAAACG	1	+
chr1	26290198	26290214	CGGCCAGGACGGTCTCG	1	+
chr1	26319259	26319275	CCCCTCCTTAACCTCCG	1	+
chr1	26353951	26353967	ACTACTGCAGTCCACTG	2	+
chr1	26372541	26372557	CCCCGGCTCCCGCTGCG	1	+
chr1	26440959	26440982	TTCTGGGCACTAAGCAGTATCAAG	2	+
chr1	26448353	26448374	AAATTGCCTTTGATCCCAGAAG	2	+
chr1	26449770	26449793	CTGAAGTATGTTTGAACTCTCCAG	1	+
chr1	26450976	26450998	TCAATAACATGGCACTTCAGCAG	1	+
chr1	26451296	26451321	TACCTACTGTGTGCTCAGCACTAAAG	1	+
chr1	26496541	26496562	CGGCGGCGGCCGGACTTGGATG	1	+
chr1	26496655	26496675	CACCGCTGTCTGGCCTGCGCG	1	+
chr1	26497088	26497106	CCCTACAGTCAGGAAGAGG	1	+
chr1	26497119	26497136	CGGGTATGGGATCCTATG	3	+
chr1	26517978	26517994	AACTCTTCCGGCCTCAG	1	+
chr1	26537520	26537538	AAGACGTTGGCATCTTCTG	1	+
chr1	26538998	26539015	ACTTGTACATGCTGCATG	1	+
chr1	26551550	26551562	TCCATCGGCACCG	1	+
chr1	26561816	26561839	ATAGTGATCTGGTGGTTTTGTATG	23	+
chr1	26566308	26566328	ATCTCTCACGTCACTTCACCG	1	+
chr1	26570701	26570718	CAGACCCCAGTTATCTCG	1	+
chr1	26584662	26584680	CAGAAAGTGCGAGAGAGCG	1	+
chr1	26603870	26603890	CTATTCCCAGAGAGGTCTCAG	1	+
chr1	26607644	26607667	ACTCCATCACCACACTCCCCCCAG	2	+
chr1	26607688	26607707	ACCTTTTGACCAACTCCCTG	1	+
chr1	26607801	26607820	CAACATTCCTTACCCATTAG	1	+
chr1	26608883	26608900	ACCGGGACCGGGACAGGG	1	+
chr1	26613896	26613919	CAGGTAGATGCTGGCTGGGTACAG	1	+
chr1	26662806	26662822	TCCCTGCGGAGTCCCTG	1	+
chr1	26699938	26699956	ACTCCTCTCTACAACAAAG	1	+
chr1	26786698	26786721	ACAACCACCTTACTATATACCAGG	1	+
chr1	26795509	26795529	ACACGCTTGCACAAACTCTCG	1	+
chr1	26798073	26798090	CCGCGTCGGGTTGGGCAG	1	+
chr1	26799046	26799063	GCGCGCCGCTGCATCCCG	1	+
chr1	26799071	26799092	CACCTACGTCCCGCTGCCGTCG	3	+
chr1	26799093	26799112	CCGCCGCCACCATGCCCAAG	1	+
chr1	26799211	26799233	CAGGAGCCAGCGCAGCCTCCCCG	1	+
chr1	26799460	26799488	AAAGGGCGGGAAGGCGGCGCTCGGGGTTG	1	+
chr1	26800102	26800123	AATTTACACTCCTATAATCTAG	5	+
chr1	26801976	26802013	TTTTTATGTCCTCTTCTCCCTTTCCATCGTTCAGCATA	2	+
chr1	26802512	26802529	GTCTCTTGGAACAGGGTA	1	+
chr1	26803080	26803102	CTTTCACAGACCTGGCTGTATTG	1	+
chr1	26807355	26807380	ACCACAACTGTGCCCGGCTAATTTTT	1	+
chr1	26808026	26808046	TGAGGCAGAATCTCAACTCCG	1	+
chr1	26808977	26809001	ATAAGAGTCCGGCTCTGTCACCCAG	1	+
chr1	26819836	26819852	TAAGTATTCCTGCCTGT	1	+
chr1	26826609	26826634	AGCAGGGTGAGGGCAGATGCTGGGTG	1	+
chr1	26875000	26875018	TAAGGTAAGCTGGGTGCTG	1	+
chr1	26964060	26964081	TCTCACCACGTTGGCCAGGCCG	1	+
chr1	27022299	27022315	CCCGCCCGCTGCCGCGC	1	+
chr1	27022856	27022874	ACAGGGCCGGGTCTCTCCG	1	+
chr1	27023331	27023345	CAGCCTACGGCTTCG	1	+
chr1	27023739	27023757	CCGGCGGGGGAACTCCCCA	1	+
chr1	27026044	27026060	ATTCTACATCTTCCATG	1	+
chr1	27032491	27032512	ATCACCCAGTAATCCAGGACAG	1	+
chr1	27040238	27040268	TCTCTACCTCTTCTCATTTCCCACTTTATTG	1	+
chr1	27044292	27044313	TTCACCAGGGAAGGCCACACTG	1	+
chr1	27056199	27056219	AACCCATACTCGCAGCAACAG	1	+
chr1	27056331	27056351	GGCGGCCTCTCTTATACACAG	1	+
chr1	27059218	27059235	ACCTCCAGTAAGGGAGGG	1	+
chr1	27086810	27086829	AGGCTTTATGGCCCACAAAG	1	+
chr1	27088644	27088665	TTATATGCAGAGGAACCCCCAG	1	+
chr1	27089521	27089559	CAGGCATGGCTGGAGGCATAAACCCCATGGGTGCCGGAG	2	+
chr1	27089752	27089776	TTGCTGCCAACTCTATCCAAAACAG	1	+
chr1	27092814	27092841	ACCCCCATATTCCATGGGTGGAACCATG	1	+
chr1	27092992	27093012	TTAACTCCAGCCACCAAAATG	1	+
chr1	27094289	27094308	TTCTTCTACTACAACCAATG	1	+
chr1	27094407	27094425	ACAAATCTGCCTGCTGTGG	1	+
chr1	27094431	27094450	AAACCTCTGGACCTCTATCG	1	+
chr1	27097635	27097655	AACTTGCAACCAACCTCAATG	1	+
chr1	27100159	27100182	TATTCTCCTAGCCGCTACCCCCCG	5	+
chr1	27100956	27100978	CCAGCCAGCAACAAGCTGCCCAG	1	+
chr1	27101159	27101176	ATGGGCGGCCCCATACAG	1	+
chr1	27101231	27101254	ACCTATAATTATGCCAACAGGCAG	1	+
chr1	27101325	27101342	ATCAGAGGGCCAACCACG	1	+
chr1	27102111	27102131	TCTCCTGGCAGAGAGCACATG	1	+
chr1	27105980	27106003	AGCTGCTGCCTTCCCGGCCTCACG	4	+
chr1	27106135	27106155	TCTACTCGGTCTAGCACCTTG	1	+
chr1	27106411	27106440	CTGCTCATCCTGGGCAAGCTGATCCTGCTG	3	+
chr1	27106604	27106625	ACCTATCTCCATACCCCGAGAG	1	+
chr1	27106914	27106933	TCAGGGGGACAGCCTGGCAG	1	+
chr1	27107108	27107125	CCTTGGCCAAGGTGGACG	1	+
chr1	27107624	27107648	CCACATTTCATAACTGTTTTTAATG	1	+
chr1	27107851	27107872	TAAACATACTGTAATAATAATG	1	+
chr1	27108189	27108214	TTAACAAGTTGGTGACCTGCACAAAG	1	+
chr1	27108244	27108266	ATATCGCCCCTCTTGGTGCGATG	1	+
chr1	27108322	27108348	TTTATTTTTTTCTGGGTTTTTGTTTTG	1	+
chr1	27108441	27108466	ATCTGCATATTTGTATTTCAACAATG	1	+
chr1	27114717	27114734	CAGGCTCCCTCGGGAGTG	1	+
chr1	27115253	27115277	ATCTCTGGAGCCTATTTATCTCACG	1	+
chr1	27120638	27120659	CAGAAGCCTTCTCTCCTCCTCG	1	+
chr1	27123876	27123896	CTGTACATACATCTTTCTAAG	1	+
chr1	27153349	27153366	CTCCCCGGGGGCGCGCCG	1	+
chr1	27153581	27153612	CTCACGCTGCTGCTCATCCTCACCACCACCGG	2	+
chr1	27155008	27155032	TCTTTATCAAAAAACACTTCCCAAG	1	+
chr1	27175112	27175135	TTCTACATACCGGCCACCCCCTCG	1	+
chr1	27177216	27177238	AATCCAACATGCCAGCTCTTCTG	1	+
chr1	27181372	27181397	AATGTGGCTGGCTCCCATATCCCCTG	1	+
chr1	27181762	27181783	CCAAACGGGGACCTCCATCCAG	1	+
chr1	27181801	27181821	CAGGGTGGGCCAAGAGGCAAG	1	+
chr1	27181848	27181875	AAACTCAGAGGATGTTTCTCCTCTGCTG	2	+
chr1	27182764	27182781	TTCTTCCCTGTCGGCCAG	1	+
chr1	27228811	27228829	CACATCTCCTCCTTAACAG	1	+
chr1	27240578	27240595	TTGCCCCTGGCAGGAATG	1	+
chr1	27250586	27250608	AACACCTTCTTCAGCTTCCTTCG	2	+
chr1	27250612	27250645	CAAAACAGACTTTTTCATTGGAGGAGAAGAAGGG	4	+
chr1	27267960	27267980	ACTTTCAGCCACCACAATCAG	3	+
chr1	27269229	27269255	CCCAATTACCGCTGGACCCAGACCCTG	9	+
chr1	27269413	27269440	GTGGACATCCAGCGGCGGCACCTCCGGG	4	+
chr1	27269467	27269487	ATTGATGGGGAGCTCTACAAT	1	+
chr1	27271921	27271940	ACCCTGAGATCAACACCAAG	1	+
chr1	27272122	27272146	AAGTCCATGGGGCTGCCAACTTCAG	2	+
chr1	27320515	27320536	ATCGCGGGGCTCGCCGGCCCCG	1	+
chr1	27327029	27327051	AAGGGGGGCACATTTACACATAG	2	+
chr1	27327491	27327504	TGCTGGCGACCATA	3	+
chr1	27387502	27387517	TCAAGGAGGACGTCTG	1	+
chr1	27445668	27445681	TATCTCCTCGGACG	1	+
chr1	27526145	27526158	CACGGTGTGGCCGA	3	+
chr1	27533265	27533282	TACTCACAGCAATTTTAG	1	+
chr1	27576542	27576559	ATTGGGGCGGGGGAAATG	1	+
chr1	27611265	27611283	AAAAAACAACCTGAAAAGG	1	+
chr1	27631502	27631520	TATATCGTCAGTGGCTCTG	1	+
chr1	27634216	27634236	ACAAGTGGAGGGTGAGGATAG	1	+
chr1	27634318	27634343	TCCCTCTTCCCACCCCTCTCTTCTAG	1	+
chr1	27637565	27637585	TATCACCAACTGATCCTAAAG	1	+
chr1	27648794	27648818	CAATATCAAGGCTCCGGCGGCGTCG	1	+
chr1	27655387	27655403	CCAGGACTCGGCCACTG	1	+
chr1	27656071	27656096	TATAACTATACCACACTTATTCATCG	1	+
chr1	27657276	27657296	CGGGCCCCTACTTTGTCTCAG	1	+
chr1	27662309	27662328	ATTTGGGCTCACCTGTCAAG	1	+
chr1	27662357	27662383	CATGGGGTGCACCGGGTACACTTAACG	1	+
chr1	27670414	27670431	GTGCAGGTTTTTTTGTTA	1	+
chr1	27677543	27677570	AACCTCCCCTCAACCTCTTAACCTCATG	1	+
chr1	27685003	27685029	CTCGGAGGCGGGGGTCTGGCTCAAAAG	1	+
chr1	27710448	27710465	TCCGCAGCCTTCCCCACG	1	+
chr1	27721369	27721387	AAACCCCCAGCTCCACACC	1	+
chr1	27757359	27757376	AAATCTTAAAATACCAGC	1	+
chr1	27846488	27846506	ACTCCTTCGGGAGGCAGCA	1	+
chr1	27851910	27851928	AGGCGTGTGACTGTGTACC	3	+
chr1	27879678	27879691	CTCGGGGCGTGGAC	1	+
chr1	27905913	27905929	AGTTTTCCGTGAATCTA	1	+
chr1	27909307	27909321	CGATGTTCAGTTGAC	1	+
chr1	27912625	27912639	CCAAGGGTGCCTAAG	1	+
chr1	27976083	27976106	CCCTTGGCCACAGGTGGAATTAAG	1	+
chr1	27988745	27988761	TGGTCCCAATTGGGAGG	1	+
chr1	28043290	28043308	CTTTTCCCTTCCAAATCTG	1	+
chr1	28052621	28052640	CCACCAGCGCTTCCCCTTCG	1	+
chr1	28062666	28062694	ACCAAAAATATAAAAAAATTAACCGGGCG	1	+
chr1	28071305	28071322	TGGTGGCCATTATAACAG	1	+
chr1	28088700	28088722	CCTATCTTCCCTTCTTAACCCTG	1	+
chr1	28088838	28088861	AAACAACAAAACCAACTACCCTAG	1	+
chr1	28089092	28089111	CTTATATATCACCCTACTAG	1	+
chr1	28093512	28093534	AAGGTGATAGAGGCATAAATTAG	2	+
chr1	28124292	28124310	ACAATACTTAACATCACAG	1	+
chr1	28150245	28150267	CACTTACTTAATACAAATAAATG	1	+
chr1	28150848	28150866	ATCATGGAGAGCAAATATG	1	+
chr1	28169796	28169815	AACTCACGGGTGACATTCAG	1	+
chr1	28176778	28176799	CCATACCCAAACCTTGCCCCTG	1	+
chr1	28178138	28178165	CTCCATCCCCATTATATTACAAATAAAG	1	+
chr1	28219145	28219161	ACCCCGTTGGTCCCTCT	1	+
chr1	28267040	28267056	AACGGGCCCAGGGGAAG	1	+
chr1	28273270	28273288	AGCTGTGATGTGGTTTGTG	1	+
chr1	28275818	28275838	ATTTCTCACCTTCCTAACAAG	1	+
chr1	28318223	28318239	TACTCAACTAATACATG	1	+
chr1	28459719	28459741	CCTTAGCCTCCCCAGCTGGGACT	1	+
chr1	28513665	28513681	ACCCACACTATCCTCCG	1	+
chr1	28521359	28521375	ACTGGGCCATGGCATAG	1	+
chr1	28562693	28562709	CAATGGCAGTGACGGCG	1	+
chr1	28562885	28562908	ACCGGGGCGCGGGCTCCATCCGGG	2	+
chr1	28563273	28563289	GTGCGAAACACCCCCAG	1	+
chr1	28563480	28563505	GGAGCTGGTCATGGGAGCTACTTATG	1	+
chr1	28563830	28563852	ACCAAACCAACATTGTAATCCAG	1	+
chr1	28563924	28563941	GGCCATTCATTTCTATAG	1	+
chr1	28564089	28564112	GACTTGTGTCACATCTCTCTGGAG	1	+
chr1	28564141	28564165	CAATAAGCTCTTTGGTCTTCTTAAG	1	+
chr1	28564227	28564244	ACCAGCTAGACTCCCATG	1	+
chr1	28564415	28564432	AAGGAGATTGAGCGTCTG	2	+
chr1	28586119	28586146	CGCTGCGGCCCTTCCCAGGCCCCCGAGG	2	+
chr1	28586233	28586253	AGAGACGCCCCGGGGTTCTAG	1	+
chr1	28586257	28586274	CTCCCCGGCGGCGCCCAG	1	+
chr1	28586281	28586301	CTTCATTCGGGCGTCCCTCCG	1	+
chr1	28586302	28586331	AAACCCACTCGGGTGCACGGGTCGTCGGCG	1	+
chr1	28586332	28586352	AGCCGCGACCGGGTCCTGGCG	1	+
chr1	28586424	28586443	CGTCGGCGACTCGGGCCCCG	1	+
chr1	28598186	28598203	TCCTTCGGGAGGGGGCTG	1	+
chr1	28598218	28598238	CACCTGGGGCTGGAGGCACTG	2	+
chr1	28598339	28598361	ATGGTCCCTTGGCCAGCTCCTGG	1	+
chr1	28598816	28598851	TCTTACCTGGTAGGCTCCCACATGGCCGAGTTTCTG	3	+
chr1	28598948	28598977	CCATGGCTCATCACCAAGGAACACATCCAG	5	+
chr1	28599129	28599149	CCGAGCTCATTCAGGCTCTGG	2	+
chr1	28599155	28599172	CTCACCCACTGCCACTCG	1	+
chr1	28599189	28599209	TTGGCTGTGGCATCCTCCCTG	2	+
chr1	28599234	28599258	CCCCCCAGGCACCTACACCCCCTAG	1	+
chr1	28599880	28599898	TGCCCGCGACGTGGAGGCG	1	+
chr1	28599942	28599967	ATGAGGGGACGTCCCAGGAGGAGATG	2	+
chr1	28599977	28599995	TTTGAGCTGGAGAAGTCAG	1	+
chr1	28600000	28600019	CCTGCTGGTGACCCCCTCAG	1	+
chr1	28600380	28600396	ACCCCCTCCCCAAGGCC	1	+
chr1	28600554	28600580	ACATCCTGGAGCCCTCTCCACACCCAG	1	+
chr1	28600591	28600613	CTTTGTGGAAGACCCTACTTTCG	1	+
chr1	28600623	28600645	ACTTCACTCGGAGAGGGGCTCAG	10	+
chr1	28601392	28601410	TGGGCAGCTGCTGGATGAG	1	+
chr1	28601411	28601430	AAGTTCCAGGCAGCCTATAG	1	+
chr1	28601431	28601477	CCTCACCTACAATACCATCGCCATGCACAGTGGTGTGGACACCTCCG	19	+
chr1	28605622	28605641	ATTATGGGGAGGTGAACCAG	1	+
chr1	28605675	28605693	ACAGTGGCCTGCTACCCAG	2	+
chr1	28605729	28605747	AGGCACTTCCGCCACTCAG	1	+
chr1	28607245	28607266	CTCCTGGAGGCGCGCATGCAAG	3	+
chr1	28607270	28607307	CTCTGCTGTACGCCCTCCGTGCCATCACCCGCTACATG	2	+
chr1	28607381	28607397	ACCCTTTTGTGTCCCAT	1	+
chr1	28607479	28607501	GACAGTTCATTGCACTGACTCTG	1	+
chr1	28607554	28607577	ACCACACCCTTCCTCCTTCCCCTG	1	+
chr1	28607689	28607711	AGGGGCAAATGCCTCCGGGACTG	1	+
chr1	28607729	28607753	GCCTTCTCTCCCCTGTCATTTCCAG	1	+
chr1	28607754	28607773	ATTTCATTACCTCCTACTTG	1	+
chr1	28607923	28607939	CTTAATGGTGTGAGGCG	1	+
chr1	28608321	28608338	ACCATGGCTACATTGCCA	1	+
chr1	28608383	28608409	TCCCCACAATGTCTGAAGCTGCCCCTG	1	+
chr1	28608412	28608435	ATTCTCAGGCCAACCTGCCAACAG	1	+
chr1	28608456	28608474	ATCAGGGACCCCATTTCTG	1	+
chr1	28608505	28608523	ACTCCCACCCCCATCCCAG	1	+
chr1	28608535	28608562	TCCCCTCTCCTGGGGCTTAAGTGGGTTG	1	+
chr1	28608586	28608607	ACCGATTCCAGGCACTTTCTGT	1	+
chr1	28608745	28608769	TGTGCCACATTAAATACCCGTGCAG	1	+
chr1	28608781	28608799	CAACCGGCACCCCCTTCCG	1	+
chr1	28608893	28608922	TTCACTGGGTGGGTAGGGAGTGGTATCCAG	2	+
chr1	28608931	28608957	TGCAGAAATCTTTGGCTTTGCTACCAG	1	+
chr1	28626551	28626566	TGATTGGGCTAGGGGC	1	+
chr1	28657205	28657227	TCACTGGGGGCACCATTAACATG	1	+
chr1	28661020	28661043	ATGGTATTCCTCCTTAAGGGCCAG	1	+
chr1	28661896	28661915	CATTCTTCCTTCAGGGAGAG	1	+
chr1	28696709	28696726	ATCCGGTTACAGTAACCG	1	+
chr1	28723708	28723728	CCAACTATATGCCAGGCACAG	1	+
chr1	28785656	28785677	ACACAACACCTCCTACCAAAAG	1	+
chr1	28786734	28786756	AAAATATCTATGCGAAAGCCAAG	1	+
chr1	28793022	28793046	CCACTTCCTCTGGCGGCACGGCAAG	1	+
chr1	28800458	28800474	CCCCATATACCCTCTAG	1	+
chr1	28800513	28800535	CCCTCACCAGCCCACTTCCCATG	1	+
chr1	28809065	28809079	AGGAGCTGGAACTCG	1	+
chr1	28817504	28817520	AAACGTCGGCTCACTAG	1	+
chr1	28823365	28823384	CACCACACCCCTTCCCCTAG	1	+
chr1	28824603	28824620	ATTCTCTAAATCACTTCG	1	+
chr1	28824691	28824721	TCCCCACACTTCTAGCCAGAATCACAATAAG	1	+
chr1	28832570	28832596	ATTCGCAGTGGTCGCTTCTTCTCCTTG	1	+
chr1	28833092	28833112	CCATGGAGACCTCGGGACCCG	1	+
chr1	28833877	28833899	TCCAACGTGGATACACCCGGGAG	4	+
chr1	28833902	28833930	CACTCTCCCCGGGCTCTGTCCAAGTGGCG	2	+
chr1	28833942	28833966	AGGGCTCTGCCCCATGATGTACAAG	3	+
chr1	28833967	28833996	TCCCTTTCCACAACGTTGGAAATAAAGCTG	2	+
chr1	28834048	28834069	CAATTACTGGGGAGACAAACCA	2	+
chr1	28834519	28834543	ACCTATACTCAAACCTATACTCCAG	4	+
chr1	28834811	28834837	CCAAATATCGACTTTGCTGCATTTTTG	1	+
chr1	28835005	28835024	AAAATACTGTGGGTGATTAG	2	+
chr1	28835043	28835064	TTACTCCAATTCCTCACTAATG	3	+
chr1	28835067	28835092	CATTCCAACGTGGATACCCTGGGAGG	15	+
chr1	28835093	28835122	TCACTCTCCCCAGGCTCTGTCCAAGTGGCA	4	+
chr1	28835130	28835194	GCTTAGGGCTCTGCCCCATGATGTACAGTCCCTTTCCACAACGTTGAAGATGAAGCTGGGCCTCG	6	+
chr1	28835244	28835274	ACTGGGGAGACAAACCATGCAGGAAACATAT	2	+
chr1	28835453	28835471	ACAATCTTTGGCAGACTTG	1	+
chr1	28835705	28835734	CACATTCTTTCACCTCATTCATACTTTAAG	1	+
chr1	28837032	28837060	CTGGAACCCGGGAGATGGAGGTTGTACTG	2	+
chr1	28844721	28844739	TCACCCGGGTCGGGGCCAG	1	+
chr1	28846547	28846574	TTGTGTGTCCCTTCCCCCAGGAAAAATG	1	+
chr1	28857402	28857423	CTTGGGCATGGAGGAGGGCTTG	1	+
chr1	28858315	28858333	TCTCACACAGGTCCCACAG	1	+
chr1	28858334	28858355	CACAGAACCCGGCTTGGTGCTG	3	+
chr1	28858429	28858446	TATCCATTCCGGAGGATG	1	+
chr1	28858684	28858718	TCTATTCCTTCGGCTGCAATGATGAGGGTGCCCTG	4	+
chr1	28858720	28858745	GAAGGGACACATCAGTGGAGGGCTCG	1	+
chr1	28858840	28858861	TCTTCCTCTGGGGCTCCTTCCG	1	+
chr1	28859186	28859209	CACTGCCTCTTCCACACTTCCCAG	2	+
chr1	28860066	28860081	AGGGGTCGGGAGTTCG	1	+
chr1	28861586	28861612	TTGGAGCCCATGAAGAAGAGCATGGTG	2	+
chr1	28861806	28861826	ACCTCTACACCTTGGGCTGCG	1	+
chr1	28861849	28861865	TGTGCCTGAGTTATTTG	1	+
chr1	28861866	28861881	CCAACCGTGGTGGCCG	1	+
chr1	28862409	28862439	ATGCTGAAATCCAGGGGAAGCCGGGGCCACG	7	+
chr1	28862505	28862538	TACGGCTTCGGCCTCTCCAACTACCATCAGCTTG	8	+
chr1	28862809	28862826	AACCTAACATCCTTCAAG	7	+
chr1	28862839	28862860	TCCTGGGTGGGCTTCTCTGGTG	1	+
chr1	28862866	28862893	CACCATACAGTCTGCATGGATTCGGAAG	1	+
chr1	28863294	28863318	CGGCTGGGCCTTGGAGAGGGTGCTG	2	+
chr1	28863329	28863353	CATACCCACCCTCATCTCCAGGCTG	3	+
chr1	28864363	28864396	CATGGGCACCAACTACCAGCTGGGCACAGGGCAG	3	+
chr1	28864455	28864496	TCTTATCTGTGTCCAGCGGGGGCCAGCATACAGTCTTATTAG	4	+
chr1	28864568	28864589	AACAGGGAAGCAGTGACAGCTG	5	+
chr1	28864750	28864774	AACATGGCTCACTCAGAGCTATATG	3	+
chr1	28864787	28864809	TCCCCTTTTCCCTACCTTCCATG	1	+
chr1	28864840	28864868	AAAACCAAAACTTCCCCCCTGGGGTTTTG	2	+
chr1	28865039	28865065	CAACTATAAGCCAAATATTTGGCTCAG	1	+
chr1	28865095	28865112	ATCCTCCACTTGACCAAG	1	+
chr1	28865122	28865141	ATTCTCCCAGAAGCACAAAG	1	+
chr1	28865230	28865250	ACACCACTCTGGGCAGAGCAG	1	+
chr1	28865378	28865401	AAACAGCAACTTGTACAGTGGCTG	1	+
chr1	28865449	28865476	AGGGAGAACAAAATCTTTTAACATTTTG	2	+
chr1	28870323	28870343	TTTTACTCCACGTGTGTGGAG	1	+
chr1	28871616	28871634	CCTTTAGTGGCCCTGTCCG	1	+
chr1	28871743	28871761	ATATTATTATAATATTGGG	1	+
chr1	28872250	28872279	ACTCTGTCTCCCGGGCTGGAGTGCAGTGGG	1	+
chr1	28872699	28872717	TCTATTCAGCCTCCACCTG	1	+
chr1	28872843	28872867	ATTATTTTACATTTTATATTCCCTG	1	+
chr1	28873044	28873068	TAAAGTAATACAACATATGGCTGTG	1	+
chr1	28891308	28891326	GGGAGGCAAGGTGGTTTTG	1	+
chr1	28975154	28975192	ATTGCTCTGCGTGCGGAATCGACATCAAGAGATTTCGGA	6	+
chr1	28975198	28975228	AATTTTTTGGTATTTGGGCAGCTGGTGATCG	3	+
chr1	28975229	28975245	TTGGTCCCGGCGCCCTT	2	+
chr1	29029025	29029044	CTGCTGTCACCATGGCCACG	1	+
chr1	29030814	29030835	CTCATCCAGGCTCCCTTCCAAG	1	+
chr1	29040774	29040800	TCATCTCACCCATCACCATCACCCCAG	3	+
chr1	29040953	29040972	ACCATCCACCCTTCATCTAG	1	+
chr1	29041054	29041071	GGTGGCCATGGAGTCCGG	1	+
chr1	29045599	29045619	TTTCCATCAGATGGGATCCAG	1	+
chr1	29063496	29063522	TCTCCGCTGCGTCCGCCGAGGCCCCCG	1	+
chr1	29063593	29063616	AGAGTTCGCCGCCGTCGCCGCCCG	1	+
chr1	29064133	29064153	ACAACTTGCTGCTCGGCGACG	1	+
chr1	29064822	29064841	AACCTTACTTGAGTCCACAG	1	+
chr1	29067039	29067062	CCAATTTTTCATTACCCTATTTTG	1	+
chr1	29069329	29069349	AATACTATAGACCAAGGGATG	2	+
chr1	29069868	29069891	TCATAATGGGGTGGATGGTAATGG	2	+
chr1	29083061	29083083	AAGCATCTCTCCTATGAAGCATA	1	+
chr1	29084272	29084297	TACTACAACAAAACTACTCATCTTGG	1	+
chr1	29086572	29086590	TCTTAACCACCACATCTTG	1	+
chr1	29088550	29088570	ATTCTATTAAACCATATCAAG	1	+
chr1	29091284	29091308	ACCTCAGGTGATCCCACCTTCCTCG	1	+
chr1	29095446	29095467	TCAAGGTCGTGGGAAATAAAAG	1	+
chr1	29095773	29095795	TTTCGGATTTTTAAGTCCGTAAG	2	+
chr1	29096252	29096267	CACTTCTCAATAAACG	1	+
chr1	29106079	29106099	TAAAATAAAAAACCAGGTGTG	1	+
chr1	29110378	29110399	ATTCCAGGACCCAGCCATTCAG	1	+
chr1	29139054	29139066	CGCGCTCTACTCG	1	+
chr1	29139515	29139529	GAGGTGCCGCGGGCC	1	+
chr1	29146223	29146241	ACTCCAAAATCACTCCATG	1	+
chr1	29182500	29182517	ATGCAGGAACAGCCTTAG	1	+
chr1	29189646	29189674	AACTTCAAGCGCTGCTTCCGCCAGCTCTG	1	+
chr1	29191000	29191016	TACTAATGGGGGCCCAG	1	+
chr1	29197566	29197589	AAAATCTACTGGGCATTTGCCCAG	1	+
chr1	29259534	29259550	GAATATATTTGAGTTGA	2	+
chr1	29273450	29273467	AAACCTACATTATGACTG	1	+
chr1	29274652	29274667	CATACTCAAACAACAG	1	+
chr1	29338379	29338398	ATGGCTGGATTCCGCCAAAG	1	+
chr1	29342215	29342235	AATTTTACATTTAATGTAAAG	1	+
chr1	29342260	29342279	TTAACAGAAGACATAACAAG	1	+
chr1	29366411	29366428	TGAGATTCCGAGAGTAGT	2	+
chr1	29442315	29442331	GGTACTGGGCGTTCCTG	2	+
chr1	29443199	29443214	CACTAGGTGGGACCAG	1	+
chr1	29443548	29443567	TTCAACTTTTCACTCTATAG	1	+
chr1	29443689	29443712	AAATCCTCCAAGGACTCTTGTCAG	1	+
chr1	29445576	29445589	CGGGGGCCTAAACG	1	+
chr1	29446273	29446295	TTTCTACAAATCTCTCTCAAATG	1	+
chr1	29446437	29446460	GCAATAATCAAGTCTGCTGTTTTG	1	+
chr1	29446523	29446551	CATTTTTTTCAATAAACAACAACAAAAAG	2	+
chr1	29469033	29469048	AACAAACCCTACTCTG	4	+
chr1	29538313	29538330	ATCTATCCACACCATCTG	1	+
chr1	29563103	29563121	CCGGGGGCGGCGTCCCCCG	1	+
chr1	29587241	29587277	TACCGCATGGCGCGCGGGCCCTGGGCTGAGGTGCACG	2	+
chr1	29602029	29602046	AACCACTGGGCTACAACG	1	+
chr1	29605553	29605571	ACCTTCACTCCACTGGAGG	2	+
chr1	29606190	29606208	CCCAGCCTCTTCGGAGGTG	1	+
chr1	29638189	29638208	ACACCTACGGGGACATCAAG	1	+
chr1	29642633	29642655	TAATTCCTCCCAGCTGCGGGAAG	2	+
chr1	29644288	29644308	ACGTGGAGGAGTGCAGCATCG	1	+
chr1	29653084	29653105	TTCAGAGGAAGAGGTAGGACCA	1	+
chr1	29672046	29672062	CTGGCTCCACCGCTCAG	1	+
chr1	29677777	29677793	ACCCCCCAGCCCCCAAG	1	+
chr1	29722176	29722190	TCGCACAGTTTTAAG	1	+
chr1	29779080	29779094	ACTGGCGTTGAGGTG	1	+
chr1	29815218	29815248	CTCCGCAGAGCCCATGACAGCCATTTCTTCT	1	+
chr1	30084377	30084393	ACCTTCTCCCCGTTGTG	1	+
chr1	30086106	30086121	CAAATCGAACCAGCAG	1	+
chr1	30126009	30126026	TTCCTGGCTTGTGCACCA	2	+
chr1	30171192	30171207	GAGTCGGCCTGCGTGG	3	+
chr1	30191290	30191308	ATAAACTCTACAATTCATG	1	+
chr1	30204436	30204454	CCCCAACTCCTCCTTCATG	1	+
chr1	30227743	30227757	AGAAGCGACCTCGTG	1	+
chr1	30348948	30348964	ACTGAGGAGTATATCAG	1	+
chr1	30430543	30430564	TTAGGGTCAGCCATTTCTAATG	6	+
chr1	30474046	30474062	CAAGTTGGAGGAAGGTG	1	+
chr1	30475668	30475683	CTTCCTCCCCCATCCG	1	+
chr1	30510785	30510801	ATTACTAGGTGTAAAGC	1	+
chr1	30658845	30658860	AAGGGGCGGGCCCATG	1	+
chr1	30684807	30684820	TAAAGGCCGCACTG	1	+
chr1	30685172	30685187	TTCTAAACGCTAAAAG	1	+
chr1	30700727	30700743	CAGGGTGCACCTTGCTG	1	+
chr1	30792847	30792864	CCTCACCCCCCCATCCTG	1	+
chr1	30996902	30996917	CTCCCCCTTCATCAAG	1	+
chr1	31046499	31046514	CCGTGCTCACCCACCA	3	+
chr1	31061692	31061708	CATCTACGGGACCACTG	2	+
chr1	31081284	31081298	TCCCCCCCTCACAAG	1	+
chr1	31096234	31096251	ACTCCTTTCCTCTCCCAG	1	+
chr1	31145339	31145358	TTCTGAGCACCTGCTATAAG	1	+
chr1	31155247	31155269	AAAAACTAATAAAAACTAAAAAG	1	+
chr1	31157906	31157924	TTCCCCCACGGTGGGCGCC	5	+
chr1	31188957	31188972	TCTTGGTGTGGAAGCG	7	+
chr1	31199686	31199701	CATCCACATATCACTG	1	+
chr1	31230841	31230856	TAACACGGTCATCATG	1	+
chr1	31263783	31263798	CTACTGTCTGACGATC	41	+
chr1	31271471	31271488	CCACCCGCCTCCTCCCAG	1	+
chr1	31416985	31417000	ACTCCCAATAACCACG	1	+
chr1	31453761	31453777	TACTTACTGGAAAATGG	1	+
chr1	31476017	31476031	TACGTGGATGCCCTG	1	+
chr1	31521606	31521626	CCACCATGCCCGGCCCATCAG	1	+
chr1	31568312	31568326	GTGCCGGCCGGGGGA	1	+
chr1	31585331	31585347	ATGTCCCGGTGACGGAA	2	+
chr1	31628617	31628640	TTCACCATCACCTTAACTAACATG	1	+
chr1	31628654	31628679	TAAATAAACATTATAGGAGGCCACTG	1	+
chr1	31770918	31770939	ACGGGGGTTGGGGAAGCCCTAG	1	+
chr1	31774140	31774161	TTCCACACTCTACAAAGGGAGG	1	+
chr1	31782986	31783011	CTCTCTACACTATTTTCCAAGGAGAG	1	+
chr1	31783138	31783153	CGGAACATCTGGCAAT	1	+
chr1	31806966	31806991	TATATAAAACATTTTAGAGGCCCCAG	1	+
chr1	31811479	31811499	ATATCTCAACAAATCACTATG	1	+
chr1	31819508	31819535	ATCCTTCCAGGATTACACTGGGCAGAAG	1	+
chr1	31819841	31819859	TGTCTGGGCAAGACCCCCA	1	+
chr1	31823188	31823210	ATTATCTTAATTTTCTGGGTGAG	1	+
chr1	31823327	31823346	ACTTCCACATTCTTAACTAG	1	+
chr1	31839772	31839795	ATAGGCAATGGGAGCCCCTCCTAG	1	+
chr1	31849737	31849758	ATGGTGAGGTCACTGTTCTATG	1	+
chr1	31853162	31853176	CCCGGAGACCTGACG	1	+
chr1	31868051	31868071	ACCCCGCCTTCTTCTTCTTCT	1	+
chr1	31883081	31883107	TGGCCCCATGCAGGAGGTTCAAATCTG	1	+
chr1	31886714	31886730	CTGCTGTCTTCTGTCCG	1	+
chr1	31888320	31888337	TAACTATCCCAACACTCG	1	+
chr1	31908294	31908311	GGCCCCAAGGCCTGGTCT	1	+
chr1	31911967	31911984	TCCCCCTTTTGGGGGAAG	1	+
chr1	31937016	31937031	CACCCATCCTCCTCAG	1	+
chr1	31957249	31957263	ACCACCCATCAACAG	1	+
chr1	32015439	32015457	AACTTAACCATCAACATAG	1	+
chr1	32054499	32054512	AATGCGGGCGCCGG	1	+
chr1	32054556	32054571	CAGAGCCCGGCTCCAG	1	+
chr1	32058541	32058556	TATGAAAATCCGGGGG	1	+
chr1	32062050	32062065	ATCCTCACTCACACAG	1	+
chr1	32067659	32067676	CCAACATCCCAACCCCTG	1	+
chr1	32092279	32092294	CCCCGCCCCCTCATAG	1	+
chr1	32138582	32138598	CCGCATCCCTGCGGCAG	1	+
chr1	32229763	32229777	CCCGCCCCGAGCACC	1	+
chr1	32254188	32254203	AAACCCAGGGCGCGAG	1	+
chr1	32376899	32376917	CCATACATCTTCTTTCAAG	1	+
chr1	32452221	32452235	ACCTAATTTCTATCG	1	+
chr1	32479653	32479669	CTCCATGGACCCCTCCG	1	+
chr1	32498841	32498861	ATCTGCATGTCTTCATTGAAG	2	+
chr1	32498862	32498877	TCTTTGGACCCCCATG	1	+
chr1	32498889	32498920	CTCTTATGGCCCATGCCATGGAGGAAGTCAAG	4	+
chr1	32502524	32502547	ATATCTGTCAGGAGCAATTTCTAG	1	+
chr1	32503450	32503470	GACCACCTCGGGGGGCTTTGG	2	+
chr1	32503486	32503504	TAAGGGGAGCCATCACCAG	1	+
chr1	32508216	32508236	ACGTTATTAAAAACAAACATG	1	+
chr1	32508273	32508290	ATTTCTTGTATCTCCCAG	1	+
chr1	32508292	32508316	ATTCCTGTTGCTTTACCCACAACAG	1	+
chr1	32508461	32508482	TGTGTAGATGCTTTTTTCTTTG	1	+
chr1	32508655	32508676	TAGTTGCAGAATCCCAAACTAG	1	+
chr1	32508707	32508729	ATTTAAAATCACAAACATTAACG	2	+
chr1	32508943	32508964	AAATCTAGCCCCAGACATACTG	1	+
chr1	32509088	32509108	TACTAATAATTAAATTTTCAG	1	+
chr1	32509350	32509372	ACCGTCCTCCCATTTTGTTCTCG	1	+
chr1	32509411	32509426	GTAGCTTAAACTTATG	1	+
chr1	32528784	32528803	AAATTTTCTAAAGTTCCCGG	1	+
chr1	32541353	32541375	TCCACTACATCAACATCTACAAG	4	+
chr1	32557330	32557354	CCTCTTCAACCACATGGCCTCCATG	1	+
chr1	32557394	32557417	GACTACCTCCTGACACTGCGGGAG	1	+
chr1	32560385	32560418	AACACACATTACTATGACAAGCGCTGGTCCTGTG	2	+
chr1	32560419	32560443	AACTCTTCCTGCTGGTGTCCATCAG	3	+
chr1	32560454	32560478	ATCCTCATGCAGCACCTGCTGCCTG	2	+
chr1	32565246	32565274	AAACAGCATGAGCTGTGTGGTGAGGGTTG	1	+
chr1	32568222	32568251	CCTACTCATACTCTGCTAGCCCCCAGAGAG	2	+
chr1	32568252	32568275	ACCTGGACCACCGTTTCTCCTGAG	1	+
chr1	32577677	32577692	TATGATGCAGTTCTTG	1	+
chr1	32620274	32620295	AAGAGAGGAAGAGGGCATTCAG	1	+
chr1	32622506	32622529	ATAGTCTTCTCATGGACTCTTATG	1	+
chr1	32622615	32622631	TTCACATCATCTACCAG	1	+
chr1	32623022	32623042	AAATTCCGGAAACTGCTCTCC	1	+
chr1	32625071	32625094	CAGGGGCTGTCCCCATTTTTATAG	1	+
chr1	32626276	32626299	AACTGTTCCATCCTTAATCCTTTG	1	+
chr1	32628029	32628051	CTTGCTGGGCCCTTTCTTATCTG	2	+
chr1	32628100	32628123	TGCCGGAGATTGGTAGAGCTGCTG	1	+
chr1	32628865	32628888	CCCTGAGAGCCGTGGGTAACATCG	1	+
chr1	32631810	32631831	TGGCAACAGGGCTCAAATACAG	1	+
chr1	32636352	32636370	ATCTACCAGAAGGCCTTCG	1	+
chr1	32636409	32636427	AGCAGCCTGGCTCCCCAAG	1	+
chr1	32636766	32636791	TCTTTAACCCAGGAGCCCAGGGGTAG	1	+
chr1	32637089	32637112	ATTGCTCTTCCCAAGAGCCACAAG	1	+
chr1	32637330	32637359	ATCCCATATTTCCTACTCACCTTCCAAATG	1	+
chr1	32637388	32637407	AAAATTCCCCCTCGAGGTTG	1	+
chr1	32638752	32638771	AAAAAACCATTCTCTTACAG	1	+
chr1	32638825	32638847	TTCTCTTCCAAAGGGCAATTTAG	1	+
chr1	32639403	32639426	AATACCCTAATTAGTTGAGGCATG	1	+
chr1	32639926	32639949	TACTTAAATAAGGGAGAGGAAAAG	1	+
chr1	32640327	32640348	AACAGGCTGACTGGGGCATTAG	1	+
chr1	32640394	32640417	CAGGGCTCAGTGCGCTAAACCATG	1	+
chr1	32640673	32640692	TCCTCTAGCCCCACACCCTG	1	+
chr1	32640832	32640849	AAGAGGCAGTATTACATG	1	+
chr1	32645354	32645372	AAGCCATCGGACGTCGGCG	1	+
chr1	32645978	32645999	CCAAACAATCCAATCCAAAAAG	1	+
chr1	32646912	32646933	AAGACATACTGAGCACATACTG	1	+
chr1	32658870	32658889	TATTCACCACATTCAAGCAG	2	+
chr1	32659678	32659696	ATCAAGAAGCTGGAGAAAG	1	+
chr1	32660851	32660877	CCCATAAAAGGCTCCCATGCTGAGCAG	1	+
chr1	32661069	32661091	CTGAAGAGTCTTGAGAGGGGCTG	1	+
chr1	32661185	32661207	CTCAAGACAAGTAATACACCCAG	1	+
chr1	32661340	32661366	AGCTGGGGATTTCCTGCCTGGAACAAG	1	+
chr1	32661453	32661475	ACCAGGCCAATGATGCTTCTCAG	1	+
chr1	32661806	32661825	TTGCCACAAGCTTACCTGTG	1	+
chr1	32662096	32662116	AAATCCATAAAATGGCTGCAG	1	+
chr1	32662786	32662804	CTAGGCGAGAGAGGTGCAG	1	+
chr1	32663075	32663101	TTCCCTACCTTTTTCTTCTCTTCATTG	1	+
chr1	32663149	32663168	TAGCCCAGGTCCTGGGCCAG	1	+
chr1	32663314	32663330	AAGCTCAAGAGCGCATG	1	+
chr1	32663514	32663540	TATTTAACCCTCCTCCACCCCATCACG	1	+
chr1	32663583	32663608	TGTCCACGGGGGAGGGCCAAGGCCTG	1	+
chr1	32665749	32665769	CTTACTTTCAGTAGAATGGGG	1	+
chr1	32674135	32674156	ATGGAGATTGCAGTAGGCCAAG	1	+
chr1	32674253	32674271	AGGTCTGTTGGGAATAAAG	1	+
chr1	32688015	32688045	TTGCGGCCTTCCTCGCGTCACAGCCGGGATG	2	+
chr1	32688142	32688163	CCGATCCTACTGCAGGGCCATG	4	+
chr1	32688166	32688186	CGGTCCATTACGCAGATTAAG	2	+
chr1	32688197	32688217	AAGGAGACCTCCTCTTTACTG	3	+
chr1	32689666	32689695	AGAGGCTGGGCACCTACATGGGCCATACCG	2	+
chr1	32690026	32690050	TCCTCACTGGCTCAGCTGACAACAG	3	+
chr1	32690907	32690929	CTGGGTACTGGGGACATGGAGGG	1	+
chr1	32691780	32691811	CTGGCCCTTCTCAAGACCAATTCGGCTGTCCG	3	+
chr1	32691836	32691863	CAACATCATCATGTTCTCCACGGACAAG	1	+
chr1	32691898	32691913	ACCTGCGGGATCCGAG	1	+
chr1	32692035	32692060	CAATGACTCTAAAATCACCAGTGCTG	3	+
chr1	32692061	32692099	TTTGGGGACCCCTGGGGGAGTGCATCATCGCTGGCCATG	2	+
chr1	32694127	32694148	GAGCACTCCCGGCAGATCAACG	2	+
chr1	32694184	32694205	ACCGCGTCCAAGGACAACACAG	2	+
chr1	32694328	32694357	CTTTTTGACTCCACAACTCTTGAACATCAG	3	+
chr1	32694361	32694391	ACTTTCCGGACAGAACGTCCTGTCAACTCAG	2	+
chr1	32694395	32694412	CCCTCTCCCCCAACTATG	1	+
chr1	32694758	32694788	AAGCCATGGATGTAACCACAACCTCCACCAG	5	+
chr1	32696566	32696593	TCAAGGGTCACTTTGGACCTATCAACAG	5	+
chr1	32696745	32696774	TCCGTATCCATTACTTCGACCCACAGTACT	4	+
chr1	32696837	32696860	TAATCCCACCACTTTTTTTTTAAG	3	+
chr1	32697056	32697076	CACTCCATCCTGAGCCACAAG	1	+
chr1	32697182	32697201	TAATAAATGGCTTCTGGTCA	1	+
chr1	32701636	32701653	ACTCCCACCATACCAAAG	1	+
chr1	32793169	32793189	ATATTCACCATGGTGACGGCG	1	+
chr1	32793390	32793405	ACCACATCCCAATCTG	1	+
chr1	32794704	32794720	TAACTACCCGCTCCGAG	1	+
chr1	32794943	32794971	TTCCTTCTATGGGTCAGGTCTTCTGCTGG	1	+
chr1	32796268	32796287	CTTCAATCTAACTATCAAAG	1	+
chr1	32796436	32796452	TTACACCATTCGTAACG	1	+
chr1	32796476	32796497	ACAGCTGTGGCCCTGGATACGG	1	+
chr1	32797453	32797476	CTCACACTTCCACCACCATTCCTG	1	+
chr1	32798745	32798769	ATTTATTAAATATAAATATCCCCAG	1	+
chr1	32844425	32844443	AACAATTCCGGGGGCCCTG	1	+
[truncated: 177,922 more rows]
