# Supplementary material for: Advancing the functional utility of PAR-CLIP by quantifying background binding to mRNAs and lncRNAs
Source: Genome Biol. 2014 Jan 7;15(1):R2. doi: 10.1186/gb-2014-15-1-r2 (PMC4053780; doi:10.1186/gb-2014-15-1-r2)
Supplement: Additional file 29 — Is a table of re-analyzed PARalyzer output for clusters of at least 5 reads and 2 T-to-C conversions for the C22ORF28.rep2 library from [38]. [file gb-2014-15-1-r2-S29.gz › C22ORF28.rep2.clusters.csv]

chr1	569905	569930	CACACTAACCATATACCAATGATGGC	15	+
chr1	787320	787346	TACACTCTGGAGGTGACTTGACCTGTC	19	+
chr1	861328	861357	AAGGGGATCCTGCAGGTGCATCCTCCGATC	11	+
chr1	899496	899524	TGTATGCTGTGGGCGGCTACGACAGCTCC	9	+
chr1	982932	982961	CTTGCCTACTCCCTGCCACAGCTGGACGAC	4	+
chr1	1856845	1856864	CAGAGGGCTGCAAACCCTTG	6	+
chr1	2115817	2115844	TCTCAGCTCGACAACAATTTTTCTGACT	5	+
chr1	2161430	2161457	TGGTGTGTGGGGAAGGCCCGCAGGCCCA	21	+
chr1	2208010	2208036	AGAATTGTGCATGGATGGTGAGAAAAC	6	+
chr1	2233403	2233425	CGGAGACTGCCCTGTGATTTTGC	12	+
chr1	2240105	2240118	GTGTGTTGGCGTGC	44	+
chr1	2330860	2330889	TACATTGTGACCTATGCCTTGGGGATCTAC	47	+
chr1	2334760	2334792	TTCAGTGACGTTCAAGTGTTTCTCACGGATGGA	58	+
chr1	3328779	3328799	CATTCTTCCCGCCACCCGACG	3	+
chr1	3545583	3545611	TGGTATCTCGAGTGCCTGCAGTTGCAAGT	44	+
chr1	3624117	3624146	AGTTCAATCTGCTGAGCAGCACCATGGACC	17	+
chr1	3784544	3784573	AGTCCCGATTTCAGAGCAAGTCTGGCTATC	3	+
chr1	3801547	3801573	CATTTATTTCATGATTCAACCTGATAC	3	+
chr1	5143640	5143659	GAAGTGAGAATGTTGGTGTG	9	+
chr1	6106835	6106861	TCTGCTCTCTGGACAGGTGTCACCATT	24	+
chr1	6642708	6642728	AGCCTGGCAGTGTGGGCTTGA	3	+
chr1	6642833	6642857	CTATTTGTCTAAACCTTCAGCGTCC	15	+
chr1	6646783	6646807	CATTCCGCCGAAGGATGGAGCTGCG	13	+
chr1	6683581	6683608	ACAAGCTTTTAAAGGTGCATTTAAGAAT	3	+
chr1	6852641	6852670	CTGGAGGATTGTTCATTTACTTCGAACTGA	5	+
chr1	6886031	6886052	ATGGCTGGGGTTGCTGGTTTTG	5	+
chr1	7332535	7332565	AAATTCTCAATTTCAAAACTTACTGTAAAGC	18	+
chr1	7836721	7836750	TAAGGAAATTCCCTTCTATCCTTAATATGC	3	+
chr1	7840969	7840991	GGAAAAACTTTTCTTGTATGCAT	6	+
chr1	8142070	8142092	AACGTACCCTAGGCTGGGTGTGG	3	+
chr1	10286440	10286463	TAGGTATTAGAGATGTTAATGTTT	28	+
chr1	10322376	10322402	AATTGATTTTTTTGTAGAGATGGAGTT	4	+
chr1	10367804	10367831	ATTCTATTGAAGTTATGTAATGATCCGA	17	+
chr1	10370927	10370951	AAAGTGGCCTCTCATTGCTCTTAGC	19	+
chr1	10397438	10397461	CAAGCACTTTGCTGGATGGTAAGA	23	+
chr1	10440908	10440937	CAGGAATGTTTTAATTTGTGCTTCCTTAGT	24	+
chr1	10441494	10441519	TATACAGACTGTAAATATAGTTCTTG	8	+
chr1	11078792	11078820	CAAGAAAGATCTTAAGACTGGTCATTCAA	33	+
chr1	11087483	11087508	GGTGATAGTCTTTTCAGGGTGCCCAT	20	+
chr1	11347466	11347494	ATTTCTGGGCCAGAATTGCTCAGTTGCAT	4	+
chr1	12024320	12024342	TCCGAGGACTACGTGGACATTGT	8	+
chr1	12082203	12082228	GAGACGTCCTCAACTTCCTTGAGCAC	10	+
chr1	12087383	12087405	AAATCGGGCTTCAGCTCCCAGCA	24	+
chr1	14085056	14085083	AGCATTTTTCTTTCTGTTCTAACCTGTT	10	+
chr1	14106996	14107019	TGTAGAAAACCCTGCAGATGGGAC	8	+
chr1	15064447	15064471	CAGTGGTAATGTAAGAATAGAAGCG	3	+
chr1	15115016	15115042	TAAGGTTTTCTTTCTCCTACCTCAGGC	18	+
chr1	15132294	15132320	TAATAATAAATTAAAATCTGGCTAGAT	5	+
chr1	15393990	15394017	TCTTTTGCTTCTGCTCGTCCTTAACAAC	11	+
chr1	15897997	15898025	AGTTTGTCAAGGAGGATAATTATGCTTGG	25	+
chr1	15992978	15993008	TTTTAGATGTTTATGTTCTTTGTTTTACTAT	11	+
chr1	16175408	16175428	TGGTGCCCCCCACCCCTGAAT	3	+
chr1	16208322	16208345	GTTATTTCTTGTGATCTTTACAAC	13	+
chr1	16255563	16255586	AGGGGCTTTCAAGCCATGTTGAAG	14	+
chr1	16256737	16256762	AGATGAACTAAATCGTTGGGACTCTC	19	+
chr1	16257118	16257138	TTGGTCTTTTCTTGATTGGGA	12	+
chr1	16258076	16258101	GCAGATGCTGAGCCTGATGCAAACCA	14	+
chr1	16261365	16261392	ATGCGAACGTGGCCACCCATTCCACGTT	7	+
chr1	16261460	16261487	TTGGAGAAGCCCGAGCCCATTCACCTCT	4	+
chr1	16262285	16262306	TACCGACTGCACCCCTATACTG	4	+
chr1	16264509	16264537	TCTCAGGCCCAGGTGAGCAACTGCCCCAC	4	+
chr1	16265483	16265506	GGGGCATTTTGGACAGAAGTCAGT	4	+
chr1	16266814	16266834	GCTAACCCCTCTTCCTATTAC	10	+
chr1	16719749	16719773	TGCCCATTGTGATTCAGGACGATAG	17	+
chr1	16722272	16722295	TTGGTGAGCTTAGCTTCTGTATTC	78	+
chr1	16723970	16723997	TTTCTTTTTTAAAGTAAGTTGCAGGCTT	15	+
chr1	16778235	16778262	TGGGGGTCTGGGGTCACCTTGGCCCTCC	9	+
chr1	16796580	16796610	ATTTGGTTAGACATTATTTCTCACTGTGTCT	21	+
chr1	17282971	17282999	GGCAAATGGTTTTTTGTAAAGAGCCCAAA	6	+
chr1	17939982	17940009	TGTTAAAAATGCAGGTTCCTGAGTTCCA	5	+
chr1	19484558	19484578	CTATTCATGTGCCTGAGACAC	3	+
chr1	19584973	19585003	GTGGTGACTCTGCTGTCTGACTACGAGGTGT	6	+
chr1	19948618	19948642	TTTTCTCACTTACCTTCTTTAAAAG	4	+
chr1	19952291	19952313	TTATCTGGACTTGAGTCTGTGCC	7	+
chr1	19953888	19953918	CTGTTGTAAGCAGCAGAGATAAATGGATAAA	6	+
chr1	20235388	20235417	CTTAGGTTGGACCAGCAGAGAAGAGAACAT	24	+
chr1	20975025	20975048	ATTTTGGCTGCTGCCTGGCTGATG	28	+
chr1	22354349	22354373	TGGGTGCACGGCAGCTAGTCAGCGT	4	+
chr1	22357153	22357177	TGGTGCAGGAGCAATTCCAGGCTGT	14	+
chr1	22502248	22502277	TGTGAGATTTTGAGTCTGCTGCCTGTCAAA	14	+
chr1	23696747	23696774	GGCTGGTCCGATGGTAGTGGGTTACCAG	19	+
chr1	24019183	24019210	GACAGACTGACGCGAGCAGCCAAGGTGT	70	+
chr1	24020303	24020331	ACACTGTCAGATCCTTTGGCATCCGGAGA	10	+
chr1	24022404	24022431	GCTGATTTATCTCAAGTGAAGTGGTGGA	16	+
chr1	24024392	24024419	TTGTGACTAATTAGAGTTCAGTTGTCCT	19	+
chr1	24034940	24034965	ATTCTGGAGGCTGGTCTGCAGATATC	39	+
chr1	24041130	24041160	CAGGAGCTGTTAGAGAGTTTTCAGCTGTGGA	25	+
chr1	24062036	24062065	TTGGGTTAGTCATTTCCCACATTTGAGGCA	32	+
chr1	24114168	24114194	CAAGTGTCATGTTGCTTTGTGGCAAGA	18	+
chr1	24114368	24114395	CTTGTCAAGTTGCCCAGCTTGGAGTTGT	33	+
chr1	24114644	24114666	TGGAGATTTGAGTTCTTCTTTTC	6	+
chr1	24288370	24288399	TAAGACAAATGTTTAAATTTAGTTATGTTC	7	+
chr1	24289198	24289225	ATGGAGTATTTTAGTATGAATTTGCTGA	3	+
chr1	24748425	24748445	CGCTGCTCTGACTCTCCGGTG	3	+
chr1	24990014	24990044	AGTATCTGGATACTTTTCCAGAGATAGGATT	9	+
chr1	24996701	24996726	AGCACCTCCATCCCCCGTCCAGTCTC	33	+
chr1	25001076	25001097	CACATAATACTTATTTTCTAAG	8	+
chr1	25169931	25169960	TAAACACCTTTTGTGTTTTACTTCAGTGAG	29	+
chr1	25731938	25731961	GTTCGAGACCAACCTGACCCACCT	5	+
chr1	25795214	25795243	CTCAGGATTTTTTCAGGAATCTCTAAGCAA	9	+
chr1	25811152	25811176	TGACATTGAACTTTGATTTTATTTG	11	+
chr1	26451686	26451708	TTGGTGCTAAGGGATACTTTGTC	10	+
chr1	26451768	26451791	TGGTCTGTTTTTTCTCTTCGTTGT	16	+
chr1	26561816	26561839	ATAGTGATCTGGTGGTTTTGTATG	98	+
chr1	26786897	26786922	TAGTTAAGGACACATAATCAGTAAGA	14	+
chr1	26799678	26799702	CCGCCTCCGGAGGGGGTTTGTTTGC	24	+
chr1	26803015	26803041	ATGGCAAGAAGTTATTTGTTAGAATAT	37	+
chr1	26846768	26846792	TTCGGTGATACATTTTTTTTAAAAT	16	+
chr1	26866491	26866515	CTGTGGACTTCAGGGAGCCTTGGGC	30	+
chr1	27048327	27048354	CTGGCATGCCTCTTTTTGGTAGACAGCT	36	+
chr1	27089758	27089776	CCAACTCTATCCAAAACAG	5	+
chr1	27106113	27106135	AGCCACTATGGATGACATGTTGT	12	+
chr1	27108496	27108523	TTTTTCCTTTTTTGGCTTAATGAATATC	4	+
chr1	27265427	27265456	TTGGTTTGCCAGGTGACCTGAGAATGGGGA	17	+
chr1	27326759	27326782	TAGATGTCATTGCTTCAAGTCTAA	14	+
chr1	27649825	27649853	AGCCAGTGGTGATGTGGAGAAGGGATCAT	29	+
chr1	28149021	28149045	TTATTGATTCTATTGATTTCTCAAA	24	+
chr1	28150367	28150395	AACTGGACACCAGGTGAGGGTTGGTTTGG	21	+
chr1	28165243	28165271	TTTGGGAGAAACCCTGATTTGTGTGACTT	4	+
chr1	28600554	28600580	ACATCCTGGAGCCCTCTCCACACCCAG	5	+
chr1	28600623	28600645	ACTTCACTCGGAGAGGGGCTCAG	16	+
chr1	28825129	28825151	CTTTTTTTCCCTTCACTTTAATG	5	+
chr1	28835390	28835407	AGGGTCCTTTATATAGAA	3	+
chr1	28835440	28835469	CAGGGAGGGTTTGACAATCTTTGGCAGACT	5	+
chr1	28872907	28872930	TTTGTATAAGTATCATTAATTCAG	8	+
chr1	28975424	28975453	AGTGGAAGTGGGATAACCCTGCGTGTTCTC	37	+
chr1	29037122	29037152	AGGGAGAAGAACAGTTTCTCTATACTCTGAC	4	+
chr1	29242379	29242408	GAGGATGTACTGTAGTCAATGCTGTTGCTC	13	+
chr1	29310952	29310976	AACTCCATGATGACATAGACCTTGA	22	+
chr1	29366408	29366428	AATTGAGATTCCGAGAGTAGT	10	+
chr1	29388816	29388846	CTGGAACCTGCAGTACCAATCATATATTTGT	33	+
chr1	29642633	29642655	TAATTCCTCCCAGCTGCGGGAAG	4	+
chr1	31088368	31088388	TCCTGAGCCTCCCCCTCCCAG	4	+
chr1	31848425	31848446	AAGGGATTTTTTTTTGGAGATG	8	+
chr1	31850100	31850125	CTGGGAACTTTTCCCATTTGCTGGGA	22	+
chr1	32508424	32508449	TAAAATAGATTTAGGAATATTGAATT	7	+
chr1	32659119	32659149	TTGGGGGGTTTGTTGTTGTTGTTGTTGTTGT	20	+
chr1	32663240	32663267	CCTCAGTTTTAGGACCAAGATCTGTGTT	21	+
chr1	32665419	32665442	CTGTTGTATCAGATGCTGTTCTGG	14	+
chr1	32694113	32694136	TGGTGAATGTTAAGGAGCACTCCC	11	+
chr1	32697173	32697199	TTGGTTTGGTAATAAATGGCTTCTGGT	19	+
chr1	32798973	32799002	TGAACATTCTAGAAGGGGTGGCTGGGTCTT	30	+
chr1	33138392	33138413	TTTATTCATGGTGGTCATACTG	7	+
chr1	33143569	33143598	CAAGCAGTAGAAGTAGAGTTTATTCTATAC	35	+
chr1	33292400	33292430	CCTACGTCTGTATTCTCTCGGATCTCAGACC	8	+
chr1	33585110	33585129	TGATAGTGGAGCCATTGATC	10	+
chr1	35564914	35564939	ATATAGTACTCTCTTCAGCCTGCTTT	3	+
chr1	35570248	35570276	ATGAACTGCTGTGAGAACTGTGGCACTTA	12	+
chr1	35580538	35580563	TTAACTTTGTCATAGATGATAGTTGC	16	+
chr1	35581858	35581883	AGTTAGGTATCTGTTTATTTGTTTGA	8	+
chr1	35763855	35763883	AAATATTAGCTGGACATACTGGTGTGCAC	34	+
chr1	35781938	35781968	TTTGTTCTGATATGCTTGAATTTCAGTTGCC	10	+
chr1	35814563	35814592	ATGAAGATGGCCTATATGGTTGTGATTTAT	32	+
chr1	35830321	35830347	TTAGTTTATGGCACCTTTTCAAAACTT	9	+
chr1	35869453	35869479	AATGCTGTTTCTATGGCTATTTAGGTT	7	+
chr1	35879041	35879061	TGAGGGCTAGGTTGTGGGGCA	9	+
chr1	36039867	36039897	GCCCTGGGCCTTGACCCGCGCCGTGACTATG	6	+
chr1	36060588	36060610	ATTAGCGTGGCTGGGTGGCCGTG	9	+
chr1	36555391	36555421	TCGGTTCCTCACACCATGATTCCTCTAGGCC	10	+
chr1	36695094	36695123	TAGAAGATAGGGGCTGGTTTTGCTCATAGT	19	+
chr1	36715138	36715159	AGTTAATTACAATACAGGATGA	13	+
chr1	36753204	36753230	TGCCAAAATGAATGGCCATTGGAGCTC	31	+
chr1	36753485	36753513	ATGAATCTTTGTTTGTATGGTTGGATGGA	25	+
chr1	36769685	36769714	TAACAGAGGAACCTCAAGAAGATTCTGAAA	15	+
chr1	36769914	36769939	GAGCGATGCTTGGATTTTTGTTTCCT	6	+
chr1	38166196	38166218	AAGTGGACACTGAGGTTGGAGGC	13	+
chr1	38265290	38265312	CCTCCCACTCTTTTATATCTACG	7	+
chr1	38271833	38271860	CTGGAACAAGTGATTTAACTTTCTGGAG	4	+
chr1	38274897	38274924	TTCACTCCCACTTCATCCTGGCTGAAAG	6	+
chr1	38478648	38478667	CACGTAAATGTATGTTAATG	3	+
chr1	38516060	38516086	GCAACACCCAGTGGTAAATACAGGCAT	7	+
chr1	39457027	39457048	CTCCCGGTCCCTGGCCCCTCAG	17	+
chr1	39470008	39470033	AGTGGCATTCAACAAATGGAGTTTCC	39	+
chr1	39470129	39470155	TTGATCTTGGGGATTCTGGCTGTGAAT	19	+
chr1	39470312	39470337	TAGGATGGACATTAGATGTGATTATG	16	+
chr1	39471141	39471169	AGTAGCCTCTGTTTTGAGGAGGTGGAAGT	13	+
chr1	39472089	39472116	TAATGATAAGGTAGCCCTCTGAGGCCAC	3	+
chr1	39651827	39651850	GCTGGGATTCTGAACATCTCTCTC	3	+
chr1	39718095	39718121	TGGAGATACTCTGGCTTTGCTCAATAA	13	+
chr1	39732105	39732127	AGATGGTGCTGCAGTTTTGCAGT	6	+
chr1	39906609	39906632	TTGCAAAGTTTGGTAAGTTCTGTT	26	+
chr1	39952064	39952091	CTTTGGATATTGTTTCAGTACTGGGTGT	36	+
chr1	40208915	40208938	ATTCGTGTCAATTTGGCCAAACCA	10	+
chr1	40220082	40220105	TGATGTTGCAGTTCAGCTCTGAGG	3	+
chr1	40702357	40702385	AGATTGCCACCTGCAAGACAGAGATTTGT	22	+
chr1	40702647	40702669	AACTACTTAACCATAAACAAAAG	4	+
chr1	40974601	40974628	TGGGCTGGGAGGCTGCGTTTCGGAGCTT	9	+
chr1	41163378	41163404	AGTCACTTGAGTAACGTTTTCTTTGAA	6	+
chr1	41455068	41455096	TTCCACCATTTGGTTCCCAGAATCATCAT	18	+
chr1	41472519	41472545	TGTTGACCTGAAATTGAACTTTGCTGA	9	+
chr1	41480049	41480074	TAGGTGTCTGTGATCACATTGGTCCC	42	+
chr1	41485735	41485764	CCAGCCGCAAGCCATGGTCATTTGAGTGGC	32	+
chr1	41832093	41832113	TTCCGGCTTCCCGGGCCTCCC	10	+
chr1	42508038	42508064	AACACACTGGGGAGATGTGCTTTTTTG	8	+
chr1	42887622	42887644	AACCTGAACATTCAGTGACATCA	6	+
chr1	43140811	43140838	CTGTGGATAATACTTCTGCAGAGTAGAG	6	+
chr1	43163529	43163553	CATATTTTAGTCCATGCCGTAGTAT	7	+
chr1	43214173	43214201	GTTCTTGGCAGAAGTGAGCAGGGTGTGGC	10	+
chr1	43313743	43313769	AGTACACTGTATCACAAACTGAGTGGT	15	+
chr1	43338137	43338165	CTTCTGTTTTAAGTTCTTTGAGAAATAGC	4	+
chr1	43826574	43826601	CTGGAGAGGGTGGCTGGGTTCCTCTGCA	52	+
chr1	44000890	44000920	ATTGTTTGTGTTGCTCAGGTGTTTGACCTTC	34	+
chr1	44131412	44131435	CAAAGGTACTGTGTCTCTTCTGTT	37	+
chr1	44135221	44135249	ACAAGGTAAGTAGGACCTTCCCAGGCGGA	43	+
chr1	44139478	44139503	CATCCTACTGTTGACTACTGTTCACT	16	+
chr1	44435729	44435758	GTGATTCCCCCTACCCCCACAAGGCGATTT	17	+
chr1	44436752	44436770	TCAACGTTCTGTGGCCTTG	4	+
chr1	44438412	44438431	GTGTTGTTTGGCTGATGGAA	5	+
chr1	44443931	44443959	AGTGTTTGTGAAATAAACTTGGTATTTGT	32	+
chr1	44685098	44685119	CATCAAGTTTCCAGACTTCAAG	7	+
chr1	44685821	44685847	ATGAGGCACTGGCCCGGGCTGGTGTGC	20	+
chr1	44916433	44916456	TCAACGCTGCAGCGAACTTTTGGC	12	+
chr1	44966803	44966830	CAGTGACACAAAGGGAGAGTCTTGTGCT	10	+
chr1	45103990	45104014	AGATTGCCTGCCAAGACCGGTTAGA	13	+
chr1	45108766	45108796	GTGTCAGTGCCTCAGGGTAGAGGGCAAATGA	3	+
chr1	45241232	45241259	AATCTTTGCGGTTTCTCTTTCCAGCCAG	13	+
chr1	45242040	45242070	CTGTGTGGGGACTTGAGCTTCTGGAGAGGGT	24	+
chr1	45480290	45480311	CTTTCAGGCTAAGTCCTGCATG	5	+
chr1	45806826	45806855	AGGAGATGTGGCCATCCCTCCTGCTAGCCA	28	+
chr1	45973046	45973073	CTCTTGCCTCCAGCCTTCCACCTACCGC	23	+
chr1	46034821	46034851	GACTTCACCTTTAGCCCAGAAGAGATGAAGC	6	+
chr1	46062185	46062215	CATCCATGTTGTGGTGTGTCAGAATTTCCTT	38	+
chr1	46071862	46071887	AATAGTATGGTCCTATTACAAATGGA	11	+
chr1	46073417	46073444	AGAAGAGCAGCCTGTGGTGACTCTAGAA	38	+
chr1	46075314	46075344	CCTTACAGATTGTTCGAAAACTCGTTGGATC	12	+
chr1	46075478	46075507	CTGAATCTGAACCCAGATCTGCCTTGAATA	8	+
chr1	46076762	46076787	GATGGATGGTCTTATTAACTCTGCCC	18	+
chr1	46078383	46078404	CTTGAGCATTCTTGATCAGAAT	5	+
chr1	46079811	46079841	TTGCCTGGGATATGCTGGATTTAGCAAAGAT	5	+
chr1	46293035	46293064	CTCAAGTTCTTGGCAGTCTGCGGTATGCTT	4	+
chr1	46781929	46781955	TGTCACTGATGGGGAGGTACAAGTTTT	10	+
chr1	46782358	46782380	TTCACATGAACCTCATGGGTTTG	8	+
chr1	46812724	46812742	CGTTGCTTCAGACTGGCTG	4	+
chr1	46827594	46827624	GTGGCAGAGATGCACTCTCGGTCCTGTCTCC	11	+
chr1	46829753	46829779	ATCACTTGATCCCAGGAATTCTAGATC	21	+
chr1	46860367	46860389	TTTCTGAGCCAGGTAGAGCACGG	17	+
chr1	46881472	46881492	TTGTGCCTTCAGACACGAGGC	6	+
chr1	47844289	47844318	CATGTTGGCAACATTGAGTTTTGGAGTTGA	3	+
chr1	48025589	48025614	CTGTACTTACTCCTCACGGCAATTCC	9	+
chr1	49496682	49496701	TTGGTGGTCTGTTGCATAGC	3	+
chr1	51065117	51065135	TGGTAGGCAAATCTGCTGG	4	+
chr1	51439742	51439772	GGGAACCTGCCCTTGCACTTGGCTGCCAAAG	29	+
chr1	51738730	51738753	TTTATTAATTTATATCCACCCAAG	7	+
chr1	52553214	52553244	TAGCGAGTGCCTAATCCCTCCTTTTGTAAGA	32	+
chr1	52798597	52798620	ATTTGAGCTGGTTGAGATTATGAT	16	+
chr1	52833377	52833402	AAGGAAAAAAAGTTTTAAAATGTATT	9	+
chr1	52882573	52882603	CTGTATTCAAACTTATGAGAGTATAAAGGAT	5	+
chr1	52888098	52888127	CTAAAATCCCAGGCAACTGGACGGACTAAT	10	+
chr1	53359030	53359060	TGTTATCGTCATGTGAAGCTATGAGAAAAGC	10	+
chr1	53365316	53365343	GACTTGGATTGGACTCCCAACCACCTTT	12	+
chr1	54433424	54433451	AAAGAGAAAGCCCCAGATTGCCATGGGC	11	+
chr1	54682722	54682751	TTCCTGATAGAGCATCAGGCAGTAATATGC	15	+
chr1	54691488	54691516	CGGGCTTGTTGGTTTTTGAAAGTAAAAAC	9	+
chr1	55208163	55208187	GAGGAGCCGTTCCATGGAGCCGAGC	13	+
chr1	57161777	57161797	CTGATGCATATGCTGCAGGTT	8	+
chr1	57177884	57177911	AGTATCCAGCAGTGATCAATTGCTCTTT	10	+
chr1	58860886	58860905	ATGGGGTTCAGTGGGGCTTG	3	+
chr1	60327846	60327871	AGTGGAATATTATAGCAGGCAGGTGA	38	+
chr1	60340373	60340400	CTTGCATGCTGTAGAGCTGTGGTCTAAA	3	+
chr1	61592033	61592057	ATGCAGGTATGTTTGCAACCACTGC	4	+
chr1	61613469	61613493	TTCGGTTGGATTAAGAAAAGTAGCT	9	+
chr1	61659755	61659782	AATTTGATTAACAAGATAATTTAGTGTC	8	+
chr1	61667503	61667532	AATAAAAACTGTCAAATAGCTCTAGTAGCA	16	+
chr1	61928106	61928131	GTGATGGTAAGAGATCTGTTATGAAA	9	+
chr1	62591908	62591934	CTATCTGAATGTTAGCATTCACCGTAC	6	+
chr1	62907905	62907927	CACTTATTTAATATTATTTCAAG	15	+
chr1	62917325	62917352	AGTACATCAAACTTAGAGGTGTGACCTT	12	+
chr1	63327763	63327791	ATACTCTTTAAATACTTAAATAAACTCAG	4	+
chr1	63329123	63329152	TTGATCTTAGCCAAAAAGCCGAGCAGTGAT	10	+
chr1	64059151	64059176	GTCGCCACCATGGTGAAGATCGTGAC	9	+
chr1	64388937	64388956	CAGGCCATGTGGAATCTTGA	5	+
chr1	64610894	64610924	ATGATTCATGCTTTTGAGGTATGTCAGTTAC	8	+
chr1	64936540	64936562	ACTTCTCCATCCTGGACGAGGCG	9	+
chr1	64953094	64953120	TAGTTTATGCCAATCAGGACCTACTCC	6	+
chr1	65113004	65113032	GCATGGCAGCTAGACTTTGGCAAGTGGTT	9	+
chr1	65157979	65158002	CTCTCTGACTTGTTTACATCATTT	24	+
chr1	65158498	65158527	CAAATATGTTATAAAGGCATTCTTGCACCA	3	+
chr1	65898113	65898141	ATGAGATCCAAAGGAGTTGTATGCACATG	35	+
chr1	67452703	67452727	CTACAGAAATGTTTTAAATACATTC	12	+
chr1	70528357	70528381	ACTTAGTAATAGAAGCTGAATCAGG	26	+
chr1	70713310	70713336	TCTTTAAGACCATGAGCTTGGTGGTTT	8	+
chr1	70714560	70714589	AGCAAAAAGTATAAGGTGCACAGTCGTGAC	32	+
chr1	70716755	70716790	AAAGCTGCATGCATCTACAGCAGGCATGGATTGTTT	29	+
chr1	70717334	70717360	TTTTCCACTCTTTCATTAATTTGTTTT	41	+
chr1	72688241	72688260	ACAATGTAAAATCATTGTTT	3	+
chr1	75229851	75229881	TGCTCTTCATAAGAGTATTTTAGTTTGTTGA	16	+
chr1	76252756	76252780	GGGTCAATGATGAGTTGGCATGTAT	11	+
chr1	76256223	76256246	GAAATGGACTAATACTTTGGGTTC	3	+
chr1	76260045	76260071	AGAGTGTATGAAGGATATAGAACAATC	16	+
chr1	76260389	76260410	ATTTGAAGTGCTTATCGAATCT	4	+
chr1	77721446	77721467	CTGTAATCAGAGTTAAGCTGTT	3	+
chr1	78345037	78345065	ACCATGTATTAGCTTTACTTAGCTGATGT	6	+
chr1	78482364	78482390	AGTCAGTTATTAGATTTAAATCACCTT	8	+
chr1	78494871	78494894	CTTCTCAAAGCGCTGGCATTACAG	4	+
chr1	79282244	79282262	AATGGCTTACCAAGGTGAC	4	+
chr1	80076499	80076521	ATATTTCTGAATGGGGAAACTCA	7	+
chr1	82315507	82315535	TCGATACACAGTTTGACAGCTTTAAATGC	11	+
chr1	82373722	82373750	TTTTAAATGTGTTTAGATGTACAGACACT	8	+
chr1	82433775	82433803	TTGGTCTACCCAGGGCTGCAAGCTGGTTG	15	+
chr1	82455003	82455031	AAGAAATCTCTAACATTTCTGCGTTTGAC	43	+
chr1	82457712	82457737	ATGGGGAGAAACAAACTCTTTGAAGC	16	+
chr1	82856799	82856821	ATATTTACATTGTCTTCCTTTTG	3	+
chr1	84961600	84961627	AATAATTCTGAATAATTTTACAACACGG	37	+
chr1	84974224	84974253	AAGTAATCTGTCACTTTATGTTTTGTCAGC	8	+
chr1	87210037	87210066	TCAACTGGGGATACTGTCCTGAACAATATG	5	+
chr1	87380491	87380515	GGCGGCCGTTTAGTCGGCTGAGGAG	16	+
chr1	87604301	87604320	GTGATCGGGGCCATGACACA	6	+
chr1	87797700	87797722	TGGTGAATCCGGGCAGCAGCTCG	6	+
chr1	87920624	87920650	CCACCCCCCTCTCCTAAACTATCTTTG	6	+
chr1	87927195	87927219	AGTCTGCAAATTAGACTCTTATGAT	9	+
chr1	89286817	89286841	CTAAGATGGAAACCTTGAAAGTTAC	27	+
chr1	89295928	89295956	CATCCAGCCTTGTTTCTGTTCTTAAGACT	30	+
chr1	89459197	89459224	CACTGGTGACTTCTTTGGGGAGGGCAGT	3	+
chr1	90061883	90061911	TATGTCACTGTATTTTATGTCACTTCACA	48	+
chr1	90314000	90314023	GTGGGTTCATATTGAATTAGTCTC	10	+
chr1	90320294	90320317	TATGGGTTCTTCTGATGGCAGCGC	12	+
chr1	90372568	90372592	CAAGTGTTAGTCTGTAAGAAACAGA	3	+
chr1	90398933	90398959	ATCTGCTGTGACACCTGACATACCTCT	9	+
chr1	90493179	90493202	AGAGGAAGTAGAGGAATTAGAGGA	6	+
chr1	91311421	91311441	AATCAAGGCCTAGGAGTCTGG	7	+
chr1	91977416	91977441	CAGTTTGGTATTGTTCACCGTGATGT	30	+
chr1	91979379	91979399	GAATGACTTGGATGCAGCTGT	8	+
chr1	92606897	92606924	CTCCAGTTGAGAAATAATTCATATGATC	9	+
chr1	92789420	92789448	TCTGAAAGTGAATACAGTAGGTCAGAAAT	19	+
chr1	93299176	93299202	AGGATGATAGTTCGTGTGACAAACAGA	61	+
chr1	93303044	93303074	AGCAAGGAATTTAATGCAGAAGTACATCGGA	16	+
chr1	93304467	93304490	ATCTTTATGCAAATGCATGTAGTA	13	+
chr1	93304543	93304573	TAGTCTGTAGTGGGCTATAATTATTAGATAT	40	+
chr1	93307425	93307465	CCAGCAATTTTCTATGATTTTTTCAGATATAGATAATAAAC	86	+
chr1	93317374	93317397	GAGCACCAAGTAGGTGGTACATCT	9	+
chr1	93589784	93589811	TTGAGGAACTACTATGTTTTGGATTATT	3	+
chr1	93601697	93601719	TAGGGATAGACCCAGGATACTCT	8	+
chr1	93602762	93602785	AAAAGGTATCTTTTAAAAATCAGA	4	+
chr1	93833123	93833149	CCATTTAGCTGTACCAATTCACCTAAC	8	+
chr1	94313125	94313155	AGGTGGCTCCGTGGCGCAATGGATAGCGCAT	55	+
chr1	94313187	94313209	TTCCGGGTTCGAGTCCCGGCGGA	21	+
chr1	94906343	94906373	TGGGTTTTGGGTTTTGCTATCCTAGTTGCTC	23	+
chr1	94984018	94984044	TTAGCGAACTTGTATACTTATTTTCTG	4	+
chr1	96477840	96477858	TGTTAAGTTGAAACATCGC	4	+
chr1	97218466	97218486	TCTGGCTTTCTGTCTTGGACT	8	+
chr1	97260571	97260600	CATCAGAGTGTCTGCGACCATTTGATGATA	14	+
chr1	97279280	97279306	TAGTGTTGCTATTGTGCATTTACTAGA	14	+
chr1	100491343	100491367	TTGTTATCACGCAACTACTTTGTTC	17	+
chr1	100491752	100491782	TAGTCATTAAACTGAGTTGGGTTTTTTCTTA	5	+
chr1	100512509	100512539	TTTGGTGGAGTATTTAGGGTTCTCTCTATAT	39	+
chr1	100536631	100536661	AATATTCATTCCTAGCCATGAGAAAAGTGCT	5	+
chr1	100547857	100547887	ACTTTAAGATTGTCTTAAGAAATGTATCTGC	37	+
chr1	100548101	100548122	CTTTAACTCTATGCTGACTCAG	33	+
chr1	100613859	100613885	TGATGGCGCTGATTGTTTGCCTGGGTA	11	+
chr1	100985459	100985481	AGATGACATTTGAGAAGTAGGGG	16	+
chr1	102440455	102440476	TTTTGTTGTTGTTCTTCAGGGT	4	+
chr1	106240714	106240732	GCTGAAGAAAAGGATTCTG	6	+
chr1	107599487	107599509	CTACTCGGACGTTTCGGTCCACG	34	+
chr1	109179576	109179599	GTGCTGTGCAAATGATTTTGCAGT	3	+
chr1	109179735	109179757	GACTGGTTCTCAGTATTTTAAAT	9	+
chr1	109240373	109240395	TATTGTGTTTACAAATCTGAGGT	3	+
chr1	109243724	109243745	TTATTTGATAGATTGTTCTTAC	6	+
chr1	109472430	109472460	GAGAATGGATGAACAGAGAGTTCTTTTACAA	3	+
chr1	110560593	110560614	CTAAATGAAGTCATCCGGCAAG	4	+
chr1	110560805	110560829	CTGGTGACTTTTTATACTGCTTGAT	4	+
chr1	110603867	110603897	TGTGATTCCTTTGTGTTCCGCATGCGTCATT	46	+
chr1	110775815	110775842	ATCTATATTCATACATATTATACTCTTG	9	+
chr1	110889229	110889250	TCTCTCAAACGTGCGCTCACAG	5	+
chr1	110889874	110889902	AGTGATGGGTTTAGTTCTGAATGGATGAA	27	+
chr1	110896461	110896488	ATATAAGTTTGAGAAGCAGTACTTTAGA	8	+
chr1	110904794	110904821	AATGGTGCCTGGTAGAGAAGGCATACAT	6	+
chr1	110915413	110915437	GTAATAGTCTCTGAATTAATGGGTA	8	+
chr1	110917119	110917141	GAAATGTCATAGTAATTTGTACA	12	+
chr1	111948020	111948041	AGTAGGTAGTTTAATTGCAAGG	4	+
chr1	111996072	111996100	CAGGATTGTGAGGGAACAGATGTTTGACC	7	+
chr1	112256319	112256343	ATTGTAGCTTCCTATATAGTGGTGC	8	+
chr1	112299612	112299638	TGTGAGACTTAACATTTGACTTGATTC	12	+
chr1	112305240	112305266	TTGGTATCCATGCTGTATAGTTAATGC	6	+
chr1	112309976	112309993	CAGAAAATCCTCTTAGGT	4	+
chr1	113001708	113001730	GAAGTGATTTTAAAATGTTTAAA	5	+
chr1	113058904	113058933	CTTTGACTGGGGTGGCTGCAGTGACAACAT	12	+
chr1	113214037	113214062	AAGGTGTTTGTGCTTCCGTTTTGTTT	20	+
chr1	113236081	113236105	CCCCGCCGCCCGGGCTCAAGTGATC	13	+
chr1	113239090	113239111	TTCACACACATCTTCATCGATG	5	+
chr1	113239356	113239376	CATGGACTGGGATACTCACTG	6	+
chr1	113632823	113632851	AAGGGGCAAAATGTGTAAATTGTTGTGTC	19	+
chr1	113637261	113637287	TGTGGAAGGTCTTACATTCCAAGGGCT	4	+
chr1	114086681	114086711	TATGAAATGTATAGATACTGATTATCTAGAA	18	+
chr1	114160602	114160628	TGTGGAACTGATATGTAGTAGTAGCCT	24	+
chr1	114214874	114214901	TTTCCAGAAATCCAGCATCTTCACGGGC	3	+
chr1	114229920	114229943	CAAGGAGTATTCAGATTAAACTGT	4	+
chr1	114233226	114233250	TTCACGGTTGAGAGAAATGTAAACA	23	+
chr1	114511140	114511170	AATTCCTTGGTCCCTGTCCAAGATCAGCATC	5	+
chr1	115079849	115079878	CAAGTCTGGCAGGTCTGCTCACCAGGTGGC	7	+
chr1	116944183	116944204	ATCTTGATATTTGGCCTCTTTG	7	+
chr1	117585606	117585624	GTTGTTATCCATGGGGAGG	4	+
chr1	117957344	117957368	AAATGGGTGCTACCATAGTAGATGC	24	+
chr1	118166435	118166464	CGAGAGCACCGTGTGTCTCATGGGGCATGA	6	+
chr1	118502240	118502269	TTATGGGCTGGCTCCATTTCTTGGACTTAA	12	+
chr1	119708743	119708763	CAGGCTTGATGGGATGGGGCT	10	+
chr1	119814749	119814775	CAGATGTTCTTTTTAAAAGTAGATAAA	10	+
chr1	121134814	121134841	AATGAAGGGTATCTTTGAGAGCAGAATT	5	+
chr1	144703269	144703296	AAGCTGCCGGGCGTGGTGGCTCACGCCT	15	+
chr1	144931290	144931318	CACTCAAACCCTGAATAGGCGAAGTCCTC	11	+
chr1	145096399	145096421	TTTCCGGCCACCTCAGCGGGAAG	4	+
chr1	145114656	145114686	CAGTTGCTAATTCAGACGTGGCTGTCATGCC	6	+
chr1	145382815	145382841	TTATCCATTGCACTCCGGATCTGCTGA	9	+
chr1	145438690	145438709	AATACCTTAATTCCTTAAAG	3	+
chr1	145441355	145441378	AGGTGGTCAGCAGGCAATCTCCTG	16	+
chr1	145441915	145441939	CCTATTGCACTGTGTTCTCCTACTG	13	+
chr1	145442333	145442360	TCCTGCCCTGTGTTAGGAGATAGGGATA	33	+
chr1	145501435	145501448	CCTTTCTCTGGGAC	6	+
chr1	145511036	145511062	AGTGAAGCAGCACAGTGCTGAGAAACA	9	+
chr1	145512462	145512485	AATTTGGAACAAAAAAAATCACCT	4	+
chr1	146552612	146552633	TCCTCTCTCTCCTTCTACTCCG	3	+
chr1	150320397	150320418	TGAAGTACATTTTCTACTAAAT	7	+
chr1	150445746	150445776	CACCTTTTGCTAGGGGCCCTCCGTTCTTTGC	13	+
chr1	150447846	150447873	TTGTTTAAGCTAAAAGTAGTGTTTACTT	4	+
chr1	150448265	150448295	CTTTCTGTGTCTGTGATTTAAAACTCCGTGA	20	+
chr1	150480725	150480753	TTGGCTGTTGCTTCTGCTGCCTCTGAGGG	6	+
chr1	150905046	150905074	ACACTGGTATATTACTTTTATATAAACTT	14	+
chr1	150915355	150915376	TTGACAACAAAGGAAAGAGTCT	9	+
chr1	150933421	150933450	CTCAATCCCTGTAGGTGGCTGCAATCCACC	47	+
chr1	150936891	150936921	GGGTCTTCCTGATTGTTGAACCCTGACCCGA	6	+
chr1	151070405	151070424	ATTCATCTTCACGTCGGGTG	4	+
chr1	151093162	151093186	GAGGAGGGTAGTCTCTTGTCAGAAA	5	+
chr1	151094761	151094790	TGGGCTGTTGGGGATGACAGGAAAATGTGA	22	+
chr1	151095152	151095182	ATACAGTCACCACTTTTTTGGGGGAATTCTT	3	+
chr1	151144654	151144684	AATCATCAATTTCACCCTTTTCTACCTTCTC	5	+
chr1	151221471	151221496	TCCTACCCCCCTGTCTTCATGCAGGG	7	+
chr1	151235630	151235658	TACTAGATGTTTGATTGAGAAGAATAGAG	28	+
chr1	151373502	151373527	CATGACTGGGAGTCAGTAGACATGCA	25	+
chr1	152197312	152197331	TCTGGGCTGTGGCTTTTTTC	3	+
chr1	152285765	152285788	CGTGGTGGGATCCCTGCCTTCCTC	21	+
chr1	153613979	153614005	TGGCTGACTGTGGAGATACATTTGAGT	9	+
chr1	153614269	153614293	GTGATGAACTTCCTATGGTGTTTGA	10	+
chr1	153614724	153614745	CTTAAAGCAGCGCCTGGGTAAG	5	+
chr1	153617966	153617987	TTTTTTTAGGGGGGAGGGGGGG	4	+
chr1	153643783	153643801	AACCATCCTCTGCTATCGG	8	+
chr1	154215136	154215154	TGGAAGGACTAGATGTCAC	13	+
chr1	154231148	154231177	TTGTAGAATAGAGAGTAAAACTGGTTGTTC	6	+
chr1	154231378	154231406	AGCTTGTCTCTTGGCTCCTTGTTTTGCTA	56	+
chr1	154238650	154238676	TTATATTCCTGCTAGACTTTGGCACAG	8	+
chr1	154242197	154242222	TGTGATGTGTGGTAGGGGTGGGGATC	24	+
chr1	154247643	154247672	GGTTTCCCAGGAGGGTCTTGGCCCGGTTCT	4	+
chr1	155170357	155170387	ATCTGAGTTCTGCTGGTCTTTGTTGGGGAAC	10	+
chr1	155247542	155247571	AGCCTACGGTCAACAAGTTCTCCCTTCGGG	36	+
chr1	155290380	155290407	ATCTACAAGCGGAGAAAGTGACCTAGAG	10	+
chr1	155708222	155708251	TCCCTTGTTCCTAAAACTTTATATCAGTTT	8	+
chr1	155717714	155717744	TTCGAATCCCATTGGGAGAGTGGCTTAATGC	30	+
chr1	156165214	156165240	CTCCTGGGAGGCTCAAAGGCTCAAATG	4	+
chr1	156186231	156186258	GCTGACACGCTGTCCTCTGGCGACCTGT	50	+
chr1	156186345	156186365	CTGCTGGGGCCCGCGGGCCTG	4	+
chr1	156213072	156213097	CATCCCAGCTGCTCCCAAATAAACTC	3	+
chr1	156741794	156741814	AGACCAGATTATGGGACTGGT	3	+
chr1	156746895	156746924	TTGGGGAAGTTAAATAGCGGGATCCCTTAG	30	+
chr1	156754973	156754996	TCAGTCAGCTAATGTAGAATTCTA	10	+
chr1	156756612	156756635	TGCTATCAAGGCTGCTGCCAAGAG	30	+
chr1	156770249	156770279	CTAGGGCTCTGGAACTGATTGCTCCCAGGAT	30	+
chr1	157345089	157345110	ATCATTTGCAGAGTGTAAAGGT	11	+
chr1	157986823	157986852	TGTTCAACCCCACATTCACGGAGCATTTAC	5	+
chr1	160325729	160325757	TTCAGGCTGATCCCCAAACGGTAAGCAGA	5	+
chr1	160328025	160328050	CATTGCTCCCCGGGAGCCAGGAGCTG	4	+
chr1	161108111	161108133	GTTTTTTGTTAGCTATAGCTAGA	13	+
chr1	161133690	161133717	AAGTTGTCTCAAGTGCCAGGCCTGTGGG	5	+
chr1	161133891	161133921	GATTGAGAAGAGTTGGAAAAGGAAATTCAGA	13	+
chr1	161135177	161135205	ATCCAGCGAGGGCTACGTGCTGTTCTACC	30	+
chr1	161137255	161137281	ATGCCCTACCCACTGGCCTCAGGTAAC	12	+
chr1	161183948	161183977	ACCCAAGATATTGTATTTGGAGAAGTAGAT	3	+
chr1	161314152	161314180	TGATGTAGGGAGGATTGCCCAGGAATTCA	5	+
chr1	161333459	161333485	ATGAGAAAACTTGCTGCTTTTAAAATC	5	+
chr1	161334322	161334349	TTTGAGGTTCTGCCCTTTTTCCATGATT	34	+
chr1	161339624	161339649	ACATTGCTTTTTGATTTGCTTTTTGA	10	+
chr1	161848655	161848681	AGTAAGGAAGTGAGAACAGCATAACTA	4	+
chr1	161954163	161954183	AACCCAGGTTTGTGTCTTGGC	6	+
chr1	162489693	162489722	TGTATCTTTTTTTTGAGACAGGGTCTCACT	9	+
chr1	162497471	162497492	TATTTCCCATTAAATTGGGTAG	3	+
chr1	162565313	162565335	TGTAGAGAGGTGTGTGCCCCACT	19	+
chr1	162755495	162755518	AGGGAGAATTGTTTTGCTTGTAAC	12	+
chr1	163325440	163325468	ATTAAAATAACTTGTGCAGCTATTCATGT	6	+
chr1	163325491	163325512	AATAGTTTGAGTAAAACAAAAC	3	+
chr1	164539076	164539106	TAAGCCACCATGCCTGGCCCTGTTTCCCTTG	3	+
chr1	164590732	164590761	TTTACTGTAGGTTCTCCTTCAGGGGCTGAT	15	+
chr1	164717913	164717940	AGCTTTCCTGGATCTCTGATGAGAATGA	6	+
chr1	164817026	164817048	TCTGGGGCTTCCAGGACCTGCAG	12	+
chr1	165868955	165868981	CCCCTGGGGTTTCCAGGTTGTGCCAAG	4	+
chr1	165883058	165883084	CCTTATACACACTCCCTTTTCATACAG	14	+
chr1	166822347	166822369	CTACTTACACATTTCCTCTTTTG	7	+
chr1	167304212	167304242	TTGTGACACTTTAAGGAGAATGATATTGTAA	6	+
chr1	167308936	167308946	CTTTTGAATTT	13	+
chr1	167313616	167313642	TAAAGATTTTAGTTAAGTGGTTTGGAA	25	+
chr1	167338348	167338373	TCAGTCTTTCTTTGTTTCAGGACATT	28	+
chr1	167390487	167390513	TAGGTTTGCATGGATGGTGTCCACAAT	8	+
chr1	167975812	167975836	TTGTTTCTGTTTTTGTTTTTTGTCC	28	+
chr1	168014443	168014465	TATCGAGCAGGACCTGGTGATAG	4	+
chr1	168169723	168169743	TTTATTCACACCTTTGGAGAG	3	+
chr1	168371116	168371140	TCAGGATGTAATCTCATTGTAAGTT	7	+
chr1	168437072	168437093	ATCTGGGCAATAGGGGAGTTTC	4	+
chr1	169098048	169098078	TGTGATTGATTTCTTCCCACATCTTTAGAGT	7	+
chr1	169166380	169166407	CACCATATTAGCCTTAGGACCAAAATGA	13	+
chr1	169362844	169362872	TGTCTCTTTTTTTTGAGATACGGTCTCAC	3	+
chr1	170501314	170501338	GTCGCGGCTGCGAGATTTGGGCACT	3	+
chr1	171308441	171308466	GAGTTTTTAAGAACCTACAACTATTT	8	+
chr1	171455496	171455522	TCTAGGCCGCTCCATCCTCTAACTTGC	3	+
chr1	171467438	171467460	TACTGAAGGCTGGAAAGTCCAAG	7	+
chr1	171484957	171484985	ATGATGACAACTATGGACCTGGACCCAGT	22	+
chr1	171502646	171502674	TTTTGTTCTTCTCCGAGTTGGCTTGTAGA	19	+
chr1	171560449	171560471	TCCCTAAATAAAATTTAATATGA	5	+
chr1	171562139	171562167	TTTTTAATGATGTTATTCTAGAATGTTTT	26	+
chr1	171756986	171757016	CGATACTTCCGTCGACTGATCTTCCTCAGCA	39	+
chr1	173447422	173447447	TGTTCCGCTGGAGTGGCCTATTCTTG	12	+
chr1	173450538	173450563	CTGGCACCAGAATTTGCCAAGAGGAA	25	+
chr1	173453930	173453954	CCTTCAAGTATATATTCAACTCTCC	15	+
chr1	173454543	173454568	CTTTTCCCATCATCGATGATAGGAAT	10	+
chr1	173457141	173457170	AAATGGCACTAAAAGTTTCTTGAGATTCTT	7	+
chr1	173704173	173704202	TTGAAGACCTGAAAAAAACCCAGTGAGACC	8	+
chr1	173726169	173726199	AGACCAATGAATGGAGAATGGTGGCTTCAAT	9	+
chr1	173757215	173757245	ACATGTCCTTAATATTGATCTTTCAATTATT	9	+
chr1	173862799	173862821	TTAAAAATAACTAACTTTTTTTG	3	+
chr1	176440171	176440192	GTGATAGCCTGTGATATGCCTC	11	+
chr1	177276427	177276445	GAGACTGCTGGTGACAAAT	3	+
chr1	178102727	178102751	TTTGAAAATTTGTCTGATATGTAAT	5	+
chr1	178281861	178281883	TTGATAAGTTAACTCAATCAGCG	8	+
chr1	178380979	178381007	AAACTCTGGGCCACAGGAGGAAATAGGAC	56	+
chr1	179887540	179887567	CTGTGATATGAGAGAATCATTTCAGTTT	4	+
chr1	179887880	179887907	TTGGAATTTTTTTCTTTTGTTTTTTGGA	4	+
chr1	179888654	179888677	AATTTATATGAAGGGTGTGAAATG	6	+
chr1	179989233	179989261	TTGAATCTATTTTACCAACCAGGAAGAAT	20	+
chr1	179991969	179991998	AACTCTTGAACCTCAGTAAGATATATTGGC	3	+
chr1	180010334	180010357	CTCTGGAGAGTCAGAGACAATTAG	5	+
chr1	180058267	180058291	TGTTTGTGTTTACAGAGATCTTTCT	9	+
chr1	180727931	180727953	TTCGTGAAGCGTTCCATTTCTTT	4	+
chr1	181058959	181058983	CTGCTGCGATAAGCCGGTGCTGAGA	36	+
chr1	182584711	182584737	TGTGGGGGTGGAGGTGATGGGACAAAG	6	+
chr1	182811718	182811747	ATTTTCTGTATGCCTGGTGTGGCAAAAGGA	27	+
chr1	182843844	182843870	TTGCTACTGGAACTTTTTGGCATTTGT	3	+
chr1	182920674	182920702	TTTTTTACTGATTTCTATTTTAAAATGGA	3	+
chr1	183053850	183053877	CATGTATTCATTTAAATTCTCCGTGGTT	5	+
chr1	183470271	183470296	CTGGGAGGAGTAATAACTATAAAATG	9	+
chr1	183511295	183511323	CAAAGAGAACCTCATTCTGCAAGAAACAT	32	+
chr1	183521579	183521609	CAGGTGTGCTTCTAGTCAGTGTGTAGCAAGG	11	+
chr1	183858648	183858672	ATAAGTTTACTCAGAGTTGATCAAG	13	+
chr1	184023038	184023068	AGATAGGTTTCTTTACAGGCCCTTGAATGTA	7	+
chr1	184363780	184363805	CCAGGCTGTGATTTGCAGGAAACTTC	5	+
chr1	184588830	184588853	AATTACAGTGTTTCTTAATGAACT	19	+
chr1	184593979	184594007	AAGATGACTCATGTCTCCATAGCAACTGT	20	+
chr1	184594381	184594411	CAGAGGTCCCTTAGGGTCTCTAGAGTTGAAA	3	+
chr1	184597643	184597662	CTGTGCGACATTTGGCCTGC	5	+
chr1	184597905	184597931	TCTCCTGATTGGAATTCTTTGAACCCT	3	+
chr1	185075212	185075239	AGGCTGAAATGAAAGATTAGATAGTAAC	16	+
chr1	193028858	193028885	ACTTCTCCTGGCGGCGCTGCGGATCCAG	11	+
chr1	193054642	193054664	AATTATAATAACATAGCCAGATG	8	+
chr1	193157732	193157759	CAAAGTTGATTTAGAGACATTCCCTACC	3	+
chr1	193230216	193230246	TCTTAGCAAAACTTAGAAGTGACAGCTGAGC	13	+
chr1	193239284	193239305	ATGCTACAGTAGTGATGAATAC	12	+
chr1	195193339	195193359	CTCAAGATAAGATTTCTTTAG	5	+
chr1	197899044	197899069	ACAACTCTAAAAACTTTTTACTTGGT	3	+
chr1	198233321	198233347	GTTTTGGAACTAGCAGATGCTGGCGAC	31	+
chr1	198258381	198258407	TTGCTCTGATTCTAGGAGAAAGAAACT	5	+
chr1	201791228	201791254	CTGTATGATGGAGACTATTATTGCTAT	12	+
chr1	201845712	201845735	CAGTGACCTCAGCCTTGCTTCTCT	10	+
chr1	201849637	201849664	TCAAGGATGGTCCAGTGAAATACATACT	12	+
chr1	201850816	201850837	TTTGTGTCTTAGAAAAGTGTTG	4	+
chr1	201860244	201860271	CCCCTTCTTGCCCAAGTGAGATATTCCC	12	+
chr1	201974976	201975001	AGGTATCTGTGACTCTTGGGCCTCTG	21	+
chr1	202492297	202492327	TCGAGGTTCTTGGAATCCTTTAGTCAACAGT	5	+
chr1	202551505	202551531	TTTTTGTAGGAGTTTTATCCCTTGGTT	20	+
chr1	202556277	202556299	ATTTACTTGGGTGGCCCCTTAAG	4	+
chr1	202977436	202977465	CAAACATTTCTCTGTAGACCTTATGAGAAT	5	+
chr1	203278367	203278389	CTAATTTTCTGGTTTGTGGGTTG	4	+
chr1	203770295	203770318	AACAGACTAAAATGTTTGCAAGAA	13	+
chr1	203816386	203816413	CGTGGAGAATTGCAAACTAAACTCAAGA	32	+
chr1	203823032	203823054	CATGGATTTTCTACTTATTTCGT	8	+
chr1	203831974	203832004	CTTTGTTTTGGAACTGGATTTTGCTGCAGGA	11	+
chr1	203845396	203845424	CCATATTTTTGCTGACACTTTCCTGGTTG	34	+
chr1	204526978	204527002	TAAAATAACTTTTTGGGAGACTGAA	3	+
chr1	205894718	205894746	GAGCCACTCACTTCTCTGGCTTTAAGGAT	4	+
chr1	206613265	206613287	ATCATTACTGCCTGGGATCCCAG	8	+
chr1	206614726	206614746	AGGGGGCCGCGGGTGTGGATG	6	+
chr1	206635267	206635293	CACATATGTTTTTCTAGTCTCTGGCAT	20	+
chr1	206636948	206636969	ACTCGTGTTCACCATCCCCTTG	9	+
chr1	206821097	206821121	CCAATAATGGAGGGTATGATGATGC	16	+
chr1	207536604	207536629	AGACATAGGACTGAGTTCTGGCCAAA	24	+
chr1	207957228	207957257	TAACTGTTTATGAGATGAGAAGAGCAGAGT	7	+
chr1	207967596	207967626	CTAACTGATCGAATATATCAGTAATTTCAGA	16	+
chr1	207968663	207968691	ATATATAGAGACCAGTTTTCTCTGGAAGT	86	+
chr1	210015712	210015735	CAGACACTGCTATTTGGGGCCCTT	11	+
chr1	210739240	210739258	GTGGGTGTAGCTCAGGGGT	15	+
chr1	211485583	211485612	AATGCTTTTCTTAATGGGGGAACCCTAAGG	4	+
chr1	211486321	211486347	ATTTGAGCTAATATGAGTTGAGGAATC	7	+
chr1	211615613	211615638	AAGATGCCGGCTTACCACTCTTCTCT	12	+
chr1	212468182	212468208	AGTTTCCTGGAGAAAGTGACAGGTAAA	22	+
chr1	213071212	213071240	GAGATTGGAGGGACAAGTATCCCAACTAT	4	+
chr1	213247919	213247941	AAGGAGGCAGTGGATGTGACATT	17	+
chr1	213502405	213502425	GCTGGTTAGAGTACCACTTTG	8	+
chr1	214794102	214794125	TCATCTTTCATCTAATTCTCAAAG	3	+
chr1	214798538	214798564	TTTTTCAATATACTCTTTCACTATCTG	4	+
chr1	214813956	214813982	GAATATGAGAGCCTCAGGGATCTGCTA	6	+
chr1	214816453	214816475	AAAGGCAAGAGCTTGACTGCCTT	7	+
chr1	214819972	214819994	GCATGCAGCTCTTGAGGCAGAGA	40	+
chr1	214820215	214820243	AAAATCAAGCACTGCCATGGAGATGCTTC	26	+
chr1	214827957	214827984	TCTCTTCAGGTTGGGTTTTGCCTCTAAA	16	+
chr1	214828623	214828644	AATGAACGTGCCCAGGGGAAAA	8	+
chr1	215794336	215794356	TTGTCTTACAATGTTACCTTT	9	+
chr1	215889213	215889232	ATTGCCTGGCAATTTTCTTG	3	+
chr1	216651712	216651736	TATGATGTGACAGGAGATGGAGCTC	21	+
chr1	216876687	216876709	AAGTTTACTCATCTGTGTTGGGC	4	+
chr1	218503040	218503061	CTTACATTTATATCCCATTCAG	4	+
chr1	219364418	219364444	ACTCTTAAATGGTAACATTTTAATGTA	5	+
chr1	220321147	220321170	ATAGAAAGAATTATGTATATATAC	15	+
chr1	220761033	220761056	CTATTGTTAGATCCCATTGTATGA	7	+
chr1	220987690	220987712	AAAATGTTTTTAAAACTGTGAAT	8	+
chr1	221058290	221058315	GACTGTGAGGTGTTTGACTAAACTGT	9	+
chr1	221871782	221871800	TAAAAGGCTGATGTGGGTT	7	+
chr1	222887984	222888009	TGCCATGGGGAGATCAGGGCTCACTG	6	+
chr1	223911309	223911332	ACTTAAGATCTAAGATCTTAGAGA	8	+
chr1	224377583	224377613	GGATCATCATCGGTACCTTGGAGCTGATGGC	4	+
chr1	224391066	224391094	CCACACTCCAATGGTCAGGAGAATGCAGA	41	+
chr1	224558322	224558346	GGGTTTGAAGCCTTCTTTAACCTTT	11	+
chr1	224559027	224559051	AACAGAAATACACAATCGAGGGCAG	7	+
chr1	224642776	224642801	CCTTAAACGTGCTCAGAACACTACAG	5	+
chr1	224918249	224918273	TCCCTCTACTTTTCTATCACTTCTG	6	+
chr1	225139894	225139919	TAACCCACTCCCTTTTGTTCTATTCT	20	+
chr1	225151739	225151765	AGATTGTCAATTGTCAGCTAAGAGATT	11	+
chr1	225155417	225155441	AGAATCTCCTTGGGAGCATGTTATT	20	+
chr1	225182520	225182542	GTGTTGGGTCTAGTATAGATTTT	6	+
chr1	225185642	225185671	GGACAGAGGAATGAATTCAATTTTCTTGAT	10	+
chr1	226258898	226258922	AGGTTGTAAAATGTAAGCATTTGGT	4	+
chr1	227174758	227174780	TCCTTACTCCCTTCCAATCTCTG	7	+
chr1	227494294	227494313	TGTAGTTTTAACCATAAACT	5	+
chr1	227845291	227845315	TTCTTTGAGCCTGTGACCCCTCTGG	4	+
chr1	227848096	227848119	TGTTTAATTTTATACCTCAGTTTT	25	+
chr1	227848385	227848413	TGGTTGTCTTTGGTTTTGTTTTCTAATTT	37	+
chr1	227849201	227849231	AATAAATATGAACAGCCACAGCATGCCCAGA	7	+
chr1	227923583	227923608	GGATGGGGACAGTGGGGACCTGGAGA	21	+
chr1	227947429	227947456	AAAGCGGTTGGTACCATGCTTTGGATAC	41	+
chr1	227949448	227949469	TTGTGACATTCTGTGGAGTTCA	22	+
chr1	227958421	227958447	AATGAATGTAAGATAATCATATTCACA	13	+
chr1	228284813	228284832	AGCATGGGGAACATCTTCGC	33	+
chr1	228285297	228285318	ATCTTCGTGGTGGACAGCAATG	14	+
chr1	228285883	228285928	AATGTAAATAGTTTTTGTTTCCAATGAGGCAGTTTCTGGTACTCCT	44	+
chr1	228285951	228285981	TTATTGTAAAAAGAAAAATCAACTCACTGTT	87	+
chr1	228286084	228286112	ATTTTGGTGGTTGGTTTTTAACCCAAACT	80	+
chr1	228286292	228286322	ACAGTAGAGATCCCCGCAACTCGCTTGTCCT	3	+
chr1	228286836	228286865	ATACTTGTTTTCAGTTTTCATTTCGACAAA	13	+
chr1	228369395	228369421	CCGGAGTGAGTGCAGCATTTACATTCC	10	+
chr1	228383364	228383392	CATGTATCATGTATCTTACTGGTTCATAC	32	+
chr1	228675303	228675315	CTTCTGGGCCGAG	8	+
chr1	228676664	228676687	AACAAGGGGTCTGTGGAAATCATG	9	+
chr1	228681679	228681702	TGGCAGGCGCCTGGCCTTGGGTCC	5	+
chr1	228880356	228880377	TTTTTAAACCTCCATACTCAAG	4	+
chr1	228881134	228881160	ATTTTTCTGTGGGTTTTGTGTTGTCTT	9	+
chr1	229438829	229438858	GGATCCCAGCCGGGTGCAGTGGCTCTAATT	5	+
chr1	229796299	229796320	ATAGGAGAGAGATGTTATTCTG	4	+
chr1	230226568	230226595	TCTCAGACTTAGCTTTGAGAGAGAGAAT	10	+
chr1	230269135	230269162	AAATAAAATCTTTGTTTATTGCCTAGGT	10	+
chr1	230273542	230273561	GATGTTGTATAGGGTTTGAC	9	+
chr1	230824073	230824102	TAGTACACAATGTAAATGCTGTGACAGTAT	7	+
chr1	230827228	230827253	CCGTCGGTCCCAGTGGTGGCATGAGC	26	+
chr1	231123144	231123168	GTAGCATTGATGCATTTTTGTGAAT	5	+
chr1	231135958	231135986	TCCTCATTTCTGTTGAGTAAAATGAAGCA	20	+
chr1	231495678	231495703	TTACCCTCTAGTTTCCACCTGACTCT	22	+
chr1	231678265	231678292	TTAAATTGGATGGTGTCAGACAAAAGAT	3	+
chr1	231700021	231700047	TGATATATTTCAAAAGTATCTTGAAGT	24	+
chr1	233463848	233463874	CGTCCTCGTCGTCCACCTCCTCGGGCG	10	+
chr1	233497764	233497791	GGAATGATTCCGGTGGGTGTGAATCTGT	3	+
chr1	233511756	233511777	TTGTACCTGGGGACCAAATTCC	13	+
chr1	233520100	233520124	AGGAAAACGATCTTGCATTCTGGAT	6	+
chr1	233520403	233520432	ATGTGTGTGCATGTATGTTGGCGTGTGTGT	23	+
chr1	234519488	234519514	GAAGAGACTACTTAAAATTCAAAGAAA	10	+
chr1	234519523	234519545	GCAGGACAATTTGAGCCTTCAGA	14	+
chr1	234519554	234519575	CAAAATCCTAGGCTGTTCATAA	5	+
chr1	235493482	235493509	TGTAGAATCCTTTAGACTCTTAAGAAGA	5	+
chr1	235494124	235494137	GGTCAAATGTGTTT	34	+
chr1	235498620	235498642	AACCCTATAAATACTTACTTCAG	4	+
chr1	235505332	235505359	ATTGAAGTGACAGAAATGTTGCATAATG	28	+
chr1	236646890	236646918	AGTCATCTTGCCAGTCCCGGTGTTCAATG	17	+
chr1	236702259	236702283	GGGCCGGCTGCATTGTTTGCAATAC	19	+
chr1	236884795	236884823	AATCTAATGGCATTAAAACAATTCAAGCT	5	+
chr1	236983357	236983384	AACCTGCCTACCATTGCGCTGTGTAACA	21	+
chr1	237065152	237065178	GATTTGGGGGATACATCAGACCATAAC	12	+
chr1	237640283	237640307	CCTTTAGGGTGGCATTCCACAAAAA	29	+
chr1	237749575	237749603	TTTTAATGGCTGCACGTATTTACTCCTGT	52	+
chr1	237766527	237766557	AACGGGCTTGGTGGAATCCGCGGGGAAAGAA	31	+
chr1	237932059	237932079	CAGCATTTTAATCAGATAGGA	8	+
chr1	240256995	240257015	CTGCGGATGGCTTCCAGAACG	3	+
chr1	242088873	242088899	CCCGATACTGTTTTATTCTGCATGTCT	16	+
chr1	244218862	244218889	AAGTCAGAATAGAGAGGTGTTTTTCCTT	5	+
chr1	244218971	244218998	TGTCAACACTGCATTGTCTTTTGAGCTC	22	+
chr1	244862982	244863006	AGAGGACAATTTTTTAAATGCGAAG	10	+
chr1	244871335	244871361	CAAGTCAGGTTCTTCTCTACAGTTCAA	18	+
chr1	244871804	244871826	GTCCATTGGTAGCATTGTGTGTA	9	+
chr1	246923276	246923303	TGTAACTGTGGGAGGCATCACCTCTGTT	41	+
chr1	858433	858456	AGATCGGCATTGCATCTGGAGCGT	8	-
chr1	893141	893168	TTGAGCGGTGGAGTGCCTTGTAGGTGAC	31	-
chr1	894072	894098	GAGTTGTGCAAAAATCTCTTCCCGATC	4	-
chr1	934426	934450	TGGCTGCGCTGAGGCTGTGGCCCTG	17	-
chr1	1030918	1030945	CAGAGAATTGCTAGAACTATTAAGTGAA	16	-
chr1	1194619	1194641	CACGTGTCCTGATGGCATGCAGA	29	-
chr1	1242208	1242234	GTGTTAGCCATGTCAGCAATAGACACA	42	-
chr1	1310090	1310118	ACTTCCCAGCTGTTGAGGGCCGTTCCTTG	37	-
chr1	1321910	1321933	AGAGGTTCCCTATATGCGCGTATG	4	-
chr1	1323536	1323558	GTCTGCTTGCGTCGCTGTTTGAC	5	-
chr1	1327820	1327848	TTGAAGAGACAAATTGGCTGTGTCAGTGT	3	-
chr1	1327936	1327964	GATTAGAGTTGGTAACTGTCTTGACTTGA	50	-
chr1	1328056	1328078	AGGCTGGCTCTAGACTGGTGGTA	44	-
chr1	1332805	1332835	CAGATGTGGGAGCTCACACCTGTCATCTCAG	5	-
chr1	1334158	1334182	GAGCCTTTGTGGACGTGGGAAGCGT	12	-
chr1	1341205	1341228	TGGACTGAAGTATCCAGCGCTCAT	6	-
chr1	1475698	1475718	GAGCGCGAACACCATGATCTT	3	-
chr1	1477201	1477230	AAAGTTTTTCTTCTTTAACCAAAAAGGAAA	19	-
chr1	1492399	1492424	ACTCTGATCGTGGGTTTTAGAAAATC	3	-
chr1	1502770	1502796	GGGTTTGTAGTCATGAATCGCTGCTAT	21	-
chr1	1509050	1509077	TCGCAGTCCAGCTATAACTTTCCTGAGC	32	-
chr1	1716736	1716759	ATTTAAGATGTAATAAAGCAGTTT	13	-
chr1	1717045	1717065	AGCAGCGTTTGGAAAGCAGGT	18	-
chr1	1717418	1717440	CAAAAGTGCATATGGGACTCAGT	12	-
chr1	1718443	1718463	ATTCCAACTTGGACGCGTTAC	9	-
chr1	1748735	1748762	TTGTGGTGTCTCTGTGCCCTGGAGTATT	35	-
chr1	2106015	2106035	CCGCCGGGTCCTCCCTGGGCC	8	-
chr1	2106805	2106830	TTGGGGTTGGGATGGGGGTTGGGTAG	6	-
chr1	2314410	2314433	TGGGGCCCCTGGAGGGGTGGTCAG	6	-
chr1	3552567	3552588	GATACGGACACCCAGGATCTCA	11	-
chr1	3653759	3653782	AATGGCCTGTATTTCTCACGCTAT	6	-
chr1	3699238	3699263	ATTTCCTTCCCACCAATAACCAACAG	6	-
chr1	3728699	3728727	AATATATTTTTGTTGTCGTTTTAGGGCTT	14	-
chr1	4322532	4322552	CTGTCTGTATATGGGGGGTCC	3	-
chr1	5923025	5923053	ATGTGGGACCCTCGTTATCGCTGTTGCTC	7	-
chr1	6245731	6245754	GACTTTGAAAGACTCTGGTGCCTT	62	-
chr1	6248069	6248092	GAGTGTTTAGCTCTCACCTGGCTA	15	-
chr1	6258096	6258122	ACTAAGAGACCTTCATGCCTGTAGAGA	20	-
chr1	6258541	6258564	GTTTGTAGAGAGATAAGATTAACA	8	-
chr1	6283643	6283692	GATGTGGGAGCGACATCAATGAAATCTGTACTGTATGAAAGCTACACAAA	34	-
chr1	6283954	6283977	TTTAAGAGGTGAGACGCTGGCTTC	35	-
chr1	6337423	6337450	CAAAGCTGATAGTGGGGGGCATCCTCCC	8	-
chr1	6521425	6521450	GAAGCCCTAAGTACGGTTACTTATGC	13	-
chr1	6568485	6568507	AGGCTGGGTGGGGGACCCTCTAG	10	-
chr1	6606805	6606829	TGTTAAGATGGATGAAAAAAACATG	6	-
chr1	6653238	6653266	GTACCTTGAGAGCCTGAATCAGAGGCCGT	17	-
chr1	6654133	6654162	ACATAGTCATAGCGAATTTGGGAAAGATGG	8	-
chr1	6697305	6697331	AGGTGATTGACGTGACTGTGCCCCTGC	12	-
chr1	8074134	8074161	CACAGACTGTGAGGTGGAATTCCTAACT	3	-
chr1	8811556	8811584	CTTCGGTGTAGTTTAGTCACTCTGGAAGA	4	-
chr1	8921175	8921214	AGTCGTGTAATTGGCCCAAGTCATTGTTTTTCTCGCCTCA	32	-
chr1	8925423	8925449	TCTGGGAAGTATGACCTGGACTTCAAG	4	-
chr1	8926387	8926409	AATATGGGAAAGATGCCACCAAT	7	-
chr1	8926531	8926550	TCATCAATGGCGGTTCTCAT	6	-
chr1	8927272	8927297	CGAACGCCATTCTGGGGGTGTCCCTT	3	-
chr1	8929490	8929510	TTGTTGTCTCTGTCCCTGACT	5	-
chr1	8934915	8934943	AGGGAGATCTTTGACTCTCGCGGGAATCC	40	-
chr1	8938715	8938740	CTGTGGGTACCCGGAGCACGGAGATC	44	-
chr1	9209639	9209658	TGGATAATTAGTAAGGAAAC	4	-
chr1	9797394	9797418	CCCCATTGCTTCATGGAGTTCCCTT	6	-
chr1	9804465	9804488	AGAAGGAGACAATTCTTTGCAGTT	9	-
chr1	9804508	9804535	GCCGTTCACCATCTCGGTGTGGATGAGA	28	-
chr1	9807291	9807318	GCAGAATAAAGTTAGGAAGAATAGAAAT	9	-
chr1	9847869	9847898	GACGGGTAGTGGTGGTGACGGTTGGATGAC	28	-
chr1	9866356	9866386	TATGTGTTTTTGTTTGTTTGTATTTTCGAGA	5	-
chr1	9992959	9992989	AAGTAACATATGCCTTGCATTCATACGTTTT	3	-
chr1	10444417	10444437	TGAATCCCGCTAGTCCAGCCA	3	-
chr1	10519576	10519603	AAAGATACATATTAAGCTTGTAGACCAT	19	-
chr1	10531343	10531368	TGAAGGATATTTGTAGTCTCTTGGCT	18	-
chr1	10709207	10709231	CTGTGACGGCCAGTGTGACTTCCTC	33	-
chr1	10824731	10824750	GTGGGTGGCTGCAGAGATCA	3	-
chr1	11111202	11111230	GTTATAATTTAGCATTGATCAGGCTGCAC	38	-
chr1	11132561	11132591	TGAGTCTGCTTCTGTCATTTACTGACCATGT	8	-
chr1	11142612	11142635	ATGGCATCAGGCTTTTCGCCAGGC	15	-
chr1	11142747	11142776	AAGCAATATCAGCTGGCTGATTGGAGAATA	13	-
chr1	11163736	11163758	AAGTTATATCTAAGCAAAGCCTT	7	-
chr1	11297988	11298018	TTGTGGCTCTGAATGACCAGGTGTTTGAGAT	23	-
chr1	11736123	11736148	CTGAAGATCAGCGTGTGCGATGCCGT	11	-
chr1	15288439	15288460	TCTGGCCCTCCATTCTGGCTCT	5	-
chr1	16799656	16799679	AATTCCGACGATGATGGCTTTCTC	22	-
chr1	16811033	16811061	TTTGGGATGAGGCGGCCCCCAGCCTCACC	28	-
chr1	16932908	16932933	AGGTCATTCTTTGAGTTTCACAGATT	23	-
chr1	16957675	16957703	TTTGGGATGAGGCGGCCCCCAGCCTCCCC	6	-
chr1	17734866	17734887	GAAAATCAGGTGATTGTGGAAC	3	-
chr1	17736939	17736969	TGGTGATTATTCCACTCTGGATGGTGGAGGC	48	-
chr1	17737192	17737216	ACATGTGGGCAGGCCTGGGCTGGGG	7	-
chr1	17740227	17740251	GTCTGTTTGTTCCAACCCTGTGTTT	15	-
chr1	17765315	17765337	TTTTGGGGGGCGAGGTTGCAACT	29	-
chr1	19207286	19207310	AGGCTCTACTTTCTTTGACTCCTAA	14	-
chr1	19416727	19416751	AAACTAGTTCATGGATAGATTCAAC	13	-
chr1	19426138	19426161	ACAATAAAATCATTAGTTTGGACC	18	-
chr1	19508078	19508104	AAAGATAACTTGAGTTAGTGTGGGATC	39	-
chr1	19544945	19544972	TGGTCTAATCATAACCTAGTTAAAGATG	8	-
chr1	19635476	19635497	TTGGCATCGTGTGCCTTTCCCT	7	-
chr1	19668039	19668065	TGATTCGAGGTTGCTTGGCCGTGACCT	8	-
chr1	19687079	19687099	TGGTCACCGGAGGGTGTCGAC	10	-
chr1	19693474	19693497	TGGATGCCCCTCTGAGCAGAATGG	16	-
chr1	19775950	19775973	CCTGGGTTTAGCTGTTTCGTACTG	6	-
chr1	20984565	20984591	CTGTCAGCTTTACAAGAGTTTCTCAAC	11	-
chr1	20987698	20987720	ACTCATTCGCTTTTCTTCCGGAG	29	-
chr1	21047619	21047646	ACGGTGGACTCCTGTGTGCAGAAAGGGA	3	-
chr1	21070242	21070268	GGTTTTTGACTGAAGGGGAAGTGTAGA	4	-
chr1	21071091	21071112	TGGTGCCTGCCCTTTTCCTTGT	13	-
chr1	21155692	21155718	CCCATATTTGGTTGTACCTTGCTGAAC	7	-
chr1	21361867	21361887	CCTGAGTGGCTGGAGCTGTGC	3	-
chr1	21415645	21415666	ATCTTCACTCCCGCTGTCTCAG	13	-
chr1	21440514	21440544	CAGTAGCGATATGAACAGATAAGATTTAAAA	16	-
chr1	21466543	21466566	AAGAATGTGGGAAATGCTTGCTAA	22	-
chr1	21501764	21501785	ACTTGGTGATGGGGTATTTTAG	8	-
chr1	21545989	21546015	ATTTATTATGTTCTGTTTTTCTAAATA	7	-
chr1	21642310	21642340	CTAGAATCCTAGAATATGGGGAAAATAGGGC	15	-
chr1	22005886	22005902	ATACTTGCTGACTGCTA	7	-
chr1	22015542	22015566	CGGTTCAGCAGAATTACTTAACCAT	9	-
chr1	23404907	23404934	TTATGTTAACATCGTTTTCCTCGTTTGT	48	-
chr1	23411533	23411562	ATGTGTATCATTGGAGCTGCCTGTCTGCAT	4	-
chr1	23420005	23420024	ATGGCATCTCTTCCACACTG	5	-
chr1	23429367	23429393	AAAATAAAATAAAAGCTCCTATTATCC	3	-
chr1	23438458	23438483	TTGGCAGTAGGTGGTAGGTGCTGGGA	28	-
chr1	23626119	23626149	ATTCTGCTGTTTCTTTTTTCATGGTGAGCTT	33	-
chr1	23630327	23630355	CTTGTTTCTTTCAAATGAAGACTGTTAAA	17	-
chr1	23631092	23631121	TAGTTATGTGATTTAGGCTTTTGTAGTTAA	9	-
chr1	23636466	23636497	TGTATTGAAAATAACCTATGATTGTATGTTTT	27	-
chr1	23636624	23636654	ATCATGATTTTGCAGAACCTTTGGTTTTGGA	12	-
chr1	23654849	23654875	CAAGCCACTTTTCATCTCTTTCCCAGA	11	-
chr1	23663571	23663601	TTGATAAAAAGTTGTTATAACTGCTTTCCTC	3	-
chr1	23663797	23663825	TAGAGGAATTACATAAGAAGGATAATTTT	4	-
chr1	23845949	23845974	TTTTGGAAGGATGCTAGGCATTGTGA	26	-
chr1	23850127	23850152	AAGAGCAGGGGCTAACCAGGGTCTTT	27	-
chr1	24292958	24292988	ATAGGGGACATGTTCTGTGTATAGCGAATAA	3	-
chr1	24293097	24293124	TATAAAGGAGACTGGGTGCTATAATTAG	8	-
chr1	24293451	24293479	TTCCCTTATTCAGTAAATGTCTACTGAGC	9	-
chr1	24293931	24293956	TTTGTACTTGTGGAAACTAATCCCTA	21	-
chr1	24295118	24295145	TAACCTCTTTGGGGAAGTAGGTTAGGTA	5	-
chr1	24296796	24296824	TTGATGCAGTGTGGATTAGTTCTTTTGTT	38	-
chr1	24298050	24298072	ACAATGATAGGTAAATAACTTTG	12	-
chr1	24302403	24302429	CTTCTCAGATCAAAAACAAGTACCAGT	3	-
chr1	24305271	24305298	CTTGCGGCGTGAATTTGGTCGTTATGGT	37	-
chr1	25463055	25463078	CTCACTGCACCTCTGCCTCCCAAG	3	-
chr1	25483510	25483539	TTGAAAGTCAGCTTTCGACACAAGGGTTTG	4	-
chr1	25549513	25549553	TATTTCTTGTAGTGAAGTTGTTTTGTAATCTACTTTGTATA	31	-
chr1	25568848	25568876	GGTTATGCACAGGTGGGAGTCTTTTGTAT	5	-
chr1	25569049	25569067	GATGGCTAAGTTTGCATGA	17	-
chr1	26227103	26227130	AATCCCAATTCTGTCCCAATCTTACCAG	9	-
chr1	26227192	26227225	CTAGTACTGTATTGGCTCTGTGAAAACATATTTG	20	-
chr1	26227343	26227400	AATGTAGGACTGTATAGGTAGATCCAGATCCAGACTGTAAGATGTTGTTTTAGGGGCT	69	-
chr1	26231178	26231208	TTGTGCAGAATACACTGCCTGTCGCTTGTCT	48	-
chr1	26288100	26288119	CTTCAGTGGAAGAGATGAAG	3	-
chr1	27203859	27203888	ATCTGTTCTGAAACAGCATTGAAATAGGAC	3	-
chr1	27734272	27734298	AATGCCAGCCACCTTCTGGTTCTAAAA	8	-
chr1	27734487	27734508	TATTTCCTCTCCCCATTTTCAG	5	-
chr1	27734548	27734577	TTTTAAGGGGCCAAAGCTTTCCCTGAAGCA	5	-
chr1	28218090	28218114	AGAAGTGTTACTGCATTTTGTACAA	34	-
chr1	28220828	28220853	TTGGTGGGAATAGCTTCATGCCAGCA	27	-
chr1	28242609	28242648	TGCGATTTCTGCCCAGTGCTCTGAATGTCAAAGTGAAGAG	16	-
chr1	28358594	28358614	CCTGGGCTGTAGTGCGCTATG	110	-
chr1	29474841	29474868	AGCCGTAGCACAAGTGATTGGAGTAGAA	44	-
chr1	29477426	29477448	ACACAGAAAGGCTGGTTGTTGAA	11	-
chr1	29496186	29496210	TTTTTTTCAGCAGTTGGTTTACTTT	25	-
chr1	29508184	29508204	TTCTTTAAGGGCTACGGGAAG	4	-
chr1	31404395	31404418	CTTGTGTAGATTGTCTCTAAACAA	8	-
chr1	31404968	31404991	ATTCTCACCTTTTATGGTCGTAGC	3	-
chr1	31532065	31532087	ATGGCCTACTGGGGATAACATTC	4	-
chr1	31654372	31654397	ACGTGGACTTGGACTTGGACTTGGAT	9	-
chr1	32333815	32333845	TGTGAGAGAAGTTTGAAAGCAAAATAGATGG	4	-
chr1	32346055	32346081	AACAGTCTTGCCAGTCATTACCTTTGA	8	-
chr1	32372220	32372249	AACATGAAACATTAGCCCTCCTTTTATTTT	14	-
chr1	32799546	32799570	CACTGTTGTAAATAACTTTTAATGG	21	-
chr1	32800059	32800087	GGCTATTGCCTCCTCCCAGCCACGTTCCC	43	-
chr1	32828153	32828180	CAGCGTTAGAACATTCTCTGTCTGGACA	3	-
chr1	32828558	32828588	TCCAGAGCTGCCATCGGGCTTGCTTGGTTCC	11	-
chr1	33241081	33241107	GGTCTACCAAGTGGTTGGCAACTTTCC	9	-
chr1	33241613	33241635	ACCAAGCTGGGCTCCATTTCCTG	15	-
chr1	33245051	33245078	TCTGCTCCTGGTGAGCACGTGTTTGTGA	14	-
chr1	33255136	33255160	TCATTAGGTTTGGGTGGAACCCAGT	4	-
chr1	33282172	33282195	AATTGTGGCAAATTTAGCTGGAGT	3	-
chr1	33474809	33474834	GAGAAATGACTGTTGTTCCCAAAACA	14	-
chr1	33789868	33789896	ACGCTGTGTGTATGACTGTGTGACTGTGT	20	-
chr1	33809546	33809569	CTTCTTGTCCTTTAGATTAATAGC	12	-
chr1	34207476	34207495	GATAAAAGGTATCCTGGGGA	4	-
chr1	35447414	35447439	GAAAGAGACATTTTGTCTACCTGGCA	4	-
chr1	35484501	35484525	AATGTCCTTGTGGGGTCATTGTTGC	20	-
chr1	35644164	35644183	CAGTGAGGACTTAGATGGGA	3	-
chr1	35645333	35645361	GGTATATAATATATGGACTTCAGGAACTT	30	-
chr1	35645485	35645506	CATAGAACCCTGATGGGGTTTC	10	-
chr1	35645961	35645984	TTTGGTTCCCTTAGCTTTAGGGAT	23	-
chr1	35646553	35646580	TAGAGCTGTAATTTGTCAGGCAGAATTC	12	-
chr1	35646917	35646945	AAGCCACTAAGTTGTGGCGGAATGTTTTC	38	-
chr1	35647342	35647368	AAACTTGGGGTGGGAAAGGGGAGGTAG	6	-
chr1	35649398	35649426	GATTGTGGAATGGGTGTAAGACAATTGGT	43	-
chr1	35649504	35649534	AGTAGTTTGATGATTTGTTTGGCATATAGGA	35	-
chr1	35649800	35649824	TGTCCCTCAAGTTTATGGCAGTGTA	21	-
chr1	35649856	35649885	TTGGAACAGGAGAATTTTTTTTTCCTTTTT	4	-
chr1	35650516	35650542	GTTTGCAAGTTTTTCAGTGGGTTAATC	48	-
chr1	35651468	35651497	ATTCTAGATAACAGGTAGCTGATAGCTCCT	7	-
chr1	35654377	35654400	TTGTAGTAGATAACGGGGTTTCGC	9	-
chr1	35657089	35657112	TCTCTCTTGAGGAGGCCTGGAGAG	3	-
chr1	35941656	35941684	ATGCTAGCATACTTCAAGATTAGATCAGT	3	-
chr1	36003340	36003364	CACAGATGAGAAAGCATCTGTAGCT	29	-
chr1	36036927	36036955	TGGCGGGATGTGCTGCCTGTCTGTGGCTT	32	-
chr1	36059171	36059194	TCTCCATTTGGCAGTCCCAGGAGT	16	-
chr1	36074922	36074945	ACATGGACTACCTGGCAGCCTTGG	10	-
chr1	36074964	36074985	CTGGCTGGCTATGATGAGCATG	18	-
chr1	36096879	36096902	AAACCTGGCTGACTGTCTTCGGAG	9	-
chr1	36181044	36181065	TGAGCTTAAGTGTGCTGTGTGC	11	-
chr1	36193371	36193400	ATCTGAATAATCTGAGTTAATACTAGCTTC	5	-
chr1	36200704	36200729	ATCTCCCTTCTGGGTCTGACAAGAAG	9	-
chr1	36225982	36226011	TTTCCATTAAACCACGGCTAGGTGCTGATG	12	-
chr1	36602834	36602863	GAAATCCGGATGAGATTCATCAGGCGGATT	12	-
chr1	36614281	36614302	CTTTCCCAGGGAATAGTTTGGA	9	-
chr1	36670431	36670453	GGGCCCATCTCTTCTTCCTCCCT	3	-
chr1	36805338	36805364	ACTGGGTGTCACACACTGAGAGAAGTC	4	-
chr1	36848530	36848553	ATTTGGCTCTGCCATCAGACAGAT	5	-
chr1	36863021	36863050	TGCTTGATCGCAGATTCATCAGGCTGCAGC	16	-
chr1	37961957	37961984	TGGAAAGATTTAAAAATTGAAATTAATT	4	-
chr1	38033466	38033489	CTGTGCTCACCTGCTCTGTCCACA	4	-
chr1	38039993	38040023	TGGTCCTCAATGACTGGCAGAGGGGCCGGAT	22	-
chr1	38058966	38058993	TGACATTGTGGCACTTGGACAGTCATCA	25	-
chr1	38147999	38148019	TTACATTTCCAAGGTCTGCTG	7	-
chr1	38154002	38154027	GTATGACTGGCCCGGCACGGTGGCTT	8	-
chr1	38269607	38269637	AGAAGTACGGACTGCTCCCCTCACATGCGTC	3	-
chr1	38270056	38270076	ATGGGGGACAAATTGGGGATG	7	-
chr1	38277509	38277537	TTGGTGACAGAAGTGGTGTCATTTATTGA	5	-
chr1	38327802	38327830	AGCACACTCAGCGCTGTGAGTCGTGAAGA	9	-
chr1	38423607	38423629	AAGCCCAGGGTTATGGACCAACT	6	-
chr1	38452733	38452760	AGAAGTCAAGGCCACATTTTGTGGGCAG	9	-
chr1	39303998	39304020	GTGTGACTTGGAGTGCTTCCTGC	7	-
chr1	40027751	40027778	CATGTTAGAGTCCCCCGAGTCTCTCCGC	14	-
chr1	40030134	40030163	TTCGCCATCTGGCTCCAACTGGTAATGCTC	56	-
chr1	40034477	40034505	AGTTGAAACAGGAGAGAATTAGTCGATAT	10	-
chr1	40041757	40041782	GTCCCGTCTCCAAGCCCGCCGACTCC	17	-
chr1	40310375	40310404	CTGTGTATTTCCCTGGAGGATTTCAGAGTC	20	-
chr1	40538947	40538973	CGACCAACCTGCCCTTTCTTAATATGA	4	-
chr1	42313162	42313189	CTACTTCCAAATCCTACTTACCCCAAAG	4	-
chr1	42713615	42713640	TCAGGATCATCCATATTGTAGCATGT	11	-
chr1	42744245	42744263	CTGATGCTACACAAAATGC	3	-
chr1	43630030	43630052	ACTTTGATCCCTTCTGTTGGTGT	14	-
chr1	43829396	43829415	TTCCTCACCCACTTCCCCCG	6	-
chr1	44386157	44386175	AGGCGGCCTCCTGGATGAA	3	-
chr1	44462858	44462882	TTCTGGGTGGGCCTCCAGCCCCATG	24	-
chr1	44689387	44689415	CAGTGCTTGCCCACTGGATGGCTGGTGGC	16	-
chr1	44741464	44741491	GGAGGATTCTGAGTCAGTCCTGGCAGAC	76	-
chr1	44742267	44742297	TTATGGTTAGAGAATAGGTGTCTGAATTAGT	8	-
chr1	44793021	44793045	AAGCTGTTGAGATACAGCAGGTGAC	4	-
chr1	45187507	45187534	TTTACTAAAGATTTCCGTGGAGAAAAAC	6	-
chr1	45315783	45315809	AATTCTGCAGACTCTCCTGCTTCAGAT	12	-
chr1	45394539	45394568	AATCATTCTGCTATTTTGTCACTATGAGAA	32	-
chr1	45980568	45980620	CTTTGGTATCAGACCCGAAGCGCACCATTGCTCAGGATTATGGGGTCTTAAAG	12	-
chr1	45981403	45981433	GTGCCCCACGGAGATCATTGCTTTCAGTGAT	5	-
chr1	45987524	45987550	TGTTCTTGCCTGGTGTCGGTGGTTAGT	11	-
chr1	46111012	46111041	CGTAAAATCCACAAGGGTACTCAGTTTGAA	10	-
chr1	46134348	46134378	ATGTAGATGCAGGTGTTCTGTTTTGGTTTTT	18	-
chr1	46598183	46598205	CCCCATTCCCGAGGCTGCGGCAG	8	-
chr1	46761121	46761146	CATGCATTATGCTAGGTTCCAGGGAT	9	-
chr1	47038241	47038269	TGATGAGTCAGCGATGAATCCCTATGTCC	32	-
chr1	47040577	47040602	ATGTGTGTGGACTTCTGATTAAGACC	5	-
chr1	47101161	47101187	AAGGACCTACAAGACAGTTGACTTGAT	10	-
chr1	47101584	47101603	CTCTTCTACGCTACTGATCG	4	-
chr1	47112997	47113022	AATCCAATTTGTGGGTATGGGATGAT	7	-
chr1	47133763	47133789	CCGAGCTCCAGGCCAACCCTTTCTACG	8	-
chr1	47745953	47745978	CTATCTCCAGATGCATATCGGTTCCT	11	-
chr1	49208814	49208838	TGTAAGATACTGAGGTGAGGATTTT	4	-
chr1	50713635	50713653	TTGTAGTTCGGATTGCAGT	27	-
chr1	50883724	50883750	TTGCTTATGCCGATAAGCATGGGTTTC	5	-
chr1	52257277	52257300	CGGGATTCTAGGATTTTCTGTCAC	22	-
chr1	52293509	52293530	TCTTCATCCACCCACTAATGAT	9	-
chr1	52301508	52301533	TGATTGCCATTTTCTAGGAAATGACC	19	-
chr1	52317314	52317338	ATTATTTTAAAATTTAGGGGTCCAG	5	-
chr1	52678737	52678756	ATGACTTATTCATTGCCTTT	11	-
chr1	52907460	52907490	TATGAATTCAGGTATCCACCATGTGCCTGTC	5	-
chr1	52938821	52938845	CATCAAATAAATGGCAGGTTTTTAG	5	-
chr1	53371437	53371465	CTCTCCTTCTCACATGCCCACGTTCACGC	39	-
chr1	53680306	53680315	AGTTGCCCTT	34	-
chr1	53734389	53734416	GTATGGGCTTGGGAAAGATGGTGAGGGA	4	-
chr1	53745494	53745523	AAGGGACAGTGAGGTGAATCCTACACAGTC	4	-
chr1	54231171	54231198	TCGTTGATACTGGATTGGGTAGAAAAAT	48	-
chr1	54232162	54232189	TTTTGTTTTGGTTTTGCTTTGTGTCTGA	22	-
chr1	54497760	54497786	TAAAATTCCACTCCTCATAGAGCTTTT	36	-
chr1	54514843	54514866	AGAATAAGTGGCAAGTCTGAGCTT	12	-
chr1	54675584	54675603	ATGGTTACTCTAACCTGGTA	11	-
chr1	55339276	55339304	TAGGCCTACACAGAGTCAAGATTATCAAT	6	-
chr1	55537515	55537540	AATGGGTCGGAGAGTAGTCCTGCCAA	30	-
chr1	55541143	55541172	GAGCGAGTCAAATTTGTGTTTGAGACAGAA	9	-
chr1	55545348	55545376	ACCAGGTGAGACAGGTTCTGTTTTGTTTC	14	-
chr1	58212244	58212271	TTGGGGGTTTCTAGGGGGTCCTGGAACC	12	-
chr1	58222276	58222297	ACACTGATCTCAATTTATTCTC	5	-
chr1	58724834	58724856	AAGCTTTTTGCAGTTTTATAGCA	6	-
chr1	58945962	58945992	CAGAAGTTTATGTCATTTGGTTGCTCCATGA	43	-
chr1	59004920	59004948	TTGCAGTCTGCTGCTAGAAACCATGTTTT	35	-
chr1	59127870	59127896	CACCCCTTGGGCTTCTTTCTTTCCTCC	3	-
chr1	62062503	62062529	TTAGGTCTTTTCTGAGCCTTGCCTTTC	4	-
chr1	62978277	62978304	CTGGCCTGTTTTTACTCTTTATTTGCAA	31	-
chr1	63331788	63331806	TTTTGGCTGGTCGTTGACT	5	-
chr1	65299128	65299148	ATTACGGTCTTTATGACCAAG	6	-
chr1	65321848	65321873	CCAGTGTGGTTTTCCTCAAGTGGAGA	18	-
chr1	65461055	65461085	GTTTAGGGCATTCAGTGGCGTCTGATTGTTT	11	-
chr1	67873862	67873888	CTAGGTGCTCAATTACTCTGACCTTGT	25	-
chr1	67874221	67874246	AGAATTCCCATTTGGACAGAATTTAG	23	-
chr1	67876548	67876568	TACTTATCTTAATGACTAATG	6	-
chr1	67877107	67877133	TTTAGTCCATATGAACTATTGACCCAT	49	-
chr1	67878153	67878180	TTTACATTTTCAGCTATATTTACTTTTT	15	-
chr1	67880104	67880130	TTTTGATGATTACAGGGGTAACTTACC	7	-
chr1	68167401	68167424	AATTTGCATTTGATATATCATTGA	7	-
chr1	68169152	68169177	TTTCTACTCAGTTTCAGAACACTAAT	3	-
chr1	68223998	68224019	GTCCCAAGGGTTTGGTTGTTTG	11	-
chr1	68458610	68458629	TTAGTGAGGCCTTTGGATTG	27	-
chr1	68941055	68941082	AAACGTTTATTGTTTATAGATATGTAAA	5	-
chr1	70712238	70712258	AAATAACTAGGATGTTGGCTT	17	-
chr1	70726447	70726477	TGGAGGTAGGAAGACTACTGGAAATTTTTGC	11	-
chr1	70727660	70727690	CTGAATGTTTGTTACTAATCTTCCTTTCATA	5	-
chr1	71410066	71410085	CTTTTCATGGTGGTAACAGG	3	-
chr1	71529083	71529113	TTATGATTTCATTTGGTTTAACTAAGCTGTA	13	-
chr1	71531565	71531593	CTCTGCATTTGTTTCTTTGTAAAAAAAAT	28	-
chr1	71766143	71766162	GGTTTGTTGGTTTAGTTGGT	6	-
chr1	74663347	74663374	CCCTCTGTTTTTTCTTAGTAGGCTACAC	4	-
chr1	75708544	75708566	GTGTGTTTAAGCTTAAAGCAAGA	6	-
chr1	78047506	78047531	ATGGAGAGTCCCTTTCATATTCTATG	10	-
chr1	78098258	78098288	TGTTCCTTGATAGTAGGAAGGAGGACAGTTA	5	-
chr1	78144730	78144755	CTGTTTTTCTTTTCAGCTGATTTTTC	19	-
chr1	78410901	78410928	TTTTGGTTAGTTGTAGATTGCATTTTTA	26	-
chr1	78411143	78411171	ATTGAGAAATATGAAATGTATTCCCATAC	6	-
chr1	78415241	78415267	TTTTCTAATTGCAGAGTAGTTTCCTGA	16	-
chr1	78430360	78430385	CAGAGAAGTTCGGAATGAGTATGGGT	33	-
chr1	80203711	80203730	CACTGTTACTGGCAAATGTG	3	-
chr1	83991348	83991366	TGATGATCATAGCTGGGTG	5	-
chr1	84971765	84971791	CGGCCGTCGCGTGCACCATGTCTGGCT	4	-
chr1	85109662	85109689	CTCACTCTAATCCTTTTTCTAAATACAG	4	-
chr1	85131863	85131885	ATTGGGCTTCAGGAAAGAGACAG	7	-
chr1	85482957	85482987	TTATAACAGGTATAAGCTGTTTCTGAAGTAC	26	-
chr1	85483182	85483205	ATTGAGAATTGCAGGGACTTTCAA	4	-
chr1	85624665	85624692	ATGTGGATTATGATGATGTCCCTTCAGA	3	-
chr1	85640023	85640046	GTGGTTTTGGACAGATTGTGCTGT	13	-
chr1	85923311	85923332	CAGTTTTTGTGTGGCATTAATT	12	-
chr1	86094616	86094637	TTGTGTTAACAGACTAAGCTGA	5	-
chr1	86173579	86173608	GACGGATAGTAGTTTAGTGGTAAAAGAAGC	10	-
chr1	86818361	86818390	GATATGCCAAATAATTTATTATTCTGCCTC	27	-
chr1	87333755	87333779	TTAGGAGTGATAAACCCAAACTGTT	12	-
chr1	87362147	87362173	TATTTTCTAAGATCTGTAAGATTAAGT	11	-
chr1	87367326	87367349	TGACACATTTCAGCAGTTGCAGCT	15	-
chr1	87379733	87379761	CTGGTGCCGGCGTTTGGGCTACGGTTGTT	17	-
chr1	89324187	89324215	CAGATATTTTATCTCATTGAGCTACAGCC	12	-
chr1	90095132	90095161	ACTTTCAGTATAACTCTTATTATACTACAG	10	-
chr1	91106189	91106209	AACAAATGCCCTGTTTTCAGG	9	-
chr1	91166727	91166754	AGTCTATTTGGACTTATAGAAACAATGC	21	-
chr1	91403405	91403427	TATTCCCAGACCATTTGTAGCTC	3	-
chr1	91403584	91403608	AGCTCTGTGGTGGTTGGTTTGATAC	19	-
chr1	91445591	91445615	TGCTAGCTGGAATGGGATGGGGGCA	12	-
chr1	91450824	91450850	GGTGATGGATTTGTTAATTAGCATGAA	3	-
chr1	91473869	91473895	AATTGGTGGCTGCAGGGACCTCTGAAG	3	-
chr1	91487389	91487411	CTACGCCCTAGGCTGGGTCCCAG	5	-
chr1	91852783	91853041	CAGAAGGGCAAAAGCTCGCTTGATCTTGATTTTCAGTACGAATACAGACCGTGAAAGCGGGGCCTCACGATCCTTCTGACCTTTTGGGTTTTAAGCAGGAGGTGTCAGAAAAGTTACCACAGGGATAACTGGCTTGTGGCGGCCAAGCGTTCATAGCGACGTCGCTTTTTGATCCTTCGATGTCGGCTCTTCCTATCATTGTGAAGCAGAATTCACCAAGCGTTGGATTGTTCACCCACTAATAGGGAACGTGAGCTGG	5936	-
chr1	91853056	91853086	GGTGTCCTAAGGCGAGCTCAGGGAGGACAGA	257	-
chr1	91853095	91853149	TTCCGGGGACAGTGCCAGGTGGGGAGTTTGACTGGGGCTGTACACCTGTCAAACG	287	-
chr1	92164414	92164435	AATAGCACTAAGGCTAGGAGAA	10	-
chr1	92758906	92758925	GCGACAATACATGTCGCGAC	4	-
chr1	93173897	93173921	TATGTATTTATTGGCCGTTTTCTTT	18	-
chr1	93206265	93206290	CTCCATGCTTTGCATAGTGACTTACA	19	-
chr1	94333861	94333882	ATTGCCATTCTAACTGGCAATG	9	-
chr1	94341298	94341328	CAAGCAGCAGCATAGACCCTGGTCTGAGTAT	26	-
chr1	94342215	94342241	ATGTAGATTTTGAATGTGATACCAAAC	5	-
chr1	94354803	94354823	ATGTTGAGGTGTTTCTTTTGT	16	-
chr1	94697101	94697127	CTTGGGCATCAGGTCAACTCTCTACTG	6	-
chr1	95362653	95362681	AGTGGCCTGTGGACATTTAGGCCTGGGTG	6	-
chr1	95363016	95363045	AAGGGGAGTACTCTTGTACAGCCAGTTCTT	12	-
chr1	96377202	96377228	TCAAGGTGCCCAGATTTCCTATTGTTC	3	-
chr1	99721673	99721691	GAGCTTTCTTTGGACATTT	3	-
chr1	100549488	100549516	AAGCCTCTTGGTGATTTTGGAAGGAGCTT	27	-
chr1	100549588	100549611	AGTTGATACTCCCCCACCTCCCCC	11	-
chr1	100549964	100549987	CCCTGTAACTGAAAGTTTTAAGAA	8	-
chr1	100587955	100587985	ATAGATCTCCTTCAGCAATGTACTCAAGAAC	4	-
chr1	101460551	101460571	AAAATGAGCTCTCATTAACAG	4	-
chr1	104641795	104641821	TACCTGTTGTTCCCCTCTGTGTGTCCA	18	-
chr1	108113172	108113190	CGCCTTGGAAAGCGTCGCG	3	-
chr1	109825458	109825488	GTGCGGGAGGTGCCACTCCTGGGCGCTTGCT	26	-
chr1	110279633	110279663	GTTTCATCCTGTCCGTAAGGGGTCAGCGCTC	36	-
chr1	111489961	111489986	CAAAGGTATTTTAGAATTCAGGCCAT	13	-
chr1	111490557	111490585	AATAAAATCTCCTGTAAAGACTTCAGTGA	3	-
chr1	111962456	111962479	CTTTGGTTTACCTTCTTCTCATTC	41	-
chr1	111983010	111983037	CTGACATCTTCTGCCCTGGTCCCCTTTC	30	-
chr1	111983442	111983466	GTGGGCATCCCTGGGTTCTTGGAAG	11	-
chr1	111988399	111988427	CAGAGTGAAACTGTCTCAGGGAAAAAAAA	30	-
chr1	111990703	111990730	CAGTTGAGCTTGAACACTACATAATCAA	9	-
chr1	112921751	112921771	TTGTAGAGATGTGGGCGTGCT	6	-
chr1	113066439	113066463	GGCTGCGCAGCTGAGGTACTTCAGT	24	-
chr1	113140097	113140127	TATAGAAGAGAGTATTGAGACTCTTAATTTT	4	-
chr1	113456153	113456178	TGCTGAATTCATCTATTTCGAGTGTT	24	-
chr1	113456354	113456382	TCATTGATGGGATTTTTGTTTGACTCCTT	35	-
chr1	113469770	113469792	GTGTGGTGATACTGATCTTTGTT	23	-
chr1	114255106	114255136	TTACGTATACTAACTTATCTCATTTATTTTC	8	-
chr1	114306472	114306501	ATCTGTCATCCAAGCTGGTCATTGCTAATA	10	-
chr1	114576176	114576194	ATCTCTCCGTAGGATGCCA	6	-
chr1	114939924	114939948	TTGGTGCAGGATACTTGGTATACGA	7	-
chr1	114964119	114964145	CAGCCCATCTGTTACAGCAATAGAGCT	8	-
chr1	114968241	114968260	TAGTAAAACCCCTGGACAGA	3	-
chr1	114969423	114969451	AGCCAAATTGTGCATTAGCAACAGACTTT	36	-
chr1	114999298	114999323	CAGTAAGCTGGTGAGTGGAAATAACC	17	-
chr1	115247626	115247654	GCGTTCTGCTTCTTGTAATTCATCTCTGC	69	-
chr1	115249415	115249444	AGGGTCACAGTTTCAAAACTTGAACAATCC	4	-
chr1	115260477	115260514	AACTGGTAATTGCAGAATCCACTTTGCCTGTGTAAGTG	102	-
chr1	115263225	115263252	TTCCAATTGTGTGTCCTGGGCCAAAATG	24	-
chr1	115269612	115269631	ATCTACTTCTCCTCAAATAG	5	-
chr1	115280624	115280646	ATTGCTGTTAAACTGGTGAAGAT	6	-
chr1	115282478	115282501	ATCCAAACCTTCTCCACAACAATG	4	-
chr1	115292763	115292793	ACTGCTGCTTCAAGTTCAGATCAGGCAAGGA	14	-
chr1	115315451	115315473	TAATGAATAGGTATATGTCATTT	12	-
chr1	118415439	118415468	TTAGTTTTTTAAGTTCTGAGGTACATGTGT	16	-
chr1	118468822	118468849	ATAGAGTAGTTTTCGTATAGCTGTAGAG	12	-
chr1	120451932	120451954	ATGTAAAATTTAACTTAAGATTT	10	-
chr1	120457020	120457050	CAGTGTAAAGTTTTATCCTTGATAGTCTAGT	3	-
chr1	143455337	143455365	GTGGGGTGATGAGGTTCAGTCACCTGTGA	6	-
chr1	145596953	145596983	AAGACTTTGCAATGATTCCTGCAAAGGAGGC	28	-
chr1	146627536	146627559	GTGCCAATCACAATTGGATATGGA	4	-
chr1	146675494	146675520	CTCTTCCTAGATTGACACCTCCTGTCC	13	-
chr1	149817616	149817640	AAGAATCAGACTGATATGAGATCTT	15	-
chr1	149858152	149858177	CAAAATCCGCTCCGGCCCCTAAAAAG	6	-
chr1	149896394	149896419	AATTGGTTGATTGGTTGGTTTGTGCT	18	-
chr1	149902814	149902842	CTCTTCCTTGATTGTGTCTGGCAGCTCCT	16	-
chr1	150238337	150238365	GAGTTTCTCAGTACTCCCTCAAGACTGGA	11	-
chr1	150240381	150240402	TCCTTCTACAGGAGGTGTTCCG	4	-
chr1	150524682	150524710	ACGCAGGCATCTGGGCGTGGAGGGTGCTC	45	-
chr1	150536069	150536096	TTCTGTCTCTTGTTGACAGACTTAGACT	5	-
chr1	150547237	150547263	TGACTTCTGTTTGTCTTACGCTTCTCT	5	-
chr1	150547457	150547478	TACAGACAAGGATCTTAGTTGA	21	-
chr1	150547878	150547901	CTCAGAGTTTAAAAGCTACTGATA	7	-
chr1	150549070	150549098	AGTTTTTTTCATACCCTTTTGAACTTTGC	13	-
chr1	150597080	150597109	ATAAATTCAGGCAAGAGAACCTTATAGATA	5	-
chr1	150620145	150620173	TATATTCTCTCATCCCTCTTAGCATTCTC	22	-
chr1	150620505	150620527	AGTTTCACCCAGTGTGCTTTTGG	18	-
chr1	150937786	150937809	CATTTTAGACCAAAATGTACTGTT	10	-
chr1	150942402	150942430	CCCAGCCTACCCTGTCTCTTAATTTTTCT	16	-
chr1	151051906	151051934	AGCGATTCTCTTGCCTCGCCTCCTGAGTA	6	-
chr1	151148999	151149028	CTGATCTTTGCCTAATCTGTTTCTTTTTCC	3	-
chr1	151150328	151150353	CCTTCAGCTCAATTTCTTTTTCTTTT	14	-
chr1	151150409	151150439	AGCTCATGTTCTCTTGGCCCCATTTTGCTTG	20	-
chr1	151150535	151150556	CCCATAATCACCTATCATTCAG	5	-
chr1	151155143	151155169	TTAGTAGAACTGAGAAGTGCCCATTGG	5	-
chr1	151160256	151160280	AATAGCAATTGATATTAAATTTAGT	12	-
chr1	151288440	151288466	CTTCTGCTTTCGCAACGAGGACGTGGA	16	-
chr1	151288755	151288781	CAAGCTTTTGCATGGAGGCGTGGCAGT	25	-
chr1	151339237	151339259	CACTGAGTGGGCAGCTCCCAATG	12	-
chr1	151375314	151375337	CAGTGGATCAGCTGGGTTTTGGCC	4	-
chr1	151377956	151377985	TACAGAGGGCAGATGGATCAGCCTGCTAAC	18	-
chr1	151431738	151431763	TTACCTCTTCTTCGTCTCCCCCCAAG	5	-
chr1	151732508	151732531	ATCTAAATCTACTCTCCCTCCAAG	5	-
chr1	151879849	151879876	AATTCAGGATTACATACTGTGTCGGAAT	14	-
chr1	153218220	153218241	GGTGTGGCTGGTGGGGCCTTCT	3	-
chr1	153634530	153634560	CTGGAAATTTTTTTTTCTAAGAAAAACTATT	4	-
chr1	153763948	153763974	AAAAAATTTTTCGTAGGTATGTAGAGA	23	-
chr1	153785267	153785288	AGTTATAGGATGAGAATATCTT	27	-
chr1	153901990	153902018	TTGTTGGATGTAAATATAGTAAAAGCTGC	4	-
chr1	153923111	153923135	AGTTAGGAAGAGTTGAGACTAGAAC	4	-
chr1	154057276	154057300	AATCCTCCCCCCAACCCCAGCCTTT	6	-
chr1	154080343	154080370	ACTGTATTTTCTTTCTTTTCTATTTTTT	24	-
chr1	154124000	154124025	ATCACTTTTCCCCCACTCCCTTTAAC	7	-
chr1	154141123	154141150	TGGCGCATGTCTATAATCCCAACTACTC	5	-
chr1	154179285	154179311	CTGATATAATCTGCCAGGCTATGTGAC	27	-
chr1	154179478	154179503	ATCTTAGAGTTGATTGATGGAAAAAG	54	-
chr1	154179684	154179713	TCCCCCAGTAGCGCTTTTTTCTGGATTTGC	29	-
chr1	154525949	154525977	CTGCTGCCAAGGGAGTTTTAGGAACAGTT	4	-
chr1	154554814	154554836	TTTTTGTAGTTGATTTGTCTGAA	7	-
chr1	154555495	154555524	GGTAGAGACATTCACATCTTTGCTTTTATT	10	-
chr1	154557736	154557759	TCAACTGGTGTCTGGCTGATGGCT	21	-
chr1	154574053	154574076	ACAACCCCTCCCATATGGCATTTG	12	-
chr1	154574612	154574641	TGATCTGTCTGGGAAACTTGGGACTCCGAA	43	-
chr1	154929800	154929827	CCTTTGAGGCTGGGAGGAGAGCAGCCTC	20	-
chr1	154941889	154941913	TGTGGAGGTCCTCCAGTCAATGCGT	6	-
chr1	155111345	155111369	AGGCAGGTTTAGAATTATGAGTAGA	12	-
chr1	155143164	155143189	CTTTGCTTTTGTCCTCTCACCTTCTC	19	-
chr1	155224572	155224593	CTCCACCGACCCTGGCTGCAGG	4	-
chr1	155226129	155226152	CTGCTGGTGTCTTCTCCAACCCTG	4	-
chr1	155234285	155234308	GTATAGGCTGCATCATCTTTGAAT	34	-
chr1	155237250	155237275	AGGATCTATACTGTTTGGAGCTTGGC	8	-
chr1	155238361	155238390	TTATCTGGGTGGTTTGAGTTGCTGTTGAGA	6	-
chr1	155238766	155238792	TGGGGACTTGGGATTATGCGCCGCTCT	55	-
chr1	155239382	155239405	TGACACAGACTATCGGCATTCCTA	20	-
chr1	155305303	155305333	AGGCGGGTTTTGGTGTTTGAAATGCGGGGCA	5	-
chr1	155511966	155511993	ATTTTAGAATTCCCTAAAGATTGAGATC	22	-
chr1	155867959	155867984	CTTGACAGGTATGATATGCATAAGTC	37	-
chr1	155875372	155875397	TATATATAAGTTACTTAGTATAATGT	6	-
chr1	155896571	155896598	AATGGAGTGGTAAAAGCTGCCACAGGAA	18	-
chr1	155929663	155929691	TTCCTTAGTTAGATATTAGAAATGGAATT	28	-
chr1	155947551	155947574	TTCTCCCCTCTGGGTGGGCGGGTG	8	-
chr1	156012313	156012341	AATGAGTTAATACACGTTAAGTGCTTAGA	14	-
chr1	156046805	156046830	CGGGTACCTCTTTCCGGGCTATGGCG	6	-
chr1	156213280	156213305	TAGGCTAGAGGGGGTATCCCTAGTTA	52	-
chr1	156220148	156220178	GGAAAGCGAGGAAAGTGCTTGGATTAGGAGA	4	-
chr1	156237319	156237346	GAGTGGATATGCTTTCCTCCCGGACCTT	21	-
chr1	156237418	156237443	TTTGCCAGTCAGTCCTGGAGGACTTC	14	-
chr1	156275883	156275908	GGCATGTTAGATCACTTTGGACTGTT	10	-
chr1	156278797	156278826	ATGTAATTCTTCTCTATTGTAAGGTTTCCA	38	-
chr1	156278890	156278914	TGTGGACGTCTTTGTTCAGAAGGGA	23	-
chr1	156280367	156280397	ATGGGAGCCATTGGCTGTGAAGCTGCAGACT	17	-
chr1	156280899	156280922	TGGTGCCAGGGGGTGGGGCCTCCG	15	-
chr1	156281961	156281993	GTCAGCCGACCAGAGGAACTGAGAGAAGATGAT	10	-
chr1	156287220	156287243	GAAGCCCGATGTGGTCATCACTGA	39	-
chr1	156303350	156303376	AAGAGGTTGGAGATGGGACCACATCAG	6	-
chr1	156304510	156304535	TGACCAATGATGGCAATGCCATTCTT	35	-
chr1	156306312	156306333	CTTCTTATTACATCCAATTATG	4	-
chr1	156435967	156435994	CTGCTGTTGTTCTTGCTCCCCTCCCCTC	28	-
chr1	156510749	156510773	AGGGGCTGGTGAGGAGGCCTCTGAT	10	-
chr1	156531971	156532001	TATCCTTGGGGTCTGGGGCGGCGAAGTGAGA	3	-
chr1	156564677	156564697	TCTTCTGCACCCCCCTCAATG	4	-
chr1	156707180	156707208	GAAGGTCTATTGGTATTGAGCCTGGGGCA	7	-
chr1	156708508	156708538	CGAGCGTTTTGCTGGCAAAGGGATTTCTTAC	29	-
chr1	156711930	156711965	GGAAGTTTAGCTCTGAGAACCGTAGATGATTTCAGT	28	-
chr1	156715093	156715111	TTTTTTTTCGGGACCCACG	16	-
chr1	156721162	156721188	TGCGGGGACCTGGTGTTCGCCAAGATG	10	-
chr1	156721245	156721264	CTTCCCGGCCCGGCGCGGAG	12	-
chr1	156957609	156957637	TCGTGTTTTGTTTTTCTTTCTCTTTCTTC	4	-
chr1	156972317	156972338	TGGACTTAGTTACTGAAAGGAT	5	-
chr1	157014165	157014190	AAGCGATTCAATCCTGATCAAGACAC	6	-
chr1	157029920	157029948	CTGAGCAGGCATATTAAGTTTGGTCAGAA	3	-
chr1	158240595	158240615	TTTTGGTGGAATTTTTGTCAT	3	-
chr1	159887914	159887935	TTGTTGATTTAAATAAAGAATT	6	-
chr1	160185541	160185604	GTGTTCCTATTGCTGGTGGGGTGATAGGGTGGGCTAAAAACCATGCACTCTGGAATTTGTTGTA	89	-
chr1	160248817	160248847	CTATGCTCTCTTGCCTTCAGACAGACCATTC	22	-
chr1	160261660	160261684	TGTGGGTTTGTCCGTGGAGACAGAA	12	-
chr1	160261941	160261967	TGGTGTACCAGCTGTGGGCCTGAAGCT	24	-
chr1	160263009	160263037	TGTTTCTTGTTAGATCTGGTGTAATAACT	26	-
chr1	161009268	161009287	CAACCTGTGGCTCAGGGGAG	6	-
chr1	161009302	161009326	ATTGGTTCTTCCTTTCCCTGGAGCT	5	-
chr1	161092049	161092070	TCTTCATCACAGACTCCCTCAA	6	-
chr1	161143651	161143680	GTTGCCGTTGCTATGAACAAGTTTGGATAC	13	-
chr1	161391939	161391959	AGCCCTCCCTGGTGGTCTAGT	10	-
chr1	161500122	161500149	CGAATCCCACTCCTGACAATATGTGTTT	8	-
chr1	163275245	163275266	ATACAGTGGTTGGGGTGGGGTG	3	-
chr1	165465724	165465745	CTTGCTCCTTTTCCTGATCCTT	11	-
chr1	166826542	166826567	TCCTGTGCCTGGAATGGAGATATTTA	22	-
chr1	166831681	166831707	CTTTGTGTCTTGTTTGCTACTGTAATG	24	-
chr1	169132874	169132901	CACATTACAAGCATCCAAATAAGGAAAT	3	-
chr1	169762331	169762355	TTTATGAGGGAGGCTTAAAAATCTG	4	-
chr1	169857877	169857904	TTATCCCGCTGTACTGCAAGATGGCAAA	15	-
chr1	171697664	171697688	CAGATGAAGAAGAGGACTTTTTTCT	4	-
chr1	173787354	173787372	GTTGTGGCTAAGGAATTAG	14	-
chr1	173811401	173811421	AAAGTAATGAGACTGAGTTCC	7	-
chr1	173833492	173833516	TTCTGAGGTTACTCTACTAACAAGC	16	-
chr1	173833881	173833922	CATTCTATAATGTTTGGAGATTTTGGATTACTCCTAATTGTA	53	-
chr1	173834517	173834540	AGATGGGAATCTCTCTGAGAAAGA	7	-
chr1	173835563	173835585	CTTCTCTCCCCTCTTTTCAAATG	3	-
chr1	173901587	173901616	TTGGTACAAGAACAATGGAAAAAGTGAATT	12	-
chr1	173904808	173904829	ATCATGAGCCTGTAAGGACAAA	8	-
chr1	174052068	174052093	TTCCCCACTTATGTTTTTGTTTGCTT	15	-
chr1	174983709	174983729	ACCAAACCCTAATCTCTACAG	8	-
chr1	175126816	175126842	TTTCTTTTTCTTGGGGGGAGCAGGGAG	3	-
chr1	175805236	175805260	AAGTGTTTAAGAGAAAAGCACAAAA	4	-
chr1	175863848	175863868	TTTGTAGCTTAGTTGGTCAGA	5	-
chr1	176018742	176018768	AATCCTGAGTCTTAGTGATGTGGAAGT	10	-
chr1	179151596	179151626	ATTTTCTAAGCCAGGTCATTGGCTTAGTAAG	5	-
chr1	179171036	179171057	ATGAGGTCGGCAACATTGAGGG	3	-
chr1	179826112	179826135	CCTCACTTCCATTATGCAGTCCAG	6	-
chr1	179833131	179833148	TATCAGGAGATGTATGAC	17	-
chr1	179841071	179841095	AAAACAAGTTGACTTTTTTCCAGGA	40	-
chr1	179969756	179969782	ATCTTTGTATTTGGATTCAGAACCCAT	29	-
chr1	180233424	180233452	AAAGGCCTGTATATTTAATATCCAATCCC	25	-
chr1	180251240	180251267	AATTACAGAATAACATACCAGTTTGTGT	4	-
chr1	180455008	180455035	TATAAACTCATGGATTTTTCTTTTATTC	5	-
chr1	182352821	182352842	TTTGTGGATTATGTGTGTTTTG	16	-
chr1	182358573	182358599	CCCTTAGAATCTGGCTTGAATCAGCTT	13	-
chr1	183599675	183599696	TGGACAAGAATGGTGTGGATCT	5	-
chr1	183916440	183916469	AATGGTATTTCTTAGAGAATGTTCTATGCA	26	-
chr1	185109728	185109753	ATATTTTGGTCCATGATGGTAAACTT	11	-
chr1	192985314	192985337	ATTCATAAACTTCTTCCCTACCTG	3	-
chr1	197056910	197056933	AAGGGAATAATATTTTCCAATTTA	8	-
chr1	197073314	197073342	ATGCTACAATAAAATTGCAGTCAACTGTT	8	-
chr1	197103240	197103270	CAGGTGTGAGCAATTGTACCTGGCTGGATTT	9	-
chr1	197106990	197107017	TAGAGAAAATCAGAGTACAATGAGAAGC	3	-
chr1	197109698	197109724	TTGCTACTTACTAGCTTATGTGACCTT	13	-
chr1	197125493	197125522	TGTAAATTGAATAATTTATCAAGTGCAGGA	13	-
chr1	200375265	200375294	CAAGTTGAAATTATATGATTAACTGAAATT	3	-
chr1	200375593	200375614	AGTAAGGGATCGAAGACATTTC	11	-
chr1	200376812	200376834	AATACTCCAAATACCTCCAACAG	3	-
chr1	200377494	200377515	AAATGCCTACCGTGTCTTCCAG	5	-
chr1	200378495	200378515	TCAGCCGCGGCCTTCCCCTCG	6	-
chr1	200528512	200528532	ATTTTATTAGATTCTGGACTG	3	-
chr1	200570617	200570641	AAAGGCAATTGGAGCTCGAGTTTCT	12	-
chr1	201105019	201105046	AAGGTAAGGCTTTGGGGTTCGTTCTTTC	27	-
chr1	202741270	202741293	AAGAATTGTTTTCTGTGCTGTAGA	25	-
chr1	202879932	202879958	TTGTGTTTTGCTGTCTGTTTTACATGC	43	-
chr1	204374965	204374989	ATTTAGTTGGATGTGCTTTTAAATG	8	-
chr1	204393669	204393693	TTTGGGGAGTGTGTGGGGTGGGCTG	4	-
chr1	205055952	205055979	GGGACTTAGAGGGTTTCTGCCATCTTTC	3	-
chr1	205057534	205057560	TCATTTCCTATCTCCCATTTGCCTTCG	31	-
chr1	205152094	205152121	CTGCAGCCTGGAGGTGGCGTTTCATTTA	22	-
chr1	205414255	205414274	TAATTCTTTCTCCTGGTGTG	5	-
chr1	205682893	205682919	ACCGGGGCATCTCTTTTCTTCATACTG	7	-
chr1	205683686	205683709	CCAGTTTTCCCTTTGTCTGGGGTA	19	-
chr1	205684781	205684858	TGCTCAGGAAGTGGGACGTTAACTTTGAAGGTGCTTGTTTGTATTAGCTCTGCTAGGTTTACCTCTACAACGTAGATT	110	-
chr1	205685157	205685185	TATTCTATATTTCTGATAGACTGGACAGA	28	-
chr1	205686365	205686387	TGAAATAGAATTGACATTCTTTT	20	-
chr1	205686683	205686713	TATTTCATCACTTGTTATCTCAAAGAGACTC	42	-
chr1	205687038	205687065	CGGTTGTAAAGCAATAAGATTTGAGATG	18	-
chr1	205698705	205698731	TTACTCACAGTTTCAGGAATCTGATGA	3	-
chr1	205713205	205713235	TTTTCTAGGGAGGAAGAGGAGAAAATGTGAA	28	-
chr1	205717136	205717163	AGAGTGAAGTTAATATGTTGTGGGCTGT	6	-
chr1	208234104	208234125	AACCTGGGTCTGGACTTCTCCG	49	-
chr1	208328430	208328451	TGCCTCCCGCTCCTCCTCCCCG	7	-
chr1	211303570	211303590	ATTAATACTCCATATTTTATT	5	-
chr1	211922996	211923018	ATACACTCTATCACATATTTAAG	5	-
chr1	212120197	212120217	TGAATGATTTAGTATGTATGC	7	-
chr1	212156107	212156137	CTCCCAGATCTTCTGATTTAGTCAAATTAGC	8	-
chr1	212483445	212483475	TGGAACTTAACAGCTGGGAGTATGGTCAGGA	45	-
chr1	212860445	212860471	CAAATAGACAAATATCTGAATATCTGA	18	-
chr1	214501411	214501435	ATAGGGATACAGAGACTCTAAAGAT	22	-
chr1	214523068	214523091	CATTAGCCTTCTCCTTTCTGACAT	19	-
chr1	214527689	214527710	ATGAATGAGCTGCAATATTCAG	6	-
chr1	214530289	214530313	TTTTTCAGGCAGGGCCTTGATGATC	4	-
chr1	217603407	217603427	CTAGTATTGAGCTGTTTCTGA	21	-
chr1	217783131	217783160	TCCAGATCGACAAGTATTCCTTAATGTTTA	13	-
chr1	217803256	217803278	TGATCTCAGATAATTGCTTTTCC	20	-
chr1	220154160	220154186	AGCATCCTCAGCCTTTCCTACGTACTC	12	-
chr1	220193524	220193549	ATGATTTTGCCTGCCCCATAGTTGAC	15	-
chr1	220197735	220197764	AACCAGATCAATTTACTTATACTTCGGATC	19	-
chr1	220379436	220379457	CTTTGGGTGTTGGGTGGTTATG	5	-
chr1	222658537	222658565	CATCCTCACCTCAGATGCCAATGGCAAGT	12	-
chr1	222753081	222753107	TTTAAAGGTGAGAATATGGGCTTTGTG	6	-
chr1	222840161	222840188	GAAACATTGTTTTAAAGACAGTGTAGTA	7	-
chr1	222861742	222861763	CTGAAACATTATTATGTGGTGC	21	-
chr1	223942061	223942091	AGGGAGTTTTCCGACTCCTGATCTAGTGGGT	38	-
chr1	224150114	224150136	AGTTTGTGTCTCCTGATTGGACT	13	-
chr1	224437810	224437836	TCGTTGACTGATTACTTTCTTTTCTGT	16	-
chr1	224511365	224511387	TTTGAGCCTCCTGAAGGGTCGTT	12	-
chr1	224576421	224576444	TAATTGAAATTATTAGAAGAATTC	6	-
chr1	224576970	224576991	TATACTGATCCAGATGATAAAC	8	-
chr1	224593628	224593649	TGTGTCTTTCTGATTCATCTTC	4	-
chr1	224606024	224606033	CCTATATCAC	9	-
chr1	225589728	225589751	TGGAACAGTAGCAAATTCACTAAA	9	-
chr1	225590847	225590876	AGGACTATGGAGCCGAGTAGTTGATCTTTT	24	-
chr1	225593664	225593693	AGGATGAATTTTCATTGTTCTTACACTGTT	39	-
chr1	225593787	225593810	TGGGAACAGCTCAGCAAGGGTGTG	13	-
chr1	225594375	225594396	CCAATGGCTTCTCTAATTATTG	4	-
chr1	225609870	225609897	GCTCCCGATCCCCTGGTCGACCACCTAA	27	-
chr1	225677894	225677924	GTTGGACTTGATTTCCCTTTCTCTGTGTTCC	6	-
chr1	225678344	225678373	GGGAGGTTCAGGCCTGAGTCAGGACTTTAC	28	-
chr1	225678578	225678601	CACAGTGAGTCTGAGGTGATGAAT	8	-
chr1	225682609	225682635	TTTTAGAATTTTCAGTTTTCTGCTATT	15	-
chr1	225686148	225686172	ATGAGTAAGAATCTCTTTAGTGGTA	4	-
chr1	226028297	226028326	TTTAATTGATATTACTCTGTGGATGTTGAC	6	-
chr1	226332841	226332867	TTTTTTTTTTCTTAAGCAGTGCTTAAT	17	-
chr1	226340224	226340253	GATTCAGCAGGATGCAGATTCCGTGATTAC	27	-
chr1	226373799	226373825	AGCTTCTGGGATTTCCAGGAGCCCTGG	6	-
chr1	226410399	226410429	ATTGAGTGTCTGCTTTGTACACCTATTCTGC	19	-
chr1	226485151	226485181	AAACTACAACTTATACTTTTATTAGATACGC	7	-
chr1	226548843	226548889	GATTCTGTTGCATAGACTAGTCCTATGGAAAAAACCAAGCTTCGTTA	72	-
chr1	226589966	226589991	GGTGGATGGGTTCTCTGAGCTTCGGT	10	-
chr1	226669290	226669310	CTTGCATCTCTCTTCCCCATG	4	-
chr1	227265272	227265297	AAGGCCAGTGAAGTGGTTGAGATCTT	11	-
chr1	227319072	227319096	CATTTAAGTTCTAACTAGGTCACAT	25	-
chr1	227473446	227473469	AGGTGGCTCCTTTTTTTACACTAG	10	-
chr1	228288654	228288680	GACAGCTAGCTCTGGAGCAGCCGGCTT	4	-
chr1	228582070	228582092	AAACTCCACTGGGGCTTGCAGAA	17	-
chr1	228594151	228594174	ACTGCGGCCACAACTTCTGCCGCG	9	-
chr1	229400211	229400240	CTGGGAGGCTGATGTTCAAGGGCAGGAAGC	11	-
chr1	229456833	229456862	AATAATTCGGGGTTGTATTTTCTAAGAACT	3	-
chr1	229460453	229460478	CTACTGATTCCATGTATAATGAAAGT	4	-
chr1	229462487	229462510	TCTGTGCGTCCGCTCCTGTGCACG	7	-
chr1	229474412	229474435	TTTTTGCTGGTAATTCTCTATTTT	18	-
chr1	229576571	229576597	CGCAGGCTGCAAGGCCAGCCCTTGAGT	12	-
chr1	229577310	229577334	AGGCCTCAGTTTCTGCGACTATGAA	13	-
chr1	229577370	229577397	CGTGGTCCCAGGTTCTGGAGTTCTTGTC	33	-
chr1	229586282	229586303	AAGCTTTGGACTTGTTGGAATA	3	-
chr1	229591402	229591426	CAGAGTGTTAGCAACAGATGACTCT	24	-
chr1	229597387	229597413	GCTTGAATCATAGTTTTCTGCTTCCTA	5	-
chr1	229611507	229611536	AAAATAGTATAGTTGTAAAACCACTATGTT	5	-
chr1	229636034	229636056	TGACCTGAGATTAGACAGAGTTC	7	-
chr1	229654392	229654417	CAGACTGAGTCCTAGTTGAGAGTTCT	7	-
chr1	229683399	229683423	AACTTCATTATTCTCCTCCATTCTG	4	-
chr1	229736886	229736915	ATTTTTGATTCTTGCAACCGAGACAGTATA	4	-
chr1	230979441	230979462	TCATTCTGGAAGATCAATGCTG	6	-
chr1	231053061	231053089	CTGCTGGCTGGGACTCAGCCAGACTTTGC	13	-
chr1	231469649	231469675	CAAAAGGTCATTTCTTTTATCTGAATG	22	-
chr1	231470240	231470264	CATTGGGGACACTGGCAGCAGTTGC	31	-
chr1	231471688	231471707	TTGTGGGGTAAGTAACTTTG	3	-
chr1	231539740	231539769	AAAGATAGTAAAGCTTATTGTTTGAAAATA	8	-
chr1	233304589	233304618	GGAAAAATTAGTGATGGTGCCAATTGTGTC	19	-
chr1	233337414	233337444	CAGAGTAGTTTTTGTCACATACACATACAGC	47	-
chr1	233343632	233343662	GATGGTTTTGCCATCAGGGTAGCAGCATGAA	8	-
chr1	234451357	234451374	TTAACTGAGTGGTCGTAG	11	-
chr1	234508851	234508877	ATCCTCCCACCTCAGCCTGCCTCCCAG	9	-
chr1	234538975	234539004	TTTGCCCAGAGCTTTAACTAAAGCAAGCTT	20	-
chr1	234612916	234612939	TTGTTTGTTTTATGGAGTTTCGGT	12	-
chr1	234742599	234742623	CCGTTCTATGTAGGCTGTGACTTGC	22	-
chr1	234742687	234742711	GACAAAAGGTATGTACTTATAAAGA	7	-
chr1	234745037	234745060	CGGGCGCACGGCTGCTTCCCGGAG	14	-
chr1	235251509	235251537	CAAAAACCAAACGGATGTGTATTGGGAAT	12	-
chr1	235272900	235272929	AAACCTAGTAGAGCTTGCATAGTCGGCACT	18	-
chr1	235273144	235273167	ATACACAGCTTGAGCGTTTCCATG	3	-
chr1	235273319	235273347	AGCTAGCTGTGTCGAGTTAAAGAAAAAAT	10	-
chr1	235273642	235273666	ATAGAGGGGCAGTTAGAGGGAGAAC	20	-
chr1	235274939	235274963	TTGATAGACTTGACTGTGTTTGTGA	8	-
chr1	235275395	235275418	TGTAAGTGCTCAGAGCTTGGCTGA	65	-
chr1	235324282	235324301	CGAACACCATTCCAGAGGTG	4	-
chr1	235330879	235330904	TATTAGTATGGTTCAAGATTGTTGAT	12	-
chr1	235353873	235353896	GTTTTTTTGCTTCCAGTATTGCTT	11	-
chr1	235384900	235384924	CTTAAATTCAGCTGCAGGATACAAT	11	-
chr1	235429909	235429939	TATGCTTTTTAGTGTTCCCATGGAATTCAGT	8	-
chr1	235989494	235989516	TTTTGCAAAGTAGTTGTACTATG	7	-
chr1	236069978	236069996	ATTGATCTGCAGATGTTCG	13	-
chr1	236380673	236380699	CTGTGATTCATACCAACAGAGGACTTT	16	-
chr1	236394297	236394327	TTATGAAAAGCAAATTTGAGATCGTTAAAAT	7	-
chr1	236703598	236703627	AGGCAGTCATAAGTATATGTGCGTGTGCTT	45	-
chr1	236716903	236716924	TGAACTACCAGATTCTGCTAAA	24	-
chr1	236747157	236747186	TATTCAGATTAGTGGTAAAACAGTGAAATC	7	-
chr1	236754262	236754291	AAGTGAAATCATTTGATAACTATGTTGAAC	26	-
chr1	236756767	236756791	AAGTTTTGGAGGTTAGTCTGGATGT	13	-
chr1	240293909	240293931	GTGATTGTTTACTAAAAACACAG	23	-
chr1	241043125	241043154	GAATGCTATAATTATTTTTTAAAACTATGA	19	-
chr1	243879461	243879487	CTTTAGGTAAAGGATATCAGAATTGTG	6	-
chr1	243913160	243913185	CTCATTGGTGACTTTGTGGAGATCAG	3	-
chr1	244574799	244574825	AAAGACATTTTGAACCTACAATATATC	18	-
chr1	244599587	244599616	TGATCTCTTGGATTTTTAGAGATGTGTTTA	8	-
chr1	244997849	244997876	CTTGTAGAATATGTCATTGTGCAAAGTC	5	-
chr1	245004042	245004067	AAAGGTTGAAACATGAAGATATTCTC	6	-
chr1	245004471	245004501	ATGGGTTGGGTTAAATGACTGAAGTTCCTTC	25	-
chr1	245013145	245013169	TAAGGGATAGTAGATTGGACATAGA	10	-
chr1	245015614	245015639	CTGTTTAGCCCAGAGAATTTGGGGGG	3	-
chr1	245016705	245016732	AATTAATTTAGACGTTTGTTTGCAATAA	13	-
chr1	245016746	245016775	AGCCTGCTGATTTCTTTTTCTTTCTAAAGA	13	-
chr1	245017830	245017859	AGTTTGAGTGGCTTATTGATGTTTTTTCTT	28	-
chr1	245018840	245018866	CAGAGAGGTGGTGGCGGTGGAGGAAGT	27	-
chr1	245022052	245022079	AGATTATGGAGAAAAGTTTGATGAAAAT	21	-
chr1	245023727	245023748	AAGAGATCGTCTCAGTGCTTCT	6	-
chr1	247005953	247005978	GTTCTTGATTGATTGATTGATTGAGA	14	-
chr1	247237625	247237654	CTGAGGTCAGCCTGTTCACAGGAGAGGCAT	6	-
chr2	2064429	2064457	CCCTGTCTCCCTCCCCTCCCCTCCCCTCC	3	+
chr2	2927909	2927929	GCGGCTGGCTCACTTCTTTTC	6	+
chr2	3626869	3626895	AATGGACTTTGTTCAGGCTTTTGCCCT	15	+
chr2	3627437	3627465	TTGGTGAGTTTGTAGTTTATCCCAGAGTA	13	+
chr2	9076266	9076285	TGTGGTGGGTAGTTTGACTG	41	+
chr2	9613176	9613206	ATACTTGACTCTACTTTTGTTACCTAAAATA	8	+
chr2	9992210	9992237	CCAGTCGTTCACCTGAGTGCATCAGAAT	6	+
chr2	10074177	10074204	ATAACATTCCAGAGAATTGTGGAAAATA	6	+
chr2	10271327	10271349	ATTAAAATGAAAGGCTTTGTCTT	7	+
chr2	10276014	10276041	ATGAGTCCTGGGCTCAGGCTCAGAGTGA	17	+
chr2	10905119	10905140	ACTGATGGTGAAGGCAGCTCCC	10	+
chr2	11166814	11166832	AAGGCGATGCTGCGTAGCT	4	+
chr2	12725015	12725035	TGGTGGCCTAACCTTTGTGGA	11	+
chr2	12881286	12881312	CGCACTGTTAGCATTTAACTTCTTGTT	4	+
chr2	14636123	14636148	ACTTGCTAGTTAGGTGATGTGGGGAT	28	+
chr2	17965914	17965939	TCATCTCAACTCTTTAAGGACTGTAT	8	+
chr2	19940217	19940237	TTACGTTTTGGGCCATACACG	13	+
chr2	23733828	23733854	TGCAAAATATCTGCTGTGGATGCTGTA	5	+
chr2	24224312	24224339	TGAAAATAAGTTTAACATTTTTTTTTGC	25	+
chr2	24992590	24992618	ATCTCATCCTGGCCTCTGAGTCAAGAACC	13	+
chr2	25045465	25045490	TTGGTGATCACCCGGAACTTGGGATT	6	+
chr2	25047834	25047863	AAGGGAAGTAAGACCCTGCAAAGATTGCAC	3	+
chr2	25048626	25048654	TTTGATTCAAGATGTTTGTGCCTTCACTC	13	+
chr2	25354651	25354677	CTGAGGCAGCTGCGGCTCAGCATCGAC	30	+
chr2	26311355	26311382	TTTCTTCTGACAGAATTTCAGAGGGTGG	17	+
chr2	26358451	26358478	GCATGTGCAGGAGACATATCATCCAAAC	15	+
chr2	26513070	26513098	GGTCTCTGTTGTCACTAAAGACTAAATGA	7	+
chr2	27001382	27001412	TTCCCTGGAGGCTTCTACTGCCACCCGGGTG	4	+
chr2	27273725	27273741	TCCGGCTCGAAGGACTT	4	+
chr2	27281405	27281428	AAGCAGCACTCTGAATGTGGGTGT	14	+
chr2	27368499	27368517	AGGCTTGTTTTATGATCCA	3	+
chr2	27444077	27444097	CATCTACAGTGGTTTGAATCC	13	+
chr2	27598978	27599006	CATGATGAGCATCTGCTTGCAGTCCATGG	24	+
chr2	27845466	27845487	TTTAATGGGTTATTTCTCTTTG	8	+
chr2	27997293	27997317	ACATTCTGGTGAGAATGGTGAGCGA	5	+
chr2	28381937	28381960	ATTCTGAGGGAATTCACTTATTTC	15	+
chr2	28982931	28982960	TGGAGGCGGAATATAGTGTTACTGATGATC	13	+
chr2	29164162	29164184	TCGTGATGTTGTTAGGCTATGTT	13	+
chr2	29164776	29164801	CAGTAAGAAATTGGTAAATCAGGATC	9	+
chr2	29170337	29170359	TATTAAGGATTTTTCTTGACTGC	6	+
chr2	29171918	29171948	TAGGTATAAATGAATATGAGTATGTTTTAGT	10	+
chr2	32068855	32068878	CTTTGCTATACACAAGCCACAGAT	10	+
chr2	32523343	32523367	TAACAATTTTCTTACTGGCCAGAGT	47	+
chr2	32530676	32530697	CGTTATATACTGGTGTGTGATC	20	+
chr2	32531335	32531358	CTGATTTTTAATAGTTGCTGATAT	11	+
chr2	32538179	32538204	AGGCCTGTGGTGGTAAGCAAGTATAT	3	+
chr2	32621541	32621563	CTATGGAGTTCAGATTGGAAAAT	24	+
chr2	32679854	32679884	ATTTGAGTGTCTTTTTGTTAGGAATTGCCTT	23	+
chr2	33195620	33195648	AAGATCAGATGGTGGTCGGTGTGTGGCTT	14	+
chr2	33601819	33601841	CTGAGATTCCCTAGTAGATCAAT	13	+
chr2	36604715	36604738	TCTTTTGGGTGGTTATAAGGAATA	11	+
chr2	36767023	36767047	CTACAAATTTGAAAGTTTAGCCATA	10	+
chr2	37475698	37475721	GTTATTGTGAAACTGAGTTTCCTT	12	+
chr2	37476180	37476206	TTGACAGAAAACTCTCTAAGATTTAGT	25	+
chr2	38176669	38176688	CGAATCTCATGTCTTCTGCC	7	+
chr2	39005766	39005796	AGCGATTTGGAATGTGGTTGTGGATCGGAAT	3	+
chr2	42639034	42639054	GGGCTGAAAGGCTAAATAAAT	4	+
chr2	42974238	42974260	TTCGAGCGATTCTCCTGTCAGCC	10	+
chr2	43037752	43037777	GAGCCTCACCTGGAGCAAGACCCTTT	3	+
chr2	43992759	43992786	CACTCCTTGTCCTCCATGCTGTGGCTGT	8	+
chr2	44697427	44697453	ATTTCTTTGCTTTAATTCTATTGCCCC	21	+
chr2	44718833	44718858	TTTTGATTTTCTTTATGGCTATGAGG	3	+
chr2	45402612	45402640	TGATGGGAATTTTTGAATCTTTTTTTTGC	4	+
chr2	46259023	46259044	AGAATGCGAACTTATTTTTTTA	3	+
chr2	46283961	46283986	ATTAATGAGAAAATTCAAGTATATAA	7	+
chr2	46971659	46971687	AATAAAGACTTTTTTTTTTTTTCTTGAGA	27	+
chr2	47224638	47224662	TGTATGTTCCCATCTTACAGATGAC	10	+
chr2	47229187	47229217	TGGGTGATGGGTGTATGGGGACTAGCGTTGT	3	+
chr2	47656951	47656979	CGATTCCCAGATCTTAACCGACTTGCCAA	11	+
chr2	48033760	48033788	AGAAGATGAATCAGTCACTACGATTATTT	25	+
chr2	48574692	48574721	GTGTGTGTTTTATGCTTCAATTTTATCTCT	16	+
chr2	49730033	49730054	TTTTCCTCCTCTCTCTTAACAG	6	+
chr2	53354375	53354395	CAGCTGCGGTAATATGGAGGG	18	+
chr2	54366547	54366571	AGTCCAAGAGAGGCCAGATTCAGTA	13	+
chr2	55566298	55566323	TTGGCTAGGCTGGTCACAAACTCCCG	6	+
chr2	58323449	58323474	CTGTGTTTTAGAACTATTTCTGTTAC	3	+
chr2	58387841	58387866	CACATGTTCCCTTAGAGTATTTCTGT	7	+
chr2	59451978	59451998	AGGAAAACTTTCTTTACATGT	3	+
chr2	61154258	61154287	AAGTGTTTGTCTCTTTCGTCATTGGGACTC	7	+
chr2	61238917	61238944	AAGGTGCATGAAAATCCACACCACAGAA	22	+
chr2	62451595	62451620	ATACAGTGTTGTTGATGAAATATTTA	4	+
chr2	62666688	62666714	TAGTGATGACAGCCTTAGAGATGAGGA	37	+
chr2	63175645	63175668	ATCTGAAGCGGGAGCCTGAACTAC	13	+
chr2	63273009	63273036	TTGTTGTTGTTGGTAATAGCATAATGAC	7	+
chr2	63273285	63273310	TGAAGGTGAGCTGTGAGGATGGGACT	8	+
chr2	63828076	63828106	TTGTTGTTTCACCTGAGGCTTTGGTGGAGAC	3	+
chr2	63834091	63834119	AAGTGCTTTTGAATTTCTTTCCTCTGCCT	8	+
chr2	65313918	65313945	TATTGGTAACTTCAGGAATTTGTCAGTT	6	+
chr2	65497729	65497753	GACTTGGCCTTCAGGCTCCTTTGGT	5	+
chr2	67865776	67865797	TCTTTATTTTCCTTCCTCCTTG	5	+
chr2	70035067	70035093	TGAGATCCTGGCCTCCCGGACCCCTGA	12	+
chr2	70167138	70167167	ATGTATTTTTCTAAACATTCTGATTGGAAG	8	+
chr2	70315568	70315592	TCCGCTCGATCTGGCCAAGCTGAAC	8	+
chr2	71579123	71579146	AGTATGTGTTTAAAAATAAGTATA	19	+
chr2	71635419	71635449	ACAGAGAACATAAAGGTCATTCTCAGGTAGT	7	+
chr2	72390430	72390451	CACAATTAATAACTAACTTAGA	4	+
chr2	73115680	73115706	TCCAGGTCCTGGCGCTGGAGGAACCTA	3	+
chr2	73447789	73447811	GTGATGTACTGCAGTGCAGAATG	9	+
chr2	73462349	73462374	TCTCTGTCTCTCGGAGCTTTAGATAC	12	+
chr2	74174573	74174603	TGACCCCTTCTTCTGTGAGAGGGCTTTTTGC	4	+
chr2	74186002	74186030	AATTATTGTTAGACTTTGCCATTGTTTTC	35	+
chr2	74439897	74439918	CATGGAGTTTCCCAAAAAGTGT	17	+
chr2	74441349	74441375	CTTGGGGTAGCCACTAATTAACTACTG	4	+
chr2	74442312	74442339	AGAAATTTTTTAAGAGTTTGAGTTACTA	38	+
chr2	74650034	74650059	TACTCACCTCACATCGAGGAATACAG	7	+
chr2	74685061	74685088	ACATCCGGTGCTTCGGCTTGTACAGAAC	6	+
chr2	74720303	74720328	CATCCTGGGACTTGGGCTCCAGCATC	8	+
chr2	74757853	74757883	GTCCGTGTGAGACTGCTAAGCGGCGACACGT	26	+
chr2	75079242	75079264	TAATGGGAGCAAACCCGGAGAAT	38	+
chr2	75885763	75885789	TGATTTCCAAGTTCATTCCATTGTGAT	26	+
chr2	75888036	75888063	CACAGAACATAGATGGTTTTTTGGATAT	15	+
chr2	75893781	75893807	CAAGATTTTGAGAAAAGTTTTGGTAAA	12	+
chr2	75917159	75917186	CTGATGGTTACAATTCCCAGAAAGCACC	25	+
chr2	75919870	75919893	AAAATGAAGGGTACAGATGTTTTC	11	+
chr2	85251008	85251029	GTAGTTTCTTACCGGTTTGGTA	11	+
chr2	85278902	85278926	GGAAAATTAAGAGATTATTTACTGT	5	+
chr2	85768252	85768282	TCAGCAGGATCCTGATGCCAAAGTAGCTTGT	7	+
chr2	85769293	85769320	ATGCAGGATCGAGGTGCTGTGCTTCCCA	55	+
chr2	85771254	85771275	ATGTCCTTGTGATGTGCACGTA	16	+
chr2	85863191	85863219	TTCTGTCTTGGTTTCTGAATGCTCTGCAC	11	+
chr2	86365220	86365245	AACTGGTAAAATGACTGTAGATAAAT	6	+
chr2	86367640	86367661	AAATCGTGATGTAAATTTTTTA	4	+
chr2	86438776	86438804	AAGTTTTGAAAGATAGGTATTTATTTTTT	30	+
chr2	86439132	86439158	AGTCTAGGGCAGTGGTTCCCAACTCTC	41	+
chr2	86730186	86730212	TCAAGATAATGAGAAGACAAACCACAG	4	+
chr2	87002843	87002873	TGACATATTATATGGAAATTATATCTTGTGA	3	+
chr2	89035084	89035113	TAAGTGCCAGGATTGAGTGGATTTGGGATT	6	+
chr2	89049615	89049634	TGTTCACCTTGAGTCTCCAG	3	+
chr2	95673092	95673112	CTGGGGTGGTCTCTTCCCACA	9	+
chr2	96682390	96682417	TTGAATGATATTTAATATGAAATCCAAT	4	+
chr2	97002110	97002139	CACATGAGGCTGAGTGCTGTGATTGAGTAT	46	+
chr2	97036593	97036614	CAGAGCCCTTGGGAATGGTTTT	9	+
chr2	97039039	97039067	CTGGAAGGAACAGAGGACCTCTCTGATGT	4	+
chr2	97534500	97534518	CGCGAGGGGGTTCCTCCCG	4	+
chr2	97869139	97869162	CCTTCGTGCCACGACTGGATGAAG	3	+
chr2	97871260	97871286	TGTTTGTAGTATAATTGTGTAAATCCT	5	+
chr2	98264517	98264544	ATGCCCCCGCTGTGGAGCCCATTACAAG	11	+
chr2	99226203	99226225	TTTTTCTTCCATCTAGGAAGATG	3	+
chr2	99232731	99232758	TATGCTTTTGATGTGCATCTCAATGCTT	3	+
chr2	99234765	99234795	TAAAAAGTGAGAAGAAGATTCAATCGTAACT	9	+
chr2	99234876	99234900	AAAGTTTGCAAATTTGAAGAAATAT	13	+
chr2	99235256	99235279	CGGGAGTCACTGTACTTCAGGCCC	4	+
chr2	99980858	99980878	CTACTCTTAAACTGCTACAAG	6	+
chr2	101636070	101636100	ATTCAGAGTTACACAGTATGAATATCACAAT	17	+
chr2	101885884	101885909	CAGAACCATCCCATCCATTCACTGTT	21	+
chr2	101886186	101886211	TTCATTAATACAGGCTTCTGATGAAC	4	+
chr2	102508498	102508519	AAAACGTGTGCATTTTGTATAA	8	+
chr2	103414097	103414123	TGAGCAAGAGGAGTTGATTGAAGGTCA	14	+
chr2	103521180	103521202	ATAGGGAAATTAATGTTTAGGCT	5	+
chr2	105964111	105964130	TTCCTTCTGAAGGTGTATAG	6	+
chr2	109124146	109124166	TATATTACCACAATTCTTTTG	5	+
chr2	109301092	109301117	TTAACGCAGTAGTAATAGCTAGCTGT	33	+
chr2	109478894	109478917	GATGGAGGATTTTGGATTTTCAGA	25	+
chr2	109794950	109794971	CTCTAACTGTATTTGTCAGAGA	8	+
chr2	109942863	109942883	CTATGTTCTTTGGAACAGGAT	5	+
chr2	110376364	110376391	CTAGTGAGTGTTTGTCACATTTCACTTT	15	+
chr2	111925303	111925330	TGCTTTGAGGTTGGACTAACTTGTCTTC	3	+
chr2	113309506	113309529	AATGCTTCAGAGTAAAACTCAATG	6	+
chr2	113317128	113317152	TTCCAGCTTTACTGTGCAACTTGGG	14	+
chr2	113346578	113346601	ATATCAGGACTTCCAATAAATAAA	4	+
chr2	113409461	113409489	ATCAGGTGGTTTGCCCCTTCTGTACCCAT	5	+
chr2	113415774	113415803	TGACTGAGGTGCCTGGATGGATAGGTCAGC	14	+
chr2	113420441	113420466	GTGGGCTCTGTTGTGTCTGTTGGCTG	34	+
chr2	114219981	114220009	TTAGGCAAGTTGCTTTGGCAGATGCCATT	26	+
chr2	114632452	114632480	GGGCGGATCACGAGTCAAGAGATGGAGAC	9	+
chr2	114707615	114707642	TAGTGAACACTGAGCTAGCTATTGCTCC	12	+
chr2	118593318	118593346	AGGCAGCACTTTCTGGAGTCAGGCAGAAT	21	+
chr2	119789580	119789604	CACACCTTTATCCCCAGCTACTCAG	12	+
chr2	120655014	120655040	GAACAGAGTTGGGCATTTGCTAGTTTC	7	+
chr2	120717644	120717666	TTGTATATAGAATATCCCTGAGA	9	+
chr2	120735058	120735079	TACTTACTATACTGATTACCAG	4	+
chr2	121538851	121538877	TGGTGGTCATAACTCCCAGGAAGAATG	19	+
chr2	122409146	122409176	TTGTGAATAATACTGCTTCAAACATGAGTGT	29	+
chr2	122524771	122524793	TTCCATTTGAGGATTTAGAAGTG	3	+
chr2	128645660	128645689	GCAAGCAACAGTTTGAACTGATGCAAAAAC	3	+
chr2	135703611	135703636	TTTTGATTGTAGCACGTTAAGGCTGA	11	+
chr2	135712565	135712591	TGCTTGGCTTTTGAATGAGTGTAAATT	28	+
chr2	136504104	136504132	TAAGTGAGTAGGAGAGTTGTAATATTAAA	3	+
chr2	136540743	136540770	ATGCCCATTAGCCCTATGCTTCAGATGA	16	+
chr2	136832107	136832129	AGATATTACTGATACATCAGCTC	3	+
chr2	139270830	139270860	ATTTAAAAATTAGGCCGGGCATAGTGGCCCA	14	+
chr2	145023123	145023147	GGGTGGTGGCACGCACCTGTAATTC	19	+
chr2	148611144	148611166	AATTACTTTATTCTCTAATATTG	5	+
chr2	148623476	148623499	AGGGACACTTGAGGTGATCTTGAA	5	+
chr2	148627315	148627341	AAGAGGCAAAGTAGGCTGGAAAGCTTC	23	+
chr2	148632758	148632782	CATTTAAGGTAGATTGTTCTGTTTA	7	+
chr2	149462670	149462698	TTCAAAGAAAAGGACTTGTGTCTTTTTCC	9	+
chr2	150237043	150237071	CAGCTAGAAACATGGGAGTGGCCATTAAC	10	+
chr2	152042972	152042998	CAGATGGTGCATTGGTTCCGCATCAGG	8	+
chr2	152298328	152298355	TTGTAATTGTTAGAGATATAGTTAACAC	3	+
chr2	152322495	152322518	CACTTGTGTCAGCAAATGACAGTC	45	+
chr2	152331695	152331725	TGATAACATTTCAAACCCTGAAGGACAGTGA	23	+
chr2	152378196	152378223	TTTTTCAAGCAGCAATCCCATTGATTCC	24	+
chr2	156277909	156277930	AGAGAATTTTGGAATCAATATT	19	+
chr2	157276984	157277005	ATCAGTTGTATTTCTACCTATT	3	+
chr2	157420545	157420575	TTGAGAATCTAGAGGTGTTTAAATATACACT	12	+
chr2	160608836	160608863	GCTTGTGATTATGTATGACTGAAGTAAC	16	+
chr2	161507661	161507680	CATCCTGGGGCTGGAGTTGG	9	+
chr2	162175333	162175353	AAATATGGACAGACTTCTTAG	5	+
chr2	162245773	162245799	GAGTGCATCGCGCAAATGTGCTTGGAT	5	+
chr2	162251682	162251708	GAGATGTTGGAATTAGCCAAGAATTAC	3	+
chr2	163217047	163217069	AATTTAGAGGAATGTACTTTACA	4	+
chr2	165270628	165270647	TTAACATTCTGGCATCTGGA	4	+
chr2	165336513	165336532	AGGAATTTGGCAAATTGCCT	5	+
chr2	167585305	167585326	ATGACTGAAGGTCTTTAAGTCA	3	+
chr2	168960621	168960641	ACCTATCTGGGGATATATATG	6	+
chr2	170488211	170488241	TTGGATACTTCCGTAAGGACATAATAACCAA	9	+
chr2	170496374	170496396	TCAACTATTACTTTCCCATCAAG	7	+
chr2	170598595	170598617	TTGGATGTCTTCTGTTCTTTGAC	13	+
chr2	170664753	170664776	AAGGTACACTTTAAAAGAGTGAAT	3	+
chr2	170666812	170666842	TTGGATGCTTGCTGAAATTTTCGGGTGATTT	14	+
chr2	170668434	170668461	TGAATGTATTGTTCTGTTTGTGTTATTT	41	+
chr2	170936157	170936183	TACTATTTTAGTCATGTATAAGATGGA	13	+
chr2	170937081	170937109	AGGTATTTTCCTTTTGATCAATGCATCGG	47	+
chr2	172334977	172335000	TGTTAATGTCCGTAGTCCAGAGGA	6	+
chr2	172936192	172936216	TGAAGTGAAATGTATTTCTGTGATA	12	+
chr2	172954007	172954031	CTTTACAACAATCCCTAGAGGCTCG	10	+
chr2	173037727	173037747	CTCGCGCCGGGCTGCACTCAT	8	+
chr2	173368938	173368966	ACAGTGGATCACAAAGTGGAACGAAAATG	6	+
chr2	174229619	174229637	ATCCTCGGGTCCCTTGACG	7	+
chr2	174233389	174233409	CAGTCTAGTTTCTGGGCAGGT	13	+
chr2	175298314	175298341	TAGGAGGTAGGGCCTTTGAGAGGTTATT	7	+
chr2	176958638	176958660	CTCCTAAAGTTGAGAGTCTCTGC	3	+
chr2	176984130	176984158	GTTCGTGCTGCAAGTGATCTGTAATCCCT	16	+
chr2	176989037	176989062	TTTTAGATAGAAGTGACTGTGTGGTT	16	+
chr2	178088088	178088113	CTGAAAACTACAGTATTCTCAGAAGT	7	+
chr2	178093665	178093693	CTTTTAGTTCTCTGAGACATGGCAGAATC	33	+
chr2	178096373	178096394	AAACATCAATGGGCCCATTTAG	3	+
chr2	178398851	178398876	CTTTTAGATTAGGACTGTTTGGTAGT	18	+
chr2	179116502	179116526	TGGAGACAATTTCCTTTTTGCTGCT	83	+
chr2	181849671	181849698	ATGCGAGTGGCTGCAAGGAATTAGGCAG	15	+
chr2	181927952	181927981	AAAGTAGCTGTAGATGGCTAGGAATTATGT	6	+
chr2	181952558	181952582	GAGGGGCATTTCATATGCCATAAAA	22	+
chr2	182390908	182390933	ACGAGTAAGCAAATAAAAAGTTCATT	12	+
chr2	182559450	182559474	AGATGTTAAAAGACCTGGCTATCGA	22	+
chr2	183582685	183582714	CAGATTTGTGATGCTTGATTCACCCTTGAA	3	+
chr2	183658925	183658955	GAGCTTGGGAAAGAAGTCTCTGAGGAGAAAG	30	+
chr2	184039749	184039775	CAGCATCGGTTGTTTCCTGACATTTTC	20	+
chr2	184049810	184049833	ATGGTCTGTTCTGGAGAATGTTTC	16	+
chr2	184174544	184174572	CAGGATTTCTTAACTTTCTGTTCTAGATC	25	+
chr2	184294998	184295022	GCTGCTTATCCTGTAGAGGTGAACA	12	+
chr2	184417034	184417057	TTGTAGGTGTTAAAATGTACTTTA	13	+
chr2	187351762	187351788	ATTCTGAAGTGGATTAAATAGGATAAC	17	+
chr2	187373698	187373720	ATGATTGATGTTGTAACTGTCCA	8	+
chr2	187378157	187378186	ATTATTGTATATATTGGACATATTTCACTT	25	+
chr2	190315463	190315489	GAAAAGATTGTTTTGCAGAAGCAATAT	38	+
chr2	190532196	190532216	TCACTTAATTCGGCCATTGGA	14	+
chr2	190788016	190788042	CCCCTTCTTGTTTTCGGCTTTGTGAGA	9	+
chr2	191183229	191183250	GATAATACCCACTTCAGGGCTG	3	+
chr2	191784472	191784496	GTATATTATAAGGAAAGAAAAAATT	3	+
chr2	191788985	191789013	TGATTACTGTTAACTACTCTTGATTTTTT	7	+
chr2	192543072	192543099	TGGGAGCGGGGTTGGTGTGCGGAGTGGT	3	+
chr2	192548969	192548994	AGAAGAATAATTCCATGAATAGTAAT	4	+
chr2	198368029	198368057	ACTGAAGTTCTGAAATCTTTCGTCATGTA	16	+
chr2	198417091	198417115	ATATAGCAGTGTAGCTGTTCTCTCT	5	+
chr2	198570907	198570931	AGCCACTTGCACTGGGGCATTCCGG	6	+
chr2	198572962	198572989	ATGATTTCTTTTGGTCAATCAGGATCTT	29	+
chr2	201342932	201342954	TGGCTTTGCTTGATCTGTTGATG	3	+
chr2	201343064	201343089	AGCAGTGATGTCAGTCCATTGATTGT	20	+
chr2	201678151	201678177	ATACACCTTTAATATTTCTACTGCTTT	7	+
chr2	202345212	202345233	ATTTTGCTGTCCCTTGGGAATG	7	+
chr2	202419424	202419449	TAATCATAACATTTACTGCCACAGAA	3	+
chr2	203162138	203162163	ATCCGTTATGATGCTTTTGGTGAGGA	4	+
chr2	203165670	203165695	ACTTGGTTTCTAAGTAGCTTAGTGGT	20	+
chr2	205627364	205627389	AGGTCAGGCAATGACTTTTTCCCATT	27	+
chr2	208465293	208465316	AGAACATTTTGAAGATAGCTTTTT	26	+
chr2	209193109	209193134	ACAGCACACTGCTGGTCATATATGAA	19	+
chr2	210888048	210888073	AGCAACTCAAAATGGAATATATTGAG	14	+
chr2	216657620	216657639	CAAAATTGTTTAACTAGAGT	4	+
chr2	216990647	216990675	CTGAGAAAACTGTGCGTCTTCAAGAAAAT	24	+
chr2	216997088	216997112	TCTTTGCAGCAAGAGATGATGAGGT	4	+
chr2	217006899	217006920	TCAGGCTTTTCTCCTGTATTGT	11	+
chr2	217065583	217065612	TGATGGACATTTGCTTGTTTGTCCTTTGGC	35	+
chr2	217070004	217070030	CCATTCAAGGGGAGCCAAAATCTCAAG	5	+
chr2	217364707	217364750	CTGTGGTTCCTGCATGAAGACAGTGGCTGGCGGTGCCTGGACGT	22	+
chr2	217366148	217366170	ACATCACTGGCCTATAATAAATG	12	+
chr2	217378014	217378043	CCACTGAAAGCATTTTTATTTCCCCCGCTT	10	+
chr2	217388052	217388079	CTGTGAATCAGAGGCCAATGCCCTTTGA	21	+
chr2	217393849	217393879	TTGTGTAGCTGAGGCTATGTTGTGTTAGATA	8	+
chr2	219117001	219117026	CTGTAGCAGCTCAGAGAGGAGTGTCC	3	+
chr2	219117626	219117655	TGGGACTTAGAAAGAGCAACTTTGCCTTCT	27	+
chr2	219507592	219507610	TCTAACCGGTACCGTCTGG	3	+
chr2	219527937	219527960	AGATGTTCCAGAGGTTCTATCCAG	3	+
chr2	219527979	219528007	CTGAGAACTTTGCAGAACATGTCCTTCGA	8	+
chr2	219537273	219537300	TAGTTGGGCATGGGGCCGGGTTGGGGAC	15	+
chr2	219627075	219627099	TTCCAGTTTTACACTGTTTTGATTA	4	+
chr2	222096800	222096821	AATTAGCTTAGCTGGTTAGAGC	73	+
chr2	222827404	222827429	TCTCCTCATCTGTGCAGACTGACATC	10	+
chr2	222905787	222905805	ATAGTAACTTGGTACTACC	4	+
chr2	223790035	223790059	GTGACAGAGTGCGAGACTCTTGTCT	3	+
chr2	223797902	223797925	TAAAACTACAGGCAGGGGAATATG	3	+
chr2	226672312	226672333	TCTTCACATGGCAGGGGTCGCA	18	+
chr2	227794936	227794962	AACAATCCAGAGGCATCACATTACCTG	12	+
chr2	227815859	227815882	TACATGGTGTGAGATAAAAATCTA	7	+
chr2	228420652	228420677	TTAGCTGTTTAGAAGGGATGGCTTGA	4	+
chr2	228458969	228458990	AGTGGACTGGAGAAGAATAACA	8	+
chr2	231687385	231687404	TGCAAGCTCCACCTCGGGTT	12	+
chr2	231743188	231743207	CGGGGCGGCATGGGCTTCAG	7	+
chr2	231934776	231934802	TCTGCATGTCTTTAATGCAGAATAAAC	3	+
chr2	232035241	232035271	AATATGAGTGTACGCTTCTGCACGCCCCTGT	27	+
chr2	232573272	232573296	TTCCTCATCCGCCTCCTTGCTCGCC	39	+
chr2	232656593	232656617	ATATAAAGCATGGGGTAGTGGGGAG	8	+
chr2	232657416	232657439	CTGTTGCAGGGCATTTGGGTCATT	14	+
chr2	232672943	232672964	CCTCTTAAGCCCAGCTCCGATC	12	+
chr2	232673377	232673405	AATTTTTTTTTTTTTGTACAGGTTCTGAT	16	+
chr2	232679596	232679626	AGAAGCACGCCTCATCCACTAAAGTTTTGTC	7	+
chr2	232908750	232908775	TTTTTGAGCTTAAAATGCAAGCTAGG	22	+
chr2	233729989	233730016	ATGTCCTTAGTTCATCACATCAGGAGAC	25	+
chr2	234185014	234185035	ATGCTGGAGCAATTTGAAGCCA	10	+
chr2	234203311	234203340	CCTCCTCACCAACGGCAGTGCCAAAATCAG	24	+
chr2	234270079	234270109	TGTACGTTCATGATTGTGCATACAGTAAAAA	35	+
chr2	234280364	234280391	GTGAGGTCAGGTTCCAACTTCATTCTTC	8	+
chr2	234352074	234352097	CGGTTTGTCGTTTGTCAGTTCAAC	14	+
chr2	234379314	234379337	CACTGACTTTGCCCTTTTTTCCCG	5	+
chr2	235913306	235913331	CAGACTGTTTCCAGGGTTCATCCACG	6	+
chr2	236435327	236435357	AATATCAAAGGGAGATACTGATGAGGACCTG	4	+
chr2	236543503	236543523	TTCCGGCACACGCTTTGGCTG	3	+
chr2	236796733	236796757	CATGTTAAATTCAGGGAGCTGGGGA	7	+
chr2	236893075	236893104	ATGGTAACTCTGTTCAACTTTTCAAGGAAC	19	+
chr2	238002649	238002678	AAGGACAGTGGTGTGATTTAACAATGTGCT	28	+
chr2	238002799	238002828	TTGCAGCCTTTGTTGGACTTCCTGTAGAAG	34	+
chr2	238009547	238009569	ACTTTACATAAAATGTGAGAATT	6	+
chr2	238678071	238678095	GGGTTAGCAGAGGTGTTAGTGGACT	29	+
chr2	238926992	238927012	ATAAACTTTCCAGACAAGTCG	6	+
chr2	239239387	239239414	TGGGGGGTGCCTACTGGCAAGACTGTGG	8	+
chr2	239241496	239241521	TATCAGATGGAACTTTTAAAGACTCC	4	+
chr2	239294785	239294805	GAAAAGTTTTGGGGAGCTGGC	8	+
chr2	239349424	239349451	GATTGGCTTTGGTGGAGAATGAGGCTTC	4	+
chr2	239355461	239355490	TTTCCCTGTAGGGAAGACTCCCAGCACTTC	8	+
chr2	240121071	240121092	TTCGAGTCCCATCAGCCCCTCT	5	+
chr2	242089089	242089116	AGATGCGGTTTCCTCCCGACTCGCGATC	39	+
chr2	242119202	242119232	AAGTGAATGTTTTTAGTTCCATTTTGGAAAA	18	+
chr2	242184089	242184119	TGAGTGGTTTCCTTCAGACAGAAGGAAAATG	25	+
chr2	242256603	242256629	TTTTTGATAGCTCCCATTAATGGGTTC	10	+
chr2	242291526	242291550	ATGAAGTACTTTTAACGTATGTATT	42	+
chr2	242383860	242383882	TTGCTGATGCTGTGAACTAACAA	9	+
chr2	242590682	242590709	AGGACGAGATCTTGTCTGATGTGGCATC	37	+
chr2	242591427	242591455	GGTCAGGGTTTGGTCCCTCTTCTAGGGGT	6	+
chr2	242592951	242592974	CAGGCTGGGGCTGCATGCTGCGGT	18	+
chr2	242595375	242595398	TCTGATTCCATGTGTCCTGGCATC	13	+
chr2	242610157	242610187	CTGAAGATGACTTCAATGATTGGTGCCAGCA	30	+
chr2	242659388	242659417	AAGTGGCAGTGCTGCTCCTGTCCCATTGCA	14	+
chr2	242689842	242689863	ATGGAGTGGCCGTTGGGCTCAT	7	+
chr2	673119	673140	CCTCGGGCGGCTCCTGCAGTAG	9	-
chr2	2712593	2712611	GGTGCGTTGTCTGAATGGT	4	-
chr2	2925181	2925202	CTCAGCATGCTTGGTCATCGTG	18	-
chr2	3282895	3282918	ATTTTTAAAAACTACCTCCTAAAG	5	-
chr2	3354485	3354513	TATGAAGCTGTGTTTTTGACTTGCTGGTT	3	-
chr2	3589182	3589209	AGTACTGTGGGGGGAGGTGCTTCTACTC	34	-
chr2	3592953	3592979	CAGTTGACAGGTTTGAGTCTCCTGCTT	13	-
chr2	6232198	6232216	GTTGGGGAACTGGGACTTT	3	-
chr2	8809385	8809413	CAGGACACTCATGCCTGTTTCTGAGATGT	46	-
chr2	8973890	8973913	CTGCCATTTTCAAAACGGGTGGCA	9	-
chr2	9546849	9546870	CTTGCTCTAGATTTTCTGAAGA	5	-
chr2	9727588	9727615	ACTTGATACACTGAATGAAGACTCATAC	23	-
chr2	9768596	9768626	TCTTGTTCTCGAGCAAGGTGACTCTGAGCCA	24	-
chr2	10298497	10298515	AAGGCTGTAGGTTCAAATC	4	-
chr2	10580526	10580555	TAGTGTTGTGACCTGTTTTTAAAATAAAGT	5	-
chr2	10580635	10580664	TTGTTTTATATGGATTTTTATTCACTCTTC	9	-
chr2	10582216	10582246	GTGAGAATCATAGCTGAGCCCGGCAGATACT	26	-
chr2	10588281	10588307	CTCAGGCTCCGGCGTCTGCGCTTCCCC	56	-
chr2	10816127	10816147	GTTTGAGAGGGGCTGCTTTTA	10	-
chr2	10928849	10928877	CTTATCTGGAAGTTCTTCTGAAGTTGGCA	28	-
chr2	11343402	11343430	TTGTTTTTAAATTATATCATACAAATTGT	13	-
chr2	11413375	11413405	GTGATTATCTTATGGACAATGCATAGATGGA	19	-
chr2	11467480	11467508	CCATGGAGCTACTCTGGACCTCACCATTA	13	-
chr2	12031104	12031124	CACCCTTTCTACTCCTCTCAG	3	-
chr2	17902422	17902452	AGACTAATTTAGAGTCCTTGAAACATGAAAT	33	-
chr2	17931425	17931447	ACAGGATGTTTTCAGTACAGAAA	16	-
chr2	20162221	20162246	AATGTGATGTAAAATGTGCATTACGT	13	-
chr2	20182104	20182131	AATGGTAATATTTACAGTACAGATGCTC	6	-
chr2	20235748	20235769	TTTTTCCCAAGGAGACAACCTG	8	-
chr2	20424774	20424796	ATCCGGCAGTAGAGAGCGGACTC	12	-
chr2	20453608	20453632	AGATGATTGATATGGCTGAACCTGC	53	-
chr2	20455061	20455089	CAACTCATCCTTATGGCTGCAGAGTAATT	9	-
chr2	20500719	20500748	TTCTGATTAGTTTTTCACTGAATGCACAAT	8	-
chr2	20895759	20895789	AAGCTTTATTTGGGCAATTGTGTGAGCACAC	3	-
chr2	21511912	21511931	CTTGAAACTGTGTGCCTACA	7	-
chr2	24449770	24449797	TAAATGTTAGCAATAGGTCCAGTAAAAT	6	-
chr2	25957240	25957265	CAGGCAAGTTTCAGTAGTTTGGAGAC	3	-
chr2	25961490	25961507	GTGAAGTGATTTGCTATA	45	-
chr2	27276301	27276329	ATGTTGATCTTGATGAGTTTTCCTGGCAT	5	-
chr2	27289304	27289333	TGAAATCCAGCTCTAATTGTCCACTGGAGA	27	-
chr2	27294244	27294269	TTGTCGTTCTCTATCACTACGTGGCC	10	-
chr2	27531063	27531092	AGCCTGCCCCGAGGGACAGAGACTGGAGCT	3	-
chr2	27565755	27565780	ATCGGCCAGAATCTCAATCTCCAAAG	3	-
chr2	27566221	27566249	CTGGATTTGAGGATTCTCCTGATCAGAGG	26	-
chr2	27600333	27600360	TTCTCCCCCGCTGGCCAGGGGCTCCACA	8	-
chr2	27607742	27607770	ACTCCTTCACAAGAAAATGGCCCCACAGC	5	-
chr2	27802435	27802455	CATTGAACGTTGAGTTTGTCT	10	-
chr2	31272569	31272588	TGTGGTTGGGTCCCCTCCTT	3	-
chr2	31313141	31313164	AGTGGGGGAAGTACCTAGTGTTAT	6	-
chr2	31889981	31890008	AAGTTAAATATTAATCAGTTGACAAAAA	13	-
chr2	32119926	32119955	TGTGAAGGGAGGATCACTTGGGCTCAGAGT	9	-
chr2	32249029	32249057	GAGTGTATTCTGTGCAATTTTTTTCTCAG	38	-
chr2	34065189	34065211	ATGTCTGTGCAGGGTATTATCAT	10	-
chr2	36702962	36702981	TGATCATTCGATAGACACAG	3	-
chr2	37234241	37234261	CATCAGGAGCAGTGGGTAGTG	4	-
chr2	37268114	37268142	AGCAAGATTTTGTTTATCAGCCTAGTCTT	37	-
chr2	37428836	37428860	TTGCTGTTCAACCATGTTTTTTGAT	31	-
chr2	37455424	37455449	ACCTTTTGCCAGACAATCGGAAGCTG	4	-
chr2	38303796	38303819	ACTTTTAGGGATTCCTGATCTCGC	15	-
chr2	38522081	38522101	CCTCTGTTGCATTTTAAAGTT	13	-
chr2	38809238	38809264	GGAGCTGATATATATGCTGGATGTTGC	11	-
chr2	38973033	38973059	TGATTGGTCCTGTGAGTACTTGGTAGA	20	-
chr2	39084410	39084433	TTTTCTATTATTGATTTAGGTAAA	17	-
chr2	39216553	39216582	TAAACTGTTACAGCATTCTTTAAAACGACA	28	-
chr2	39989115	39989145	CTGATGCTTTTTGGAGACCAGTGAACTCATT	22	-
chr2	41318853	41318875	CCTATAAAAGGACATTTACATTG	3	-
chr2	42577660	42577685	ATTTTGATTTATTTTGACTGTGGAAT	43	-
chr2	42669055	42669079	ATCCTCTCTCATGCATACACCTTTG	11	-
chr2	42672716	42672742	TGATGATGGAATACAAAGTATTTGTGG	31	-
chr2	43449734	43449763	ATGAATGAGCGGTAGCTTTAGTTTGTACGT	24	-
chr2	43452225	43452248	ACCTGCGTGCCTTTGGCACGCGCG	4	-
chr2	43520292	43520314	ATTATCTCAGGATCAGAGCTGAT	7	-
chr2	44115081	44115107	ACCTCTGTTCATAGAGCGTCTCTGAAA	25	-
chr2	44116901	44116925	ACGCATCTTTGCTGAAGTATGCTGG	19	-
chr2	44126378	44126402	CTTGTGGATGCAGGCAAGGTGGATG	7	-
chr2	44145444	44145470	TCGTGAAAAGACATTAAGATTATTAGC	3	-
chr2	44183409	44183431	CAAGTTTCCTTTATAGATGTTTC	11	-
chr2	44547019	44547048	AAAGCAAATGTCCATGTCTAAGATGAATAT	24	-
chr2	45616024	45616053	TGACACAGTAGGGCTGGGCAGTGTTTAATC	3	-
chr2	45689977	45690006	TAGTAGGCAGGTTAGCAGCCTTCTTAGTGT	63	-
chr2	45732176	45732204	AGAAGACTCGGTTGTGTTTATGTGTCCTT	29	-
chr2	47015842	47015871	AGGGGAGATTTCTTGTCTTTTTTGCCTGCA	3	-
chr2	47310540	47310560	TGAGCCCAGAAAAAGGTGCCA	4	-
chr2	47387339	47387367	TTTGCCTCAAAATCCATTCCAAGTTGTAT	7	-
chr2	47387406	47387434	CATTTTCTTTTATTGTTACTTGCTTTTTA	8	-
chr2	47387541	47387569	AAGTGTGGAGTTGTAACTCTGCGTGGACT	34	-
chr2	47387810	47387838	AAAAGGTTTCTCCCTACTGTCAAAAAAAT	21	-
chr2	47403624	47403650	AGTCCGAGTGGAGAGAGCGAGCTGAGT	11	-
chr2	48111948	48111971	AATTGGCAACCTTAGGATTAGAAT	7	-
chr2	54101599	54101619	AGTTCTTGGCATGCACGATAC	6	-
chr2	55218656	55218682	AGATTAATGCCCTTTATGGACGATAAA	12	-
chr2	55277563	55277583	TTCCGGGAGCCGTCACCACAG	3	-
chr2	55842047	55842071	CTGTTAATATTGTCTTATTTGGGAA	4	-
chr2	55862983	55863007	CAGTAGTGACAGTTTACCTTCAGTC	24	-
chr2	58417466	58417489	ATAGTTACTCTGTGATGGCTACAC	4	-
chr2	58440414	58440438	CCACATACTAGAATTGCTACTGTTT	6	-
chr2	59670509	59670529	GTTGAAGCCCTGTCACTCAGT	4	-
chr2	60743662	60743680	CGGTGAGTTACGATCTTGT	6	-
chr2	61431398	61431419	TCTTGCCCACAATGGTGGAAAC	3	-
chr2	61705151	61705180	AAACAAAACAACTCTGGCTTTTGAGATGAC	4	-
chr2	61740100	61740125	GTCATGCTCTGTCTCCTGGCCAGAGT	19	-
chr2	61764924	61764946	ATTAATTCCCCTTTTGGGGGGGG	6	-
chr2	62099663	62099691	TACAATTGTTGTTCGTGGTTCTAACAAAC	47	-
chr2	62103320	62103343	CTATGCCCAGATGGACCGAGTGCT	12	-
chr2	62103451	62103480	TTGATATAGTTTTGGTTGAATTTATACAAC	11	-
chr2	62113222	62113252	TTTAGAAGAGTATCTTGCTCTGTAGCATTTC	42	-
chr2	64141775	64141805	TGTCAGTGTTTCTGAATTGGCTAATGAATGC	31	-
chr2	64862424	64862452	ATACATATGAGATAGCTATTTTGATAGGA	7	-
chr2	64862503	64862525	CCCAAATTTATTTTATATTTTTG	3	-
chr2	65199906	65199926	CTGTAGCTGGTCCCATGGGTA	10	-
chr2	70437360	70437384	TCTTTACCCTGAATGTTTGGATATT	34	-
chr2	70445131	70445159	CTAGCTCTTAACCGCATGCCTGGAACATA	35	-
chr2	70844343	70844362	CTGGGTTTAGAATGTTGTGA	7	-
chr2	70928828	70928857	ATAAATTGTTAGATATATATATACATATAA	6	-
chr2	71214930	71214959	AGGACTGGGCTAGATTTTCAGAAGAACATC	23	-
chr2	71217256	71217279	GTGGGAGAGCTTTCTTTAGCCCTC	7	-
chr2	72533227	72533247	GAGATCCCTTACTGTGTCAGC	6	-
chr2	72710891	72710920	CATTTTATCTTTCAATTTGAAATTATGCCC	13	-
chr2	73311462	73311487	GTGGGAATATGTTCCTGACCTGGGCC	5	-
chr2	73492902	73492920	CTGGGTCACGTATGTCTGC	15	-
chr2	74381556	74381582	CAGAGATGTGTTGGTATTTTGAGACTC	48	-
chr2	74382989	74383013	TTTTCATATCTATCTAAATTATTAG	3	-
chr2	74592217	74592241	CCTTCAGGCATTGCTACTCTGGTCT	7	-
chr2	74699544	74699565	TCCGCTCCACTAATCTCAACTG	7	-
chr2	74708373	74708402	CTTGGATGCCCTTCGAGAGCCCAGGTTACG	5	-
chr2	74737612	74737634	ACTGCTTATGTTTTTCCTCCACT	4	-
chr2	76585389	76585410	AATAGCTCAGTTGGTTAGAGCA	13	-
chr2	78182122	78182150	GGAGCCACTGTGGCTCCGGCCGGTTGCGC	53	-
chr2	78675175	78675203	ATACTTTATTTTGTATTAAAATCTGTTTT	10	-
chr2	80133959	80133978	TATGAAATGCTTTGGGGAGC	10	-
chr2	85569536	85569561	CATCAGGAGTCAGGGCATGGACTGGT	3	-
chr2	85782677	85782704	GTGTACTTCATTGCGGGTGTGAAAAAGC	3	-
chr2	85835514	85835540	CTGTGTACCTCCAGCTGCTCAGGACTT	6	-
chr2	86252704	86252727	CAGACCCCCGACCTGTGTTGGGAT	6	-
chr2	86298066	86298085	CCTTGTGTGGGTGCTTTTTT	6	-
chr2	86731698	86731723	CTGAGGCAGGAGGCTCTCTTGAGAAT	4	-
chr2	86779795	86779815	AGGAGGCATATAATGTCTGTC	5	-
chr2	88922243	88922269	CCATGTTGAAAGGAAGCTCAGTCATAT	4	-
chr2	95757376	95757405	AGATTTTCTGCCTTGGAGCAGAAGAGGTGT	21	-
chr2	95770209	95770239	TGTGGTAAGTCCATGACTTCCCTTAGAGAGA	5	-
chr2	96851545	96851567	CAGGATTCTACCCTAGTCCGATT	7	-
chr2	96859000	96859024	GTGGTTAGTGGTTCCGAGGTTCTTC	41	-
chr2	96874320	96874340	CTTCCTCAGCGGTGGCTGCAG	3	-
chr2	96928138	96928163	ACCCAGTGGGCCTTCAGACATGTAGT	29	-
chr2	96944597	96944627	AGCAGGATGCTGTGGACTACCTCACCTGGAC	7	-
chr2	96957998	96958023	ATCCTTTTATAAGTAGTGTAATGTTT	9	-
chr2	97258951	97258975	TAGAGCTGAGCGGCTGTGATGGTTC	19	-
chr2	97500464	97500494	TCTAGCTATTAGTATGATTGCACCTTTAGTT	16	-
chr2	97508946	97508972	GAAGGAATATGGTTCTACCTGACTAGA	12	-
chr2	97752005	97752032	CAAGCCATACTGACAGAGATCCATGGCG	32	-
chr2	98275842	98275866	CATCTGGCAGTACGTCTACTCCAAG	3	-
chr2	98389885	98389912	CGGGCAGGACAGCCCTTCTGTGCTGCTG	11	-
chr2	98543278	98543306	TTGTGTCTGTTAGGAACTGGACATCTAGG	38	-
chr2	99217094	99217121	TCTGTTTGGTTGGACCAGATTTCCCCTC	3	-
chr2	99648931	99648954	TGAAGGTTTCATGGTTTCACTGGA	26	-
chr2	99785894	99785918	GGATATTGTGATTTTGATTTAAGAC	3	-
chr2	101206631	101206658	TTTCTGAAAGTCAGGGTCGGCTTGTGAA	18	-
chr2	101795367	101795395	CCCCCAGGCTCAAGCTATCCTCCTGCCTC	6	-
chr2	103698992	103699012	AGTGTTCTGTAAGTCTATGAA	3	-
chr2	105461696	105461714	CTGATTCGGTGCGCGGCCG	3	-
chr2	105881128	105881156	CTGCGACGCTCTCACTGACGCGTGCTTAC	11	-
chr2	109751800	109751819	AAAACCACCTTCAGTGGGAT	3	-
chr2	111415128	111415152	GTTTGAAGATGGAAACAAAGAAAAT	3	-
chr2	111420558	111420581	ATCTCTGGTATTGTTCAGAATATT	14	-
chr2	112698325	112698353	TGTTAGATTTGAATATGGAGATAATGCTG	45	-
chr2	114435250	114435274	AAAGAATAGACTAGAAGTCATGGAT	16	-
chr2	114512747	114512774	GTGATATGGGTTGCTTCCTCTGAACTTA	3	-
chr2	115695120	115695150	GAACTTTGAAGAGAGAGTTCAAGAGGGCGTG	116	-
chr2	118676784	118676807	AGACCCGTCTGGGAAGTAGGGCTG	10	-
chr2	118677660	118677685	TAGGGAGTACTTGTTCTCTGTTGATT	37	-
chr2	120042100	120042129	TGGTAATGTATGCCCAGATAAAAATTATGC	6	-
chr2	120976356	120976386	CCATGATTTGTTTCCCGTGTGCTTTACGAAT	38	-
chr2	121823600	121823620	TGCCTGTCTGACTGTCCTGCC	3	-
chr2	121910898	121910925	TTCATTTTTTGTAGAGCTGGGGTCTCAC	3	-
chr2	122083753	122083778	CACCTTGATCTTAAACCTCTAGCTTC	9	-
chr2	124279789	124279806	ATTCTACAGTCTGATGCT	3	-
chr2	124800720	124800740	CCCAGCAGTCTCTTACTTCTG	4	-
chr2	126970397	126970423	TGTTTTCTCTCACTTCTGGAGGCTAGA	3	-
chr2	128014878	128014905	GTTACCGTTCTGAATAAACAGAATGGAC	18	-
chr2	128057742	128057768	CTGTGTCTTTATGTTTTAACTTCTTTC	31	-
chr2	128059998	128060024	GTGTGTGGTTAGAGTTGGAGGCAGGGA	24	-
chr2	128096569	128096593	ATTTGGCTGTCCTTCATAAGGCCAG	9	-
chr2	128220800	128220829	TGAAAGATATTGTTTTTACTTTAGCTTTTT	9	-
chr2	128493982	128494007	AACTTGAAAAACACTTCTGTGCTACC	3	-
chr2	128604258	128604285	CTGAAGAAAAACTTCTCTGGAGAAAAAT	9	-
chr2	128621339	128621366	AGTTCATAGAACTAGGGGACTTGGAAGA	14	-
chr2	128707761	128707787	AGAGTCTTCTGGTGAAGGCTGAGAAGC	15	-
chr2	129087858	129087877	TGGGGTATAGCTCAGTGGTA	3	-
chr2	130954538	130954557	CTGGCACTGCTTTCCTCCAG	5	-
chr2	131807886	131807912	GTGCTAATAGATTAGGATAAAATACTC	3	-
chr2	131807977	131808001	TTTAGTGGATGGTTGGCAGGATTAG	8	-
chr2	131808189	131808215	TTATAAGAAGTTTAGGAATATTTTTGC	6	-
chr2	131812911	131812933	AACGGTGTACCCTGCTCCCATCC	7	-
chr2	131842656	131842683	TTCCCATATACCCCCCTACCCCCACACA	4	-
chr2	132240477	132240499	ATACAGAACCTTTAATTGCAAAC	14	-
chr2	133012041	133012071	CTGATTGGATGGTTTAGTGAGGCCCTCGGAT	95	-
chr2	133012129	133012156	CCCCATGAATGAGGAATTCCCAGTAAGT	26	-
chr2	133012237	133012266	GGGCTGCACGCGCGCTACACTGACTGGCTC	70	-
chr2	133012292	133012336	TAGAGGGACAAGTGGCGTTCAGCCACCTGAGATTGAGCAATAACA	749	-
chr2	133012513	133012537	AATTTGACTCAACATGGGAAAACTC	3	-
chr2	133012572	133012602	GGTTGCAAAGCTGAAACTTAAAGGAATTGAC	197	-
chr2	133012656	133012683	ATGTGGCGGTGTTATTCCCATGACCCGC	12	-
chr2	133012713	133012744	CGGAGGTTCGAAGACGATCAGATACCGTTGTA	560	-
chr2	133012746	133012792	GAGCGAAAGCATTTGCCAAGAATGTTTTCATTAATCAAGAACGAAAG	743	-
chr2	133012840	133012895	ATTTTGTTGGTTTTCGGAACTGAGGCCATGATTAAGAGGGACGGCCGGGGGCATTC	3034	-
chr2	133013076	133013111	TTGTTGCAGTTAAAAAGCTCGTAGTTGAATCTTGGG	581	-
chr2	133013128	133013188	TTTAATGAGGATCAATTGGAGGGCAAGTCTGGTGCCAGCAGCCGTGGTAATTCCAGCTCCA	2679	-
chr2	133013590	133013618	CTGTGGTAATTCTAGAGCTATTACATGCT	27	-
chr2	133014840	133014863	CCGGTGCCGACGACCGTGTTTGCG	22	-
chr2	133015238	133015260	AGTGTGACCCACCCTCGGTGAGA	15	-
chr2	133036705	133036733	TTCACCCACTAATAGGGCATGTGAGCTGG	13	-
chr2	133037188	133037213	CCCCGTGAGGGGGTGGGGTGGGGTCC	4	-
chr2	133037405	133037435	AGGTAGCCAAATGCCTCGTCATCTAACTAGT	33	-
chr2	133038118	133038141	TAAGGGCTGGGTCGGTTGGGCTGG	26	-
chr2	133038448	133038471	GAGGCGTCCAGTGCGGTAATGTGA	19	-
chr2	133038673	133038717	CAGATCTTGGTGGTAGTAGCAAATTTTCAAATGAGAACTTTGAAG	34	-
chr2	133038878	133038901	GCAGTTGAGAGTGGATGGGAGCGG	50	-
chr2	133038905	133038935	GCTGGAGCGTTGGGCCCATACCCGGCCGTTG	149	-
chr2	133038979	133039019	CAGGATGGTGGCCATGGAAGTTGGAATCCGCTAAGGAGTGT	231	-
chr2	135405937	135405960	AGCCCCATCCTGTGCCCATAGAAA	10	-
chr2	136127963	136127991	ATGTTCTCACTCATAACTGAGAGCTAAGC	34	-
chr2	136283095	136283125	TTCAGTTCTTTCGGATATATACCCAGAAGTA	4	-
chr2	136598260	136598290	ATTTGTTTTCAGAAACAAGAATTGAGTTGAT	19	-
chr2	136610080	136610099	ACTGGATAATCTAGAACATT	3	-
chr2	136623784	136623804	ATATGAGACAGAAGGCATTCG	4	-
chr2	136716073	136716102	TGGTAGGAGAAGTCTACTTTTAGACTTCGG	6	-
chr2	137265178	137265200	CACTGGTCGTGTGACTCTGTGCC	16	-
chr2	142101553	142101583	TATTGTCTGAAAAAATCTTCCAGACTGTGGC	19	-
chr2	144652525	144652543	TTGCTTGTGTGGCTTGCCT	6	-
chr2	147363576	147363597	CTAGATGACTGGGTTGATAGGT	6	-
chr2	148730013	148730036	ATGGTCTTTTGTCCTTAAAGAAGT	3	-
chr2	150371667	150371691	CGGGCATGTGCCTGTCGTCCCAGCT	3	-
chr2	150426590	150426602	TGGATGCTGTAAA	5	-
chr2	150430131	150430155	CTTAATGGTTATTGTTAGTTTATAA	6	-
chr2	151325273	151325299	CAGATGCAGCCAAGGTCTGTGTTCAGC	9	-
chr2	152656970	152656997	TATAGGCAGTGAAAGTGACTTTAGAAGC	7	-
chr2	152658535	152658565	ATGATTTTAAGAATTTGGCTTAAAAATTGAT	8	-
chr2	153550998	153551020	ATGTTTTGATTGATTGCTTTTAT	4	-
chr2	154424097	154424115	ACCCACGGACTTTGGTCTG	3	-
chr2	157050228	157050255	CACAGTATCTGGCATAGTCTAGCTTCTT	11	-
chr2	160099430	160099456	TTTCAGTTTTTCCTTATGTATATTTTT	13	-
chr2	161130844	161130871	TTGTGTTTTTTTTTTCCAGCTGTATGAA	8	-
chr2	162467721	162467740	GCTAATCTTACAAAACTGAT	3	-
chr2	165570181	165570199	GACTTGATATTTGATGACG	5	-
chr2	165578984	165579012	AACCTAGATATTATGAAGGAGAAAGAAAA	10	-
chr2	169712403	169712433	TGCTTTAGAGCTGCTTCACAGTCTGACATGC	12	-
chr2	170677335	170677365	CTATAGTCCTAGCTACTCAGAAGGTTGAGGT	11	-
[truncated: 10,661 more rows]
