# Supplementary material for: Advancing the functional utility of PAR-CLIP by quantifying background binding to mRNAs and lncRNAs
Source: Genome Biol. 2014 Jan 7;15(1):R2. doi: 10.1186/gb-2014-15-1-r2 (PMC4053780; doi:10.1186/gb-2014-15-1-r2)
Supplement: Additional file 30 — Is a table of re-analyzed PARalyzer output for groups indicating all sites utilized by PARalyzer for the C22ORF28.rep2 library from [38]. [file gb-2014-15-1-r2-S30.gz › C22ORF28.rep2.groups.csv]

chr1	566752	566771	TAAGCTTCTGACTCTTACCC	11	+
chr1	566797	566831	CTGCTATAGTGGAGGCCGGCGCAGGAACAGGTTGA	5	+
chr1	567043	567070	TATCTCTCCCAGTCCTAGCCGCTGGCAT	6	+
chr1	567556	567585	CACGACACGTACTACGTTGTAGCCCACTTC	8	+
chr1	568396	568419	CAGACGAGGTCAACGATCCCTCCT	2	+
chr1	568445	568465	ATGGTACTGAACCTACGAATA	1	+
chr1	569905	569940	CACACTAACCATATACCAATGATGGCGCGATGTAAC	15	+
chr1	787320	787346	TACACTCTGGAGGTGACTTGACCTGTC	19	+
chr1	794600	794627	TAGAACACTAAGATACTGGTAACGTAGA	25	+
chr1	861328	861357	AAGGGGATCCTGCAGGTGCATCCTCCGATC	11	+
chr1	861372	861393	CTGCCGAATATCCTCCCCGGTG	1	+
chr1	861784	861807	GAGGTGTGATTCTGGGACGACAGC	3	+
chr1	862848	862875	CCTGCCCTGCGTGAGGGACGGCTCAGAT	1	+
chr1	866392	866420	ATGGACCTTCTGCTTCCCTTCCTGCAGAG	12	+
chr1	866835	866858	CCCACAAGGAGGTGAGAATGCTGA	24	+
chr1	870332	870354	AGGTGGGCGGGCGGTGCTGCAGG	17	+
chr1	873809	873831	CAGCCACGCCAGGGTGCTAGCTC	12	+
chr1	874457	874479	TATCAGCAGCGACTGCTTTTCAG	4	+
chr1	879796	879822	CTGGGACTGGTCTCGGTCTGCTGACGT	21	+
chr1	879867	879897	GTGGGGCTTCAGCAGCCACACCAGCCCAGCC	3	+
chr1	897888	897912	GGAGGGCATGCAGGTGGCTGAGGGC	10	+
chr1	899457	899487	GAGTGCCACGGGTGTGTTGACTTCCGGCAGA	13	+
chr1	899496	899524	TGTATGCTGTGGGCGGCTACGACAGCTCC	9	+
chr1	900441	900496	GGACCAACAAGTGGGTGGCCGCATCCTGCATGTTCACCCGGCGCAGCAGTGTGGGT	65	+
chr1	936272	936298	GGGGCGATGACGCAAGCCTGCTGGGAT	4	+
chr1	936567	936590	CTGGCCTGGGCCCGGGTGTGGAGA	6	+
chr1	937181	937205	AAGCCGCGGGGGCTGGGCGGGCGTC	37	+
chr1	937763	937791	TACCTGTTTTCTCATCTGTAAAAGGGAGC	17	+
chr1	938793	938814	TATCTCCCATCCCCATATCTTG	7	+
chr1	939174	939200	CAGGGAGAGTGACCCTTCCCTCCTCAC	10	+
chr1	939835	939861	CTGGGTGTTTGCTGGGATTGTAGTGAC	2	+
chr1	941643	941665	GGGACCCTCCGCCCTGTCTCAGG	13	+
chr1	943841	943887	ATGTTTCAGATGATTCTTGTCTCTGGAAGCCACACAGAGCCAGTTGT	11	+
chr1	949198	949223	GAGCCCTCAGTGCCTTCTGTGCCTGG	2	+
chr1	955543	955567	CGCCTGCGCCATGGCCGGCCGGTCC	8	+
chr1	967641	967661	CGTAGAGATGTGGAGGCCTCC	1	+
chr1	976804	976832	CGAGCTCTGTGGGCGCGCGGCGACAGCGT	8	+
chr1	981881	981907	CTGGCTCCCAGCAGTACCGCACACAGC	34	+
chr1	982932	982961	CTTGCCTACTCCCTGCCACAGCTGGACGAC	4	+
chr1	984621	984647	ACACAGGTTCGGGGCCGGCGGTGCTGA	4	+
chr1	985009	985031	CAACCAGCGCCTGGAGCTTGGCA	6	+
chr1	986781	986798	TCCGGGGCGGGCGGGGTG	1	+
chr1	988461	988491	ATGTGTGTACTGGGGCATCCAAGCCCCTGGT	34	+
chr1	989164	989194	CTGAGCCTGCGCACTGAGGCCACGCAGGGGC	6	+
chr1	989249	989275	TTGTGGACGGGCACCTGCAACTGAGCT	10	+
chr1	990797	990818	GTGCTCTGGGCCCTGCCTCGGC	15	+
chr1	1167737	1167755	CTCTACCTGGCGCGCTGCG	8	+
chr1	1168131	1168147	ACTCCTTCGCGCGGCTG	2	+
chr1	1168322	1168350	GCCGACCTGGTGCACTACCTGCGCCTCAG	2	+
chr1	1168765	1168787	GGTCGCTGCGTCCCGGTCTGCGT	15	+
chr1	1169029	1169051	CAGTGACTTCGTGGTAAATGTAA	4	+
chr1	1170122	1170149	TCTGGAGTTTGGAATTGCTTGAGGAACC	1	+
chr1	1174416	1174443	CACCTGGGTACATAGATTTTTACAAAGC	3	+
chr1	1221469	1221498	GCTCCCGCGGGAACCGCCTCAAGACGACGT	5	+
chr1	1243981	1244001	CTGCGCTGGAGGCCGCCTCTG	1	+
chr1	1244909	1244932	CCTGGCCACTGGCTGTCACCGGCG	7	+
chr1	1250242	1250264	GGAAGTCTCGCTCCCGGCAGCGC	11	+
chr1	1252949	1252974	TGGAGGAGCAGGAACGGGGCAGAAAC	2	+
chr1	1253167	1253192	CCTAAAATCTTACACACCTAAGGGAA	2	+
chr1	1274745	1274769	AGCGGGGCAGGGCTCCTGTCAGTGC	38	+
chr1	1277736	1277754	TCCTTACTGGAAGGAGGGG	5	+
chr1	1292271	1292301	GGCACCTGCCCTTGAGTGGGGAAGCCAGGGC	20	+
chr1	1295029	1295045	AGGGGAACCTGCGGCTG	2	+
chr1	1336058	1336084	TCTGGAAACCCCACCACACAGCTGGTT	1	+
chr1	1336902	1336926	GGGACAGTTGTCTGCTAGGTGTTGC	11	+
chr1	1337267	1337296	ACCAGAAAATGACTCTAAAAACTGAAGAGT	27	+
chr1	1357586	1357603	CCTGGTCTGGCCTCCCCC	1	+
chr1	1408128	1408149	AATGGCTAGGAGTCTGGAACGT	9	+
chr1	1408178	1408199	CAGTGGTTCTCAACTCTTGTTT	1	+
chr1	1413780	1413806	TGGTGTCTGACCTCCCTCCCCGGGGGC	19	+
chr1	1413908	1413932	ACACACTAGTCTGGGCACGGAGTCT	13	+
chr1	1422974	1423004	TGGCTGGTGTGTGGGTGAAACCTGCAGGGCA	10	+
chr1	1430902	1430926	AGGCCATGATGGACGCCTGTGTGCA	18	+
chr1	1431478	1431505	ACGGAACCCGGCAGGGGTGTCTGAGGCC	43	+
chr1	1439321	1439349	CAGCAGAATTTTTTTTGCATTGCATTGCA	10	+
chr1	1446215	1446242	CTCAGTCGCCCAGACTGGAGTGCAGTGA	3	+
chr1	1446499	1446527	TTAAAGGGAGCAGGAGTATGGGCCAGAGT	18	+
chr1	1447112	1447138	GCCCGGGCGCCGGTGCCGCCTCGGGTG	11	+
chr1	1447735	1447761	CGAGGGCGGCGGGGACCGCGGGTTGGG	1	+
chr1	1465400	1465428	TCTAGCAGTGCTTTTGAATGAACGTGTGA	2	+
chr1	1467348	1467371	ATAAAAGGGTTTTGAATTTGGTCG	5	+
chr1	1478694	1478713	CCCGGAGAGCTGCATGCTCT	1	+
chr1	1552796	1552826	CGGAAGTCCTCCTGCCCTCTGAGAGCTTGCA	37	+
chr1	1558016	1558044	GTTGGGACTCAGCCCCGCTTCAGGACCCC	37	+
chr1	1558638	1558666	AGACTGCGGGCCTCCTTGGGCCCTAGGGC	16	+
chr1	1561258	1561281	ATGGGCAGGTTAGGGCCTCCCTCT	9	+
chr1	1562254	1562281	GAGACGGGAACCTGCGTGTAGCAGTCGC	28	+
chr1	1565996	1566021	GCTGTCTGCCTGGGGGACCGGGCGCC	5	+
chr1	1566853	1566883	CCTCACGCGCTACCCTCCACGGGGCTTCCCG	6	+
chr1	1604753	1604781	AAGGCCCAGCTCAGGGAGCTGAATATTAC	4	+
chr1	1651871	1651898	TGCCCAGGCTGGAGTCCAGCGGCGCAAT	1	+
chr1	1686493	1686519	CGTGATCCGCCCGCCTCGACCTCCCAC	2	+
chr1	1723396	1723412	TTGGTTAAGGGCCCATG	1	+
chr1	1856845	1856864	CAGAGGGCTGCAAACCCTTG	6	+
chr1	1986889	1986912	CATCACCAGCGTGGACGCCGCCAC	3	+
chr1	2000841	2000871	AGAAAGTTCCTGGGGCTCCACCAACCAGAAC	8	+
chr1	2024104	2024132	ATGGATTTTAGCTGGCCTGTTTTTGTACA	3	+
chr1	2024427	2024454	AGGTGTGGGGACCGGGTGCCACCTCACC	33	+
chr1	2069280	2069300	ACCCACCACAGCCCCGCTCTG	5	+
chr1	2074910	2074933	AGTGCAGATGCACCCCTTTACTCC	12	+
chr1	2087497	2087513	GTCGGATTACACTCCTG	3	+
chr1	2108466	2108493	GAAGAGATCTGCCTTTGGTTCTAACTGT	3	+
chr1	2112902	2112931	AACGCACTGCTCTGAGAGGCCAGGACGTCC	5	+
chr1	2115817	2115844	TCTCAGCTCGACAACAATTTTTCTGACT	5	+
chr1	2161025	2161052	TGGGGCTTCGACTCGGCCAACTGGCGGG	2	+
chr1	2161430	2161457	TGGTGTGTGGGGAAGGCCCGCAGGCCCA	21	+
chr1	2161935	2161959	CTGGCGGCCTGCGATTTGCTTTGGA	1	+
chr1	2180563	2180593	CACCCTGATGGTCGGCTCTGAGTTGGAGGCC	1	+
chr1	2191747	2191772	CTTTGGTGAAATGTCCCTTCTGATTT	10	+
chr1	2195645	2195675	TTTGCGTAGGTATAGAATTATAGGTTGACTT	6	+
chr1	2199475	2199505	AGCAGGTTCCCACAGGCCAGGGCACTCCCAA	1	+
chr1	2202512	2202541	GCGACTTGGGCCCACCCCAGAACTTGGGGT	6	+
chr1	2208010	2208036	AGAATTGTGCATGGATGGTGAGAAAAC	6	+
chr1	2215820	2215847	AGTAGAGGCGGAGCTGCCCTCAGACCTC	14	+
chr1	2221578	2221602	AGGGGTGGAGTCCTTGGTCTTAAGA	5	+
chr1	2222687	2222703	CCCCTGGGGGACCTCTG	3	+
chr1	2224105	2224130	ACATGACCCTTGCCTAAGGGAGGGAG	4	+
chr1	2226247	2226277	TGGGCTGGGGTCTGCGCCAGGCAACTCCCAC	7	+
chr1	2230110	2230130	TGGGTGCTGCTTCCAGGCAGA	1	+
chr1	2233358	2233388	TGCTGTCCTGTGGGGTCTTTGGCAGTAGAGG	37	+
chr1	2233403	2233425	CGGAGACTGCCCTGTGATTTTGC	12	+
chr1	2238330	2238350	CAAGCGAGTGTTTGTAACCAT	1	+
chr1	2239201	2239225	CTTTCTATTCCCCAGTGAACTGAGG	31	+
chr1	2239641	2239670	ACCCGCGGCAGCTGCACGCGCTCACAGAAG	5	+
chr1	2239693	2239718	CAGACGACCTCGGGGCAGTGACGAGC	13	+
chr1	2240101	2240129	TTAAGTGTGTTGGCGTGCTTCTGTGTGGC	44	+
chr1	2241055	2241082	CATGTGCGTTTCCCATGTGACCCCCTCC	7	+
chr1	2241536	2241563	AAATGCCTGATTTAAAAAGAAAAGAGCT	7	+
chr1	2312795	2312813	TGGCCATGGTCTGCCCGTG	6	+
chr1	2324605	2324627	TTGGACTGGTTTTATCTCCCTTT	10	+
chr1	2325095	2325114	CCTGGAATAGCCTGTCCTAG	1	+
chr1	2325495	2325519	AGGACGAACAATGTGACGGGTGGCT	4	+
chr1	2325576	2325601	GTGTAGCCTCTATTTAAATATGGAGT	4	+
chr1	2327264	2327294	ATGGGAAACCTTCGGTGGTGTACAGATTTTT	1	+
chr1	2330860	2330889	TACATTGTGACCTATGCCTTGGGGATCTAC	47	+
chr1	2333314	2333340	GACACAGCCTGGGTTTCTCTCCAGATC	38	+
chr1	2334760	2334801	TTCAGTGACGTTCAAGTGTTTCTCACGGATGGAATTCTAGTC	58	+
chr1	2335286	2335336	AAGCTGGCAGGGAGCAGACTGGCTTTGTAGGTTCAGCACTCGGCCCCCCAC	23	+
chr1	2336470	2336486	CCCCAGGACCTGGCTCG	1	+
chr1	2382861	2382877	TCAGTGCCGCCCCTCTG	2	+
chr1	2425105	2425124	GGCTGGCGGGAGCTCCCCGG	1	+
chr1	2567764	2567788	AAAAGGTTTTTTTTTTTTCTTTTTT	3	+
chr1	2571901	2571922	GGGACTGTGCTCATCAGGGCCC	1	+
chr1	2815215	2815234	CCATGTGTCTGTCTCCATGC	9	+
chr1	3003561	3003585	AGCCTGAAGTCCAAGTGAGGGAAGT	8	+
chr1	3019787	3019812	TTTTTTCAAAACAAAGGGTCCCCGTG	1	+
chr1	3083688	3083704	TACTACTACTACCACCG	3	+
chr1	3179970	3179997	ATGAGACCACCTGTTGGTGGTGGGAACC	42	+
chr1	3258692	3258705	CTCGTGCCGGCGTG	2	+
chr1	3328779	3328799	CATTCTTCCCGCCACCCGACG	3	+
chr1	3347541	3347564	TGAGGACAGCCTGGCCGGGAAGTC	13	+
chr1	3360049	3360076	TATTTTTCTTTTTTTGAGAGGGAGTCTT	2	+
chr1	3394495	3394524	AGTGGAAGAAACCGGACTTTTTCGAAAAAT	18	+
chr1	3432214	3432232	CACTCCGAGCCCCTCCGCC	1	+
chr1	3545583	3545611	TGGTATCTCGAGTGCCTGCAGTTGCAAGT	44	+
chr1	3587434	3587456	CCAGGCGGGTGCTGGGGCTGCAG	12	+
chr1	3624117	3624146	AGTTCAATCTGCTGAGCAGCACCATGGACC	17	+
chr1	3691432	3691448	CACCCCCCCCTCCCCTG	1	+
chr1	3784544	3784573	AGTCCCGATTTCAGAGCAAGTCTGGCTATC	3	+
chr1	3801547	3801573	CATTTATTTCATGATTCAACCTGATAC	3	+
chr1	4158639	4158660	ATGCGTGGTGCTGTTGGGTGGA	1	+
chr1	4221942	4221962	ATGTGTGTGTGTGTACATTGC	1	+
chr1	5143640	5143659	GAAGTGAGAATGTTGGTGTG	9	+
chr1	5222787	5222805	AGAATACCCTACTTTTTTT	2	+
chr1	5389957	5389977	CTCCCAGTGGCCATCTCCTAG	1	+
chr1	5620830	5620849	GTGAAGATGCGGAGTACCTG	2	+
chr1	6106835	6106861	TCTGCTCTCTGGACAGGTGTCACCATT	24	+
chr1	6224188	6224204	TCCGCAGATGTTTCTTG	1	+
chr1	6409525	6409541	GGTTGGCGGGGGACTCG	3	+
chr1	6518288	6518318	AGCTGGTCTCAAACTCCTGACCTGAAGCGAT	23	+
chr1	6562128	6562145	ATGCCTGGGCAGCTGCTG	1	+
chr1	6640859	6640887	GTCCTCCCTGCTGGCTTCGCTGAGATCTT	13	+
chr1	6640936	6640965	AGGGAACCGGGATCAGGTGCTCCTGGCAGC	42	+
chr1	6642708	6642728	AGCCTGGCAGTGTGGGCTTGA	3	+
chr1	6642833	6642857	CTATTTGTCTAAACCTTCAGCGTCC	15	+
chr1	6646783	6646807	CATTCCGCCGAAGGATGGAGCTGCG	13	+
chr1	6649241	6649270	CAGCTGCTGTCCCCGAGGACTGTGACACAT	30	+
chr1	6680208	6680234	GCTCCCAGCGACCCCTGCTCGGGCTGG	17	+
chr1	6682331	6682350	ACAATGTGGCCACTTCTCTG	3	+
chr1	6682774	6682797	GAGTGATAGGGTAACATGGGCCTT	12	+
chr1	6683581	6683608	ACAAGCTTTTAAAGGTGCATTTAAGAAT	3	+
chr1	6683834	6683862	TTAGGCACGACCCATCTGTGGTTCCTGGT	6	+
chr1	6688432	6688462	AAACCGAGAGGACTGAATGTCCACAGCTGTC	3	+
chr1	6692601	6692626	TTGCTCCAAACAAAATGGAAACCAGT	3	+
chr1	6693348	6693378	ATCTGTGAGCATGACAAGCTTATCCTCCCAT	4	+
chr1	6693379	6693404	GGTAACAGAAGTCCAGGCTGAGGCTG	10	+
chr1	6712211	6712229	TTCAAGCAACTCTTCAATG	4	+
chr1	6809546	6809574	TCTTCTTTTGAGATGGAGTCTCACCCTGT	7	+
chr1	6852641	6852670	CTGGAGGATTGTTCATTTACTTCGAACTGA	5	+
chr1	6867235	6867259	ATTGTGGGAAGAATTAAGGAGAAAA	31	+
chr1	6874354	6874376	ATGAAACCCATCTCCTTCTCTTC	1	+
chr1	6876148	6876175	CAGAGTTTTGGAGATTTCACTAGATGAC	4	+
chr1	6886031	6886052	ATGGCTGGGGTTGCTGGTTTTG	5	+
chr1	6894248	6894271	TACTTACTTTTAAGTTGTACAATT	1	+
chr1	6895529	6895557	GCTGAGTGGATTTAGGCTTGAGCTGGAGT	5	+
chr1	6897612	6897633	AGCTTGAAATTAAGCAGAATGT	1	+
chr1	6903931	6903961	TTAAAAAAGACACCATCAGGTGTCAGCAAGA	5	+
chr1	6909574	6909597	GAGGGGAGCTGGGAGAGTTACAGA	5	+
chr1	6913229	6913257	AAAGAAAGGAGAAATAAGATGGTAAATGT	2	+
chr1	6931725	6931752	TGGGGTTCAGTTACAGTGGAATCTTTTC	2	+
chr1	6932048	6932078	CTGTATTAAAATTCATTTCAGTTTTAAAATA	5	+
chr1	7030851	7030878	GACAGATGGAGAACAGAACAGACCCAAC	7	+
chr1	7061444	7061471	TTTTCAGAGCTGAGGAGCTCACCACTTT	4	+
chr1	7069473	7069500	CAGTGGCCAAGGAAAGCCCTTGCCTGCC	3	+
chr1	7078410	7078434	TGGTGGCTCGCAGTGCTTATGATGT	34	+
chr1	7117350	7117379	CTGCAGTGTGCACAGGAGCAGCCCTGGGAT	13	+
chr1	7150450	7150478	CTGAATTTTCCTGATAGTCAGGGCAGGAG	4	+
chr1	7181732	7181753	CTCTTCCACTGTGCCTGCTGAG	9	+
chr1	7279163	7279192	GCTCTCTTACGAAGGTGAAGTGTCTCCCCT	11	+
chr1	7332535	7332565	AAATTCTCAATTTCAAAACTTACTGTAAAGC	18	+
chr1	7395973	7395999	TGGGTGTCTCAGAGGCATAATTATTTA	12	+
chr1	7482019	7482048	TGCGCCGTGGCTGGGGGAGTGGAGGAGGGC	3	+
chr1	7834652	7834678	CTAATCAGCTCTCTCTTTCTGTGGATT	26	+
chr1	7836721	7836750	TAAGGAAATTCCCTTCTATCCTTAATATGC	3	+
chr1	7837285	7837307	AGACGACCGTGCAGACGCACTGC	20	+
chr1	7840969	7840991	GGAAAAACTTTTCTTGTATGCAT	6	+
chr1	7870561	7870587	ATTGAGTCAATGACCAAATCATCATTC	8	+
chr1	7876548	7876577	TACATAAAGAACGCTCAAAACTCAAGAAGA	3	+
chr1	8022824	8022848	CTTGTAAACATATAACATAAAAATG	5	+
chr1	8025430	8025458	GTAGCCGTGATGTGGTCATTTGTCCTGAT	12	+
chr1	8030546	8030572	AGGCAGAGTTGGGGCTGCCAGAAGTAA	6	+
chr1	8032225	8032249	CAGATGCTACTGAGGGGCCAGGTGT	2	+
chr1	8044753	8044781	TCTGTCACCCTTTGCTCTGCACAGTTTTA	50	+
chr1	8044977	8045019	CGTGTGGAAAAAGACGGCCTGATTCTTACAAGCCGGGGGCCTG	34	+
chr1	8045040	8045068	CTTGCAATTGTTGAAGCCCTGAATGGCAA	25	+
chr1	8045079	8045105	GCTCAAGTGAAGGCTCCACTTGTTCTT	19	+
chr1	8045125	8045150	TGCGACGATCACTTAGAGAAACAGGC	2	+
chr1	8045290	8045314	TCTATACATTTCTAAGCCTTGTTTG	9	+
chr1	8064924	8064948	TTAGAGGCTCCTGGGCTGGGATGAT	8	+
chr1	8077195	8077216	ACAGGGTTTTTTTTTTTAAAGC	1	+
chr1	8142070	8142092	AACGTACCCTAGGCTGGGTGTGG	3	+
chr1	8250216	8250238	AGGGACCTAAGGGAACTTCAAAC	2	+
chr1	8268816	8268834	TTCCCCGGCTCCTCCACCA	1	+
chr1	8602745	8602764	TTGTAGATGGGAGTCTCACT	8	+
chr1	9053828	9053857	AGGTGTGCGTCACCATGCCCGGCTACTTTT	3	+
chr1	9218776	9218802	GGCTCACGCCTGTAATCCCCGCCCTTT	1	+
chr1	9397867	9397882	CTCTCCTGGGACGCCC	1	+
chr1	9409305	9409322	ATCCCGTTTTTCGCTCCT	5	+
chr1	9415909	9415929	TTTGCCTTGGGAGTCGGTAAG	2	+
chr1	9638439	9638463	CTGTGATGTGTGACCGGTGCACACC	23	+
chr1	9663451	9663479	AGGAAGTTCCCGGCCTGGGGGCTTTATCC	2	+
chr1	9664115	9664143	AAAGAGCCCATCTGAGAGAAGGACGTGGT	1	+
chr1	9665871	9665889	CTCCTGCTAGAGCCCACCC	1	+
chr1	9674164	9674191	AGCCCCTCCGCTGTCCCACCCTGGGCCT	1	+
chr1	9750108	9750129	CGAGGACGCGCCTGTTCGGGGC	7	+
chr1	9849126	9849145	ATTCCCTGGTTAACAGACGC	1	+
chr1	10093343	10093361	CTACCGCGCCACTATCACG	4	+
chr1	10099505	10099535	TGGGACAGAATCTCTCTCTGTTGCCCAGGCT	6	+
chr1	10132781	10132811	TGAGCTGATGCTTGATATCCAGGACTGTCTT	1	+
chr1	10152324	10152348	CCAGGCCGGAGTGCCGTGGCACGAT	1	+
chr1	10162617	10162641	CGCAACCGCGCCTGGCTAATTTTTG	20	+
chr1	10204337	10204362	GAATAGGCAAAGTAACCTCGAATTTT	6	+
chr1	10204943	10204966	GGGTAAGATGGATCCGGCTGTTTT	1	+
chr1	10239496	10239526	GACAGACCCCGTGCGGCTGCCCTCTGGCACC	3	+
chr1	10270770	10270798	CCTCGATGCGGTGCCGGGCTGCTGCGTGA	14	+
chr1	10286033	10286051	CTAATTGGATAACTGTGGT	1	+
chr1	10286440	10286463	TAGGTATTAGAGATGTTAATGTTT	28	+
chr1	10322376	10322402	AATTGATTTTTTTGTAGAGATGGAGTT	4	+
chr1	10354580	10354609	GCTTTGACCTTATCAAAAATTAGGTCTTGT	3	+
chr1	10355730	10355753	AGATGCTGAGCGGCGCCAGGACAT	18	+
chr1	10356683	10356711	AAATGGCAAGAGGGTGTCCCAGCCTGTTC	16	+
chr1	10363811	10363837	AGTCTTGCCACTGATCGGATCTCAGGA	5	+
chr1	10364057	10364085	AAAGCAGCTTCGTCGGCAGAATGTACCTC	29	+
chr1	10367804	10367831	ATTCTATTGAAGTTATGTAATGATCCGA	17	+
chr1	10369066	10369091	TTGAGTGACTCTGCAGGTTTTCTTTC	14	+
chr1	10370927	10370951	AAAGTGGCCTCTCATTGCTCTTAGC	19	+
chr1	10397438	10397461	CAAGCACTTTGCTGGATGGTAAGA	23	+
chr1	10398675	10398694	AGTGAGTTGACCTTTGTCCT	10	+
chr1	10414462	10414486	GAAACCTGTGAAGAAAATCTAAGTT	1	+
chr1	10418627	10418656	AGACCTCTGGAGGCTGAGGCAGGAGAATCA	32	+
chr1	10438398	10438421	CCAGGTCATCTGGCTTCCGAGATC	9	+
chr1	10439993	10440018	AAACGTGCTGACGGCAAGGGGCAATG	5	+
chr1	10440908	10440937	CAGGAATGTTTTAATTTGTGCTTCCTTAGT	24	+
chr1	10441494	10441519	TATACAGACTGTAAATATAGTTCTTG	8	+
chr1	10461568	10461597	TTTGTAACCAGTATGCCACTGTTTTTCAAT	36	+
chr1	10463149	10463173	GACATCATCATTGACGGAGGAAATT	8	+
chr1	10475227	10475252	CTCCCTTGACTCTTCTCCCCTTTTGA	1	+
chr1	10475667	10475694	TCCTGTGTGTGCATTTGGGCCAGGAGAG	1	+
chr1	10490875	10490902	CCGGCGGCGAGAGGCCACCTTCTGGCCT	6	+
chr1	10502496	10502521	CAGGTAGAGCCACCTAGAAATGCATA	29	+
chr1	10564098	10564127	CAGGATAATTGTAATTTAAAATATTTTAGC	10	+
chr1	10593801	10593831	ATGTATTTTTAAGCCATTATGCATGTTGGAT	7	+
chr1	10598950	10598977	TCCTAGCAATGTCACTTCAGGGAATTGC	3	+
chr1	10655518	10655538	GGGGGTTGGGAGCTGGTGGCT	1	+
chr1	10684448	10684474	AGCAGCAGAAGATCCAGGAGCTTGCCC	28	+
chr1	10690735	10690765	ATTTGTGTGATCATGTATAGACCTCAGAACG	10	+
chr1	10695556	10695582	AGCCTGTGGGCTGCATTCCAGGAGGAA	21	+
chr1	10736744	10736759	CCCCTGGCCCGGGGCG	1	+
chr1	10739123	10739142	TCCTCCATCACTGCTCCCTG	2	+
chr1	10782904	10782921	ACTCTCCCCCCCAAAAAG	1	+
chr1	11020844	11020858	AAGGCCGGTGAAACG	1	+
chr1	11076901	11076921	ATAACAAAAGAAAAATGGATG	2	+
chr1	11078792	11078820	CAAGAAAGATCTTAAGACTGGTCATTCAA	33	+
chr1	11080512	11080537	CAGAAAAGTGTTTGTGGGGCGCTGTA	17	+
chr1	11080683	11080709	CGGCCGGGCGTGGTGGCTCATGCTTAC	21	+
chr1	11081981	11082004	TTTGAAAATCGACTGAAATATCAC	6	+
chr1	11082381	11082399	TAATATGGGTGGTGGGATG	5	+
chr1	11082434	11082462	TGGCTGCCGCCCAGGCAGCACTACAGAGC	3	+
chr1	11083051	11083075	AACGGAAACCATTGATTAGAACTAC	3	+
chr1	11083418	11083441	ATTTCATGGAGTCGTATCAACGCT	24	+
chr1	11083748	11083773	CCACATTAGATGAATGTGTTAAGTGA	1	+
chr1	11084407	11084435	CCGGCTTTTTCTTAGTGCCTCTGTGCATT	39	+
chr1	11084713	11084743	CTGTCTGGAAGTGTTAAGTGGAATGGGCTTT	18	+
chr1	11084747	11084770	CTCCAGGAGGTGGGGGAATGTGGT	9	+
chr1	11084962	11084992	TAATTAGATTATGATAAATAGGTTTGTCATT	3	+
chr1	11085327	11085351	ACTGGTCATAGAAGGCTTTCAATGT	3	+
chr1	11087483	11087508	GGTGATAGTCTTTTCAGGGTGCCCAT	20	+
chr1	11090171	11090198	TGTCTCCTACCCAGTCCTCCTTTCCATC	23	+
chr1	11162116	11162145	CACCCATTAAGTCTTCAATAAATGTTCAGC	4	+
chr1	11188353	11188371	TCCCGGGCCCTCTGGGACG	1	+
chr1	11333811	11333836	TCCCACGGTGTCCTGGATCCCAGGCT	9	+
chr1	11344912	11344937	TGATAGACCAGTTTGGAGGATGTTGC	2	+
chr1	11346886	11346916	ACTGAGAAAATCACTGCTTTTGGATAGGAAT	1	+
chr1	11347122	11347150	CCCATTTGTGTGTTTCCCATCTGTGGAGC	3	+
chr1	11347466	11347494	ATTTCTGGGCCAGAATTGCTCAGTTGCAT	4	+
chr1	11362194	11362220	TTGGAGGAGACGCCTTCCTTCTCTCTT	2	+
chr1	11400247	11400266	GGCGTGGAGCCTGTGGCTTC	5	+
chr1	11724301	11724320	TGGGGATCCCAGGTTCGTCT	1	+
chr1	11790762	11790781	CTGGGAAGGCCTGGCGGGGA	7	+
chr1	11807217	11807242	ACCGGTTGCTGTTTAGAGAACAGAGT	6	+
chr1	11883810	11883833	ATGGCGTAAAGGTGCCAGGAATCG	7	+
chr1	11892383	11892408	TAGCAGACACACTGATTTCCAAGAAT	5	+
chr1	11943900	11943915	CCTACCATGAACTCAC	3	+
chr1	12024283	12024311	CTGGGGGGCTCTCAGTGCAGATGGCTACT	1	+
chr1	12024320	12024342	TCCGAGGACTACGTGGACATTGT	8	+
chr1	12056292	12056318	AATTGCTTCCTGCGGGTAGAGGGCACA	10	+
chr1	12058767	12058792	AGCAGGAAGAATAGGGCTCCTGCTCT	30	+
chr1	12060219	12060241	CATGCAGTTGCAGTCAGTAGGCC	9	+
chr1	12064071	12064100	GAAGAGCGGCAAGACCGACTGAAATTTATT	2	+
chr1	12065892	12065922	CATTGAGTTCCATTTCTCTCTCGGATGGACC	7	+
chr1	12066709	12066736	ACATCCAGGACCTCCATGGGCATTCTTG	5	+
chr1	12071934	12071961	TCAGGATCTCAGCATTGCACAATGCCTC	17	+
chr1	12072909	12072936	GTTGGATCGCTTCCTAGAAATAAGCAAC	2	+
chr1	12082203	12082228	GAGACGTCCTCAACTTCCTTGAGCAC	10	+
chr1	12087383	12087408	AAATCGGGCTTCAGCTCCCAGCATTT	24	+
chr1	12089694	12089720	AAATGGGCCGAAGGGCTTCCCAGAGGG	2	+
chr1	12092037	12092064	CCCTGGGGTGGAGGGTGAGGGATTCTGT	15	+
chr1	12202994	12203015	ACCCTACTCTCCTCTCTCCCTG	3	+
chr1	12337282	12337306	ATGAATGGTTCTCTTGGCTGTTTAC	7	+
chr1	12343092	12343120	TTAAAGTTTCAGGACTTTGAGGTGGAATT	1	+
chr1	12429569	12429594	GACTGAAGTGAAGCCCATGACTTCAT	6	+
chr1	12466211	12466236	CAGGGTGCGGGGAATTGGGACTAAAG	4	+
chr1	12557792	12557821	CTTAGATCTGGTCAAAGAATTCCTTGCCCC	2	+
chr1	12568844	12568865	CCATCCTGAGATGCAGCTGGGC	8	+
chr1	12568990	12569018	AAATAAACTACGCAAAGAGCCTCTACTAT	4	+
chr1	12569970	12569998	CTGTTGCAACAAATCAGAAATCCACATAA	7	+
chr1	12638779	12638798	GTGTGGAAGGGCAGCACTGT	1	+
chr1	13810454	13810473	TTTATTACAACTACTTCTAG	4	+
chr1	13943367	13943395	ATCCTGTGTGAGCCTCTGGTATGAGAAAT	6	+
chr1	14085056	14085083	AGCATTTTTCTTTCTGTTCTAACCTGTT	10	+
chr1	14103851	14103870	CAGAGTGATTCTCTTGAATA	4	+
chr1	14105694	14105720	AAATTCTTCTGTCGTAGAAGAGAATGG	5	+
chr1	14106996	14107019	TGTAGAAAACCCTGCAGATGGGAC	8	+
chr1	14113408	14113429	TGTTGTAGGTTTCAGGGATGAC	4	+
chr1	14397926	14397943	GTACAAAGGGTTGCTACA	5	+
chr1	14414443	14414460	GTAATGGTGGACTCATAA	3	+
chr1	14507103	14507125	CAGAAATTCTCTATGGAGAAGGT	18	+
chr1	15021751	15021777	CAACATGGCCCTGGGGATAGCTCCAGC	34	+
chr1	15064447	15064471	CAGTGGTAATGTAAGAATAGAAGCG	3	+
chr1	15115016	15115042	TAAGGTTTTCTTTCTCCTACCTCAGGC	18	+
chr1	15132294	15132320	TAATAATAAATTAAAATCTGGCTAGAT	5	+
chr1	15232614	15232643	GATCATGCCACTGCACTCCAACCTGGCCAC	25	+
chr1	15393535	15393559	GACCAGTGGGACCCTGGCCTGAGTC	27	+
chr1	15393990	15394017	TCTTTTGCTTCTGCTCGTCCTTAACAAC	11	+
chr1	15462743	15462770	CTTTCTACACAGACCCAGTAACAATCTG	1	+
chr1	15485340	15485361	GTTTTCCGCTGGATTTTTAAAA	1	+
chr1	15711747	15711766	TAGGAGAGGAAAGTAGAATT	2	+
chr1	15736454	15736476	CCGCGCGGGCCACCATGGCCACG	6	+
chr1	15736704	15736720	CTTCAACCCCTACACCG	4	+
chr1	15747616	15747646	ATGTAGATGAGGAAATTGAGGTCTGTGGGGT	21	+
chr1	15752371	15752398	GATGCCGGGCGGGACGGCTTCATCGACC	7	+
chr1	15756068	15756095	AGAATTGGCACCTTCCTAGGGAAGGAGA	36	+
chr1	15756154	15756184	ATGCGCCAGGCGGTGGGCAGCGGGGGCCTGT	2	+
chr1	15756381	15756410	CTGTGTGTGGTGTCTGTTGCTGTGTCGTGA	13	+
chr1	15756579	15756604	TTTTTGGCCTTAGAATCTGCAGAAAT	30	+
chr1	15863103	15863132	AATCCTTTTTTCACTTCCCTTTTAATTCTG	2	+
chr1	15895701	15895727	AACAATTGTATTTTGAACACTGTTACC	1	+
chr1	15897115	15897142	GATTGGCAATGTTCCTGGCAGATGTTTC	8	+
chr1	15897997	15898025	AGTTTGTCAAGGAGGATAATTATGCTTGG	25	+
chr1	15953168	15953191	TCTATGCGGAAAGACCTCTCACAG	9	+
chr1	15975371	15975398	AAGGAAAATTAAAGATTTTAGCAGAAAA	3	+
chr1	15988396	15988415	GTCTGATGAATTTGTCTATC	2	+
chr1	15992610	15992636	AACAAATTAAATTCAAAGCCTGTCCTT	3	+
chr1	15992978	15993008	TTTTAGATGTTTATGTTCTTTGTTTTACTAT	11	+
chr1	16044446	16044471	GTTCCAGGAGAACCTGGGCCTGCTGC	2	+
chr1	16044906	16044935	AAGCTGGGTGCCGTCCAAGGTGGAGGACAT	2	+
chr1	16053569	16053592	TCCACTCCACCCCGCCTGCAGCCA	5	+
chr1	16056314	16056341	TCAGCCATGATCAAAGGCTGTCGAGAAC	5	+
chr1	16058917	16058947	ACGTGCCATGAGGATTGCCAGACCAGCTTCT	22	+
chr1	16058983	16059013	AGCGCCGTCTCCACCGAGCCGGGCAAGGAGT	23	+
chr1	16060959	16060985	CTCGCCAGATGCAGGGGGGCGGGCAGC	11	+
chr1	16063030	16063052	GCTGCCTGGCCTGTGTCTTCACC	5	+
chr1	16065101	16065122	GACAGCTGGCTGGTGGCCCTGG	2	+
chr1	16094276	16094292	CCTCGCTGCTGCACCTG	3	+
chr1	16154872	16154903	ACAAGCTGCTGGAGCCAGTTCTGCTTCTCGGC	28	+
chr1	16164107	16164126	GGCGAGCTCATTGCCCGGTG	6	+
chr1	16174623	16174645	AAGATCATCGAGCATTTCAAACG	6	+
chr1	16175408	16175428	TGGTGCCCCCCACCCCTGAAT	3	+
chr1	16181779	16181805	ATACATTGTATTGACTTTGATTGTTAT	21	+
chr1	16208322	16208345	GTTATTTCTTGTGATCTTTACAAC	13	+
chr1	16221405	16221429	AATATTTACCTTTTTATTTTTATTT	11	+
chr1	16229828	16229856	CTTAATTACAAATTATAAGAAATAATTTG	1	+
chr1	16255242	16255270	CAGAAACGGACCAAGAAAATGAGCGAGAG	1	+
chr1	16255563	16255586	AGGGGCTTTCAAGCCATGTTGAAG	14	+
chr1	16255973	16255991	CCCAGCTCAGACCTACAAG	4	+
chr1	16256737	16256762	AGATGAACTAAATCGTTGGGACTCTC	19	+
chr1	16257118	16257138	TTGGTCTTTTCTTGATTGGGA	12	+
chr1	16257704	16257725	ACCACTGGTGACAAAACGGTAG	6	+
chr1	16257879	16257901	TGCCTGCGGGTGTTGAGGAAGGT	2	+
chr1	16258076	16258101	GCAGATGCTGAGCCTGATGCAAACCA	14	+
chr1	16258605	16258631	GCCGGCGAGCCGATGAAGAGGAGGAGA	6	+
chr1	16260412	16260438	AGAGCCTGTCAGTGCTGCCCCTTGCCT	1	+
chr1	16260579	16260596	CTCCCAAAATTACCTCTG	1	+
chr1	16261045	16261072	AACAAAGTGCAAACAGAGAGCGAGTGCT	9	+
chr1	16261365	16261392	ATGCGAACGTGGCCACCCATTCCACGTT	7	+
chr1	16261460	16261487	TTGGAGAAGCCCGAGCCCATTCACCTCT	4	+
chr1	16262285	16262306	TACCGACTGCACCCCTATACTG	4	+
chr1	16262602	16262632	GACCCATGGGGTGCAGATTGTGCACTCCAGC	5	+
chr1	16264509	16264537	TCTCAGGCCCAGGTGAGCAACTGCCCCAC	4	+
chr1	16265483	16265506	GGGGCATTTTGGACAGAAGTCAGT	4	+
chr1	16266292	16266313	TTGGACTTTTGCCCAGTGAAGA	9	+
chr1	16266389	16266417	CTTCTGCTGAGACCTTGGGGTCAAGGAAC	6	+
chr1	16266547	16266566	TTTTCTCTTGGTGGGATATG	2	+
chr1	16266814	16266838	GCTAACCCCTCTTCCTATTACCTTG	10	+
chr1	16266900	16266920	TTGTTTTGTGTGTCCATTGGA	4	+
chr1	16285291	16285317	AATGATGGCTGAGGGGCCAGGTGGAGA	6	+
chr1	16289419	16289444	CCTGAGCAACAGCGAGACCCTGTTTC	1	+
chr1	16442981	16442998	ACCACCACCACCTGTCAG	4	+
chr1	16642383	16642409	CGACCAGGCATGGTGGCTCAAACCTGT	1	+
chr1	16717882	16717907	CGGTTGGAAAAAAAACTGAAGATCAC	2	+
chr1	16719749	16719773	TGCCCATTGTGATTCAGGACGATAG	17	+
chr1	16721642	16721689	GCAAGAAAAGATGCCGCCGTTGCTGCCGTCACCGCCTCCTGGGTCGTC	7	+
chr1	16721936	16721982	GACAGTGCCACTTGGCCACTTGGGGTAAAGCCAGTGCCAGCAATAAC	36	+
chr1	16722191	16722216	TTTTAATTAAGAAAGGGTAGTTTGGT	1	+
chr1	16722263	16722299	AATAGGATTTTGGTGAGCTTAGCTTCTGTATTCCTAC	78	+
chr1	16723021	16723045	AGAGGGCAGCTGCCCAGAGCAGCTG	12	+
chr1	16723124	16723153	CCTGCTCCTGACCAGCAGATACGTTTCGGA	18	+
chr1	16723970	16724020	TTTCTTTTTTAAAGTAAGTTGCAGGCTTTGGCTTGGAAAACCCCAGGGGGA	15	+
chr1	16724266	16724294	TGCTACCATCAGCCCCTTCCAGAGCCCAT	27	+
chr1	16778235	16778262	TGGGGGTCTGGGGTCACCTTGGCCCTCC	9	+
chr1	16778932	16778958	AAGAGGTGACATTGATCTGGACCTTGA	2	+
chr1	16785661	16785688	TGAGACTTCTTCCATCGCAATGACCTGT	5	+
chr1	16785898	16785918	CTACAATCAGGAGGGAAATTG	4	+
chr1	16793782	16793809	TGATTTATTTAACCCTTTTCAAGATGTT	3	+
chr1	16796580	16796610	ATTTGGTTAGACATTATTTCTCACTGTGTCT	21	+
chr1	17019927	17019945	CTACAGGATGGGCTCGCGG	1	+
chr1	17199122	17199146	GGCCCGGGTTCGATTCCCGGCCAGG	21	+
chr1	17237024	17237041	TTAAAAGGTCACGGAGGC	1	+
chr1	17238134	17238162	CCCCTACTGCTGAACGTTTAGGTCTTTCT	50	+
chr1	17253169	17253191	CTTGCTGTCCCTGAGAAGCAGAT	2	+
chr1	17274063	17274090	CTGGAAGAGACCTTAATGTTTCAGGGAT	3	+
chr1	17282971	17282999	GGCAAATGGTTTTTTGTAAAGAGCCCAAA	6	+
chr1	17284747	17284772	CGCCATCGTAGAGGGGAAAGATAACC	1	+
chr1	17353133	17353157	TACAGATGAGCCACTGCACCTGGCC	1	+
chr1	17390430	17390450	ACAAGGCTGCAGAGCTGGGCT	1	+
chr1	17547308	17547329	TAGTTCACGCTTATGCAGGGGA	9	+
chr1	17642254	17642275	CCTTTTCTCATACCTTCCCTTG	1	+
chr1	17939982	17940009	TGTTAAAAATGCAGGTTCCTGAGTTCCA	5	+
chr1	17958884	17958899	CGGGCAGCTAATTAAG	1	+
chr1	17993199	17993215	TGCTGGGGGCTTCCCTG	1	+
chr1	17994456	17994482	GGGACCGTAGCTGTGCCCCTGCCAAGC	8	+
chr1	18430475	18430498	GTGTGTGTGCGCCCCTGTGTGTGT	3	+
chr1	18609632	18609652	ACTCTCCCCCCAGCCCCCAGG	1	+
chr1	19484558	19484578	CTATTCATGTGCCTGAGACAC	3	+
chr1	19538510	19538534	AGATTGGGAGAGAGCACTCCAGATA	14	+
chr1	19546672	19546695	AGGATGGAGGTAAGAAAACCCGAC	2	+
chr1	19548605	19548632	TTTTTGAGCTAGGTGAAAATGCCAAATA	2	+
chr1	19552512	19552538	AACAGTCAAACTAGAGGCTTGCACTGT	14	+
chr1	19584382	19584407	TTCACTGTGAGCCTGGATCCAGGGCC	4	+
chr1	19584973	19585003	GTGGTGACTCTGCTGTCTGACTACGAGGTGT	6	+
chr1	19585018	19585044	GTGCTGACCCCAGAGCAGGCTCGCGTC	12	+
chr1	19585780	19585809	CCTTGCAGGATGTCTCTCCTGGAGACAGCA	27	+
chr1	19585854	19585877	TGGTGAGCCCAGAAGTTTGAAACC	5	+
chr1	19585991	19586018	AAGCCTGAGAGTTGGAGGCTCAGTGAGC	10	+
chr1	19586580	19586607	ATGAAAGCAGTTCTGAATGAGAGTAAAT	2	+
chr1	19586612	19586637	TTCAGGGTGTACAGTGGCCCTCTTTT	8	+
chr1	19586982	19587006	CCGGGCTGAGAGGGGAAAGCAGCCT	6	+
chr1	19587481	19587510	AGCTTCAGACTTCAGGCCGCTTGTCTGAAT	1	+
chr1	19588656	19588684	TCTAGAGACAGCTGGGTTACCTGCAGCTT	41	+
chr1	19589965	19589995	AGCCCACACACGACATCTAAATTTGATATAT	28	+
chr1	19655467	19655494	CAGGCCGGGTACAGTGGCTCGCACCTGT	1	+
chr1	19660117	19660143	GCAGAGCCTCAACTACCCCAGATGGTA	36	+
chr1	19923486	19923549	GGGTCGGAGCGCGGGGGCCGGCCGAGAGGAAAGCTGGAGGCGCGGGTGGGGAACATGTCTGAGT	12	+
chr1	19924933	19924962	TATGAAATGACCAAAGTAGTTACTAGGCAA	22	+
chr1	19925998	19926019	CAGGTATAAGTTAAAATGAGTG	1	+
chr1	19931608	19931637	AGGAAGGTGAACCCCATTCTTGTAGCTATC	17	+
chr1	19934596	19934622	CGACGTGCAGAAATGGCACCTGGAAAG	1	+
chr1	19934895	19934921	ACTCCGGGCCACAGGAGGAAATAGGAC	1	+
chr1	19936695	19936720	AAATAGAAGGCAGAGATTGTTTTAAA	3	+
chr1	19942854	19942873	AGGAAGAGCTGGAGATATTG	2	+
chr1	19948618	19948642	TTTTCTCACTTACCTTCTTTAAAAG	4	+
chr1	19952291	19952313	TTATCTGGACTTGAGTCTGTGCC	7	+
chr1	19953083	19953109	TGTAAGGAGGTGGTCTTAAATAAATTA	2	+
chr1	19953888	19953918	CTGTTGTAAGCAGCAGAGATAAATGGATAAA	6	+
chr1	19962536	19962551	AACACACTCCTTCAAG	2	+
chr1	19978236	19978261	CTGGAGTGCAGGGACGCAATCATGGC	22	+
chr1	19984410	19984439	AATGTTAGTGCCCCGCACTGTGCCCCAAGT	4	+
chr1	19986419	19986437	GCTGCTGATTGGATGTGGG	1	+
chr1	20227834	20227859	AGATCTTGCCCACTTTTTGTTGAGTT	6	+
chr1	20234570	20234599	AGGATCTTTCCTTAACATTTGGGGTGAGTT	9	+
chr1	20235388	20235417	CTTAGGTTGGACCAGCAGAGAAGAGAACAT	24	+
chr1	20235476	20235502	GGAGAGACGTCTTTCCTAAAACTGAGT	3	+
chr1	20235803	20235832	CATCAGTAGTCTCTTGGAATTGCTCCTAGG	9	+
chr1	20236184	20236211	TTAAGAGAGACTTATTGTCAGAAGTAGT	12	+
chr1	20237104	20237132	GAATTTTAAATGTTAGTCGAAGTTGTCTG	2	+
chr1	20238521	20238548	TTTAGCATCCTTGCAGAATTACTTGAGA	2	+
chr1	20239017	20239038	AGTCTCCTTTACAGAGGGGTGG	3	+
chr1	20300878	20300895	TGGGGCTGTAGCTGGTCC	2	+
chr1	20327493	20327520	AAGTAAAGTTTTCCAGACGCCTTATACT	9	+
chr1	20388357	20388376	AGGCTAACACAGTTCGGATG	1	+
chr1	20545138	20545166	TTGTATTTCTAGTAGAGACAGAGTTTTGC	14	+
chr1	20960301	20960330	TGCGGGCCTGGGGCTGCGCGGGCCCTTGCG	18	+
chr1	20964395	20964412	GGCTTTCGGCTGGAGGAG	2	+
chr1	20975025	20975050	ATTTTGGCTGCTGCCTGGCTGATGAG	28	+
chr1	20977602	20977623	TTACGGGAGTGGGAAATTACAT	1	+
chr1	21435320	21435348	CGGGAGACAGAGGTCGCAGTGAGCTGAGA	29	+
chr1	21800550	21800575	AGGACAGAAACTTTTCTTTTTTACTT	10	+
chr1	21902183	21902201	CTCCCCTCCTCCCTCACCG	4	+
chr1	21993124	21993142	GGGACGGTCGGGGGCCTCC	4	+
chr1	22063636	22063655	CAAACTTTGATCTGGAGATC	1	+
chr1	22263973	22263992	TGGGCCCCCAGCCCCCTCCG	1	+
chr1	22354349	22354373	TGGGTGCACGGCAGCTAGTCAGCGT	4	+
chr1	22355989	22356017	AGTAGATTAGATATAAATGAACTGACCTT	18	+
chr1	22357153	22357177	TGGTGCAGGAGCAATTCCAGGCTGT	14	+
chr1	22357184	22357205	CGAGGAGCTCAGAGCTCAAGCA	6	+
chr1	22394606	22394634	TATTTGAAGATCAAGGGCTAAAAATCCAC	11	+
chr1	22409050	22409080	CTCAGAAAGATATCCTTTAGAGTATCTTTAG	1	+
chr1	22413200	22413228	TTTCTTGCTTGTTGGGACTCAAATTGATC	11	+
chr1	22415255	22415283	TACTCCTTCCTTCCTTTTATATTTTACTG	8	+
chr1	22418964	22418991	AGAATGCAGCTGAAGACCTGTTATGTAG	3	+
chr1	22419091	22419119	GGTAGGGTGGGGGTGGGGAGAACACTTAA	1	+
chr1	22422150	22422179	ATAATGTTGCATTTGAACCATGCCAACGGT	3	+
chr1	22423702	22423723	GTGGTGCTTACAGTGCTGTGTT	15	+
chr1	22423743	22423772	AAATCTGTATTATTACTTTTTTTTCGAGAC	16	+
chr1	22428340	22428364	TATAGGATAAATACGGCTGCTTTTT	2	+
chr1	22433397	22433421	CTGCTGTCTTAACTTGTGTTTGAGC	5	+
chr1	22435193	22435213	TATCCAGGGACCACCTTTCAG	2	+
chr1	22441121	22441141	GGGGGATTAGCTCAGCTGGGC	91	+
chr1	22444694	22444717	CTGCAGGCTGGAGCCCATATTCCG	12	+
chr1	22483378	22483404	ATGAGCCCTCCCTTCCTCCCTCCCTCC	5	+
chr1	22484929	22484954	GAGGAGATCGAGCCCATCCTGGCTAA	1	+
chr1	22502248	22502277	TGTGAGATTTTGAGTCTGCTGCCTGTCAAA	14	+
chr1	22569980	22570002	GCAGGCAGGCAGGCAGGCCGGCA	1	+
chr1	22608966	22608982	CTCCCAGGGCGGGCTCA	1	+
chr1	22678012	22678030	ACAGGGTGTTGGGGGGCCG	3	+
chr1	22787970	22787999	TTTGTTAGCTCCTTAAGTTAACCCTCTTGA	6	+
chr1	22816540	22816557	TTACTTCAGGGCTCACAA	1	+
chr1	22816559	22816579	CTTGTCCTGGCTGCTGCCAGC	12	+
chr1	22826566	22826594	CATATGACTGTACACGTGAAATTCAGTTT	9	+
chr1	22843914	22843936	CCGGCAAGCCAATGGCCTCTCCA	4	+
chr1	22856184	22856207	TTGGGAAACTTTGAGCCCAGTGAG	1	+
chr1	22856663	22856692	GGACGATAATGGAGAAAAAGCAGGGATGCT	15	+
chr1	22856791	22856821	ACAATTTGGGGCTGAAGGGAGTGTCAGAGGC	2	+
chr1	22857056	22857081	AGTCATCCCTGCTTCCACCCATGGTC	14	+
chr1	22865643	22865673	CACAGGCCTTCCTGGGGACCTGGACCTAGAC	5	+
chr1	22895527	22895549	GGAACAGCTTGTGTTCTGGGAGT	14	+
chr1	23145563	23145587	TGTGAGACCTTAGGATAGTGTCTTC	24	+
chr1	23353479	23353505	GTTTGTATGATTCTTTCAGATGGTTTT	13	+
chr1	23374076	23374105	CAACTACATTAGAGTGATTTTTGATAAGAA	1	+
chr1	23383431	23383453	AGGTATTGTGAACAGGCTATGTT	8	+
chr1	23408737	23408764	TGGCGTGCTGATCCCTGGGCTCGGGGCT	25	+
chr1	23493054	23493082	AGGAGAATAGCTTAAACATGAGAGGCGGA	1	+
chr1	23515389	23515412	CTCACCTCTAAAAAAAAACAAAAA	1	+
chr1	23571309	23571334	AGAAATGGTCTCAAGAAACCCCGATC	1	+
chr1	23679857	23679883	AATGTGCCATGACCTTGGCTTGTGACT	2	+
chr1	23696747	23696774	GGCTGGTCCGATGGTAGTGGGTTACCAG	19	+
chr1	23697271	23697296	AGGCCAGTTTGGTGGGTTCCAGTGAG	7	+
chr1	24019120	24019142	AACCCCATGCGGGAACTTCGCAT	1	+
chr1	24019167	24019211	TGTTGGGGAGAGTGGAGACAGACTGACGCGAGCAGCCAAGGTGTT	70	+
chr1	24019219	24019237	CTCACAGGGCAGACCCCTG	5	+
chr1	24020303	24020331	ACACTGTCAGATCCTTTGGCATCCGGAGA	10	+
chr1	24020337	24020390	AAAGATTGCTGTCCACTGCACAGTTCGAGGGGCCAAGGCAGAAGAAATCTTGGA	27	+
chr1	24021207	24021233	GGGATCCAGGAACACATCGATCTGGGT	11	+
chr1	24021261	24021279	TACGGCCTGGACTTCTATG	4	+
chr1	24021389	24021415	GTCTGCCTTTGTGTTCTCCTCCCCCTT	44	+
chr1	24021443	24021464	TGTAGGGGTGCAGCTCTGAACA	4	+
chr1	24022193	24022221	GTGACTCTTTGAAGATCTGTCTGTAATGT	30	+
chr1	24022404	24022439	GCTGATTTATCTCAAGTGAAGTGGTGGAATGTGATG	16	+
chr1	24022868	24022898	CCGTTTCTATCCAAAAGAGCAATAAAAAGTT	15	+
chr1	24024270	24024300	AGCCACTGCACCTGGCAAAAGCCATCATTTT	14	+
chr1	24024392	24024419	TTGTGACTAATTAGAGTTCAGTTGTCCT	19	+
chr1	24029219	24029240	CTTGGTATTCTGTGGTAAGCTT	7	+
chr1	24033054	24033083	GAGGCAGGTGGACTGCTTGAGCTCAGGAGA	15	+
chr1	24034091	24034115	ACGAGTAAATTACAGAGAATGTTAT	15	+
chr1	24034940	24034968	ATTCTGGAGGCTGGTCTGCAGATATCTGT	39	+
chr1	24039903	24039930	CAAAGAAGAAAAAGGTCAGGCAAAAGTT	2	+
chr1	24041130	24041160	CAGGAGCTGTTAGAGAGTTTTCAGCTGTGGA	25	+
chr1	24042271	24042298	ATTTCTTATCTGGGAATTGTAAAGAATT	1	+
chr1	24051322	24051350	ATTTAGGTGAATGCATCAGTTGTTTTTTA	23	+
chr1	24053721	24053747	ATAGGATGTCAGTATCTCACTGAAGAA	1	+
chr1	24057094	24057115	TCCCCCAGGTTGGAGTGCCGTG	1	+
chr1	24062036	24062065	TTGGGTTAGTCATTTCCCACATTTGAGGCA	32	+
chr1	24064682	24064709	TTGAATCTCAAACACTACACCCTGGAGC	9	+
chr1	24069455	24069478	TGGAAAAGATAGTCTAACTACTGA	1	+
chr1	24071778	24071802	AAGATCTGTGACTGACGTTTGATAC	20	+
chr1	24076392	24076422	GCCAGGGACCTAGTGGCCCAGTGGAAGAAGC	12	+
chr1	24076997	24077022	AAATGGCATTTTTTTAAGTTGTGAAC	14	+
chr1	24077868	24077895	AGAGTGATGAGAAGGCCTCTGTGGTGAG	1	+
chr1	24077995	24078020	AGAGAAGGACAGAGAGGGCAGCAGCC	15	+
chr1	24078381	24078407	CGGCACTTGGAGATAAAGGACTTAAAA	2	+
chr1	24082475	24082503	CAAAGAATATCCAGTTCGCACATGCCAAT	4	+
chr1	24086063	24086088	AACTGAGGACTTGCCTTGGAAATGGA	1	+
chr1	24086264	24086292	CTGAAGATGTGAAGCCTCTGTCTCACTGA	26	+
chr1	24087542	24087567	TGGAGACCTCAGTTAGGCCAACTTCG	4	+
chr1	24087575	24087602	GAGCAACGTAGGAAGTCTATTCAGCAGA	1	+
chr1	24088059	24088087	TTGCATAGAGCCAGATGTTTTCCCCTCCC	28	+
chr1	24088175	24088213	AGCTTACTAAAATGGCTGCAGAGCAGACACAGGATGAAT	38	+
chr1	24088214	24088239	TTGAACCTGACACAGGATGAATTTGA	13	+
chr1	24088366	24088390	TTCTTTCTGGGAAGCGGGAGGGAAA	1	+
chr1	24088464	24088493	TTTGTGGTAACTACCGAGATGAATATTTTA	13	+
chr1	24105951	24105970	AGAGCTTCTGTTTAATATTC	6	+
chr1	24106101	24106130	AGGAGGAAAGCATCATAGCTTTCTTGGTGC	3	+
chr1	24108389	24108418	TGGGTGAACAGATACGAATACATAGCCCTC	19	+
chr1	24112675	24112699	AGGAAGAACTCAGGAGCTCTGACTT	12	+
chr1	24113029	24113057	TTTTCTTGGTTTTATCAGTATAAACTTTT	1	+
chr1	24113805	24113834	CTGCCAACCCAGCAGACCATAGGGTCCATC	80	+
chr1	24113954	24113977	AGAGTTGGCTGCCACAGCCTCTGC	11	+
chr1	24114168	24114194	CAAGTGTCATGTTGCTTTGTGGCAAGA	18	+
chr1	24114368	24114395	CTTGTCAAGTTGCCCAGCTTGGAGTTGT	33	+
chr1	24114415	24114442	TGTGGTTATAGCTAGAAGGACAGGAGTC	10	+
chr1	24114528	24114556	TTTCTATGTGTGTGGGTAATCTGGTCAGT	15	+
chr1	24114644	24114666	TGGAGATTTGAGTTCTTCTTTTC	6	+
chr1	24114671	24114697	CTTTTATTCACTGTGACTAATAAGCTT	5	+
chr1	24288370	24288399	TAAGACAAATGTTTAAATTTAGTTATGTTC	7	+
chr1	24289198	24289225	ATGGAGTATTTTAGTATGAATTTGCTGA	3	+
chr1	24406578	24406594	GACGTGATAGCCTGTGA	5	+
chr1	24448034	24448054	TGCCCTAAGTAGGTGATCTCG	1	+
chr1	24635757	24635778	GGGCACTTACTTTGTGCCAGGC	1	+
chr1	24748425	24748445	CGCTGCTCTGACTCTCCGGTG	3	+
chr1	24753965	24753989	ATGTGGACATTCATATGTTATGGAA	10	+
chr1	24796471	24796501	ACTTAAAAAAGGATAGGTAGAAAATCTGGCC	17	+
chr1	24796609	24796634	CACAAGCCAAGCTTGAGTTACTGGTT	21	+
chr1	24884982	24885001	TACCTCCACCCTTTCTCCTG	1	+
chr1	24971985	24972008	CAAGTTCCTAAAAGTTGTAGAAGA	3	+
chr1	24974745	24974770	TTGAGAAATCTTGACCTCTTAGCACT	11	+
chr1	24975264	24975290	AATTTAAATGAGTTTTAGGTTGGTTGA	1	+
chr1	24977899	24977927	GACGCAAATCCAGATCTCCTTCCCCTAGA	11	+
chr1	24987401	24987424	ATAGGGTAAGAGCTAAGACTCTGA	1	+
chr1	24989376	24989401	TGGTTAACTCCTTCAAGTATTTGGAT	14	+
chr1	24990014	24990044	AGTATCTGGATACTTTTCCAGAGATAGGATT	9	+
chr1	24995623	24995646	TCCTCCCCCACGTCGGCGCTCACC	10	+
chr1	24996701	24996726	AGCACCTCCATCCCCCGTCCAGTCTC	33	+
chr1	24999493	24999523	GAGCTAGTCCCAGAAAGGATCCTTCAGTTAC	7	+
chr1	25001076	25001097	CACATAATACTTATTTTCTAAG	8	+
chr1	25002336	25002363	AGGCTCCTGTTGAGCTACCTGCTTGATA	10	+
chr1	25010597	25010623	AGAATTGTAAACTCCTTAGCTGGAAGC	9	+
chr1	25078723	25078748	GGGGATTAAAACTGTTAATCTGTGCA	2	+
chr1	25107418	25107441	AAAATACAAAACTAGCTGGGCACG	6	+
chr1	25167497	25167516	CTTCCTGTAGAGCAGAAATT	3	+
chr1	25167753	25167771	TAGATGGCAGAACTTTTGA	1	+
chr1	25168365	25168389	TTAGTAATGTAAAAATTAACACAGA	11	+
chr1	25168966	25168991	AAATGGCAGTGTTTCTCCCACTTTGA	16	+
chr1	25169012	25169041	ACTGGCTTTATGAAAGCGGCTTTTTATAAG	8	+
chr1	25169931	25169960	TAAACACCTTTTGTGTTTTACTTCAGTGAG	29	+
chr1	25170230	25170260	TTCTTACACTAAATGGATCAACTCTAGGATT	17	+
chr1	25274254	25274273	TGAATCCTTCTGGAGCTCCC	1	+
chr1	25308893	25308914	TCCTCTGCCTGGGTTTTTTTTT	1	+
chr1	25416530	25416551	CACTGGAGGCTCGACCCCATGC	2	+
chr1	25425329	25425346	TCTTCCCCTCCATTGGGG	2	+
chr1	25608824	25608850	CAAGCGATTCTCCTGCCTGCCTCCCGA	1	+
chr1	25670398	25670418	TGGTGGAGAGGGACAGATGGT	2	+
chr1	25671555	25671585	CTTCCCTCCCCTGTTGATCAGGGTTGAATCC	8	+
chr1	25678152	25678182	ATAGTTACAGTGAAGGTTGTCTGGGTCAAAC	11	+
chr1	25687884	25687903	TCACTCCACATCCACCATTG	4	+
chr1	25688117	25688145	AGGCTCCCCACCTCTGCAAGATGGGATAC	23	+
chr1	25688733	25688762	TTGTCAATAAAATTAACCCAAAACTTTAAT	1	+
chr1	25731938	25731966	GTTCGAGACCAACCTGACCCACCTGGTGA	5	+
chr1	25765006	25765035	ACAGAAACAGAAGTTAGGAGACTGCAGAGA	1	+
chr1	25793663	25793692	CGCTTGAACCCAAGCAGCAGAGGTTGCAGT	3	+
chr1	25795214	25795243	CTCAGGATTTTTTCAGGAATCTCTAAGCAA	9	+
chr1	25811152	25811176	TGACATTGAACTTTGATTTTATTTG	11	+
chr1	25818136	25818163	CCAGACCTCTCCTGAGAGCTCTCAACCA	21	+
chr1	25820624	25820651	AGAAGGGAAGTAATGTCTCAGTACTATT	9	+
chr1	25826474	25826501	CATTTTTGAATCATCTTGTGTAATTGTC	26	+
chr1	25873584	25873604	AGGATTGGAGTGCAAGTCATT	4	+
chr1	25893737	25893767	TCAGGCACGTCTCCTGCTGCGTGACATGTGC	19	+
chr1	25895177	25895195	CAGGCCAGCCTTGGCACGA	1	+
chr1	26139989	26140017	GTGAAGACAGTGATATTTACGCTGAGACT	25	+
chr1	26158691	26158717	ACCCTAGCAGAAGCTAAGGCTTGTGAT	5	+
chr1	26158791	26158818	TTTCTGGTTTTTCCTTGCCCCTGTGTGA	6	+
chr1	26158970	26158993	AGGGCACGGAAAATCTTATGCTGC	19	+
chr1	26440178	26440204	TAAGCATAAGCCAGGTGTTTGTATTTC	69	+
chr1	26448357	26448383	TGCCTTTGATCCCAGAAGCGCCTATTA	2	+
chr1	26449001	26449026	CAGATGCTTTTGAACTAGAACTCAGA	2	+
chr1	26449200	26449228	TTTTTTCCTCATTTTTCTTAAATCCAAGT	5	+
chr1	26450117	26450140	CTGGAGTTCCTTTCATTTTGGCAC	22	+
chr1	26450917	26450938	GATATGTCCAAGGAAGTTGAGC	1	+
chr1	26451686	26451708	TTGGTGCTAAGGGATACTTTGTC	10	+
chr1	26451768	26451791	TGGTCTGTTTTTTCTCTTCGTTGT	16	+
chr1	26497089	26497108	CCTACAGTCAGGAAGAGGCG	2	+
chr1	26513593	26513617	TAGGAGCTGACTGGGCCTTGAGGGT	21	+
chr1	26561816	26561839	ATAGTGATCTGGTGGTTTTGTATG	98	+
chr1	26566266	26566293	CTGTGATTGATGGCCATGCAGGAGAAAT	1	+
chr1	26581858	26581884	CGGTGCAATGAAACATTCTCCAGGCCT	33	+
chr1	26590602	26590624	TTGTAATTGTTTTGGGTGTTTAC	12	+
chr1	26597567	26597594	CCTGGCAGAAGCGATACGATTCGCTCCA	3	+
chr1	26599447	26599471	GTGGTCAGGTTTGCAACTCAGGCTC	9	+
chr1	26600443	26600467	TTTGTTGGAATTAGATGGATTCATC	13	+
chr1	26601116	26601141	ATTGACACTGCAGCCTTCAGGGATGA	24	+
chr1	26601459	26601487	TAGAGCAGGAAGTGGCTCAAGAAGAAGGA	1	+
chr1	26603670	26603697	GATCAAGAGGAAACTAGAAGAGGTTCAA	10	+
chr1	26605038	26605063	CAAGTTTGTGTTTTATTTATGGAGTG	19	+
chr1	26606688	26606712	CCGCGAAGTAAGTGCGCGCCCGGAC	6	+
chr1	26746329	26746345	ATGAAGCTGGAATTGCT	1	+
chr1	26769261	26769282	ACAGTCTACGCATTCAGCATTG	9	+
chr1	26776444	26776471	TTGGATATCCTGTACATGTTGAACAGAG	5	+
chr1	26784336	26784365	TCCTGACATCTTGATACGGACTTCTGGAGA	11	+
chr1	26786897	26786922	TAGTTAAGGACACATAATCAGTAAGA	14	+
chr1	26789691	26789718	CAGAACTCCTGCAGTAGTCCAGGTGAGA	12	+
chr1	26795818	26795844	AGGGTGAAAGTCTCCCACGAGTACACT	4	+
chr1	26796573	26796599	TGATTTATTCTTGGCATGGCAAAGCTT	33	+
chr1	26798656	26798681	TGGGTTGCTGGGTTGCATAAGGTGGA	3	+
chr1	26799062	26799096	CGCGTCCAGCACCTACGTCCCGCTGCCGTCGCCGC	35	+
chr1	26799572	26799602	CGTTCCCCGCGCACGAGACGCGCGCTGTCGC	9	+
chr1	26799678	26799702	CCGCCTCCGGAGGGGGTTTGTTTGC	24	+
chr1	26800102	26800123	AATTTACACTCCTATAATCTAG	9	+
chr1	26800509	26800536	TTGTGGGTGGTTTTCTTCAGTCCATTGT	3	+
chr1	26800547	26800575	ACTTTTTCCTCTCTTCCTGCCAAAAAAAG	4	+
chr1	26801978	26802007	TTTATGTCCTCTTCTCCCTTTCCATCGTTC	26	+
chr1	26802507	26802526	TCCAAGTCTCTTGGAACAGG	2	+
chr1	26802562	26802589	AATGATGATCTTTCACTGATTTATAGTC	2	+
chr1	26802860	26802889	ATGTCAGAGAGTGTCTCTGTGAATGTGTAC	15	+
chr1	26803015	26803041	ATGGCAAGAAGTTATTTGTTAGAATAT	37	+
chr1	26818145	26818168	TCCTGGTGAAGGAAATTTTCTCAA	1	+
chr1	26846768	26846792	TTCGGTGATACATTTTTTTTAAAAT	16	+
chr1	26866491	26866515	CTGTGGACTTCAGGGAGCCTTGGGC	30	+
chr1	26899767	26899796	AGCAGGTTCTGCAGCATCCATGGGTCACCC	40	+
chr1	27026976	27027002	AGTGTTGAATCCCGGTACTGATGAAAT	3	+
chr1	27034713	27034737	TTGGGGTTGAGAGTGAGATTCAGCC	3	+
chr1	27044146	27044176	CAGTGAATTAAACATACACAGGACATATAGA	3	+
chr1	27048327	27048354	CTGGCATGCCTCTTTTTGGTAGACAGCT	36	+
chr1	27052165	27052186	TAAAGTTGAGGTGGGACATTCC	6	+
chr1	27089758	27089776	CCAACTCTATCCAAAACAG	5	+
chr1	27100127	27100150	ATCTCATGCCTTCCAACCCAGACT	4	+
chr1	27101349	27101369	CGTGGCCTTCCCATGGCACAC	3	+
chr1	27105740	27105770	ATGATGAGGAGATAGCCTTTTCAGGCAAGGA	2	+
chr1	27106113	27106135	AGCCACTATGGATGACATGTTGT	12	+
chr1	27106304	27106321	ACTGGCAGGATTCTCTTG	1	+
chr1	27107071	27107099	GTGGACATGATGCGGCGGGCTGCCCGCGC	24	+
chr1	27107294	27107320	GAACTTAGAAACTGACTGTTGCCCTTT	7	+
chr1	27108340	27108365	TTTGTTTTGTTTTGTTTTCTTTCTAA	11	+
chr1	27108496	27108523	TTTTTCCTTTTTTGGCTTAATGAATATC	4	+
chr1	27116970	27117000	AGTTCCTGCAGAAGTGCATCCAATAGGCTTT	5	+
chr1	27121849	27121879	TATTTAGGGTTATTCTTTATGCCAGACTCTG	23	+
chr1	27153227	27153255	TGCTCGGCCCGGTCCCGGAGTGGCCCGGC	12	+
chr1	27159067	27159096	CTGTGAAGCAGCCGCCCTGGAGAAACAGAT	7	+
chr1	27164933	27164955	CTGTTGCTTTCTTGAATGCTGCT	3	+
chr1	27165699	27165722	TTTGGTTTCTGCCTGGAAGGCAGC	5	+
chr1	27182017	27182043	AGCTGGGAATGGCAGCCACAGAGGGTC	8	+
chr1	27238201	27238227	GCTGTTCCTAAGGAGCCAAGTGCTGTC	15	+
chr1	27241045	27241064	TGATTCCAGTTCTGGGCCCC	1	+
chr1	27248304	27248333	GTGCAGAGCTCCGGGACGTGGATCGGAGCC	27	+
chr1	27258872	27258897	ATGTCAGTCAAACCTGTCTTGAACTC	7	+
chr1	27265427	27265472	TTGGTTTGCCAGGTGACCTGAGAATGGGGATGAGACATTCTAGGCA	17	+
chr1	27268045	27268075	AGCGGGCGGCCAGACTGGCCAAGGAAGCCAA	55	+
chr1	27269229	27269255	CCCAATTACCGCTGGACCCAGACCCTG	1	+
chr1	27269487	27269516	TGAAGTGAAGGTGGAGGAGAGCTCGTGGCT	1	+
chr1	27272922	27272948	TGGGGCACAGGCCTCTTACGGCTGCTG	6	+
chr1	27273291	27273316	CGAGATTGCACTACTTCACTCCAGCA	12	+
chr1	27326759	27326782	TAGATGTCATTGCTTCAAGTCTAA	14	+
chr1	27353859	27353877	AATGCCTCCTTCTCATTTG	2	+
chr1	27503423	27503443	TCTACTGTGGGCCGGTGTTTG	1	+
chr1	27561686	27561712	GGGAGTCCGGGGAGGCTCTGCGGAGGG	19	+
chr1	27563261	27563287	TAAGGAAGATCTAGACTATGACTTGGT	2	+
chr1	27571025	27571054	CAGGATCTTACTCTGTTGCCCAGACTGCTC	9	+
chr1	27604805	27604824	CTGAGCCTTTACAGAAAAGA	1	+
chr1	27622830	27622852	ACTTGACTTACAAGCAGCGGCCG	5	+
chr1	27627766	27627793	CTAAACCCATGCCACCTGAAGGCACACT	4	+
chr1	27634043	27634069	CAGCCCTCCAGCTGCAGCCCCTGGGGA	2	+
chr1	27634190	27634218	AAAAGCTTTTTCACAGTTTTAAGAAGACA	2	+
chr1	27649825	27649853	AGCCAGTGGTGATGTGGAGAAGGGATCAT	29	+
chr1	27651942	27651970	GTTCCAGCCTTCCTTCCTGGGTATGGAAT	21	+
chr1	27654601	27654629	TGTAGTGGGATCTGGGATTGGGTGGCTGT	17	+
chr1	27661244	27661271	AGGTTAGTGCTGATCTGGCCGCCTCTCC	1	+
chr1	27662190	27662206	CCCTGGAAGCCCCTTTG	2	+
chr1	27662260	27662290	CTGCTGGGGTCCTGCCTCAGCCCAGTGCCCA	8	+
chr1	27666370	27666390	GGGGTGTGGATGTTCTTGGCC	2	+
chr1	27666409	27666435	GGGCCTTAATGAAGGAGGCAGCATCAC	19	+
chr1	27976004	27976025	AGACAAGGCTTTCAAGCAGAAA	7	+
chr1	28089012	28089040	AAATGGAGTCCTACACATAATTGGACAGA	12	+
chr1	28122934	28122949	GGCTGAGGCGCAGTGG	1	+
chr1	28131582	28131612	AAGGGGAAAACTGTCCCCATGCTTCAGTTTT	1	+
chr1	28149021	28149045	TTATTGATTCTATTGATTTCTCAAA	24	+
chr1	28149421	28149447	CTGGTCAGTTACTGGAGTACATGTTAC	34	+
chr1	28150340	28150366	CATGAGAAAAATTGAGACTTCCAAGAA	10	+
chr1	28150367	28150395	AACTGGACACCAGGTGAGGGTTGGTTTGG	21	+
chr1	28150564	28150589	ACCCCATCTCCATTTTTTTTTTAATG	6	+
chr1	28160921	28160946	ATACTAACCGAGCTGTCTATATCCTA	7	+
chr1	28165243	28165271	TTTGGGAGAAACCCTGATTTGTGTGACTT	4	+
chr1	28165275	28165301	CATTGACCACCAGTCTTGCTCTCGGGT	6	+
chr1	28167062	28167087	TGACTTGGAGCTGGAGAGGGAAAACT	6	+
chr1	28173537	28173566	AGAGGATGTGGATCCCTCAGTTGGTCGATT	43	+
chr1	28175063	28175093	CAGAAGGTGATTAGAAAATGCTGGTTAGAGA	10	+
chr1	28177063	28177085	TTTCAGAATGTCTCCTGGCATCC	2	+
chr1	28177722	28177749	AGGCAGTTTTCAAAGGATATGACCAGTT	13	+
chr1	28177871	28177895	AGCTCCAAGACTAGACCTGGCTAAC	11	+
chr1	28178232	28178251	AGCGTTGGTTCGGAAGTGCT	1	+
chr1	28178595	28178621	CAGCTGTGCAAAGAGTTGACTTCCCCA	19	+
chr1	28197594	28197622	AGTAGAGCCGGGGTTTCTCCCTGTTGGTC	1	+
chr1	28285168	28285198	ACTCAGTCAGCTACTCTGCTGGGGTCTGCGA	2	+
chr1	28476835	28476851	ATCCACAGCGCCCGGCG	5	+
chr1	28563723	28563750	CACCATGACACCTGCCATACCGTATAGA	3	+
chr1	28564057	28564085	TCCCTGGGTTGTTCCCCTCATAAGGTATT	7	+
chr1	28564164	28564187	AGATGGCTACACCTCAATTTAAGA	28	+
chr1	28564220	28564242	GAGGATGACCAGCTAGACTCCCA	12	+
chr1	28564416	28564436	AGGAGATTGAGCGTCTGCAGA	3	+
chr1	28564552	28564594	GGTTTAACTAATATTTGTCTGTGTGCTACTAACAGATTATAAT	6	+
chr1	28598242	28598265	TCCTCTGGGCGAGTAGACAACCTG	2	+
chr1	28599141	28599166	AGGCTCTGGTCCTGCTCACCCACTGC	29	+
chr1	28600554	28600580	ACATCCTGGAGCCCTCTCCACACCCAG	5	+
chr1	28600623	28600645	ACTTCACTCGGAGAGGGGCTCAG	16	+
chr1	28607450	28607473	CCACACCCTCCCTTTTCCTCACTG	7	+
chr1	28608174	28608201	ACTCTCCTGCCTCCAGTGGCCCTGCCGC	26	+
chr1	28608688	28608706	TGAAGAAAGGCAAGGGCCG	2	+
chr1	28626551	28626566	TGATTGGGCTAGGGGC	1	+
chr1	28645889	28645906	CCCTACTTCCTGCCCTAG	1	+
chr1	28662361	28662387	ACCAGAATAAATTATCTTTTGGAAAGG	11	+
chr1	28696258	28696285	TGCCTGGCGGCCAACGGGCCAGGTAGGA	42	+
chr1	28728719	28728745	AGCTCTTTTTCTAAGTGCTTTACATCT	5	+
chr1	28770163	28770193	TTTCCCTGGCTGGTCTCAAACTCCTGGACCT	5	+
chr1	28785657	28785680	CACAACACCTCCTACCAAAAGGAA	3	+
chr1	28795408	28795437	AGTTAAGGCAACATATAAAATGATAATTTG	5	+
chr1	28800585	28800615	ACAGTGACAGCTTTTCTGAGGACAGCAGTAC	17	+
chr1	28808374	28808400	GGAAATTGAAGATGTAGCTGCCTGTGA	2	+
chr1	28815737	28815765	CGTGAGTCCAGTTATGGAAATAAAGTTGT	51	+
chr1	28825129	28825151	CTTTTTTTCCCTTCACTTTAATG	5	+
chr1	28834041	28834068	CTGTCGACAATTACTGGGGAGACAAACC	22	+
chr1	28835000	28835025	CCTTGAAAATACTGTGGGTGATTAGC	1	+
chr1	28835151	28835176	TGTACAGTCCCTTTCCACAACGTTGA	2	+
chr1	28835357	28835380	GCACTTCGCATTTTGGCATTGACA	23	+
chr1	28835387	28835414	TTTAGGGTCCTTTATATAGAAGGGAGAG	3	+
chr1	28835440	28835475	CAGGGAGGGTTTGACAATCTTTGGCAGACTTGGAGC	5	+
chr1	28835595	28835624	ATAAGCCACCACGCCCAGCCCTCATACCTC	13	+
chr1	28835754	28835782	CTTGGCCAGAAGGCACACTGTGTTGGTGG	21	+
chr1	28835955	28835982	TATTGGCCAGGCTGTTCTCAACTCCTGA	4	+
chr1	28836335	28836360	TAGGACCGTAAGTCTGGGTTGAGTGC	1	+
chr1	28836848	28836878	TAAGAGGGCATGTTAAATGCAGCCAGGCTTG	2	+
chr1	28837287	28837315	AATTCCCTGCTCAGGAAGAAGCCAGATGA	25	+
chr1	28844845	28844868	AGGGTCCGGGCAGAGGGCGGTAAG	3	+
chr1	28849918	28849944	GTGAGATACTTCACCTTTCTGAGCCTC	9	+
chr1	28861806	28861828	ACCTCTACACCTTGGGCTGCGGG	14	+
chr1	28862416	28862444	AATCCAGGGGAAGCCGGGGCCACGTGAGA	2	+
chr1	28863258	28863288	GGAAAAGCATACAGCCTGGGCCGGGCTGAGT	1	+
chr1	28864593	28864614	ATGGCAGCGGGCCTCTCCCCAG	1	+
chr1	28865415	28865441	TAGTTTTGATTTTTTTAATTGTAAAAT	1	+
chr1	28871876	28871904	AGCTTGTGCCTTCAGTCTCTCGCCTCAGC	15	+
chr1	28872907	28872930	TTTGTATAAGTATCATTAATTCAG	8	+
chr1	28879760	28879789	TGACGGGGGTTCTTTTTGGTGACACAGAAG	3	+
chr1	28881068	28881097	AAATAGCCGGGCGCAGTGGCTCTCGCCTGT	55	+
chr1	28904956	28904980	AAGGGCTGGGCATGGTGGCTCACTT	4	+
chr1	28975189	28975211	CGGAAGCATAATTTTTTGGTATT	1	+
chr1	28975352	28975382	CATAGTTATTTGTATGAACCGCAGGTGACCT	8	+
chr1	28975424	28975453	AGTGGAAGTGGGATAACCCTGCGTGTTCTC	37	+
chr1	29010168	29010188	TGGTACCTACTGAAGGAAATG	3	+
chr1	29037122	29037152	AGGGAGAAGAACAGTTTCTCTATACTCTGAC	4	+
chr1	29040687	29040716	AGCCTCCAAAAAGGCCCCGGCTCCAGCGGC	1	+
chr1	29040953	29040972	ACCATCCACCCTTCATCTAG	4	+
chr1	29043567	29043589	AGGCACCTTTCAGAAGCCATGTT	10	+
chr1	29067866	29067896	GTGGTGCCATCTGGGCTCACTGCAACCTCGG	3	+
chr1	29069247	29069275	TGCACCTAGCTCCTTAGGTGGAGCCATGA	3	+
chr1	29070072	29070097	TATTTGGTGCAGCACAGAGCATGGTA	36	+
chr1	29070162	29070188	TGTCAACGGCAGTGGACACTTCTGTGG	4	+
chr1	29076945	29076974	ATGTTATAGAAACTAAACTAGGGATGTTGT	20	+
chr1	29083229	29083257	TGGGCGCAGGTTTGGAGGGATGAGGAAGA	30	+
chr1	29095563	29095598	TGACTTCAGAGACGATTGCAGACTTGCAGTTTAAGT	12	+
chr1	29096019	29096048	ACCTTTTGTTACTCAAAGTAAAGTACTAGG	11	+
chr1	29096103	29096130	TTGATTTCAAAGCTGAGAACAGTGGTAA	27	+
chr1	29214210	29214240	CGTAACTGACTTTGAGTTTCCGGACCCAGGA	6	+
chr1	29242379	29242408	GAGGATGTACTGTAGTCAATGCTGTTGCTC	13	+
chr1	29310952	29310976	AACTCCATGATGACATAGACCTTGA	22	+
chr1	29366408	29366429	AATTGAGATTCCGAGAGTAGTG	10	+
chr1	29382994	29383023	AATGTTCTGTGTAGGGGCATACACAGAACT	7	+
chr1	29388816	29388846	CTGGAACCTGCAGTACCAATCATATATTTGT	33	+
chr1	29389511	29389539	AAGAGGTTAACTAAGAGAGTTATCATTTT	9	+
chr1	29445883	29445912	CCAGGGTCAGAAACTTGGCAACAGTTTTCC	38	+
chr1	29446432	29446501	CACAGGCAATAATCAAGTCTGCTGTTTTGGCCTTTCGTAGTAGAAGTGGTTGTAGTGTTTAGATATCTGT	55	+
chr1	29476192	29476215	TGAGGGGGGAAAAAAAAAAAAAAA	1	+
chr1	29578148	29578173	TTAGTCAGTCTGGGAGTCCTGGCCGT	25	+
chr1	29611161	29611183	TCCTTGGGCACAGCCACCTACAG	17	+
chr1	29642633	29642655	TAATTCCTCCCAGCTGCGGGAAG	4	+
chr1	30376208	30376229	GCAAACACCCTTTGCCTTGGAG	1	+
chr1	30430544	30430564	TAGGGTCAGCCATTTCTAATG	8	+
chr1	30448015	30448036	ATGACCTGGGTTCCCCACGTGT	2	+
chr1	30983440	30983460	AGGGGGTGATGACGATAACAA	1	+
chr1	31088368	31088388	TCCTGAGCCTCCCCCTCCCAG	4	+
chr1	31263782	31263798	ACTACTGTCTGACGATC	6	+
chr1	31836989	31837017	AGCAAAGAAGAAGAAAAAGAAGAAGAAGC	5	+
chr1	31846798	31846827	TCGGTCAGCTCTTCAAGGCCCATGGCTGCC	2	+
chr1	31848087	31848112	ACTTAAGCCATTCTGAGTCTCCATTT	14	+
chr1	31848425	31848446	AAGGGATTTTTTTTTGGAGATG	8	+
chr1	31850100	31850125	CTGGGAACTTTTCCCATTTGCTGGGA	22	+
chr1	31881404	31881429	CACACGCTCATCTGTGCACATATACC	26	+
chr1	32489210	32489239	CAGTTCCAAAAGGGTTGTCTAGAAAGTACT	3	+
chr1	32498889	32498908	CTCTTATGGCCCATGCCATG	5	+
chr1	32502518	32502546	TGGATGATATCTGTCAGGAGCAATTTCTA	1	+
chr1	32503609	32503635	CTCCTGCACCAGAAACATATGAAGAAT	2	+
chr1	32508424	32508457	TAAAATAGATTTAGGAATATTGAATTAATTTTTT	7	+
chr1	32508723	32508748	ATTAACGGCAGTAGGCACCACCATGT	4	+
chr1	32508974	32508995	ATACTTAGAGGGAGGGAGTAGG	5	+
chr1	32509014	32509044	TGGTGGGGAGGGAAGGCCTCCTGAATTGAGT	8	+
chr1	32509199	32509228	CTTAAGTTGACGGTTGTCAATATATCGAAC	13	+
chr1	32532141	32532164	CAAAGTGAGGCTGTGTCTCTAAAA	13	+
chr1	32541634	32541656	AGTGTATGGGAGATGAATCTGAC	4	+
chr1	32567312	32567336	ATCCTGGTCTCTTGGCCTCCCATTT	14	+
chr1	32568257	32568285	GACCACCGTTTCTCCTGAGCCCTGGGGTC	24	+
chr1	32574639	32574661	AACCTAAGGAAATAGATGCTACC	3	+
chr1	32631790	32631829	ACTATTTCAAATATTACTGCTGGCAACAGGGCTCAAATAC	7	+
chr1	32636315	32636343	TAAAATTGAGTTTCTCCAGAGCCACGAGA	14	+
chr1	32638265	32638288	TTACATATGATAGTAAAGCCCACC	8	+
chr1	32638652	32638680	ATATGCCACTCATCAGCTTGGGAATGATG	2	+
chr1	32639416	32639442	GTTGAGGCATGCTTTTGGAATCCTGGC	2	+
chr1	32640821	32640846	GTGAGAGTTAGAAGAGGCAGTATTAC	2	+
chr1	32645916	32645937	ATCTTCTCCTGACCCAGCATCG	9	+
chr1	32647144	32647166	AAGGCCACAGGAGAAGAAAAAAG	5	+
chr1	32650183	32650205	AGCTGGCTGCTCTGTGCAAGAAG	15	+
chr1	32659119	32659149	TTGGGGGGTTTGTTGTTGTTGTTGTTGTTGT	20	+
chr1	32660620	32660645	AGTGCTGGTGGCCAGGGCTCCCTCAC	22	+
chr1	32660787	32660814	CAGGGCCTAGAGAGCCTGGTGTTGGGTC	7	+
chr1	32661051	32661078	CAGTGGCTTGTCTGTGAGCTGAAGAGTC	2	+
chr1	32661310	32661333	CCCTAGGCAGAGCCCTGGCAGGGC	6	+
chr1	32662085	32662108	CTGGGCCCCAGAAATCCATAAAAT	3	+
chr1	32662216	32662238	TTGCCAGGGTATTAGCCAGTGTT	13	+
chr1	32662592	32662621	GTTGAGATCTCTGCCATCTCTGGCTGAGAT	47	+
chr1	32662655	32662685	TTTCTTCCCCTTTGAATCCCTCTGTCTGGAG	1	+
chr1	32663069	32663096	ATGAGGTTCCCTACCTTTTTCTTCTCTT	11	+
chr1	32663240	32663267	CCTCAGTTTTAGGACCAAGATCTGTGTT	21	+
chr1	32663440	32663465	TTCCATGAGGTTATCGGACCATGGGC	36	+
chr1	32663540	32663567	GGTGGCCCTGAGGGCTGACCCGGAGGCC	21	+
chr1	32665419	32665442	CTGTTGTATCAGATGCTGTTCTGG	14	+
chr1	32672164	32672189	CAGGGGCTGTGGAACCACTTCCCATG	1	+
chr1	32689667	32689696	GAGGCTGGGCACCTACATGGGCCATACCGG	5	+
chr1	32692004	32692052	ACAACAATGAGCCCTACATGAAGATCCCTTGCAATGACTCTAAAATCAC	13	+
chr1	32692066	32692095	GGACCCCTGGGGGAGTGCATCATCGCTGGC	4	+
chr1	32694113	32694136	TGGTGAATGTTAAGGAGCACTCCC	11	+
chr1	32694395	32694412	CCCTCTCCCCCAACTATG	1	+
chr1	32697131	32697153	AGAGAAGATTCTCACAGAAGGTT	2	+
chr1	32697173	32697204	TTGGTTTGGTAATAAATGGCTTCTGGTCAGAT	19	+
chr1	32792650	32792676	ATCGTCTTGGCCATCCTGGAACTGCTA	21	+
chr1	32794662	32794684	TAATTAGGATATCGGGGCTGGCA	12	+
chr1	32795279	32795306	CATGGGTAGGCTGGCCTAGTGCCTGTGT	20	+
chr1	32795342	32795367	ACTGCCTGGGCTGGCAGGAGGGTAGC	1	+
chr1	32795717	32795747	AATAAGGGCTACAGAAGTGGGAGTTGTGGTC	19	+
chr1	32795824	32795844	AGTCTGTAAGACCGAATGAGT	2	+
chr1	32795876	32795924	TCCTGGAGGAAGTGGCACTAGAGCTTGGGCAACAGAAGAGACTTAGGGA	21	+
chr1	32795956	32795985	TACTAGAGTGTTAGAAGGGTCTTAGAGAAC	2	+
chr1	32797096	32797124	TTGAATACTTTGGACCAGATTTCAAGCTC	16	+
chr1	32797149	32797175	AACCAGAACACGAATGAGTACCTGGAG	28	+
chr1	32797739	32797769	CTGAAGAGGAGGGAGAGGGGGGCCGCAAGAA	4	+
chr1	32798973	32799002	TGAACATTCTAGAAGGGGTGGCTGGGTCTT	30	+
chr1	32799154	32799178	TAGTCTAGTTTCCTTTTTGAGATAC	4	+
chr1	32955151	32955172	TTGTGGGGTTGGTGGTATTTTT	1	+
chr1	33096127	33096154	CTGGGGGACAGGGCAAGACCCTGTCTCA	1	+
chr1	33125833	33125860	CCTGTTATTGGTTAGAAGCTGTAAGTTG	35	+
chr1	33131380	33131402	ATTTGATGCTCAGAGAAACTGAA	6	+
chr1	33132139	33132166	GTAGAGACGGGGTTTTACCATATCGGTC	11	+
chr1	33138392	33138413	TTTATTCATGGTGGTCATACTG	7	+
chr1	33143040	33143068	TCCATGTGGTTCCTCAGTTGTATCCTTTA	8	+
chr1	33143219	33143244	CAGGTAGCCTGGGACCAGGGAATTGC	18	+
chr1	33143569	33143598	CAAGCAGTAGAAGTAGAGTTTATTCTATAC	35	+
chr1	33149879	33149907	AGCAAGACTGAGCCTTAGCTGTTCCATCT	6	+
chr1	33207433	33207461	CCGCGCCCGCTCGGCCTCCGCCGCCCAAA	24	+
chr1	33292400	33292430	CCTACGTCTGTATTCTCTCGGATCTCAGACC	8	+
chr1	33292512	33292532	TTTCCACCTCATCAAACAAAG	1	+
chr1	33292579	33292598	TTCAGATGTATAGCAGAGTT	8	+
chr1	33321570	33321595	TCAGTGGGTTGACAGGAACATGCGAA	5	+
chr1	33323254	33323282	AAGTGTTGCAGTCTGGCATTTGTGCTATT	11	+
chr1	33328277	33328297	TTGACCACCAATGGAAGATGC	7	+
chr1	33367582	33367595	AGCGCTTTCGGCCG	1	+
chr1	33585110	33585129	TGATAGTGGAGCCATTGATC	10	+
chr1	33690973	33690992	TTGTGTTGTTGCTCTCCTTT	5	+
chr1	33726959	33726985	TGTGAATAACGCCTGGGAAGTGGTGTT	6	+
chr1	33739754	33739776	ATTCACAAGCCTGTGGTCAGGAT	12	+
chr1	33864040	33864057	GTATAGCTTAGCTGGGAG	3	+
chr1	33966678	33966695	CTTCACCCAGGGGGCAAG	2	+
chr1	34305094	34305118	GTGACCAAAGATGATGCCATGTTCT	1	+
chr1	34366086	34366112	AGAGTTTTGTGGCTGGGCGCAATGGCT	1	+
chr1	34564883	34564900	CCTGTGATAAGCCATGGG	2	+
chr1	34943447	34943477	GCTCAGAGGCCCCATAGCACAATGGCTAAGA	5	+
chr1	35488605	35488621	CCAACGGGGAGGGAGGG	2	+
chr1	35564644	35564673	AAAAGAATTATGAGCATTAAATAGTATATT	12	+
chr1	35564914	35564939	ATATAGTACTCTCTTCAGCCTGCTTT	3	+
chr1	35564993	35565018	CTTCAGCAGATGTCCCAGACAGATTG	3	+
chr1	35570248	35570276	ATGAACTGCTGTGAGAACTGTGGCACTTA	12	+
chr1	35579347	35579371	ACTCCTCAGCATTTTCAATCATATG	4	+
chr1	35580538	35580563	TTAACTTTGTCATAGATGATAGTTGC	16	+
chr1	35581364	35581391	GATATTGGCAAGTTGCCATCTATAAGGA	9	+
chr1	35581858	35581883	AGTTAGGTATCTGTTTATTTGTTTGA	8	+
chr1	35763047	35763077	ACGCCACTGCACTCCAGCCTGGGTGCTTGTC	14	+
chr1	35763855	35763883	AAATATTAGCTGGACATACTGGTGTGCAC	34	+
chr1	35781938	35781968	TTTGTTCTGATATGCTTGAATTTCAGTTGCC	10	+
chr1	35791969	35791996	GGTGCTTGTAGTGGTGGTTGGTTAACTT	2	+
chr1	35810618	35810634	ATTTCTCTATCTGCACA	1	+
chr1	35814563	35814592	ATGAAGATGGCCTATATGGTTGTGATTTAT	32	+
chr1	35828168	35828189	ATGAATTGGCTCTTTTTCTGAA	2	+
chr1	35829199	35829227	AGTTGGATGTGTTAGGGTAGTGATAAAGC	4	+
chr1	35830321	35830347	TTAGTTTATGGCACCTTTTCAAAACTT	9	+
chr1	35837865	35837895	TTGAGTTATGTTGTCATTGTTAGAATAATAA	2	+
chr1	35862174	35862201	AGATTATTGTGGTGCCAGTTCCCGTACC	31	+
chr1	35869453	35869479	AATGCTGTTTCTATGGCTATTTAGGTT	7	+
chr1	35872295	35872318	AAGCTAGGTACTAGGGTGAAAAAG	2	+
chr1	35879041	35879061	TGAGGGCTAGGTTGTGGGGCA	9	+
chr1	35881273	35881302	CTGAGGTTCTTCCCACCTTTACAGAAGCAG	4	+
chr1	35886107	35886130	CTGTCTCACAGCCTGAGCTGTGGT	31	+
chr1	35886896	35886925	TGTATGAAAGAAGTAAATCCACCCCGATTC	25	+
chr1	36035988	36036016	ATGAGTAAGAGTAAGGTAGTTTAAGGTGC	1	+
chr1	36039867	36039897	GCCCTGGGCCTTGACCCGCGCCGTGACTATG	6	+
chr1	36041855	36041883	TTGGAGTGTGTAGCAGGGAAGATGAGGCA	6	+
chr1	36060588	36060610	ATTAGCGTGGCTGGGTGGCCGTG	9	+
chr1	36196343	36196363	AACCCCAGCCCCTTGGGAGGC	1	+
chr1	36306586	36306615	AGAGTCACTGTACTGGGTGACATCAATATT	9	+
chr1	36307018	36307043	ACGCTTCAAACCCACTCGGATCATCT	3	+
chr1	36319115	36319145	TGTCAGGACAGAGCAACGGCCGGGATCCTCA	11	+
chr1	36320457	36320482	TTGCTTCTCTTTCGACATGAAATGTA	10	+
chr1	36321815	36321844	TTATTGGCAAAAACTTGCTGAGGGGTGAAT	2	+
chr1	36354708	36354734	GTCCTTGATGAGGCAGAAGGACGTTGT	23	+
chr1	36382584	36382612	ATTGATTCCAAAGTCTATCCTTCTCTACC	7	+
chr1	36386537	36386557	AGAAACATTGAGCCATCAGAA	2	+
chr1	36387996	36388025	AGCAAGCTTTGGCTCATGTGGATTTGGTTT	19	+
chr1	36388601	36388628	AAAGAGTGATGAGAAGAGAATGGAGAGA	19	+
chr1	36389466	36389496	AAGAATTGTGCAAGTAAAGACATTTGTTGAA	4	+
chr1	36390387	36390415	GAAGGAAGGTGGGGAGTTTTTGAAGAAAC	1	+
chr1	36391705	36391734	AAGACATAAATTTATGACTCCGAGTGAGGC	24	+
chr1	36394668	36394693	TAGGTACTGGGGCAATGACAGTTAAG	4	+
chr1	36402273	36402298	TTGTCAAGTTCTTGGGAAATCAGAAC	3	+
chr1	36413807	36413831	AAGGAACAGAATTTTTTTTTTTTTT	8	+
chr1	36439065	36439090	ATCAGTCTGTTCGGCCTGCCATGTGG	5	+
chr1	36449047	36449076	AGCTAGGTGTGGTGCGTACTTGTAGTCCCA	11	+
chr1	36461019	36461046	GTCAGGTTACAGAATAGCTACCAGAATA	29	+
chr1	36503869	36503898	TTTTTGAGACAGAGCCTCGCTCTGTAGCTC	4	+
chr1	36507546	36507570	TAAATAAAGTTTGGCTAGCTGCAGA	1	+
chr1	36521838	36521867	TGCATATATATCTAGATCTGGATTGATAAT	2	+
chr1	36527171	36527198	ATGGTGTGACAAAATTAGAATCCTGTCA	3	+
chr1	36527223	36527246	CCCTTCCTTTTTTAGACTAATTTC	7	+
chr1	36527715	36527736	GAAATGTAACTTGCCTGGAATC	1	+
chr1	36528218	36528245	TAATTAGAAATGTAGTTACCTACCAGAG	4	+
chr1	36535086	36535111	GTGTGAAGGATTCCTTTCCAGTTTGC	1	+
chr1	36536698	36536727	CTCACTCTAGAGAACACTTCTGTTATACAC	6	+
chr1	36537542	36537562	CTTGGGGGCCAGGCCTTGGAT	6	+
chr1	36554585	36554607	TGGCTGGCGCGCTGCTCGGGGAC	12	+
chr1	36554791	36554813	GGGTCGGGGGTGCGCGGGGATGA	3	+
chr1	36555391	36555421	TCGGTTCCTCACACCATGATTCCTCTAGGCC	10	+
chr1	36556849	36556867	CTTGTACTACACAGATGAC	1	+
chr1	36557464	36557488	CTCTTCTGCAGCAGGGCTTCTGTGA	22	+
chr1	36557589	36557607	CACCTGGCCTTGCAGGGCG	7	+
chr1	36559264	36559288	GAGGGGTACTTGTGGCATTTTCCTG	7	+
chr1	36559294	36559314	TCTTGGACATGGGATGTGGGG	2	+
chr1	36632860	36632886	CAGCAAGGTAGAAGGAAAACTAGGAGA	22	+
chr1	36637133	36637160	GAGACACAAGCTGGCAAAGGAGCGGCGA	10	+
chr1	36643602	36643624	CCCCCAAGGGGCGGGTTCGGAGG	4	+
chr1	36645275	36645304	AAAGCTGTGGAGGCTCGGTCCCCAGGGCTG	5	+
chr1	36646156	36646185	TGCCTTGATTTGGTGGGGTACAGTGGATGT	5	+
chr1	36690670	36690693	CAGTGGCAATCGGCGTGAGTTCTG	2	+
chr1	36693251	36693279	AGTATGGAAAATGGATTGTGAGGTATGTT	3	+
chr1	36695094	36695123	TAGAAGATAGGGGCTGGTTTTGCTCATAGT	19	+
chr1	36699416	36699436	AAGGCTATTCTGCAGAACTGC	4	+
chr1	36715138	36715159	AGTTAATTACAATACAGGATGA	13	+
chr1	36717184	36717208	AAGATGGAATTAGTGTCTTATGTTC	10	+
chr1	36727679	36727705	CATTTAAAAAAACAGATGAAATAAATT	1	+
chr1	36748272	36748300	TCTCTCTCGTTCAAGGAAGCGCAGGCTGA	17	+
chr1	36752061	36752089	ACAGAGGCTATAGAAGGCCCTATTATTTC	3	+
chr1	36752950	36752976	GAGCTCTGATTAATGGTAAAAGGTAAT	4	+
chr1	36753204	36753237	TGCCAAAATGAATGGCCATTGGAGCTCTTAGACC	31	+
chr1	36753274	36753304	CAGCCTATCATGGTGAAGAGCTGCACCCTCA	1	+
chr1	36753485	36753534	ATGAATCTTTGTTTGTATGGTTGGATGGATTGGGATGGCAGAGAGGTTAC	25	+
chr1	36754060	36754086	CTGCTTTTCCATAAGAAAGAGAATGAT	8	+
chr1	36754701	36754724	GAACAGAAACAAACAAATACCGAT	4	+
chr1	36754857	36754885	AAGCTCCGAGATGACTTTGAGAAGAAGAT	1	+
chr1	36755142	36755171	AGCGAAGGTGGGCACAGGGGCTTTGTGCCT	16	+
chr1	36759474	36759503	ACATTCAGAAAACATGGTTTGGCTCATGAT	10	+
chr1	36759780	36759805	AGAGGAGTTTTGGAACAAGTGCCCAT	1	+
chr1	36769411	36769434	AGGCGAAGGCAGTGACAAGTGGGT	1	+
chr1	36769471	36769486	TCGGGGCCGGTTCATG	2	+
chr1	36769685	36769714	TAACAGAGGAACCTCAAGAAGATTCTGAAA	15	+
chr1	36769745	36769772	GATTGTACTACCGCGAGAGGCATCCCTG	1	+
chr1	36769822	36769847	AGGCCCAGCTTTTGAGCAGAATACAA	4	+
chr1	36769914	36769964	GAGCGATGCTTGGATTTTTGTTTCCTATTAGAAACCAACAGTTTTGTTCTA	6	+
chr1	36770010	36770029	ATCTCTTTTCCCCTGTCCTG	1	+
chr1	36770172	36770196	GTTTGGGACCAAACTGCTTGGATCT	9	+
chr1	36770275	36770304	CATGTATCACGTGGAGTTGCTCCTTACCAC	42	+
chr1	36770399	36770426	CTGCTGATCCTCCCAGCAACGGGGTGGA	3	+
chr1	36792151	36792180	AAGTGTGGTGGGGAGCTCCTGGAGCGTTGA	3	+
chr1	36810160	36810175	CAAGCAGGGGGTCAAG	4	+
chr1	36864399	36864427	AGAAGAGTGAGAGATAGCTAGATCTCCAA	2	+
chr1	37926935	37926962	TCTTTTTTCGTAGAGACAGGGTTTCACC	1	+
chr1	37943209	37943239	TCACCTGGGGAGGCTGGCCCAGCCCTGCCTT	10	+
chr1	37989225	37989247	TTTTACTTTAAAAAAAAAAATAG	1	+
chr1	38162246	38162276	AATAGAACATTGCTACTCTTGCAGAAAGTTT	43	+
chr1	38166196	38166218	AAGTGGACACTGAGGTTGGAGGC	13	+
chr1	38166422	38166445	GAGTGAGAGTCTACTAGCTAGAGA	20	+
chr1	38168974	38168998	CCATGGTCAAACCAACTCCAGGCCT	12	+
chr1	38173881	38173904	ATTCATGTGTGATACAGATAGAGA	17	+
chr1	38174312	38174341	AGCTGCTGCCTTTTGCCTCCTGCAACTCAA	5	+
chr1	38174391	38174418	CTGTGTTCTCAGGAAGACTGCCTCCACC	14	+
chr1	38174833	38174863	TTTGGATAAGGGAACTGTAGGGCCCAGATTC	5	+
chr1	38174924	38174953	TCCCTGCCAAGTCTGTAGACTTCAGAGAGC	24	+
chr1	38175033	38175058	GGGGCATGGACTTTGTTAAGCAGAGT	3	+
chr1	38176109	38176126	CTGGGACTGAGACATGGC	8	+
chr1	38261270	38261300	TGCAGGAAGTGAACCTGGCAGGAGGCTTGCT	3	+
chr1	38265290	38265312	CCTCCCACTCTTTTATATCTACG	7	+
chr1	38265444	38265469	CTGGCCGCCGGATTTGACGGCATGTA	7	+
chr1	38266487	38266504	ACCAAGGAAGAGTTCCTG	1	+
chr1	38266670	38266690	ATATTTAGCTCTAGGGAGAGG	2	+
chr1	38267391	38267419	GGTGCCTGTAATCCCAGCTACTTCTGAGG	2	+
chr1	38271833	38271860	CTGGAACAAGTGATTTAACTTTCTGGAG	4	+
chr1	38274662	38274692	AAACCTGGAGCGCCCCCCCAGCCGGCTGTCT	2	+
chr1	38274773	38274811	CTCTCCCTCCCCAGGGCCGGTGGCTGGACTCTGAACAAC	7	+
chr1	38274897	38274924	TTCACTCCCACTTCATCCTGGCTGAAAG	6	+
chr1	38374145	38374171	CGCCTGCAATCCCAGCTCTCAGGGAGG	34	+
chr1	38476370	38476390	GTGGTGGAAAAGAAACCAAAT	2	+
chr1	38478648	38478667	CACGTAAATGTATGTTAATG	3	+
chr1	38488395	38488425	CAGTATAACTGCCTGACACAGCGGATTGAAC	1	+
chr1	38504754	38504783	TTAGGGAGGCGATGAATCAACGGGGAGTTC	1	+
chr1	38516060	38516086	GCAACACCCAGTGGTAAATACAGGCAT	7	+
chr1	38561040	38561069	GATTTGTGGGCAGAGCCCAAATGCTGAGGA	30	+
chr1	38583256	38583275	AGCCTGGGGCCTGGGACAGG	7	+
chr1	38587613	38587633	TTGTTGCAAAAATAATTGCAG	1	+
chr1	38660313	38660331	AGTTGACTTGGCTGTGAGA	1	+
chr1	38794954	38794980	GCGTGAACCCGGGAAGCGGCGCTTGCA	3	+
chr1	38800771	38800789	AATCTGGCTTCCGCCCCCA	1	+
chr1	38827705	38827725	CTTAATTGGCAGAGCAGCTGA	5	+
chr1	39010470	39010486	ACGCCTCTGCAGGCAAG	2	+
chr1	39175549	39175576	CTGAGACCCTGACTCAGGCCAAATTTGA	1	+
chr1	39175635	39175657	AGTGTTGGAAGACTCTGATTTGA	8	+
chr1	39431642	39431667	CTGGGATTATAGGCTTGCGCCGCTGC	1	+
chr1	39457027	39457056	CTCCCGGTCCCTGGCCCCTCAGCGGCATGG	17	+
chr1	39457092	39457122	GAGGCGGCGCTGCTGAGCCCCGGCTCCCCGA	4	+
chr1	39460118	39460144	AACTGATTATGACTTGAGAGTCTGAGA	7	+
chr1	39463917	39463944	CAGAGTGAAGCTTGTGCTTCGGAAAGTC	2	+
chr1	39466671	39466697	CCACATTTACCCTCCGACAAGTTGGCA	1	+
chr1	39466717	39466738	AAAAGACTATGAAGATAAAATT	6	+
chr1	39469930	39469957	AATAAACAGCTGTGCCCTACTGTGATAG	8	+
chr1	39469958	39469979	ATTTTCCAAACAAAAATACCTG	1	+
chr1	39470008	39470033	AGTGGCATTCAACAAATGGAGTTTCC	39	+
chr1	39470040	39470070	ACAGTTCTGTAAGAAGTGCGTGTGAGAGTGT	35	+
chr1	39470129	39470155	TTGATCTTGGGGATTCTGGCTGTGAAT	19	+
chr1	39470312	39470341	TAGGATGGACATTAGATGTGATTATGATGA	16	+
chr1	39470448	39470476	ATTCTTTGACTCCAAGCCTTAAAATACTC	26	+
chr1	39470535	39470564	ACCTCTAAAGGGAAAAGGTCTACCCTGGAG	4	+
chr1	39470645	39470669	CTTGGGAGGAGCCACTTCACCTTTG	12	+
chr1	39471053	39471095	CAACTGCTTCAGCTTTGTTTTGGCAACCCCCTGCCCGAAGTCG	57	+
chr1	39471141	39471170	AGTAGCCTCTGTTTTGAGGAGGTGGAAGTT	13	+
chr1	39471373	39471402	TTCAGAGACAGTTGTTGTGATCAGATGGCT	22	+
chr1	39472089	39472116	TAATGATAAGGTAGCCCTCTGAGGCCAC	3	+
chr1	39494460	39494480	AGTGGTGAACAGCCCTACAAG	2	+
chr1	39496427	39496450	GATAAATTGATACCAACAGGAGGC	1	+
chr1	39500147	39500167	CAAGGGGGAGCCTCGGCCCTG	4	+
chr1	39580411	39580439	TGGCAAACTGACAGTTACTGTCTATTGTA	37	+
chr1	39612940	39612967	CTCTTTTCTTTTTCCTTCTCTTTTCTCT	39	+
chr1	39651827	39651850	GCTGGGATTCTGAACATCTCTCTC	3	+
chr1	39718095	39718121	TGGAGATACTCTGGCTTTGCTCAATAA	13	+
chr1	39732105	39732127	AGATGGTGCTGCAGTTTTGCAGT	6	+
chr1	39795284	39795307	ACTGACCAAAGAGGGACAGATAAA	1	+
chr1	39800281	39800304	AAGTAGACTTTGCATCTACGCTGA	4	+
chr1	39812733	39812761	CAGGACTTGTCCCCTCAGCAGAATCGACA	6	+
chr1	39824453	39824474	ATGCAGGCTTGTGAGGCCAACG	7	+
chr1	39835717	39835742	ATCTTGCCAGGAACAGTTGGATGAAT	1	+
chr1	39899786	39899815	AGGTTGTGTATCATTACTGAAAGGTTAATT	18	+
chr1	39903566	39903590	AAGAGTGCCACCGTGGAGCTAGAAA	1	+
chr1	39906609	39906632	TTGCAAAGTTTGGTAAGTTCTGTT	26	+
chr1	39931436	39931461	ATGAGTAAAATCTGTCTCTCTGATAT	2	+
chr1	39947250	39947277	TAGCTTCTGAATTTCTTGGCCTAGGCAC	12	+
chr1	39951243	39951265	GGGCTGGGAGTCGAGCCGGGAGT	11	+
chr1	39951500	39951525	TTGAATCCTGCTCCATACATTGGGTG	1	+
chr1	39952064	39952091	CTTTGGATATTGTTTCAGTACTGGGTGT	36	+
chr1	40138823	40138843	TGATCCCCTCAGCCTCCACCA	5	+
chr1	40193173	40193195	CCAGGCTAGAGTGCATTGGCAGA	1	+
chr1	40205842	40205872	CTGGCAGAGGAAGTGGACGACAAAGTTCTTC	28	+
chr1	40208915	40208938	ATTCGTGTCAATTTGGCCAAACCA	10	+
chr1	40219155	40219185	CCTCAGGGTCTGCTTGGAGCAGCTCCTCTGC	8	+
chr1	40219425	40219445	AGCTGGACCTCTGAGGCAGGC	4	+
chr1	40220082	40220105	TGATGTTGCAGTTCAGCTCTGAGG	3	+
chr1	40254261	40254285	CGGGCGGCGGGCGGCGGGGCGGGGC	1	+
chr1	40326082	40326098	ACCAAACACACAACTCG	1	+
chr1	40416348	40416366	TATCCCACTCCTGACACCA	18	+
chr1	40434356	40434378	AAAATGTACCCCATTGATGAGGA	3	+
chr1	40536858	40536883	AAAAATAATGGGGATGAGCCATGGCA	24	+
chr1	40537417	40537444	TTTTCCATATCAGCTCAACCACGCCGCC	41	+
chr1	40538049	40538079	TGGCTTCTGTCTAAGCACCTGAACAGAGGAC	5	+
chr1	40538196	40538216	CAACTTTTTTTTGGTGGGAAG	1	+
chr1	40538249	40538274	GAGGCCTGTGGAAATAAACCTTTATG	4	+
chr1	40545746	40545775	CCCAGACTGATCCATCAGGAAAGCTTCCCT	1	+
chr1	40566486	40566507	AATGGGTGACTTTTATGGCATG	2	+
chr1	40648908	40648933	CTGGGAATTTCACATGCTGAGAAATT	31	+
chr1	40650146	40650176	GCTCTGGCTCCTGAAAGGAGGCAGATGGAAC	1	+
chr1	40702055	40702078	AAGCGGGAATGTATAGAGGCTAGA	6	+
chr1	40702357	40702385	AGATTGCCACCTGCAAGACAGAGATTTGT	22	+
chr1	40702647	40702669	AACTACTTAACCATAAACAAAAG	4	+
chr1	40705455	40705479	CTTGTAAAATAGAAAATTCCATACC	8	+
chr1	40705949	40705974	AACCTGAGGGTTGTATTGGACAAAGC	16	+
chr1	40736945	40736966	TTTTCCATTGATGGGATCAAGA	11	+
chr1	40737451	40737471	CTTGTTCTCAAGTTTGAGGTC	4	+
chr1	40758337	40758367	ACTGAGATGTCCAGGATCTGTGACTGAAGAC	1	+
chr1	40758970	40758999	TATAGGATATTTTAAATCATTGAGTTTTGT	33	+
chr1	40762161	40762185	CATTCTAGTATCAGGGAGAAAGACA	1	+
chr1	40797004	40797025	TCAAGCAATTCTCATGCCCAGC	1	+
chr1	40848687	40848716	GTCAGTCAAGGACCAGTCAGAGGAACAGAA	27	+
chr1	40874825	40874854	CAGTTTGTCAATAACCAATAACTTTCTTCC	3	+
chr1	40879470	40879491	TGGCTCTTGGCTCTTGTACCAT	18	+
chr1	40896315	40896340	AAGGTGGCAATGCAATGCAGTGGATT	3	+
chr1	40961191	40961216	AACTCACACTGGGGAGAAACCCTATG	1	+
chr1	40974601	40974628	TGGGCTGGGAGGCTGCGTTTCGGAGCTT	9	+
chr1	40981534	40981559	CTGGAGCTTCATCATGATTGCCTGAG	12	+
chr1	40997791	40997814	AGCCGTGTCAAGGGATCCAGTGGA	18	+
chr1	41007429	41007449	ATTGGTCAGTGAGGGACAGGA	2	+
chr1	41058879	41058907	TGACTAATACACTCCTTGAGGAGCAGAAC	2	+
chr1	41159536	41159562	AAGAATTTCTTGTGCTGCTTAAGGATT	11	+
chr1	41163378	41163404	AGTCACTTGAGTAACGTTTTCTTTGAA	6	+
chr1	41182728	41182754	CATGAAGGACTGAAGCTTTGGAGAAAT	3	+
chr1	41220043	41220066	TGTAAACATCCTTGACTGGAAGCT	6	+
chr1	41227759	41227774	AGGACTACAACCATTG	1	+
chr1	41236725	41236747	ATTTCAATATGTTGAGTGTGTGT	4	+
chr1	41236818	41236845	TATTTCTCCTTTTGTTTTTCTTTTTTTT	29	+
chr1	41260615	41260642	AAGGCTCTTTCCTAAGATTGGGTTGGGC	3	+
chr1	41421599	41421627	GGCGTCTCACTCTGTTGCCCCGGCTGGAG	1	+
chr1	41453080	41453106	TGATGAGACAGGCGTTAATACCTGTAG	8	+
chr1	41455068	41455096	TTCCACCATTTGGTTCCCAGAATCATCAT	18	+
chr1	41456877	41456906	ATAGTGTTCGGGAACTTAGAGGACTTGGGC	3	+
chr1	41459854	41459879	AAGAACTCCTTGCTCTTAACCAAGGT	6	+
chr1	41465389	41465418	AAAAAAAGATTTTTATTCAAATGGACAAAT	20	+
chr1	41469114	41469138	TGGCCACCATCCTGAAGCTGGTGCC	16	+
chr1	41470035	41470055	GGTGTGGCTTAGTTTGGTAGA	7	+
chr1	41472519	41472545	TGTTGACCTGAAATTGAACTTTGCTGA	9	+
chr1	41473716	41473740	TATTAGCAGAGGCACCCTTGTGTCT	20	+
chr1	41474271	41474296	TTGTGAACGCATCATCCTGTGAGATA	1	+
chr1	41475660	41475684	TAGAAGAAGGAAATCTTTCTGCAGT	15	+
chr1	41477367	41477395	GTTTACAGCTCTGACTTTACACTCGGCTT	6	+
chr1	41477928	41477958	TTTAAAATCCCCATGCCTGTGGCTGCGCTTC	17	+
chr1	41477961	41477988	ATTTCTAGGGCTGGGAAACACTCCTTGC	4	+
chr1	41478056	41478084	AGACAGCTTTGACTGGAGGGTCCATTTTT	21	+
chr1	41478102	41478129	CTGCAGTTGAAAGGGCAATATGAAGTTA	5	+
chr1	41480049	41480074	TAGGTGTCTGTGATCACATTGGTCCC	42	+
chr1	41482936	41482961	AGACAGCGGGCCCTGGATGCTCCCGT	17	+
chr1	41485735	41485764	CCAGCCGCAAGCCATGGTCATTTGAGTGGC	32	+
chr1	41486906	41486935	AGCGCTGGGGCAGAGGCTTTTAGAGCAGAG	12	+
chr1	41490361	41490387	ATCCTCTCCTTTCCTGCAGAACTTGAC	4	+
chr1	41494632	41494661	ATTGAGGCTATGATTCAGCCCAAACCTGAG	14	+
chr1	41505965	41505993	CAGTGAGAAGCAGCTCTTCTCAGAGTATC	7	+
chr1	41516011	41516035	AAAGTCTCTTTGCTATTAAAGGTAG	11	+
chr1	41669828	41669852	ATGGTGGAGCTGGGAATCAAAACAA	2	+
chr1	41718451	41718479	AGGCCAAGACTATGAGGTTTTCTAGATAT	3	+
chr1	41832093	41832113	TTCCGGCTTCCCGGGCCTCCC	10	+
chr1	41849214	41849243	AGAGTGCATTGTACAGCATATTTTCATGAA	11	+
chr1	42162255	42162271	CTCCAAGCAGCCACCCG	1	+
chr1	42508038	42508064	AACACACTGGGGAGATGTGCTTTTTTG	8	+
chr1	42609666	42609687	CTCCCACCTCCTGTGGAGGCTG	1	+
chr1	42763311	42763331	TGATGTGCTGTCGGATTCAGC	15	+
chr1	42779395	42779419	TGGGGAACCTGGCGCTAAACCACTC	1	+
chr1	42851303	42851325	TATGTTAGGAAGAGTTTTAGAAC	4	+
chr1	42886271	42886290	AAAAACATTTTCCTGGACGA	3	+
chr1	42887622	42887644	AACCTGAACATTCAGTGACATCA	6	+
chr1	42922238	42922266	TGGCGGAAATGGATCCGGTAGCCGAGTTC	2	+
chr1	42922325	42922349	TGGGCGCGCAGGGCCGGCGGGTGGT	2	+
chr1	42924167	42924195	AGCAGTGAAAAGAAACATACCCTGCCTTT	2	+
chr1	42925284	42925305	AGATGGTGCCAAAACTGCTTTC	1	+
chr1	42925859	42925889	ATGGGGGCCTGAATGTCAGCCATCTTTATAC	3	+
chr1	43002171	43002196	AATGAAATGTTTGAAAGTGAGTGGTC	1	+
chr1	43125480	43125504	GTGCGAATGCAGATTTTTTAAAAAG	3	+
chr1	43126844	43126874	AAGAATACCTATAGATGATCTATGATAGGTT	10	+
chr1	43133118	43133144	GTGTCTTTCTCCTATTAGGTTAGGAAT	11	+
chr1	43139877	43139904	CAGAGTGGTTGAGTAGACTACAGAAGAG	6	+
chr1	43140811	43140838	CTGTGGATAATACTTCTGCAGAGTAGAG	6	+
chr1	43141529	43141549	AGAGTCTGACAAAAAGGACAA	7	+
chr1	43141596	43141619	CTGTGACTTCAGTCAAGCCATGAA	4	+
chr1	43159842	43159860	ATTTGGGAAGAGAAAACTG	1	+
chr1	43162405	43162433	ACGTCGTAGGGGTCCTCCACGCAATTACC	3	+
chr1	43163529	43163553	CATATTTTAGTCCATGCCGTAGTAT	7	+
chr1	43164072	43164099	AGGAGATTGTGTTAGCCAGATGCTGGAT	5	+
chr1	43164670	43164698	AGTGTTGCTGAAAATGAGACTAATAGTAG	4	+
chr1	43165715	43165741	TTTAGAAGCCACAATAAGGTTAGAACA	19	+
chr1	43167706	43167736	AGATTGGAGCTGAAGACCTAAAGTGCTTGCT	12	+
chr1	43169034	43169059	AGTAGGGGTCGGGAGTAGGCCAGAGT	5	+
chr1	43169067	43169088	CAGGAATCCTGCAGTGCTGTGG	1	+
chr1	43170879	43170898	CCTGAAGGGATGTTGAAGAT	2	+
chr1	43171756	43171781	TTTACCTACACACTTGTCCCACTGAA	5	+
chr1	43172785	43172824	GCTCCCACATAAGAGTGGGAACGTGGCATCTGTCTTTCTG	6	+
chr1	43179417	43179441	TTGAGCATTTTATGTAGAGCTGGTC	15	+
chr1	43184125	43184152	TAAGTTAGTGGCTTTCTTCCTCAGTTCT	4	+
chr1	43186410	43186437	GAGAGGATTCTGGGAAAATCCTGGATGA	3	+
chr1	43190062	43190088	AAAATAGACTTAACATCAAAAAAAGTT	2	+
chr1	43197870	43197893	AGCGAGACGTGTGGTTCTCTGACC	1	+
chr1	43202970	43202992	CTCCCCACCATTCTGCACATCAC	10	+
chr1	43203901	43203931	TGGCATTGACAGGTGTGCTTGGGTTGAAGAA	22	+
chr1	43214173	43214201	GTTCTTGGCAGAAGTGAGCAGGGTGTGGC	10	+
chr1	43245352	43245373	TAGCTCCCTTTCTCTACCCTAG	4	+
chr1	43249668	43249693	CTAACCTCAGGTTAGCTGAGAAGTTC	32	+
chr1	43257193	43257223	ATGAAAACATGATTTATCAAAACTTATAGGA	1	+
chr1	43293827	43293854	AATCCTGGAGGTCAGTATGGTGACCAGA	6	+
chr1	43308796	43308816	AACTCTTCTTTACTACCCCCG	5	+
chr1	43313743	43313769	AGTACACTGTATCACAAACTGAGTGGT	15	+
chr1	43317731	43317756	CTTTCTTGGGGTGAAAGAGAAATAGG	5	+
chr1	43338137	43338165	CTTCTGTTTTAAGTTCTTTGAGAAATAGC	4	+
chr1	43651053	43651071	TAAAATGGGGGTCCTATTG	2	+
chr1	43824590	43824619	GAAGGAGCCAATAGGCGCTCGGAGCGGAGA	3	+
chr1	43825028	43825063	CGATCCCACAGCGCCGGCAGGACTCCGGGCCGAACT	61	+
chr1	43826001	43826026	GTGGCCTGGATCAAAGAGGGCAACTA	5	+
chr1	43826446	43826470	AGCAGAACACCATGTGGCCACACTG	25	+
chr1	43826544	43826560	ATAACTTGGTCAATGTG	4	+
chr1	43826572	43826601	TCCTGGAGAGGGTGGCTGGGTTCCTCTGCA	52	+
chr1	43828702	43828723	AGGCTATGGCGCTGTTTTGAGT	7	+
chr1	43828803	43828820	ACCAACCCATCACCTCAG	2	+
chr1	43910786	43910810	AGGACTTTAGTTTGCACACTTGCCA	1	+
chr1	43919782	43919806	TGCCCGAGGGCCCGGTTGCAATGAT	14	+
chr1	44000890	44000920	ATTGTTTGTGTTGCTCAGGTGTTTGACCTTC	34	+
chr1	44032107	44032134	TGGGTTTGGAGTGATCATGTGACATCAT	51	+
chr1	44034742	44034768	AGGCGGTGACCTGGGGCTCTGCCATGT	5	+
chr1	44058603	44058633	TGGGCCATCCTCGGTGGGTCTGCCATGTCCC	34	+
chr1	44071998	44072024	CTGGATGTGCTCCCGGAGACCTTTACC	4	+
chr1	44072428	44072454	GAGGGTGGGGGGTTCTCACGCTGAGCT	1	+
chr1	44086191	44086215	ATGGCTGAGTACAACATGCCCCAGT	2	+
chr1	44086610	44086635	GCATAAGACCAAGGAGCAGTTTGGAC	1	+
chr1	44089211	44089260	CTTGTGGATGCTAGTGCTGTAGAGTTCACTGTTGTACACAGTCTGTTTTC	37	+
chr1	44121974	44121994	CTGTTTTCAGTTCTTCTCTGC	7	+
chr1	44131412	44131435	CAAAGGTACTGTGTCTCTTCTGTT	37	+
chr1	44135221	44135249	ACAAGGTAAGTAGGACCTTCCCAGGCGGA	43	+
chr1	44137389	44137410	AAACTAGTGAGCCTCTCTCCTG	2	+
chr1	44139478	44139503	CATCCTACTGTTGACTACTGTTCACT	16	+
chr1	44142453	44142479	AAAGATTAAATCAGTGTAATTGGTAAA	1	+
chr1	44164244	44164272	CAGGTTTCCCCTACCCCCACCTTGCCTTT	22	+
chr1	44170100	44170129	AGCACAGCAGACATGGAACGCTGAAGTCTC	25	+
chr1	44171290	44171315	CAGTAAGGCATTCCCTAGGAAGTTCC	18	+
chr1	44236255	44236279	GGAGTCTCAGTATATTGCCCAGATT	28	+
chr1	44365154	44365172	GGGGTCATGGTGCCTTCCC	1	+
chr1	44367456	44367474	AACTCCTACCCAGGGTGGG	7	+
chr1	44376234	44376258	AATATTGCCTGCCCACTGGGCAGAA	5	+
chr1	44401612	44401641	CTAGGCCCTTCCTGAGTTTCCCCTCCACAC	7	+
chr1	44414311	44414334	CCGCCCCTTGGAGCAGGGCAGTGT	9	+
chr1	44424206	44424240	AGAACCTGCACTCGCTTATCTCACCCTATATCCAG	10	+
chr1	44430935	44430961	CCTGTGAATTGGGGTAAATGGAGTGTT	1	+
chr1	44431962	44431988	AGGTGTCTGGAACCCAAACTTTCTGCA	14	+
chr1	44435729	44435777	GTGATTCCCCCTACCCCCACAAGGCGATTTTGACCCCCTGAGGGCTGCT	17	+
chr1	44435904	44435929	GCCAGGACTGCTTACTCCTCTTCCGG	34	+
chr1	44436752	44436770	TCAACGTTCTGTGGCCTTG	4	+
chr1	44436992	44437018	CTCCTGGGGATGAGGGAGCTCCTGCTT	21	+
chr1	44437399	44437425	AGAGAGGGCCAGAGATGCCCGCGTGGT	8	+
chr1	44437970	44437996	CGGCCCCAGCTGGAGCTGGCTGAGAGC	11	+
chr1	44438151	44438173	AGAAGCTGTGAGTGGAAGACGAG	22	+
chr1	44438412	44438431	GTGTTGTTTGGCTGATGGAA	5	+
chr1	44438938	44438965	ATGCCATCATGGCAGAAAGTTCTATTGG	15	+
chr1	44440593	44440619	CACGTGGGCGAGTTAGGTGACGCTGCG	7	+
chr1	44441492	44441519	GATTTGGGCTTCCGCTTTGATGTGGCAT	1	+
chr1	44441768	44441794	GACGGAGACTTCGCCCTTCATGTGGTC	4	+
chr1	44442766	44442809	ATCGTGGGCAGTGGGGCTGCCCTGGCCGATGCTCAGAACCCCAG	3	+
chr1	44443369	44443390	AAGGATCAGCCTGAGGGTCTGA	7	+
chr1	44443688	44443706	TGTGGGTGGGGCCGTGCCT	4	+
chr1	44443818	44443848	TTGGAGGCACTGCAGTCCAGGCCGAGTCCTC	2	+
chr1	44443850	44443880	GTGCGGGGAGCAGGCTGCTGCTGCTGACTCT	20	+
chr1	44443931	44443959	AGTGTTTGTGAAATAAACTTGGTATTTGT	32	+
chr1	44446995	44447018	CACCCAGCTGCTAGCAGCAGCAGC	15	+
chr1	44450574	44450603	ACGTGGGCTTCCTAGAGGCGCTGAAGGAGG	33	+
chr1	44456490	44456509	AAGGGTGGGAGGTATGTCTA	4	+
chr1	44557644	44557671	CTCTCTCTCTCTCTCTCTCTGCCCACTT	1	+
chr1	44570682	44570706	GTGTGGATCACTTGAGCCAGGAGTT	1	+
chr1	44680029	44680058	CCAAGAAGTCCTCTGAGACACTGACTTTCA	2	+
chr1	44680075	44680100	GCACCGGGAAGTCTATGCCTTGCTCT	2	+
chr1	44683208	44683232	GACTGAAATCTGGACTGGAGAAGAT	17	+
chr1	44683313	44683343	GGCGACCAGTTTTGGAGCTGGTTGTGGTCTT	42	+
chr1	44685098	44685119	CATCAAGTTTCCAGACTTCAAG	7	+
chr1	44685821	44685847	ATGAGGCACTGGCCCGGGCTGGTGTGC	20	+
chr1	44686797	44686814	TCACAGCGGGGATGGGGG	3	+
chr1	44688180	44688208	CAACTGTCCTAGAACCCTGGAGGCTGGAG	2	+
chr1	44834798	44834816	CCTGTATAGGGTTTGACAC	2	+
chr1	44899906	44899931	AGAGAAGGCCTGAGGGCTGGGACAGA	7	+
chr1	44916433	44916456	TCAACGCTGCAGCGAACTTTTGGC	12	+
chr1	44961835	44961854	GGGGGACCATCCTCCAAGGT	4	+
chr1	44966803	44966830	CAGTGACACAAAGGGAGAGTCTTGTGCT	10	+
chr1	44969548	44969572	AGAGTCTGCTGTTGGCCAGGCTGGG	16	+
chr1	45044098	45044119	GCGCCTGGCCAGTGGGATAAGT	3	+
chr1	45047935	45047963	CAAAAGCAGGGGTCCTGCTCCTGAGCGGC	4	+
chr1	45103990	45104014	AGATTGCCTGCCAAGACCGGTTAGA	13	+
chr1	45108766	45108796	GTGTCAGTGCCTCAGGGTAGAGGGCAAATGA	3	+
chr1	45110426	45110453	GATGTGGATGGGGATGACACTCTGGAGT	22	+
chr1	45117056	45117084	CTCCCAGACATGGGGCACACGCCCCAAGG	6	+
chr1	45117112	45117129	CATGGGGCTCTTTATAAG	1	+
chr1	45117193	45117223	GAGGACAGTGCTCCTGGCCACCCAGCCTCTG	23	+
chr1	45117344	45117390	CCTTTCCCTTTGTAAACTACATTTGACATGGATTAAACCAGTATAAA	5	+
chr1	45205604	45205619	AATGGCCATGGACTCG	1	+
chr1	45216620	45216649	GACTAGGCAGAAGCCCTCTGAGATAGTTGA	1	+
chr1	45226556	45226584	AGCGTGGAGGAAAGGATCTATTCCCTTTA	15	+
chr1	45228015	45228042	CAGGGTCAAGGAGCTGAGCCCCCACAGT	1	+
chr1	45228278	45228305	AGATCAGGGAGCTGGAGGAGAAGGCTAT	7	+
chr1	45232569	45232593	CAAAGCGGAATCTGCTCTGGCCCAG	9	+
chr1	45233070	45233097	GAAGGAGCTCTTAGTTACCCTTTTGTGT	1	+
chr1	45241232	45241259	AATCTTTGCGGTTTCTCTTTCCAGCCAG	13	+
chr1	45241728	45241753	CAAGCGCCGCAAAACCGGGGGCAAGA	21	+
chr1	45242040	45242070	CTGTGTGGGGACTTGAGCTTCTGGAGAGGGT	24	+
chr1	45242380	45242402	CGGGGAGGTAACAAGAAATACCG	5	+
chr1	45242413	45242441	TTGGACGTGGGGAATTTCTCCTGGGGCTC	2	+
chr1	45243120	45243139	ACGTGGGTTAGGGGGTTGTG	3	+
chr1	45243258	45243283	CTTGATGCCAAATTTCTCCTGTGAGC	30	+
chr1	45243336	45243364	AACGAGCTGGTTCGTACCAAGACCCTGGT	32	+
chr1	45244062	45244088	TCTCAGTGATGAAAACTTTGTCCAGTT	5	+
chr1	45244198	45244226	TGGGTAGGGCCACCTTGTCGTTGTGCTAA	33	+
chr1	45244328	45244355	AGGAAAATCAAGGCCCGCAAAGGCAAAT	3	+
chr1	45244385	45244412	TAAAGGTGTTTATTGTTTTGTTCCCACA	3	+
chr1	45244454	45244500	TCCTTGCCCTGCAAAACTGATCTGGGTGGGTGGCTGCAACCCCTTGC	16	+
chr1	45278051	45278073	CTTGGGGTAGGGAAAGGGTGGCT	14	+
chr1	45362998	45363017	AGGTTTGACTCTACCACCCT	1	+
chr1	45478608	45478632	ACACATTCCTGCGAGCAGCCTGGGG	15	+
chr1	45480290	45480311	CTTTCAGGCTAAGTCCTGCATG	5	+
chr1	45481203	45481231	CAGATGATTGATCGTTTCCAGGACAATAA	3	+
chr1	45769446	45769464	TCCGGGGCCGCCGCCTCTG	1	+
chr1	45794627	45794647	CATCTGCCCGGGGCTGGCTGG	1	+
chr1	45805914	45805943	CGAGCGGTGTCATGGCCGCCGACAGTGACG	26	+
chr1	45806826	45806855	AGGAGATGTGGCCATCCCTCCTGCTAGCCA	28	+
chr1	45808603	45808630	ATTGATTACCGCTGCTGCCTGCCCCCAG	33	+
chr1	45973046	45973073	CTCTTGCCTCCAGCCTTCCACCTACCGC	23	+
chr1	45976086	45976114	GGCCAGGCACTGTGGCGCTCACCTGTAAT	5	+
chr1	45976193	45976222	TAAAAAAGACTATCTCTAATCAAGGCTAGA	4	+
chr1	46016636	46016659	AGGTCCTTCCTCGGGAGGCGGCGA	11	+
chr1	46016691	46016717	CCCGGCCCCTGCCCCTCCCTCCGGGTG	5	+
chr1	46017072	46017099	TAAAGCTTTGAAGGCGCACAGCGCATAC	13	+
chr1	46034821	46034851	GACTTCACCTTTAGCCCAGAAGAGATGAAGC	6	+
chr1	46061667	46061697	GAATGACCAACAGACAAACTTTTATTTAGAC	1	+
chr1	46062185	46062215	CATCCATGTTGTGGTGTGTCAGAATTTCCTT	38	+
chr1	46070958	46070985	AACAAGGACTGAATAGAGGACAACTGGA	21	+
chr1	46071747	46071773	CTCTGGTAAGTTTTTAATCTCGTAATC	38	+
chr1	46071862	46071887	AATAGTATGGTCCTATTACAAATGGA	11	+
chr1	46073066	46073095	AGACAAGTCTTTGGCAAAGCCTGAAACTGA	4	+
chr1	46073135	46073163	AGATATGGATATAAGTAAATCTGCAGAGG	3	+
chr1	46073414	46073444	TTCAGAAGAGCAGCCTGTGGTGACTCTAGAA	38	+
chr1	46073502	46073531	GTGGATGTGGGTGGGGACGAGCCAGAGGAG	1	+
chr1	46074312	46074340	AGTGGGATGGAAAAGGTAGATGAGGGGTG	3	+
chr1	46075314	46075344	CCTTACAGATTGTTCGAAAACTCGTTGGATC	12	+
chr1	46075478	46075507	CTGAATCTGAACCCAGATCTGCCTTGAATA	8	+
chr1	46076762	46076787	GATGGATGGTCTTATTAACTCTGCCC	18	+
chr1	46078300	46078324	TGGAGTCTGTGGCATGCTCATTGGT	5	+
chr1	46078383	46078404	CTTGAGCATTCTTGATCAGAAT	5	+
chr1	46078577	46078601	CCAGGTTGACTTTTATAAGAGAAAC	3	+
chr1	46079811	46079841	TTGCCTGGGATATGCTGGATTTAGCAAAGAT	5	+
chr1	46080580	46080600	TGGAATGTTAAATATGGGTGC	5	+
chr1	46081044	46081064	ACTAAAGGAACTGCTACCCGA	6	+
chr1	46081068	46081088	TAGAGAGAAGATAGAAGATGC	4	+
chr1	46083186	46083208	CAAGAGCCGGAGGTGAACGGAGG	1	+
chr1	46083739	46083761	AATCAGGCTGAAAGCCGGGCAGC	1	+
chr1	46088837	46088862	CAAACGGCGAGGGCAGAGGAGGTCCT	3	+
chr1	46137414	46137441	TGAACCTGGGAAGCTGAGGCCGCAGTGA	1	+
chr1	46183672	46183694	GAAAATAGGGGAGGCTGAGAGCT	1	+
chr1	46293035	46293064	CTCAAGTTCTTGGCAGTCTGCGGTATGCTT	4	+
chr1	46380248	46380273	ACCCACAGGGCTAAGGGAGTGTACTT	25	+
chr1	46444275	46444302	AGATGAGTATGTGAAACAGTAGGAATCC	1	+
chr1	46498314	46498343	GTGACCTCATCACCCATGTCAATGGGGAAC	6	+
chr1	46688867	46688896	AGGTGTGAGCCACCTGCCTGGCCTGTTGTT	29	+
chr1	46715753	46715772	CTAACCAATCAACCACCTTG	3	+
chr1	46726574	46726603	CGCCTTCCAGCCTGGTGAAGAACTGGTACA	3	+
chr1	46733441	46733464	TGGGAGGCCTTGGATCTGCTGAGC	14	+
chr1	46739592	46739622	TAGTCCTTCAGGTACTCCCTTAGGAAAGAGT	27	+
chr1	46739786	46739811	CTTGGGTCTCGAATCCCCCTTCAGGT	18	+
chr1	46742314	46742337	CTGTCACTTGGATATTGCAGCAGC	4	+
chr1	46747927	46747952	AGTGACAGTGACCCAACTGGGATACT	14	+
chr1	46766413	46766434	CTGCTGCCTCTATACACCCGCT	5	+
chr1	46766975	46766998	TTTTTAGCCAGTCTTAGCATCCCA	2	+
chr1	46775621	46775641	AAACTTTTCCCTACTACTTAG	1	+
chr1	46775653	46775671	AATGGGAGACCGCATTCTG	6	+
chr1	46775672	46775702	CCATTTCTGGCGGCAGTGTGGCTCTGCCAGC	11	+
chr1	46775877	46775906	AAAGGCCCGGGAGCGGCTAGAGCTCTGTGA	11	+
chr1	46775908	46775936	GAGCGTGTATCCTCTCGATCACATACAGA	7	+
chr1	46775964	46775990	CTTCTTGCATGCGAGGGACCATTGCGT	5	+
chr1	46781929	46781955	TGTCACTGATGGGGAGGTACAAGTTTT	10	+
chr1	46782349	46782399	AACTGTAAGTTCACATGAACCTCATGGGTTTGGCTTAGGCTGGTAGCTTCT	8	+
chr1	46806486	46806516	GGAGCACGCCGATATGGCTGCGCTGACACTG	4	+
chr1	46812724	46812742	CGTTGCTTCAGACTGGCTG	4	+
chr1	46827594	46827624	GTGGCAGAGATGCACTCTCGGTCCTGTCTCC	11	+
chr1	46828177	46828206	AGGCTGCTTCTGCCACAAAACCGTCATACT	4	+
chr1	46828933	46828963	AGCTTTAAGGAGCATGGCTAGTGCTCTGAGT	2	+
chr1	46829753	46829796	ATCACTTGATCCCAGGAATTCTAGATCAGCTTGGACAATGTAGT	21	+
chr1	46830466	46830488	AAAGCCCTGCTGGGAACTTCTGA	1	+
chr1	46830577	46830597	ATAAGGACCATGGGGAGCTTG	1	+
chr1	46834902	46834929	TTTCTTCTTTACCCATCTCCAAACTAGG	7	+
chr1	46839097	46839125	AAGGAAAAGAAATTTATTTCTTTCAGTTC	24	+
chr1	46860367	46860389	TTTCTGAGCCAGGTAGAGCACGG	17	+
chr1	46881472	46881492	TTGTGCCTTCAGACACGAGGC	6	+
chr1	46901574	46901603	CTTTGTGCAGTGACCACGGTGGCTGGCCCC	9	+
chr1	46910946	46910974	CGGTTCATGAAGGAGGTGGACACCTTGGT	34	+
chr1	46979156	46979175	AGTTAATCTGGGAAGGCAGT	12	+
chr1	47048070	47048086	AGGATAGGTGGGTGGCT	1	+
chr1	47215759	47215772	GCTGTAGTCGGTCC	2	+
chr1	47293099	47293126	TATATGATGGCTTATGTTTATTGATTGC	1	+
chr1	47416224	47416241	CCGTTTTAGCCGAATGGT	1	+
chr1	47840596	47840616	TGTCTTGAGAGGGGAAAGAGT	3	+
chr1	47844053	47844093	TAAGGTTTCGAGAGCATTCCTACTCACATAAGTGAAGAAAT	9	+
chr1	47844289	47844318	CATGTTGGCAACATTGAGTTTTGGAGTTGA	3	+
chr1	47844377	47844402	AGAATGTTTTGAGTTTTTTGAAAGAC	18	+
chr1	47847097	47847125	CAATGAAATCAAGCAGTTAAGCAGCATAC	2	+
chr1	47882050	47882064	GGTCGCGCCGTCGGG	3	+
chr1	47904335	47904354	CCACAACCTCTCTCTCAACG	2	+
chr1	47908385	47908411	TGTGTGTTGGAGGATCCATATCAGGAA	11	+
chr1	48025589	48025614	CTGTACTTACTCCTCACGGCAATTCC	9	+
chr1	48056341	48056361	TGTTTGGTCTGAGGGTGCCAT	1	+
chr1	48808149	48808178	GTGGTGGCCCGCCCCTGTAGTCCCAGCTAC	2	+
chr1	49015762	49015778	GCTTATACGGAAATTGT	1	+
chr1	49496682	49496701	TTGGTGGTCTGTTGCATAGC	3	+
chr1	49995318	49995348	CAGCCTGGACAACAGCGCAAGACCCTGTCTC	1	+
chr1	50698842	50698859	AGAGGACCAGAGTGGATG	4	+
chr1	50870435	50870456	CAGCCGGGACCACAGGCACACG	8	+
chr1	51065117	51065135	TGGTAGGCAAATCTGCTGG	4	+
chr1	51434484	51434501	AAACCGGCACCCTCTCTG	2	+
chr1	51434646	51434683	AAAGAAACTGTCACTGGGAGCGGTGCGGCCAAGGAGGA	45	+
chr1	51434711	51434736	GCACAGCTGGCTGGCGGCTGCCCTGT	6	+
chr1	51436127	51436155	AAACGTCAATGCACAAAATGGATTTGGAA	3	+
chr1	51439575	51439604	TTGGAAATCCCGAGATTGCCAGGAGACTGC	1	+
chr1	51439690	51439713	TTTACAGACTTTGCTGGAGTTTCA	5	+
chr1	51439742	51439772	GGGAACCTGCCCTTGCACTTGGCTGCCAAAG	29	+
chr1	51440220	51440237	CCAATCTCAACACCCAAG	1	+
chr1	51441158	51441183	ATTTACACTTTTCAACAACAGATTTC	22	+
chr1	51498291	51498320	TGCAGGAGAAAGAAGAAACTTGCTCTTTTC	16	+
chr1	51702270	51702297	GCGGCCCCTCGGCGGCACCGTGGGGCGG	2	+
chr1	51719312	51719335	CGCGTTCTAGAGAGGGATGTAGGT	21	+
chr1	51726689	51726714	TTGATGTAAGCTTATCATTCCTTTTT	1	+
chr1	51738096	51738120	TGACTGACAAAACTAAGCAGGGAGA	1	+
chr1	51738268	51738293	AGTGTTAGAGGTAGAGATGGTCTAGT	11	+
chr1	51738530	51738554	CATAATTGCATTATAGAGGAATGTA	2	+
chr1	51738730	51738753	TTTATTAATTTATATCCACCCAAG	7	+
chr1	51955981	51956008	TAATCCCAGCACTCTGGGCGGCCAAAGC	1	+
chr1	51976345	51976375	AAGGCACAGAAATCACACATAAAATTAAGTT	5	+
chr1	52064990	52065006	GCTGGAATCGCTTGTAC	2	+
chr1	52072535	52072564	ACGGTGAAACCCGGTCTCTCCTAAAAATAC	2	+
chr1	52224679	52224702	AGAGGATAAGAGACTTAAAGATTC	9	+
chr1	52242554	52242579	ATGCAGACTTTTTTGCACATCCGGAC	32	+
chr1	52246962	52246982	TTTTCAGTGTCATTGGACATT	6	+
chr1	52249330	52249357	CAGATAGCCCTTTTGGTTTTAAGCTTCC	21	+
chr1	52251038	52251058	CATCTGGCACAGAGGTCCCTT	5	+
chr1	52251530	52251555	GTGTGATGTATGCAAAATATGCAACA	6	+
chr1	52253590	52253618	CTGGACTTTCTGACGCAGATGAACAATTA	2	+
chr1	52253750	52253779	ATCCAAGTCTGAAACTCTGCGCTCTAGTAC	37	+
chr1	52376400	52376418	TATCTGGTCTAAGCTCCTG	1	+
chr1	52388056	52388072	GTACAGAGGGCAGCTAC	2	+
chr1	52526702	52526726	AAACAAGATCACAGCTCTGCTTGGG	17	+
chr1	52553214	52553244	TAGCGAGTGCCTAATCCCTCCTTTTGTAAGA	32	+
chr1	52553914	52553942	TATATTAAGAGATCTGTAGACATGAAGGC	1	+
chr1	52554460	52554490	TTGTTTGAGATGGGGATTTGCTCTTGTTGTC	31	+
chr1	52555293	52555323	ATTTTGGGATAATTCAAGAAATGTCTGCAGA	21	+
chr1	52558320	52558345	GTGCAGTGGCGCATTCTCAGCCCACT	16	+
chr1	52604571	52604593	CCTTTAAACAAACTTTTATACAG	2	+
chr1	52607708	52607729	ACGTGGGGTCCAGGGGGCGCTG	4	+
chr1	52653355	52653375	CAACAAGCATATGAAGGAAAG	1	+
chr1	52671995	52672022	AAAGTATATGTGTGTATGGCGTGGTGGT	6	+
chr1	52704145	52704172	TAATGACTGTGAACGGTGTTCAGATTGC	8	+
chr1	52705049	52705071	GCTGAGATCTCCACTAGACCATG	1	+
chr1	52710982	52711009	TGTTACTGTAGATGACTTAAAGATATAA	1	+
chr1	52729492	52729518	GGACAGAAAGGAAGCTAGAGTGTGTGT	2	+
chr1	52785314	52785342	AACAAATAAAAATTGAGGTACTGATCCTG	2	+
chr1	52787353	52787382	TCCCAGAACTCACAACCTCGCTGCCATATT	2	+
chr1	52798597	52798620	ATTTGAGCTGGTTGAGATTATGAT	16	+
chr1	52803443	52803465	GATGGTGTTATGGTCCAGATTAC	15	+
chr1	52811902	52811932	GACTTCATTTTTTTCTGTTCAGACTTGTTGC	15	+
chr1	52833377	52833402	AAGGAAAAAAAGTTTTAAAATGTATT	9	+
chr1	52876593	52876620	CATAATTCAGGACTGTTTGTGCTTGTTT	28	+
chr1	52880575	52880598	AATGTAAAAGGAGTAGTTAGCCTC	3	+
chr1	52882438	52882465	CCCCCAGGCAGCTATAAGAATATTTTAG	3	+
chr1	52882573	52882603	CTGTATTCAAACTTATGAGAGTATAAAGGAT	5	+
chr1	52882754	52882779	TTGTGCTGCTGCTGTTATTCAAAGAT	3	+
chr1	52883078	52883102	TAGGGTAACGGGATTGAAAAAGATT	1	+
chr1	52883344	52883371	AGCGATCTAGGCCAGAATTGACAATGTT	14	+
chr1	52883405	52883433	CAGAGTGTTAATATATATCAGAAATGCAC	2	+
chr1	52884356	52884383	TTTGATAAAATTACACAGGAGATGGAGC	17	+
chr1	52888098	52888127	CTAAAATCCCAGGCAACTGGACGGACTAAT	10	+
chr1	53193051	53193074	GTGTCATTGCAAAATCGAAGTGGT	1	+
chr1	53236920	53236946	TGCTGAATTCATTAACTCTCTCCCTCG	2	+
chr1	53267594	53267620	CCACTTGTAGACACTTTATTGAAAACC	11	+
chr1	53269740	53269769	CATCTCTACAAAAAGTGAAATAAGAAAATT	2	+
chr1	53272455	53272483	ATTTGGGGTATTTGGATCATTTACATTTC	28	+
chr1	53279524	53279547	TCTTCCAGCATTCAGCTATTTTGA	1	+
chr1	53290716	53290738	AATTTGACTTTTTAGAGTATAAT	9	+
chr1	53324577	53324595	ATGCTTGGCCCAGAGCTGT	7	+
chr1	53343683	53343703	CAAAACCTAACACTTATATAG	3	+
chr1	53346319	53346346	TCATGAAGTAAGTGGTTGGAGGAGGGAG	2	+
chr1	53348026	53348049	CATATTCTGTACACTTCACCTTCT	6	+
chr1	53358485	53358509	AGAAGGATTGCAGCTTTTGTGTGAT	7	+
chr1	53358828	53358855	TTTCAGCAGCAATTTTGAAGACTCAAAC	28	+
chr1	53359030	53359060	TGTTATCGTCATGTGAAGCTATGAGAAAAGC	10	+
chr1	53359863	53359893	AGGGCGTGGTGGGACTTAGGCATTTGCAGAC	13	+
chr1	53364997	53365018	GGGTCTGGTTCCAGCCATTCTG	8	+
chr1	53365316	53365343	GACTTGGATTGGACTCCCAACCACCTTT	12	+
chr1	53480663	53480689	GGAGGAGCTGTGGTTGTAACACTCTAC	15	+
chr1	53513558	53513578	GGCTGACTCAGACTTCCTGGC	4	+
chr1	53516338	53516366	CAAAATCTTCAGCTTCAGCCAGGCAACGC	4	+
chr1	53516802	53516830	ATTAGTGTTGTGCACTTCATGTCATTAAT	32	+
chr1	53517040	53517067	GAATAATTGAACAATAAAGTTTGCTTTC	4	+
chr1	53517106	53517133	AACGTTCTCAGTCCTTTGTTATAATTTT	5	+
chr1	53682810	53682825	AAGATTCCTAAACTGT	2	+
chr1	53723036	53723054	GTAGGTGGATCTGTGGACG	2	+
chr1	53743225	53743243	TCACCTCACTCCTGAATGT	2	+
chr1	54147771	54147789	CCAGCGGGGGCCGTTCCAG	2	+
chr1	54433424	54433451	AAAGAGAAAGCCCCAGATTGCCATGGGC	11	+
chr1	54588521	54588535	TGCCAGCGGCAGACG	2	+
chr1	54665931	54665967	CGGGCCCGCAAGGCGGGCGCTAGCTGGCTCCGGGCAG	5	+
chr1	54667657	54667687	ACCACAAAATCCAGAAGTTACTTTTTTTTTT	5	+
chr1	54678257	54678287	CCAGATCAGCTGCGGGCCAAGATGATCCTGT	3	+
chr1	54681830	54681855	TGGAGCAGCCCGTGGTGGTGCAGAGC	5	+
chr1	54682722	54682751	TTCCTGATAGAGCATCAGGCAGTAATATGC	15	+
chr1	54683037	54683067	AGTCAGGTTTTCCCTCCTGACTCTGTGTCTT	7	+
chr1	54683886	54683910	AAAGTTTTTAGCTCTATATTTGCAT	30	+
chr1	54683969	54683999	CGGAAGAGGGCCTGGGCCCCGTGGAGCCTCA	34	+
chr1	54684062	54684082	TGTTTGGTATGAGGGTGCCAT	10	+
chr1	54687789	54687818	ATCGAGCACCTACTGGGCACCAGGACCTGT	37	+
chr1	54688021	54688046	AAAGGCCCTGGGGGGGCAGACATCCA	27	+
chr1	54688527	54688555	CCACAAACGGCATCTCTGTCCTTCCGTGT	48	+
chr1	54691488	54691516	CGGGCTTGTTGGTTTTTGAAAGTAAAAAC	9	+
chr1	54723249	54723265	CACGAGCACGCACACAG	4	+
chr1	55191119	55191138	CCAGGGCTATACATGTGCTC	1	+
chr1	55207672	55207701	TGGGGTTGCTGAAGATGCCTTGAGGTGAAA	5	+
chr1	55207820	55207847	AGACTTTGGACAGTGGCCTCTTGAGTTC	4	+
chr1	55207904	55207929	ATGTTGGGTTGTTACAGAGTATATTT	2	+
chr1	55208163	55208187	GAGGAGCCGTTCCATGGAGCCGAGC	13	+
chr1	55487089	55487119	GCCTCCCAACGTGTTAGGATTACAGGTGTGA	1	+
chr1	55714933	55714951	TTCGTTCTTCTTCCTCTTG	1	+
chr1	55836728	55836749	TTGCTTTTTGATTCTTTGCTGT	1	+
chr1	55853328	55853353	GCAGTCTGCACCTCCTGGGTTCAAGT	1	+
chr1	56284513	56284530	AACTCTCAACACCTCCTG	2	+
chr1	56864241	56864259	ATTGATTTTTAATCAATGG	1	+
chr1	56894420	56894438	TGGCACCGCCCCCTCACTG	1	+
chr1	57113201	57113229	AAGAACTTTGATTTATGAGAAATTCTTTT	28	+
chr1	57135327	57135353	GGGATCTAGCCTCTGACCCCATCCCAT	2	+
chr1	57135641	57135670	AGTTCGGGTGAGTGTGGATTTTTCCCCTCT	2	+
chr1	57161777	57161797	CTGATGCATATGCTGCAGGTT	8	+
chr1	57173627	57173651	AATATCAATGAAGATTTTTAATTAC	2	+
chr1	57177884	57177911	AGTATCCAGCAGTGATCAATTGCTCTTT	10	+
chr1	57178987	57179010	AATTTTGCAAGCTAATGTTAATGT	10	+
chr1	57449773	57449791	TTAGGAGGCTTGTTCTGCA	1	+
chr1	57612923	57612942	TCAACCAATCCACCACCTTG	1	+
chr1	57893683	57893711	TGCAAAACTTAGCCGGGCGTGGTGGCTCA	5	+
chr1	58039843	58039861	CCCTGGGGAGAAGGCCATG	3	+
chr1	58727290	58727306	AAAATCCCTTCTCACAG	1	+
chr1	58860886	58860905	ATGGGGTTCAGTGGGGCTTG	3	+
chr1	59556322	59556341	TTCTCTCACTTATAATTCTG	1	+
chr1	60104481	60104501	ATATAGTTAGGATTTCAGATT	2	+
chr1	60135516	60135534	ACTCCGCGCTGCAGCCCTG	1	+
chr1	60327846	60327871	AGTGGAATATTATAGCAGGCAGGTGA	38	+
chr1	60340373	60340400	CTTGCATGCTGTAGAGCTGTGGTCTAAA	3	+
chr1	60340961	60340987	TTTTCTTAATAGAGAAAAAGGAAATTT	3	+
chr1	60827544	60827562	CCTTTTAACTTCCTTTATG	1	+
chr1	60874903	60874923	GTCATTGTTGAGATATCACTC	2	+
chr1	61038258	61038274	ATCAGGCATGGACAAAG	3	+
chr1	61338855	61338870	ACCTTATCCAAGGAGG	1	+
chr1	61565055	61565082	ACTCAGGACAGAGCAGCATTAACCATTC	2	+
chr1	61583949	61583979	CTTCTGGGAATCTGAATGGAGAAAATAATTC	9	+
chr1	61592033	61592057	ATGCAGGTATGTTTGCAACCACTGC	4	+
chr1	61613469	61613493	TTCGGTTGGATTAAGAAAAGTAGCT	9	+
chr1	61616800	61616824	TTGCCTCCCTGGGCTCAGGATAGGC	5	+
chr1	61617457	61617482	CTGGCTCACAGAGTGATGAGTTAGAC	1	+
chr1	61621382	61621407	ATTTTTCTCTTACATTTCCTTTTCCC	3	+
chr1	61623448	61623476	AAAGGAAGCTTGGCGTAGAAGCCATAGGA	8	+
chr1	61655572	61655597	CTTGGATCTGGGGAACTTTAGTTCAC	9	+
chr1	61659755	61659782	AATTTGATTAACAAGATAATTTAGTGTC	8	+
chr1	61667503	61667532	AATAAAAACTGTCAAATAGCTCTAGTAGCA	16	+
chr1	61674551	61674578	TCTTGATGATTAAGTAGTGGGCAGTCAA	3	+
chr1	61683112	61683140	TATATGTCATTATTAAATTTATGGTTAGA	12	+
chr1	61703752	61703776	AATGATCCTCAACCAATTCAAGATT	11	+
chr1	61713250	61713275	TGCCACACTTAATGGGTGGGGGAAGA	20	+
chr1	61730702	61730725	TAGGTTTGTTTTTTCCTTGTTATA	14	+
chr1	61754377	61754403	TTGAGAGAACTTTTAGGCTGCAGTACA	3	+
chr1	61761194	61761220	GTGTGGTCGTCTAATTGGAGCTTGGCA	1	+
chr1	61774112	61774137	AATGAGTTAGACGAGACTTCCCTCTC	5	+
chr1	61823051	61823081	AAAGAAGGGGAGGCAAGGTTGGAAGAAATGT	34	+
chr1	61848914	61848931	CCATCTCCAACCACACTG	2	+
chr1	61897372	61897395	GGCTGATCTGGAGAGGTCCCTGCA	11	+
chr1	61921959	61921984	AACAGCCTTGCAAGAAAAAGGGGAGC	24	+
chr1	61923271	61923292	TGTAGAAAAGCTTAGCAATTAT	1	+
chr1	61925258	61925285	ACCTCCCAGAGCTTGTGATCTTCATTTT	20	+
chr1	61928106	61928137	GTGATGGTAAGAGATCTGTTATGAAACGAAAC	9	+
chr1	62299386	62299412	TCCCCTGAAGTCAAGATTGTTGAACTA	2	+
chr1	62362140	62362168	ACAGGCTTCTAGGTGGAAAGGACTTGCCT	3	+
chr1	62560555	62560573	TGTGTTGTGAGATTTTGGG	1	+
chr1	62591908	62591934	CTATCTGAATGTTAGCATTCACCGTAC	6	+
chr1	62750506	62750524	CTGTAAGCTTGTGAAGGTC	4	+
chr1	62902816	62902832	CTCCCGGGGCGGGCGCA	2	+
chr1	62903004	62903024	CACCCACACTCATTCGGGTTG	7	+
chr1	62907905	62907945	CACTTATTTAATATTATTTCAAGGAAGAAAGAAGCTCTAAA	15	+
chr1	62911005	62911033	GTGAAAGTGATAACACAACTAATGGTTGT	1	+
chr1	62912270	62912290	TGAAACGTTGGTAGGTGGTGC	2	+
chr1	62913063	62913089	TGGTATTAAGGACGCGTTGCTTGGAAT	21	+
chr1	62913131	62913160	AGTGTGCCAGTACAAGAAGATGAGCTTTCC	10	+
chr1	62915124	62915152	TGCTTGTTTGAAATTACCACGAGGGCTTC	9	+
chr1	62915247	62915275	TATTTACTTTCCCAAATTTTGGTAGAGAA	1	+
chr1	62916283	62916307	AGAAGCTATTGGACTTCTTGGAGGA	4	+
chr1	62916340	62916370	CAAAGCCTCTAATCCTGATAAGGTTGCTAGT	37	+
chr1	62916476	62916505	GGATTTGAGAACAAAATTTCATACGTAGTG	24	+
chr1	62916534	62916572	GGTTGCTTTTTGATGATTCTGAAGTCAAAGTTACTGAAG	25	+
chr1	62917168	62917193	CTTGATTCACTTAGAAGTGTCTCAGA	2	+
chr1	62917233	62917263	TATTTATGAAGATGATTCTGTACCCTAGTAT	26	+
chr1	62917325	62917352	AGTACATCAAACTTAGAGGTGTGACCTT	12	+
chr1	62917405	62917431	CTATGTATATGAATATTTGAATTTTTT	2	+
chr1	62918870	62918898	AAGAGGAATTTGAGATGATACTGCCCATT	2	+
chr1	63282254	63282280	AAAACGTTACCTGCAGAGTCGGGATGT	6	+
chr1	63282314	63282338	GAAGAATTTCGTAAAGATTTCATTT	1	+
chr1	63282454	63282473	ACTCATACTACACTTTCTTG	6	+
chr1	63286704	63286731	TAGGAAAGTCACAAAACTGCTGGCATTT	1	+
chr1	63295942	63295964	ATTGGTGCAGTATGAGAAGCTGT	3	+
chr1	63304981	63305006	AGCCTTCTGAATTTCTGGGCACAGGC	12	+
chr1	63327763	63327791	ATACTCTTTAAATACTTAAATAAACTCAG	4	+
chr1	63329123	63329152	TTGATCTTAGCCAAAAAGCCGAGCAGTGAT	10	+
chr1	63330031	63330059	ATTGAGTGATTCTGGTTGCATTCCTATTT	4	+
chr1	63330775	63330802	TGATTTTTGAGCTAGGATTATAAAATAC	10	+
chr1	63458086	63458106	AACCTCCTTCACTGGCCACTG	1	+
chr1	63469221	63469241	AGCTTGGTGAGTTTAGCCAAG	1	+
chr1	63538110	63538125	AACACCCCCAGCCGAG	1	+
chr1	63547419	63547439	GAGGACGACCAGCCTCCTTGG	1	+
chr1	63878145	63878168	TTTTTGTAATGAAATAGGGTTTGT	1	+
chr1	63902847	63902869	CAAAATAAATGTATATGGAGACC	10	+
chr1	63927923	63927953	TGCTTCCTTAATTTCCTATTCAAATTCATTA	18	+
chr1	63937953	63937980	AAGGTACTGAAGCTACAGGAATTATTCT	37	+
chr1	63997680	63997702	ACCTTTATAAATTTCTAACAAAG	3	+
chr1	64045267	64045292	ATGTTTGACTTTTTAAGAAACCGCCA	3	+
chr1	64048188	64048217	ATGTGGGTACAGGATTGCTATAAGGAAGTC	8	+
chr1	64059151	64059176	GTCGCCACCATGGTGAAGATCGTGAC	9	+
chr1	64061586	64061611	TTTGTAAAAGCTTTCTGCATTCACTA	4	+
chr1	64273249	64273271	GAGCGATTTCCCTCACTTGGCAT	9	+
chr1	64379040	64379065	AAGTTCTCAGTGAGTGTGATCTCTGT	27	+
chr1	64388937	64388956	CAGGCCATGTGGAATCTTGA	5	+
chr1	64419059	64419087	CATGTGTACCTATGACAACAATAATAACT	17	+
chr1	64432748	64432776	ATTTAGGAGAAGCTCAAATGAAAGGAATT	8	+
chr1	64610894	64610924	ATGATTCATGCTTTTGAGGTATGTCAGTTAC	8	+
chr1	64889166	64889181	CACTTCTCAGCTCAAG	1	+
chr1	64936540	64936562	ACTTCTCCATCCTGGACGAGGCG	9	+
chr1	64953094	64953120	TAGTTTATGCCAATCAGGACCTACTCC	6	+
chr1	65055171	65055200	GTGCGTGTGTGTGTGTACATACAGAGAGAT	14	+
chr1	65063445	65063469	CATTTTGTATGAAAATCTATGATTT	3	+
chr1	65086108	65086123	CTCATCCCCTCCTAAG	2	+
chr1	65098338	65098352	ACCACGGGGCTTCAG	2	+
chr1	65107546	65107569	AAAGGACTCTTCGGAAGAAGATAA	19	+
chr1	65113004	65113032	GCATGGCAGCTAGACTTTGGCAAGTGGTT	9	+
chr1	65114795	65114821	AGTAACAAGCCTATAGAGAAGGTGTTT	2	+
chr1	65145366	65145396	CCTGGCGGTGTATGCCTACCGCCACCAGATT	3	+
chr1	65150165	65150186	AAAGGAAATATTTTTGCACAGC	9	+
chr1	65153847	65153871	TATCAGTTAGTGTGTGGGTGCTTGT	21	+
chr1	65157929	65157955	CTGATATCCCACTGCCCCACTCCACAA	3	+
chr1	65157979	65158002	CTCTCTGACTTGTTTACATCATTT	24	+
chr1	65158498	65158527	CAAATATGTTATAAAGGCATTCTTGCACCA	3	+
chr1	65234129	65234154	TTTGAGCAGGAATGTGGGCTTTGTGT	24	+
chr1	65243570	65243593	ACTTTGCTGCAAAGGCTAGACTGG	7	+
chr1	65271378	65271397	TGCTTAGAAGTGAGCATGCT	1	+
chr1	65282008	65282036	GGTGGGGAAATGAATCCTCCCTGCACTGT	19	+
chr1	65296295	65296324	AGGTGCTGAGACTGGTTTGTGTCTTGCAGA	3	+
chr1	65298250	65298278	TTGTTATTTTTAACTATGATGTGGATATC	12	+
chr1	65446292	65446317	ACATGTGCACAACGTGCCGGTTTGTC	8	+
chr1	65618943	65618968	CAGTGGGATTTTTTTTCTTCTTCTTT	17	+
chr1	65721409	65721433	TCGCTGAAATCTCTGTGGTTCCTGC	4	+
chr1	65723078	65723107	CAGGATTTTGTTTAGATCTTGACAATACTC	8	+
chr1	65734059	65734081	AAAGAAAATAGTTGAGTGAGTTA	2	+
chr1	65742685	65742711	AAATCGTGGCTGATTAGTAGCTTTCCT	4	+
chr1	65874402	65874425	CTCGGACAATAGCTGAGATGAGAA	2	+
chr1	65882846	65882869	AGCATGGAGAAATTTACCCAGAGC	9	+
chr1	65896084	65896110	CTTCTCCTGCAAATGGGATCATGGACT	6	+
chr1	65897303	65897331	AAGCATCACAGAAGTAATTAGACTCATTA	4	+
chr1	65898113	65898141	ATGAGATCCAAAGGAGTTGTATGCACATG	35	+
chr1	66046728	66046745	ACAATTACTCCTGCCAGC	1	+
chr1	66055382	66055412	TTTTGTGCCTTTGTAGAAAATCAGTTGTCCA	2	+
chr1	66070174	66070196	TGCATTTGTAGAGACAGGGTTTC	19	+
chr1	66099579	66099608	TACCCAGGTCAGATTGACGGGACCAGAAGG	38	+
chr1	66106334	66106363	AACATGATCAGCCTGTATGAGAACTGGGAT	18	+
chr1	66217251	66217269	ATGTTAAATGAGTAGGGCG	1	+
chr1	66345263	66345281	ACGTGAGCTGGGTTTTGAA	1	+
chr1	66883161	66883184	AAGACAGAAAATTCTCCAAGTCCC	19	+
chr1	67156792	67156809	CATTCCATTTTTCCCATG	5	+
chr1	67411860	67411877	AATTTGATCCATCAGCTG	2	+
chr1	67423882	67423904	TGGCTGTAGTGGGGAAAATAAAG	2	+
chr1	67426136	67426163	GTTAAGTTAAAGAATTGTAAGTTATTGT	34	+
chr1	67435361	67435385	CTCAGGCTGGCTCCTTCCTGTTGTC	18	+
chr1	67436026	67436055	TTCTTCTAGACATATTTTCAAAAATAATAG	2	+
chr1	67438625	67438654	AAGGGCTGAAGGCCTATGGAAAGGATTTTC	11	+
chr1	67447947	67447974	ATGAGATATACAGATCATTGCAAAATAC	14	+
chr1	67450672	67450728	CTTGAAGCAGTTTGAAAATTTGAATTGAGTCTTAACTTTAGGAAATGAGGTTTCATA	37	+
chr1	67452260	67452285	TGTTAACATATGTTCGGACTGCTTCC	19	+
chr1	67452299	67452320	AACAACTTTTTTTCCCAAACAG	6	+
chr1	67452703	67452727	CTACAGAAATGTTTTAAATACATTC	12	+
chr1	67453128	67453158	TTTCATGATGTATTTTCAAATAGAGTTCAGG	6	+
chr1	67453302	67453329	CTTGTCTGCCATTCTGAATATGCTTATT	2	+
chr1	67744226	67744250	ATTTGGGTCACTCGGTCACGGGGGC	1	+
chr1	67861799	67861827	AGTGTGCCCTCAACCAGCACAGCCTGCCC	14	+
chr1	68153829	68153855	AAGTAAAAGAAAAGCCGAAAGGGTTAA	9	+
chr1	68200134	68200151	CTAATTTACCCCTCACAG	1	+
chr1	68912135	68912150	TCCTAGGCAAGTCATG	2	+
chr1	69407234	69407253	TTTAAGGATCCTGCCAGTGA	1	+
chr1	70029822	70029847	GTGTGGGGGAATGGGGTGGACAGAGA	14	+
chr1	70193542	70193563	AAAGCTGTTAATCATTTTGGCA	1	+
chr1	70307344	70307362	CTTTGTTTACTTGGAGATT	2	+
chr1	70503317	70503343	AAATGTACCAAATCAGAATCTCCAGGA	19	+
chr1	70528357	70528381	ACTTAGTAATAGAAGCTGAATCAGG	26	+
chr1	70678913	70678935	GGACACATTAGCTCATGTGGCTA	9	+
chr1	70689389	70689415	TGTAGATGGCTACTTTTATTTACTTGA	31	+
chr1	70690835	70690863	TATCAGGTGATGATCCCAGTGAAGTATGT	19	+
chr1	70692368	70692395	ATTGATGGAAACATGGATGTCAGCAAAG	2	+
chr1	70693292	70693322	TGCACAGAGTTTCAAGGCAGAAATTTGAGCT	13	+
chr1	70694014	70694044	TGTTTTACTTTTGAAATGTGTTGGTTTGTGA	1	+
chr1	70696862	70696892	TTCTCTTAAGTGCCCTGTACATATTGTATGT	13	+
chr1	70697093	70697115	ATCTGAATACACAGATTAGGCTT	11	+
chr1	70697975	70698003	CTTTGTCTCTGTTGGCACCAGCTAATGCA	17	+
chr1	70698004	70698030	GTGGCAGGTCTTCTGCCTGGTGGTGGA	7	+
chr1	70712492	70712520	ATTTGTTAGAGACAAAAAGAAAGAAGACA	14	+
chr1	70713310	70713336	TCTTTAAGACCATGAGCTTGGTGGTTT	8	+
chr1	70714560	70714589	AGCAAAAAGTATAAGGTGCACAGTCGTGAC	32	+
chr1	70716089	70716109	GTAGGGATGAAAGAGAACGAT	2	+
chr1	70716118	70716147	AAGAAGAAGAAGAGTAAAGATAAGGAAAAG	3	+
chr1	70716685	70716708	TGTCATGGTGAAATCTGATTGAGT	6	+
chr1	70716755	70716792	AAAGCTGCATGCATCTACAGCAGGCATGGATTGTTTAT	29	+
chr1	70717022	70717062	TAATCCTTTAAGCCTTGTGGCAAAATTTTTGTGGCTTTTGT	36	+
chr1	70717334	70717365	TTTTCCACTCTTTCATTAATTTGTTTTAAGCT	41	+
chr1	70717570	70717597	TTTCAAGCTTCACTTTTGTGCAGTAGAA	31	+
chr1	70718100	70718133	TGGCTGGGGTTAAGGGAAAATGAGACTTGGAATT	3	+
chr1	70718583	70718610	AGTGAACATTTTCTGCACAAAGGTAGTG	4	+
chr1	70753957	70753987	TGGATCATTCATACACTGCTGATGGGAATGT	25	+
chr1	70776537	70776555	GCCAATCTAACTTGGAGCT	1	+
chr1	71229360	71229382	TCATATGTCTGTCTGTCTTGACA	1	+
chr1	71403046	71403064	GGGCACTAGGTGTGGGGTT	1	+
chr1	71464097	71464115	AAGAATGAGAGAATCTGAA	2	+
chr1	71539056	71539074	TACTCCAGAGCAGTATCAG	1	+
chr1	71559705	71559733	AAGTCAGGAAATGGCTGGGAAAAAAAGTC	4	+
chr1	71771918	71771940	CAGCGTTTTTAACACTTGTTACA	7	+
chr1	72389435	72389453	CAGCCATTGTAGGTTGAGT	2	+
chr1	72448018	72448037	ACCATCTCCTGTCCCTAAAG	1	+
chr1	72688241	72688260	ACAATGTAAAATCATTGTTT	3	+
chr1	75208155	75208175	GGTTGGGGAATACTGGAGCTT	5	+
chr1	75229851	75229884	TGCTCTTCATAAGAGTATTTTAGTTTGTTGAGTG	16	+
chr1	75230040	75230066	AGTTTCTCCCAGAAGCACCTGCTTAAT	7	+
chr1	75230573	75230603	TAGTCCAGAAAGGCTGAAACACAGCATGTGA	2	+
chr1	75231567	75231594	ATAATCTGTTTATATAAGGTTAGTAGAG	9	+
chr1	75232072	75232129	AGATGTGGAGGAGGAAGACAGTGATACTGAGGATTCTGACCCTGTGTAGGCTTAGGCT	28	+
chr1	75384168	75384192	GGTGTTTCTAGTATTCTCTGACGGT	1	+
chr1	75594671	75594688	TTGGGCCTTTGGTGGCTC	1	+
chr1	75915994	75916010	ACTGTGAGGGAAAGGCG	2	+
chr1	76200482	76200503	CCTATTATTATTGCTGGAAATG	2	+
chr1	76200787	76200816	TTGAGGTTAGGAGTTCACAGCCTGGCTAAC	3	+
chr1	76215182	76215200	TTAATTGGTGACGGAGCTG	2	+
chr1	76228510	76228533	AAGAAAGGGCTTTAACGTTTTTTC	3	+
chr1	76252341	76252370	TTCGGTACTTAATCACTTCCGGTAATCTTC	30	+
chr1	76252756	76252780	GGGTCAATGATGAGTTGGCATGTAT	11	+
chr1	76252912	76252940	TGTTGTTGTTTTGGTTTTGTTTTTGAGTC	4	+
chr1	76253184	76253213	CACTCCACAGAAGGATGTTATTATCAAGTC	27	+
chr1	76256223	76256246	GAAATGGACTAATACTTTGGGTTC	3	+
chr1	76256813	76256842	AGTAAAGGCACTTCAGATTTAGCTTTCCTC	9	+
chr1	76256994	76257016	TTTGTGCGGTGGCAACTTTGGCT	11	+
chr1	76257167	76257190	GTGGAAAAGGCAATCGAATTTGTT	4	+
chr1	76257202	76257231	GAACTTTGACGGTGGATTTGGTTGCAGACC	23	+
chr1	76259819	76259837	TGGAAGACTTCATTGGATT	12	+
chr1	76260045	76260071	AGAGTGTATGAAGGATATAGAACAATC	16	+
chr1	76260169	76260190	CTGTATATAAATTCTTTTTTAA	10	+
chr1	76260215	76260238	ATTTGGAATTGCTGGATTGTCACT	22	+
chr1	76260278	76260324	TTGCATGCCTGAAGAAGTGCTTCAGAGAGTGAATGTTCAGCCTGAGC	12	+
chr1	76260389	76260410	ATTTGAAGTGCTTATCGAATCT	4	+
chr1	76266488	76266518	GATAGATATAGTGACCTGGAGCTACATTGTC	7	+
chr1	76272734	76272759	CTTGCCAGAGGTGAAATAGGAATGGC	3	+
chr1	76435855	76435880	ATGGATCCAGCCTTATGTTCTCATTT	1	+
chr1	76580633	76580658	AAGGTAGGTTTCTGCTCTTGGATCTA	5	+
chr1	76586112	76586128	TGCCTTTGGGTGAGAGG	2	+
chr1	76664067	76664090	CAGGGGATTGACCTAACCAGATTT	2	+
chr1	76672918	76672937	TGGGATTTGAGCTCTGGCAG	3	+
chr1	76811380	76811398	CACCTCTCATCTTACTCTG	1	+
chr1	77085882	77085898	AACTGGAGAGGACATTG	1	+
chr1	77094913	77094935	CGCCATCTTGAAGAATGATTGAT	6	+
chr1	77165844	77165863	TAATCGCCTGCACTGGGGAG	3	+
chr1	77405322	77405339	ACCAACTACAAATCACTG	1	+
chr1	77721446	77721467	CTGTAATCAGAGTTAAGCTGTT	3	+
chr1	78255818	78255843	AATTGACAGTGACAATGTATGTATAT	20	+
chr1	78344342	78344367	TTGAGGCAATTTACATTTGGTATTTC	3	+
chr1	78344955	78344977	TCTGTGATTAGTGGAAATAAGAA	4	+
chr1	78345037	78345065	ACCATGTATTAGCTTTACTTAGCTGATGT	6	+
chr1	78372545	78372570	TGCCCAGGCTGGTCCCCAACTCCTGC	1	+
chr1	78401539	78401566	GCAGAGAATATGAAGAACTGATCAAATT	1	+
chr1	78409522	78409543	CTGGAAGACAATTTTATTTTAC	22	+
chr1	78482364	78482390	AGTCAGTTATTAGATTTAAATCACCTT	8	+
chr1	78494871	78494894	CTTCTCAAAGCGCTGGCATTACAG	4	+
chr1	78707135	78707149	CGCAGATATCTCTGT	1	+
chr1	79282244	79282262	AATGGCTTACCAAGGTGAC	4	+
chr1	79696825	79696846	TGTTCATACACCCTCTCCCATT	1	+
chr1	79972280	79972297	TTGTAAGTTGCATTTATA	12	+
chr1	80051777	80051795	AGGTAGAGTTGCTGATTGG	1	+
chr1	80076499	80076521	ATATTTCTGAATGGGGAAACTCA	7	+
chr1	80400573	80400603	AAGTGCTAGGATTACAGGCGTGCACCACTGT	1	+
chr1	81630078	81630095	GCTCTGGAACACTACAAG	3	+
chr1	82103896	82103914	AGAAATAGACTTTCTTTGG	4	+
chr1	82286230	82286253	CTCATTTTTTGGGGGGAAGACTCT	4	+
chr1	82315507	82315535	TCGATACACAGTTTGACAGCTTTAAATGC	11	+
chr1	82358446	82358466	ACAATTTCATACATTTTTATG	5	+
chr1	82373722	82373750	TTTTAAATGTGTTTAGATGTACAGACACT	8	+
chr1	82409175	82409195	ACAAACGTGCCGCATCAAATG	1	+
chr1	82432223	82432244	TTTCAATCAATAAAGAGTCCAG	2	+
chr1	82433775	82433803	TTGGTCTACCCAGGGCTGCAAGCTGGTTG	15	+
chr1	82436021	82436042	ACTTCTACACTTTTTCTTTTTG	5	+
chr1	82455003	82455031	AAGAAATCTCTAACATTTCTGCGTTTGAC	43	+
chr1	82456167	82456195	GACTATAATGACAGCGTGCAAGTTGTGGA	34	+
chr1	82456588	82456609	ACTCTCCCTATCCGGAGAGCAG	1	+
chr1	82457181	82457204	CACCATTTTTGTAGGCCTGCATTG	13	+
chr1	82457712	82457737	ATGGGGAGAAACAAACTCTTTGAAGC	16	+
chr1	82527312	82527332	ATGGGGTTTTCCTTTCATTTG	1	+
chr1	82761375	82761392	TTCATTGATGGCTCAAAG	4	+
chr1	82856799	82856821	ATATTTACATTGTCTTCCTTTTG	3	+
chr1	83649176	83649200	ATAAAAAGAAATGAGCCAAGCCTCC	3	+
chr1	83707641	83707660	TGCCTGCACCGCGCCTGGCT	1	+
chr1	84217001	84217018	GTTCTTGGAGAACCAGGC	1	+
chr1	84375568	84375585	CTTCTAAAACCAACACAG	1	+
chr1	84543919	84543942	AGACGCGGGAGTTGTCCCAGACTG	6	+
chr1	84544064	84544092	AGGCCGGGTCTGGGTATCCGCTGGGCGGG	3	+
chr1	84544709	84544736	GGAGTTGAAGTGCTTCCAGAACACGGTT	2	+
chr1	84547934	84547957	CTCTGTATCCAATAGAATAGCCGA	1	+
chr1	84679927	84679955	AGAATGGTGTCAGTGATATAAAAACTCAC	18	+
chr1	84703504	84703531	CAAGACATCTGAATTTCAGGCTGGAAAA	2	+
chr1	84703754	84703784	CATAAGAGCCTTGGTGTCTGTCCTAATTCCT	24	+
chr1	84945012	84945039	AAAACGGAAAGCCGCTGCCGAAGAACTT	22	+
chr1	84945133	84945152	ATTAAAAACAAACAGCGGCG	2	+
chr1	84953881	84953904	AATCAGATCAATTTGGGGATACGT	1	+
chr1	84954260	84954288	TAGCCTAATGTCAAATAAATAGAAAAATC	13	+
chr1	84955350	84955366	CTTACTTCAACAAACAG	2	+
chr1	84955578	84955608	TGATTCTTCAAGATAGGATTTCTCAACCTCA	2	+
chr1	84958731	84958757	TAAAGCCTCTTGCACAATGCAGGTACA	9	+
chr1	84961087	84961113	CCCAACTGCTCATTTTAAAATGAGCAG	2	+
chr1	84961600	84961627	AATAATTCTGAATAATTTTACAACACGG	37	+
chr1	84961701	84961742	CCACATTCCACAATCAACGGGATTACATATTCTTCAGATTTC	15	+
chr1	84963360	84963386	TTAAACTTAGTTCTCTTGTTTTTGGGT	6	+
chr1	84963872	84963898	CTAGCAGTCTTGCCAGATGTATGGCAT	10	+
chr1	84974224	84974253	AAGTAATCTGTCACTTTATGTTTTGTCAGC	8	+
chr1	85931447	85931465	ACCCCCCACCCTAAACCCC	1	+
chr1	86005648	86005665	TATTATACCATATCCTTG	1	+
chr1	86048838	86048868	AAGGAAGCCTTGCTCATTCTTGAGGAGCATT	4	+
chr1	86082196	86082212	TTTCACTCTACTTCCCG	1	+
chr1	86878143	86878161	CTTTGCCAAGGTGGATGTC	2	+
chr1	87170519	87170542	CCGGCCGCGGCACCTCCGCCTCGC	50	+
chr1	87185219	87185247	AAACTGGATAGAAAAGCTCCAAGTCGTAT	1	+
chr1	87190022	87190054	GAGACTGGATTTGGATGCTGCAAAAACGAGACT	20	+
chr1	87200813	87200837	TATGCACAGTGTTACCAGTATATGT	26	+
chr1	87203896	87203923	AGGTCCTGTGGGCCTGTGGGTGTTGTTT	19	+
chr1	87209207	87209233	CTACTGGATTTTTCATTAACAGCAAGC	3	+
chr1	87209592	87209621	AGTTAAGGTTCTAGAAAATCTAGGACAAAT	7	+
chr1	87209666	87209691	AATTTAATGCATAATTGGGATTGGAT	2	+
chr1	87210037	87210066	TCAACTGGGGATACTGTCCTGAACAATATG	5	+
chr1	87215127	87215152	AGCAGTATTCAAAAAGATAGATGTCC	12	+
chr1	87311661	87311691	GTGAGCCGAGATCACGTCATTGCACTCCATC	44	+
chr1	87380491	87380515	GGCGGCCGTTTAGTCGGCTGAGGAG	16	+
chr1	87410444	87410469	ACTAAACTATCCCCGTTCCTAAATCT	9	+
chr1	87423790	87423819	AGGTAGCTACAGTTGACCCTTCAACAATGA	27	+
chr1	87432862	87432888	AGCCACCATGCCCGGCTTATTTAGTCT	21	+
chr1	87453118	87453143	AAGCATAGAGAATTGTTAGGAGGGCT	2	+
chr1	87558230	87558248	AAACCAATTTACATTAATG	3	+
chr1	87558309	87558327	ATTATAGACCAGGGTTACG	6	+
chr1	87570257	87570285	TATGAATTTGCACTAGAGCAGTTCCAATT	23	+
chr1	87571854	87571883	TTGTAAGCTGGTTGAAAAAGTTAATCTTGA	1	+
chr1	87604301	87604320	GTGATCGGGGCCATGACACA	6	+
chr1	87795151	87795173	TTACAAAAGGGCTCTTCTTGGAA	23	+
chr1	87797700	87797722	TGGTGAATCCGGGCAGCAGCTCG	6	+
chr1	87805861	87805881	CAATCCACTACTGCCAGACCA	5	+
chr1	87810650	87810670	AAATGACTGAATATGAACATT	1	+
chr1	87811196	87811224	GTGATATTTTCAGAGACATTTGCTCTAGT	12	+
chr1	87920624	87920650	CCACCCCCCTCTCCTAAACTATCTTTG	6	+
chr1	87922069	87922093	CCTAATCACCACAGCTTTTCTTTTT	12	+
chr1	87927195	87927219	AGTCTGCAAATTAGACTCTTATGAT	9	+
chr1	88284978	88284996	GTAAAAAGCTGAGATTATA	2	+
chr1	88418654	88418683	CAGGTGTCTGCCACCACGCCCAGCTAACTT	24	+
chr1	89070018	89070044	CCAGCTATTCGGGAGGCTGAGGTAGAC	1	+
chr1	89206779	89206808	AAGAGAGAAATAAGGAAAGAACTGAAAATC	3	+
chr1	89207118	89207145	ATATTCTGTTTAGAAGGGCAGGAGTTGA	1	+
chr1	89235972	89235999	GATAGGAAAATGTTTCATTTTTCCCTTT	2	+
chr1	89236917	89236941	TGTGTAATGACAAAAATGAAAGGCT	3	+
chr1	89264333	89264363	TATGAAAGAAAGATTAAGAGACATGAAGGAT	11	+
chr1	89270157	89270187	AGACAACCAACGGCATGGCATGTGTCTCTAT	12	+
chr1	89286817	89286841	CTAAGATGGAAACCTTGAAAGTTAC	27	+
chr1	89294786	89294815	TGGATGGAGAGAGGAGAAAACCTATGGTAG	2	+
chr1	89295735	89295761	ACAGCCTTTAATAAGCTCAGTACTGAT	3	+
chr1	89295928	89295956	CATCCAGCCTTGTTTCTGTTCTTAAGACT	30	+
chr1	89297321	89297351	TTCACAGATTCTTAAAGATTGCTCACTTTCC	1	+
chr1	89299244	89299274	TTTTATTGAAACACGTGAAGATTTGTTTAAA	6	+
chr1	89302049	89302075	TATTGACTTGGTAAATCTGCTGTACAG	3	+
chr1	89459197	89459224	CACTGGTGACTTCTTTGGGGAGGGCAGT	3	+
chr1	89459637	89459664	GTGTAGGGCTAAAGCTGTAATCGGCAAA	19	+
chr1	89736337	89736352	GTGCAAGCCTGACCCA	1	+
chr1	89860012	89860034	TGAGGCAGCAGGGTTCCATCTGA	15	+
chr1	89865795	89865817	TGGTGTTTAGACATGATGTCTTT	2	+
chr1	90024413	90024430	ATTGAGGGCAGAGTCCTC	1	+
chr1	90039553	90039577	TTAAGAGACTTGTAGCATCTGCTTT	3	+
chr1	90061883	90061911	TATGTCACTGTATTTTATGTCACTTCACA	48	+
chr1	90148940	90148967	ATGGAGTCTCGCTCTCCACCAGGCTGGA	13	+
chr1	90167750	90167771	ACTCTGGGGGGCTGGGGGCTGG	1	+
chr1	90182140	90182163	TGTAGAACAGGAAAATGAAATACA	5	+
chr1	90185029	90185051	TTAATGTTATTTGGATATGTAGT	7	+
chr1	90250523	90250545	AACCTTACTTCCCCTTGCCATGT	1	+
chr1	90286620	90286642	CTGCTCCCGTCGCCGCTGCTGCC	4	+
chr1	90287023	90287039	AGCGGAGTGGGCTCCCG	1	+
chr1	90287469	90287499	TGGGTACCGGTATAATCCGCTTCTAGCTTGT	32	+
chr1	90314000	90314023	GTGGGTTCATATTGAATTAGTCTC	10	+
chr1	90320294	90320317	TATGGGTTCTTCTGATGGCAGCGC	12	+
chr1	90372568	90372592	CAAGTGTTAGTCTGTAAGAAACAGA	3	+
chr1	90398933	90398959	ATCTGCTGTGACACCTGACATACCTCT	9	+
chr1	90401331	90401360	TGCATAGAAGGCTGATAGAAGACATAACTG	12	+
chr1	90487856	90487875	CATTTTAAATAATCCAATAG	1	+
chr1	90493179	90493202	AGAGGAAGTAGAGGAATTAGAGGA	6	+
chr1	90493529	90493554	TTAAGGATAACAAATGTGTATTGTTA	24	+
chr1	90501049	90501071	AAATGATACATTTTAATGGAGGA	2	+
chr1	90993101	90993117	ACACAACCCAAATACAG	1	+
chr1	91042933	91042951	AATCATTTCAGGCCTCTGC	2	+
chr1	91070572	91070592	CAGAAGGGTTCATATTTTCCT	1	+
chr1	91311421	91311441	AATCAAGGCCTAGGAGTCTGG	7	+
chr1	91343504	91343522	ATCAGATTTGGTATTTTGT	4	+
chr1	91489669	91489690	ATGCCCGTACAGAGGGGGATAT	11	+
chr1	91515190	91515235	AGTTTTAAAGAAGCAAAGGACTCAGAATTCATGCTTGAAGAAATGC	7	+
chr1	91657183	91657202	ATAATCCCTTTCTCCTTTTG	9	+
chr1	91723386	91723413	TGAACCCCGGAGGCGGCGGTTGCAGTGA	1	+
chr1	91970469	91970489	CAGAAATTAACACTGTGGTAG	9	+
chr1	91973426	91973449	TTGAGAAGCTTTATGAAGCTGTAC	11	+
chr1	91977416	91977441	CAGTTTGGTATTGTTCACCGTGATGT	30	+
chr1	91979379	91979399	GAATGACTTGGATGCAGCTGT	8	+
chr1	91989781	91989806	CAGGACAATACTCAGGGAATTCATTT	24	+
chr1	91989976	91990002	AAGATATGAGCTTGTGATAATGGATCT	1	+
[truncated: 81,285 more rows]
