# Supplementary material for: Advancing the functional utility of PAR-CLIP by quantifying background binding to mRNAs and lncRNAs
Source: Genome Biol. 2014 Jan 7;15(1):R2. doi: 10.1186/gb-2014-15-1-r2 (PMC4053780; doi:10.1186/gb-2014-15-1-r2)
Supplement: Additional file 31 — Is a table of re-analyzed PARalyzer output for clusters of at least 5 reads and 2 T-to-C conversions for the CAPRIN1.rep1 library from [38]. [file gb-2014-15-1-r2-S31.gz › CAPRIN1.rep1.clusters.csv]

chr1	878222	878241	ATGACGGGGGCTAGGCTCTG	30	+
chr1	1288069	1288095	TCTAAAAATCAGATGGGGACTTTATTG	80	+
chr1	2198268	2198288	CTGAGGCTCTTGTTGTGGGAG	45	+
chr1	2324536	2324565	AATGTGACGGGCCTGGAACAAGGCACATAG	54	+
chr1	2334615	2334643	TTAACAATGCCTTTTTTCTTCACATAAAG	150	+
chr1	2335118	2335145	ACTCAAAACTTGGTTCTTAACTACCATG	91	+
chr1	2336827	2336854	ATGGGGCTGTTTTCTCACAATATAAACG	64	+
chr1	6646028	6646054	TACTTTCGGAAGGAGAACCTCCTGGAG	33	+
chr1	6682732	6682757	TTAGGACTTGAGTCTTTCTTTTTCTG	70	+
chr1	6683050	6683073	AATTGATTGGTAGGTTTTCATAAG	74	+
chr1	6693558	6693581	TTCTAAGGAGTGACTCCTGTCCCG	58	+
chr1	7312138	7312161	TTATAAATAACACTTCAATAAGTG	81	+
chr1	7833298	7833321	GTGGGACAGTCTTGGAAATTATAG	56	+
chr1	7833838	7833866	AACATCACTCCCTGAGTGCATTCCCCAAG	90	+
chr1	7839696	7839715	CTCTTCATGAAGAACCAGCG	29	+
chr1	8029437	8029462	TAATCTGGGCGCACAGAATTTATCTG	135	+
chr1	8044990	8045019	ACGGCCTGATTCTTACAAGCCGGGGGCCTG	43	+
chr1	8045179	8045200	CTCTAAACAAAACAGTGGTAGG	69	+
chr1	8045244	8045265	TATGGAAGTCACAACTACACAG	115	+
chr1	8045290	8045314	TCTATACATTTCTAAGCCTTGTTTG	162	+
chr1	9661441	9661465	CCACCAGACGGGCGTCGTGGCACTG	45	+
chr1	9663142	9663165	CAGGCCTTCAGTGACATCAGGTCG	64	+
chr1	9676928	9676957	ACCCTCTCTCTAAAAAATAAGATGCTAAAG	52	+
chr1	10044602	10044624	AATAAATATTAATGACTGACGTG	61	+
chr1	10477502	10477532	TTTGGCTGGACTCTCAATTATGGTGGCATCG	122	+
chr1	10480516	10480542	TCAAATACTTCATACTAAACTTTCTAG	399	+
chr1	10500444	10500470	CTCTTAGCCAGGAGGAGTAATTCACTG	85	+
chr1	10676990	10677011	CTGATCGGGGTTCTGCACTAAG	39	+
chr1	11072750	11072773	TCCGTCGCTGCTTCGGTGTCCCTG	36	+
chr1	11073926	11073952	TCTCAGTGTATGAGAGGTGTCCGGCTG	44	+
chr1	11073961	11073988	AATTCTGCATGCCCCAGATGCTGGCTGG	29	+
chr1	11074110	11074129	AATGTCTCCTGAAACTTAAG	37	+
chr1	11078826	11078853	TTTGGCTTTGTTCGTTTTACGGAATATG	140	+
chr1	11078906	11078930	TGACTGCAAACTTCCTAATTCTAAG	128	+
chr1	11080564	11080593	CGGGAGTTCTTCTCTCAGTACGGGGATGTG	197	+
chr1	11082065	11082086	CTTATTTTTCCTCTGGCTTTAG	111	+
chr1	11083409	11083431	CTACTCTTTATTTCATGGAGTCG	55	+
chr1	11084798	11084823	CTTACAAAACTCACACTCTCACAATG	91	+
chr1	11151023	11151050	CATCAAATAAAGTGAGACTCAAACACAG	94	+
chr1	11346231	11346254	AATATATTAAAGTCAGAGTCTCTG	58	+
chr1	11808522	11808548	CATCTTCTACCCGCGGGTCAGCCTCAC	32	+
chr1	12064137	12064157	CTGCGAATTAAGCAGATTACG	29	+
chr1	12092074	12092094	TAAATAAAGCTCAGTGCTCTG	38	+
chr1	14105395	14105416	TTTACAACCAAACAGGGGCTTG	43	+
chr1	15289875	15289899	AAATAACTTGACCAGGGTGGCAGAG	59	+
chr1	15755318	15755345	ACCACTACTAAAAACCTAAAAATATCTG	72	+
chr1	15988759	15988787	AAATTGGAGAATAATTGAATATCTTATCG	118	+
chr1	15994385	15994406	TTAGGGCACTATCTTCTGGAAT	41	+
chr1	16200682	16200704	TCTGGGACTACTTGCTTCCAGTG	101	+
chr1	16237762	16237781	CATGCAGATTGAAGTAACAG	10	+
chr1	16255476	16255501	ACCAGAAACTTCAGGTCTCTCAGACG	65	+
chr1	16256742	16256767	AACTAAATCGTTGGGACTCTCAGATG	85	+
chr1	16256785	16256808	ATTTGATGTGAGTTTCCCAAACAG	92	+
chr1	16258284	16258311	AAAAACTCAAGCGGTCCAATTCTCCTCG	55	+
chr1	16259820	16259846	CTCAAGGTGAGAGTCCTGCTGCAAATG	50	+
chr1	16260599	16260618	ATTAGCCGGATGCCTGTCAG	34	+
chr1	16264118	16264137	TGGATATGGTTCAACTTCTG	31	+
chr1	16266301	16266330	TGCCCAGTGAAGACAGGCTGTGACACTCTG	65	+
chr1	16266626	16266647	ACTTAAAAAATCAAATCCCCCG	58	+
chr1	16266815	16266838	CTAACCCCTCTTCCTATTACCTTG	47	+
chr1	16721604	16721626	ATGGGTCTCAAGGCTTCAAACAG	120	+
chr1	16722153	16722177	AAAAAGTGCATGGGAGGGGTTTTAG	57	+
chr1	16722908	16722937	GCCTAGGCTACCCGTCACCCCTTTTTCCAG	50	+
chr1	16767856	16767880	ATCACAGCCTGGAGCAGTTGGGAGG	66	+
chr1	17199124	17199145	CCCGGGTTCGATTCCCGGCCAG	73	+
chr1	17445349	17445367	TCCGCTGAACTGGGAGTGG	15	+
chr1	19589938	19589963	TAAATCTAAGATCAGGAACTTTCCAG	85	+
chr1	19948613	19948642	AATTGTTTTCTCACTTACCTTCTTTAAAAG	75	+
chr1	19950289	19950313	ATATATACTCATGTGCTAGCCGATT	68	+
chr1	19953065	19953092	TATTTTCTCTCTGGAAGTTGTAAGGAGG	94	+
chr1	20224121	20224149	ACAACTCAGAGGCACCTGCACATCTCCAG	78	+
chr1	20236040	20236063	TTTTCAACTCTGGGCAGATTCCTG	56	+
chr1	20236222	20236245	TATTTACTTGGTTAATGAAGGTGG	69	+
chr1	20238470	20238499	TCCCTCTCTTTACTGTCCTCGTTAGGACTG	56	+
chr1	20238738	20238766	CAGGCTGCCAGCCATCCATGACAATCATG	66	+
chr1	20239152	20239177	TCTTGCCTTATCTATGGAGCTCGATG	66	+
chr1	20239256	20239282	AACCATTTTATTTTTTATTTACCAAAG	98	+
chr1	20976968	20976990	CCTCTGGGGTGAACATATTCTAG	72	+
chr1	21773836	21773861	TCCTAAATCCCCAATACAGCGTCATG	73	+
chr1	22416884	22416910	TAACACAAACATCATTTTACTCTTATG	95	+
chr1	22420346	22420366	CTTGACATGATATGGCTCTAG	48	+
chr1	22470250	22470279	ACGGGGCCTCCCCAGCTTTGGGCAGCTTGG	30	+
chr1	23696747	23696774	GGCTGGTCCGATGGTAGTGGGTTACCAG	2341	+
chr1	24020301	24020320	ATACACTGTCAGATCCTTTG	181	+
chr1	24024813	24024834	TGCTGGGTGTGGAGAACAAATG	54	+
chr1	24077598	24077624	ACCCTGAGTCTTCTGATTATGGCCATG	69	+
chr1	24078245	24078266	TCACTGGGCTCCCTCCCTAAAG	15	+
chr1	24087010	24087039	ACATTTAAAATCCAGCACTTTAATCTCTTG	81	+
chr1	24087850	24087871	TTTCTAGGTGTCTACCACCTTG	25	+
chr1	24106386	24106406	TTATAATGGGAGAGGATGATG	55	+
chr1	24114072	24114095	TTCTCTAGGGCGCTGTGGAAATTG	63	+
chr1	24121634	24121660	ATAATCGTGTCTCCTGCCTCCACTCAG	78	+
chr1	24866935	24866960	ATTTCTATCTATGCAGATAATACATG	67	+
chr1	25166436	25166462	TATGGAGGACATAAAGTTTTCTACACG	263	+
chr1	25168834	25168856	ACTTTCTACGTACTACTCCAAAG	198	+
chr1	25169060	25169083	CCTATCATTAATTAGCTTAGTATG	38	+
chr1	25169590	25169615	ATTACACCTGGCCATCCCTCTAAATG	61	+
chr1	25169618	25169637	CTAGGAAGGCATGTCTATTG	39	+
chr1	25170023	25170043	TTGGAAAGCTCTCTATTCTAG	41	+
chr1	25678128	25678149	TATCGAATGGACAAGTCCGAGG	62	+
chr1	25688673	25688691	ATGTAGACAAGAGTTAACT	24	+
chr1	26142853	26142877	CTATCTGGGGAAGTTTACTGTGAAG	78	+
chr1	26144553	26144577	CCTGGGCTTTCTGAGGCCTTATCTG	65	+
chr1	26162057	26162085	ACTATCTCCAGCACAGTCTGGAGTATCAG	93	+
chr1	26162248	26162270	CTAGCTGGGTCGCATTTTTCTTG	56	+
chr1	26448943	26448963	AATGGGCGAATGAAACAACTG	18	+
chr1	26450205	26450230	ATCACCTTTATCTAAAGTGGGAGAAG	91	+
chr1	26451067	26451088	TTTCCTAAGCGCATAGTTTTTG	41	+
chr1	26561814	26561839	TTATAGTGATCTGGTGGTTTTGTATG	3934	+
chr1	26582587	26582614	AAACGTATTTATACGTCACTAGGCTAAG	103	+
chr1	26800155	26800180	TACCTGTCCTATTTCTAACTTTCTCG	75	+
chr1	26801976	26802004	TTTTTATGTCCTCTTCTCCCTTTCCATCG	330	+
chr1	27101268	27101296	CCCCCCAGGGCCCCGCCTATCATGGCGTG	27	+
chr1	27178674	27178695	AAAGGAGTGTGTGGCCAAATAA	63	+
chr1	27269229	27269255	CCCAATTACCGCTGGACCCAGACCCTG	81	+
chr1	27269464	27269488	ATCATTGATGGGGAGCTCTACAATG	99	+
chr1	27272946	27272966	CTGCTGGGAACTGGGAGTTTG	24	+
chr1	27428402	27428421	AGTCCTGGGGTGGGTGCCGA	15	+
chr1	27634679	27634707	GCTCCGCTCCCAGGAGAGTGAGGGTGACG	65	+
chr1	28563717	28563744	AATTATCACCATGACACCTGCCATACCG	96	+
chr1	28564539	28564568	TAGACATGGTTCTGGTTTAACTAATATTTG	170	+
chr1	28599971	28599995	AGCCGCTTTGAGCTGGAGAAGTCAG	57	+
chr1	28600623	28600644	ACTTCACTCGGAGAGGGGCTCA	86	+
chr1	28607522	28607551	GGAGCTGGAAGAGCACTTGGAGATCCTAAG	107	+
chr1	28607861	28607883	CTGTTGCCCGAATCCTAGTTCAG	119	+
chr1	28607923	28607948	CTTAATGGTGTGAGGCGTCAGGAGAG	146	+
chr1	28608233	28608258	ATGGCTTAGGTGGCACCATGGCTCAG	41	+
chr1	28608535	28608559	TCCCCTCTCCTGGGGCTTAAGTGGG	57	+
chr1	28608893	28608915	TTCACTGGGTGGGTAGGGAGTGG	31	+
chr1	28826420	28826442	ATTTGGAGGCTGTCTTCTGCCAG	51	+
chr1	28862796	28862825	CTTCATACCCCAGAACCTAACATCCTTCAA	55	+
chr1	28865039	28865062	CAACTATAAGCCAAATATTTGGCT	152	+
chr1	28865453	28865476	AGAACAAAATCTTTTAACATTTTG	65	+
chr1	28870305	28870334	CCCTACAGGGCCTGTGGGTTTTACTCCACG	43	+
chr1	28975208	28975228	TATTTGGGCAGCTGGTGATCG	32	+
chr1	28975233	28975254	TCCCGGCGCCCTTTCTTTACTG	12	+
chr1	29043222	29043249	AAATGTACCAGGAATGTCAATAATAATG	92	+
chr1	29069919	29069944	ATCTACTCCTTCAGAACCCCACCCAG	72	+
chr1	29174825	29174846	AATTTGAGGGAACTGAATTCAG	55	+
chr1	29293908	29293932	AATCTGTTTGGGAGAGGATGTCTAG	70	+
chr1	29314113	29314139	CTTCTAATGGAGACACTCCTACACATG	137	+
chr1	29443261	29443283	AACTTGGCAATGGGACTAGGAAG	38	+
chr1	31782986	31783006	CTCTCTACACTATTTTCCAAG	161	+
chr1	31803493	31803521	ATGTAGGAGACCTGATAAACTCATATTTG	92	+
chr1	32495947	32495972	ATTACTTGGATTTATTTTCTCATAAG	124	+
chr1	32508707	32508729	ATTTAAAATCACAAACATTAACG	191	+
chr1	32508756	32508778	AGCTCAGACGTCTCTAAAAAATG	71	+
chr1	32561311	32561335	GGGTCCAGGACAAGGCTTGGCAGAG	28	+
chr1	32568169	32568190	CAACTACTATGCCTTCTTCAAG	49	+
chr1	32622506	32622529	ATAGTCTTCTCATGGACTCTTATG	56	+
chr1	32622968	32622989	ATGGTGGAGATGCTCTTTTCTG	65	+
chr1	32637089	32637112	ATTGCTCTTCCCAAGAGCCACAAG	43	+
chr1	32639322	32639350	ATTCCATACCCTGGCCTAGGCGAGGTAAG	47	+
chr1	32640279	32640302	CCAATTTCCCCCAGGTCCCTGCAG	43	+
chr1	32640937	32640963	TCCACATTAGCTCGTACCTGAACCCTG	50	+
chr1	32659901	32659926	TTAATGCTGTTCTCTCCCCATGGGAG	109	+
chr1	32661818	32661840	TACCTGTGGGTTTCAGTCCTGAG	61	+
chr1	32662350	32662371	TCCCTTCATCTTCCATACCTAG	46	+
chr1	32691891	32691911	TTTTTTGACCTGCGGGATCCG	18	+
chr1	32694335	32694357	ACTCCACAACTCTTGAACATCAG	132	+
chr1	32696566	32696593	TCAAGGGTCACTTTGGACCTATCAACAG	85	+
chr1	32696833	32696860	CCTGTAATCCCACCACTTTTTTTTTAAG	165	+
chr1	32697056	32697076	CACTCCATCCTGAGCCACAAG	47	+
chr1	33134904	33134928	CCTTTCTTTCAATCCTTATAGTGAG	67	+
chr1	33138393	33138413	TTATTCATGGTGGTCATACTG	43	+
chr1	33291765	33291791	CCCCATTTTCTTGGGATTCCTTGGATG	96	+
chr1	33292512	33292532	TTTCCACCTCATCAAACAAAG	38	+
chr1	33308130	33308158	TTGGTGGGATTTCCATTGGGATTGTATTG	94	+
chr1	33321274	33321296	CACATATCACCATAATACCTATG	58	+
chr1	33976015	33976038	ATTTCTTAGTTCAGGGACACTCTG	82	+
chr1	36024263	36024287	TCCGGATAATCGAACTTCACCCATG	36	+
chr1	36031701	36031727	GTCCACGTCCTTTAAATTGGCCCTTTG	64	+
chr1	36031805	36031833	ACCCAGGGTCTGAACTGCCTCCATCCTAG	57	+
chr1	36358716	36358738	ATCCCTGGGGAAGGGAAGGATCG	53	+
chr1	36384686	36384710	CTTTGGGATGACAACCGTTTCACAG	81	+
chr1	36432648	36432674	CCAATCCACTTCCTGTGGCAACTACAG	72	+
chr1	36754893	36754920	TTCCACAAGGAGGAGATGGATGATCAAG	80	+
chr1	36769771	36769795	TGGCGCTGTCTCCCACTGGACAGAG	23	+
chr1	36770469	36770492	AATTCTATTATCTTTACAAATATG	62	+
chr1	38265284	38265312	CAAGAGCCTCCCACTCTTTTATATCTACG	63	+
chr1	38270205	38270233	TCTTAAAACAGAAGGCACTTTCCTCTAAG	82	+
chr1	38275018	38275038	CTATGGGGGATCCAGGTGGTG	35	+
chr1	39466696	39466721	CATAATATGTGAGCGCCTCTTAAAAG	77	+
chr1	39469958	39469979	ATTTTCCAAACAAAAATACCTG	52	+
chr1	39469999	39470025	TATGCCTTCAGTGGCATTCAACAAATG	59	+
chr1	39472491	39472512	TAAGTGTCCATCCTTGGGTCAG	53	+
chr1	39494527	39494548	CACATGGAATCGGTTATACTCG	55	+
chr1	39500078	39500105	TACCATCAGGAAGCAGCGGGATAAGCTG	52	+
chr1	39763403	39763423	CTCCAGGACTCCATGGTGGGT	19	+
chr1	39793325	39793351	ATCACAGGGCAGTAACATACTCCCTTG	42	+
chr1	39876076	39876096	CAAATTGACCAGGGGTCAAAG	34	+
chr1	39877461	39877483	TCATTTTTCAGGGGCTGCCTTAG	52	+
chr1	40205906	40205929	ATATTCAGATTCCTCTGGATTATG	149	+
chr1	40219237	40219262	CAGGTGCTCCCCTCCACCATGGGCAG	58	+
chr1	40525767	40525792	TGACTCGCTGCTTGCTGGTCCTGTGG	70	+
chr1	40705245	40705265	AACACAGCCATTCCCCGGGTG	36	+
chr1	40706368	40706392	CTAATTAATACATCAAAATATACTG	76	+
chr1	40981017	40981039	TTTGGGTGACCTCATGGAACTTG	47	+
chr1	41174674	41174695	TGGGAACACTAACAACCCTTTG	56	+
chr1	41235460	41235480	TTTTAATAGCATGGACTGTTG	37	+
chr1	42922397	42922418	TGCGCTTCCTGGACAACTTCAG	96	+
chr1	43172118	43172140	CTACAGTATCTTTTATTGATACG	84	+
chr1	43826571	43826599	CTCCTGGAGAGGGTGGCTGGGTTCCTCTG	51	+
chr1	43828776	43828796	CCTCATCCACCAAGGCATCCG	30	+
chr1	44174947	44174971	TACCTTTGTCCTGTGTGGTGCAAAG	65	+
chr1	44446086	44446107	TTTTGACGTTTTGCTCCAGTGG	60	+
chr1	45097787	45097809	CAGCGGCCACGGGGTCCCGTTAG	32	+
chr1	45233305	45233331	TTTCTGAGACCTCTTTCTACTTTACTG	89	+
chr1	45243200	45243228	GCCTCATGGGGCTGAAGAACCTGGAGGAG	64	+
chr1	45243826	45243848	TGGGGAGTCGCAGAGATTGAGTG	33	+
chr1	45243974	45244000	ATGGGAAGCATTGGGTAGAAGAGTCTG	79	+
chr1	45481087	45481114	CTTTATCCTGACATGGACCCAGAACATG	87	+
chr1	45481165	45481191	AACTGAGTGTATACCTTTACCCTCAAG	97	+
chr1	45808086	45808108	ACCCTATTCCTGGAGCTAATCCG	46	+
chr1	45808762	45808783	CTGGTGCCCCCTGGGACCACAG	20	+
chr1	45978246	45978269	TACCTATTTAAGAGGCTGTACATG	80	+
chr1	46476551	46476576	CCTCATTACATCACAATACTTCTACG	36	+
chr1	46782354	46782381	TAAGTTCACATGAACCTCATGGGTTTGG	157	+
chr1	46782403	46782432	TAATTCGCAATGATTCCATCTAAATAAAAG	358	+
chr1	46826949	46826972	CTAGAGTAAGGACTCATTCTATAG	104	+
chr1	47843132	47843153	TTCCTTATACTCTATTATATAG	61	+
chr1	47905358	47905387	TCCCAGCGGAACTCAGGGAGTCTATTTATG	57	+
chr1	51435932	51435961	GTCCTTCTGTCAGTCTCCGATGCCATCATG	62	+
chr1	51436311	51436335	TAAGTGGATGCAACTTCTCAAAATG	63	+
chr1	51440280	51440304	TCTAATTAAAACACTTTCAAAACAG	92	+
chr1	51725737	51725762	TTTAGTTAATTGGCTGAGGCCCATTG	98	+
chr1	51737441	51737466	TTATAACACTGGCACACACAAAAAAG	77	+
chr1	51737544	51737571	TATTATTATCGTTGGGGCTGGCTCTATG	143	+
chr1	51738243	51738265	ATACTTTAAATCTCTAAGCTTCT	66	+
chr1	52553273	52553299	TCATCTTCAACTTTTTATTTCTCCCTG	45	+
chr1	52553873	52553898	CTAGATATCTTTATTTGATATCTAAG	101	+
chr1	52554910	52554937	CTACTTATCTAGAGGATCTCTGGCCAAG	85	+
chr1	52598406	52598435	TTAATATCTCCGCCCATCTCTTCAGAAAAG	81	+
chr1	52704243	52704272	AATTCCTTAATATGACAGAGCATTTCTCTG	95	+
chr1	52870380	52870402	CATTAAAGGATCCGACGGAAATA	55	+
chr1	52885947	52885973	AATCAAATTAAGGACTTAGGAACAAAG	85	+
chr1	52891774	52891801	AATCAATTATATCTTGGCCTGGAAGGAG	66	+
chr1	53237189	53237212	GTAGTTCGGGAACTCAAACATCTG	65	+
chr1	53320255	53320274	TCCCTCAGGAAGTAGCCGAG	17	+
chr1	53326505	53326528	ACATTTTCAATGGAGGTAACCATG	67	+
chr1	53516361	53516389	CAACGCTAAGCTCTGAAGAACTCCCTTTG	68	+
chr1	53516422	53516444	ATATATATCCATACATTTTATTG	118	+
chr1	53516749	53516770	AGTTTTCCTTGGGAGAACTAAG	68	+
chr1	54433807	54433831	TAATTTTTTCAAATAAACATTTTTG	78	+
chr1	54572313	54572339	ACATGGGAACATCACTGAGACATATTG	107	+
chr1	54681937	54681958	AATTTGGCCTGGGTGGACTCAG	40	+
chr1	55207528	55207552	AACTTTTGTGGAGTTTGACACCTTA	63	+
chr1	57171863	57171888	CTATCTTTTGGACTTTAAAAGCATTG	66	+
chr1	57176448	57176472	AAACAAGATTACTTGTTAAAAAAAA	98	+
chr1	57178942	57178970	AATCAGGCTGGGTCTAGAAGAGTTATCAG	70	+
chr1	60330837	60330857	AAAAACTCACAGAGGTCCATG	5	+
chr1	61555335	61555357	TTTTGGGGTTCAAATATTTAACG	84	+
chr1	61576498	61576522	ATTAAAATTGGCAAAAACCAAAAAG	85	+
chr1	61622197	61622223	TTTTATTATACCGGGTAGTTTAAAATG	97	+
chr1	61627472	61627491	TTTGGGTGTTCACTATATTG	52	+
chr1	61923372	61923394	TACTTTTTTGTGATTTTTGAATG	80	+
chr1	61925500	61925521	TTTAGGGGAAAGGGATTCTAAG	70	+
chr1	62653113	62653141	CTCCTCACCCAGGCTGGAGTGCAGTGGCG	52	+
chr1	62907221	62907247	TACCATTTGTGGGACTGAATAATCTCG	116	+
chr1	62914178	62914205	CAATTTCACAATTTGCTTCAGTAGAAAG	163	+
chr1	62915844	62915868	TTTCAGATTGGGGTATAACATTTTG	58	+
chr1	62916025	62916048	ATTATTTGCGGTTGTGATGCATAG	105	+
chr1	62916176	62916200	AATGAGGAGGAAGCAAGGGGTGTGG	88	+
chr1	62916333	62916356	TATACAACAAAGCCTCTAATCCTG	80	+
chr1	62916511	62916532	CTTAAAGGAGTATGAGGGGAAG	86	+
chr1	62916564	62916586	TTACTGAAGAGAAGGACTTTCTG	70	+
chr1	62916674	62916703	TATATATTAAACACACCCATACAAACATTG	158	+
chr1	62916858	62916881	CATTAGCTTCTGGGAACAAACTTG	55	+
chr1	62916888	62916911	TTCTTAATTAAATTATCCAAAACG	194	+
chr1	62917025	62917049	TTCCTGTGGTTTTTCACCCAAGAAG	102	+
chr1	62917090	62917114	AAGCTAAATCCTTGGGCTATGTCAG	132	+
chr1	62917193	62917221	AAAACCTGGACAGTTCGCTTCTACACAAG	105	+
chr1	63894626	63894647	ACTCCTAATGCCCTCTGTTGTG	38	+
chr1	63915939	63915965	CAACCTACACAATTATTCTCAAAACAG	78	+
chr1	63984394	63984411	ATCTGGTTGGGGCTACCA	15	+
chr1	64036771	64036799	CAGTAGAAGTGGGACCCAAATCTACAATG	77	+
chr1	64095233	64095255	AATCAAATTCAATATTTCTAATG	80	+
chr1	64281369	64281391	ATCTGTGGGAGCTTTTCTAATTG	3	+
chr1	64483876	64483896	CTTTCGGACTTAAAAGGTCTG	33	+
chr1	65157410	65157432	AAACAACAACACAGTCACATTTG	69	+
chr1	65242612	65242633	ACAGGGCAGACTATTTTTATTG	48	+
chr1	65255702	65255727	TATACATTAAATATCTACCTATTTAG	111	+
chr1	65257008	65257032	CTTCCATTCCCTGGAAGTTAGAAGG	61	+
chr1	65855034	65855061	ACTTAACTCCACCATGGGAACATTACTG	58	+
chr1	65878761	65878786	TCACAATTCTGAGGTTTTCGCAGATG	94	+
chr1	67450534	67450557	AAGCAGTCTCACATGGGAAATTTG	87	+
chr1	67451600	67451626	CTATAATTTTCAAAATTATTTTTGAAG	91	+
chr1	70716326	70716351	GTATGACAGTGAGAAAGAGAAAAAAG	110	+
chr1	70716488	70716514	AATATTGCCTCTGAGGGAGTCCAACTG	175	+
chr1	70716609	70716635	TTATAAAGCTCCTGTTACTCATATTAG	76	+
chr1	70717833	70717853	CCATCAAAATTGTCAAAAATG	36	+
chr1	70718089	70718113	TAGTGTTTGGGTGGCTGGGGTTAAG	52	+
chr1	70718495	70718516	CTTTTCTAAAGGGAATCATTTT	50	+
chr1	70909090	70909114	AATTTCCACTTCTATACAACAAAAG	75	+
chr1	75229805	75229828	TTCTGATGTGTCTTGGCCGTAATG	102	+
chr1	75230125	75230148	TTAGATTATTTTGGATACATTTTG	90	+
chr1	75231988	75232010	AAGTACTCCAGAAGAAGGCATTG	101	+
chr1	76226895	76226921	ATTCTGGTCGTCGAAATACCTATTATG	85	+
chr1	76257942	76257965	TTTGTGAACGACAATTACCCTCAG	60	+
chr1	78304623	78304652	TGTAGTATTTCATTGTATGAATATACTACG	94	+
chr1	78446080	78446100	TACTTCAGTTACCAAGTAATG	4	+
chr1	81893036	81893064	TGGTGGCGGACCAGGATATGGAAACCAAG	114	+
chr1	84545927	84545949	TTACCAAAACAATTCTCCCTTAG	55	+
chr1	84597787	84597810	TATACCACTGGAGAAAAGCCCATG	66	+
chr1	84663478	84663503	TATTTGGCTCCAGAAATAATTCTCAG	68	+
chr1	84958737	84958759	CTCTTGCACAATGCAGGTACATG	48	+
chr1	84961942	84961963	TGAAAAGAAAGTGGGAATTCAG	60	+
chr1	84963225	84963252	AATACTCTTTTCAAAATGGCATTTGCTG	248	+
chr1	84963253	84963275	ATTTCATAAACCTTTCACGTCTG	228	+
chr1	85746099	85746118	AATATTACAAACACCCTACG	36	+
chr1	87208957	87208984	TATTTATATACAATTAACTCTAAATAAA	109	+
chr1	87209008	87209034	AATGTGTTAAGAGACTGAAAATACCAG	151	+
chr1	87209169	87209194	TTCTACTTTTGAGCCTCAACTTAAAG	96	+
chr1	87210058	87210085	AACAATATGCACACAGTTCTTGCCCCTG	67	+
chr1	87213594	87213622	ATAATTCCATCATCCAGGGAGAACCACTG	109	+
chr1	87563878	87563900	CTGTATTCCAGCAGAGCTCTTAG	56	+
chr1	87573384	87573406	TATCAACTCCTCTTTTCTAATTG	55	+
chr1	87794772	87794798	CCCTTAGCCCCCTCCTCCCCTTTCCTG	22	+
chr1	87810665	87810688	AACATTAAGGACTCCATGAACCTG	70	+
chr1	87810816	87810840	CTACCCTCATTAACAATTAGCAGGG	63	+
chr1	87810866	87810890	TTTTACCTTAACAACATTCTATTTG	96	+
chr1	87811231	87811255	TATTTAAATAATAAAAACTTAAAAG	78	+
chr1	87863771	87863795	CTATTCTCAGGACAGTCCTACTCAG	60	+
chr1	89206762	89206781	ATATCAAGGATCGAATTAAG	22	+
chr1	89271639	89271659	CTTCTTCTCTTGGAGAAATAG	26	+
chr1	89299277	89299301	TACCATTCTAATACTTCTTCAAAAG	45	+
chr1	90050127	90050145	TTGTGGCACAATAACATTG	20	+
chr1	90152049	90152074	AATTCCGGCAGTTCTCTGAGCAGCAG	61	+
chr1	90179381	90179403	CTACAGACAAATGCCCATAATCG	59	+
chr1	90180317	90180338	AAACTTAAAACTCTGAAGATTG	44	+
chr1	90184715	90184735	AAAGGGGGGTATATAAATTTG	32	+
chr1	90184770	90184791	TTCCTATGCATGGTTTTTAATG	46	+
chr1	90231459	90231486	CCAATCAACAAACTCTCATACCCTTTTG	72	+
chr1	90401244	90401268	TCCTAGATTGCAAGTGCTCACGTAC	68	+
chr1	90403841	90403866	TTTCCTAAACACTACTTGGGGTTCAG	88	+
chr1	90473043	90473064	AATAGCCTTGACTCTTTCGGAG	55	+
chr1	90493275	90493298	ATTTAAAAGGAGCTTTACATTTCG	88	+
chr1	91980756	91980785	AAAACACATTTGCTCTTATATGCAAATAAG	90	+
chr1	91990087	91990112	ATTAATAATTTATTTTAACATTTTAG	186	+
chr1	92109873	92109893	TCATGTGTATAAAAAAAAAAG	45	+
chr1	92329896	92329918	AATATTGGGCAATTATTAAAATG	86	+
chr1	92645990	92646015	TGGCAATGCCTAAAAATCTAAATCAG	106	+
chr1	92790201	92790226	TTCCCTAATTCTTCATACAATAAATG	101	+
chr1	92811415	92811441	AAATATTATACACAAACCTGCGGAATG	103	+
chr1	92853007	92853029	TCAATAAATACATACAATTTAAG	92	+
chr1	93297650	93297674	ACGCCGGTCTCTGTTCCGCAGGATG	38	+
chr1	93299072	93299101	ATCCTTTCTACAATTATTTTTTTCTTTCAG	86	+
chr1	93299114	93299136	ATTATTATGCTCGGAAACGCTTG	140	+
chr1	93299182	93299201	ATAGTTCGTGTGACAAACAG	201	+
chr1	93300374	93300395	CGCAGCGTATGCACACGAACTG	44	+
chr1	93301824	93301853	CATTGATGGTCAGCCAGGTGCCTTCACCTG	46	+
chr1	93303066	93303095	TACATCGGAAGCACATCATGGGCCAGAATG	59	+
chr1	93307419	93307440	CTAAACCCAGCAATTTTCTATG	87	+
chr1	93309413	93309436	CTATTTTGGCCTTTCTTGGCCATG	85	+
chr1	93401694	93401718	AAACATCATCTCTACTATAAAAAAG	46	+
chr1	93580602	93580623	AAAAATGGCTCTGTCGGCAGTG	20	+
chr1	93602429	93602449	TTACAACTCAATCATCTAAAG	69	+
chr1	93618588	93618613	AAATCACTCTCTGGTTATCATTATTG	71	+
chr1	93826145	93826170	ATCTAATCAGGCGGGATCTTCTCAGG	84	+
chr1	93826930	93826955	ATTTTTACTCTTTCACTCCAATTCAG	161	+
chr1	93827302	93827324	TTACAACTGATCAGCCCTATATG	46	+
chr1	94000435	94000456	CAAATTGTGGCTCTTTGGAAAG	98	+
chr1	94004601	94004623	AACTACTTAAAAACAAACTAATA	63	+
chr1	94313129	94313146	GGCTCCGTGGCGCAATGG	136	+
chr1	94313196	94313222	CGAGTCCCGGCGGAGTCGTAACGCTTT	101	+
chr1	94741130	94741152	AAAACACAGGAGAATTCTTCATG	4	+
chr1	94767943	94767965	CCCCCTCTGCTGATGCCCCCACG	26	+
chr1	94944378	94944398	AGTGGGTGTAACAGTTCCAAG	43	+
chr1	95290587	95290607	GTTTGAACCCTACATCATCCA	31	+
chr1	95725344	95725371	CTTCAAACAAAACAAAACAAAACCTATG	98	+
chr1	97207683	97207703	TTAATTGGGAGAACATTATAG	3	+
chr1	97286032	97286057	AAAATTACAACCAACTGAACCAGCTG	81	+
chr1	97348829	97348856	TCTTATACTCAGCCCTGTAACAACTCTG	96	+
chr1	97406156	97406178	GGACATGTATCTTAAAAAATATG	71	+
chr1	100548401	100548423	TAAGTTGGGGTATTTAGAGCCTG	49	+
chr1	100548516	100548540	AATACATAATCTAAAAATTATATAG	118	+
chr1	100600134	100600159	TTTTGGAATATGGGAGACGTGATTTG	4	+
chr1	100933606	100933633	CCGGCCAGGCTCTATTATAGGACCCCAG	26	+
chr1	100985318	100985345	ATCAAAAACTAAAATAAGTGGAATTATG	62	+
chr1	101442753	101442778	CCTTTCACAGAGCCCTCCATTCCAAG	46	+
chr1	106435491	106435510	AAATCTGGGTGCTGGAAATG	146	+
chr1	108251508	108251528	AATACCTCCTCAAAAACTCAG	28	+
chr1	109178113	109178141	TAAAAATCTGTGATCAAGAGGCTCAATAG	119	+
chr1	109241841	109241870	TCATCATCGGGAGGGCCATGGGTCTTCTAG	67	+
chr1	109242533	109242555	ATCACAGTGATAGTAAGGACCAG	137	+
chr1	109242841	109242864	ATACATGATGCACAGATTGTTCTT	71	+
chr1	109243301	109243322	TCTACCTCAAAGGGACACTTAG	33	+
chr1	109243531	109243559	CTCAAGCTTCCAAAGCATTTTTATAAATG	78	+
chr1	109243783	109243812	AATAAATACTGGATTAAATCCTTTATCCTG	135	+
chr1	109243944	109243969	AAATGCATAGACTGGGATTGGGCATG	72	+
chr1	109325107	109325126	AATTCGACATCGACATATTG	45	+
chr1	109639038	109639064	TTTTCTAATAGGGCAAATGTCTCTAAG	107	+
chr1	109639380	109639409	AATCTTTTACAGGTGGAGGAATGGGGATAG	73	+
chr1	109639424	109639451	ATTCAAACTGGCATCACCATAAACCCTG	70	+
chr1	109757342	109757364	TCTTTTCCGTGGTAGATCAAACG	43	+
chr1	109757445	109757465	ACATTGGCAGAGTTGGGCTAG	59	+
chr1	109757478	109757498	CCGGATCTTGGAGTCATATCG	212	+
chr1	109757558	109757578	TATTAACTGGAGTGGTCGCTG	44	+
chr1	109757897	109757920	AGGATAAAACTAGCCTGAGCACTG	60	+
chr1	109759582	109759605	TTTTAAAACAGGTCCTTATCATTG	67	+
chr1	109759789	109759813	CTCCTTGACTTAGGATGGGTTTATG	74	+
chr1	109771005	109771028	TCCCAGAGAATGTGCTGAGTTTCG	70	+
chr1	109778016	109778044	ACACCCGTGGCATCTTCCGAGTCCATCAG	96	+
chr1	109778689	109778713	TCCCTGGGGATTCCTTACCACATTG	113	+
chr1	109779098	109779124	TTCTAATTGCACGGATTACCAGGCTCG	152	+
chr1	109780367	109780387	ATCCCCTTTGTGAAGCCTGCG	35	+
chr1	109780620	109780643	ACTGCGTAGCTGAGAGGGGAACAG	152	+
chr1	109780661	109780681	ATGTTCCTGTCTCCTCGCATG	50	+
chr1	110149195	110149219	ATTCTTTCCTTCAAACCTTCATATG	44	+
chr1	110155009	110155031	TCTTGGCTTAGAGTTCTCTGCAG	52	+
chr1	110535460	110535483	TTTATGGGACTTCTGAAACTCATG	52	+
chr1	110884952	110884975	ATGTGTAATGGGATACAGCATCAG	47	+
chr1	110889405	110889429	CAGGGAGACCATCAATTTCATTTTG	102	+
chr1	110906816	110906837	TTTCCAGAGAAAAAAAGAAGTG	100	+
chr1	110914326	110914355	GGCCTACACGTAGGTCTACTCACCACCCTG	63	+
chr1	110940972	110940995	ATTTCTTAAAAAGCAGATATTCAG	64	+
chr1	110955757	110955780	CATTTACGGGAGAGGGGGATTGTG	3	+
chr1	111162035	111162056	TCCCAAGGGTATGGCTGGTTCT	3	+
chr1	111713063	111713084	TTTTCCCAATTTATAACACTTG	47	+
chr1	111713576	111713603	TTTAACAAAAATACTTACAAAATAACTG	84	+
chr1	111726127	111726149	CATTCATAGGTCCGGCACTTTTG	60	+
chr1	111727012	111727038	AACAAATATAATTTATAATAATCAATG	108	+
chr1	112003563	112003589	ATTGCGGACCTAAAGCTGCTGGCAAAG	70	+
chr1	112003667	112003687	AAACTAGTCTATTTGACAAAG	58	+
chr1	112006759	112006782	AACATTTCTCACCCCAGTAACTAG	75	+
chr1	112249548	112249574	TACTTTTATTATTTTTTTATCTTATAG	267	+
chr1	112255908	112255936	TTCTAAATATATTTATTCCTACTATACAG	50	+
chr1	112257615	112257634	CCTGAACAGTCTACTTTTAG	35	+
chr1	112309161	112309183	CCCCAATCCAGAGAAATATCAAG	59	+
chr1	113010003	113010025	TTAAGCTTCGAGGCCCATCACTG	52	+
chr1	113011915	113011938	CTCAGGATTACATTGGCTATTCTG	67	+
chr1	113162340	113162359	ACATGGGGCCCTCTTGGTCG	26	+
chr1	113192040	113192063	ACGTTCGGCTACTACTTAATAATG	60	+
chr1	113213006	113213032	TTAATTCTGCCACATTTAATGTTGGTG	428	+
chr1	113213276	113213299	CATCTCATAACTAATTTTCTAAAG	104	+
chr1	113239261	113239284	AAGTAAAGGAAACAGGTGATCCAG	72	+
chr1	113667449	113667476	ATCACAGATTTTAAATAACTCAATTTAG	83	+
chr1	114456299	114456318	CCACAGGATGGGTCTTTCAG	24	+
chr1	114483085	114483108	AGCCCTCTGGCTGGGATGTTTCAG	41	+
chr1	114516779	114516802	TTACTATTGAGATTCTCTCAATTG	64	+
chr1	114517372	114517398	TTTTAATATTTTACATAATTAAATATG	249	+
chr1	114518751	114518777	TAAGGGCTTCCAAGATGGGGCAGGTAG	57	+
chr1	114519626	114519647	AACTCCATTTCAAACAGTTCTG	123	+
chr1	115270403	115270431	TTCTCCTCTTTCCCCCCTTCTCACTACTG	41	+
chr1	116227940	116227962	TCATCCACATTCAGCGTCTCCAG	62	+
chr1	116942104	116942126	AAATCCCAAAACAGACAAACTTG	62	+
chr1	118169299	118169318	TCCAGTGGTTCCTATTTTAT	43	+
chr1	118476082	118476106	TTTTCATCTGGGACTTAAGGAAAGG	95	+
chr1	120254656	120254680	CAAATCTGCGGAAAGTGCTCATCAG	138	+
chr1	120279837	120279862	AAATTGCTGTTCAGTTCGTGGACATG	89	+
chr1	120286644	120286668	CCTTCCAGTTCCACTTCTAACCTTG	57	+
chr1	121204765	121204789	TCTAATCTCATCTAATCTCAATACG	89	+
chr1	144014109	144014136	CTATTACTCTCTGAGACCTTGGAATATG	65	+
chr1	144014936	144014956	GGAGTGAGGCCTGGGTAACAG	44	+
chr1	145116337	145116358	ACTCTAATCAACATTCCTTTTG	88	+
chr1	145116593	145116620	TTTCTCTCATTTACTCCTTAAACAAAAG	97	+
chr1	145438938	145438962	ATCCTGGCTTGCGGAGTGGCTAAAG	37	+
chr1	145439028	145439052	CTTCTTCTGGAAGACCAGCCAACAG	20	+
chr1	145439779	145439800	CCTCTGGGAACATCCTTCAAAG	160	+
chr1	145440080	145440104	TTCATTCCTGATGGGCGGGTGTCTG	64	+
chr1	145440753	145440777	GTTGGGTAGATCTGAACATCCCTGA	95	+
chr1	145441324	145441350	TCCACCTTAGCCTCTGACTTCCTAATG	164	+
chr1	145441355	145441378	AGGTGGTCAGCAGGCAATCTCCTG	50	+
chr1	145441440	145441463	TTGGATGGGTTTAAAAATAACTAG	270	+
chr1	145441774	145441795	ACAATGGAGAGAGCTTTCCCTG	30	+
chr1	145442110	145442133	ACAAAAAAAATTTTACTACTTTTG	275	+
chr1	145442148	145442170	TACAGAATTATATAATTCTAACG	51	+
chr1	145442318	145442344	CCCTTTGAACCCCCTTCCTGCCCTGTG	43	+
chr1	145442542	145442563	ACTATATTTTGTACTTAACCAG	30	+
chr1	145498161	145498180	AACGACAATGCTCTCGGCAG	40	+
chr1	145501584	145501608	TCAAAGATTTTACTCATCTTCTTAG	68	+
chr1	145508484	145508513	GCTGGATTCTCTTTGTAACTGGAGTCCATG	156	+
chr1	145508562	145508588	AAATTAAAAACATTCATCTCAACCTCG	95	+
chr1	145511710	145511734	TTACGATCAGGCTACTCTGAGCTAG	78	+
chr1	145661828	145661852	CTTCATTCACAAGAAAAAAGAAATG	94	+
chr1	147087617	147087643	TTTTGAAGGGCCAGGTTGAAACTATCG	91	+
chr1	147751467	147751492	AAAAAATAAATTCCCAAAAGTGGAAG	179	+
chr1	147762653	147762674	TATTATTTCCTATAACTCCATG	67	+
chr1	148241510	148241533	TCTCAGGGCGAAGCTTATCCATTG	8	+
chr1	149817062	149817086	ATATCTTGAGGCAGAGTATTCTCAG	103	+
chr1	149858935	149858959	ACCAAAGGCTCTTTTTAGAGCCACC	173	+
chr1	150131106	150131127	CTTTCGGGTTGACCTGGACAAG	40	+
chr1	150184038	150184063	TCCGCACTAAGTTCGGCACCAATATG	162	+
chr1	150280627	150280647	CGAAAGAATCGGGCAGATCCG	45	+
chr1	150280936	150280961	TGGGTACAGAGTTTCAGTTTGGGCAG	46	+
chr1	150382737	150382763	AGGGGACCATTATGGGAGGGATTTAAG	3	+
chr1	150447160	150447186	CTTTACTACAATTTTTTTTTAATTTAG	113	+
chr1	150447571	150447593	TTTCCTCGACCCTCTCTGCCCTG	36	+
chr1	150448625	150448653	TGGTTTGATTCCAGGGAGGGGAAAATAAG	78	+
chr1	150915047	150915069	AGTCAGATGTCTGGAGAACTAAG	134	+
chr1	151040135	151040156	TCTACTCCATTTCTCTCAAAAG	117	+
chr1	151040893	151040916	TCCCCAATCCTTCCAAAAATATTG	34	+
chr1	151043321	151043344	TCCTTGACAGGGAGTCTTAACTAG	90	+
chr1	151091096	151091118	CCTTTAATAATTATACCATCAAG	79	+
chr1	151093760	151093781	CTCAGTGTGTGTTGACAAAGGG	49	+
chr1	151140686	151140708	TGGGAAGATCAGTAGGGAACCTG	48	+
chr1	151259679	151259701	TCCCTCTAGTGGGGCCGAGGCTG	24	+
chr1	151260638	151260661	TCTCTGGACCTCTGGCCTTGCCTG	37	+
chr1	151261093	151261117	TCCTGAGTGTGGGGGCAACTTCCTG	48	+
chr1	151261952	151261977	TCTTTAAGTGCCCGTCTTGTCCTCTG	54	+
chr1	151263843	151263864	TTATTTGCAACCTCCCTTTGGG	70	+
chr1	151264214	151264240	CGGGGGGGTGGGGGGTTGGTAGGGATG	38	+
chr1	151374058	151374086	AGGGACCATTGTCTACAGAGACCAACTGG	195	+
chr1	151374361	151374387	CTAGTTCAAAGATAGACTCTTCTTTTG	156	+
chr1	151554302	151554331	TTCGGGCTCCTGTGTCTCACCATTCCCAAG	44	+
chr1	151600737	151600765	CCTACCTAAGTACTGGGATTGCAGGCATG	73	+
chr1	151666245	151666270	TTTTTTAAATCAGATCACCCTCCATG	82	+
chr1	151666480	151666502	ATCAGGAGGTCAAGTCAAGAACA	46	+
chr1	153609523	153609545	ATATGTCCAAAGGCCCTTGAATG	58	+
chr1	154227010	154227038	ATGTGGACTTTGGGCCTTTCCTCTATCTG	56	+
chr1	154232040	154232065	TAAAGTACTCTGGAGCACTCAGGGTG	3	+
chr1	154318334	154318354	TCCTGGCTATGGGGGTCTTTG	18	+
chr1	154952019	154952043	TCCCAATATTTGAATGGCACACATG	48	+
chr1	155708523	155708547	AAGCCCAAGGCGGGCAGACTGCTTG	36	+
chr1	156028168	156028192	TTGGTGGAAGCTGGGGTCAGAAAAG	86	+
chr1	156180342	156180364	TGGCCTATCTGGGATAGGGATAG	112	+
chr1	156182221	156182250	TTTTTCTTTATTTCTCGTACACACACGCAG	84	+
chr1	156756751	156756775	CCATACCCTTACCCCATCCCCACTG	17	+
chr1	157679073	157679092	GGATAAGGCTCAATTACTTG	34	+
chr1	160183515	160183541	TTTCCCCACTTTAGGAGGAGGTGGGGG	55	+
chr1	160184030	160184050	ACTGTTGCACTCTAAACCTAG	35	+
chr1	160184624	160184653	CTTTTAGGATGTGGGAGTAAAACTTTAATG	64	+
chr1	160328479	160328499	TCAGGGTCAAACTACATTGAG	43	+
chr1	160398364	160398387	ATCTAAACATTACGGCAATTTTAG	63	+
chr1	161091263	161091283	TTGGGAGGCATGACTAGGCTG	41	+
chr1	161179287	161179313	ATCACACGTTTGTTGAACCACATCATG	73	+
chr1	161183206	161183233	TATACTGAGGGCTACCAAGTTCCTCCAG	129	+
chr1	161184084	161184110	TGTGTGTATGTTCATGTACACTTGGCT	62	+
chr1	161333549	161333572	ACTTATCTCATCTGTCACTTCGAG	56	+
chr1	161333682	161333710	TCTTCATTCAGGGTCCCAAATAGTATTTG	80	+
chr1	161334267	161334295	TTAGTTGTCCATGCTCAGGATAAAAAATG	77	+
chr1	161337611	161337638	AAATGGAGAATGGGAACTTACCTGGTTG	76	+
chr1	161705718	161705743	TTCGGCATCAATATGGTGATCTCCTG	4	+
chr1	161705801	161705822	AGCAGGTCAAAACTCTGTGCTG	46	+
chr1	161726102	161726125	ATTTACCTATTTTCCTGGAATATC	74	+
chr1	161793921	161793947	ATTTTTAAAATTCTTGCCTATCTTGTG	3	+
chr1	162492679	162492701	TAAATACTAACAAATTTGTTAGG	66	+
chr1	162493630	162493658	TAGAAGTAGAAAGGAAGAAAAACTCAAAG	94	+
chr1	162495598	162495623	TATGGTTTTACTCGAACTTCTCTTTG	103	+
chr1	162497730	162497748	TTGGGGGGGGATCTTTATG	32	+
chr1	162497877	162497900	ATACCAGGACAGTGAGGGTATAAG	90	+
chr1	162569621	162569643	CTCTGGAGTGTCATTTGTACTTG	53	+
chr1	162752316	162752338	TATTAGCTTCATTAGAATTAAAG	88	+
chr1	163291896	163291919	ACGCCTTCTCCATCCCAAGGCGCG	59	+
chr1	163325150	163325170	CTTTGGAGAAATACCACGACG	62	+
chr1	164817339	164817365	TTCATTTGAGGACCTGAGAATCATGGG	79	+
chr1	165860478	165860501	AACTCATTCTCAAAACACTCAAAG	136	+
chr1	165879712	165879737	CCCAGGTATTGTGTGTGGACCAAGTG	63	+
chr1	165883058	165883084	CCTTATACACACTCCCTTTTCATACAG	49	+
chr1	165886956	165886978	CATTCATGGCACATCTCAATTTG	56	+
chr1	165887070	165887094	TCAGGGCTGGGCAAGGCTGCAGTTG	49	+
chr1	165898666	165898688	CTAAAATATGGGGTGAAGGCAAG	77	+
chr1	166820282	166820303	TTAAAATTATTTGGACCCAAAG	49	+
chr1	167386587	167386610	CAATACACATCTCTTTATTCAATG	55	+
chr1	167387928	167387957	ATCCCTTTCCCAAACAAAACTCACCAACAG	71	+
chr1	167390596	167390620	ATTAAATATAAATAGGACACCCCTG	93	+
chr1	167395284	167395307	GGTCACACAAGCTCTATCCCAAAG	66	+
chr1	168006923	168006946	CATCATCTATAGGCTCTTAAAATG	75	+
chr1	168044923	168044947	CAATATTTTCCCTAACCTTCAAATG	53	+
chr1	168214272	168214297	TCAACTCTTACCACTTCTATTCAACG	195	+
chr1	168215468	168215492	ATTTTGTGCTGTAGCATCACATTTG	135	+
chr1	168220761	168220787	TCTACGCCAGGCTTTATTTTCTCTTTG	59	+
chr1	168230819	168230839	CCTTAATCATTTCCTCTCTAG	20	+
chr1	169101144	169101165	CATACTCTGGTCATTTTTCAAG	75	+
chr1	169101567	169101590	CTAGTGACAGGGCTAATTAATTTG	65	+
chr1	169337418	169337445	TAATCGGAAGTGGTTAGGAGTGAGAGAG	66	+
chr1	169346102	169346130	AACCTAATAAGGAACTCTCAGAGGTAAAG	305	+
chr1	169356907	169356928	TTTTCTGACCTCAATTCTAAAG	62	+
chr1	169361436	169361463	CCCTATCAAAATTCCAACAGCCTTTTTG	61	+
chr1	170522119	170522147	AAAACACAACTTGGAAACTGGAATTTATG	106	+
chr1	171510712	171510733	ACCAGCTTATCGGGACAATCAG	38	+
chr1	171526635	171526658	TTCTGGCCTCAACCTCAGCTCCAG	17	+
chr1	172580326	172580348	CACAGATCCAGTTAGTGAGTTTG	24	+
chr1	173457014	173457039	AAGCTGGTGCTGTGAGCCAGAGGATG	166	+
chr1	173457701	173457730	AAAAGGCTTCCCTTGGCTCCCAAGGAGGTG	60	+
chr1	173478126	173478148	CAGGGGGGGATCTACCTATTTTG	65	+
chr1	173840042	173840063	GCGGACCGTGGGGGTCGGAGTG	29	+
chr1	173857033	173857056	AAATCTCTTTGAGATAAGAAATTA	99	+
chr1	174979441	174979470	TTCAAGGAAGGGTTATATTGCATTCTCACG	67	+
chr1	174979894	174979919	CCCGTCTATTCCTATGCTCAATAAAG	96	+
chr1	174985592	174985617	CTCAGGACACAAAAGTGCATGCTGTG	68	+
chr1	175551256	175551278	ATCTCATGACTTTTCCTTTATAG	54	+
chr1	178380918	178380945	TTTGGCTGCCCAGGATGTGGCCCAGAGG	61	+
chr1	178447640	178447663	TTTCATCTCCAGGGCCTTAATAAG	74	+
chr1	179042122	179042148	ACTAATTTTTTCCCCTTTTGCCAAAAG	96	+
chr1	179171005	179171034	ACCCTCTACAACACCTCCATTGAGGAAATG	149	+
chr1	179262978	179263006	CTTCCCGGAGTCGACCTTCCTGCTGGCTG	56	+
chr1	179869521	179869546	TTTGGCTTCAATATGGTGACCTCCCG	151	+
chr1	179887589	179887616	GTATCTTAGGAGTGCAGATTATATGCAG	78	+
chr1	179891673	179891696	TCCCCACCCCCATCCCCCATTACG	34	+
chr1	180871031	180871053	TGACCCGTTCAGTTCCCAACATG	42	+
chr1	181060647	181060672	TTTTGTTACTTAAATGGTGACATCAG	84	+
chr1	182835675	182835696	TCTATACTTCCTCGTCCTCATG	15	+
chr1	183059758	183059787	AATTCCTACCCAGAGGACAAGGGAGGGAGG	89	+
chr1	183106862	183106884	ATAATGAGGTGAACAATATGTTG	81	+
chr1	183114561	183114586	AATTCCAACTGTGGACCTTTTATATG	129	+
chr1	183495787	183495807	TTCCCAATTGGGAATTATCAG	48	+
chr1	183521300	183521325	GAGGAACTGCTGTTTATCTCACTCAG	102	+
chr1	183522497	183522523	TTTATTTTCTGGGAGGTCTCTCCTTTG	89	+
chr1	184041921	184041943	TTATCGGAGAAAAGTCCATCCTG	54	+
chr1	184589797	184589822	CTACTCAAAAACATAATACTTTTATG	103	+
chr1	184623601	184623625	TGAGGAGGAAAATAAAAATAATTTG	94	+
chr1	185170911	185170933	ACATTTCAAGCCACTAATACTTG	60	+
chr1	186374581	186374607	ACATCAAGGACAAAATTGTCTCTTGAG	72	+
chr1	192780189	192780217	ACTTCAAAAAAACCAAATCACCCCAAAAG	101	+
chr1	192781198	192781225	ATCATCAGTACTGTTGTCTCATGTAATG	70	+
chr1	193029893	193029920	TATCTCCGGAAACTCTGCCCTCAACTTG	61	+
chr1	193044964	193044987	ACCAAATATATTACAAAGGGCTGG	121	+
chr1	193054135	193054154	TTGCTTTGTTGAATAATACG	26	+
chr1	193054237	193054259	TTCATTGGGAAAGGACAGCTTTG	46	+
chr1	193055022	193055046	TATTAAACTTTTCATTACACTAAAG	93	+
chr1	193055950	193055972	ATAAGTAGGAGAAGCTACCACAG	63	+
chr1	193056299	193056321	AATCCTCAAGCACAATTAACCTG	71	+
chr1	193056729	193056754	ACTGTAGACAACCAGTTTAACCTAAG	70	+
chr1	193057690	193057712	ACTTACTTTAACTTGACCTGTTG	14	+
chr1	193059663	193059689	AAATTTTCCAAAGGGATGAGATATAAG	115	+
chr1	194158306	194158327	CATCACCATTGATATCTCCTTG	82	+
chr1	197898695	197898715	TTACTTATTTCCAGAATCTCG	37	+
chr1	198288886	198288913	ATGGTTTTGAATGGCTAAAGGTTTATAG	114	+
chr1	198289843	198289862	ATACAGTTACAATTTATTTG	50	+
chr1	198290730	198290752	AAATAGCTGGGAAGAATTTAATG	72	+
chr1	200048172	200048194	AAATTCTAATCCTCATGTTACAG	56	+
chr1	201298804	201298825	CCCACCCCAATCCCTGGTGGGG	50	+
chr1	201822165	201822188	AGCCGTGGAGATTTTTACCACTTG	71	+
chr1	201845391	201845416	TTCCCCTGAAGACATGCCATCTCTAG	76	+
chr1	201932843	201932870	CCTTAACGGGAGCCATACTGGCAGCAAG	64	+
chr1	201938783	201938804	CTATGGCCAATAGGCTATAAAG	54	+
chr1	201939033	201939055	TTATTCAAACAATAAAAAGCTGG	57	+
chr1	201939294	201939315	ATACAAAACTCTCTTCCTTTAG	169	+
chr1	201939368	201939392	CTTCCAATATACCCAATTCTATATG	170	+
chr1	202469294	202469323	TCCCTGGTGGTCTAGTGGTTAGGATTTGGT	19	+
chr1	203765894	203765915	AATTAACTCTTAATACAAACAG	72	+
chr1	203766196	203766216	GAAATTGATGTCGCTATCATG	30	+
chr1	203767376	203767402	AGAAAGAGGGAGATTTCTCATCAAAAG	310	+
chr1	203767744	203767766	ACTCTGATTCAGATGAACCTATG	60	+
chr1	203767917	203767944	CATCCTTACAACTATTTCTCAACCCCAG	83	+
chr1	203768836	203768861	ATTTTCAAGTCAGAGGTATTACTCAG	93	+
chr1	203770416	203770441	TAATCTTTTTAAAAACATACTTAATG	140	+
chr1	203773250	203773272	CATACTTCTTCATTTTCTTCCTG	24	+
chr1	204494697	204494724	CAGGATCTCTCCTGGACAAATCAATCAG	103	+
chr1	204518347	204518366	TAACCCATTCTCTCTCCACG	17	+
chr1	204526973	204526999	CAATTTAAAATAACTTTTTGGGAGACT	119	+
chr1	204539761	204539787	TAATTTTCTTATCTCTTTTCTATTCAG	53	+
chr1	205230585	205230611	CCTCCAAAAGTGCTGGGACCACAGGTG	48	+
chr1	205497264	205497289	ATCCACAGAGTACTCCACCCCCATTG	75	+
chr1	206761926	206761949	AAGTTCCCTCTCTGACCCAGGCTG	70	+
chr1	207504510	207504538	ACCATTATGGATATAGACAGTCTGTAACG	81	+
chr1	207967325	207967347	ATTCTTTCACCAACTATAGAATG	63	+
chr1	210016976	210017003	ACACTTCTTCCTTCAAGGAGAGAAACAG	92	+
chr1	210025466	210025487	TTAAAATATCCATCTTCAACAG	98	+
chr1	210406177	210406200	CCCCAGTCGCGGCGGCGGGACCTG	13	+
chr1	210417016	210417043	CCTCCTACCATCCTTCCTTCCACTCCAG	41	+
chr1	210417508	210417529	TTAAAAAACTCAAAACATCTAG	68	+
chr1	210739240	210739258	GTGGGTGTAGCTCAGGGGT	16	+
chr1	211469046	211469069	CACTTAAACAGAAAATGGAAGGTG	63	+
chr1	211526633	211526656	AATTCCGGCAACTCCATTTCCTTG	44	+
chr1	212254173	212254197	ATCTTGCTTTGGTATGTTTTTAAAG	192	+
chr1	212276758	212276780	AAATACATAATCTTTTCACTATG	128	+
chr1	212482757	212482781	TGGCTGTGGACACCTTTCAACATTG	53	+
chr1	212534172	212534198	TAAAAATTACAAAACAAACCTCATCAG	116	+
chr1	212534237	212534266	TAAATGGAAAAATATATGGACTAAACGTAG	106	+
chr1	212534385	212534404	ATAATTATGGGAGTGGTAAG	35	+
chr1	212617756	212617778	TGGATCCTGCAGACCTCACCCAT	70	+
chr1	212793264	212793284	ATGGGGCCATCTCCTTCACCG	25	+
chr1	213072279	213072302	TAACAATGGCTGTGGCATCACTAG	29	+
chr1	213418606	213418628	CAATACTTAAAAATACAAATCAG	84	+
chr1	214170718	214170738	CTCGGAGATCCTGGATGCCAG	29	+
chr1	214813404	214813425	AAGAAAAGAGAACATCACATTG	64	+
chr1	214814743	214814764	AAAAACTTATTTTACTACAAAG	116	+
chr1	214818156	214818179	AATTGTCATTTTCTGGTCCTAATG	83	+
chr1	214818661	214818683	TGAAGCCCTCTACCTGGAGGCTG	55	+
chr1	214818954	214818980	AACTCCTTCAGACTTTGTCCTCTGATG	129	+
chr1	214819596	214819624	AACTAGACAAGTTACTCTCTTCATTTAAA	88	+
chr1	214837007	214837036	TCAATAATCTTCCTGAGAGAAGTCCGACTG	180	+
chr1	214837535	214837564	ATTCTATCTGTAGTATGAGGCATGGAATAG	56	+
chr1	215796124	215796149	AACATCCTACTTACTTTCTTAAATAG	108	+
chr1	216114754	216114774	TATGCTCTGAAATGTCAGGGT	47	+
chr1	218503040	218503061	CTTACATTTATATCCCATTCAG	63	+
chr1	219375180	219375201	CTATTACCCCACTTTTCATATG	23	+
chr1	220322942	220322963	AATTCTAGGATGTGTGTGGCTG	37	+
chr1	220459028	220459051	ATTTTAATTTACTTTTCCCTAATG	3	+
chr1	220967959	220967987	ATTACTTCCCAAGGTGACTGCTCTGAAAG	83	+
chr1	220988555	220988583	TGAGTGTACACAGGATTTAGGAAACCATG	100	+
chr1	220989773	220989795	TTTTATTGGTCCATGGAATTCTG	63	+
chr1	222902970	222902991	TTACCATGGTGAGACTTTATTG	33	+
chr1	222907509	222907529	ATTATTCTCCTGAGGCATTAG	60	+
chr1	222908351	222908373	AAATTTTGGGGAATTATCAAATG	80	+
chr1	224318200	224318227	CCAGAGAATGTTGAATCAGGGATTTCTG	92	+
chr1	224321794	224321807	AAACCATTCATTAG	94	+
chr1	224345738	224345763	TTTCTGCATATATGCACATACATACG	119	+
chr1	225138027	225138049	TATTATGGGTGATATTTTTCATG	3	+
chr1	225155183	225155208	TCCTAAATCCCTTTACAATCCATATG	140	+
chr1	225155875	225155900	TGAGAATGGAGGAAAAACTTCTATAG	99	+
chr1	225157113	225157136	TAACATAAACAATCAATTAACATG	82	+
chr1	225977140	225977168	TACTTTATGTAACTAAGTGGGCTGTTCAG	754	+
chr1	225977195	225977222	TTCTTTTTAATTACTTTAGAGAGCTAGG	79	+
chr1	227171282	227171304	TGATGTCAACAACCTCATGGCCG	43	+
chr1	227842445	227842467	GGTCACAACTAACTAACCATAAG	206	+
chr1	227842612	227842635	TTCTCAAACCTTACACAACATAAG	54	+
chr1	227843726	227843749	AAAAACCCTTAAACAATTATTCAG	156	+
chr1	227843774	227843800	TACGGGGGCAAAAAACCTCCTACAAAT	71	+
chr1	227845175	227845195	ATACTCTTATATAATCTTCAG	50	+
chr1	227845320	227845342	TAAAAACACATACATACATTTAG	142	+
chr1	227846067	227846089	TTAAGTCACTTTTTGGCTACAAG	83	+
chr1	227847702	227847723	CCCCCTTCTCCTAAAACTTCAG	12	+
chr1	227848250	227848274	AAATGCTACTGACCCTTATATCTTG	35	+
chr1	227968850	227968871	CATCTTTCAAACAAAAATATTG	63	+
chr1	227971693	227971716	TTAATATCTGTGGGTACATAATAG	87	+
chr1	228252225	228252244	TGCGCCTGGTGGGCCTGTTC	18	+
chr1	228285088	228285107	TGTGGGACGTGGGTGGCCAG	21	+
chr1	228285109	228285143	ACAAGATCCGGCCCCTGTGGCGCCACTACTTCCAG	106	+
chr1	228285351	228285369	CTCATGAGGATGCTGGCCG	15	+
chr1	228285654	228285696	CGGCGACGGGCTCTATGAAGGACTGGACTGGCTGTCCAATCAG	191	+
chr1	228285752	228285773	CTTTACTCTCATGTGGCAAACG	99	+
chr1	228285988	228286008	TGAGAGGGGATGTAGGCCCAT	89	+
chr1	228286263	228286288	CAGCAGACTGCGATCAATTCTGCATG	44	+
chr1	228286608	228286636	CCCTCGGGAGCACCCCACCTCTGTGTGTG	52	+
chr1	228286689	228286711	ACAACCTCTACTTTTTTCTTTTG	237	+
chr1	228286741	228286766	TTAAATTTATCTTGGGGAAACCTCAG	154	+
chr1	228646158	228646185	CACGCCGTGTCCGAGGGCACCAAGGCTG	63	+
chr1	228681696	228681719	TGGGTCCATCTACATAGTTGCGTG	53	+
chr1	228682486	228682508	CAAAGTCGGGGACATAGATGCAG	45	+
chr1	228684539	228684559	CAAATACTCTATCCCAATTTG	40	+
chr1	228823497	228823523	ATGGGAGCGCCCGAATCTGGCTCGGCG	52	+
chr1	228879602	228879629	TATTATAGGAGGAGCTCTCAATTTTATG	107	+
chr1	228879809	228879834	TTCTGCTACATTATAATGTACAGAAG	65	+
chr1	228880385	228880409	TTCGGCAGGGAGGTGAATACTCTTG	38	+
chr1	228880555	228880575	ACTTTCACACCATTAATGGGG	37	+
chr1	228880682	228880707	TGTATCTTAATATATACATTTTTTAG	93	+
chr1	228881070	228881096	CCACCAAAGTCACATCCACAACTAATG	41	+
chr1	228881293	228881321	ATTAATCTTTAAACCACTAAAATACATAG	305	+
chr1	228881567	228881588	AAACACTATTTTTATATTAAAG	35	+
chr1	228882372	228882399	CTATAAGTGAGATGGTATGAAATAAATT	121	+
chr1	229422248	229422274	TCTTGGTTATTGGAAATGCAGGAACTG	96	+
chr1	229433314	229433339	AACAAGAAGGACCTGGATGCAGATCG	73	+
chr1	229439766	229439790	TTTCATATTTTTCCTTTCACTTTCG	99	+
chr1	229439973	229439996	CACAATTGGTTATATTTATGACCT	74	+
chr1	229440107	229440134	ACATTCACTAATATACCAAAATAAAATG	208	+
chr1	229440885	229440913	ACTAGGATAAAAATATCAGTATGTATCTG	78	+
chr1	229440995	229441019	ACTACTTCTTAGACCTCACTGTAAG	75	+
chr1	229770693	229770719	TCTTTCGGGATCCCAAAGAAACATCTG	66	+
chr1	229790091	229790118	TTTTCCCCATTTATGGTGGCCCAGTACG	67	+
chr1	229795032	229795060	ATATACGGCCTAAGGCTATGGGACAGAAG	107	+
chr1	229795277	229795302	ACCCTGGGATGAGATTAATTCAATAG	186	+
chr1	229802052	229802076	CTGCCAGATTCGACTTTCTGATGAG	70	+
chr1	229803542	229803569	ATTCTCCAACTACCTGCTTAACTTCAAG	66	+
chr1	229825518	229825540	GAGTCATGGGCACAGGGTCCTCG	32	+
chr1	230415468	230415487	TTTCACTTCTGCCGGCTCCG	21	+
chr1	231136246	231136268	TTTATATCTTTTTAATTTAAATG	69	+
chr1	231488321	231488343	CACTTACATAACAATCTTCTTTG	80	+
chr1	231489418	231489443	TATACTTTCCTAAAAATATTCATATG	130	+
chr1	231489671	231489695	TCCCACTTTTACTAAACAGTGGCAG	50	+
chr1	231505329	231505349	CTTAGCTTGCTACTCAGTACG	38	+
chr1	231517398	231517422	AGCTTTCATTTCCCTTTTAGTGAAG	82	+
chr1	231678262	231678283	AAATTAAATTGGATGGTGTCAG	155	+
chr1	231696898	231696925	TCTCTTTTCAACACTTCATCAAAACACG	250	+
chr1	231701873	231701897	CATTTACTTTTAAATAATTATAATG	81	+
chr1	233520318	233520346	AAATATATACCTAAAATCATCAATACATG	79	+
chr1	234519554	234519577	CAAAATCCTAGGCTGTTCATAAAG	66	+
chr1	234519640	234519663	AATCATAGTGAACATCAATACTTG	153	+
chr1	234533839	234533867	AACAATACTACTTAAAAGGGAGGCCACTG	102	+
chr1	234559629	234559655	TCTAGCCCTGACCCCTTATCTAAATAG	94	+
chr1	234780242	234780263	TCACTATAACATCTACTACATG	35	+
chr1	235494234	235494258	TCCTTTTTTAATTCTACTTTTAATG	102	+
chr1	235494845	235494874	TAAACATTCAGGGACTATATGATCTCTGAG	112	+
chr1	235494921	235494942	CAACTTATTAACACATACACCG	32	+
chr1	236376699	236376724	TATCTTTATCAGGTAAAGTATCAAAA	106	+
chr1	236646632	236646656	CTATATGGGGAAGGGTGTCTCAAAG	81	+
chr1	236650590	236650618	CCTTCATCCCGGTGGAGGGGGATGGGAAG	56	+
chr1	237921042	237921068	CTATTTTAAATGGTGGGAACTCCACAG	85	+
chr1	241798491	241798511	TCTGAAACTGTGTGCATACAA	472	+
chr1	242015599	242015619	TAGGATTTTGTATGAAATTTG	28	+
chr1	242021876	242021903	ACAGCTTGGGGATGTATTCACGGAAGAG	89	+
chr1	242023895	242023917	CCAACAATACCTTCCTCTATCAG	52	+
chr1	242024731	242024754	TTCAAATAGCACTTGGAAATAAAG	64	+
chr1	242025180	242025202	CACAATTTAACAAATATTTAATG	44	+
chr1	242030158	242030179	GGATGACAAAACATGTCAAAAG	142	+
chr1	242030302	242030325	TACTAAAGGGTTAAATCTCCCAAG	89	+
chr1	244218996	244219018	CTCTTTTTTCCCCCCCAACAAAG	61	+
chr1	244220656	244220679	ATCATAGTATGTTTTATTTTCCTG	69	+
chr1	244818557	244818582	CCTAAACAACTAAAAATACAATCTAG	92	+
chr1	244849931	244849956	AATTGGAGTTTTTCATTCAGGAATTG	76	+
chr1	244866104	244866127	TATATGGAGGAGGGTAGATTACTG	64	+
chr1	244869768	244869796	TGGTATGTTCTTACGTCTCTCTGACTTTG	85	+
chr1	244869947	244869972	AATATCCTAAGTGGTAGCCTTCCAAG	84	+
chr1	244870862	244870883	CAGTGACTTGTTCACTAAAAAG	66	+
chr1	244870937	244870960	TAATATTTTTAATAATGTGAGGAG	81	+
chr1	244871222	244871248	CCAATTACCTACCATACTAACAATCAG	76	+
chr1	244871267	244871295	TGAGATTCCTTATAATCTAATTATACCTG	59	+
chr1	244872024	244872045	CAAGCTAGCCATACAACCATTG	41	+
chr1	245007549	245007571	CCTCCCATGCCCACCTTTTCTTG	22	+
chr1	245007696	245007725	TTTGCCCACTCTTAGTGGCACAAATCAAAG	84	+
chr1	245250812	245250833	TAACACTTTAAACCAAATTTAG	68	+
chr1	245871786	245871814	ATGTGTGTGTACAGGAGGTACCTGACATG	94	+
chr1	246810666	246810686	ACTCTTCTGAGGATGCTTGTG	28	+
chr1	1309482	1309510	CTCAAATTCAGTGCAAAAACGTGCTGAAG	160	-
chr1	1309610	1309631	TTCCTGCCCAGACTGGATACCG	57	-
chr1	1326919	1326942	ATGGGACAGTTGGCAGCGGCTCTG	34	-
chr1	1339097	1339122	CAAAATCTTGGTGATTACTGAATCTG	93	-
chr1	1477200	1477226	TTTTTCTTCTTTAACCAAAAAGGAAAG	99	-
chr1	1477429	1477455	CTTCTACTGAGCCCAGCGCCCGCATGG	80	-
chr1	1661634	1661663	CCTCCTGAAGATAAAATCGTTCAGAAACAG	77	-
chr1	1683789	1683817	TTTCTGGAGAGGGTTGGATGCGTCCCCTG	58	-
chr1	1716904	1716931	CCTGGATCTGGCAAAGAGAATACAAATG	100	-
chr1	1717271	1717294	CTTGGGTAGCGGGATAAGTCACTG	56	-
chr1	1718439	1718466	ACCATTCCAACTTGGACGCGTTACCATG	72	-
chr1	1747273	1747301	ATCACAAACAACATCGACCCAGTGGGAAG	69	-
chr1	2301828	2301857	TTTCACAAAGATTTTCTCGTATCCCTCCAG	69	-
chr1	2445440	2445467	TTCAACTTCCCGGATCCCTACTCCAAAG	73	-
chr1	3696791	3696814	AAAACACATAAATAAAACTACATG	91	-
chr1	3697089	3697109	ATGGGATTATTCAAGTGTCAG	64	-
chr1	3697725	3697746	TCCGGGTGGTGGATCTGGAAGG	35	-
chr1	3703792	3703818	CCCCAAGCTCAAGGAGATCAATTTCCG	62	-
chr1	3712614	3712642	CCTCAACCTCAGCGGCAACCGGCTGCGCG	46	-
chr1	3803245	3803271	AACTTTTCTCCCTCTTGTGTGAGAATG	129	-
chr1	3812225	3812251	TGACACCTTGGAGGTGGTTAATCCATG	90	-
chr1	6245311	6245334	TTTGTGGCTTGAGTTTACAAATTC	39	-
chr1	6245705	6245729	TGGTGCCCTTCTGAAATTCAAACAG	32	-
chr1	6258035	6258055	AATGATTTCCCCATCAAAAGG	44	-
chr1	6282059	6282079	TAATGAGGTAAAGGCTTTCTG	46	-
chr1	6283681	6283703	TTTAATACTCAGATGTGGGAGCG	51	-
chr1	6284371	6284391	TCCCGGGGGTCTCAGCTCCTG	24	-
chr1	6284690	6284713	CATTTACAACCTTTCATTTAACCG	222	-
chr1	6292007	6292033	ACCAGTGGAGTGTACGCTTGGTTTCGG	66	-
chr1	6586961	6586988	ATAAAGACTTATGTTCAAAACCATTCTG	87	-
chr1	6592073	6592097	TTACCTTAGCCAGCTGCAGCCCCCG	41	-
chr1	6699977	6700005	CACCGTCTGATCATCAAACCATACCTCAG	56	-
chr1	8072253	8072274	TTCCTATTCAGTATTTCCTGGG	25	-
chr1	8072951	8072972	TATAACCATAGACCATAGCTGC	35	-
chr1	8073669	8073688	CTTTGTCACCGAGTAACTCG	22	-
chr1	8073774	8073799	TTCCCATACCTCCTAGACCAGTAAAG	89	-
chr1	8414885	8414912	TCCTGGACTGGACTGAACATCCAGAAAG	89	-
chr1	8418598	8418625	AAGCCGGGCTTCGAGGTGAAGCCCCCAG	51	-
chr1	8921112	8921137	TCATCTCCGGGGTGGCCACAGGCTAG	97	-
chr1	8923355	8923378	TTGGGGCGTCATGGTGTCTCATCG	49	-
chr1	8925437	8925458	TTCTTCAGGTCTGGGAAGTATG	50	-
chr1	8925461	8925487	TCATCGGCATGGACGTAGCGGCCTCCG	76	-
chr1	8925515	8925539	CTGGAGCTGCTGAAGACTGCTATTG	61	-
chr1	8926351	8926379	ATGAAGGCGGGTTTGCTCCCAACATCCTG	51	-
chr1	8926457	8926497	ATCCTCCCAGTCGGTGCAGCAAACTTCAGGGAAGCCATGCG	227	-
chr1	8926530	8926550	TCATCAATGGCGGTTCTCATG	49	-
chr1	8927181	8927208	GCTGGCAACTCTGAAGTCATCCTGCCAG	85	-
chr1	8927271	8927295	AACGCCATTCTGGGGGTGTCCCTTG	65	-
chr1	8934883	8934909	TTGAGGTTGATCTCTTCACCTCAAAAG	96	-
chr1	9986492	9986516	ATCTTCTCTGAAGACATTAAACATG	50	-
chr1	9990076	9990098	TTACAACTTATCCCCACTCATTG	50	-
chr1	10002704	10002731	CAATTTGAGACCGGTCGGCACTGTGCAG	66	-
chr1	10519593	10519618	TTTATGTGTTTGTTTAAAGATACATA	112	-
chr1	10521829	10521853	ACTGCCTCATTGCACTCCCCAAAAG	107	-
chr1	10522853	10522871	AAATGACTGTTCCTGACAG	26	-
chr1	10529301	10529321	GATGATGACGATTACTTTCTG	48	-
chr1	11114586	11114611	CCCAGGCAGGGCCACATTCACCATTG	72	-
chr1	11115031	11115059	TGCACCGCGCCGCCTTTGTGCTGCCCGAG	30	-
chr1	11116076	11116100	CCCTCAAGGAAGATGGTGTCCTCTG	58	-
chr1	11116114	11116138	TCTCTTCAAGGAGTCCTATTACCAG	65	-
chr1	11118872	11118898	CACCCCTCCGTGGAGTCCGTGGTCCAG	54	-
chr1	11148283	11148304	AATCATGGAATTAATCAGAATG	50	-
chr1	11206804	11206827	AATACACCTGTATGATCCCTCGGG	68	-
chr1	11317197	11317218	CCTCATAGGAGTGGAAGGTGGG	29	-
chr1	12640662	12640690	TTCTCTGGGGCCGGACTGAGAAATGCCTG	80	-
chr1	16133824	16133844	CCTTCATCATCTGGGCATCAG	20	-
chr1	16451647	16451676	AATACTTGAAGAAACAGAGTGGCCTCCCTG	62	-
chr1	16543746	16543772	AAATGCGGGGTTCGGAGTCGAGATCCG	67	-
chr1	16932251	16932276	ATAAAGAAGTCACTGACCCAAAATAG	84	-
chr1	16957766	16957787	CAATAAATGGGATGCCTCAGCG	62	-
chr1	17313376	17313396	AACACCGTGGTCTTCTCTCTG	31	-
chr1	17349143	17349168	CTGCAGGACCCATTCTCTCTATACCG	150	-
chr1	17734952	17734980	ACATTATAGAATCGGCCGTGTCCCCCCTG	33	-
chr1	19198124	19198150	CCATTCCCCAAGTGCCACTGGCCCATG	64	-
chr1	19545181	19545204	TCAAAACTTACTTTAAACCTCTAG	56	-
chr1	19627950	19627971	AAATGGGAGACTTAGGACACCG	58	-
chr1	19638335	19638360	GGCGGCCTGGGGCTCGGGCTGGGCGG	53	-
chr1	19665621	19665642	AACTAACTGTGGTGTGTGAAAG	57	-
chr1	19666062	19666091	ACAAATCAAAACAAGAAGCTCTGAAGAATG	56	-
chr1	19700796	19700821	AATCCTCCCGTGGGGACACTGTGCTG	67	-
chr1	19701031	19701051	TTTCAGACCACACACTTCAAG	40	-
chr1	19705078	19705104	GCCATGCCGTCAGCTCGGCTGAGAAAG	36	-
chr1	20825283	20825308	ATGTGTTCCCCAAGTCCATAGAGGAG	66	-
chr1	20827020	20827047	AAACTCTCCAGACCCATGCCTCCAATGG	79	-
chr1	20978653	20978675	CTAAAAGTGGCATTTTTCCTATG	61	-
chr1	20978698	20978725	TGGGAGTTGGGATAATTTTTATATAAAA	95	-
chr1	20978753	20978777	AAAATGGCACAACTTTACCTCTGTG	169	-
chr1	20978955	20978982	TTCATCCCCTCGGCCTACCCCTACTACG	198	-
chr1	20979192	20979216	CAAATACAGTGTTCAGTTCAAGTTG	82	-
chr1	20980747	20980776	ACTTCTTCAGCGACTCCTTCTTCAACTCAG	96	-
chr1	21070671	21070696	ACTCCTTTGGGCTACATTTCATATTG	181	-
chr1	21080832	21080855	TCTTTATTTAATTTCTCTCAGCAG	109	-
chr1	21080978	21081006	TACAGTTCCATACAAATTGTCCATTTCTG	92	-
chr1	21133838	21133861	CATTCTTCACGTGGCTGCGGGAAG	59	-
chr1	21501858	21501878	ACCAGGGCTTCTGGAGGAAAG	26	-
chr1	21502071	21502091	TAATGGGAGAGTTGTGATGTG	37	-
chr1	21502325	21502347	CTTGGTGCCTGGGACCAACCCTG	48	-
chr1	23413895	23413916	ATCTCTAAGGGCACCAAATCTG	45	-
chr1	23417808	23417833	CACTCGAAGGGTAGGACCAAGTTCAG	147	-
chr1	23418267	23418289	CAATATCCAGGTGGGGCTGGCAG	46	-
chr1	23631377	23631400	ACTATTTCTATAATTGGACTGAAG	74	-
chr1	23636440	23636463	ATTCCTAGAAGTAGGTTAACTGTG	96	-
chr1	23636659	23636681	TTCAAAACAAGCTGGGCACACTG	75	-
chr1	23636683	23636707	TTTATCGTTTCAGGCTTCATTTTAG	203	-
chr1	23650140	23650165	AAGGCCGGACCCATTTGGGATCTACG	172	-
chr1	23660091	23660116	TGAGAGAACTGGTTATACTCTGGATG	89	-
chr1	23688269	23688288	TTATCTCCTCCAAAATGGTG	40	-
chr1	23688732	23688753	CTCTCATCTCATCACACACCAG	43	-
chr1	24134756	24134777	ATCTCCCTGGGGGACACCATTG	55	-
chr1	24275398	24275423	ATATTTTTTTCCCATGGGGTCAAAAG	303	-
chr1	24291702	24291725	CATTCTATTAGGAAGGAGGACTAG	132	-
chr1	24292972	24292996	TACATTTTATAGGGGACATGTTCTG	80	-
chr1	24293168	24293190	TACTCTGCCTCACCAAACACATG	182	-
chr1	24293266	24293286	ATCACATTATTATAAATAATG	39	-
chr1	24293416	24293439	AATCATTACAGTATGGCCTCATTG	115	-
chr1	24296205	24296234	TAATACCCTTAAACCATTTATAATTTCTAG	105	-
chr1	24298050	24298072	ACAATGATAGGTAAATAACTTTG	82	-
chr1	24562891	24562915	AAGGCTGGGGCTCCCCCTCTCCTTG	4	-
chr1	24633898	24633917	ATACAAGAATGCCTGAGATG	51	-
chr1	24681264	24681289	ACAAGGGTCTTGGGAGGAGGGAACAG	75	-
chr1	25549455	25549475	TATATGGCTGTTTAATCTTTG	30	-
chr1	25549589	25549613	TTTCTTAAACGTATATCCTTTCATG	67	-
chr1	25549747	25549769	AACAGCTGTCTAATCCCTTCAAG	56	-
chr1	25555503	25555524	TTGGAGTGGGAACTAAAGGAAG	103	-
chr1	25573114	25573136	TCTCCTTCGCGGTACCGGTCCCG	25	-
chr1	26161206	26161228	CACAGTGGGTATTTATCTCTATG	84	-
chr1	26226831	26226857	CCCAGGTCAGCTGTTACTTTCTTTCAG	61	-
chr1	26227071	26227099	CTACTGGACTTGAATGGTTAATAAAACTG	242	-
chr1	26227118	26227140	TTCACTTTTCAATCCCAATTCTG	254	-
chr1	26227192	26227216	TATTGGCTCTGTGAAAACATATTTG	347	-
chr1	26227328	26227352	TTTAGGGGCTAAAGGGGAGAAACTG	515	-
chr1	26230230	26230251	ATTCTCAGCCCTCGGTCAAAAG	76	-
chr1	26231155	26231180	TCTTCTATTCACCATGGCTTCTTCTG	48	-
chr1	26287779	26287807	TACCTCAGAAGCTCTGGATGTCTTTGGGG	79	-
chr1	27209941	27209963	CTTCCTGATGACTGTCTCTCATG	38	-
chr1	27215491	27215514	CCCCACATCAACCTCCTTTCCAAG	45	-
chr1	27731102	27731122	ATTCCTGTGGGTTCTTGGGTG	23	-
chr1	27731523	27731549	TCCCACCGTGTCCCAGCTCTGCTCTAG	83	-
chr1	27732935	27732962	CTTGAGGAGAGAGTGTATAGTCATGGGT	103	-
chr1	27734058	27734081	TCTCACCTCCTCTGCCCAAAAATG	52	-
chr1	27734269	27734294	CCAGCCACCTTCTGGTTCTAAAACGG	88	-
chr1	27734481	27734506	TTTCCTCTCCCCATTTTCAGGCCCTG	73	-
chr1	27734553	27734580	TAATTTTAAGGGGCCAAAGCTTTCCCTG	79	-
chr1	28300279	28300302	AAATATCTAAAATACCTCCCTGTG	58	-
chr1	28337935	28337960	ATCCCCCCACAACAAATAATTATCTG	25	-
chr1	28358594	28358617	AGTCCTGGGCTGTAGTGCGCTATG	2507	-
chr1	28514012	28514036	TAAAAAAAAATTTTTTTTTCTCTCA	99	-
chr1	28527399	28527420	AATCATCCAATTAAACATACTG	69	-
chr1	28527615	28527636	TTTTCAATACGATTTAATATCG	135	-
chr1	29208255	29208279	TCTATTCTTTCCCTCCTCACTACTG	77	-
chr1	29474638	29474662	CTTTCAGGCCTGGCCTTTCCTACAG	65	-
chr1	29481226	29481253	GTTCCAGACGACGCCGGTCCTACTCCAG	58	-
chr1	31435983	31436006	TACATACAACACTGGAAGGTATAG	67	-
chr1	31436118	31436138	TTTAAACACTGGGGGTTAATG	52	-
chr1	32095576	32095601	CTCTGCTCGGCTTCAGTCTCCAGGAG	92	-
chr1	32096202	32096230	CTTCTCGGATGCTATGACCCAACCATCTG	65	-
chr1	32098847	32098874	TTCCAGTCGGTGGACTCAGATCACAGTG	41	-
chr1	32312594	32312616	TGGAATTGTTGGGTTTAAAACTG	52	-
chr1	32346458	32346478	ATTACCTGGGGAGCTAATTAA	59	-
chr1	32372423	32372452	ATCAATACAATAACAAACCTTTTTCCTTTG	91	-
chr1	32373089	32373117	CCATAACAGGGTAGAAGAGAGACATCGTG	91	-
chr1	32373544	32373566	TCTCTTCTCAACTTACCTGAGAG	123	-
chr1	32373640	32373666	TTTCTTCAAAACCCTATCTAATACTAG	87	-
chr1	32381534	32381557	TTCGAGTTTGTGATGCTACATATG	79	-
chr1	32799599	32799623	TTGGGGTGGGGGGAGGTCTGTAATG	52	-
chr1	32799660	32799687	TTCAAACCTCCAGCCTGTGAATCAACTG	119	-
chr1	32800653	32800678	CAATGGAGACTTATCCCCCAAGGGTG	80	-
chr1	33240975	33240998	CTGGGACACTCCCTAAATCAGCTG	130	-
chr1	33241049	33241070	TTACTCTGAGGCTTGGCACTGG	46	-
chr1	33241606	33241635	ACCAAGCTGGGCTCCATTTCCTGTAAATCG	91	-
chr1	33252566	33252592	AACAATGGGGTTCTGTCCTTCATCAAG	182	-
chr1	33267020	33267041	CCATACCTTAACCAAATTAAAG	61	-
chr1	33276155	33276180	ATCATCCACCCTCCTTGTGGCTCTGG	67	-
chr1	33276597	33276619	GAGCGGGAACTTAAAATTTACTG	136	-
chr1	33475475	33475503	TTTTTTAGATAATCTAAGCTAGAAAAATG	115	-
chr1	33478186	33478209	TTTACTTCTTTAACCATACTTTTG	345	-
chr1	33478472	33478500	TTGAGACAAGGTTTCGCTCTGCCACCCTG	84	-
chr1	33478871	33478895	AAACGGGGGATCCACTCCGCCATCG	169	-
chr1	35452998	35453022	AATCACCAAAATAATAATCTCACCG	57	-
chr1	35646167	35646189	TTACTAACTTGGGCTTAGATGGG	5	-
chr1	35648422	35648440	TTAGTATAATGGGAGCCTG	3	-
chr1	35649672	35649693	CTTCTATGCATATTAGGCTACG	35	-
chr1	35649807	35649829	TATAATGTCCCTCAAGTTTATGG	81	-
chr1	35649893	35649916	TTTGGGCAGGTAAAATTATGTAAT	111	-
chr1	35650107	35650135	AATGGGGCCTGGAACTCCAGCAGGATATG	67	-
chr1	35651006	35651028	TTCGGGAAGTGTCTAAAACATGG	41	-
chr1	35658631	35658652	ACATGTCTCGGGATCGGTTCCG	37	-
chr1	36070874	36070894	TTCTCTTTCAGCTATCTCACG	51	-
chr1	36825909	36825928	TCCAAATTGCTTATAGTCAG	35	-
chr1	36859102	36859122	ATCTGAATCTCTGACTTATTG	40	-
chr1	36859409	36859433	ATTATCCATCGGGTGCGAAACTTTG	118	-
chr1	36926879	36926905	ATGTCGTGAAAAGACTCTTGTCTTTGG	73	-
chr1	37965065	37965090	ACTCCTGCCATCTTTAGTCAGGAATT	161	-
chr1	37967441	37967467	TTCTACTTCCTCAGGGAGTCACCACAG	95	-
chr1	38006337	38006359	TAGGAGCGTGAGGATCATCCCCG	43	-
chr1	38032420	38032444	TTTTTATTAAATTATACAAAAACAG	80	-
chr1	38033293	38033314	AACATTCAAATAAAGCTCCCAG	44	-
chr1	38042077	38042101	CAAGAGCTCTGTGATAAATACATTG	74	-
chr1	38268813	38268837	AATAAACCTCCACTATCCTTTATAG	113	-
chr1	38269039	38269064	TCTCATAAAAATTAATAAATAAAAAG	133	-
chr1	38269237	38269265	AATCTAGTGAGAGCCTCCTCTCTGGTGGG	49	-
chr1	38269611	38269635	AAGTACGGACTGCTCCCCTCACATG	72	-
chr1	38323210	38323239	ATAAAAACGGACTGGTGCCTTCCTCATCTG	121	-
chr1	38422869	38422896	TAATACTCACATGTTCTCCAATCCCAGG	28	-
chr1	38455565	38455586	CTCATGGACGTCATGGCTAAAG	24	-
chr1	38462776	38462800	TCCTCTCCCCAAATCAGGGCTCTAG	86	-
chr1	38463766	38463789	AATATGGAGGCCAGACATGGCATG	45	-
chr1	39304301	39304323	CATTGGGGGACTGTCCACTGGGA	57	-
chr1	39327891	39327911	ATCAATGTGACCCACCCTATG	33	-
chr1	40017728	40017753	TAGGACAGTGTACTGCAAATAAAATG	79	-
chr1	40033488	40033512	AATCTCTACATTAAGAACTTGGATG	60	-
chr1	40041493	40041521	GGGCCTGTGCTGTCCATCCGGGTCTGCCG	26	-
chr1	40041845	40041867	AAGTCGCGGGGAGGGCCGTATTG	35	-
chr1	40342741	40342769	ATGGTGGATCACAGTGGCTTAATAAAATG	72	-
chr1	40538913	40538934	ATGCTAGAGTCAACTTACTCTG	59	-
chr1	40539484	40539509	TTTTACAAACTTTTGATGTGGTCAAG	91	-
chr1	40539734	40539758	CCCACATCATACCATTCCTTGGATG	83	-
chr1	40539813	40539836	AAATGGACAATGCAGGACAGCTAG	68	-
chr1	41086997	41087021	ACATAATTAAGGGTCATCTACAATG	84	-
chr1	42644088	42644117	TCATTCTCTATCATCACTCCTTTTACCATG	65	-
chr1	42654414	42654441	CATCCAACAAAACCTTCCCAACACATTG	81	-
chr1	42878068	42878092	AAAATCCTGGGATTATTTTTCTAGG	3	-
chr1	43395685	43395711	CCCAGGTGTTCGGCCTGGACTCCATCA	36	-
chr1	43629998	43630022	TAAACATTTCTTTCAATAAACTAAA	94	-
chr1	43630448	43630468	CTAAACGACGGTATAAAAACC	47	-
chr1	43836666	43836691	AACACAGGCTTTCAATAAATATTTAT	119	-
chr1	44462431	44462454	ACACCCCCTTGCCCTCCCTCCATG	18	-
chr1	44463224	44463253	TAATGGCTCCAGCCGCCTCCAGGACTCCCG	36	-
chr1	45976742	45976777	TATTAGTAGAGCAACCCATTAATCTTTTGTAGTTTG	217	-
chr1	45980564	45980584	ATTATGGGGTCTTAAAGGCTG	105	-
chr1	45980616	45980638	TGGGACCCATGAACATTCCTTTG	135	-
chr1	46093647	46093667	TATATATGGGGCGATGCACAG	35	-
chr1	46106026	46106055	CAACCCTCCAAGATGCTAGTTATCAAAAAA	96	-
chr1	46111459	46111482	CAATACATATTTACAAATAAAATG	303	-
chr1	46120339	46120365	TAGTGGAGGTGGCACAGGGAACCATCG	51	-
chr1	46139086	46139108	ACTTCAGGGAGTCAAAAGTCATG	56	-
chr1	46182571	46182595	CTACTACTTTGGGTGCTGTGAAATG	61	-
chr1	47078628	47078646	CTATATGGCATTGCTCATG	32	-
chr1	47100877	47100902	CTTTAGTGTAAGTAGCTGGCTTGGGG	57	-
chr1	47101454	47101477	AAATGTGCCCAGAACCAAAATAAG	64	-
chr1	47118168	47118191	CCCATCACGTCATATTCCATACTG	57	-
chr1	47118260	47118282	ATCTGGAACCGGGCTCAGTCCTG	35	-
chr1	47133763	47133784	CTCCAGGCCAACCCTTTCTACG	29	-
chr1	47142493	47142521	TATTAACCAAACTTAAATTTTTTTTCCAG	71	-
chr1	47142868	47142891	TTTTTCAAATCTAATACAATCAAG	68	-
chr1	47154088	47154112	TAATCTTACCCAGAGAGTCAACCTG	85	-
chr1	47154127	47154146	ATCTTAAACTCGAGGGAATG	46	-
chr1	47155297	47155324	ATCATTCCGTCACCTTCAGCCACATCAG	75	-
chr1	47167890	47167915	CATTTCCAACTTCATAGTATAAAATG	86	-
chr1	47724634	47724658	TTACTTCTCTTAACCATTTCTTTTG	99	-
chr1	50883420	50883442	TCTGTCCCTAAGGAGCCGTCAAG	54	-
chr1	51005285	51005312	ATTATTATGGGAAAGCGATCATCTAATG	195	-
chr1	51651061	51651082	CAAATACATCAAAACCTCTCAG	50	-
chr1	51912670	51912694	ATTGGAGGTCCGTGAAATATTCTTG	89	-
chr1	52485807	52485835	ACCATTAAACTTTAATAAAACTTTAAAAG	111	-
chr1	52498075	52498094	CTACTTGGGCTATCACAGAG	90	-
chr1	52498277	52498299	CTGCAGGTCTCCAGAGCATATCG	57	-
chr1	52870037	52870058	TTTGGTCCTGGCTTTCGGCCCG	26	-
chr1	52924076	52924102	CTTCCAGGGGAAGTTTATCTTCATATG	93	-
chr1	52938547	52938572	CTATATAAATGTCCAGGCTAACATTG	78	-
chr1	52941008	52941031	AAACCAGTCAAGTCGAACAATATG	69	-
chr1	52995460	52995486	TCAATTTTCTGAGCCTGGGACTCTCCG	60	-
chr1	53150380	53150401	ATACTATAATTATAAATACCTG	37	-
chr1	53151931	53151952	CTCTCAAGTTGATAGAGGACAG	57	-
chr1	53163916	53163937	AGGTGGAGTGCAACTACCACTG	47	-
chr1	53680232	53680252	TCCTTTGACCCTTGTCTCCTG	41	-
chr1	54233753	54233775	TGCTCTGTGGTTCACTTAATATG	65	-
chr1	54387276	54387300	ATTTTTTAACAATATATTTAAACAG	216	-
chr1	54387322	54387343	TCTCAAATCTTTCCTCATAATG	100	-
chr1	54405662	54405687	AAAACACCCACCTGAAAATATCATTG	100	-
chr1	54497767	54497791	ACATCTAAAATTCCACTCCTCATAG	82	-
chr1	54636723	54636748	TGCTTTTCTGTCGCTGTACCCATAAG	91	-
chr1	54639276	54639305	AATCTTAGAGTTAGACTTTTATAGTCATAG	112	-
chr1	55598220	55598247	TCTACCTTCAGAGTGCTCTACAACTTAG	48	-
chr1	56961066	56961090	CTGGGCAGAACATATGGGTTAAATC	64	-
chr1	59121481	59121504	CACACACATTTTTATAATCATCTG	85	-
chr1	59121574	59121595	AAGGGTGCCCAAATTTTATTTT	47	-
chr1	59132763	59132792	GTGTTATTGGATGGTATCATTCTCATCCTG	62	-
chr1	59147912	59147934	AATTCATTACTTCTGACAGCCAG	76	-
chr1	59147991	59148019	TCTTCTCAAACACCCCAGAAGAATTCTAG	99	-
chr1	59247544	59247566	ACTTGGCGCGCCCTCCCTTGGCG	210	-
chr1	63919589	63919610	AGTACAGGACTTCCTCACAAAG	71	-
chr1	67466314	67466340	CTGGTACATATTAGGCCCTCAGCAAAT	64	-
chr1	67863801	67863829	GAACCATTGGGGGTGCCGCACAATAATAG	55	-
chr1	67873732	67873752	TAGCTTATCTTTGGACAGTTG	56	-
chr1	67875933	67875955	AAAATACTAGGTTGGTGCAATTG	55	-
chr1	67876753	67876781	TTATTGGTGGGTAATAACTGAAAATAAAG	89	-
chr1	67877566	67877592	CATCACCACTTATTAAAACACACATAG	228	-
chr1	67877628	67877656	TAATTATCTCTTCTCTCTTCCTCCATTAG	105	-
chr1	67877839	67877862	TTCTAAAACAAAAACCAAAGGGCG	61	-
chr1	67878712	67878733	AACTTCTCCCGCTACACAGAAG	80	-
chr1	67878806	67878827	TTAAGGATTCCAAACGACTAAG	245	-
chr1	67880977	67880998	GACCATCATTTCCGGAAGCCAG	37	-
chr1	67889954	67889983	AAACAAATATCTTATAATTACAGTGACTTG	250	-
chr1	68170683	68170705	TATATAAGAGAGAGGGGTGTTTG	66	-
chr1	68170793	68170818	ATATGTCAGGACCTAAATGGCCTAAG	148	-
chr1	68658955	68658975	GGACAGTATCAGGAATCTTAG	37	-
chr1	68941230	68941257	TCTCATTTCTCAATGTAATTTCATACTG	69	-
chr1	68953400	68953426	GTTTTTATGATAAGTTTCTGTCTGTGG	101	-
chr1	70727844	70727869	TTCAATATAATGAACTAGAAGGAATG	166	-
chr1	70819247	70819272	CATAAATTGCCCTCCTCCCTTCATTG	70	-
chr1	71529349	71529375	AATATTTTTACAGTGAGCTTTCCCATG	147	-
chr1	71532420	71532440	ATAAGAATGGGTGTTCTTAAG	108	-
chr1	71532486	71532507	CATCTGGTGATCGCAAAAAAAG	129	-
chr1	71534959	71534979	ATCTCGTGGGTCGAAATCAAG	44	-
chr1	71536578	71536599	TAATAGACGAAGTCGCTCAAAG	63	-
chr1	71537809	71537835	ATGAAGATCTTTCTAAATATAAGTTAG	143	-
chr1	71546659	71546678	ATGTCGACCAAGAATTTCCG	31	-
chr1	75172014	75172038	CTCATGAAAATATCATTCATGGTAG	73	-
chr1	76251632	76251660	TTCTAGCTGGACGCGGTGGCTTACGCCTG	80	-
chr1	77557475	77557496	ACCACTTACATTGTACCAAATG	65	-
chr1	78027844	78027872	TTATAATACATTTAGCTCCATGAGAACAG	85	-
chr1	78029279	78029301	ATCCATTCAAAAATTCCATAAAG	65	-
chr1	78047785	78047807	ATATTGGGCTTCCATATCCACAG	65	-
chr1	78095695	78095717	GATTGTGGAAATTTTTTTTCTAG	60	-
chr1	78098469	78098495	TCAGTGAGGAAGGGCCACTTAATTCTG	157	-
chr1	78411643	78411667	TTATAAGGCAGTATGTTTTGATAAA	113	-
chr1	78414172	78414193	CAATTATGTGGTTGATGCTTTG	53	-
chr1	79521322	79521351	TTATACAAAAATTCCAGATCCAAGCACCTG	73	-
chr1	85111257	85111278	ATAAGCACTCTAATTTTTAAAG	79	-
chr1	85116173	85116198	ACAATCTTATAGTGCACTCGAGGCAG	91	-
chr1	85135531	85135559	TTTTCCTTCATTATATGAAGAATCCAAAG	94	-
chr1	85146655	85146680	TTATCACTCATGCCATTCTACCATTG	70	-
chr1	85277348	85277376	AAAGTGTAGATTTCACAAACTCTGTATAG	87	-
chr1	85482467	85482495	GTAGGCAGATAAATTATGGGCCATTTTAG	91	-
chr1	85716320	85716349	CAAACTTTTTTCTCTCTTTCCTGGGAGATG	95	-
chr1	85717821	85717842	TCTGTGACAAGTACCCTATTTG	25	-
chr1	85717992	85718013	TTCTTATAAACCTTTTATAAAG	68	-
chr1	85718071	85718092	ATAACACTTGGATGCATTCTTG	61	-
chr1	85724285	85724308	CAATAAAATGGTCTAACATATATG	77	-
chr1	85733597	85733621	AACAACCTCTCCAGATCAAATTCAG	59	-
chr1	85786062	85786087	AAAATAATTACTGGTAGTCTAATATG	75	-
chr1	85817215	85817242	CTTTCCAAAAGGACAAATCAACGAGGTG	80	-
chr1	85986757	85986779	TCCTTTCTGGGGGAGGATATTTG	71	-
chr1	86116952	86116974	CATTCCTGGGCACTGCCTGGGTG	56	-
chr1	86822249	86822273	ATGGAGTCTCATCTGAAGGAGTTAG	187	-
chr1	87328727	87328753	CAAATAAGATATACTGAGCCTCAACAG	117	-
chr1	87329164	87329188	AATTCCTGAGTGAAAAGTTGGAACG	78	-
chr1	87345494	87345517	ATAATTGTGAAGGTATATTCTTTG	88	-
chr1	87346256	87346281	TTTCACTATATATTCCCAGGAATAAG	72	-
chr1	87360913	87360935	ATATAAACTATCAGATTTGCCAG	130	-
chr1	87361256	87361279	ATATTCTCTGCTACTCAGCGAGTG	79	-
chr1	87361368	87361390	AAATAATAAACAAATTATTTCAG	73	-
chr1	87362023	87362049	CTTTTTTTCATTATTTCCTTAATCAAG	109	-
chr1	87363716	87363741	GTTTTTGTACAGTTAGTATTTACTAA	73	-
chr1	87364141	87364161	CTTTATATAGGTCTATCTAAG	147	-
chr1	87369002	87369023	CAGCTGGATCCTGATTGCAGAG	34	-
chr1	87511502	87511529	AAAAGGGGGATGGAGCTGAGCTCACATG	79	-
chr1	89260927	89260955	AAACTAGAGGGCAACTTGAATGATCATAG	100	-
chr1	89313084	89313111	TAATACACAACAATACCAACCACAAAAG	112	-
chr1	89325565	89325593	ACAAGAAGGGGTTCCTAGGACATTTAAAG	109	-
chr1	89329693	89329716	ATTCTCAGAATCCTCTTCTGAGTG	158	-
chr1	91167810	91167834	TTTGAGGGTGAGGGTAGGGGGTTTG	44	-
chr1	91372570	91372590	AATCCATTCAATCCTATCATG	34	-
chr1	91404817	91404841	CATTGCCCAATCAGGTGTAAACATG	78	-
chr1	91405510	91405531	CAATTCACTTCTAAAACATATG	51	-
chr1	91406223	91406246	TAGAGGTGGGTGAGGATGGTGAAG	50	-
chr1	91406530	91406552	TTTCACACTCCTCCTTAACTAAG	82	-
chr1	91444726	91444747	CTAAACAATATACTCTCTTAAG	22	-
chr1	91480966	91480989	ATGAGAGTGAGGAGTGGCTGGTAG	5	-
chr1	91852783	91852824	AAGCGTTGGATTGTTCACCCACTAATAGGGAACGTGAGCTGG	2668	-
chr1	91852905	91852943	GAGGTGTCAGAAAAGTTACCACAGGGATAACTGGCTTGT	1746	-
chr1	91852999	91853025	CGCTTGATCTTGATTTTCAGTACGAAT	262	-
chr1	91853059	91853084	TGTCCTAAGGCGAGCTCAGGGAGGAC	250	-
chr1	92028692	92028713	TATATAGGGACTTGCAGTCAAG	48	-
chr1	92147815	92147839	ATTCTACCCCCAAAATATTCATAAG	89	-
chr1	92539430	92539456	ACTTTTAAAATAAATTCCCTCCTAATG	162	-
chr1	92540491	92540516	TTTCTCCAAAGAATTTCATCTGAATG	80	-
chr1	92693806	92693830	TATGACAATTGGAGCATTTTGGCAG	56	-
chr1	93169093	93169114	TGCACAAAGTATGCCAATTAAG	62	-
chr1	93618619	93618639	TTAGTAATGCTGGAATTCTTG	39	-
chr1	93619102	93619123	CTACTCATAACATAAATCAAAG	238	-
chr1	93619727	93619751	CCCAACTTTTCTCTATTTACATATG	67	-
chr1	93619783	93619810	TTATAAATCACCTGAGAATTACCTAATG	98	-
chr1	93644264	93644286	AATAAAATATCTAAAATCACATA	53	-
chr1	93688499	93688527	TCTACATGGGCATACACAGTCACAAAATG	80	-
chr1	94333168	94333190	TTGGCCTGTGTCACTAAACTCAG	62	-
chr1	94334332	94334353	TTACCTCCCACTTACGAGTAAG	67	-
chr1	94353631	94353656	TAATATTTATTCCCCATTAATAACTG	91	-
chr1	94354270	94354295	CAATATATTTTTCCTTTATTTTTATG	126	-
chr1	94354433	94354455	TCATTGAGGCAGATATTCTTTCG	60	-
chr1	94354678	94354700	CAAGTTTCCAAGAAGCTCTTCAG	84	-
chr1	94363407	94363436	AATCAAACTCTTCATCATCAACTAGAAGTG	164	-
chr1	95363550	95363579	CCGGTGGACAACTCGACAATTTCCCTACAG	190	-
chr1	95365579	95365605	CTCTGTCCAAGGACATGGGAGTTACAG	3	-
chr1	95530499	95530520	TCACCTAGACATTATGTCATTG	79	-
chr1	96137845	96137865	TAACATCAAATCCATACCCAG	27	-
chr1	100173282	100173309	CTAGCCAGTGGGTGGCGCTGTAATACCG	48	-
chr1	100550088	100550114	TACTACTACTAAATCTACTATATCATG	80	-
chr1	100653299	100653320	TATACAAAATATCCCACATGGG	63	-
chr1	102072475	102072498	AAAACATTTTAAGGGCTACATCCA	89	-
chr1	108113441	108113466	CATGTGAACAGCAGTTGGACATGGGT	108	-
chr1	108700169	108700188	AAAAAATCCGGACAATGGTG	59	-
chr1	108742442	108742466	AACTGTGGCGCCCAGCGCTCCGGTG	40	-
chr1	109472617	109472644	CTATAAATTCTCCTTTTAAGGAAAAAAG	85	-
chr1	109566022	109566047	AGTATGCTGGCCCTGGAGAAGGAAAG	58	-
chr1	109606925	109606946	AATTACTTACTGGGTTTTAATG	103	-
chr1	109822703	109822729	TCAGTACCTGGACTCGCCTCTACCCAG	71	-
chr1	109952580	109952609	TCTTCACTCATCATCCTCAAACAAGTAATG	178	-
chr1	110279868	110279894	ATGGAGGAGGTAGACGCAGGCAACACG	75	-
chr1	111444494	111444521	TTATCACTCACTCATATGGGGAACAAAG	106	-
chr1	111466606	111466634	TTTCCTTTTTATCTACAACAATCTTACCA	99	-
chr1	111472625	111472649	TTTCTTCAAAAAACTTTTATTTTAG	106	-
chr1	111489822	111489848	TTATCACATTTAATATTTCTTAAACTG	67	-
chr1	111490845	111490865	TCACAACATAACATTCTCACG	105	-
chr1	111492484	111492504	AGTTTATGGTGAAGGAAGGAG	44	-
chr1	111492569	111492592	CTTACTCGAATTCCTGACCATTTG	47	-
chr1	111494696	111494723	AATACTAAATACCACACAAATTCCAAAG	164	-
chr1	111506308	111506330	TCCCCTTTCTCCCCACTAAAATG	51	-
chr1	111668179	111668199	TCTTTACAAGCATATCTCTTG	47	-
chr1	111674089	111674110	TTCATATTTTCATACATTACTG	45	-
chr1	112265081	112265107	ACCTCAAATTCTTGGCAAGGGGTAAAG	64	-
chr1	112266242	112266264	TTCTTCCTCTGGGGCGCACTTTG	23	-
chr1	113454982	113455007	ACTTTTCCAAATAAACATTTTTTAAG	75	-
chr1	113455630	113455654	TAAATACAACACATCTAATTAAATG	395	-
chr1	113455826	113455853	TTTCTTGGGATGCTTATTAGAAGCCAAG	111	-
chr1	113455971	113455994	ACAAAAATATTTTCCTAGCATCAG	62	-
chr1	113460587	113460614	TTTCTACAAGAGGCGACCATTGGCCAAC	44	-
chr1	113471736	113471756	TCATGGATATCCTCCATAATG	114	-
chr1	113471770	113471792	ATTGAAGGTATATTCCATGCCAC	70	-
chr1	113498767	113498787	CTGCGTGGGTACTGGAACAAG	46	-
chr1	114306687	114306710	TGTGTGGGTTTGGGTTATTTCTTG	74	-
chr1	114308486	114308513	GAGAAATCTTGCCTATAATTCTATAAAG	96	-
chr1	114976285	114976306	AATCTACTGGCGAAACTTCTTG	78	-
chr1	115044277	115044298	ATTCTGAGCCTATGGCTTGGTG	42	-
chr1	115077415	115077439	TAAATCAAGGGTGGATTCAGGGCTT	68	-
chr1	115110514	115110538	AAAATCTTTAGGCTTTCAAAATAAG	88	-
chr1	115240372	115240395	CGGGGGACCACCAAGTTGCCTAAG	241	-
chr1	115247936	115247962	TGTATTTGCTCCAACGGCTTACTATAG	270	-
chr1	115248528	115248553	ATAGTTACTCATCTTGGGCTCTTGTG	51	-
chr1	115248997	115249022	ATTTGGAGGCTTGGCATTTTAATTTG	58	-
chr1	115249413	115249431	CAAAACTTGAACAATCCAG	95	-
chr1	115250027	115250047	ACTTCCTTTATAATATTTCAG	47	-
chr1	115250080	115250104	ACGTAATTAAATCCAACTTTCACAG	61	-
chr1	115250164	115250192	TCTATTCTCTAAACTGGCATCTGCTCTAG	206	-
chr1	115251180	115251207	CAGTGATGATGGGACTCAGGGTTGTATG	57	-
chr1	115252300	115252326	ACTCGGATGATGTACCTATGGTGCTAG	34	-
chr1	115256527	115256548	ATACTGGATACAGCTGGACAAG	53	-
chr1	115258697	115258722	AATCCAGCTAATCCAGAACCACTTTG	144	-
chr1	115259813	115259838	TAGCTTCTGTTCAACTTTATATCACG	106	-
chr1	115259957	115259980	TCTAGGACCCGGTTTCTTTTACTG	53	-
chr1	115260723	115260749	TTGGGGGGAATCTGGTGAAGGGTTCTG	68	-
chr1	115262255	115262278	CAGGAGATGAGGTGGAGTTCTCAG	63	-
chr1	115263225	115263252	TTCCAATTGTGTGTCCTGGGCCAAAATG	100	-
chr1	115268832	115268856	ATAAGGAAATCTTTTTCCATTACAG	105	-
chr1	115269604	115269631	ATCTACTTCTCCTCAAATAGGAGATAAG	644	-
chr1	115272890	115272913	CTAAAACCACTAGCCCAAATAAAG	53	-
chr1	115273158	115273187	AAATTCTGGATGGGAACCAGCTCCATATTG	69	-
chr1	115275407	115275433	ACCCATTGCCAGGACGCATCAAAGTTG	77	-
chr1	115276670	115276696	ATATTCTTTCACTATAGTGAATTTAAG	126	-
chr1	115280643	115280666	ACCGACGGACTGGGAAACCCATTG	59	-
chr1	115315838	115315858	AAAATTATTACACTCATAATG	68	-
chr1	115320624	115320644	AAAAAACTTGAACCTTGAAAG	84	-
chr1	117209643	117209666	ACCCAGGTGTCCGGACCAGCTCAG	41	-
chr1	117785986	117786007	CACCAATATAGTGACTTCCCGG	7	-
chr1	118402674	118402694	CTTATTGTCATTCCAGCAATG	53	-
chr1	118405061	118405084	AGTGCTCTGGCATAACATTTATAG	85	-
chr1	119327245	119327274	CAACCAAACAGAGTTAATCAACTCTTAAAG	121	-
chr1	120158162	120158188	CCAGGGAGCTTTTTTCATTTACCCACG	83	-
chr1	120455768	120455790	CAAACATTTTATCATTCTAAATG	48	-
chr1	120455876	120455898	ACCAACAAAAATAATTACTTCTG	70	-
chr1	144927801	144927828	CAATTTCCCTTTCTATCTAAATTCAAAG	37	-
chr1	146627529	146627552	TCACAATTGGATATGGAAGGACTG	45	-
chr1	146629231	146629256	TTTTTATCCAATACTCATTAAATAAG	111	-
chr1	146675221	146675248	ATCACATCATATGGAGAGACATGTCCTG	197	-
chr1	147830688	147830715	TACTTAATTCCAGGTGGTGGGAATATGG	80	-
chr1	149817830	149817854	CACAAGTCTAGAGATGCCCCAAATG	82	-
chr1	149818511	149818534	TTGTACTTCAGACCTCCAAAACTG	63	-
chr1	149820661	149820690	AAACCCCTAGATTTTTGGCTTGAGCAACTG	64	-
chr1	149857735	149857761	ACTCCAAAGGCTCTTTTCAGAGCCACC	155	-
chr1	149857762	149857782	GCTCGAGTCGCCGGCTGCTTG	27	-
chr1	149858143	149858167	TCCGGCCCCTAAAAAGGGCTCCAAG	115	-
chr1	149859157	149859178	TTACTCGGGGGTGTCACCATTG	93	-
chr1	149868575	149868595	TCTCATTGGTGTCTACTATAG	31	-
chr1	149895327	149895348	CAAAGGTACTAATCCCTTTCAG	35	-
chr1	149895837	149895858	ATCCCCACGCTGGACCCCCAGG	99	-
chr1	149899140	149899164	CCTGGATGAGAAGGTTAGTGAACCG	112	-
chr1	149912732	149912756	AATAATGCCTGGGAAATTAATATAG	87	-
chr1	149914344	149914371	TGGGAGTGGGGATGCGGACACAGTAGGG	50	-
chr1	149943013	149943040	TACTCGCCCTCCCCGACCCATCCTCCAG	38	-
chr1	149943120	149943145	TTTTGAACAGCTACGTCAAGTCCATG	61	-
chr1	150190768	150190795	TTTTTTCTGTGACTGCTGTAACTTAAAG	69	-
chr1	150191194	150191221	TTCCTAACAATTCTCATTACATACTATG	89	-
chr1	150191400	150191424	TACTGCTGCTACTGCTTCTACAATG	27	-
chr1	150191518	150191540	CTATCTAAAATTTTTTCCCTTTG	122	-
chr1	150192313	150192334	CTTATACTAAGTCCAGAGACAT	51	-
chr1	150192958	150192981	ACCAGATTCTCTAATGTTTCTGGG	132	-
chr1	150233108	150233131	TCTCCTGGAGGCCCCTATCAAGTG	29	-
chr1	150236076	150236102	CATTATCTTATAAGGCTGGCTTACCTG	45	-
chr1	150238295	150238315	CCTGAGGGGGAACCATTTTTG	58	-
chr1	150238972	150239001	TTTCCATGGGGCTCTGGGCCTTCATCACAG	44	-
chr1	150239837	150239860	GTATCATCAGTGGTGTCTTCTCTG	51	-
chr1	150525395	150525424	GGGGCCCTGGCCCTCCTCTGTAGGTGTCTG	63	-
chr1	150547108	150547130	TTAGGACCAACTACAAATTAATG	163	-
chr1	150548105	150548133	TAATACCATGGGTGCTGTGACACTAACAG	64	-
chr1	150548280	150548301	ATATTTATATCAATTCCTACAG	72	-
chr1	150548412	150548431	ATTCCCAAACCTTGTTGCAA	30	-
chr1	150548670	150548692	AATTCATGGGCTCATCTTTAAAG	48	-
chr1	150548737	150548762	GGCTCTGATTGGGCAATACTCATTTG	162	-
chr1	150548794	150548816	TCAATAATTAGGTCTAAGTGGAG	136	-
chr1	150549582	150549610	TTTGGGAAGCTATGGAGGAGGACTTTTAG	90	-
chr1	150550938	150550964	TGCTTCGGAAACTGGACATCAAAAACG	117	-
chr1	150595046	150595071	AAATTCTGGGGGTGGGGGTGGGGTTG	37	-
chr1	150596542	150596568	CTAGTTATGACAGAGAGGACCAGGGTG	78	-
chr1	150597430	150597449	TATCATGGGATAGTGGGACG	38	-
chr1	150597728	150597751	TAACATCCCAAGGCTAACCTAACG	217	-
chr1	150597935	150597962	AAAAGGGGCTCTAAGTTTATTTATTTCG	86	-
chr1	150599698	150599717	TTTGGGTGTGTGGGGAAATG	49	-
chr1	150620257	150620281	TCTCTGGAATTGCATATCCTGCTAG	63	-
chr1	150620623	150620649	TTCTCCATAGACCTTGACCATTATAAG	158	-
chr1	150931345	150931366	AAAAGCTAAGTAAACTATAATG	72	-
chr1	150938416	150938435	GGGGACGTTGGTTATATTCT	16	-
chr1	151023712	151023738	CCTGAGTGTTATACTAGAGATCTAAAG	71	-
chr1	151158274	151158295	AGTAGTCACCAAGGCCTATAAG	88	-
chr1	151271313	151271336	CAAAGTTGTGCTGGGTACTGCTTG	55	-
chr1	151315054	151315075	AATTCTACCCCTCTCAAGTCAG	43	-
chr1	151702703	151702722	CTTCTGTTGCTACGGTGATG	27	-
chr1	151732508	151732531	ATCTAAATCTACTCTCCCTCCAAG	24	-
chr1	151735473	151735501	AAAACCTGGAGCTCATCCTGACGCAGTCG	148	-
chr1	151749043	151749063	ACTTCAGTTTTCATGCTGATG	65	-
chr1	152006172	152006193	TTATAACTACACTCTCTCCAAG	184	-
chr1	153473045	153473068	CCTAAGGAGGGTGAACTGGCCCAG	14	-
chr1	153586870	153586892	TCTGTCCCTGGGCTAGGGCAGGG	39	-
chr1	153603407	153603433	TCCTGGAGTTCATGGTTTACTTTTAAG	76	-
chr1	153634590	153634616	AAAACCCCTCTCTCAACTAATACTTTG	184	-
chr1	153634726	153634753	TAAACTCCATAGAAGTGTCATTCCACTG	184	-
chr1	153635223	153635247	ACTCTCGTCCGAATCCTCTCACATG	126	-
chr1	153638165	153638189	CCCTGGGGAACAAAGTCGTGGAAAG	55	-
chr1	153640937	153640961	AATCAGGACCTGGCTCCCAATTCTG	132	-
chr1	153782651	153782673	TCCATCAGTGGACAGAAATAACG	71	-
chr1	153786638	153786660	ATAACTATTTAAAACTATAAATG	74	-
chr1	153931849	153931871	ATTTTCTGGGCTGGGGTAGGAGG	36	-
chr1	153931999	153932024	TCCTGCTTACTCCTCTATTTTTAAAG	98	-
chr1	153947182	153947206	ATTGGACAGAAAGGCTCTGGAAAAG	87	-
chr1	153948319	153948342	AAAATCACATGCAGCTCATCTAAG	79	-
chr1	154129972	154129998	CTCCTTTCACCACCCCCTCCTTCCCTG	10	-
chr1	154179309	154179334	AATAAAAGGGAATGTTTTGGCACCTG	80	-
chr1	154179663	154179684	CATTCAGGTGTTATTCTTAATG	64	-
chr1	154184992	154185012	TACGCCTTTCAAGGGTGTACG	52	-
chr1	154186369	154186396	AAAGCTCTGGATGCCATTCGTACCTCTG	133	-
chr1	154192856	154192879	CGTCCGGCAGTAACTGGCTCTCCG	98	-
chr1	154554624	154554645	ATGGCTGCAGTCCAGTTTTATG	49	-
chr1	154555579	154555602	ACCTTCATCTGGGAACGTGCTGAG	70	-
chr1	154556104	154556125	CATACTTTTCCATTTATCCAAG	62	-
chr1	154557059	154557082	CCCCCTTTTTTCCCCCAAGTGAAG	53	-
chr1	154557405	154557426	ACTCTCCTATGGTGAGGCCAAG	48	-
chr1	154557486	154557508	AATTGTCCCGGGTCTCCAAAAAG	139	-
chr1	154569399	154569423	CCCAACAAGGTCAGGAAGATTGGCG	34	-
chr1	154570349	154570368	CACAAATTGGGGAACTCCTG	59	-
chr1	154574060	154574083	ACAAGGGACAACCCCTCCCATATG	64	-
chr1	154781994	154782014	CTGGGAGGTAAACTTTCTTTG	41	-
chr1	154897605	154897627	AATTTATCCGCTCCAGACTTTAG	71	-
chr1	154917380	154917408	TTTGGTGTCCTCAGATATCTTTCACACAG	84	-
chr1	154929622	154929649	TAAAATGGCCCCTGGGGGAGTGTTTTTG	63	-
chr1	154935300	154935321	TTGGAACTGCATTCTTTTAAAG	51	-
chr1	155141897	155141922	AAACTGACCCTGAATGTTCAATAAAG	83	-
chr1	155217067	155217087	CATTAAAGACTGTGAAGGTAG	39	-
chr1	155220483	155220505	TCCGTGGACTACGTTCTCTTTCG	78	-
chr1	155224865	155224889	CCCGTGGTGGGGAGGGAGCACTCCG	11	-
chr1	155226129	155226152	CTGCTGGTGTCTTCTCCAACCCTG	102	-
chr1	155226422	155226445	TGGGGCCGGGATGGTGAGATCATG	42	-
chr1	155232768	155232795	TTTCCACCCTCACCTGCCCCCTCATACG	31	-
chr1	155305663	155305692	TGGGAGGGAGGTGGGACTAGGGGCACTTTG	40	-
chr1	155307889	155307913	CTCAATCTCCTTGAAAAAATCCCTG	59	-
chr1	155644564	155644588	ATGGAGTGCGGTGGAACAATTTCAG	97	-
chr1	155820080	155820100	CTAATCTTCTACACAATTTTT	59	-
chr1	155882915	155882936	AATACTTTGCAGGCTGGCTTTG	20	-
chr1	155884118	155884143	ATGGGGTTGGGGTTGTTTTTTCTCTA	3	-
chr1	155932448	155932476	ACCTACTCGGAGTTCTGCAGCCGCCACAG	50	-
chr1	155979011	155979030	AATTCTCTCAGGGGTCTAGG	123	-
chr1	156278767	156278791	TTTGCTTCCGATGATTAAATCTAAG	73	-
chr1	156278961	156278982	GCAAGGCTACTTCAATGCACAG	47	-
chr1	156669502	156669528	TCTCTCTAAAGGGGACTTGAGGGCCTG	41	-
chr1	156669691	156669717	TCCCCTTACCCCAGTCACTTCTGGGGG	43	-
chr1	156692816	156692841	TAACTTTCAAGGGGCAGGGCATACTG	84	-
chr1	156697484	156697509	TCCCACATCCTCTTTTCATCCATAAG	41	-
chr1	156707122	156707145	AAGGCTGAGGCACTTCTTTTTCAG	128	-
chr1	156707146	156707171	CCTCCCCAACTTCTGTCCCAGCCTTG	95	-
chr1	156711931	156711955	CTCTGAGAACCGTAGATGATTTCAG	66	-
chr1	156712053	156712075	CCTCTCCCACCCTCTTCCTACTG	14	-
chr1	156712079	156712108	TAACCCACTGAGAGGACAGAGAGAAATAAG	238	-
chr1	156712146	156712168	TCATTTCTCATCCACATACCCTG	99	-
chr1	156712250	156712278	CTCCTTCCCCATCGTTGCCCCCATTTCTG	115	-
chr1	156712310	156712334	AAAATTACAAAAAAAAATTTTAAAG	218	-
chr1	156712354	156712378	ATAAAGGAAAAGACACATTTTTTAG	152	-
chr1	156714904	156714926	CCCCAAAGACCTCTTCCCTTACG	28	-
chr1	156715091	156715113	TCTTTTTTTTCGGGACCCACGAG	87	-
chr1	157093557	157093581	ATACGGGTCTGTCACCATAAACCTG	62	-
chr1	157094753	157094775	AAGATGCACTGATGCCCCCCAAG	27	-
chr1	159888387	159888413	CTTACTAATACATTCCCTTCCCCATAG	65	-
chr1	159889110	159889131	AATCTGGGTGGGCTGGCAGTAG	25	-
chr1	159998537	159998559	CTTGGGATTCCCTAATACTACAG	71	-
chr1	160000230	160000255	TATGTTCCACACCCTCTGCTACTGTG	83	-
chr1	160000282	160000306	TTCCCATTACAAAGAAGAACCCCTG	87	-
chr1	160192496	160192519	TGACTGTGGGCACATCTTCCTCTG	40	-
chr1	160218669	160218694	TTTTTTTTTGAGATGGTGTCACTCTG	92	-
chr1	160966000	160966024	TCAAAACTAATTTTTATAATAAATG	87	-
chr1	160966678	160966701	AAGCCATCAGTCAAGGGTCACATG	65	-
chr1	160967459	160967485	CTCTTTTTTGTGGGAAGTAAGTAGGGG	177	-
chr1	161141335	161141358	ATTCCTAGGAGTCCCTGCCCCTAG	49	-
chr1	161142017	161142037	CAATGAGGAAAATCCCCACAG	41	-
chr1	161409977	161410001	CTTCCAAGCAGTTGACCCGGGCTCG	176	-
chr1	162971183	162971202	TTGTATAGGTGGCTGAACTG	18	-
chr1	165631669	165631693	ACAACTGGGATAGGGAGGGGATTAG	66	-
chr1	165696790	165696813	TCAATAAAGAGGCCAAATTTTTAG	73	-
chr1	165696912	165696933	CCCTGCAAGTTGGCTGTCTATG	29	-
chr1	165696938	165696962	TGGGACCGACTCTCAAGGCACTGTG	222	-
chr1	165697144	165697173	CCTTACTACTTGGGCCTCTTTCTAGTTTTG	74	-
chr1	165712435	165712462	ACACCACAGACTGTTCCTTCATTTTCCT	51	-
chr1	167131801	167131821	ATTATGTTCCCGAGGTCTCAG	33	-
chr1	167510110	167510131	AATAATACCACTCTTTCTAATT	26	-
chr1	167510935	167510964	TTAATTCAACATAGGGTGAAACTATTTCTG	95	-
chr1	167515372	167515400	CCTGGACTACTTTGGTGGACCAAAAATCG	53	-
chr1	168047310	168047334	AAACTAAGACCCTTGCACTTTTCGG	74	-
chr1	169434038	169434064	CTCTTTTCAATTATTTCAATGGGACAG	55	-
chr1	169434471	169434493	TTAAAAAAATTCATCATATGAAT	79	-
chr1	169919625	169919647	TTTTCCTTTAAATCAGGGAAATG	54	-
chr1	169993693	169993717	AATCTTGCTGAGGATACTCGTACCG	86	-
chr1	172410842	172410862	ACATCCATTACATTATTAAAG	49	-
chr1	173767034	173767061	AAGAAGGGAAACAGTTAAAAGGTTATTG	90	-
chr1	173769073	173769097	TTAACCCAGAAGACAGGCTGCAGTG	51	-
chr1	173790784	173790809	TGCTGGGCAAAAATTACACATTCTTG	74	-
chr1	173833091	173833114	TAGACTGCCTGATGGAGTCTCATG	85	-
chr1	173833417	173833445	CAGGGTTTTTAATGACCACAACAAGCAAG	80	-
chr1	173833671	173833693	ATTGAGTAGGGCAAATTTTAAAT	69	-
chr1	173907183	173907208	TTTGTTTGGGAGGGTTTTATTTCTTG	81	-
chr1	173931002	173931027	TCTTACACAAGAGAAGAGATATTCCG	82	-
chr1	174983519	174983540	TTTTTTATACCCTCCTTTTAAG	59	-
chr1	174983652	174983676	CTATCTCTAAACTACTTTTAAAATG	54	-
chr1	174992430	174992456	AATCTCATAACCCACGGGTCCCCCACG	67	-
chr1	175127332	175127355	GGGCCTCTCTTTTCCCCATCACAG	4	-
chr1	179068700	179068723	ATTTAACTAAAAACACATCAATTG	64	-
chr1	179069519	179069547	TTTCAGAAGGTTTTGCAGGACTGGGAACG	69	-
chr1	179069638	179069659	AATTAGGCACCATAAACTTTAG	44	-
chr1	179069731	179069752	AAAAGCTGGAGGCAAACTGTCG	52	-
chr1	179077871	179077894	ATCAGAGGAAAGTGCTGCTCCAAG	57	-
chr1	179079416	179079443	AAAATTCTGCTTCCAGTTTAGCACCAGG	114	-
chr1	179086525	179086547	CTGGAGCCAAATTTCCTATTAAG	68	-
chr1	179086554	179086575	ATGACTGGAGACACTTATACTG	44	-
chr1	179090791	179090816	CACAAACTTGGGGGCGGTCAGTATGG	133	-
chr1	179813793	179813813	AAATGGTGGGTAGATTCTCAG	11	-
chr1	179813911	179813938	TATTTCTATGCAGTGATGGAACATTATG	100	-
chr1	179814368	179814391	TTTTATATGTTGGGGTTCTCTATG	67	-
chr1	179814616	179814640	TACCTACCTAAATACTACATGTAAG	160	-
chr1	179814829	179814851	TGAGACTCTGAAGAACCTTTTCG	62	-
chr1	179814886	179814911	CACAGGAAGATACTCTTACTTCTTAG	115	-
chr1	179824226	179824250	TTAATCTGGAGTTGATTTTTATATG	81	-
chr1	180962529	180962551	ATCAGATGTCAACTTCATCTGTG	64	-
chr1	182352432	182352458	CCTTTTGATATTAAATTTTTTAAAAAG	119	-
chr1	182352821	182352843	TTTTGTGGATTATGTGTGTTTTG	76	-
chr1	182352845	182352868	TAAAGACAAAAAACTATATGTATG	11	-
chr1	182353154	182353178	AAAGGGGAAGACCTGACGTACTCTG	80	-
chr1	182353666	182353687	TCCCCGGACTGTTGGCCAGGAG	28	-
chr1	182354950	182354973	CGTGGAGGCCCATTACCGGGCCTG	52	-
chr1	183595702	183595725	TCAGGGTAGTTGGGATCTCAAAAG	71	-
chr1	183595837	183595861	TAATTTAAACTCTGGGCAGCCTCTG	207	-
chr1	183599668	183599688	AATGGTGTGGATCTCCTAATG	53	-
chr1	184659801	184659826	TACTAACAGGTGCTGTAACACTACTG	59	-
chr1	184661879	184661900	TCTGGTGCTGGCCACATTTAAG	39	-
chr1	184662526	184662554	TACTTTCTCAGTGAGTTCTCTGCATAAAG	230	-
chr1	184751749	184751770	TAGAGTGTGTTACCCCAAACTG	49	-
chr1	184836837	184836859	TCCTCCTGACTTTCCAGGATAAG	42	-
chr1	186302311	186302331	TATCTTCAAACATAGTAGAGG	28	-
chr1	188444355	188444377	AATACTATAACATAATTAAATAG	57	-
chr1	192216239	192216268	ATCAAGAGGTGCAGACATTATCTGGTGGTG	54	-
chr1	192880420	192880447	TTTGTGTCTCCATCACAGGGGACACATG	91	-
chr1	192985314	192985337	ATTCATAAACTTCTTCCCTACCTG	60	-
chr1	193062948	193062969	ATTTTTACTTTGGAGGGTTTAG	45	-
chr1	196443506	196443527	ACTATTTTAAATTCATCCAAAG	57	-
chr1	197057393	197057413	TTTACTGAAGACAACAAATAG	48	-
chr1	197062285	197062312	CTGCTTTGATCATACAAAAATATATACG	76	-
chr1	197093367	197093389	AAAACAATATCTCTACTATCATG	59	-
chr1	197112253	197112276	ATTCTTTCATAAAAGATAATTATG	76	-
chr1	197112494	197112518	CCAAAGAGGAGAGAATAGTAAACTT	87	-
chr1	197477348	197477371	AATGCAAATCAGCATTTTAATATG	89	-
chr1	197479203	197479225	ATATCAAAACTTATCAAAACTAG	152	-
chr1	198824161	198824186	ACTAATACTAATTATATATGTTTATG	104	-
chr1	200366408	200366433	TCCCAATTACATTATTATCCAAATTG	95	-
chr1	200370581	200370604	CAATTAATAAATAACTCTTAACAG	75	-
chr1	200374368	200374395	CAGCTAAAGGGTCACCAACTTGTCATTG	162	-
chr1	200374855	200374875	TAATAACATCAGAACCTCTTT	46	-
chr1	200375674	200375694	ATATACATTTCATCATTTAAG	53	-
chr1	200376722	200376748	TCTTCACCTCTCCACAACCACACTTTG	206	-
chr1	200376935	200376963	ATCCTTTCAATATTGCAGAACCACGAGTG	72	-
chr1	200376979	200376999	ATCAATACTCCAACAAATCAG	23	-
chr1	200377220	200377239	ATGATGCCATGCAGTTTTCA	32	-
chr1	200377474	200377493	TGGAGGCATAATTGGCACTG	23	-
chr1	200520695	200520719	AATGGTGAAAAAATATTTGCTATTG	98	-
chr1	200617602	200617629	ATCAGTGTCAGGCTGGTTGTCAATTTTG	79	-
chr1	200635745	200635769	TTGGACAAAAGCAGAGATGTTCCCG	104	-
chr1	201112997	201113019	ATGCTGGTGGACCCTCTGATCCG	32	-
chr1	201123020	201123043	CTTATCTTTGGTGGCTGTGGTCGG	34	-
chr1	202113629	202113650	GAAGGAGGAGATGGAGCTCACG	63	-
chr1	202300665	202300691	TTTGCCAACTTACCAGCATCACTAGGG	76	-
chr1	202302183	202302209	AAATATAATAAGCCAGCCTTCCTCAAG	104	-
chr1	202302588	202302610	ATTTGTCTGGATGTTCTCAAATT	80	-
chr1	202722107	202722128	AAACTAGCTCCAGAACTCTTTG	69	-
chr1	202739992	202740014	TGAGGGACTTACTCTGTGCCAAG	61	-
chr1	202849065	202849088	CTCCGGGGCTGCTCTAACAGTTTG	36	-
chr1	202910240	202910269	CACACTTTTCAAAAACAATTATATACCCTG	92	-
chr1	202910364	202910388	AAAATTATGGACTGGGACTCTTCAG	125	-
chr1	202910781	202910804	TCCTGGTGGTGGCAGCAGCCTTTG	35	-
chr1	202911303	202911325	TGAGTGGCGTCGTGCCCACCATG	44	-
chr1	202931023	202931043	CTGTGCAAATAAATGGGGCTG	34	-
chr1	204215586	204215615	ACCCAAATACCACCATGTCCCGTGGCCAAG	62	-
chr1	204366942	204366968	TAAGGTCGTCATGACTACTCTTTCCAG	74	-
chr1	204373303	204373326	TAATCATAGGGAGCACATTTACAG	226	-
chr1	204373779	204373804	AAGTGCTTACAGGGTTACTACCTCAG	88	-
chr1	204374208	204374236	TCACTTTTAAAACCTGTCAGGATCCCACT	57	-
chr1	204374783	204374804	TTTCTTTCCCAAAATTCAGAAG	31	-
chr1	204379135	204379156	TCACTGTCAGACTCAGACCTTG	58	-
chr1	204379774	204379803	AGGTAGTCGGCTTCCAGACACTAACCCCAG	70	-
chr1	204380802	204380828	ACTCCTATCCATGGTGTTGAAGCGTCG	62	-
chr1	205055005	205055030	TCTTCCAATTATTTAACTCAATATAG	117	-
chr1	205056299	205056324	ATATCAGTTGGTGGATGCTCCTATAG	99	-
chr1	205056448	205056474	TACATGCCTGTAATCCCAGCTACACTG	92	-
chr1	205112574	205112597	AAGAGTCCACTGCCAAAAGAGTAG	61	-
chr1	205588928	205588952	TTACCCCATTTCTCATCTTAATTAG	53	-
chr1	205624496	205624525	CTAAAATATGGTTTGTATGGGAAAACTATG	93	-
chr1	205684405	205684431	ATTTCCCTTGAAGGAGCTTACATATTG	115	-
chr1	205685580	205685601	AAATTCAGAGGTGTGAACTTTG	83	-
chr1	205685661	205685686	ATGAATAAGGAGTTTTCAGTTACATG	160	-
chr1	205686573	205686601	TTTCATATTTCCTTCTCTAAATATATATG	31	-
chr1	205686700	205686729	TATGGGCTTTCTTTTTTATTTCATCACTTG	105	-
chr1	205686744	205686771	TAGGGAGGGTGGGCAATGGGGTTACCTG	50	-
chr1	205686772	205686799	TTACTAAAAGTACTCATTTTTTACCTTG	77	-
chr1	205687071	205687096	CATCTTTTTATTTTTAATGAAAGGTG	80	-
chr1	205687437	205687458	AAATCTGGGGATGAAGGGTCTG	54	-
chr1	205689693	205689715	CAGCTTCTAAACAGAGAGAGATG	72	-
chr1	205758262	205758284	ATTGACAAATGTCAACTTAACTG	73	-
chr1	206772394	206772413	AACGATCGTCATTAACTACG	101	-
chr1	207218682	207218704	ATAACAGTAGAACTCAATTTCAG	75	-
chr1	207218808	207218828	CCCTCTAGGGATCTAATTAAG	26	-
chr1	207218850	207218876	TTTGCAGCACTTTAAAAAATATATATG	93	-
chr1	207218910	207218931	TGGCCTTCCTAAACATACTAAG	51	-
chr1	207219915	207219940	TCAAATTCCTTTCAAAAATGACTCTT	98	-
chr1	207220201	207220223	TAATTTATACTGTGCCAGGCATG	27	-
chr1	207220543	207220571	TTTTCTATTTTACTGAGCCTTAAAAATAG	95	-
chr1	207221585	207221604	TATGAGGGAATAGGTGCCTG	21	-
chr1	207222753	207222775	ATCAAAAGGGATGACACTTGGGG	69	-
chr1	208870642	208870665	TATTCTCTGGAGAAAAATAAAACG	75	-
chr1	209956148	209956170	ACTTTAACTCTCCTCCCATATAG	54	-
chr1	211746335	211746363	AAAATGAGGGAAATACTCTGAATTATTAG	115	-
chr1	211836664	211836686	AATACTTGGTTCCATGAGCCATG	275	-
chr1	211837327	211837350	CATAGAATGGCACTTATTTTCAAG	62	-
chr1	211842504	211842528	TGAGCTGAAACTGAAGGAAATTCAG	112	-
chr1	211920160	211920182	AAACAATTATTGGTGGTGAACTG	51	-
chr1	211920786	211920806	CACATTAAACTATTCTATAAG	55	-
chr1	212002456	212002479	TTCTGGTATATCGAAGGAATCATG	52	-
chr1	212161312	212161333	TGTGCCCTCCAGACTCCTTATG	62	-
chr1	212911212	212911233	GCTTTGACTTTGTTACTCCATG	66	-
chr1	212911851	212911877	AAACCACACCAACAGAGACTGCTTCCA	72	-
chr1	212957713	212957739	TCATCAAAACCATAAAAGCAAAACAAG	192	-
chr1	213166345	213166373	CCTGGCCTTTGGGGGGATTTTAATTACAG	66	-
chr1	214531110	214531136	TAGCCAAGATTATTCACACATACCATG	90	-
chr1	216988418	216988440	TTCCTGGCTTTCATGCTATTATG	4	-
chr1	217684581	217684607	TATAAAATCTTTCCGGGCTGTAAACAG	53	-
chr1	217783135	217783155	ATCGACAAGTATTCCTTAATG	52	-
chr1	220151888	220151911	AAATTCAATCACTGGGAGCTCAAG	210	-
chr1	220170414	220170435	AATATTTCTTCTAATTCCTCAG	78	-
chr1	220184275	220184301	CCAAACACCCAAAGGTCACTCTTACAG	72	-
chr1	220236028	220236051	AAATACTCAACTTCTAAAAACATG	36	-
chr1	220236164	220236183	ATCCCATAGCAACAAGTTGG	85	-
chr1	222730517	222730540	TCCATGAAGACTCACTAACTTCAG	69	-
chr1	223285316	223285344	TCATATAACCTTCTGGGGGAACTTTACAG	63	-
chr1	223981025	223981049	TCTTTGGAGGGAGAATTTGACCTTG	65	-
chr1	223983523	223983543	ATCACCGGGCAGGTCTCTCTG	22	-
chr1	223983924	223983944	CGGCCATGGAGACCATCTCTG	31	-
chr1	223985937	223985956	TTGACCAAGACTCATACCAG	18	-
chr1	223994548	223994576	AAGCCCAGCAACAATTGCTGGCAACTAAG	117	-
chr1	224065511	224065533	ATGGAAACTCTATACAAAAACAG	3	-
chr1	224573259	224573281	TGGTGGAACTAGTTAACACTTAG	103	-
chr1	224576923	224576950	CACTCTCAATATTACATTTGACAAAAAG	89	-
chr1	224577315	224577336	AACGTTGTTGGACACCATGTTG	51	-
chr1	224599191	224599212	TGGTTCTGTAAATTCTCTAATG	43	-
chr1	225589504	225589532	CATCCGGTAGTCTTTAAACATTCTTTTAG	102	-
chr1	225589627	225589650	TTTTAATTACACATTTTATATATG	141	-
chr1	225589677	225589697	TACTTTCAATGTAGGGGAATG	63	-
chr1	225589832	225589856	AAGGGGTTAAAGTCGTTTCTTTTAG	68	-
chr1	225590742	225590771	TTTAATGGGAAATTTTCAACCCTTAATCTG	248	-
chr1	225600148	225600168	CCTGCCAGCTCTGGTGAGCAG	27	-
chr1	225607013	225607033	AACTGGCAGTGAGAACCTTTG	27	-
chr1	225607445	225607474	ATATAATGGGGAGCCTGAGCATATTGAGAG	98	-
chr1	225609924	225609951	GTGGCTCAACTTCCAGTTCCCCTTCCAG	45	-
chr1	225676372	225676393	AATAGGACATGCTTTTCGTTAG	57	-
chr1	225684417	225684439	AATAAATAATGAGAAATATTTTG	108	-
chr1	225702370	225702395	CATCTGGATTCTTTTTGGCATCCATG	74	-
chr1	225840465	225840488	CGAGCTGCTCCCCACCCCTGGAGG	30	-
chr1	226109669	226109695	TACGCCACGGGCACCCATGCCCTGGTG	118	-
chr1	226173142	226173164	CTGGGTTTGGAGAAGCTCAAATG	87	-
chr1	226175701	226175723	GGCTGGACTGAATAAGGATAAAG	49	-
chr1	226175924	226175952	CCAAATTTCCCAGTGGTTCTCAGAGGGCG	93	-
chr1	226178982	226179011	AAACGGCAATGGCCTACTAAATCTCAAACA	61	-
chr1	226333315	226333337	TCACAAACCCCACATTATTCCAG	90	-
chr1	226333398	226333416	CATATGGGAAGTAACATTG	30	-
chr1	226334175	226334203	ATATTGGTCTGATGGTTTGTGAACTCTTG	62	-
chr1	226555204	226555224	ATCCCATCGATGTCAACTATG	101	-
chr1	226567786	226567808	TTGTGTCTGAGGACTTCCTCCAG	78	-
chr1	226574054	226574082	ACCTGAAGGAGCTACTCATCTTCAACAAG	49	-
chr1	226595586	226595609	CTCTATCGAGTCGAGTACGCCAAG	116	-
chr1	228288435	228288459	TATTTCAATAAATATATTTTAAAAG	75	-
chr1	228288468	228288496	TATGGTGACCTCTATTTTTCTTTATATTG	100	-
chr1	228581460	228581486	TGGGTTTGGGGTTTCTTTGTCCTCAAG	75	-
chr1	228645070	228645092	ACATAAAGGCTCTTTTCAGAGCC	4	-
chr1	229403131	229403151	ATAATACACTACTTTATACAG	49	-
chr1	229459761	229459783	TTTGCTTTGGGGGTAGAAAAATG	54	-
chr1	229598744	229598763	TAAAAGTACTTAGGTACATG	50	-
chr1	229653829	229653850	AATACATAAACCATATATCAAG	67	-
chr1	229735253	229735278	TTATTCCTTTCATAGGAAATATCCAG	92	-
chr1	229737942	229737963	TTGTGATATTCTGGAGGAGGAG	84	-
chr1	229738347	229738369	ACAACAATACTGCCCTGTGCAAA	61	-
chr1	230974327	230974349	CTCACCTGAAGCCTTAATCTTTG	42	-
chr1	230979441	230979462	TCATTCTGGAAGATCAATGCTG	48	-
chr1	231042076	231042096	TACTTGCCAGAGTCCCAAATG	31	-
chr1	231155055	231155076	ATTCGGTGAAAGCTTTTTACTG	54	-
chr1	231465130	231465152	ACTATCTAATACTATGTAAATAG	72	-
chr1	231465785	231465808	CTTCATCTATTATTCATTTTAAAG	146	-
chr1	231468283	231468307	ATCTCAATTTTTTAAAATTCCCTCG	85	-
chr1	231469410	231469431	TAACCATAACTGGATATCTTAG	53	-
chr1	231470495	231470521	TGGATTCAGATACTCTGATCCTTACAG	228	-
chr1	231471376	231471405	GTGTGGGGAAACCTGCCAAGCAACTCCAAG	68	-
chr1	231471487	231471507	TTCGATGTGAGCAGGATCCAG	28	-
chr1	231471580	231471606	AAGAGGCCCTGAAGCTGTATTTCCCAG	95	-
chr1	231471822	231471841	ATCCAAGGGGCCTTGCACAG	73	-
chr1	231472030	231472052	CACTGACAGCGGCTGCTACTCTG	18	-
chr1	231498474	231498498	TCATATCTAATAACATAATTGTATG	86	-
chr1	231499726	231499747	AACTGTTTGTGGCCTATATGTG	54	-
chr1	231500416	231500440	TATTCAATTTGAGACCTTTTCTATG	82	-
chr1	231505076	231505105	AATAAATAACAGATACTTGGGAGTTTATAG	55	-
chr1	231506347	231506370	ACTGCTGTTTTTCTGGTCTGACCG	30	-
chr1	231556992	231557011	TGTGGTGGACGACTTCCTCG	29	-
chr1	232575141	232575159	TGGGTCTGGCGACCTGATG	19	-
chr1	233310560	233310589	TTTATCACCAAAATTCATTACTTAATAAAG	94	-
chr1	234742218	234742239	TGTGGTCTTTTGGGGTTTTTTG	49	-
chr1	234742795	234742819	ATCTCCATATATATATATATCCAAG	77	-
chr1	235272908	235272931	TAAAACCTAGTAGAGCTTGCATAG	83	-
chr1	235273262	235273288	CCAAACACTATTCATCCCCATCTTAAG	57	-
chr1	235273877	235273899	TTAGACTAGGCGACTCACATTTG	70	-
chr1	235274478	235274503	CATGCTTGCCTGACTTAGTATTTCTG	54	-
chr1	235275499	235275520	ATTCAATTCTTTGAATACAAAG	47	-
chr1	235277087	235277112	CTTCTGACTAAGCTCCCAACAATTAG	82	-
chr1	235295194	235295223	AAAATTTAAACAACAAAATTCAAATCCACG	79	-
chr1	235297688	235297712	ATTAACGTGAGGACTTCAAGTCCAG	70	-
chr1	235301233	235301255	AAATGGGGCCCAGATTGCAGATG	58	-
chr1	235318318	235318344	TTAAAGTAGCAGATAGAAAAATACTTG	3	-
chr1	235420513	235420532	TAGACATGATTCTTCAACAG	40	-
chr1	235612482	235612503	TTAAGGGACATTTCCCAAAATG	78	-
chr1	235613439	235613466	TGCAAGTCTGAGGAGTCCCAGGGTTTAG	142	-
chr1	235618874	235618902	AATCTGGATGGGCCTAATTTTTGGTGGGG	90	-
chr1	235714500	235714522	CGCCCCGGCTGTGGGCCGTGGTG	36	-
chr1	235825793	235825819	AAATACTCCTCCCACCACACACACATG	59	-
chr1	235974781	235974803	TCTATACCTGGTGCCTAGTTCAG	40	-
chr1	236379940	236379965	TTTACTGGAGAAAATCCTCGCTCATG	3	-
chr1	236416335	236416363	CTACTGGACCCTATATTTCAAATTTATAG	133	-
chr1	236712430	236712456	ATTTCATGGGAACAAAACAGATTTCTG	101	-
chr1	241004966	241004985	TTCCAAGGTTTGAATCTTTG	24	-
chr1	241792574	241792594	ATAAAAAGGGCTTTATAACTG	54	-
chr1	241792708	241792731	TCAAATTTCCTAATATTAAAAATG	68	-
chr1	241793492	241793512	TCTCATTTCACTACTTACCAG	46	-
chr1	241794629	241794656	ATTTTCAGTATCACAGATTATTCATAAG	65	-
chr1	241795180	241795207	ATCTTTCTACTAACATTCACTGTTAGAG	102	-
chr1	241796427	241796453	CCACCACAGTATTCTAATTTACAAAAA	86	-
chr1	241797172	241797199	CAGCCAGAGGCTCCTGGAACCAATAATG	57	-
chr1	243289777	243289796	ATTCAACCCCGATGGGGAAG	90	-
chr1	243349246	243349271	CATTATTAAGAAGTTCAGGGAGTCTT	72	-
chr1	243665837	243665865	TTCTGGCAGGTGGAACACCCTGAAACCTG	58	-
chr1	243727024	243727045	ACTCCAGAATATCTGGCACCAG	54	-
chr1	243999542	243999568	AATTCAGTTTGTGTGATATTAATATAG	106	-
chr1	244572775	244572801	AATAAAGACACTGAAGTAAGTTTGAAG	89	-
chr1	244582061	244582084	CCTTTCCTACAGAGCAAGACAATG	126	-
chr1	245004567	245004593	ATCCAAAGAGCTGGATTTTTATCTCAG	54	-
chr1	245015082	245015106	TTTTCCCTCATATACTCACATACAG	56	-
chr1	245016582	245016608	TTTCTGGACAGCTTATTCTTTACTCTG	69	-
chr1	245016722	245016742	TGGGTGGAGAAATTAATTTAG	103	-
chr1	245019214	245019241	GATTCAATATGCGTGGTGGAAATTTCAG	93	-
chr1	245019363	245019388	CCCAAAAACTCTTGGAGCAATATAAG	160	-
chr1	245021415	245021440	AATTTAATTTTGGTCAGAAGGAAAAG	191	-
chr1	245022108	245022134	AATTTTCTTATGGGTATTCTCTAAAAG	183	-
chr1	245022578	245022604	TCACTAACTACAAGTGGAATGTTACTT	115	-
chr1	247141930	247141958	AATACGCCATACACATGTGGTAACTTTAG	56	-
chr1	247200406	247200426	ATGGAGCTGAGAATTTCACAG	57	-
chr1	247463105	247463128	ATTTTCCTGGGGGCCAATCACTAG	82	-
chr1	249144219	249144242	TCTTCCTAAAGGACAAAATAAACA	69	-
chr2	268089	268115	ACTTGGGCTTACTCTGAATAAACATTG	53	+
chr2	272269	272297	AAATCATGGCATTCACACAGCCCATAAAG	67	+
chr2	276717	276737	TGGGAGAAAATATAATTATTG	3	+
chr2	277421	277445	ACTTACTGTTTCTTACCTTAAAAAG	196	+
chr2	2927909	2927930	GCGGCTGGCTCACTTCTTTTCA	11	+
chr2	3628087	3628111	TTTTAGTTAGGCTGTATATTCTTGG	56	+
chr2	3641030	3641050	TAGACTCTGGGATTTTCTAAG	75	+
chr2	9545520	9545544	ATCTGGGATGATGGCTCAGAACATG	64	+
chr2	9576342	9576367	ATCTACTTATGGGACCCATATCCATG	96	+
chr2	9580644	9580670	AACTACATGACATTCCAATATACTATG	96	+
chr2	9588418	9588438	TTCATAATCCTCGGAATACAG	49	+
chr2	10008538	10008558	TCAGCAAAGCATCACAATCAG	38	+
chr2	10268995	10269016	TTGCCTGATGTTCAAACACCTG	43	+
chr2	10270421	10270449	TCATCCTTAAACAAAATGATCCACCTAAG	90	+
chr2	10271223	10271245	TATAGACAATTTTTAAATCTCTG	69	+
chr2	10567385	10567410	CCCCCCCGTTCATTTTCTCCACCACA	12	+
chr2	11242873	11242896	TAAAAATCCCAAAACATCTCACTG	257	+
chr2	17566913	17566941	ATATTGGGGGGCTGGACAACCAAATTCAG	41	+
chr2	21342266	21342287	TTTTTCTCTCATACCCCTAATG	5	+
chr2	24557997	24558022	AAAGGGCCAAGTGACCCAGTTCTAAG	63	+
chr2	25047805	25047831	AAAGGCTGGAAGGAAGATGGCTAAATG	46	+
chr2	26344185	26344205	TCATTGACCCTTGAACTGCAG	39	+
chr2	26350736	26350764	TATTAGGTTTTTTGAGACTAGTGCAAAAG	91	+
chr2	26358704	26358732	TATATTTAAGAGTGAAAGGGACAAACTAG	95	+
chr2	26359367	26359395	CTATCTCTAACCCTGTCCTTTTTTCACTG	60	+
chr2	26360065	26360090	GGAAATGAAGTATAAATCAATTTTTG	86	+
chr2	26612518	26612539	ATAAGAGAGCTAATACATTTAG	59	+
chr2	26614609	26614635	ATAATAATTCTCCTATATTTGAGGGGG	91	+
chr2	26615317	26615345	GCTACTTTTCCCCTTTATATTTTATATAG	78	+
chr2	27016071	27016096	CAGGCCGAGTTACTCTCTTCCCAAAG	54	+
chr2	27016819	27016847	ACTTTCCTCTGTAACAGAGGTAATATATG	81	+
chr2	27016971	27016992	TGGTATGGGAGAAAAGGCTATG	69	+
chr2	27017196	27017218	TCAACGGATGTGTAGCTTTTCAG	35	+
chr2	27017429	27017453	ATAATAAAAATCAAAATATTTAATG	71	+
chr2	27273714	27273741	GCTGGTTCGATTCCGGCTCGAAGGACTT	64	+
chr2	27821050	27821075	CATCTTTCCGAAAATCTACCTACTGG	82	+
chr2	27910641	27910665	AAACATATTTATTTAAAACCTTAAG	125	+
chr2	27969181	27969200	TCACTCAACGGGAGAATTAG	27	+
chr2	28002383	28002406	AGAAGACTGAGGGCGGGGATACTG	47	+
chr2	29022101	29022120	TATGGTGGACTGAATTCTGG	20	+
chr2	29022948	29022973	CTCATATAGTATTACCCAACTAGTTG	45	+
chr2	29023190	29023210	TCTTTTTCCTCCCTCTATACG	45	+
chr2	29125634	29125654	AGCTGGGAAATCAGAAATCAG	41	+
chr2	29135524	29135548	CAGCTGGTCGAACAATCAAACTATG	62	+
chr2	29169903	29169932	TATATTTTTATAATATAATATCCTAGTATG	100	+
chr2	29339222	29339245	ATGTTCCTATGGGACAATAACTTG	92	+
chr2	30371322	30371342	TTCCCAGGGTACATATTCATG	59	+
chr2	30756055	30756079	TCATTATCATGAACCATCGGACAAG	66	+
chr2	30779070	30779092	ATATACATAAACAAATGAGTATG	70	+
chr2	30863620	30863645	CACTTAATTTTGTGGGAAAAATATTG	95	+
chr2	30863729	30863750	AATATTATTAAACAATCATCAG	74	+
chr2	30864421	30864443	TATCTAACATCTACCATTAAAAC	82	+
chr2	30864509	30864534	ACAAATTTTACCTTAAAACCAAAATG	104	+
chr2	30864882	30864906	AACCAGCCTCAGAAGCTACTTACTG	48	+
chr2	30866727	30866749	TCTCTAAACACTGGTCACTGTAG	37	+
chr2	30866783	30866810	CTTCATGCTGAGGTAGTGGTTGCCTTAG	55	+
chr2	32445662	32445682	CATGCTTAATCAAGGACTTGG	44	+
chr2	32446059	32446083	TGTGATGTGACCTTACCTTTATAAG	64	+
chr2	32534255	32534276	AATTCCCCAAATACTCATACAG	63	+
chr2	32626582	32626604	CTTATTCTATCAGGAGACCCAAG	169	+
chr2	32641166	32641188	AACAGGACACATTTGTTTCTGTG	78	+
chr2	32993282	32993305	CATTAAAATTTTTTTACTTTAATG	160	+
chr2	36774127	36774147	ATATGGGTCACCTCCAGGTAG	38	+
chr2	37425772	37425795	ATAAGGAGGCTGACTAAAAACTTG	86	+
chr2	37475384	37475411	CCTTGCTACCTCATCAGAGACTTCAAGG	70	+
chr2	37494377	37494402	CTTTTTTAAAAAAGATTTTACTCACG	41	+
chr2	39009070	39009094	ACTATATTTTATCCCTCATAAAATG	65	+
chr2	39108660	39108686	ACTGGGGACTTACACATTCCCAAATGG	76	+
chr2	39109739	39109761	ACTTCATACACTACCCCTATAAG	64	+
chr2	39898695	39898717	TCTTTCCCTCTTTACTTCTCAAG	3	+
chr2	42528413	42528438	CATGATGGCAGTGTGTTCACACTTTG	81	+
chr2	43823867	43823889	CTATTATCAGGAGTATTAATTTG	65	+
chr2	44428382	44428406	CTCATGGTGCTGGGAATGGTTTACG	68	+
chr2	44429150	44429174	TGTGCAATTGGGTAGTGGACACTTG	43	+
chr2	46856930	46856954	CAATTAGTGGGTAATTTGTGAGGAG	89	+
chr2	46898987	46899010	GTCAACAACATCAGTCTTCTGAAG	60	+
chr2	47707995	47708015	CTATCTGGAAAGAGAGGTTTG	52	+
chr2	48010412	48010438	TCTCCGGCGCTGAGTGATGCCAACAAG	38	+
chr2	48026765	48026791	ATTCTTCTGGCCATACTCGTGCATATG	102	+
chr2	48027248	48027271	ATATTCCCTTGGATTCTGACACAG	72	+
chr2	48027337	48027363	ACATTAAACAACTTGGAGATTTTTCTG	86	+
chr2	48027461	48027490	CCCCACTCTGTAACCATTATGCTATTAATG	71	+
chr2	48033706	48033734	CTAATCTCCCAGAGGAAGTTATTCAAAAG	123	+
chr2	48602997	48603025	TATTTTTCATATACTTCTCTCCTGACACG	113	+
chr2	49751443	49751462	TGGCACTACAAGTTAAACAG	38	+
chr2	52389821	52389840	GGGAGTATGGTTGCAAGGCT	27	+
chr2	53835045	53835064	CTCAACTGAGGCTGCCCAAG	32	+
chr2	54756918	54756947	TTGCCAACAAAATTGGGATCATCCAAACTG	243	+
chr2	54887788	54887808	CACACAATCTCATACATTTTG	40	+
chr2	55462089	55462113	ATATTATAAGGTGAGCCAGTTAAAG	191	+
chr2	55462219	55462239	AAATGAGGTATTCTGGAAATG	54	+
chr2	55462868	55462891	TGACCCAGTGGTTCTGTATACCTG	44	+
chr2	55772142	55772169	TAATAATTAAGAACAATTTAACAAAATG	128	+
chr2	61128180	61128200	TTATTACAAGAATAAAGGCAG	11	+
chr2	61158242	61158266	AACTGAATTTAATGAGACTTCATTG	42	+
chr2	61278645	61278670	ATTAAAATTCTGGAGAAGGAATTCAG	95	+
chr2	61391573	61391594	ACATTTTCTAGGGAGGTAATTG	46	+
chr2	62216040	62216065	TTCTGCCTGGTGTTGGCAGCACCAAG	48	+
chr2	63284455	63284482	TTTCAGGAAGCTGGGCGCGGGATATCCG	74	+
chr2	63834302	63834328	CATTCTAAATAAATATATATTCAAATG	245	+
chr2	64683493	64683514	TGTTCACAGATCGGCAGCTACT	28	+
chr2	64688109	64688131	TATATCTACTTAAAACTTAATAG	62	+
chr2	64793398	64793422	AACCTTTTCCAATATCACACACATG	48	+
chr2	65320951	65320978	CTTCACCATGCTGGCCAGGCTGGTCACG	23	+
chr2	65432823	65432843	TCAATGATGGGACAGAATTTG	69	+
chr2	65495932	65495958	AACTCATTCAACTCCAGGACATGGAAG	119	+
chr2	65496875	65496901	TACTTACAAATAATTACTGGCAGTAGG	52	+
chr2	67630595	67630620	ATATCTGTGGCAAATAATCAAAATAG	103	+
chr2	67637383	67637405	ATTCAGGAAAGTTAGCAATTATG	62	+
chr2	68711591	68711619	TGGGTGGATCATTCAAGGTCAGGAATTCG	86	+
chr2	70132131	70132152	TTGATCCCACCTATGAGATCAG	36	+
chr2	70137162	70137186	TATGCTTAGGAGTGGAATTACCAAG	73	+
chr2	70139667	70139696	AAAATATAAATATATACAAAATCCAAAATG	111	+
chr2	70139726	70139748	TATTATCACTTTGGGTACTTTAG	66	+
chr2	70166552	70166574	ATTTCTCCCTTAAGTGGTCTCCG	21	+
chr2	70315621	70315647	CCATGATGCACGGCGGGACCGGATTCG	54	+
chr2	70315812	70315836	ATCAAAATTGCCAACCCAGTGGAAG	115	+
chr2	70315896	70315923	TATCTAATCAATGCCAGGCTTTCCTCTG	136	+
chr2	70316053	70316075	TTTCTACACAACTTTATCATCCG	302	+
chr2	70316081	70316102	AATTTAAAAATCACATTCTCTG	54	+
chr2	71654007	71654030	GAAGAACAAGATCTCCTCAAACAG	88	+
chr2	71655677	71655701	CTAAAACTCCAACCAAGAGAGTTAG	66	+
chr2	71742909	71742927	AACCTTGGTGGGCCTTCCA	5	+
chr2	73115209	73115230	TTTCCTTCAGCCCCACGGCAAG	30	+
chr2	73450563	73450590	CCAGTGGGTCCATGCCTGTGACACTCTG	54	+
chr2	73476271	73476292	CCGAGTACCTGAGGAGGATCTG	28	+
chr2	73676160	73676187	AAAGTTTCAGCTGTTTCTGGACCAGCTG	67	+
chr2	73849925	73849949	TAAAATACCTTTTTACACTCCCTGG	86	+
chr2	74089647	74089670	AAATTAAGAAAGAATGGTATAATG	96	+
chr2	74331339	74331365	TCTATCCTCCACTTTTACCATATTCTG	71	+
chr2	74347812	74347834	CTGGGATCAGTTTGACAACTTAG	53	+
chr2	74350356	74350378	TCAAATCGCTTGAATTCAGGCGG	50	+
chr2	74425795	74425816	TTTGGCTGCCCGGCTGCTGCAG	35	+
chr2	74437110	74437139	TCAAAAAACGTTGGAATGCCCATTGCAATG	95	+
chr2	74441132	74441159	TTTAATAATATATTAAAGTACACACATG	82	+
chr2	74441349	74441375	CTTGGGGTAGCCACTAATTAACTACTG	316	+
chr2	74441470	74441495	TTTAAAATGATGCCTTGTATTTATTG	100	+
chr2	74441609	74441634	ATTAATATGGGAGACATTACCATATG	185	+
chr2	74441866	74441891	ATTGGCAACCAGATTTATCTAAGTAG	154	+
chr2	74441958	74441986	CTTAGTCAGTTTATTGGGAAAATGTTTAG	80	+
chr2	74442348	74442370	AATCAGACTTTCTGATTAAAGGG	73	+
chr2	74443274	74443295	TTTAGATAGTTTGCTGGAGATG	59	+
chr2	74443763	74443787	ATTCCAGCTGTCTCCCTGGCTGGAG	66	+
chr2	74514622	74514644	CTTGGAAGGTAACAGCTGCTTAG	77	+
chr2	74685038	74685067	TATCTTCCCCACCCTATTAAATTACATCCG	28	+
chr2	74687764	74687789	ATCTTTCCCATGGGGCTGTCTTCCAG	120	+
chr2	75879740	75879763	ACTTGGAGCTACTTTCATCCTTAG	161	+
chr2	75881908	75881931	TCAGGTGGTCAAATTAGAGAAACG	59	+
chr2	75882641	75882667	CTACAATAGAAGTCAGAGCATCACCAG	85	+
chr2	75883247	75883270	TTAGAGGAAGTAAACTGTTTTTTG	39	+
chr2	75886954	75886982	ATTATAACGCGGCTCAGTGTGGGTCTCTG	61	+
chr2	75887259	75887287	GTTGAACTCCTCTAGTGAATTTATTTCAG	83	+
chr2	75888419	75888437	ATAAAATTGGCTATGCCTG	79	+
chr2	75900779	75900804	TACAAAAAAAACCTTATTTATCCATG	69	+
chr2	83084429	83084453	CCAGAATACCCAGGTGTTTTCTTTG	59	+
chr2	85280823	85280845	AAATCTCTAATGAAGCTGCTGTG	47	+
chr2	85595530	85595550	CATCAATATGGGGACCACCCG	4	+
chr2	85769043	85769065	AACTACGCCGTAATGGCACTTTG	45	+
chr2	85770057	85770078	TCTATCTCCATTTTCCATTATG	27	+
chr2	85772158	85772180	ACCTACAGGGGGTCTGGCTGGTG	41	+
chr2	85808870	85808895	TCTTCAGGGACAACCCTCCATAAATG	87	+
chr2	85808991	85809020	CCCCAGAAGGTACCTTGGTCCCCCGGAAGG	54	+
chr2	86439927	86439955	AATCTGACAATAAATGTCTTTCATTAAAG	118	+
chr2	86439961	86439982	ACCTAAATGATGTTCGATTATA	73	+
chr2	87000497	87000522	AACAAAGTCCAGGAGATGCCAAACAG	62	+
chr2	87001490	87001513	ACCCATCACTTTAAATCCTTAAAG	71	+
chr2	87001746	87001771	AAAAGACTTCTGTGGACATAATTCTG	133	+
chr2	87002310	87002330	AGAACAGAGACAAACTCTTTG	183	+
chr2	87004206	87004233	AATTTTCCACTGTTGATTTTACTTCAAG	99	+
chr2	89049762	89049784	TTATTAAATGTCTTTTTAAAAAG	70	+
chr2	89049958	89049982	AAATAAAAATCAAAACTTCTTTAAG	127	+
chr2	95849770	95849793	TTCTGAAAGGCTGTCTGGAATTAG	35	+
chr2	96938568	96938591	ACCTTGAGAATTTATAATATTCTG	20	+
chr2	97007609	97007632	CTTATTGGCCTCCCCCTCCAGCAG	29	+
chr2	97476299	97476320	TTGACTGAAGCCTTTTTCCCAG	45	+
chr2	99140221	99140250	TTAAAATAAAACTTTAAATTTTTAAAAAAG	190	+
chr2	99226203	99226225	TTTTTCTTCCATCTAGGAAGATG	57	+
chr2	99226262	99226281	AACGGAGTCTTGAATTCCAG	38	+
chr2	99802653	99802674	CAATCACTACACTTATGGCTGG	10	+
chr2	99811580	99811602	CACATACCCCTCAAGTTCACAAG	53	+
chr2	99814454	99814476	TTAATTTTTACTCAAACAGTAAG	88	+
chr2	99815245	99815272	TTTAGTGTCACCTGCCTTCTTTCAGGAG	91	+
chr2	99982125	99982143	GTAGAATGGTGGACTTTTA	36	+
chr2	101193320	101193341	ACTAAGCCTTATAGATACATTG	47	+
chr2	101564755	101564780	TTTATAAAATCCTTTCTTCCCATATG	117	+
chr2	101619730	101619750	CTTCGTTGCCTTCAGACTTTG	38	+
chr2	101622426	101622451	TGCCATACCGAATCCGTGTGCGGCTG	99	+
chr2	101622789	101622811	ATTGACTGTTACTTCCTTTACAG	32	+
chr2	101622847	101622868	CTGATCGTCAGATCAAATAAAG	376	+
chr2	101881458	101881481	AATAATGGCCAAAGCCTTCAAAAG	17	+
chr2	101885678	101885702	AATCGGTTGGTGCGTCTTGTGTGTG	48	+
chr2	102501663	102501686	ATCAAATTTCTGGTGATTGCTTTG	84	+
chr2	102509320	102509344	CTCAGGAAAGGATCAGGACTCCATG	70	+
chr2	103244810	103244838	ATGACTGCTTTTGATGGATCTCATCTCAG	79	+
chr2	105964318	105964340	TTGCTCTAGATTCTATATTCCAG	80	+
chr2	105964737	105964762	TTTTCCAAAGCAGCCTAATTCATCTG	94	+
chr2	106498461	106498489	CGGGGCGTGGAGGGCGACTTCCTCATTAG	48	+
chr2	109400667	109400691	CAATTTAATTTTAATTCCTTTTAAG	91	+
chr2	109405381	109405405	AACACCATTGGGCAGCTTATTCAAG	70	+
chr2	109484244	109484267	GAATGTTGCTGTGTTATGTTCCAG	85	+
chr2	109494577	109494603	TTTATTAAATCAACCTCATATCAAAAG	116	+
chr2	111922327	111922351	ATACTCCCTCCCTTCCCTACTATTG	16	+
chr2	111923974	111923997	CCTGAGGAAATTAGAGATTCTATG	44	+
chr2	113241333	113241359	AATAGTACCTGGGACAACTTTTCATTG	79	+
chr2	113404375	113404402	TTCTCTTACTAAACAACCACTACTCCAG	83	+
chr2	113521890	113521912	CAAGGCTGCTGCAGGGCTTTCTG	62	+
chr2	113611984	113612005	ACTTAATTTCTAAGTGTAAGTG	61	+
chr2	114714999	114715026	TCGTCACAATCCAGTGTTTGGAGTCATG	72	+
chr2	114731394	114731414	ACACTGGGCACATGTCCTCTG	38	+
chr2	118854327	118854348	CATCTTTTCTTCTGCATGGTGG	32	+
chr2	118860778	118860797	ATTGGGTTATTATACCCCTG	47	+
chr2	118866691	118866716	ATACAGTGACCTCTTGCAGTGTCACA	67	+
chr2	119251722	119251743	AACTCAATACTTCAAACAAACA	64	+
chr2	120129924	120129950	TTTATCCTAAACTGAGACAATGCCTTG	73	+
chr2	120129974	120129996	TGGGAATTCGGGAAAATAACCAG	79	+
chr2	120130063	120130087	ACTTTCCTTGAGTAGTTTTTATCTG	228	+
chr2	120457584	120457609	ATTAACCCACACATGAGCTCTCCCTG	185	+
chr2	120738718	120738743	TTTATTTTGTGGTAGTTACTTTATAG	90	+
chr2	121505130	121505150	ACCTGTCTGGAGACATTTTTG	47	+
chr2	121721424	121721444	AAATTACTTAACACTTTAAAG	34	+
chr2	122514861	122514890	ATTTTAACTCTACTGCAAGGGGTCCATCAG	83	+
chr2	122519059	122519079	AAACACTAGTGACTCGAGAAG	49	+
chr2	122523253	122523273	TACTGATTGAGAAGTTCATTG	58	+
chr2	128005658	128005686	AAAACCTCAGCCTATGGACCTCCAACTCG	95	+
chr2	128651191	128651217	AAGGAGGAGGGAGCACAGGCTGCTTTG	84	+
chr2	130012141	130012159	GGGCCGACTTGGTTTTGAT	16	+
chr2	130943753	130943781	CCATAGGTTTCCCACAGGACTCGGGTGTG	93	+
chr2	130945703	130945730	ACTGGGTCATTGCTGAGGGGAGGAGAGG	83	+
chr2	131104543	131104572	CTTATTTCTATTAACATAATGTTCTCCAGG	102	+
chr2	131105854	131105879	GAGGTCAAGGCAAGGAGGTTCACTTG	73	+
chr2	131906937	131906966	TACTTTTAAATAATCCATACCTTGAAGAAG	93	+
chr2	132381162	132381181	CCATCTCCCGTCACCCCCAG	14	+
chr2	135210363	135210386	TTATTCTAATCCCATCCATCCCTG	76	+
chr2	135713158	135713184	AGATTTAGTGAGTTGTTTCCTTTAAAG	110	+
chr2	135927178	135927204	AATAGCACTTGCAAAAATACAGTCTTG	52	+
chr2	135956777	135956798	AAACATACCTTTAATAACACAG	75	+
chr2	136536695	136536724	TTTATCATACTCTTCATTTCTTATAATTAG	36	+
chr2	136541278	136541299	TTTTCCCTCTCACCTTTAACTG	48	+
chr2	138177838	138177859	ATTTGCTGGCAGGGGTCTTTTG	3	+
chr2	139326620	139326644	CATTCCACGCAAACGGCTAAAACAG	78	+
chr2	149447973	149447994	GTACTTTAAATTTATCAACCAG	66	+
chr2	149449860	149449880	AGAGGACTCACCATACTTTAT	58	+
chr2	150342755	150342776	TCCTTTCAATATTTATTTCCAG	47	+
chr2	152273158	152273185	GTGATATCTAAGCAGACATTTCCCTCTG	28	+
chr2	152315399	152315419	AATCCAGTGGACCATATTCTG	46	+
chr2	152322453	152322480	ACAATAATGCATCTCCTCAAAAACTAAG	75	+
chr2	152511757	152511779	TTAAAATTAATTTTTATATAAAT	65	+
chr2	152988221	152988241	TTGAGGAAATCTGAAATAGAG	46	+
chr2	153616764	153616788	AAATACTTCTTATTTATACATTTAG	184	+
chr2	153616804	153616824	CTACTACTCCGACTTTTATAG	44	+
chr2	158352802	158352822	ATAGGGAGAAACTGGCTCTCA	37	+
chr2	159490667	159490687	TACCTACGCGGAGCCCTACAG	27	+
chr2	160602325	160602354	GTACTTGGATCATTTGGAACAGACTTAATG	81	+
chr2	162227705	162227726	TATCACAGTCACCCTGGCTTTG	67	+
chr2	162251677	162251697	TAAAAGAGATGTTGGAATTAG	99	+
chr2	162268118	162268142	AATACATCAAAGTGGACAAATTTTG	89	+
chr2	162268197	162268223	TCACTTACAAAATAAAATACATTTACA	57	+
chr2	163241579	163241599	ACTCAATTTTTTAAATTCAAG	49	+
chr2	166539868	166539892	TCCTTCCCTCCAAAAAAAAACTATG	55	+
chr2	168726981	168727010	TTACATTATATTTTTACATATATTCCCATG	93	+
chr2	169626841	169626860	ATTTCTTCAATGGGTGTGAG	46	+
chr2	169629260	169629280	TAAAAATGCAGATGATTGCTG	50	+
chr2	169630044	169630070	TGATCACATGGCAGTTGCAGTAACTTG	69	+
chr2	170477954	170477976	CTATCCTTATTTACAAACAACAG	63	+
chr2	170487395	170487417	AAAGTGCTACTGAAGAGAAATCA	61	+
chr2	170488215	170488244	ATACTTCCGTAAGGACATAATAACCAACTG	73	+
chr2	170488523	170488547	ATTTAATTGGTGACCTTGTCCCAAG	102	+
chr2	170488653	170488682	TTACACATAATAAACACTAATACAAAAAAG	102	+
chr2	170489717	170489743	TTACTAGATCTGGCAGGAAAATTAAAG	92	+
chr2	170494583	170494606	CACTTCATACTCTATTCTTTATAG	37	+
chr2	170495487	170495508	TAAATCCAGTAGCTACTCAATG	22	+
chr2	170496844	170496872	AACTCTTCATTATGGATAGGCACATATTG	109	+
chr2	170497893	170497919	TTAAATAAACTATACTATAATAAACAG	117	+
chr2	170606789	170606808	CAACACTGGGGATAAATCAG	58	+
chr2	170660676	170660696	TCATACTTGGGTTTTTCCTTG	31	+
chr2	170663557	170663582	AAACAGACCTGCTAATACTTTTCAAG	101	+
chr2	170666866	170666892	ATTTACACATACTTTTCTCAAATCATG	202	+
chr2	170667133	170667153	TTATTGTCACTATATGTGATG	52	+
chr2	170770306	170770333	ATTTAAATCTATTTAAAATCTATTTCTG	149	+
chr2	170885899	170885922	CATTGACTCTGAGTATAATCCCTG	42	+
chr2	172411632	172411650	AATATGTGTCTACTAGTAG	26	+
chr2	172934468	172934491	CCAATAATCCATCATATTAACCTG	57	+
chr2	172949510	172949532	TTAATCAGACCCGTGCAGCCTCG	32	+
chr2	173460876	173460903	CACCTATTTTACACTTATATTTTCACAG	90	+
chr2	174091047	174091075	TTAAATATTAATACTTTAAAAAATTATTG	133	+
chr2	174228108	174228131	ATTCCAACTCCGATTCAGAAGATG	58	+
chr2	175203008	175203036	TTTTGGGTGAATCCCTGAAATTCAGGGAG	18	+
chr2	176959754	176959780	TATTTTTTAATAATCCGCCCCCCAATG	62	+
chr2	177038542	177038563	TTCTATGGGAGGGGCCACTTAG	25	+
chr2	177193026	177193048	TTCTCTTAGTGATGGGCTGGAGG	42	+
chr2	178084726	178084750	ACATGTGGAGAGAATAGATAATTTG	339	+
chr2	178084873	178084901	TGCATTTTCTTTTAAAATGTAATCATATG	156	+
chr2	179263427	179263450	AAACCAAAGGATTTTCAATATATG	105	+
chr2	179319695	179319723	TCGGAGCTGGACCTGGCGGTCCCTTTCTG	102	+
chr2	179369776	179369802	CATTCAAACACATCATATAATACATTG	78	+
chr2	179375573	179375601	TAAAATTTTAATCTATTTTCTAATCAAAG	84	+
chr2	181553427	181553451	TTTCTTTTTCTTTATATTTTTAATG	87	+
chr2	181845638	181845665	TTTTTTTCTCTCTCCCTCCCCCACACCG	32	+
chr2	181928000	181928028	ATCTATTTCTGAGTATGTGGTTCATGCTG	56	+
chr2	181937677	181937697	ATACTTGGCTAGGCACACCAG	34	+
chr2	182346326	182346352	ATATTCAGTCGGAGCTGGTCATTTTCG	70	+
chr2	182787743	182787769	TTTTTTATTCAAAAATCAAAATATACG	94	+
chr2	184016476	184016499	AACACCCATATTACTACCACCTAG	6	+
chr2	187373513	187373537	ACTACATTAATTTCTTTCCACCTAG	70	+
chr2	187630062	187630084	CAAAACTATCTCTTGACTAACTG	46	+
chr2	189458680	189458697	TGGGACTAACTCTTGAAG	15	+
chr2	190334883	190334903	TTGTTCCACGAGATGTCCCTG	38	+
chr2	190526189	190526210	CTAATGCCGTAGGCTCCTTCAG	39	+
chr2	190531937	190531964	AAAAGACCATGCCAACTACCTTTAACAG	79	+
chr2	190569396	190569419	ACCATAAGACTATTTTACACATTG	84	+
chr2	191799317	191799343	AAAAAAGGCATTGTGGTTTCCCCTATG	36	+
chr2	191799679	191799704	TATTCTTAACACCTTTTTAAACAAAG	86	+
chr2	192230008	192230033	TCTCATCCTCATAACTATCCATAAAG	90	+
chr2	192233944	192233965	TTTCTCTTACTACCCCCTATTG	45	+
chr2	196545074	196545103	ATCTTGGCCACGATCATGTTTCTCATTTAG	105	+
chr2	196545333	196545361	TCATAACAACACTCACCATTTTCATAATG	93	+
chr2	196578229	196578250	TTAAACAATACACCAGATTCTG	51	+
chr2	196600464	196600491	TATTATTATAATACTTGGTGTTGGGGTG	61	+
chr2	196602383	196602406	TTATGGAACTCCTCCAAAATAAAG	91	+
chr2	198339959	198339980	ATCTAAAATATCTATTTCTATG	48	+
chr2	199495865	199495885	TACTCCCCCTCAATCCAACTG	25	+
chr2	200790849	200790871	TAATAATGCTGAGGAGATATAAG	88	+
[truncated: 12,584 more rows]
