# Supplementary material for: Advancing the functional utility of PAR-CLIP by quantifying background binding to mRNAs and lncRNAs
Source: Genome Biol. 2014 Jan 7;15(1):R2. doi: 10.1186/gb-2014-15-1-r2 (PMC4053780; doi:10.1186/gb-2014-15-1-r2)
Supplement: Additional file 32 — Is a table of re-analyzed PARalyzer output for groups indicating all sites utilized by PARalyzer for the CAPRIN1.rep1 library from [38]. [file gb-2014-15-1-r2-S32.gz › CAPRIN1.rep1.groups.csv]

chr1	856288	856304	ACCTGTGGCCCCGGACT	11	+
chr1	878222	878241	ATGACGGGGGCTAGGCTCTG	30	+
chr1	1055404	1055427	CAAAAAAAAAAAACCCAAAAAACG	1	+
chr1	1127272	1127300	ATCGCTCCTGCTATTGTTTGTGGCTTAAG	1	+
chr1	1209586	1209610	GGAGGCGCGGCGCGGCCCGGGCATG	1	+
chr1	1265029	1265055	TTTTCGTGTATGTGCCATGCACGTATG	90	+
chr1	1287455	1287477	ATGGGGTTGGGTGGTGACGCCAG	1	+
chr1	1288069	1288095	TCTAAAAATCAGATGGGGACTTTATTG	80	+
chr1	1336838	1336859	TAAATGTAGGGGCATCGGGGGG	48	+
chr1	1425669	1425693	AGCAGTTCGACTGTGCCATCAACAG	79	+
chr1	1469431	1469451	GGACGAGCCCTCCCCATCCTG	24	+
chr1	1600269	1600296	AAAACATAAAAACTAGCCAGGCGTGGTG	1	+
chr1	1918462	1918477	GCGCAGCTCCCCTCTG	9	+
chr1	1956123	1956148	GAGGGCTAAGTGGGCACTGAGGCCGG	1	+
chr1	2113921	2113945	CACAGCCACACTGGGGGCATTTCTG	1	+
chr1	2180637	2180656	GACCTGGGCCTGGGCATCAG	1	+
chr1	2198268	2198288	CTGAGGCTCTTGTTGTGGGAG	45	+
chr1	2324160	2324182	TGGATAAAGGGTTCTCAGTAATT	1	+
chr1	2324536	2324565	AATGTGACGGGCCTGGAACAAGGCACATAG	54	+
chr1	2325960	2325987	ATGGGCCAGGGCAACTCTTTAGTCTTTG	1	+
chr1	2331900	2331922	TGGTGGGACAGGCCTGGCGCCCG	1	+
chr1	2332303	2332324	TCCTTCGCTACCCACCAAACAG	1	+
chr1	2334615	2334643	TTAACAATGCCTTTTTTCTTCACATAAAG	150	+
chr1	2334660	2334682	AGTCAAATTTTCTTTTTAAAAAG	68	+
chr1	2335000	2335020	CGTGTCCGAAAGAACTTAACG	32	+
chr1	2335041	2335061	TAACTGTGTGGGGTTCTAATG	6	+
chr1	2335118	2335145	ACTCAAAACTTGGTTCTTAACTACCATG	91	+
chr1	2336827	2336854	ATGGGGCTGTTTTCTCACAATATAAACG	64	+
chr1	2518289	2518316	TCGGGGAGCCGGGAACCAGGGCTGGCAG	75	+
chr1	2519206	2519229	CTTTACAAGGAGCTAGGCTTCAAG	61	+
chr1	2924118	2924138	CCTGGGCTCAAAGGGGCCCAG	1	+
chr1	3004173	3004197	CATTCTTAGTCAAAAATGCCCAACG	1	+
chr1	3570979	3571007	TCTGGCACAGTGGTTAATGGGGTAGTATG	1	+
chr1	3632226	3632246	ACTGTCTCCCCAGGTCTCCAC	3	+
chr1	4450420	4450439	ACCTAAGTCAGTTTTCTCAG	1	+
chr1	4543656	4543673	CTAAACTAAGCCCCAAAG	1	+
chr1	4721718	4721744	AACAACAACAACAAAAAATAAAACAAG	1	+
chr1	5391766	5391794	CTGTCACCAGGCTGGAGTGCAGGGACGCG	1	+
chr1	5922168	5922184	TCCTGGACTCCCCGGAG	1	+
chr1	6340861	6340876	TAAGGCGCTCTTAAAG	1	+
chr1	6456500	6456516	TTGATGCAAGCATCAAG	24	+
chr1	6646028	6646054	TACTTTCGGAAGGAGAACCTCCTGGAG	33	+
chr1	6682732	6682757	TTAGGACTTGAGTCTTTCTTTTTCTG	70	+
chr1	6683050	6683073	AATTGATTGGTAGGTTTTCATAAG	74	+
chr1	6683207	6683232	ACTCTTCCCACCTTCTCCCACTGAAG	2	+
chr1	6693558	6693581	TTCTAAGGAGTGACTCCTGTCCCG	58	+
chr1	6847631	6847650	CATATGGGGACCTTTATGTG	1	+
chr1	6883199	6883226	TACATATCATGGGGGATTTTAAAAAATG	2	+
chr1	6901464	6901491	TGGGAAGTTGGATAAAATGAGGACGGAG	1	+
chr1	6906824	6906849	TTGGGAAGAGGATTCAGAGGAGCTTG	1	+
chr1	6914667	6914690	CATAGGGAACATTGATCAAAATTG	1	+
chr1	6946373	6946395	TCCAGAGGAACTCGTATTTTATG	51	+
chr1	6947114	6947135	TGCTTAAGCAGAGAGTCTCTAG	31	+
chr1	6947884	6947907	TTCTCAAAACCCCAAATTAATTTG	64	+
chr1	6957563	6957588	TTCTGATTTGACTTTTTGGCTGATTG	1	+
chr1	6987735	6987753	CATGCAGGACAGTCTAATG	32	+
chr1	7051484	7051511	ATGGGTGAACAGTGGGATCTCATTGTGG	2	+
chr1	7109589	7109618	TAACTGCAACCTCTGCCTCCCGGGTGCAAG	1	+
chr1	7312138	7312161	TTATAAATAACACTTCAATAAGTG	81	+
chr1	7327715	7327738	GAGCTCACAGAATAAACAAATCTG	71	+
chr1	7334453	7334478	TCCGTTAGGAAAACATGACCGTCCTG	1	+
chr1	7767120	7767148	TATTTTGGTGGAGATGGGGTTTCACTATG	1	+
chr1	7800335	7800350	CTTAATCGGCCCTAAC	2	+
chr1	7805921	7805946	CCTCTAACCCCTTCTTCTAATACCAG	72	+
chr1	7829269	7829297	CTTTTTCTTGGTTATGAATCTTAATTTCG	1	+
chr1	7833298	7833321	GTGGGACAGTCTTGGAAATTATAG	56	+
chr1	7833838	7833866	AACATCACTCCCTGAGTGCATTCCCCAAG	90	+
chr1	7834696	7834719	TCATATAAAAGGAATCATACAATG	63	+
chr1	7835794	7835822	TATATAAGAATCCACAGTCAAATCCAAAG	184	+
chr1	7839696	7839715	CTCTTCATGAAGAACCAGCG	29	+
chr1	7839758	7839782	ACTTAGAACCTGCTATATTATCAAG	75	+
chr1	7840325	7840351	ATAACCTCTTTAAAAAAATTTTTAAAG	133	+
chr1	7842989	7843011	AAACAGAGTGTCTTTTACGTTTG	1	+
chr1	8022892	8022912	AAATGGAGACGGTCATCCCTG	34	+
chr1	8029437	8029462	TAATCTGGGCGCACAGAATTTATCTG	135	+
chr1	8044955	8044978	TCATTACACCTACTCTGAGAATCG	76	+
chr1	8044990	8045019	ACGGCCTGATTCTTACAAGCCGGGGGCCTG	43	+
chr1	8045117	8045156	CAGCGAACTGCGACGATCACTTAGAGAAACAGGCCGTTAG	130	+
chr1	8045176	8045200	TCGCTCTAAACAAAACAGTGGTAGG	69	+
chr1	8045244	8045265	TATGGAAGTCACAACTACACAG	115	+
chr1	8045290	8045314	TCTATACATTTCTAAGCCTTGTTTG	162	+
chr1	8251889	8251917	TCTCTTTTCTTTTTCTTTCTTTTTTTTTG	1	+
chr1	8724595	8724612	AACATGCCCAAACCAAAG	1	+
chr1	8976591	8976614	ACACTCCGTCTCTACTAAAAATAG	1	+
chr1	9328544	9328568	CCCCTCCTTTGGGAGACCTTGTCAG	76	+
chr1	9635442	9635464	AGGCGGGTGGGTCACAAACTCAG	2	+
chr1	9642859	9642881	CACTATACTATGAAGGACTTAAG	46	+
chr1	9661441	9661465	CCACCAGACGGGCGTCGTGGCACTG	45	+
chr1	9663142	9663165	CAGGCCTTCAGTGACATCAGGTCG	64	+
chr1	9676928	9676957	ACCCTCTCTCTAAAAAATAAGATGCTAAAG	52	+
chr1	9685114	9685135	TTGAGAGTTTGAGATTTTTCTC	1	+
chr1	10008273	10008295	ATACTTTGGGAGATTTTATACTG	2	+
chr1	10044602	10044624	AATAAATATTAATGACTGACGTG	61	+
chr1	10154172	10154197	TTAAAGTAATTTTTAAAATTTCAATG	2	+
chr1	10327995	10328023	ATTCTGATGGGGTGCCTTTGGAATTGGAG	1	+
chr1	10338608	10338629	CACCATTCAAGCCTACCTTCAG	43	+
chr1	10366628	10366650	GGTGTAAGTTTGGCATCAATATG	68	+
chr1	10472515	10472537	TTTCACTGGATTGCTGTTAATTG	1	+
chr1	10477502	10477537	TTTGGCTGGACTCTCAATTATGGTGGCATCGCCCTG	122	+
chr1	10480101	10480119	CAGACAGGAAGGGTGTTTG	27	+
chr1	10480516	10480542	TCAAATACTTCATACTAAACTTTCTAG	399	+
chr1	10494664	10494688	AAATTAGATGGGAGGGTGCCTAAAG	1	+
chr1	10500444	10500470	CTCTTAGCCAGGAGGAGTAATTCACTG	85	+
chr1	10543724	10543747	TCTTATGGCCTAAACTTTACTGTG	1	+
chr1	10606323	10606342	ATTTAATACAGGCAGTTAGG	42	+
chr1	10672568	10672588	ACTACTGTTGGGCTACTGTGG	1	+
chr1	10676990	10677011	CTGATCGGGGTTCTGCACTAAG	39	+
chr1	10693174	10693201	AACCTGCCACCTGCCCATCGGCTCCCTG	52	+
chr1	11026703	11026719	ACCAACAGGAAAGCCCG	1	+
chr1	11072750	11072773	TCCGTCGCTGCTTCGGTGTCCCTG	36	+
chr1	11073889	11073915	TCCAGGGGCGTGTGGGCTTCGCTACAG	56	+
chr1	11073926	11073952	TCTCAGTGTATGAGAGGTGTCCGGCTG	44	+
chr1	11073961	11073988	AATTCTGCATGCCCCAGATGCTGGCTGG	29	+
chr1	11074001	11074022	TATGTTGTCAACTATCCAAAAG	65	+
chr1	11074110	11074129	AATGTCTCCTGAAACTTAAG	37	+
chr1	11078826	11078853	TTTGGCTTTGTTCGTTTTACGGAATATG	140	+
chr1	11078906	11078930	TGACTGCAAACTTCCTAATTCTAAG	128	+
chr1	11080564	11080593	CGGGAGTTCTTCTCTCAGTACGGGGATGTG	197	+
chr1	11081012	11081034	AACATTGCCCATGCAGCTAATTG	54	+
chr1	11082065	11082086	CTTATTTTTCCTCTGGCTTTAG	111	+
chr1	11083409	11083431	CTACTCTTTATTTCATGGAGTCG	55	+
chr1	11084798	11084823	CTTACAAAACTCACACTCTCACAATG	91	+
chr1	11085359	11085385	CCTTTTATTAACATGTTTATGGTACTG	103	+
chr1	11151023	11151050	CATCAAATAAAGTGAGACTCAAACACAG	94	+
chr1	11190654	11190675	TGTTGCTGCCCTCGGTGCTGGC	1	+
chr1	11346231	11346254	AATATATTAAAGTCAGAGTCTCTG	58	+
chr1	11346268	11346289	ATTTGGCAGTCAGGGTACTAAG	51	+
chr1	11346610	11346628	TCTCGTAGGATGTGCTATG	20	+
chr1	11400247	11400266	GGCGTGGAGCCTGTGGCTTC	1	+
chr1	11543136	11543158	GGATGCTGCGGGACCAGTCCAGG	32	+
chr1	11622506	11622526	AGGTCAAGAGTTCGACACCCG	1	+
chr1	11808522	11808548	CATCTTCTACCCGCGGGTCAGCCTCAC	32	+
chr1	11847376	11847393	AATCCCAGCGGGGCCCCA	1	+
chr1	11884576	11884593	ACAGTGGTTCGGTGGTGG	6	+
chr1	11968041	11968063	ATTTCCCCTTTTTCCTTCAACAT	1	+
chr1	12057418	12057440	GTGTGATGTGGCCCAACTCTAAG	20	+
chr1	12064137	12064157	CTGCGAATTAAGCAGATTACG	29	+
chr1	12092074	12092094	TAAATAAAGCTCAGTGCTCTG	38	+
chr1	12131267	12131291	TGGGCAGATAGTTGGGGCCAGGAGT	1	+
chr1	12316523	12316548	ATATTCAGCTGGAGACCATTCCCTTG	94	+
chr1	12380954	12380981	ATAAATCATCAGGGGAGAATTTATAAAG	1	+
chr1	12495169	12495196	CTATACAGAAAACATGGGATAGACACTG	1	+
chr1	14044749	14044778	TGCTTTGATGGGTTTTAATTGTCAGTTCTG	1	+
chr1	14105395	14105416	TTTACAACCAAACAGGGGCTTG	43	+
chr1	14105553	14105573	CCAAACACTACAGCCGTCAGA	41	+
chr1	14106595	14106616	ACTTCCAAAAAATCCAAATTAG	56	+
chr1	14108106	14108133	TATAAAAATAATGGCTTCTGGAATAAAG	6	+
chr1	14150834	14150857	ATTTTTTTTTTCAGGGCTACTACG	59	+
chr1	14669934	14669949	CGAGAGCTATGCAGTG	1	+
chr1	14936823	14936844	CCTCCCGAGTAGCTGGGACACG	41	+
chr1	15250159	15250180	ACTCAGCATTCCCCTCACTTAG	1	+
chr1	15289875	15289899	AAATAACTTGACCAGGGTGGCAGAG	59	+
chr1	15506124	15506145	TAAAAATTAGCGGGCGTGGTGG	2	+
chr1	15535472	15535489	TATAATAAAACGCTCATG	1	+
chr1	15577939	15577960	AGGTGGAGAGCAATCATCACTG	1	+
chr1	15752011	15752037	ACTCCATCTCAAAAAAAAAAAACCCAG	3	+
chr1	15755318	15755345	ACCACTACTAAAAACCTAAAAATATCTG	72	+
chr1	15755655	15755683	CCCCTTCCCAGGCTGGGAGACGGCAGAAG	27	+
chr1	15756691	15756711	TTTTTTTCTTTGGGCTTTTTG	60	+
chr1	15890466	15890488	TATAAAACCCTGGAAGACCCTTG	60	+
chr1	15895619	15895644	TCAGGCTTAAGGAATCTCTTCAATAG	62	+
chr1	15897018	15897037	AACATTTTTATCTCTTCAAG	5	+
chr1	15898008	15898035	GAGGATAATTATGCTTGGGAGAGATCTG	97	+
chr1	15946643	15946667	CATATAGAAACTTGGGCTCCAACTG	1	+
chr1	15988363	15988388	ATTTTTTTCGGCCAAAGTAATTTATG	68	+
chr1	15988759	15988787	AAATTGGAGAATAATTGAATATCTTATCG	118	+
chr1	15988925	15988946	ATATTGTGGGGGAGTTACAATG	1	+
chr1	15989781	15989803	TCAAAATGGAGGCTCATATCTCA	35	+
chr1	15991376	15991396	AATTATTTCCACTCATACCTG	25	+
chr1	15993401	15993424	CTCTTTAAAAATCTATTTTTTTAG	43	+
chr1	15994228	15994251	CATACAGGTAGAATTTCTGGATCG	56	+
chr1	15994385	15994406	TTAGGGCACTATCTTCTGGAAT	41	+
chr1	15994606	15994627	TATTTTTTTTCCTGGGAACATG	73	+
chr1	16112192	16112212	ATTTAGTGGGGAGCATAATAG	12	+
chr1	16123740	16123769	TATTTTTAGAAGAGATGAGGTTTCACCGTG	1	+
chr1	16200265	16200284	AATGGGGAAAAATTAAAATG	30	+
chr1	16200682	16200704	TCTGGGACTACTTGCTTCCAGTG	101	+
chr1	16202212	16202235	TCCTTCCTATTGTTGAGACATGCG	49	+
chr1	16202998	16203017	AATTACCAGCACAGCAGGAG	34	+
chr1	16219828	16219855	TGGTAGGGAGGGGCAGATTAGCTTCCTG	1	+
chr1	16237762	16237781	CATGCAGATTGAAGTAACAG	10	+
chr1	16245935	16245955	TGGCTAGATGGGCTTTCTTCG	6	+
chr1	16254655	16254675	CACTTATCCTGAGGATTCCAG	54	+
chr1	16255145	16255164	AGAGAGAGACGCTTAATACG	21	+
chr1	16255476	16255501	ACCAGAAACTTCAGGTCTCTCAGACG	65	+
chr1	16256180	16256204	AAATCACATTCAGTAAATACTGAAG	1	+
chr1	16256673	16256692	ATTCTAGCAGGAGAGAACAG	23	+
chr1	16256742	16256767	AACTAAATCGTTGGGACTCTCAGATG	85	+
chr1	16256785	16256808	ATTTGATGTGAGTTTCCCAAACAG	92	+
chr1	16258284	16258311	AAAAACTCAAGCGGTCCAATTCTCCTCG	55	+
chr1	16258758	16258781	CTACACGTCCTGAGGCCACCACTG	44	+
chr1	16259820	16259846	CTCAAGGTGAGAGTCCTGCTGCAAATG	50	+
chr1	16260599	16260618	ATTAGCCGGATGCCTGTCAG	34	+
chr1	16260752	16260772	AAGGGCTCAGTGACCACACTG	41	+
chr1	16260991	16261012	TGTAACGGCCACAACAGGCACG	26	+
chr1	16262560	16262578	TAACCAACTCCAGGGGCTG	23	+
chr1	16264118	16264137	TGGATATGGTTCAACTTCTG	31	+
chr1	16265874	16265901	CATCTCCAACATCTCTCCCCACCTCATG	35	+
chr1	16266011	16266032	CCGAAGGGGACAGACTCCACTG	67	+
chr1	16266301	16266330	TGCCCAGTGAAGACAGGCTGTGACACTCTG	65	+
chr1	16266626	16266647	ACTTAAAAAATCAAATCCCCCG	58	+
chr1	16266815	16266838	CTAACCCCTCTTCCTATTACCTTG	47	+
chr1	16390764	16390784	GCTTCTGCCCCTCCCTCACTG	1	+
chr1	16721604	16721626	ATGGGTCTCAAGGCTTCAAACAG	120	+
chr1	16721670	16721698	TCACCGCCTCCTGGGTCGTCCGCCACGGG	51	+
chr1	16722153	16722177	AAAAAGTGCATGGGAGGGGTTTTAG	57	+
chr1	16722220	16722240	CTACTTAAAAATGTTTCTGGG	32	+
chr1	16722243	16722267	ATTCACTAGAAACATTAACCAATAG	69	+
chr1	16722908	16722937	GCCTAGGCTACCCGTCACCCCTTTTTCCAG	50	+
chr1	16767856	16767880	ATCACAGCCTGGAGCAGTTGGGAGG	66	+
chr1	17052078	17052105	GTTATCATGTTTGCCTCACATGTGAAAG	1	+
chr1	17091603	17091621	AATGGCAAGAAAACCACTG	1	+
chr1	17199118	17199151	CCGCGGCCCGGGTTCGATTCCCGGCCAGGGAATT	73	+
chr1	17445349	17445367	TCCGCTGAACTGGGAGTGG	15	+
chr1	17584338	17584360	TTATCTCATCCTGGGGCTGCAGT	1	+
chr1	17666989	17667006	AGGGGAAGGGCGTTCCAG	2	+
chr1	17735282	17735304	ACTTAAAAAAAAAAAAAACCTAG	3	+
chr1	18142589	18142606	TGTGATGAGAGCTTTCAG	1	+
chr1	18147498	18147519	AAATATCTTGTGATTTTAACTG	38	+
chr1	18398902	18398918	TGCTGTGCTCGTCATCG	1	+
chr1	18637385	18637404	CATCACACGGCGTTCTCCCG	1	+
chr1	18824285	18824302	ACTAGCTGGGCAACAGGG	1	+
chr1	19045698	19045715	TCATGCTTCTGCTCCCAG	1	+
chr1	19203800	19203817	AAGGGAGACCCCTCCCCG	31	+
chr1	19303588	19303611	CATTAAAAAAAAAAAAAAAACTCT	1	+
chr1	19338839	19338859	TATTTGAAAAACAATACCATG	1	+
chr1	19395022	19395038	TGCTGGGTGCCCACCTG	15	+
chr1	19519663	19519689	CACACAGTAGGCCCTCAAACATATTTG	1	+
chr1	19582507	19582529	CAAGCTGAAGGACATCCGGAACG	42	+
chr1	19585341	19585363	AAGGTCTCCTGGAAGCTTCTGGG	56	+
chr1	19585814	19585841	GGAGAGGAGGGAGAGGGCTCTTTCTTAG	97	+
chr1	19588427	19588451	ATGACCATACTTAACATGGCCATCG	56	+
chr1	19589938	19589963	TAAATCTAAGATCAGGAACTTTCCAG	85	+
chr1	19923528	19923546	CGGGTGGGGAACATGTCTG	35	+
chr1	19934999	19935019	ACGTCACCCCCATCCCCTCTG	22	+
chr1	19948613	19948642	AATTGTTTTCTCACTTACCTTCTTTAAAAG	75	+
chr1	19950289	19950313	ATATATACTCATGTGCTAGCCGATT	68	+
chr1	19953065	19953092	TATTTTCTCTCTGGAAGTTGTAAGGAGG	94	+
chr1	19983701	19983723	CTGAAGCCCCCCTTTGGCACTGG	38	+
chr1	20209113	20209129	AGCGGCGGAATCGGCCG	6	+
chr1	20224121	20224149	ACAACTCAGAGGCACCTGCACATCTCCAG	78	+
chr1	20230808	20230826	ACAAAGGGAATGGACTCTG	23	+
chr1	20233087	20233109	CAAATAAAAACCAGCTCGCAAAG	90	+
chr1	20236040	20236063	TTTTCAACTCTGGGCAGATTCCTG	56	+
chr1	20236222	20236245	TATTTACTTGGTTAATGAAGGTGG	69	+
chr1	20236999	20237028	CTAGGAGATATTAGAAAGTTAGAATGTATG	1	+
chr1	20238470	20238499	TCCCTCTCTTTACTGTCCTCGTTAGGACTG	56	+
chr1	20238738	20238766	CAGGCTGCCAGCCATCCATGACAATCATG	66	+
chr1	20239152	20239177	TCTTGCCTTATCTATGGAGCTCGATG	66	+
chr1	20239256	20239282	AACCATTTTATTTTTTATTTACCAAAG	98	+
chr1	20297574	20297597	CGCACTAAGTTGGGCATCAATATG	1	+
chr1	20599284	20599300	AGACACTATCTCACATG	1	+
chr1	20652301	20652322	CTACACACCCCTTTCCCCACTG	1	+
chr1	20949577	20949601	AAGAAAGAAAGAGAAAACAAAGAAT	1	+
chr1	20976968	20976990	CCTCTGGGGTGAACATATTCTAG	72	+
chr1	21004992	21005011	TCCAAAAAAACATGCAGAAG	1	+
chr1	21197900	21197925	ATAACCAAGAAGGCCTCCAGACACTG	65	+
chr1	21762881	21762902	CAATAAACGGGAGGCCTCAGCG	1	+
chr1	21773836	21773861	TCCTAAATCCCCAATACAGCGTCATG	73	+
chr1	21875050	21875068	AACCGGAAGAATAATCATG	1	+
chr1	22354840	22354863	AAAAGTGACTGCATCATGGGGCTG	1	+
chr1	22416884	22416910	TAACACAAACATCATTTTACTCTTATG	95	+
chr1	22418704	22418721	TGGGTGGAGCCCATCTTG	16	+
chr1	22418925	22418946	TTAGCATAGATTTGCAGCTCAG	16	+
chr1	22420239	22420263	ATACCTGGATCATGTGATACCCTGG	71	+
chr1	22420346	22420366	CTTGACATGATATGGCTCTAG	48	+
chr1	22420462	22420485	AACAAGGATGATGGGGATTGATTG	1	+
chr1	22432494	22432517	AAACACTACTGTGCGCCAAATTCG	1	+
chr1	22441121	22441141	GGGGGATTAGCTCAGCTGGGC	35	+
chr1	22470250	22470279	ACGGGGCCTCCCCAGCTTTGGGCAGCTTGG	30	+
chr1	22476658	22476681	TCAGGGCAGGTCCTTTTGCATTCG	1	+
chr1	22492110	22492132	TTTTAACTGGGGGTGGCGTCATG	38	+
chr1	22499778	22499799	AATCTCTGGCCACCAGGCCAAG	54	+
chr1	22500900	22500925	TCTAGGGGGAACTCTTAGTATGATGG	1	+
chr1	22512348	22512371	TATTAGATGGGAGCCATTATCCTG	1	+
chr1	22535982	22536009	AACGAAGTGTGAGGGAGTTGTGTGGATG	1	+
chr1	22555600	22555628	GGGAAGGTGGGGGCTTGATGGGGAATTAG	1	+
chr1	22799585	22799605	ATAATAATTAGATGTGATTTG	1	+
chr1	23355611	23355630	TCCTATCATTTAAAAAAAAG	14	+
chr1	23377055	23377082	TATATATGGCTTTGATAGAGAATATGGG	1	+
chr1	23383098	23383121	CTAATTTTTTAAAAGAGTATGGGG	1	+
chr1	23696747	23696774	GGCTGGTCCGATGGTAGTGGGTTACCAG	2341	+
chr1	24019167	24019187	TGTTGGGGAGAGTGGAGACAG	34	+
chr1	24020301	24020347	ATACACTGTCAGATCCTTTGGCATCCGGAGAAATGAAAAGATTGCTG	254	+
chr1	24021170	24021192	AAAAAACAACTTCTCAGATACTG	59	+
chr1	24021205	24021250	TTGGGATCCAGGAACACATCGATCTGGGTATCAAATATGACCCAAG	152	+
chr1	24021686	24021715	GGTTTGCTCAGGAAGGGGGTTTTAACATAG	1	+
chr1	24022307	24022332	TCAGCATCGCAGACAAGAAGCGCAGG	53	+
chr1	24022341	24022364	CATTGGGGCCAAACACAGAATCAG	49	+
chr1	24022479	24022506	TACTATTTGCTGGGTATCTTCTTTAAAG	1	+
chr1	24022875	24022896	TATCCAAAAGAGCAATAAAAAG	79	+
chr1	24024813	24024834	TGCTGGGTGTGGAGAACAAATG	54	+
chr1	24041715	24041740	AACACAGGGAGACACTTAAATTTGTG	1	+
chr1	24044494	24044521	ATACGTGCTACCATTTGGGTGAACCTCG	1	+
chr1	24044725	24044746	ATAAGATGGATACTGGTGATGG	1	+
chr1	24045628	24045654	CAACCCTAAGCCCATACCCCTTTCTAG	82	+
chr1	24049212	24049237	ATATGGGGACTTCGTGTTGGGATCAG	2	+
chr1	24055665	24055688	ATATTCATTAACTCACATATTTGG	1	+
chr1	24068394	24068422	TAAAAGTATTTGCTACGCAGAGGAGGGAG	1	+
chr1	24068589	24068615	ATTCAAAGTTGGACAGGTCGGTTACTG	1	+
chr1	24072098	24072120	AAAATGTTGGGAGATCATTTTTG	1	+
chr1	24077579	24077597	TCACCAACTTACTCTTCAG	26	+
chr1	24077598	24077624	ACCCTGAGTCTTCTGATTATGGCCATG	69	+
chr1	24078190	24078215	TTCTAACAACCTAAAGACTCCAGAAG	152	+
chr1	24078245	24078266	TCACTGGGCTCCCTCCCTAAAG	15	+
chr1	24078311	24078335	TCTTTTGAATCCTACCTCAGCTATG	71	+
chr1	24080900	24080923	TTGGAGAGGTGTACACCTGATCAG	75	+
chr1	24087010	24087039	ACATTTAAAATCCAGCACTTTAATCTCTTG	81	+
chr1	24087850	24087871	TTTCTAGGTGTCTACCACCTTG	25	+
chr1	24087970	24087989	TCTTTAGGCAGGGAGGGAAG	30	+
chr1	24106386	24106406	TTATAATGGGAGAGGATGATG	55	+
chr1	24114072	24114095	TTCTCTAGGGCGCTGTGGAAATTG	63	+
chr1	24121634	24121660	ATAATCGTGTCTCCTGCCTCCACTCAG	78	+
chr1	24155578	24155606	TGAGACCCTGTCTGAAAAAATATAAAAAA	1	+
chr1	24199019	24199037	AACTAGGACAAAAGGTTAG	1	+
chr1	24459303	24459326	CAACACAGTGAGGCCCCGTCTCTC	1	+
chr1	24796340	24796369	TCCACCTCCTCCACCAAAGGAATTAGGAAG	58	+
chr1	24797365	24797393	ATGGGTATCAATTCAACAATATTTATAAG	1	+
chr1	24798802	24798828	TCTTGGGCTGGTTCCTCCCAATCTTTG	51	+
chr1	24866935	24866960	ATTTCTATCTATGCAGATAATACATG	67	+
chr1	24977966	24977989	TCATTCTCGATCTCCCCGTCACAG	68	+
chr1	24982338	24982365	TAAGGGATGGGGAGGATCTTAAAAGCTG	2	+
chr1	24999587	24999611	TATATACAACTTTCAGAGCCTCTTG	64	+
chr1	25002212	25002233	TGATGTAGTATGCCTTTTTTTG	76	+
chr1	25095921	25095950	TTTAACACATGAGAATTAGAGAGATCATTG	1	+
chr1	25166436	25166462	TATGGAGGACATAAAGTTTTCTACACG	263	+
chr1	25167578	25167602	TTATCTTAAAATATACACTCCTAAG	75	+
chr1	25167846	25167871	TACAAGAAATATTTATGTATTTTTTG	1	+
chr1	25168167	25168191	AAACTGATGGGCACCTGATACTCTG	2	+
chr1	25168483	25168502	TTATCCATCCTATATAAAAG	122	+
chr1	25168834	25168866	ACTTTCTACGTACTACTCCAAAGACTGTGATTG	198	+
chr1	25169060	25169083	CCTATCATTAATTAGCTTAGTATG	38	+
chr1	25169492	25169513	AGGAAAGAACTACATTCTTCAG	57	+
chr1	25169590	25169615	ATTACACCTGGCCATCCCTCTAAATG	61	+
chr1	25169618	25169637	CTAGGAAGGCATGTCTATTG	39	+
chr1	25169971	25169993	TCTGAATGGATCTGTTTTCCAAG	71	+
chr1	25170023	25170043	TTGGAAAGCTCTCTATTCTAG	41	+
chr1	25170544	25170560	GTTTGGGCCACACAAAG	16	+
chr1	25173825	25173848	AAACTGAGGCATGTGGAGGTTAAG	2	+
chr1	25177496	25177523	ACTATTTATTCATCCATTCACAAAAACG	1	+
chr1	25206160	25206186	CACTGGAATGATGGGGGCAGAGTCCTG	1	+
chr1	25304528	25304544	AACTGGACCCCCCCGAG	1	+
chr1	25342643	25342663	GGGGCAGACAGAGTCAACAAG	1	+
chr1	25678128	25678149	TATCGAATGGACAAGTCCGAGG	62	+
chr1	25688673	25688691	ATGTAGACAAGAGTTAACT	24	+
chr1	25826304	25826325	AATTTCCTGTTAATTGGCATGT	1	+
chr1	26110239	26110257	AACCACTCAGACAGCTCCG	24	+
chr1	26142853	26142877	CTATCTGGGGAAGTTTACTGTGAAG	78	+
chr1	26144553	26144577	CCTGGGCTTTCTGAGGCCTTATCTG	65	+
chr1	26160377	26160397	ACAGGTCAAACTAGACTCTGG	31	+
chr1	26162057	26162085	ACTATCTCCAGCACAGTCTGGAGTATCAG	93	+
chr1	26162248	26162270	CTAGCTGGGTCGCATTTTTCTTG	56	+
chr1	26448833	26448850	AACTCTTGGGGAGTTATG	30	+
chr1	26448943	26448963	AATGGGCGAATGAAACAACTG	18	+
chr1	26449476	26449501	TATATATTTATGTATATGTAAGTATG	1	+
chr1	26449881	26449906	CATTTATTTAACCAACTATACCACTG	65	+
chr1	26450205	26450230	ATCACCTTTATCTAAAGTGGGAGAAG	91	+
chr1	26450641	26450663	TTTCAAATGTGTTCAGAGGAAAT	51	+
chr1	26451067	26451088	TTTCCTAAGCGCATAGTTTTTG	41	+
chr1	26561814	26561839	TTATAGTGATCTGGTGGTTTTGTATG	3934	+
chr1	26582587	26582614	AAACGTATTTATACGTCACTAGGCTAAG	103	+
chr1	26594987	26595006	ATAAACATATCAATAATTTG	37	+
chr1	26762767	26762791	GTAGTCCCAGCTACTTGGGGAATTG	87	+
chr1	26800155	26800180	TACCTGTCCTATTTCTAACTTTCTCG	75	+
chr1	26801976	26802009	TTTTTATGTCCTCTTCTCCCTTTCCATCGTTCAG	330	+
chr1	26803074	26803097	AATTTGCTTTCACAGACCTGGCTG	1	+
chr1	26840405	26840434	CTGGGCACTTTGGGAGGCTGAGGAGGGCAG	1	+
chr1	26856189	26856209	CTCCGGCTCCGCCCCCGCGCA	1	+
chr1	26866712	26866737	AAACAATCTGAGAGTGGAGCATATTG	1	+
chr1	26868195	26868220	TGGAGGCACGCTGGGAGATGTGTCTG	1	+
chr1	27024946	27024972	AGGAGGGAGGTTTAAGTAGCAATACTG	1	+
chr1	27043557	27043573	GTGGTTGGTATTGCCCC	10	+
chr1	27087918	27087947	CATCATGCATCCTTCCATGAACCAATCAAG	81	+
chr1	27099445	27099473	CCAAATAAGGATCCTTATGGCAGCATGAG	20	+
chr1	27101268	27101296	CCCCCCAGGGCCCCGCCTATCATGGCGTG	27	+
chr1	27105044	27105070	CTTGGAGAAGAGAGCCATGAACATCTG	53	+
chr1	27107153	27107175	AATCACGGCTGTTGGACATCTCG	27	+
chr1	27174260	27174283	CCCCCTGGGCTCAAGTGATCCTCA	1	+
chr1	27178674	27178695	AAAGGAGTGTGTGGCCAAATAA	63	+
chr1	27181293	27181314	TTTATTCCAAGAGACCTTCTGG	43	+
chr1	27250999	27251019	CCCCGACACAGTGCCTCTCAG	28	+
chr1	27269229	27269258	CCCAATTACCGCTGGACCCAGACCCTGTCG	81	+
chr1	27269464	27269488	ATCATTGATGGGGAGCTCTACAATG	99	+
chr1	27272946	27272966	CTGCTGGGAACTGGGAGTTTG	24	+
chr1	27273003	27273028	CATCCTTGCCCCTCTCTGGGCCTCAG	69	+
chr1	27279850	27279871	TTCCTCCAAAAATTAAACATCG	52	+
chr1	27428402	27428421	AGTCCTGGGGTGGGTGCCGA	15	+
chr1	27534040	27534064	ACTCAAAACCATCATCAGCACCAAG	1	+
chr1	27534169	27534192	AAAAAGGGGGTTCTCTTCCCAAAG	2	+
chr1	27634679	27634707	GCTCCGCTCCCAGGAGAGTGAGGGTGACG	65	+
chr1	27655414	27655442	TTCTCCTTAAACTGGATCAGTCTCTCCAG	110	+
chr1	27719720	27719738	TCTGGGAGGGTGGGGGGTG	1	+
chr1	28004525	28004546	TTAAAATAAAATAATAATAATG	2	+
chr1	28113745	28113772	CAGTAATTTTGGCTAGGGAGAAATAACG	2	+
chr1	28358757	28358780	CTTTTTTCAATTAATAATACACTG	1	+
chr1	28563082	28563102	AACTCCCGGGCCCCAATCCAG	35	+
chr1	28563717	28563744	AATTATCACCATGACACCTGCCATACCG	96	+
chr1	28564510	28564526	AATGGCACATGTCATTG	42	+
chr1	28564539	28564568	TAGACATGGTTCTGGTTTAACTAATATTTG	170	+
chr1	28586426	28586444	TCGGCGACTCGGGCCCCGG	22	+
chr1	28598187	28598205	CCTTCGGGAGGGGGCTGAG	27	+
chr1	28598936	28598965	CTGGCGCATCGGCCATGGCTCATCACCAAG	44	+
chr1	28599971	28599995	AGCCGCTTTGAGCTGGAGAAGTCAG	57	+
chr1	28600623	28600645	ACTTCACTCGGAGAGGGGCTCAG	86	+
chr1	28601498	28601526	AACTATATCCACTGCGTCTTTGGCATCAG	59	+
chr1	28605625	28605653	ATGGGGAGGTGAACCAGCTCCTGGAGCGG	137	+
chr1	28607313	28607332	ACTCCTGAGCAGGACCTGGG	32	+
chr1	28607522	28607551	GGAGCTGGAAGAGCACTTGGAGATCCTAAG	107	+
chr1	28607861	28607883	CTGTTGCCCGAATCCTAGTTCAG	119	+
chr1	28607902	28607922	CCTTTTTCCCTTTTCTCCATG	37	+
chr1	28607923	28607956	CTTAATGGTGTGAGGCGTCAGGAGAGAGGCCAAG	146	+
chr1	28607997	28608017	GAGCCTTTGCTGGTCACATTG	31	+
chr1	28608233	28608258	ATGGCTTAGGTGGCACCATGGCTCAG	41	+
chr1	28608535	28608569	TCCCCTCTCCTGGGGCTTAAGTGGGTTGCTTCCAG	57	+
chr1	28608893	28608915	TTCACTGGGTGGGTAGGGAGTGG	31	+
chr1	28608930	28608957	GTGCAGAAATCTTTGGCTTTGCTACCAG	73	+
chr1	28661495	28661521	TCCACATTTGGGGCCTATCCTTACTTG	95	+
chr1	28661862	28661890	TTTTAAATGTCCCATTTCACCATTGCCAG	91	+
chr1	28826420	28826442	ATTTGGAGGCTGTCTTCTGCCAG	51	+
chr1	28862796	28862825	CTTCATACCCCAGAACCTAACATCCTTCAA	55	+
chr1	28865039	28865065	CAACTATAAGCCAAATATTTGGCTCAG	152	+
chr1	28865391	28865417	TACAGTGGCTGAGAAAATAGGATATAG	139	+
chr1	28865449	28865476	AGGGAGAACAAAATCTTTTAACATTTTG	65	+
chr1	28867257	28867279	TACTTATTTAACCATCATTATTT	65	+
chr1	28870305	28870334	CCCTACAGGGCCTGTGGGTTTTACTCCACG	43	+
chr1	28909795	28909815	CAATAGTCTCTTATCTCCCAG	40	+
chr1	28975208	28975228	TATTTGGGCAGCTGGTGATCG	32	+
chr1	28975233	28975254	TCCCGGCGCCCTTTCTTTACTG	12	+
chr1	28975286	28975309	AGTAAGTGGTGCTTTTTGTAACTG	1	+
chr1	29010125	29010152	ATGGCTAATGCAGAAGTGAGTGTCCCAG	44	+
chr1	29023136	29023160	TATTCCTAGGAGAGTTTTTTAAAAG	2	+
chr1	29041355	29041374	TCCCACTCATTTCCACATAG	25	+
chr1	29042718	29042739	CTAGGACCAGTCCATTCATTTG	45	+
chr1	29043222	29043249	AAATGTACCAGGAATGTCAATAATAATG	92	+
chr1	29069919	29069944	ATCTACTCCTTCAGAACCCCACCCAG	72	+
chr1	29076411	29076437	TCATTGGTATTAAATGGGACCAGTAGG	1	+
chr1	29096244	29096267	CCATTAATCACTTCTCAATAAACG	64	+
chr1	29101372	29101390	CTCAAAACATACTAAAAAA	1	+
chr1	29174825	29174846	AATTTGAGGGAACTGAATTCAG	55	+
chr1	29196621	29196641	ACACACAGTAGTTATCTACTG	37	+
chr1	29293908	29293932	AATCTGTTTGGGAGAGGATGTCTAG	70	+
chr1	29314113	29314147	CTTCTAATGGAGACACTCCTACACATGAAGACTTG	137	+
chr1	29443261	29443283	AACTTGGCAATGGGACTAGGAAG	38	+
chr1	29606190	29606208	CCCAGCCTCTTCGGAGGTG	18	+
chr1	29824831	29824849	TCACTGTGGCCCAGGGCGG	1	+
chr1	30039109	30039132	TATTCTCTCTCTTGGATACTCCTG	58	+
chr1	30204436	30204454	CCCCAACTCCTCCTTCATG	2	+
chr1	30412199	30412217	CTCCCCACATCACCAGGAG	26	+
chr1	30413846	30413863	CCAGCTCTGCACACAAAG	15	+
chr1	31263784	31263798	TACTGTCTGACGATC	1	+
chr1	31782986	31783012	CTCTCTACACTATTTTCCAAGGAGAGG	161	+
chr1	31803493	31803521	ATGTAGGAGACCTGATAAACTCATATTTG	92	+
chr1	31803867	31803890	ACTGAAGAGATGGGAGCACTCAAG	1	+
chr1	31842196	31842217	CACTCTCCATTCCCCACCCCTG	13	+
chr1	31847829	31847856	CATGGAGCCTTGGTGATCTCACTGTTGG	1	+
chr1	32481309	32481337	TTACTGTTGGTTTGGGATGTATGAATTCT	66	+
chr1	32495910	32495933	ATTCAGAAAGGAGACTCAAAAAAG	62	+
chr1	32495947	32495972	ATTACTTGGATTTATTTTCTCATAAG	124	+
chr1	32504008	32504033	ATTCTACAGTAGGCATTAACATTTTG	101	+
chr1	32508707	32508729	ATTTAAAATCACAAACATTAACG	191	+
chr1	32508756	32508778	AGCTCAGACGTCTCTAAAAAATG	71	+
chr1	32508920	32508942	ACTTTTTCATTACGTGGGTTTTG	1	+
chr1	32508959	32508981	ATACTGTGTTGAGAGATACTTAG	79	+
chr1	32508982	32509000	AGGGAGGGAGTAGGTTTTG	1	+
chr1	32561311	32561335	GGGTCCAGGACAAGGCTTGGCAGAG	28	+
chr1	32567660	32567684	GGGTCAGTGGATGAGGGAGAAAAAG	1	+
chr1	32568169	32568190	CAACTACTATGCCTTCTTCAAG	49	+
chr1	32592878	32592896	TTGATGGAGTTTGAGGGTG	1	+
chr1	32610041	32610064	AATAAGGGAGAAATCGTATAAAAG	1	+
chr1	32622506	32622529	ATAGTCTTCTCATGGACTCTTATG	56	+
chr1	32622968	32622989	ATGGTGGAGATGCTCTTTTCTG	65	+
chr1	32636799	32636819	AGGACTAAGGTAATCAATTTG	59	+
chr1	32637089	32637112	ATTGCTCTTCCCAAGAGCCACAAG	43	+
chr1	32637227	32637251	TTGGGGGATCCTCCTCACTCTCCTG	35	+
chr1	32637740	32637760	ACTGTGAGGAAGACCAAAAAG	50	+
chr1	32637827	32637856	ACCACCACCTGGGACCAACCTTCAGCTCTG	65	+
chr1	32638481	32638503	CCCTTCTGCTTATAGACCTAAAG	74	+
chr1	32638995	32639015	ATGTTTTTGGTGATCTGGCTG	1	+
chr1	32639322	32639350	ATTCCATACCCTGGCCTAGGCGAGGTAAG	47	+
chr1	32640279	32640302	CCAATTTCCCCCAGGTCCCTGCAG	43	+
chr1	32640787	32640806	CAGGTCTGGGCTATGTGCAG	19	+
chr1	32640937	32640963	TCCACATTAGCTCGTACCTGAACCCTG	50	+
chr1	32640970	32640990	AATGCCAGCCCTGTTCTCCTG	36	+
chr1	32641037	32641057	CTCTCAGAGATCCTAACACTG	49	+
chr1	32641541	32641568	TAAAAAAATAAAAAAAATAAGCCAGGTG	118	+
chr1	32657780	32657807	TGGTACACATGGGAGTCCATCATATCAG	1	+
chr1	32659901	32659926	TTAATGCTGTTCTCTCCCCATGGGAG	109	+
chr1	32661818	32661840	TACCTGTGGGTTTCAGTCCTGAG	61	+
chr1	32662084	32662109	ACTGGGCCCCAGAAATCCATAAAATG	83	+
chr1	32662350	32662371	TCCCTTCATCTTCCATACCTAG	46	+
chr1	32672695	32672714	CAACAGGCCATCAATAGCCG	32	+
chr1	32691891	32691911	TTTTTTGACCTGCGGGATCCG	18	+
chr1	32692063	32692082	TGGGGACCCCTGGGGGAGTG	37	+
chr1	32694335	32694360	ACTCCACAACTCTTGAACATCAGAAG	132	+
chr1	32696566	32696593	TCAAGGGTCACTTTGGACCTATCAACAG	85	+
chr1	32696833	32696860	CCTGTAATCCCACCACTTTTTTTTTAAG	165	+
chr1	32697056	32697076	CACTCCATCCTGAGCCACAAG	47	+
chr1	32697138	32697165	ATTCTCACAGAAGGTTTTGAACTCTAAG	75	+
chr1	32797315	32797337	CACCTGGGGTCCAAATGCAGGCG	32	+
chr1	32844425	32844443	AACAATTCCGGGGGCCCTG	29	+
chr1	32925234	32925254	TCTTACATGCTGGGAGGCAAG	2	+
chr1	32958308	32958327	TTATCAAACAATTATTTATG	53	+
chr1	33058807	33058826	GTCAGAATGTCATAGAAGTG	30	+
chr1	33066532	33066552	AAACAACCTGTCATTACTCTG	2	+
chr1	33071501	33071521	TATGTGGATACATTCTATATG	1	+
chr1	33134904	33134928	CCTTTCTTTCAATCCTTATAGTGAG	67	+
chr1	33138393	33138413	TTATTCATGGTGGTCATACTG	43	+
chr1	33142431	33142459	TTCCTTGGGAGGCTGAAGTGGGAGGCTAG	1	+
chr1	33145483	33145507	ATTCAACAAAGCCACAGACTTAACG	85	+
chr1	33149960	33149977	TTCTTCCATTTCCTCCAG	35	+
chr1	33151734	33151755	TAAAATATGTCAAAAATATTTG	61	+
chr1	33239519	33239539	TTCCACTGGGGGCAGCTAACG	38	+
chr1	33248947	33248973	CGTCGCCCAGGCTGGGGTGCAGTGGCG	1	+
chr1	33291765	33291791	CCCCATTTTCTTGGGATTCCTTGGATG	96	+
chr1	33292512	33292532	TTTCCACCTCATCAAACAAAG	38	+
chr1	33308130	33308158	TTGGTGGGATTTCCATTGGGATTGTATTG	94	+
chr1	33321274	33321296	CACATATCACCATAATACCTATG	58	+
chr1	33321616	33321635	CTCCCAGACTTCTCGTACAG	44	+
chr1	33322021	33322039	TCAATCTTCCATAAGGAAG	37	+
chr1	33324501	33324524	TAGGCTTCGATGGAGGGTTATTTG	2	+
chr1	33353630	33353655	TTTTGTGGCACCTGGGTATATGTAAG	1	+
chr1	33472302	33472326	TTTCTTGAGACGGAGCCTTACCCTG	1	+
chr1	33960353	33960374	CAACCAGAGCTCAAACCTTCTG	99	+
chr1	33976015	33976038	ATTTCTTAGTTCAGGGACACTCTG	82	+
chr1	34804761	34804778	CACTGGACTCCCAGAAAG	24	+
chr1	35289678	35289696	ACTAATCCAATATACCCAG	23	+
chr1	35563674	35563702	TTTCTCTTCACCTTTACTCTTTTCATTTG	87	+
chr1	35574751	35574772	TAAATGGGACTACAGGCGCACG	1	+
chr1	35579517	35579544	ACTATCAAAACTTATCTGCAGCAAATTG	1	+
chr1	35794894	35794912	GTGATGTGGATTTTTAAAG	1	+
chr1	35810242	35810262	TTAAATATTAAACTCACTTTG	1	+
chr1	35838405	35838427	TTTCAGATACTGGGAGCATTTTG	1	+
chr1	35893631	35893650	ATTTTATTATATACTTACAG	30	+
chr1	35916528	35916547	CTTTTTGGACCCCTTCCTTG	1	+
chr1	35963128	35963149	TTTTTATGGTGATGGTTTTATA	1	+
chr1	35987462	35987482	TATCTGGGACGCTGAGGCAAG	1	+
chr1	36024263	36024287	TCCGGATAATCGAACTTCACCCATG	36	+
chr1	36031701	36031727	GTCCACGTCCTTTAAATTGGCCCTTTG	64	+
chr1	36031805	36031833	ACCCAGGGTCTGAACTGCCTCCATCCTAG	57	+
chr1	36358716	36358738	ATCCCTGGGGAAGGGAAGGATCG	53	+
chr1	36384686	36384710	CTTTGGGATGACAACCGTTTCACAG	81	+
chr1	36432648	36432674	CCAATCCACTTCCTGTGGCAACTACAG	72	+
chr1	36454983	36455006	AAATTGGGAGATATCTTACAATTG	1	+
chr1	36559177	36559201	CTGGTGCTGGGTCTCTGGTTTGCTG	42	+
chr1	36645550	36645577	CTCCACCAACGGACCCTCTGGGGACAAG	73	+
chr1	36729393	36729415	CTTACACTGGGGATGTTTTGATG	2	+
chr1	36752801	36752827	ACTGGCTCCACATATGGCTCATCTCAG	56	+
chr1	36754893	36754920	TTCCACAAGGAGGAGATGGATGATCAAG	80	+
chr1	36769529	36769553	TTCAGTGGGGAGGAAGGGGAGATTG	81	+
chr1	36769771	36769795	TGGCGCTGTCTCCCACTGGACAGAG	23	+
chr1	36770469	36770492	AATTCTATTATCTTTACAAATATG	62	+
chr1	36770955	36770974	TAAACGGGTTCTGTTCATTG	33	+
chr1	36806035	36806055	GCAGGAGGGGCCTCAGGGCCC	1	+
chr1	37258606	37258626	TCTTGCTTCTGGGGACTGGTG	1	+
chr1	38010974	38010995	TCTCCTTTACCTTTTCTATAAG	1	+
chr1	38174680	38174703	TGGGACTTAGGGATCTTTCACCTG	59	+
chr1	38174840	38174859	AAGGGAACTGTAGGGCCCAG	22	+
chr1	38265284	38265312	CAAGAGCCTCCCACTCTTTTATATCTACG	63	+
chr1	38265490	38265515	GTTTCTCCTTTGGTTCTTCCCATCAG	67	+
chr1	38267604	38267627	CTTATTTACCAATAAACTAATACG	80	+
chr1	38270205	38270233	TCTTAAAACAGAAGGCACTTTCCTCTAAG	82	+
chr1	38274848	38274873	GCTGGTACTTGGCTCTCAGCCTGGAG	35	+
chr1	38274940	38274966	AAATGCAGCCAATGAATACCCAGTCTG	58	+
chr1	38275018	38275038	CTATGGGGGATCCAGGTGGTG	35	+
chr1	38325304	38325320	CCGGAGGAAGGTGGGGA	2	+
chr1	38483380	38483403	AAGAAGGCTCTTGAAAAAAATCCA	67	+
chr1	38484129	38484157	ATTTTAGGATGGAGTACATATTATTAAGG	2	+
chr1	38484982	38485010	TCTTTAATAGGCCCAGGATAGAGACCTTG	102	+
chr1	38539364	38539388	AAGCCGTAGTCATGGAGAAACACAG	1	+
chr1	38564363	38564389	GTGAGGGTGGATATGGGAGGCTCCCCG	1	+
chr1	38572114	38572135	AGTTAAAAGGATGGGGATTTTG	2	+
chr1	39176495	39176513	CAAACTCTATGGAAGCGCA	24	+
chr1	39389847	39389865	ATTCAAGGGATCCTCCCTG	5	+
chr1	39460565	39460590	CTGGTCAGGCTGGTCTCAAACACCTG	1	+
chr1	39466696	39466721	CATAATATGTGAGCGCCTCTTAAAAG	77	+
chr1	39469958	39469979	ATTTTCCAAACAAAAATACCTG	52	+
chr1	39469999	39470025	TATGCCTTCAGTGGCATTCAACAAATG	59	+
chr1	39470410	39470439	CCATTGACACATGGACTCTGCCTGGGCATG	51	+
chr1	39471076	39471095	CAACCCCCTGCCCGAAGTCG	21	+
chr1	39472491	39472512	TAAGTGTCCATCCTTGGGTCAG	53	+
chr1	39494527	39494548	CACATGGAATCGGTTATACTCG	55	+
chr1	39500078	39500105	TACCATCAGGAAGCAGCGGGATAAGCTG	52	+
chr1	39595591	39595616	AGAGGAAAGGAAATGGAGTTTGATGG	1	+
chr1	39694952	39694973	TCAAGGCCGAAAAGAAGGATGT	1	+
chr1	39726423	39726444	AAAACCCCATGAATTTTTACTG	1	+
chr1	39763403	39763423	CTCCAGGACTCCATGGTGGGT	19	+
chr1	39787743	39787771	AATACTGGTTCAGGGATTAGAAATCTAAG	1	+
chr1	39793325	39793351	ATCACAGGGCAGTAACATACTCCCTTG	42	+
chr1	39817221	39817245	AGTATTATTATGGGGAGAAAAAAAG	1	+
chr1	39876076	39876096	CAAATTGACCAGGGGTCAAAG	34	+
chr1	39877399	39877422	AATCAAATCTCTTCTGAAGGGCTG	62	+
chr1	39877461	39877483	TCATTTTTCAGGGGCTGCCTTAG	52	+
chr1	39901318	39901346	AAGGGGAAATGGTGGAAGAAAAATACCAG	98	+
chr1	39924361	39924383	TATGAAATTACGAGGTGGTTAAG	1	+
chr1	39971247	39971263	CCCCACACACTTCTGTG	19	+
chr1	40146157	40146174	TTTCACCAGAAGATTTAG	1	+
chr1	40205855	40205875	TGGACGACAAAGTTCTTCATG	35	+
chr1	40205906	40205929	ATATTCAGATTCCTCTGGATTATG	149	+
chr1	40206074	40206099	ACAGTGATCTCGATGGAGAAGGAATG	2	+
chr1	40207605	40207624	AATCTTAATTCTAACTAAAG	48	+
chr1	40214588	40214606	CCTGTGCACTCATGAAAAG	23	+
chr1	40219068	40219096	CATATCCAGGAAGGAACTGCCAGCCTCAG	84	+
chr1	40219237	40219262	CAGGTGCTCCCCTCCACCATGGGCAG	58	+
chr1	40525767	40525792	TGACTCGCTGCTTGCTGGTCCTGTGG	70	+
chr1	40535879	40535902	AAACAGGTGGCTTACATATACAAG	63	+
chr1	40598458	40598483	ATCCTCAAAAGCCACTGCTTTGCCAG	1	+
chr1	40699427	40699449	AAGGTAGGGAGTTATCTCAATTG	1	+
chr1	40701498	40701521	TGTGTGTCAGAGCTCTTCAACTCA	46	+
chr1	40702882	40702910	ATCAGTGAAACTTGAGGAGTCTGCAACAG	91	+
chr1	40703099	40703123	AATGAAGAGCTAATTGACACACTAG	82	+
chr1	40705245	40705265	AACACAGCCATTCCCCGGGTG	36	+
chr1	40706070	40706089	ACTTATTTCCAACAAAAAAG	38	+
chr1	40706368	40706392	CTAATTAATACATCAAAATATACTG	76	+
chr1	40759346	40759366	TCATAAATATTACTTAATCAG	44	+
chr1	40830560	40830582	ATCCCATGAATCCTTGGCCCAGG	1	+
chr1	40918905	40918932	ACAGGCTTGAGCCACCGGGCCTGGCCTG	1	+
chr1	40932240	40932260	TTCCCCTGGCTATAATGTAAG	1	+
chr1	40981017	40981039	TTTGGGTGACCTCATGGAACTTG	47	+
chr1	41007338	41007360	AGCCATGGATGGTGGAGGGAGCG	29	+
chr1	41013174	41013196	CTAAATCTTATTAAATACTAAAG	74	+
chr1	41015454	41015476	CTTTTTTGAATAAGCATACTGGG	2	+
chr1	41174674	41174695	TGGGAACACTAACAACCCTTTG	56	+
chr1	41204579	41204600	TTCTGGCCTCGGGTCATGGAAG	56	+
chr1	41235460	41235480	TTTTAATAGCATGGACTGTTG	37	+
chr1	41236910	41236934	TCTGGGAACAGCTGCTACCCCCAAG	50	+
chr1	41445447	41445472	CGCGCGTCGCCGGCCCAGCTCTGTCG	33	+
chr1	41462302	41462329	ATGATGGCCTAGAAGCATTTGGAGAGGG	2	+
chr1	41474615	41474644	CATATGGGAAAATATAAAAATGTTATCTTG	1	+
chr1	41840164	41840184	TAGGTGGGGGCACAGTCCTTG	1	+
chr1	41927147	41927164	ACACTTCATACATTACAG	17	+
chr1	42922397	42922418	TGCGCTTCCTGGACAACTTCAG	96	+
chr1	42922681	42922704	TTCACCACTTTGGCGGACTATTTG	66	+
chr1	42922932	42922952	TTTTACCTGGCTGCGGCTGTG	15	+
chr1	42971827	42971852	ACACTGAAGGACAAAATAAGGATGAG	1	+
chr1	43077134	43077154	ACACAAAATATTACTAATATG	57	+
chr1	43092411	43092429	TCAGGGGTTGCCGGTTTTG	1	+
chr1	43167708	43167728	ATTGGAGCTGAAGACCTAAAG	55	+
chr1	43168371	43168394	TCACCTTGGGAGAATTTGTTTCAG	1	+
chr1	43169265	43169289	TCAACTGTTGGTAGCATCTAAACTG	69	+
chr1	43172118	43172140	CTACAGTATCTTTTATTGATACG	84	+
chr1	43185682	43185700	AATTAACCAAGGGCCGGAG	1	+
chr1	43248694	43248715	TGGCTGCTGGCTACCATATTAG	22	+
chr1	43267999	43268019	GAAAATCCGCATAACTCGGTG	51	+
chr1	43587737	43587760	TTTCCATGGGAGAACAGGGACCTG	1	+
chr1	43826245	43826264	AACAGCTATATCCTGTCCAG	26	+
chr1	43826446	43826470	AGCAGAACACCATGTGGCCACACTG	73	+
chr1	43826571	43826599	CTCCTGGAGAGGGTGGCTGGGTTCCTCTG	51	+
chr1	43828776	43828796	CCTCATCCACCAAGGCATCCG	30	+
chr1	44031926	44031944	TTGGGCAGGTGTCCAGATG	27	+
chr1	44057554	44057577	CCCCCTCAGGAGCGGATCATCATG	51	+
chr1	44088017	44088036	GGTAGACTGAGGGATTTTAG	27	+
chr1	44088071	44088091	TATCTGCAGAATGGGCCACTG	33	+
chr1	44129719	44129743	CTCATACGGTGTGGGGACAGCTCTG	2	+
chr1	44168462	44168486	CAAGCCGAGGCAGGCAGATCACCTG	50	+
chr1	44169974	44169995	GAGTTATCAACTCAAGATACCG	1	+
chr1	44170586	44170610	CTCCTGGGGGTTGGCTGGAGATGGG	1	+
chr1	44170952	44170974	TTTGGGGTGGGGGGTGGGACTAG	39	+
chr1	44174947	44174971	TACCTTTGTCCTGTGTGGTGCAAAG	65	+
chr1	44433554	44433580	GCTCCCAGGTTGGAAGAGATACTACTG	63	+
chr1	44437221	44437243	CCTTCTATGTAGGGGGCTCTAAG	71	+
chr1	44437286	44437304	CTCTTGGGGTGGGCACCAG	17	+
chr1	44438503	44438529	CCAATCCCAGTTCCCAGGCTGCAGTTG	83	+
chr1	44442270	44442293	TCTGTGAGGCTGTGGCCATCTACG	44	+
chr1	44443816	44443841	ATTTGGAGGCACTGCAGTCCAGGCCG	55	+
chr1	44443857	44443881	GAGCAGGCTGCTGCTGCTGACTCTG	22	+
chr1	44446086	44446107	TTTTGACGTTTTGCTCCAGTGG	60	+
chr1	44452365	44452390	AATACCTGATGGGAGGTTAACTTTTG	1	+
chr1	44500126	44500145	CTCAGATTCTTCCTTTCTTG	1	+
chr1	44628314	44628333	AAAAGGGGGAAAAGGGAAAG	1	+
chr1	44680511	44680529	TTCCACTGGCGACGTGCAG	17	+
chr1	44813029	44813048	TCTCAAACAAAATTCCACAG	1	+
chr1	44894752	44894773	CACTTTCATTCCTACTCTTCAG	40	+
chr1	44924374	44924399	TTTACATAATGTTTAATTAAATTATG	87	+
chr1	44933890	44933918	CAATAAAACAAGGTATGCCTGTACCGGTG	76	+
chr1	45097787	45097809	CAGCGGCCACGGGGTCCCGTTAG	32	+
chr1	45101798	45101818	ATACGGGCCACCACTCTCCTG	30	+
chr1	45117063	45117083	ACATGGGGCACACGCCCCAAG	30	+
chr1	45117356	45117384	TAAACTACATTTGACATGGATTAAACCAG	114	+
chr1	45221821	45221844	AAAGTGGACTTAACAAAGTATCTG	1	+
chr1	45226333	45226354	CTGAGGGACTCCTTCATTGGGG	35	+
chr1	45233305	45233334	TTTCTGAGACCTCTTTCTACTTTACTGTCT	89	+
chr1	45242413	45242434	TTGGACGTGGGGAATTTCTCCT	44	+
chr1	45243200	45243228	GCCTCATGGGGCTGAAGAACCTGGAGGAG	64	+
chr1	45243826	45243848	TGGGGAGTCGCAGAGATTGAGTG	33	+
chr1	45243927	45243948	CGAGCACAAAGGGGAACGTTTG	57	+
chr1	45243974	45244000	ATGGGAAGCATTGGGTAGAAGAGTCTG	79	+
chr1	45244007	45244031	CCCGTGCTTGGAGTCTTTGTATTTG	1	+
chr1	45244345	45244364	CAAAGGCAAATAAATCCTTG	87	+
chr1	45402350	45402370	TAAAAATGCAAACAAAAACAC	1	+
chr1	45481087	45481114	CTTTATCCTGACATGGACCCAGAACATG	87	+
chr1	45481165	45481191	AACTGAGTGTATACCTTTACCCTCAAG	97	+
chr1	45808086	45808108	ACCCTATTCCTGGAGCTAATCCG	46	+
chr1	45808762	45808783	CTGGTGCCCCCTGGGACCACAG	20	+
chr1	45978246	45978269	TACCTATTTAAGAGGCTGTACATG	80	+
chr1	46034230	46034253	CTTATAGCCCTTTGGGCTCCTCTG	55	+
chr1	46034325	46034345	TATGGCCGATCTCCAGCTCAG	25	+
chr1	46035650	46035670	CTTCCAGCTCTGCAGCTAATG	35	+
chr1	46070613	46070636	AGAAGTATGGAGAGACAGCTAATG	77	+
chr1	46080797	46080815	TTATGGGTACAACTCTCAG	28	+
chr1	46083487	46083508	ATATGAGAAGGCACTTGATGGG	1	+
chr1	46154400	46154424	CATTTTGGTCTGGGGCTCAGGTGGG	1	+
chr1	46159806	46159835	TTTTAAAAATATATATATATAAATACACTG	71	+
chr1	46172045	46172064	GGAGGATTACTTAAGTCCGG	1	+
chr1	46297075	46297098	TAGCAGGTGGGAGGCTAATTTTTG	1	+
chr1	46424263	46424289	TCCTTTTCCCACAGCACTGTTCACTCC	93	+
chr1	46464017	46464042	AGAGCCATGCTTACAGTCCTCCTCCC	1	+
chr1	46476551	46476576	CCTCATTACATCACAATACTTCTACG	36	+
chr1	46738818	46738840	TTGGGAGAACACATTAGTGAGTG	1	+
chr1	46747843	46747869	GGCAGGGCACTGGAGGCCACATTATGG	1	+
chr1	46748485	46748505	ACCTGAGGTCGGGAGCCCAAG	1	+
chr1	46769406	46769424	CTGCTCGTGTTGAATCTAG	34	+
chr1	46781925	46781951	TTAATGTCACTGATGGGGAGGTACAAG	1	+
chr1	46782281	46782301	TCTTCATCATCTGGGCATCAG	41	+
chr1	46782354	46782394	TAAGTTCACATGAACCTCATGGGTTTGGCTTAGGCTGGTAG	157	+
chr1	46782403	46782439	TAATTCGCAATGATTCCATCTAAATAAAAGTTCTATG	358	+
chr1	46818645	46818669	TTACCTCATGGGATGGCAGGAAATG	31	+
chr1	46826949	46826972	CTAGAGTAAGGACTCATTCTATAG	104	+
chr1	46827519	46827541	TATCACCCAATCCCTGAAGCAAG	49	+
chr1	46843553	46843577	TGGGAGACAGCATGTATTTCATGTG	1	+
chr1	46896459	46896483	CATGTCATCAATTGGGAATTTCAAG	1	+
chr1	47834174	47834201	CTGCTTCGTGATGAAAGGAAGAACCCAG	81	+
chr1	47843132	47843153	TTCCTTATACTCTATTATATAG	61	+
chr1	47844419	47844442	CTTATTTTTAAATTATTTCCATTC	90	+
chr1	47883810	47883834	AACCTCCTTGTGAGACATCAATCAG	83	+
chr1	47905358	47905387	TCCCAGCGGAACTCAGGGAGTCTATTTATG	57	+
chr1	48012741	48012755	CAAGCCGATTTTCCG	9	+
chr1	48661163	48661179	ATGGCATATGCCCAAAG	16	+
chr1	49454415	49454430	TTCATAACTCTTCACG	1	+
chr1	50380744	50380761	ACTTAGGACAATTTTAAG	2	+
chr1	50427575	50427593	AAAAATCAACACTAACCAG	24	+
chr1	50792656	50792685	ACCCAGGCTCCAGCTGTGGCTACAACAAAG	1	+
chr1	51435932	51435961	GTCCTTCTGTCAGTCTCCGATGCCATCATG	62	+
chr1	51436311	51436335	TAAGTGGATGCAACTTCTCAAAATG	63	+
chr1	51440280	51440304	TCTAATTAAAACACTTTCAAAACAG	92	+
chr1	51491284	51491309	AGGGCAAAAGGCAGTGGGATAAAAAG	1	+
chr1	51507109	51507138	ATTGTGGGAACATATATGTGTATATACTTG	1	+
chr1	51541415	51541438	AATTTAATTTATGGGAGGAAAATG	1	+
chr1	51702390	51702411	CTTTCTCCTCCCCCAGATCACG	82	+
chr1	51717025	51717040	CCCGTCTACGGCTGCG	6	+
chr1	51725737	51725762	TTTAGTTAATTGGCTGAGGCCCATTG	98	+
chr1	51735688	51735710	CTGACTGAAGAGGAACAAATTAG	14	+
chr1	51736971	51736993	CTTTCATCCTATGAGACTAATTG	78	+
chr1	51737193	51737214	TATGTAAAGCCTTGACCCAATG	44	+
chr1	51737233	51737255	TTTAGATCTTGTTATTGCTCCAG	50	+
chr1	51737441	51737466	TTATAACACTGGCACACACAAAAAAG	77	+
chr1	51737544	51737575	TATTATTATCGTTGGGGCTGGCTCTATGCTTG	143	+
chr1	51737678	51737704	CACTATCCCTTTTCTATAAAAAATAAG	1	+
chr1	51738098	51738126	ACTGACAAAACTAAGCAGGGAGAATAAAG	112	+
chr1	51738243	51738265	ATACTTTAAATCTCTAAGCTTCT	66	+
chr1	51738348	51738367	TACTCAAAGGTGACTTATTG	1	+
chr1	51738493	51738512	TTTTCTACATACAAAACACA	48	+
chr1	51738584	51738607	ACATTCAACTGTAGTATCCATATG	74	+
chr1	51738611	51738635	CTTAAATTTCCTTATGAGCCCCATG	74	+
chr1	51739092	51739112	TTAAATAAAGTTATAATACAG	67	+
chr1	51739396	51739416	AAACAAAAGAATCTTATCCTT	71	+
chr1	52028523	52028542	TTTGACACTGATTCCTTTCG	1	+
chr1	52086807	52086836	TACTCCCATTAACTCCTTCCTCCTCTATTG	1	+
chr1	52135576	52135601	TAAAACTCAAAATATAAATTAAATTG	84	+
chr1	52145666	52145694	ATAAAGGGGGACTATTCTGTATGTGTATG	2	+
chr1	52153755	52153773	TCTCTGTGGGAGTTTTTAG	24	+
chr1	52227747	52227770	TATTTTCTGTTGGAGATATGTTAG	1	+
chr1	52238370	52238395	TTAGACTTGGAATGGATCTTACTAAG	45	+
chr1	52361264	52361285	CCCTTTCTTTTCCCTCTTCCTG	1	+
chr1	52530805	52530825	ATTTTCATCATACTTTTCAAG	58	+
chr1	52535017	52535041	ATCTAGTATACTATATATAACCTGG	1	+
chr1	52553273	52553299	TCATCTTCAACTTTTTATTTCTCCCTG	45	+
chr1	52553744	52553769	CTTACTTTTTGCTATATCAGCATTTG	82	+
chr1	52553873	52553898	CTAGATATCTTTATTTGATATCTAAG	101	+
chr1	52554031	52554052	ACTAAACAAAATAAAATAACAG	81	+
chr1	52554910	52554937	CTACTTATCTAGAGGATCTCTGGCCAAG	85	+
chr1	52555259	52555284	ATAAAAACATTTTGGGGGGGAAATTG	80	+
chr1	52592943	52592971	AAATTAGTGGAGCTGTAATTCGAATTCAG	1	+
chr1	52598406	52598435	TTAATATCTCCGCCCATCTCTTCAGAAAAG	81	+
chr1	52611377	52611399	AAAAACAAAAATCAGGCATTGGG	1	+
chr1	52626743	52626767	AAAGGAGACTACTTTTCCCCACATG	1	+
chr1	52630765	52630789	TATTTTACCACAATAAAAAAAAATC	1	+
chr1	52681390	52681417	TTATAGTTGGGCTACCATAACTTAATGG	1	+
chr1	52693920	52693942	TTTAAAATTTTCTGTAGATACGG	1	+
chr1	52704243	52704272	AATTCCTTAATATGACAGAGCATTTCTCTG	95	+
chr1	52725586	52725610	GGGATTCCATTTTATGGGTATACTG	1	+
chr1	52748221	52748248	TGACCGGGGTATTAAAACTATTTTCATG	1	+
chr1	52812213	52812237	ACTTATGGTCATGTGCTCAGAAATG	69	+
chr1	52828194	52828222	CAGCTGCAAGGGAACCCCTCTACCACCAG	61	+
chr1	52870380	52870402	CATTAAAGGATCCGACGGAAATA	55	+
chr1	52882410	52882433	ATATCTGTATGTGGAAGGATTAAG	84	+
chr1	52885735	52885763	GTCAGGATGGTCTCAGATCTTATAACAAG	104	+
chr1	52885947	52885973	AATCAAATTAAGGACTTAGGAACAAAG	85	+
chr1	52891774	52891801	AATCAATTATATCTTGGCCTGGAAGGAG	66	+
chr1	53139242	53139261	ACTTAACAAAAACTCACCAG	8	+
chr1	53237189	53237212	GTAGTTCGGGAACTCAAACATCTG	65	+
chr1	53237274	53237298	AACAAAAAGACATCCTACCTAACCT	1	+
chr1	53256821	53256847	TTTTGGTACAGACAGGGTTTCACCACG	1	+
chr1	53288717	53288744	TTTGTTAGTTCACTGATGACATTTTTTG	1	+
chr1	53290427	53290456	AAGGTCCTGAATCTGGCTAAAATACAGTGG	66	+
chr1	53320255	53320274	TCCCTCAGGAAGTAGCCGAG	17	+
chr1	53326505	53326528	ACATTTTCAATGGAGGTAACCATG	67	+
chr1	53329806	53329826	AAAAATTTCCCCCATTACCAG	56	+
chr1	53346783	53346801	TGTATTCTAGTTCATCCAG	33	+
chr1	53361708	53361729	CAAGTAACTGGCAGAGACTGGG	1	+
chr1	53460968	53460987	AACACTGATGAGACCTACTG	49	+
chr1	53461755	53461779	CCCCTTTTCTCTACCTCAGAATTTG	1	+
chr1	53513535	53513558	AAGGCTGACTGCACAATCACAATG	60	+
chr1	53516361	53516389	CAACGCTAAGCTCTGAAGAACTCCCTTTG	68	+
chr1	53516422	53516444	ATATATATCCATACATTTTATTG	118	+
chr1	53516749	53516770	AGTTTTCCTTGGGAGAACTAAG	68	+
chr1	53676288	53676310	CCTGAGGAAAGTGGACTCGGCAG	32	+
chr1	54142483	54142501	CCCATCAGCCTCATTTCAG	1	+
chr1	54327703	54327719	CTTAGGGCCATTCCTTG	1	+
chr1	54433807	54433831	TAATTTTTTCAAATAAACATTTTTG	78	+
chr1	54555437	54555459	TACTTACTTTTTTTAAAATAAAG	1	+
chr1	54572313	54572339	ACATGGGAACATCACTGAGACATATTG	107	+
chr1	54670768	54670786	GATCCAAGGAACCACATAG	30	+
chr1	54681937	54681958	AATTTGGCCTGGGTGGACTCAG	40	+
chr1	54683915	54683938	CTGCGTGAGCGGAGGACCCCTCTG	38	+
chr1	54758228	54758247	CCCTCTGAGGACCCCTGCTG	22	+
chr1	54814463	54814482	GCAAGGCCAAGGCCTTGGAA	1	+
chr1	54900301	54900326	ATAATAACAACAACAACAATAATAAA	1	+
chr1	55191795	55191819	AACTATAAGTGGGATAAACTTAAAG	1	+
chr1	55207528	55207552	AACTTTTGTGGAGTTTGACACCTTA	63	+
chr1	55277870	55277891	CCCAGGGGTTGAAGGGTGTTAG	1	+
chr1	55631712	55631738	TGTTTATGGGGCACACGAGATGTTTTG	1	+
chr1	55836728	55836749	TTGCTTTTTGATTCTTTGCTGT	1	+
chr1	55916564	55916581	TACCTGGGGAGTTGTAAG	1	+
chr1	56071685	56071704	TTTAGTGGGTAGGACAAATG	1	+
chr1	56907511	56907528	CCTGATTGGGTGATGTTG	19	+
chr1	57134384	57134406	AATTACTATGGGATGATGTACAG	2	+
chr1	57135428	57135452	CATATAGTAGTTACCTTAAAAAATG	2	+
chr1	57171863	57171888	CTATCTTTTGGACTTTAAAAGCATTG	66	+
chr1	57176448	57176472	AAACAAGATTACTTGTTAAAAAAAA	98	+
chr1	57178942	57178970	AATCAGGCTGGGTCTAGAAGAGTTATCAG	70	+
chr1	57293035	57293062	TTTTTTTTTTTTTTTTTTAATAAACATG	1	+
chr1	57884368	57884387	TTTATGAGACTCCCCCACTG	1	+
chr1	59386136	59386160	TTAACGGGTGCGGCACACCAGCATG	1	+
chr1	60330837	60330857	AAAAACTCACAGAGGTCCATG	5	+
chr1	60852075	60852094	AAAGGGTTTCTTCAAGCATG	1	+
chr1	61104684	61104701	TAAACATTACCCAACTTT	1	+
chr1	61243355	61243380	ACGGTGACGTACAGATGGGGTTTTGG	2	+
chr1	61262339	61262356	ATAATGATCCTCTCTCAG	1	+
chr1	61459766	61459784	AAATCAGAGACACTAATAG	1	+
chr1	61543837	61543862	TCTCTGCAGCTCTGAAGGGGATGGTG	55	+
chr1	61555335	61555357	TTTTGGGGTTCAAATATTTAACG	84	+
chr1	61557274	61557293	ACAACTTGGGGATACTATGG	1	+
chr1	61571251	61571273	TGAGAAGTGCATATTTAGATGGG	1	+
chr1	61576498	61576522	ATTAAAATTGGCAAAAACCAAAAAG	85	+
chr1	61622197	61622223	TTTTATTATACCGGGTAGTTTAAAATG	97	+
chr1	61627472	61627491	TTTGGGTGTTCACTATATTG	52	+
chr1	61660714	61660735	TTTCTCTCACCACCTCTTGTTG	1	+
chr1	61690332	61690356	CTGGTGGTGGGGGACTCTGTCTCAG	2	+
chr1	61727819	61727847	CCTTGAGAGTGCTACAATGGGGAGTTTTG	1	+
chr1	61762634	61762663	TACCTACAGAGGAGGTTCTTACTTATAATG	1	+
chr1	61767849	61767876	TAACATCTCCTAGTTTTAAATGCTCCGG	56	+
chr1	61923372	61923394	TACTTTTTTGTGATTTTTGAATG	80	+
chr1	61925500	61925521	TTTAGGGGAAAGGGATTCTAAG	70	+
chr1	62264307	62264332	TAATTCCAGCACTTCTGGAGGCCAAG	1	+
chr1	62653113	62653141	CTCCTCACCCAGGCTGGAGTGCAGTGGCG	52	+
chr1	62902825	62902844	CGGGCGCAGATGGGCGCCGC	22	+
chr1	62907221	62907247	TACCATTTGTGGGACTGAATAATCTCG	116	+
chr1	62907712	62907733	ATGAAGTGGAGAACAAATTTTG	1	+
chr1	62907867	62907896	TATTATATTTTTGTCCCGGTTTTAAATCTG	79	+
chr1	62910528	62910547	TGGCAGAATTACCTACTAAG	29	+
chr1	62910595	62910623	CATAGAGATGGACAGTATGAGGCATTCTG	108	+
chr1	62910702	62910724	TTAAATTATCCAAGGAACACCAG	59	+
chr1	62910790	62910811	TCCTCCTAAAATAATTCCCAAG	80	+
chr1	62910838	62910858	ACCCTCACAAAAGAAATCAAG	50	+
chr1	62910919	62910947	TAGTCTGGGAAAAATAACAACAAACCAAG	109	+
chr1	62911014	62911035	ATAACACAACTAATGGTTGTGG	40	+
chr1	62913044	62913064	AAATTATTTCAAGGTCAGCTG	1	+
chr1	62914178	62914206	CAATTTCACAATTTGCTTCAGTAGAAAGG	163	+
chr1	62914288	62914311	CCTGAAGTTATAACTATTCATTTG	73	+
chr1	62915844	62915868	TTTCAGATTGGGGTATAACATTTTG	58	+
chr1	62916025	62916048	ATTATTTGCGGTTGTGATGCATAG	105	+
chr1	62916176	62916200	AATGAGGAGGAAGCAAGGGGTGTGG	88	+
chr1	62916333	62916356	TATACAACAAAGCCTCTAATCCTG	80	+
chr1	62916511	62916532	CTTAAAGGAGTATGAGGGGAAG	86	+
chr1	62916564	62916586	TTACTGAAGAGAAGGACTTTCTG	70	+
chr1	62916674	62916703	TATATATTAAACACACCCATACAAACATTG	158	+
chr1	62916828	62916852	ACTCATTTTCCTCAGTAGAGACTAG	78	+
chr1	62916858	62916881	CATTAGCTTCTGGGAACAAACTTG	55	+
chr1	62916888	62916911	TTCTTAATTAAATTATCCAAAACG	194	+
chr1	62917025	62917049	TTCCTGTGGTTTTTCACCCAAGAAG	102	+
chr1	62917090	62917114	AAGCTAAATCCTTGGGCTATGTCAG	132	+
chr1	62917193	62917221	AAAACCTGGACAGTTCGCTTCTACACAAG	105	+
chr1	62918531	62918552	CATAATTATATAAATCATAAAG	60	+
chr1	62942069	62942088	AAAACAACAATTTTCTCCAG	40	+
chr1	63282454	63282473	ACTCATACTACACTTTCTTG	20	+
chr1	63330569	63330596	AAATTTTATGGGAACTCAATTTATTATG	1	+
chr1	63338800	63338817	TTGGATGAATTCTAAAAG	1	+
chr1	63894626	63894647	ACTCCTAATGCCCTCTGTTGTG	38	+
chr1	63915939	63915965	CAACCTACACAATTATTCTCAAAACAG	78	+
chr1	63960735	63960756	CCCCCAAAGCTGGGATTACAGC	1	+
chr1	63984394	63984411	ATCTGGTTGGGGCTACCA	15	+
chr1	64036771	64036799	CAGTAGAAGTGGGACCCAAATCTACAATG	77	+
chr1	64049273	64049298	TCTCATTTCACGTGGGAGGTACTCTG	1	+
chr1	64095233	64095255	AATCAAATTCAATATTTCTAATG	80	+
chr1	64121591	64121613	TAAGGAGGGGTGAACCGGCCCAA	1	+
chr1	64281369	64281391	ATCTGTGGGAGCTTTTCTAATTG	3	+
chr1	64483876	64483896	CTTTCGGACTTAAAAGGTCTG	33	+
chr1	64643146	64643165	CTTTATGGAAGAATTGGGTG	37	+
chr1	64652311	64652328	TTAGTCAGGGGTAGGTTG	1	+
chr1	64986124	64986150	TTTCTGGAGTATGGGCTTCATGCTTAG	1	+
chr1	65016307	65016326	AAAATCTCAAATGGAGAAAG	25	+
chr1	65047118	65047145	TATTTGATGGGAACAATGGAGGAAAAAG	1	+
chr1	65099751	65099772	ACCGTCCGGACTTGCTCACTAG	64	+
chr1	65132367	65132395	CTGAGCAACATAGCGAGACCCTGGCTCTA	3	+
chr1	65141217	65141238	TGGACCGACTCTGTCTCAACTG	35	+
chr1	65157410	65157432	AAACAACAACACAGTCACATTTG	69	+
chr1	65242612	65242633	ACAGGGCAGACTATTTTTATTG	48	+
chr1	65255702	65255727	TATACATTAAATATCTACCTATTTAG	111	+
chr1	65257008	65257032	CTTCCATTCCCTGGAAGTTAGAAGG	61	+
chr1	65264525	65264551	TGATGGTCCAATACATGTATATAATCT	1	+
chr1	65720795	65720819	TCCTCGCCAGGGCCTCAACTCACAG	41	+
chr1	65721904	65721927	TTGTTAGGGAGACTCTGCAGCTTG	1	+
chr1	65855034	65855061	ACTTAACTCCACCATGGGAACATTACTG	58	+
chr1	65878761	65878786	TCACAATTCTGAGGTTTTCGCAGATG	94	+
chr1	65934290	65934319	ACATTTGGTTGGGAGAAGGCTGGAGCCAAG	1	+
chr1	65993346	65993365	CAGTTTGGGAGAGTGAAATG	1	+
chr1	66280251	66280268	ACTCTCGAAAGTTTCCTG	1	+
chr1	67424615	67424637	CAAGATGCCCAGGAAATAATCCG	76	+
chr1	67438592	67438613	TTTGGACAGAGGAAGAGTGTAG	75	+
chr1	67442374	67442398	AAGAAGAAATATAATCTTCATCCTG	90	+
chr1	67447473	67447491	ATCGTCTTCTAGACGAAAG	33	+
chr1	67450534	67450557	AAGCAGTCTCACATGGGAAATTTG	87	+
chr1	67451600	67451626	CTATAATTTTCAAAATTATTTTTGAAG	91	+
chr1	67452072	67452099	TTTTTCTCACACAGGCATACTCCAAATG	88	+
chr1	67453774	67453802	AATATAATAGGCAATATTTACATGGGGTG	2	+
chr1	67662917	67662933	ATAACCAATCAAGAGGG	1	+
chr1	67747204	67747223	TACAATTAAAGGAGAAACTG	1	+
chr1	68019437	68019456	CCTAACTAAAAGGGCCAAAG	1	+
chr1	68031679	68031699	TTACTTTACCACTCTCTAAAG	1	+
chr1	68133241	68133259	TCCCAATATCTTTCTTCTG	1	+
chr1	68151149	68151169	CTCTCCCTGGGCGACCTGCAG	29	+
chr1	68692878	68692895	ACCAGCCCGGCCAACCCG	1	+
chr1	69354605	69354628	TATCAAAAAAATAAATAAAAAAAG	1	+
chr1	69539961	69539979	ACTCCTGGCTGTTACCCTG	18	+
chr1	69756254	69756273	ATTTTAAATAAAAACTTAAG	55	+
chr1	70382334	70382351	TCTTTGTAAATATTCTAG	1	+
chr1	70420178	70420204	ATTTAGTATAGAATTAACTTGCCCAAG	1	+
chr1	70549635	70549654	TCTATTCTCCACTACTAAAG	38	+
chr1	70559946	70559962	CCACCATTTATGTGGAG	13	+
chr1	70687124	70687148	CGCTCTCATCCCCTCCCCCGCGGCG	1	+
chr1	70716326	70716351	GTATGACAGTGAGAAAGAGAAAAAAG	110	+
chr1	70716488	70716514	AATATTGCCTCTGAGGGAGTCCAACTG	175	+
chr1	70716609	70716635	TTATAAAGCTCCTGTTACTCATATTAG	76	+
chr1	70716846	70716869	ATTCATTGCCGTAATAGAGCCATG	35	+
chr1	70717132	70717158	ATTTCAAATAAAACTGTCTTTGGCAGT	1	+
chr1	70717619	70717642	TGCCATGTTGATGTACAGTTTCTG	61	+
chr1	70717833	70717853	CCATCAAAATTGTCAAAAATG	36	+
chr1	70718089	70718113	TAGTGTTTGGGTGGCTGGGGTTAAG	52	+
chr1	70718413	70718434	TCAAAAACAAATTTCACATATG	46	+
chr1	70718495	70718516	CTTTTCTAAAGGGAATCATTTT	50	+
chr1	70853385	70853408	GCACCTTGATCTTGGCTCTCCCAG	1	+
chr1	70880666	70880689	TATTGTGTGGAGCTGTTTTGCCAG	1	+
chr1	70906962	70906989	CTTACTCTAAGGGCAGGATTTACAATAA	46	+
chr1	70909090	70909114	AATTTCCACTTCTATACAACAAAAG	75	+
chr1	70923921	70923950	CTACTCTGCAAATTGCAGATAATTACTCTG	84	+
chr1	70981777	70981798	CTTCCCTCTTATAGCTCCCAGG	52	+
chr1	71550252	71550274	AAAATTTTTCTGGGAGAATTATG	1	+
chr1	72189651	72189673	TTTGGTGTCAAGAGGGAAAAAAA	1	+
chr1	72630218	72630235	TCATTTTACTAATACAAG	20	+
chr1	73105236	73105251	TAAGGAGCTCTTAAAG	17	+
chr1	73175782	73175798	ACTCCACCACATTCACA	10	+
chr1	73374467	73374484	CAACAACTATTTAAATAG	16	+
chr1	73469404	73469424	GGGTGCAGGAACTTTGGGGGT	1	+
chr1	74471002	74471020	TTCCACTTTATACACTACT	1	+
chr1	74473036	74473053	CATATTTTCCATACTCTG	1	+
chr1	75229805	75229835	TTCTGATGTGTCTTGGCCGTAATGTTTCTAG	102	+
chr1	75230021	75230041	TTATCCCTACTTTTTTACCAG	36	+
chr1	75230125	75230148	TTAGATTATTTTGGATACATTTTG	90	+
chr1	75230477	75230498	TTCACATGATGGGAAAAATCAG	80	+
chr1	75230846	75230864	TTAGAACCCACTGATAACA	14	+
chr1	75231974	75232010	ACAGGTCCTTCAGGAAGTACTCCAGAAGAAGGCATTG	101	+
chr1	75528021	75528038	TCTTACCATAAACTAATG	27	+
chr1	76226895	76226921	ATTCTGGTCGTCGAAATACCTATTATG	85	+
chr1	76253876	76253901	AGTTAAGGCCATATGGATGGGGCTGG	1	+
chr1	76257942	76257965	TTTGTGAACGACAATTACCCTCAG	60	+
chr1	76548695	76548714	ACTTCTCTCTGATTTCAAAG	46	+
chr1	76936951	76936967	TCATAAAACACCCACTG	12	+
chr1	77165915	77165936	ACAAAGGTCATCGCAGATAACG	48	+
chr1	77166085	77166110	CACCCGTATCATTTATGGAGGCTCTG	64	+
chr1	77594897	77594923	TCAGGCCATCAAGGGTATGCATATACA	1	+
chr1	78304623	78304652	TGTAGTATTTCATTGTATGAATATACTACG	94	+
chr1	78316102	78316123	TCTATTAAGGGATACAGATTGG	1	+
chr1	78326034	78326060	TCATGGTGAGAATTATCATTAGATCTG	1	+
chr1	78428725	78428751	TATCCTAATTGACAATATTGTATTAAG	2	+
chr1	78446080	78446100	TACTTCAGTTACCAAGTAATG	4	+
chr1	78596667	78596687	AAAAAAAAATTCTCTTTACAG	1	+
chr1	78974176	78974192	CCCTTTACTGCTCCAAG	12	+
chr1	79215506	79215528	CAAAGGGTTATACAATTCCATTA	43	+
chr1	79724013	79724032	TTTTACATAAAAATACCTTG	54	+
chr1	80076499	80076520	ATATTTCTGAATGGGGAAACTC	1	+
chr1	81291940	81291958	AATAACCATACTACATTAG	22	+
chr1	81893031	81893064	TATGGTGGTGGCGGACCAGGATATGGAAACCAAG	114	+
chr1	82302604	82302627	ATGAAGCTGGGCATTTATAACTAG	78	+
chr1	82378373	82378394	CGTGGGAGAATTAATGTTTTAG	1	+
chr1	82382866	82382895	CCCTATTAATTTTCCATATATCCTATACTG	1	+
chr1	82421571	82421590	ACACAGTGGACAACCTTCTG	34	+
chr1	82433772	82433799	ATATTGGTCTACCCAGGGCTGCAAGCTG	82	+
chr1	82454240	82454259	ACAAATAACTATCACAATTT	39	+
chr1	82456923	82456949	AGATGACTCTTGACCTGTGGTTCTCTG	85	+
chr1	82457281	82457301	AAAAGCAGGAGAGATATTCTG	50	+
chr1	82459241	82459263	ATTCAATTTGGAAGCCATCATTG	66	+
chr1	83565536	83565552	CCCTTTCACACAACATG	23	+
chr1	83862130	83862152	GCTGGGGATGCCTCACACTCAGG	1	+
chr1	84545927	84545949	TTACCAAAACAATTCTCCCTTAG	55	+
chr1	84597787	84597810	TATACCACTGGAGAAAAGCCCATG	66	+
chr1	84663478	84663503	TATTTGGCTCCAGAAATAATTCTCAG	68	+
chr1	84702084	84702113	CTAATTATTGTGGTGTACTATATTTGTGAG	1	+
chr1	84945133	84945161	ATTAAAAACAAACAGCGGCGACACTTAAT	52	+
chr1	84955379	84955397	ATTCTCATCACAACATCAG	28	+
chr1	84958737	84958759	CTCTTGCACAATGCAGGTACATG	48	+
chr1	84961722	84961746	ATTACATATTCTTCAGATTTCACAG	67	+
chr1	84961942	84961963	TGAAAAGAAAGTGGGAATTCAG	60	+
chr1	84963225	84963252	AATACTCTTTTCAAAATGGCATTTGCTG	248	+
chr1	84963253	84963279	ATTTCATAAACCTTTCACGTCTGGACG	228	+
chr1	84984879	84984904	AAACTTGGGACAAAAGAAAAAGTATG	1	+
chr1	84999910	84999933	AATGAACACTATTCACATTACCAG	1	+
chr1	85410929	85410948	TGGAAATTTCCATCATTTTG	1	+
chr1	85582974	85582996	TATCTCTGGGAGACATGATAATG	1	+
chr1	85746099	85746118	AATATTACAAACACCCTACG	36	+
chr1	86174248	86174264	TTCTCGTCTCCTTCCTG	1	+
chr1	86400799	86400816	CCTATTTATTAACTAAAG	24	+
chr1	86644951	86644967	CCTGGGAAACCGCTCAG	1	+
chr1	87116836	87116852	ACCCTCACTCCAAAAAG	26	+
chr1	87192680	87192704	TAAGGTTTGGGATCTATCCATATTG	1	+
chr1	87202793	87202817	TACTATTATTATCCATATTTTAAAG	96	+
chr1	87208957	87208984	TATTTATATACAATTAACTCTAAATAAA	109	+
chr1	87209008	87209034	AATGTGTTAAGAGACTGAAAATACCAG	151	+
chr1	87209169	87209194	TTCTACTTTTGAGCCTCAACTTAAAG	96	+
chr1	87210058	87210085	AACAATATGCACACAGTTCTTGCCCCTG	67	+
chr1	87213594	87213622	ATAATTCCATCATCCAGGGAGAACCACTG	109	+
chr1	87250604	87250632	CTATTCACTTGACCCGGAGAACCCCATGA	1	+
chr1	87250793	87250817	AGTTGGCAAGTGTGCGCAGGCCAAG	1	+
chr1	87405130	87405156	ATACTACTTAACCTTTTTTACTCCATG	1	+
chr1	87459394	87459422	CTGTACCTATCACTTGGGAGAGGCCTCAG	2	+
chr1	87504277	87504306	CTTTAAAAAGGAACAAGGAAGGTATTTATG	1	+
chr1	87563878	87563900	CTGTATTCCAGCAGAGCTCTTAG	56	+
chr1	87569204	87569224	ATTTTATCATGTTATTGGAGG	108	+
chr1	87570968	87570989	TTAAAAATCAATTTAAATCATG	75	+
chr1	87573384	87573406	TATCAACTCCTCTTTTCTAATTG	55	+
chr1	87632036	87632059	ATTTTATTTTCTGTAGACATGGGG	1	+
chr1	87794772	87794798	CCCTTAGCCCCCTCCTCCCCTTTCCTG	22	+
chr1	87808191	87808216	TTTTCTTAATGTTGGAGGCCAAAAAA	87	+
chr1	87808853	87808873	TCCCTTTAAACTTTTATTCTG	28	+
chr1	87810665	87810688	AACATTAAGGACTCCATGAACCTG	70	+
chr1	87810735	87810757	ACATCTTGGGGAGGGGGAGGGAG	46	+
chr1	87810816	87810840	CTACCCTCATTAACAATTAGCAGGG	63	+
chr1	87810866	87810890	TTTTACCTTAACAACATTCTATTTG	96	+
chr1	87811197	87811217	TGATATTTTCAGAGACATTTG	70	+
chr1	87811231	87811255	TATTTAAATAATAAAAACTTAAAAG	78	+
chr1	87828292	87828314	TATAGACTCTGGGAGCCAGACTG	1	+
chr1	87836117	87836141	AAATGGGGGATAATCATAGATATTG	2	+
chr1	87855925	87855946	CTTAATTAGGATTACAGAAAAG	86	+
chr1	87863771	87863795	CTATTCTCAGGACAGTCCTACTCAG	60	+
chr1	87891125	87891149	ATATATGGGAGATCTTTAAAATATG	1	+
chr1	87900765	87900789	TTCTAAGAGGGGCACTCTTGGAAAG	1	+
chr1	87988590	87988616	AGCAATCTAGGGGAATGCTGTAATAAG	1	+
chr1	88024476	88024500	ATAAACACATTGGCATTTTCATCTG	1	+
chr1	88278438	88278456	TATTTTTCCTCAGGAAATG	25	+
chr1	88419571	88419591	ATATTTAGGGGCAGTTCACAG	1	+
chr1	88768134	88768149	ATCATACTAATCACAG	17	+
chr1	88818021	88818040	ATTTATAACTACATTCAATG	1	+
chr1	89142315	89142337	CAAAAACTAGCTGGACGCGGTGG	1	+
chr1	89153288	89153317	ATTGGAGATTCATTTTCTTCATCAAAATGC	1	+
chr1	89168315	89168334	AATGCAGATTTCACTACTTG	1	+
chr1	89206762	89206781	ATATCAAGGATCGAATTAAG	22	+
chr1	89271639	89271659	CTTCTTCTCTTGGAGAAATAG	26	+
chr1	89299277	89299301	TACCATTCTAATACTTCTTCAAAAG	45	+
chr1	89465634	89465654	TCTTACCTAACTTCCTAAAAG	1	+
chr1	89636230	89636247	CAAACCAACCAAATCAAG	1	+
chr1	90050127	90050145	TTGTGGCACAATAACATTG	20	+
chr1	90152049	90152074	AATTCCGGCAGTTCTCTGAGCAGCAG	61	+
chr1	90179053	90179074	CAATCATACCATGGCACACTTG	50	+
chr1	90179381	90179403	CTACAGACAAATGCCCATAATCG	59	+
chr1	90180317	90180338	AAACTTAAAACTCTGAAGATTG	44	+
chr1	90182487	90182514	TTTAATAATCTAATTATACAGACCAAAG	79	+
chr1	90184715	90184735	AAAGGGGGGTATATAAATTTG	32	+
chr1	90184770	90184791	TTCCTATGCATGGTTTTTAATG	46	+
chr1	90184863	90184888	ATTTTTATTGGAGCTCAAACTCCATG	94	+
chr1	90228338	90228364	CAGGGAAAGGACGTTGGGAATTTCCGG	1	+
chr1	90231459	90231486	CCAATCAACAAACTCTCATACCCTTTTG	72	+
chr1	90345542	90345558	GGACTGAACTTCAAAAG	1	+
chr1	90352632	90352655	TGGGAGAATAAATGATTAAATATG	1	+
chr1	90364150	90364179	CTAGGATCAGTGAGTGTAAAGGAGAGATCG	1	+
chr1	90364374	90364396	AAATGTTTGTGCAGAAAGGGCTG	1	+
chr1	90400470	90400492	AAGTTAGTCATTCATAATGACGG	53	+
chr1	90401244	90401268	TCCTAGATTGCAAGTGCTCACGTAC	68	+
chr1	90403841	90403866	TTTCCTAAACACTACTTGGGGTTCAG	88	+
chr1	90461964	90461990	AATTAAAGCTTTCATATCTAGGTACAG	1	+
chr1	90463692	90463713	AATACTTATCAGGGCTTTAATG	53	+
chr1	90473043	90473064	AATAGCCTTGACTCTTTCGGAG	55	+
chr1	90486353	90486373	GTTACTGTAGATGATCACATG	29	+
chr1	90493275	90493298	ATTTAAAAGGAGCTTTACATTTCG	88	+
chr1	90539598	90539626	ATATTATTATGATCATCATCATCCCTGTG	3	+
chr1	91440230	91440251	ACTTCTACCACTCTCAAGTCAG	1	+
chr1	91746531	91746549	CTTCTAGGGGATGCTAATG	32	+
chr1	91821542	91821563	TATTTTTAATTAATCTAAATTC	1	+
chr1	91978711	91978739	TTCACAAAACAAATCCCACATAATCACAG	92	+
chr1	91980756	91980785	AAAACACATTTGCTCTTATATGCAAATAAG	90	+
chr1	91990087	91990112	ATTAATAATTTATTTTAACATTTTAG	186	+
chr1	91990219	91990240	ATTTTAGGTGGGTTCCTATTAG	63	+
chr1	92002416	92002440	TGGAGACTGAATACTGGGCTAAAAG	1	+
chr1	92108947	92108965	AACCTGTGGATGAACACTG	22	+
chr1	92109638	92109659	TAAATTATACTCTCACTGTTTG	1	+
chr1	92109873	92109893	TCATGTGTATAAAAAAAAAAG	45	+
chr1	92329896	92329918	AATATTGGGCAATTATTAAAATG	86	+
chr1	92487423	92487442	ATTCATACCTAAAACATTTT	1	+
chr1	92492743	92492764	TAACAGCGAGTCCCTGTCTCTT	2	+
chr1	92557831	92557857	CACCTAATAGTCCTGGCTACTCAGAAG	63	+
chr1	92645990	92646015	TGGCAATGCCTAAAAATCTAAATCAG	106	+
chr1	92789858	92789880	CTGAGGATCAGGGAGTTTTACAG	1	+
chr1	92790201	92790226	TTCCCTAATTCTTCATACAATAAATG	101	+
chr1	92801947	92801971	ATTTACACACAACTTAAAAATCTTG	92	+
chr1	92811415	92811441	AAATATTATACACAAACCTGCGGAATG	103	+
chr1	92853007	92853029	TCAATAAATACATACAATTTAAG	92	+
chr1	93297615	93297638	CGCCGCTGGGCCTGCAGGTCTCTG	1	+
chr1	93297650	93297674	ACGCCGGTCTCTGTTCCGCAGGATG	38	+
chr1	93297913	93297938	GAAGGGTGAGTTTAGTAGACAGCCTG	1	+
chr1	93299072	93299101	ATCCTTTCTACAATTATTTTTTTCTTTCAG	86	+
chr1	93299114	93299146	ATTATTATGCTCGGAAACGCTTGGTGATACAAG	140	+
chr1	93299182	93299201	ATAGTTCGTGTGACAAACAG	201	+
chr1	93300374	93300395	CGCAGCGTATGCACACGAACTG	44	+
chr1	93301824	93301853	CATTGATGGTCAGCCAGGTGCCTTCACCTG	46	+
chr1	93303066	93303095	TACATCGGAAGCACATCATGGGCCAGAATG	59	+
chr1	93307342	93307364	TCCCTTGCTCAGAAGAAGGATCG	2	+
chr1	93307419	93307440	CTAAACCCAGCAATTTTCTATG	87	+
chr1	93309413	93309436	CTATTTTGGCCTTTCTTGGCCATG	85	+
chr1	93318928	93318949	TTCACTGGACTTCAAAAATAAG	1	+
chr1	93401694	93401718	AAACATCATCTCTACTATAAAAAAG	46	+
chr1	93406497	93406518	TCTTTTTCCCACTTTCTAACTG	25	+
chr1	93439537	93439558	TGAATTTGGATCAGATTACCTG	62	+
chr1	93545552	93545580	AATCGGAGGGTGGAATTGTATGGAATTGG	1	+
chr1	93575789	93575814	ACTCTACAGGGGCAGGTAATTCACTG	54	+
chr1	93580602	93580623	AAAAATGGCTCTGTCGGCAGTG	20	+
chr1	93583737	93583764	CCTTTTTGGGAAAGGAAATATTTACAGT	1	+
chr1	93587862	93587885	ATGAAATTCTGCAGTAGTAACTTG	2	+
chr1	93593074	93593101	ACATATCGGTATCTCTGGGAGAATTTAG	1	+
chr1	93602291	93602316	CGGAGAAGAAGAGGTCGTCTTCCAAG	79	+
chr1	93602429	93602449	TTACAACTCAATCATCTAAAG	69	+
chr1	93618588	93618613	AAATCACTCTCTGGTTATCATTATTG	71	+
chr1	93823878	93823907	CCATATGGGGCTATCGTGGGAGATTGCATG	1	+
chr1	93826145	93826170	ATCTAATCAGGCGGGATCTTCTCAGG	84	+
chr1	93826832	93826855	TTTGTGTAGAGGTAAAAACTATAG	89	+
chr1	93826930	93826955	ATTTTTACTCTTTCACTCCAATTCAG	161	+
chr1	93827233	93827256	ATGACATTATTGTCTCCATAATTG	71	+
chr1	93827302	93827324	TTACAACTGATCAGCCCTATATG	46	+
chr1	93849500	93849522	AAATTATAACTTTTTTAACAAAG	69	+
chr1	93904629	93904650	CATTTTCCTCATACCTAATAAG	45	+
chr1	93907430	93907447	ACAAAACACCAAATCTTG	1	+
chr1	93915093	93915122	TCTACTCATAGATTGGGAATCTTAGAACTG	1	+
chr1	93915837	93915865	ATAAACTGTAGAAGAGATGGGAATTTTTG	1	+
chr1	93927370	93927392	ATTACATGGGAGTTAAGAAAAGG	1	+
chr1	93964400	93964423	ATGGGACTTCCATTTTAAGATGGG	1	+
chr1	93965005	93965024	TTTTTATCTTCCTTTTCCAG	51	+
chr1	93982437	93982461	TCATAACCACACCGTTAAATCACCT	1	+
chr1	93993892	93993920	GTTTATACAATGGGTCAGGAATCAGAATG	1	+
chr1	93996373	93996393	CACAATTACAAAACTTTAATG	38	+
chr1	94000435	94000456	CAAATTGTGGCTCTTTGGAAAG	98	+
chr1	94004601	94004623	AACTACTTAAAAACAAACTAATA	63	+
chr1	94038390	94038415	TGCTCTCTCCGTGCCCAGGTGTGTTG	1	+
chr1	94313129	94313158	GGCTCCGTGGCGCAATGGATAGCGCATTGG	136	+
chr1	94313191	94313222	GGGTTCGAGTCCCGGCGGAGTCGTAACGCTTT	101	+
chr1	94422106	94422127	TTGCTGGGGACAAACCTGAGGA	1	+
chr1	94741130	94741152	AAAACACAGGAGAATTCTTCATG	4	+
chr1	94767943	94767965	CCCCCTCTGCTGATGCCCCCACG	26	+
chr1	94944378	94944398	AGTGGGTGTAACAGTTCCAAG	43	+
chr1	95290587	95290607	GTTTGAACCCTACATCATCCA	31	+
chr1	95711436	95711456	TATCTATTCATATTTAACTAG	36	+
chr1	95712488	95712510	TGGGGAGTGGTTAATTGAAATAG	64	+
chr1	95725344	95725371	CTTCAAACAAAACAAAACAAAACCTATG	98	+
chr1	95871448	95871477	CAAACTCAATTCTTGCCTCCCAGAAGAAAG	1	+
chr1	96407034	96407050	AAGTTGCAGGCACCCTG	1	+
chr1	96672770	96672788	ACTTCAAAAAAACAAATTG	35	+
chr1	96912532	96912558	TAGATTCGGGCAAGTCCACCACTTCTG	1	+
chr1	96912997	96913022	TTAAGGAAATCAGCACTTACATTAAG	1	+
chr1	97207680	97207705	TAGTTAATTGGGAGAACATTATAGCT	3	+
chr1	97219905	97219929	ACTTTGTATTATGGGGTTTATTATG	2	+
chr1	97225969	97225995	ATATAACATAGTTGGGAAAATAGTTTG	2	+
chr1	97254637	97254663	TAAGGGGTAGATCACTTTTAGAAAAAT	1	+
chr1	97261629	97261652	TTGGGATTTAAATATTTAAATATA	1	+
chr1	97262630	97262652	TCTTTATGTAATGGGAGGAGATG	1	+
chr1	97279577	97279604	AATGTAGGCATTAGTTAAAATTAACAAG	88	+
chr1	97279747	97279767	TTTGTGGCTGAATATTTTTCG	38	+
chr1	97280012	97280037	CTTTAGTCTTAATTTACCTTGCATTG	60	+
chr1	97280097	97280123	AATAAAAACATGGCTCAGAATCTACAG	88	+
chr1	97286032	97286057	AAAATTACAACCAACTGAACCAGCTG	81	+
chr1	97343436	97343464	TCATCTCAGCTACTGGGAGGCTGAGGCAG	2	+
chr1	97348829	97348856	TCTTATACTCAGCCCTGTAACAACTCTG	96	+
chr1	97394873	97394898	CTATACTTTTTTTTTTTTTTTTTTAG	1	+
chr1	97406156	97406178	GGACATGTATCTTAAAAAATATG	71	+
chr1	98333634	98333653	AAACCACCCAAAAAAAAAAG	12	+
chr1	98797171	98797188	CTGTAGATTCCCACTGAG	1	+
chr1	99666093	99666109	TACACCCCTATCAACAG	1	+
chr1	99928964	99928983	CCAAACACTAGGAAAATATT	1	+
chr1	100279292	100279310	CTCAAAACTCTCCTCAATG	1	+
chr1	100491047	100491067	TAGTCAAATATATTTTCAAAG	60	+
chr1	100521216	100521241	TAATAATTACGTCAGGGTAAATGGGG	1	+
chr1	100535851	100535876	TTAAACAGTACAAACAAAATTCTCAG	1	+
chr1	100548342	100548364	ACTTTTAAACATTATTCACTACT	66	+
chr1	100548401	100548423	TAAGTTGGGGTATTTAGAGCCTG	49	+
chr1	100548516	100548540	AATACATAATCTAAAAATTATATAG	118	+
chr1	100600086	100600104	GACTGGCATTTACCAAAAG	28	+
chr1	100600134	100600160	TTTTGGAATATGGGAGACGTGATTTGT	4	+
chr1	100601847	100601867	ATACATCTTAAAATCCATATG	70	+
chr1	100750825	100750846	CTATTAGCAAATCTTAGACATG	64	+
chr1	100757099	100757127	CACTATTTCATAAATACTATAAAATAATG	73	+
chr1	100765037	100765056	CACTGAGGCAACAATTTCTG	1	+
chr1	100862005	100862032	AAAGAAGGTAATATATGGGAAACTCCTG	1	+
chr1	100933606	100933633	CCGGCCAGGCTCTATTATAGGACCCCAG	26	+
chr1	100984558	100984581	ATCCTGGGGGGCTTTAAAATACAG	1	+
chr1	100985318	100985345	ATCAAAAACTAAAATAAGTGGAATTATG	62	+
chr1	101319543	101319564	CTTTTTCTATTTTCTTTGGGAG	1	+
chr1	101363881	101363906	TAGAGATCTGTTGGGGAGATTACCAG	2	+
chr1	101442753	101442778	CCTTTCACAGAGCCCTCCATTCCAAG	46	+
chr1	101445191	101445210	ATCCTCAAATTTCTACAAAG	43	+
chr1	101447169	101447189	CAATACAACAAATCTATAATG	41	+
chr1	101517471	101517500	CCCTGGGGGAAGACCCAAATAATTTGGTGG	1	+
chr1	101529032	101529053	AAATACATTAAAAGATACAATG	1	+
chr1	101541007	101541033	AAAGCTTCACACTACGAGAGCTCTCAG	89	+
chr1	101552463	101552487	ATCCTCTCATACTGCCACAGCCAAG	80	+
chr1	102454421	102454440	CTAAATACTATTTCAAAAAG	44	+
chr1	102479393	102479410	GTGACCTAAAGAATAATG	24	+
chr1	102732012	102732028	AAATACTACAAACCCTG	1	+
chr1	103664270	103664291	TCATGATTGTTTTGAGAATAAT	1	+
chr1	104347257	104347277	ATTTTAAAATAAAAAAAACTT	56	+
chr1	104514658	104514678	CATTCCACACATTTTTACATG	36	+
chr1	105078401	105078421	TTTTTTTTCTATTTCCCCAAG	1	+
chr1	105131163	105131192	TACAAAGAGGAGCTGGCACCGTTCCTTCTG	1	+
chr1	105381357	105381374	ACATATCCTTCCTACATG	26	+
chr1	105523619	105523636	TCTCTTTACCACACATTG	19	+
chr1	105740008	105740028	AACACTATAAACACCTCTCCC	1	+
chr1	106315653	106315680	AGGCATGGGTTTGAATCCCACTTCTGAC	1	+
chr1	106405154	106405171	CATTCTATTCCACTTACG	1	+
chr1	106435491	106435518	AAATCTGGGTGCTGGAAATGGAAACCTG	146	+
chr1	106435797	106435818	AATAAAGAAACCTGAAGGAAAG	66	+
chr1	106979266	106979283	TTATCCTCTTCATATATG	17	+
chr1	107253291	107253310	TCCTCTTCTCTACCAAAAAG	1	+
chr1	107605125	107605147	CAAAAATATTACTTATCACATAG	76	+
chr1	108029829	108029845	ACCCCAACTGTGGAAAG	6	+
chr1	108251508	108251528	AATACCTCCTCAAAAACTCAG	28	+
chr1	109178113	109178141	TAAAAATCTGTGATCAAGAGGCTCAATAG	119	+
chr1	109180905	109180933	CCACAGAGGTTGACCACTTAGCCAATTTG	75	+
chr1	109181697	109181721	GTGATACAGTATGTGGGTAACCATG	59	+
chr1	109241364	109241390	ATTAAAACCCGACCTAGAAAAATCAAG	74	+
chr1	109241841	109241870	TCATCATCGGGAGGGCCATGGGTCTTCTAG	67	+
chr1	109242161	109242188	AAAGGTCCAAGGAACAGAGAAGTAGGGG	1	+
chr1	109242533	109242558	ATCACAGTGATAGTAAGGACCAGTCA	137	+
chr1	109242841	109242864	ATACATGATGCACAGATTGTTCTT	71	+
chr1	109243301	109243322	TCTACCTCAAAGGGACACTTAG	33	+
chr1	109243531	109243559	CTCAAGCTTCCAAAGCATTTTTATAAATG	78	+
chr1	109243752	109243775	TATTCTGATTACAGAACCATCATG	49	+
chr1	109243783	109243812	AATAAATACTGGATTAAATCCTTTATCCTG	135	+
chr1	109243944	109243969	AAATGCATAGACTGGGATTGGGCATG	72	+
chr1	109294112	109294130	TAACCATCTCATTAATAAG	1	+
chr1	109301731	109301757	TCCAAAGACACATACAATTCTGTCTTA	80	+
chr1	109325107	109325126	AATTCGACATCGACATATTG	45	+
chr1	109335016	109335040	TAACTGTACATATTTATGAGGCATG	1	+
chr1	109432284	109432298	TTACACCGCCATAGC	1	+
chr1	109434647	109434672	TTTATTGGGGCTAGCACTGGTGATGG	1	+
chr1	109474387	109474407	ACAATATACCAAACCACAACG	53	+
chr1	109502367	109502385	CCCCAACTCCTACTCCTGG	1	+
chr1	109638839	109638859	TAAATTTCAACAATTCATACG	44	+
chr1	109639038	109639064	TTTTCTAATAGGGCAAATGTCTCTAAG	107	+
chr1	109639380	109639409	AATCTTTTACAGGTGGAGGAATGGGGATAG	73	+
chr1	109639424	109639451	ATTCAAACTGGCATCACCATAAACCCTG	70	+
chr1	109756598	109756624	GCCCGGGAGGAAAGAAGATGGTGCTGG	32	+
chr1	109757229	109757252	TATCGGAAGCATTTCGGGGCGTTG	109	+
chr1	109757291	109757309	TTCGGAAGGCCATCCCCCG	23	+
chr1	109757342	109757364	TCTTTTCCGTGGTAGATCAAACG	43	+
chr1	109757401	109757418	ACTGAAGCTGTTTAATTG	24	+
chr1	109757445	109757465	ACATTGGCAGAGTTGGGCTAG	59	+
chr1	109757466	109757511	AACCTGGAACTGCCGGATCTTGGAGTCATATCGGGCATCTATCATG	212	+
chr1	109757558	109757578	TATTAACTGGAGTGGTCGCTG	44	+
chr1	109757631	109757652	TCTGCAACCATCTGGGAGCTAG	44	+
chr1	109757897	109757920	AGGATAAAACTAGCCTGAGCACTG	60	+
chr1	109759112	109759135	TCTTGGCCCCACTCCCAAAGCAAA	46	+
chr1	109759176	109759197	AATTTTATCCTCCCTCAAAAAG	52	+
chr1	109759582	109759605	TTTTAAAACAGGTCCTTATCATTG	67	+
chr1	109759789	109759813	CTCCTTGACTTAGGATGGGTTTATG	74	+
chr1	109759864	109759882	AAATACACATACCCTACTG	69	+
chr1	109766604	109766622	ATTTCGGGCAGACAACTTG	26	+
chr1	109771005	109771028	TCCCAGAGAATGTGCTGAGTTTCG	70	+
chr1	109774079	109774097	AACGAATCTCAAGGTTCAG	1	+
chr1	109778016	109778044	ACACCCGTGGCATCTTCCGAGTCCATCAG	96	+
chr1	109778689	109778713	TCCCTGGGGATTCCTTACCACATTG	113	+
chr1	109779098	109779124	TTCTAATTGCACGGATTACCAGGCTCG	152	+
chr1	109779134	109779155	AATCCGATATGGGCAAACCAAG	60	+
chr1	109780367	109780387	ATCCCCTTTGTGAAGCCTGCG	35	+
chr1	109780510	109780531	AACATTCCTGCCTCCCTATTTG	76	+
chr1	109780620	109780650	ACTGCGTAGCTGAGAGGGGAACAGTGCCATG	152	+
chr1	109780661	109780681	ATGTTCCTGTCTCCTCGCATG	50	+
chr1	109781372	109781400	CAATCTACAAACCCTTTACTTTAATAACA	108	+
chr1	109787408	109787433	ACCTTTGGGAGACAGTAAGGAATTTG	1	+
chr1	110075637	110075656	AGCAGGGGTGCCCCCCAGAG	1	+
chr1	110149195	110149219	ATTCTTTCCTTCAAACCTTCATATG	44	+
chr1	110155009	110155031	TCTTGGCTTAGAGTTCTCTGCAG	52	+
chr1	110160716	110160745	TTATGGGTATGTATTATAATTTCTAAAATG	1	+
chr1	110186226	110186241	AATGTGGGGTCGGCTG	18	+
chr1	110194211	110194231	GCAACTTCTATGTACGTGCAG	1	+
chr1	110535460	110535483	TTTATGGGACTTCTGAAACTCATG	52	+
chr1	110623381	110623407	CAGGGTCCTCACAGGGGAGATTATTTG	1	+
chr1	110775283	110775309	TTCACCCCATTCCCTGACCCATCCATG	86	+
chr1	110882140	110882162	ACCTCCGACGACCCGCAACAATG	74	+
chr1	110883197	110883214	AAGAAGGGCGTTTGATCG	26	+
chr1	110883398	110883421	CTGGGTGGGAGGCCTGGGACCTTG	48	+
chr1	110884224	110884243	ACAACTGCTCCCACTGAGGG	36	+
chr1	110884669	110884694	CCACTTCTACTCAGAGGCCACTTAGG	59	+
chr1	110884952	110884975	ATGTGTAATGGGATACAGCATCAG	47	+
chr1	110889014	110889040	TTTACATGGGCCTCTGATGGAAGAAAG	1	+
chr1	110889405	110889429	CAGGGAGACCATCAATTTCATTTTG	102	+
chr1	110889432	110889452	TATCACGGTGTGTCAATTCTG	48	+
chr1	110889561	110889582	AAGCCGGGGCAGGCACCCTAAG	34	+
chr1	110898498	110898520	GAACTACTGACAAAAACCTATAG	76	+
chr1	110906816	110906848	TTTCCAGAGAAAAAAAGAAGTGATAATAATCAG	100	+
chr1	110906854	110906877	TTTTTTTTCCTTTACTAAACAAAG	107	+
chr1	110914326	110914355	GGCCTACACGTAGGTCTACTCACCACCCTG	63	+
chr1	110919498	110919526	TATTTTGGGGAGATTGTTACTGATACTTG	1	+
chr1	110921434	110921461	ATCTTTCCTTTTGGGTAGGAGGCTGATG	2	+
chr1	110940972	110940995	ATTTCTTAAAAAGCAGATATTCAG	64	+
chr1	110955757	110955780	CATTTACGGGAGAGGGGGATTGTG	3	+
chr1	111162035	111162056	TCCCAAGGGTATGGCTGGTTCT	3	+
chr1	111685586	111685610	AACTGACAGCATTACAGCTGATGGG	2	+
chr1	111690374	111690394	ATTCTCACCCGGAGTCCCCAG	38	+
chr1	111709844	111709867	TACAATGGTGTGAATTCAATAAAG	1	+
chr1	111713063	111713084	TTTTCCCAATTTATAACACTTG	47	+
chr1	111713576	111713603	TTTAACAAAAATACTTACAAAATAACTG	84	+
chr1	111725648	111725670	CTCATTCTGTAGCTTCATAAATG	62	+
chr1	111726127	111726149	CATTCATAGGTCCGGCACTTTTG	60	+
chr1	111727012	111727038	AACAAATATAATTTATAATAATCAATG	108	+
chr1	111727207	111727228	TAATACTGTGATGGGGAGCCAG	1	+
chr1	111992108	111992133	ATTCTCCTATCGGGGTCACAGGGACG	77	+
chr1	112003563	112003589	ATTGCGGACCTAAAGCTGCTGGCAAAG	70	+
chr1	112003667	112003687	AAACTAGTCTATTTGACAAAG	58	+
chr1	112004108	112004128	TACTCTTAAAATAACTAAATG	53	+
chr1	112004716	112004741	ACATATATACTCAAAAAAATTAAAAG	124	+
chr1	112004780	112004809	CAGCCATTGTTCACAATAGCTAAAACATAG	88	+
chr1	112004897	112004918	AAAATTCTGACACTGGCTACAG	36	+
chr1	112006759	112006782	AACATTTCTCACCCCAGTAACTAG	75	+
chr1	112163603	112163632	CATTCTGTTTTGGGAGGGAAAATCATTTTG	1	+
chr1	112249548	112249574	TACTTTTATTATTTTTTTATCTTATAG	267	+
chr1	112255103	112255126	ACTTCAAAAATAAAAAATCTGAAG	97	+
chr1	112255908	112255936	TTCTAAATATATTTATTCCTACTATACAG	50	+
chr1	112256416	112256441	ATACTACTTATGTAGTCTCTATAAAG	124	+
chr1	112257615	112257634	CCTGAACAGTCTACTTTTAG	35	+
chr1	112259096	112259113	TTTTCTGGGAAGGCAACG	26	+
chr1	112304483	112304507	ATACTGGGGAGACTATTTTCTAATG	1	+
chr1	112309161	112309183	CCCCAATCCAGAGAAATATCAAG	59	+
chr1	112941993	112942022	TTATTGATCTACTTTGGGACTTTTAAAATG	1	+
chr1	112970730	112970749	CACATACACACACATAAAAG	1	+
chr1	113000450	113000475	ATTCTGCAGCAAAAAACACAAAATAG	172	+
chr1	113002433	113002458	ATATATATAGAGAGAGATACTATAAG	115	+
chr1	113010003	113010025	TTAAGCTTCGAGGCCCATCACTG	52	+
chr1	113011915	113011938	CTCAGGATTACATTGGCTATTCTG	67	+
chr1	113162340	113162359	ACATGGGGCCCTCTTGGTCG	26	+
chr1	113192040	113192063	ACGTTCGGCTACTACTTAATAATG	60	+
chr1	113212587	113212610	CAACTCATCTTCAATTATCTATTG	31	+
chr1	113213006	113213053	TTAATTCTGCCACATTTAATGTTGGTGAGAGAGTGATCTATCCTAATG	428	+
chr1	113213276	113213299	CATCTCATAACTAATTTTCTAAAG	104	+
chr1	113227343	113227365	TTCATTTTTGTCAGTCTAATGGG	1	+
chr1	113239261	113239284	AAGTAAAGGAAACAGGTGATCCAG	72	+
chr1	113331313	113331335	CTGCTGCAGATGCTGTTCCTTTT	1	+
chr1	113515800	113515820	ATAGCCAGACCCCGTTTCTTT	1	+
chr1	113549893	113549917	TAGGTGGAGAGGTGGAGGGTTATTG	1	+
chr1	113649044	113649071	TTACAGGGTTATAAACCACAAATACTTT	1	+
chr1	113667449	113667476	ATCACAGATTTTAAATAACTCAATTTAG	83	+
chr1	113672388	113672407	ATTTGTTTGTCCCCTTTCAG	61	+
chr1	114201768	114201788	TTGGAGATCATATCTCTGCAG	39	+
chr1	114456299	114456318	CCACAGGATGGGTCTTTCAG	24	+
chr1	114483085	114483108	AGCCCTCTGGCTGGGATGTTTCAG	41	+
chr1	114516779	114516802	TTACTATTGAGATTCTCTCAATTG	64	+
chr1	114517372	114517398	TTTTAATATTTTACATAATTAAATATG	249	+
chr1	114518751	114518777	TAAGGGCTTCCAAGATGGGGCAGGTAG	57	+
chr1	114519626	114519647	AACTCCATTTCAAACAGTTCTG	123	+
chr1	114527377	114527398	CACTGGGCCTCAGGGTTTCCTG	1	+
chr1	114834879	114834898	TTTTTCACCTCTCCATCCTG	1	+
chr1	114888873	114888895	CCCTCCATCCCCCTTCCCTCCTG	1	+
chr1	114985498	114985516	TTCTTATCTAACTAGCCTG	23	+
chr1	115023024	115023043	CTGACCTTCCTCCACTATTG	25	+
chr1	115080803	115080823	CCCAGAGGACTCCCAACCCCT	1	+
chr1	115270403	115270431	TTCTCCTCTTTCCCCCCTTCTCACTACTG	41	+
chr1	115819509	115819528	ATTCAAAAAACAACAAACAG	1	+
chr1	115872592	115872613	GCCTTAAACTCCTGTCCTCAAG	1	+
chr1	116227940	116227962	TCATCCACATTCAGCGTCTCCAG	62	+
chr1	116233948	116233968	ACCCCAAATCTCACAAATTTG	41	+
chr1	116234224	116234246	ACTTCTCAAGAAGCCATTCCTTG	74	+
chr1	116236626	116236653	TCTATATCTGAGATTGCTCTCTTCCCTG	64	+
chr1	116610821	116610842	TATTTGATTTCCTAAAATCATG	51	+
chr1	116753690	116753708	TCCCAGCTCCTATTTCATG	1	+
chr1	116834218	116834235	CAACTCTATTCACTCTTG	18	+
chr1	116930059	116930081	TTTCTTGGCTTATAGCATCCAAG	49	+
chr1	116931360	116931380	CTGACCTCAGAATCATATCTG	46	+
chr1	116932082	116932102	TCTACACTGGGGATCGCACTG	40	+
chr1	116941316	116941336	CTATGGGGATTGCTGGCTCAG	20	+
chr1	116941373	116941393	ATGACAACTTTGCCTCAATTG	43	+
chr1	116942104	116942126	AAATCCCAAAACAGACAAACTTG	62	+
chr1	116947225	116947250	CTCTATGGGGGGAGGGGGGAGGGCTG	78	+
chr1	117530668	117530696	CTTGGGCTCCTTAACCTGAAGGCAAATTG	105	+
chr1	117545500	117545519	AAATACTAAATTTCCATTAG	25	+
chr1	117651825	117651850	CAATCTGGGAGAGGGGGAAATTACTG	1	+
chr1	117918259	117918286	TTTTGCTAAATATTGGAGATTATTAATG	1	+
chr1	117945032	117945061	ACATAAGAGAGAAAAGGGAAAAAATTAAAG	139	+
chr1	117948201	117948222	ACATATGGGTGGGGACATAATG	59	+
chr1	118045529	118045552	TATATTCCTCTACTCCTACACATG	84	+
chr1	118169299	118169318	TCCAGTGGTTCCTATTTTAT	43	+
chr1	118170565	118170586	CTTGGAGTTTTGCCTGGGCTAG	47	+
chr1	118200903	118200919	CATTAGTGGCAGCACAG	1	+
chr1	118342813	118342835	CATCCTCTTCCAATCGAAGGCTG	1	+
chr1	118476082	118476106	TTTTCATCTGGGACTTAAGGAAAGG	95	+
chr1	118488724	118488743	TATTCGCACAATGACCTGTG	38	+
chr1	118908382	118908401	CATCAGTATGGAGGCTCCCC	1	+
chr1	119263507	119263524	CTTCTACAACTAACACTG	15	+
chr1	119280877	119280895	CACTCCTCCTTCTCAAATT	9	+
chr1	119686521	119686548	TTGGGAAATGGTTTCTATTGCAACCATG	1	+
chr1	119708156	119708182	ATTTAAATACAAATGGGGAAAAGTTAG	1	+
chr1	119768346	119768374	ACTTTGGGAGAACCTGGGCACTTCCCCAG	1	+
chr1	119774578	119774600	ACCAATTTTTTAACAGTAAAAAG	81	+
chr1	119808635	119808658	ATGGGATTCCTGGTTTATTGTTTG	1	+
chr1	119817748	119817770	GAAAATGGAGATCTTAACAAATG	1	+
chr1	119820156	119820182	TCTCTGTAGTAAGTGCTGACACTATAG	64	+
chr1	119841692	119841713	AAGTGAAATCCTGGGACTTTTG	1	+
chr1	119842955	119842980	CTACATCTGGGAGAGAAAATAATATG	1	+
chr1	119881376	119881397	TATGGGAGATTTAGAAAAACTG	1	+
chr1	119924405	119924428	ATTTTTGAATGGCTGAGGGTGGGG	1	+
chr1	119937578	119937600	AACATTTCTGGGATAGATGGATG	1	+
chr1	120254656	120254698	CAAATCTGCGGAAAGTGCTCATCAGTGACAGCCTGGACCCTTG	138	+
chr1	120266574	120266603	ATGGAGTAAGAACCTGCTTCAGGGTCCTTG	1	+
chr1	120269502	120269522	AAGGACGGCAAATGGGAGCGG	14	+
chr1	120279837	120279862	AAATTGCTGTTCAGTTCGTGGACATG	89	+
chr1	120286644	120286668	CCTTCCAGTTCCACTTCTAACCTTG	57	+
chr1	120362565	120362586	TCTTTCTTTTTATTTCACTTTG	1	+
chr1	121204765	121204789	TCTAATCTCATCTAATCTCAATACG	89	+
chr1	121305451	121305468	AAAATGTAGACCAACCAG	22	+
chr1	143996174	143996195	TTCTAGTAGAGATGGGGTTCTG	1	+
chr1	144002429	144002457	TTCTTATAACAAACCAGTCACTTCACATG	1	+
chr1	144014109	144014136	CTATTACTCTCTGAGACCTTGGAATATG	65	+
chr1	144014605	144014633	TCTATATTTTTAACCATTTCACCAAACTG	67	+
chr1	144014936	144014956	GGAGTGAGGCCTGGGTAACAG	44	+
chr1	145036011	145036026	TGAGCCATTTCATCCG	1	+
chr1	145043914	145043935	CGCCTATAGTCCCAACTACACG	1	+
chr1	145098418	145098445	TATCAAGATGGGATGCTTTGTTTAATTG	1	+
chr1	145101017	145101041	ATACACTGGATGCAAATATGTAATG	2	+
chr1	145101240	145101266	TTTCACCTAATTTTTTCCACTTAACAG	101	+
chr1	145114118	145114143	TGAGTGTGTAAGGTTTTGTCATACAG	1	+
chr1	145116337	145116358	ACTCTAATCAACATTCCTTTTG	88	+
chr1	145116593	145116620	TTTCTCTCATTTACTCCTTAAACAAAAG	97	+
chr1	145398812	145398831	CACCAATATGGTGAACCCCG	2	+
chr1	145438938	145438962	ATCCTGGCTTGCGGAGTGGCTAAAG	37	+
chr1	145439000	145439019	TTCGGAGTACCTGCGCTATG	22	+
chr1	145439028	145439052	CTTCTTCTGGAAGACCAGCCAACAG	20	+
chr1	145439779	145439800	CCTCTGGGAACATCCTTCAAAG	160	+
chr1	145439821	145439842	TACTGGGTGAAGGCTTTTCTTG	1	+
chr1	145440080	145440104	TTCATTCCTGATGGGCGGGTGTCTG	64	+
chr1	145440411	145440434	CAATCATATTATCTCAGGGACATG	55	+
chr1	145440753	145440777	GTTGGGTAGATCTGAACATCCCTGA	95	+
chr1	145441324	145441350	TCCACCTTAGCCTCTGACTTCCTAATG	164	+
chr1	145441355	145441378	AGGTGGTCAGCAGGCAATCTCCTG	50	+
chr1	145441440	145441463	TTGGATGGGTTTAAAAATAACTAG	270	+
chr1	145441464	145441491	AAAAACTCAGGCCCATCCATTTTCTCAG	93	+
chr1	145441586	145441606	TAAATTGTGATAGGAACTTTG	34	+
chr1	145441632	145441655	AGAAGAGCCAATTTAACAAACTAG	49	+
chr1	145441774	145441795	ACAATGGAGAGAGCTTTCCCTG	30	+
chr1	145441965	145441988	TTTTCTCTTCATGTAAGTCCTTGG	60	+
chr1	145442041	145442065	TTCTCCCCTTCTGCCATCTTAAATG	66	+
chr1	145442080	145442102	TCTACTGTGTCTCTAGGGTTAAG	69	+
chr1	145442103	145442133	CCAAAAGACAAAAAAAATTTTACTACTTTTG	275	+
chr1	145442148	145442170	TACAGAATTATATAATTCTAACG	51	+
chr1	145442222	145442240	AAACCCAAGGAGGAACTCT	32	+
chr1	145442269	145442297	AACCTCCAAATACTGCCATGAGAAACTAG	98	+
chr1	145442318	145442344	CCCTTTGAACCCCCTTCCTGCCCTGTG	43	+
chr1	145442345	145442363	TTAGGAGATAGGGATATTG	38	+
chr1	145442474	145442496	CCAGAAAGTGTGGGCTGAAGATG	128	+
chr1	145442542	145442563	ACTATATTTTGTACTTAACCAG	30	+
chr1	145442581	145442605	ATGGGGATATTCTTTGTAAAAAATG	1	+
chr1	145498161	145498180	AACGACAATGCTCTCGGCAG	40	+
chr1	145499183	145499201	CAAACAGGGTATGAGTATG	28	+
chr1	145501584	145501608	TCAAAGATTTTACTCATCTTCTTAG	68	+
chr1	145508484	145508515	GCTGGATTCTCTTTGTAACTGGAGTCCATGAG	156	+
chr1	145508562	145508588	AAATTAAAAACATTCATCTCAACCTCG	95	+
chr1	145509658	145509686	ATGGGGTCTTGCTGTGTTACCTGGGCTAG	1	+
chr1	145511710	145511734	TTACGATCAGGCTACTCTGAGCTAG	78	+
chr1	145523183	145523202	TCTCTTAACTCTGTTTAAGG	35	+
chr1	145661828	145661852	CTTCATTCACAAGAAAAAAGAAATG	94	+
chr1	146651261	146651277	CCACTGGGGAGGACTAG	21	+
chr1	146714398	146714422	CTTCTTACTGCGGCTTCATACTGAG	56	+
chr1	146822552	146822571	AATGGGGAGGAGACTTCTTG	2	+
chr1	146893034	146893052	TTCATTTCTTTGGGATACG	1	+
chr1	147086376	147086402	CCAAAGTGGTGTACGTGTTTTCTACTG	48	+
chr1	147087617	147087643	TTTTGAAGGGCCAGGTTGAAACTATCG	91	+
chr1	147092790	147092815	TCCTGGGATCCCTCCAAACCATAAAG	64	+
chr1	147117283	147117301	ACTTACGGATTAGAAAAAG	25	+
chr1	147751467	147751492	AAAAAATAAATTCCCAAAAGTGGAAG	179	+
chr1	147762653	147762674	TATTATTTCCTATAACTCCATG	67	+
chr1	148241510	148241533	TCTCAGGGCGAAGCTTATCCATTG	8	+
chr1	148248165	148248190	GTGGTTCGAGCCCACCCAGGGACGCC	105	+
chr1	149114934	149114957	TTTTCGTGAATGGGCTGACACTTG	1	+
chr1	149173932	149173954	AATTCTCGCCTCCCACACGGGAG	1	+
chr1	149815641	149815670	TTATCGTTGGGTATTTTACAATTTTCTGGG	1	+
chr1	149816055	149816081	TTTCATTTAATCCTTTATTAATTCCAG	93	+
chr1	149816634	149816654	GTCCTGGGGACTGAGAATAAG	40	+
chr1	149816768	149816786	ACATTCAGGCTCCATTATG	17	+
chr1	149817062	149817086	ATATCTTGAGGCAGAGTATTCTCAG	103	+
chr1	149817768	149817792	ACTAAAACCTTCTATTCAACTTCAG	73	+
chr1	149858589	149858609	CTGGCCTCCAGTTCCCGGTAG	33	+
chr1	149858638	149858659	CAACTACGCGGAGCGGGTGGGG	47	+
chr1	149858935	149858959	ACCAAAGGCTCTTTTTAGAGCCACC	173	+
chr1	149860394	149860418	ATACTTCAACCTACTTATCCCAACG	1	+
chr1	149895196	149895216	AAAACACCACAAATAAACAAG	1	+
chr1	149904860	149904884	TTTTTTAAGACAAGTTTCACTCTTG	1	+
chr1	150023222	150023242	AAAAAAAACCACCAACAAATG	40	+
chr1	150042364	150042384	ACACTCAATAAACAGTTGCTG	1	+
chr1	150044243	150044267	ATTATATTATTCAGGAGCTCCGAAG	62	+
chr1	150117472	150117497	TATGACCACAATAAAAATCCATTTTG	108	+
chr1	150131106	150131127	CTTTCGGGTTGACCTGGACAAG	40	+
chr1	150184027	150184075	CCGATCGCGTGTCCGCACTAAGTTCGGCACCAATATGGTGACCTCCCAG	162	+
chr1	150244848	150244864	CTTTTTATGAGGCCTTG	1	+
chr1	150280627	150280647	CGAAAGAATCGGGCAGATCCG	45	+
chr1	150280826	150280844	GACCCTGTCTTTTATTAAG	26	+
chr1	150280936	150280961	TGGGTACAGAGTTTCAGTTTGGGCAG	46	+
chr1	150281384	150281408	TTTTACTACAATAAAAACTTTTTTG	86	+
chr1	150315794	150315812	ACACACCAGTTACTCTGGG	37	+
chr1	150366892	150366910	TTAGGGATAAATTATATTG	1	+
chr1	150382737	150382763	AGGGGACCATTATGGGAGGGATTTAAG	3	+
chr1	150444462	150444488	TTAAAAACGCCTCACGTAAGCCCTCAG	62	+
chr1	150447160	150447186	CTTTACTACAATTTTTTTTTAATTTAG	113	+
chr1	150447303	150447322	AACTAACTATAGGAAGTATG	36	+
chr1	150447571	150447593	TTTCCTCGACCCTCTCTGCCCTG	36	+
chr1	150448625	150448653	TGGTTTGATTCCAGGGAGGGGAAAATAAG	78	+
chr1	150470989	150471011	CCCACCGGCCCAGATCCTGGCGG	27	+
chr1	150479427	150479449	AACATTCGGACTCGAGATAATCG	54	+
chr1	150479577	150479600	CCATCAGCCTCCCTCACATGGGAG	69	+
chr1	150644616	150644634	ATGTTATCATGTTGCTTTG	1	+
chr1	150888668	150888691	TAATGGCGCAACCTCGGCTCACTG	1	+
chr1	150915047	150915069	AGTCAGATGTCTGGAGAACTAAG	134	+
chr1	150926790	150926809	ACTCTTATCTCTAAAACAAG	33	+
chr1	151007312	151007333	ATCTAGTTTGGGAACAGATTAG	66	+
chr1	151018500	151018520	TTCTCCCAATACAAAACACAG	1	+
chr1	151040135	151040156	TCTACTCCATTTCTCTCAAAAG	117	+
chr1	151040250	151040279	CCTGACTGGGGACACCTGAGAGTAGTATAG	83	+
chr1	151040331	151040356	ATTCCTTAAACCTTCCTAATTTCCTG	37	+
chr1	151040789	151040813	CCTTACCTCCTGCATTTGCAATACG	69	+
chr1	151040893	151040916	TCCCCAATCCTTCCAAAAATATTG	34	+
chr1	151040928	151040956	TGCTACCATTTACTCGTTTATTTAATAAA	102	+
chr1	151043321	151043344	TCCTTGACAGGGAGTCTTAACTAG	90	+
chr1	151056596	151056621	TCGGGTAGTCTCTTACTCCTGGGCTG	1	+
chr1	151091096	151091118	CCTTTAATAATTATACCATCAAG	79	+
chr1	151093760	151093781	CTCAGTGTGTGTTGACAAAGGG	49	+
chr1	151139610	151139634	CTATGGCAAGAAGCAGCCGGGAAAG	76	+
chr1	151139856	151139885	CCCCACTATAACAGTTGCTGCCGCCGGAAG	39	+
chr1	151140686	151140708	TGGGAAGATCAGTAGGGAACCTG	48	+
chr1	151171375	151171399	CGGGTTCTGTAAAGAGACGTTGGGA	1	+
chr1	151197890	151197918	CATTTTGGCTCTTGGGGATAACTTTCTAG	2	+
chr1	151204799	151204818	CTACTTCCGGGAGCTATTTG	41	+
chr1	151209130	151209153	TACTCAGTTGATACTCGAAGACCG	70	+
chr1	151214638	151214662	CTTTCTCTCGGCGAGCAGGCTCCAG	58	+
chr1	151220967	151220987	AGTTCCCTCAGAAGAGCCATG	46	+
chr1	151221180	151221195	CACTGCCAGGCTATAG	11	+
chr1	151221402	151221427	AAATATTTTCTTAAACTCATGGGGAG	87	+
chr1	151221882	151221907	AATGGGGAAGCAACATTTTTATTAAG	87	+
chr1	151221912	151221930	ACTATTTGCCTCTACTTTG	34	+
chr1	151221941	151221963	AAATGGCAAATACAATATAAAAG	48	+
chr1	151238879	151238899	ATTGCTTATGCCATGCAGATG	50	+
chr1	151239844	151239863	TCTGCTTAGGGGACTGCATG	33	+
chr1	151259679	151259701	TCCCTCTAGTGGGGCCGAGGCTG	24	+
chr1	151260638	151260661	TCTCTGGACCTCTGGCCTTGCCTG	37	+
chr1	151261093	151261117	TCCTGAGTGTGGGGGCAACTTCCTG	48	+
chr1	151261952	151261977	TCTTTAAGTGCCCGTCTTGTCCTCTG	54	+
chr1	151262349	151262373	CCTCGGCGGGAACTAGGGAGCAAAG	33	+
chr1	151262663	151262682	CCATGTCAGAGTTAATCACG	27	+
chr1	151263843	151263864	TTATTTGCAACCTCCCTTTGGG	70	+
chr1	151263944	151263963	TGCAGAACCCCCAGTGTGGG	26	+
chr1	151264214	151264240	CGGGGGGGTGGGGGGTTGGTAGGGATG	38	+
chr1	151372492	151372509	TTAAGTTCGAGGGCGGAG	18	+
chr1	151373245	151373263	TCGGTTATGTGGACATGCT	1	+
chr1	151374020	151374038	TCAAATCGCCACTGTCACC	21	+
chr1	151374058	151374101	AGGGACCATTGTCTACAGAGACCAACTGGGATATTGCCCACATG	195	+
chr1	151374361	151374387	CTAGTTCAAAGATAGACTCTTCTTTTG	156	+
chr1	151411490	151411519	TAGTGGGTTATCAGAACTTATAAACATTAG	1	+
chr1	151510096	151510115	TCAGCATTAGGCTGATGGGG	16	+
chr1	151554302	151554331	TTCGGGCTCCTGTGTCTCACCATTCCCAAG	44	+
chr1	151588144	151588167	ATCAAGTCATAGGTGAATGTATGG	2	+
chr1	151600737	151600765	CCTACCTAAGTACTGGGATTGCAGGCATG	73	+
chr1	151628253	151628279	TAAATGGAGAATGTTTTTTATTTAGGG	1	+
chr1	151641018	151641035	CACCTGCTTGACCATTCG	20	+
chr1	151666245	151666270	TTTTTTAAATCAGATCACCCTCCATG	82	+
chr1	151666480	151666502	ATCAGGAGGTCAAGTCAAGAACA	46	+
chr1	152273669	152273696	TAGGGGCATTTGGGGACAACACTTCAAG	1	+
chr1	153312162	153312186	TTTTTAAAATCAATACTTTTTAATG	1	+
chr1	153419621	153419641	TTTTATGTGGGTTTTCCCTTC	1	+
chr1	153609431	153609452	TAGCATGGTACCCTGGCTACAG	48	+
chr1	153609523	153609545	ATATGTCCAAAGGCCCTTGAATG	58	+
chr1	153610495	153610522	TTTTTCATACCTTCCACCTCTCTAAAAG	67	+
chr1	153613354	153613379	TTAATATTAAAGGCCGGTATTGGTGG	1	+
chr1	153616500	153616528	TTAATACTAAATCTCATGGGAGCCTTCTG	1	+
chr1	153617632	153617658	ACCAAGGAGCAGCTGGACAACCAATTG	86	+
chr1	153617833	153617857	ATGCTGGATGGACCTATCACAATAG	108	+
chr1	153618329	153618350	CTTACATGTGGTAGCAGCTCTG	41	+
chr1	153634053	153634077	CATACGTGAGGCTTACCTTCTTCAG	1	+
chr1	153634122	153634139	TTACATGGGCCTGGACAG	14	+
chr1	153708500	153708518	GCCTGGCAAGTGGGATAAG	19	+
chr1	153746085	153746108	CCATTTCAACAGAGAAGGGAAATG	81	+
chr1	153964683	153964706	CAACCAGGAAGAGGAGAATATTAG	70	+
chr1	153964709	153964726	TCATTTGGGGCACGTAAG	22	+
chr1	153968371	153968388	CTCCTTATCGAGGAGCAG	27	+
chr1	154221345	154221369	AAGCAGGGAGAAGGAAGTAATGATG	2	+
chr1	154226421	154226442	TTATCAGAGCGGCCCAATTCAG	42	+
chr1	154227010	154227038	ATGTGGACTTTGGGCCTTTCCTCTATCTG	56	+
chr1	154232040	154232065	TAAAGTACTCTGGAGCACTCAGGGTG	3	+
chr1	154232953	154232982	CCACTCCTTCTTTTACCTGACCTATCATTG	59	+
chr1	154246303	154246326	ACACTTCGGGACTCAATGCTTAAG	91	+
chr1	154246409	154246436	ACTGGGGCTCCCAGAGGCCATTTCATAG	81	+
chr1	154318334	154318354	TCCTGGCTATGGGGGTCTTTG	18	+
chr1	154952019	154952043	TCCCAATATTTGAATGGCACACATG	48	+
chr1	154952346	154952367	AAAACATTCCAGGCCACACGTG	50	+
chr1	154965494	154965512	AGCGGAACTCCCGCACATG	18	+
chr1	154990796	154990817	ATGGGGGGAGCCCAGGGCTGGG	1	+
chr1	155252675	155252693	TGGGGGAGAAGGGGGCGGG	1	+
chr1	155290227	155290252	AAAGTGGCCCGGGTGAAGGCGCTATA	33	+
chr1	155291178	155291200	CAGGGACCTGGAGGTCCATTCTG	1	+
chr1	155296768	155296793	GGCACCGGGGCGTCATGGGACTGCAG	39	+
chr1	155300360	155300380	TAGCCCTGGGACCCTTTCCTG	22	+
chr1	155314436	155314454	AACTATTCACCTAAACATG	40	+
chr1	155442766	155442788	TATACATATAAAAATTCACAAAG	1	+
chr1	155587039	155587066	CTCATGGAGGTTCCTGTCTGGGGTATAG	1	+
chr1	155622425	155622452	GGAGATGAACAAAGCCAACAGTCCTTTG	1	+
chr1	155708195	155708217	CACTGTGAATGCGTGACAATAAG	66	+
chr1	155708523	155708547	AAGCCCAAGGCGGGCAGACTGCTTG	36	+
chr1	156028168	156028192	TTGGTGGAAGCTGGGGTCAGAAAAG	86	+
chr1	156104717	156104735	ACCAGGTGGAGCAGTATAA	28	+
chr1	156144836	156144854	ATGTGGCTGGGGCTCCCTG	1	+
chr1	156180342	156180364	TGGCCTATCTGGGATAGGGATAG	112	+
chr1	156181227	156181249	CCAAACCTAGGAGAGGGCAGTGG	47	+
chr1	156182221	156182250	TTTTTCTTTATTTCTCGTACACACACGCAG	84	+
chr1	156182420	156182439	TCTGGGAGACTGGAAACCTG	37	+
chr1	156209518	156209539	ATTTGCTGGAGGACTAGGCCAG	58	+
chr1	156225031	156225051	CTAAAAATACAAAAACTGGGG	63	+
chr1	156464679	156464694	CACCGGGGAGTTCTAG	15	+
chr1	156563256	156563280	CTTCAAGGGCGATGTTCGGGAACCG	40	+
chr1	156703265	156703285	CAGGAGCTTCTGCAGGCTCTG	40	+
chr1	156738191	156738220	AACTTGGGGGAGTTTGGGTGTTTGCCCATG	1	+
chr1	156742900	156742925	AATGTAGCAAATGGGGATAACAGTAG	1	+
chr1	156752081	156752103	CTGAGGAAGATGAACCCACAAAG	72	+
chr1	156756532	156756552	CCCTCCAGACTGGCTTCTAAG	36	+
chr1	156756751	156756775	CCATACCCTTACCCCATCCCCACTG	17	+
chr1	156756912	156756940	CTACAATCAGTTTTCCACATATGGCGATG	70	+
chr1	156770215	156770235	TCAGCCGCCGTCAGACCCAAG	19	+
chr1	157032313	157032337	TACCCTTCTATTTCTCTCCTCCCAG	1	+
chr1	157679073	157679092	GGATAAGGCTCAATTACTTG	34	+
chr1	158068531	158068552	TATCACTGTCTTGCTTGGAATG	53	+
chr1	158113266	158113284	ATCTCGAACTTACCTCCAG	1	+
chr1	158493861	158493882	TTCGGGGTTGGTTTTTATTCTG	2	+
chr1	158494916	158494937	AAACATATCTATTACATCACAG	67	+
chr1	158513710	158513733	GTAATTATAGAGTTAATACATGTT	1	+
chr1	158596793	158596811	AACACCTGTGAGAAGGGGA	23	+
chr1	158818984	158819003	TCAAGGCCAAGAAAAACAAG	2	+
chr1	159066693	159066710	TATTCCCTTCATCCTTCG	1	+
chr1	159729220	159729241	GCACTCTGTGGATACCCCCTTG	52	+
chr1	159729255	159729281	TCAACAAGGATGTCTTCAGAGACCCTG	184	+
chr1	160065785	160065804	TTAACAAAAGCCTTCATTTG	1	+
chr1	160183515	160183541	TTTCCCCACTTTAGGAGGAGGTGGGGG	55	+
chr1	160184030	160184050	ACTGTTGCACTCTAAACCTAG	35	+
chr1	160184624	160184653	CTTTTAGGATGTGGGAGTAAAACTTTAATG	64	+
chr1	160287346	160287367	TCAAAGACAGGGCGTTCCAATG	1	+
chr1	160318747	160318769	TTAACTATGGGAGCTTTAATTTG	1	+
chr1	160328479	160328499	TCAGGGTCAAACTACATTGAG	43	+
chr1	160337092	160337112	CCTGCCGGCTTGGATCCCCTG	18	+
chr1	160364761	160364775	ACACATACCCCCCAG	6	+
chr1	160398122	160398143	ATTCAGTCCTGGTGTGTGATTG	48	+
chr1	160398364	160398387	ATCTAAACATTACGGCAATTTTAG	63	+
chr1	160818100	160818123	CAAATGCTGGACCCAACACAAATA	1	+
chr1	161088192	161088219	ATTCTGGTGAAAGGGGAAATATGCTTCG	1	+
chr1	161090729	161090756	TTCACCTGAGGTCAGACTGCAGTTTCAG	86	+
chr1	161091263	161091283	TTGGGAGGCATGACTAGGCTG	41	+
chr1	161113438	161113464	TAATTTTTGGGGGTAAAAACACTAATG	1	+
chr1	161128370	161128395	CTTCCCCGGACACCCTCCACCTCTAG	73	+
chr1	161128555	161128578	ATTCTGGAGGCACGGGGGTAACTG	1	+
chr1	161128579	161128595	AAAGTGAGTACATATAG	20	+
chr1	161134121	161134146	TCTTCATATGGGGAATAATATTTATG	2	+
chr1	161134437	161134466	ATACCTCCCATACATTCTCTTTCCTCCATG	1	+
chr1	161147747	161147768	TATCCCGCAGGCCTGGAAATAA	21	+
chr1	161173230	161173252	TGTTCGGCAGTGGCAGCCAGATG	17	+
chr1	161179287	161179313	ATCACACGTTTGTTGAACCACATCATG	73	+
chr1	161180473	161180496	TTGGTTCTCGAGGGGACTGCTATG	1	+
chr1	161183206	161183248	TATACTGAGGGCTACCAAGTTCCTCCAGGAGCCACATATACTG	129	+
chr1	161184084	161184110	TGTGTGTATGTTCATGTACACTTGGCT	62	+
chr1	161333544	161333572	AAGAGACTTATCTCATCTGTCACTTCGAG	56	+
chr1	161333682	161333710	TCTTCATTCAGGGTCCCAAATAGTATTTG	80	+
chr1	161333896	161333924	TGCCAGGAAAATATAAAATGGGGTCAATG	1	+
chr1	161334267	161334295	TTAGTTGTCCATGCTCAGGATAAAAAATG	77	+
chr1	161337611	161337638	AAATGGAGAATGGGAACTTACCTGGTTG	76	+
chr1	161338327	161338353	TCCTTGGTCCTTAAAAAATTTCCTCTG	1	+
chr1	161338477	161338498	ATCAGGTTTGGAGAGTTCAATG	44	+
chr1	161339457	161339481	TAATGTACATGGAAAAAATTTCATG	99	+
chr1	161450362	161450388	GTGGTTCAGTGGTAGAATTCTTGCCTG	1	+
chr1	161492985	161493006	GGGTCGATTCCCCGACGGGGAG	1	+
chr1	161591481	161591499	CGGTTAGCGCCTTCGGCTG	15	+
chr1	161705717	161705744	GTTCGGCATCAATATGGTGATCTCCTGG	4	+
chr1	161705801	161705822	AGCAGGTCAAAACTCTGTGCTG	46	+
chr1	161721507	161721528	AAGACTGACCAACTTCCCTTTG	54	+
chr1	161726102	161726125	ATTTACCTATTTTCCTGGAATATC	74	+
chr1	161726755	161726775	TTGGGAAGAAACTTGCAGATG	43	+
chr1	161726822	161726844	CTTTCAACATTTCATTTGAAATG	99	+
chr1	161726884	161726909	CTTTACATGGCAATCAAAGCCTTTTG	65	+
chr1	161771020	161771049	CCATTTTTGGGGGAAGAGGGAAAGGGCTGG	1	+
chr1	161788472	161788500	AAACATGTTAGACATGTATGGAGATTATG	1	+
chr1	161789524	161789548	ATTAAAGGCTGCCCTCTCAGAAAAC	57	+
chr1	161793921	161793947	ATTTTTAAAATTCTTGCCTATCTTGTG	3	+
chr1	161816319	161816342	CTAAAGAGGCACAGGACACATCAG	55	+
chr1	161826179	161826206	CTTATTGGCATTGGTATGTGGAGCCTAG	2	+
chr1	161835587	161835608	AACATCCTTTTTATTTTTTTTG	64	+
chr1	161838933	161838962	GATGGGCATAAAAACGAATTTCAAAAATAG	1	+
chr1	161848498	161848523	AATGGGGAAGGAGTGGTTTATTCTTG	2	+
chr1	161930554	161930576	AATATAAGGCAAATGCCCAGAAG	56	+
chr1	161930792	161930812	TTTCCCTCCTCTCTGTGACAG	33	+
chr1	161931570	161931599	TGGTAGAGACTGATGGGAATAGTCTTTCTG	1	+
chr1	161931976	161932004	CCAGTAAGAAGTTGACACGGAGGTATTTG	1	+
chr1	162082712	162082735	CAATAAAAAGATATGGGAATTCAG	1	+
chr1	162222252	162222274	CAAATTCAAGGGGAGGTAGTATG	80	+
chr1	162308498	162308525	TACTTTGATGGGAGAAAATAAAATCATG	1	+
chr1	162467832	162467856	TTTTCTGGAGGCCTTCGGGCGGCTG	49	+
chr1	162492499	162492525	CATACATTTGGCACTGAGTAGGACAAG	140	+
chr1	162492679	162492701	TAAATACTAACAAATTTGTTAGG	66	+
chr1	162492852	162492874	AATTTTTTCTTAAAGCAGTACTG	71	+
chr1	162493630	162493666	TAGAAGTAGAAAGGAAGAAAAACTCAAAGAATTCTTA	94	+
chr1	162494238	162494257	TTTTCAAGTCAGAATTCAAG	42	+
chr1	162494553	162494574	ATACATTCATACATATATTTAG	47	+
chr1	162495195	162495218	CTTCCTTGCCTCTCACCTTCCCAG	39	+
chr1	162495598	162495623	TATGGTTTTACTCGAACTTCTCTTTG	103	+
chr1	162496589	162496614	AATTTAATTCTTCCTTGGATCTCTAG	1	+
chr1	162496714	162496735	TTGGTCACAATTAGCTCAAAAG	201	+
chr1	162497261	162497281	TACACAAACTTTATTCTCCTG	50	+
chr1	162497727	162497748	TTTTTGGGGGGGGATCTTTATG	32	+
chr1	162497877	162497900	ATACCAGGACAGTGAGGGTATAAG	90	+
chr1	162498021	162498045	TAAGAGTAAAGAGGAGAGAGATAAG	1	+
chr1	162569621	162569643	CTCTGGAGTGTCATTTGTACTTG	53	+
chr1	162589168	162589195	CTTTCCATACACAATGGAGGACTTTTAG	76	+
chr1	162671466	162671492	CCTCTACTTGAATATTTCCAGTAGTGG	90	+
chr1	162690319	162690343	AACATTTTATTTAGCCAATCTACTG	2	+
chr1	162735888	162735910	AAGGGACTTACTGGGGGATGAAG	1	+
chr1	162745999	162746024	CACCGAGATCTGGCCACACGAAACTG	52	+
chr1	162752316	162752338	TATTAGCTTCATTAGAATTAAAG	88	+
chr1	163291896	163291919	ACGCCTTCTCCATCCCAAGGCGCG	59	+
chr1	163297328	163297351	AATTCGACTGGAACATTTTTACAT	63	+
chr1	163298672	163298692	TGAGACTGCTGATATTCTATG	47	+
chr1	163300060	163300086	AGTTTGTACATGTGTGGGGACCCAAGG	2	+
chr1	163313884	163313907	CTTTTCTCTGGGAGATCAAAACAG	1	+
chr1	163317556	163317577	CTGAACTTGGAGGACCAAATTG	53	+
chr1	163317662	163317687	CCACAGCACAATTCAAAATAAATAAG	100	+
chr1	163325150	163325170	CTTTGGAGAAATACCACGACG	62	+
chr1	163325377	163325396	TTTTTATACACTCTCATAAG	14	+
chr1	164289907	164289926	ATATGGGAGGTAAAGGAGGG	1	+
chr1	164700208	164700232	TGCAAAAACATAATGCATAGAGGGG	2	+
chr1	164817161	164817181	CCCCATACAGTACTTACAATG	16	+
chr1	164817339	164817365	TTCATTTGAGGACCTGAGAATCATGGG	79	+
chr1	165448678	165448697	GACTCAGCAGCACAAGATTG	1	+
chr1	165645965	165645992	AACCAACGGGAAGGAGCCTGAGCTGCTG	81	+
chr1	165830124	165830153	ATACTTTACTGGGAGTAAGTATAATACTTG	1	+
chr1	165859541	165859567	TCCTTACCTCGGAGCAGAAGGCCAAAG	57	+
chr1	165860478	165860501	AACTCATTCTCAAAACACTCAAAG	136	+
chr1	165865543	165865564	ATGCGGACACCCGGCTCTCACG	39	+
chr1	165876946	165876965	CATCCAGGACATCCTGAATG	34	+
chr1	165879712	165879737	CCCAGGTATTGTGTGTGGACCAAGTG	63	+
chr1	165880282	165880305	CACTGGCCCTCACAGCTGTTGGAG	58	+
chr1	165880842	165880867	ACAGACAAAAAGGCTCTCGCCTTCTG	94	+
chr1	165883058	165883084	CCTTATACACACTCCCTTTTCATACAG	49	+
chr1	165886956	165886978	CATTCATGGCACATCTCAATTTG	56	+
chr1	165887070	165887094	TCAGGGCTGGGCAAGGCTGCAGTTG	49	+
chr1	165898666	165898688	CTAAAATATGGGGTGAAGGCAAG	77	+
chr1	166084406	166084423	AAACAAAGCTCCCACTTC	1	+
chr1	166388179	166388203	TTGGTTCTTGCCTAAGTTTCCCTCT	1	+
chr1	166707686	166707703	CAAACATCCCTATTTATG	1	+
chr1	166820207	166820224	TTGGACCCAGAAACACTT	15	+
chr1	166820282	166820303	TTAAAATTATTTGGACCCAAAG	49	+
chr1	166823503	166823524	TCCTAGAGTAACGGCTCTGCTG	51	+
chr1	167386507	167386525	ACTTTGAGCAGGAACTTTG	17	+
chr1	167386587	167386610	CAATACACATCTCTTTATTCAATG	55	+
chr1	167387928	167387957	ATCCCTTTCCCAAACAAAACTCACCAACAG	71	+
chr1	167390596	167390620	ATTAAATATAAATAGGACACCCCTG	93	+
chr1	167391174	167391202	ATTATGTTAGAAGGAAAACATTGCTCGTG	77	+
chr1	167395284	167395307	GGTCACACAAGCTCTATCCCAAAG	66	+
chr1	167488880	167488893	GGCCGATGACTTAC	1	+
chr1	167536164	167536191	AGGAAACTGAAGCCCCTGGGGGTTACAG	1	+
chr1	167691182	167691198	CGGACAGCGAGGGCCGG	14	+
chr1	167757082	167757103	ACCACTCCGGCGGACATCACAG	30	+
chr1	167982025	167982042	CTTATTTAAAAAGCACCG	1	+
chr1	167998517	167998544	CTAACAATGAGGTGAATTATCTTAATTT	1	+
chr1	168001767	168001790	GGAGTGCAGAATGTGGGGAGATAG	2	+
chr1	168006923	168006946	CATCATCTATAGGCTCTTAAAATG	75	+
chr1	168044923	168044947	CAATATTTTCCCTAACCTTCAAATG	53	+
chr1	168127734	168127761	CACACCTGGTATTCCAACACTTTGGAAG	1	+
chr1	168154043	168154062	TTATTAAACCATATGATTGG	47	+
chr1	168169291	168169311	ATACAACATATACTCACTATG	59	+
chr1	168170020	168170044	ATATTTTTAATTTCCATCTTCCATG	91	+
chr1	168212642	168212663	TATTTTCCATTCTCCCCTGGAG	61	+
chr1	168214272	168214297	TCAACTCTTACCACTTCTATTCAACG	195	+
chr1	168215468	168215492	ATTTTGTGCTGTAGCATCACATTTG	135	+
chr1	168215753	168215779	TTTTGAGGCACCTGGACTTACTCTCAG	75	+
chr1	168220761	168220787	TCTACGCCAGGCTTTATTTTCTCTTTG	59	+
chr1	168220788	168220809	CTCAGATAACTTCTGACTAGAG	59	+
chr1	168222185	168222207	TCTCTCCTCCCCCATCACAATTG	41	+
chr1	168230819	168230839	CCTTAATCATTTCCTCTCTAG	20	+
chr1	168291999	168292024	AATAATAATTGTACATATGTATGGGG	1	+
chr1	168330886	168330907	TCTCCAAACCCACTCTTCTTCA	1	+
chr1	168332773	168332800	ACAGTATTAGGCGATGGGAGCCTTTCAG	1	+
chr1	168436951	168436975	AATTGGAGGCCTGGGGGAATACCTG	1	+
chr1	168495228	168495254	ATTACTAATAGGGGAATTTGAATAAAG	2	+
chr1	168567741	168567760	AATTTATCCCCCTCAAAACG	1	+
chr1	169019404	169019421	ACACCAAAGGAAGGAAAG	1	+
chr1	169094125	169094154	TAACACAGATTCCTCAGATCCAGAAGACTG	101	+
chr1	169101144	169101165	CATACTCTGGTCATTTTTCAAG	75	+
chr1	169101567	169101590	CTAGTGACAGGGCTAATTAATTTG	65	+
chr1	169264132	169264155	AGATAGGGCCTAATGGGAGGTTTG	2	+
chr1	169336596	169336613	CCCATACTCTTAATAAAG	1	+
chr1	169337418	169337445	TAATCGGAAGTGGTTAGGAGTGAGAGAG	66	+
chr1	169345784	169345813	TTACTTCATCCCCAATCCGAGGAGCAGGAG	64	+
chr1	169346102	169346139	AACCTAATAAGGAACTCTCAGAGGTAAAGAATGTATTG	305	+
chr1	169347049	169347070	CTATACCATATACCAATAACTG	58	+
chr1	169356907	169356928	TTTTCTGACCTCAATTCTAAAG	62	+
chr1	169361436	169361463	CCCTATCAAAATTCCAACAGCCTTTTTG	61	+
chr1	169365876	169365898	TCCCCCAACTCTCCCCACACTTG	42	+
chr1	169460381	169460400	AACACAATTCCAATTGGATG	25	+
chr1	169823528	169823550	CTTAATTTCTGGGATCATATCAG	1	+
chr1	170522119	170522147	AAAACACAACTTGGAAACTGGAATTTATG	106	+
chr1	170559577	170559599	TTTCTCTCCTTTTTCCTTATTCT	1	+
chr1	170587963	170587985	TTTTAAACATTTTATTTTAAATG	1	+
chr1	170618695	170618715	ATCAAATACTATTTCTTCATG	1	+
chr1	170676217	170676241	ATTATGCCACCGTACCCCAGCCTGG	58	+
chr1	171029122	171029141	AAAATGATGGAAAGAGAAAG	1	+
chr1	171121568	171121584	ATTTGGGGGGGTTCTAG	1	+
chr1	171457218	171457246	ATTATATTATATCCCTGTCTGCCTCCAAG	1	+
chr1	171462253	171462273	TCTTAAGACTGGATATTTCAG	43	+
chr1	171486900	171486921	AATGGACAGCAGGCTGCTCTCG	30	+
chr1	171496084	171496105	ATTACAGGCTCCTGCCCCCATG	1	+
chr1	171499749	171499772	ACTTGAACATTTGTTTCTCAAAAG	1	+
chr1	171509258	171509276	AGACCTCACCATACTGATG	23	+
chr1	171510712	171510733	ACCAGCTTATCGGGACAATCAG	38	+
chr1	171526635	171526658	TTCTGGCCTCAACCTCAGCTCCAG	17	+
chr1	171560486	171560512	AAAAGGTGGTGGGAGGTGGTCCTGTGG	1	+
chr1	171751231	171751255	CTACATAAATATATCAAGCCCAGGG	83	+
chr1	171753054	171753074	TTTCCTGATGCCTCGTTCCAG	51	+
chr1	171761214	171761233	TCCACGATCATTTTCCAAAG	46	+
chr1	171766378	171766402	CATTTACTCTGTCTCCCTGTGGATG	52	+
chr1	171819313	171819331	TGTAATTAGATCTTAAAAG	1	+
chr1	172010740	172010765	AGGCTGTGACATTGGGGGAGTAATAG	1	+
chr1	172545861	172545886	TCCTTTTATGGTGGGAGATTATACAG	1	+
chr1	172558835	172558861	TAAAAGAAGAAGAACAGTCTCCAGAAG	128	+
chr1	172580326	172580348	CACAGATCCAGTTAGTGAGTTTG	24	+
chr1	172580879	172580903	TTGTGGGAAGAGAATTTTCAATATG	86	+
chr1	172728372	172728389	ACCTTCTGCCAGGGGCCG	9	+
chr1	172868213	172868229	TACGCTCTTAGCTTGAC	9	+
chr1	173179992	173180010	TCTAAGCCCTCCATCCTGG	1	+
chr1	173450541	173450558	GCACCAGAATTTGCCAAG	28	+
chr1	173455485	173455505	TCATCTCTCTCCAGCTGACAG	50	+
chr1	173457014	173457042	AAGCTGGTGCTGTGAGCCAGAGGATGTCA	166	+
chr1	173457059	173457087	TCCTGCAGCAATTCCATAAACACATCCTG	132	+
chr1	173457701	173457730	AAAAGGCTTCCCTTGGCTCCCAAGGAGGTG	60	+
chr1	173469894	173469915	TTATACAACACTTTTTATAATG	58	+
chr1	173478126	173478148	CAGGGGGGGATCTACCTATTTTG	65	+
chr1	173569336	173569354	TTAAACACATCTTCAAAAG	1	+
chr1	173717232	173717251	CACAAATTACAAAAACTAAG	65	+
chr1	173743449	173743473	ATCCGAAGGAGAACAAGTGGACTCG	81	+
chr1	173807351	173807369	ATCGAGATGAAGGTTCAAG	12	+
chr1	173808629	173808649	CTGAGGTGCTGGCCACCTATG	13	+
chr1	173808656	173808676	ATAAACCTGACACTCGCTTTG	57	+
chr1	173822758	173822781	AACTTCAGACTTCAAGGTCTGATG	31	+
chr1	173826704	173826723	ATGTCATAGCCTTCCCAAAG	40	+
chr1	173840042	173840063	GCGGACCGTGGGGGTCGGAGTG	29	+
chr1	173856764	173856782	AAGGGATGCCGGCAAATAG	30	+
chr1	173857033	173857056	AAATCTCTTTGAGATAAGAAATTA	99	+
chr1	173858691	173858713	TATTAATCTATTTTCATACTAAG	1	+
chr1	173859473	173859501	AACAAAGACAAAAGTCTTCTTCATCATAG	113	+
chr1	173863547	173863567	AAGGAGTGTCCAAGATGATCG	43	+
chr1	174850290	174850317	CAGGAAACACTCTTCCATTTGTAGATTG	1	+
chr1	174911414	174911432	CTGGCTCTAGATAATAAAG	1	+
chr1	174969280	174969300	CGGCTGCAGCTCGGGACTTCG	38	+
chr1	174979441	174979470	TTCAAGGAAGGGTTATATTGCATTCTCACG	67	+
chr1	174979640	174979659	CCTGTGCTTGAAGGTTGCTG	33	+
chr1	174979671	174979691	ACCCCTTATTACCACCTTAAG	62	+
chr1	174979718	174979737	CACTAATTCAATCACAGGTG	39	+
chr1	174979894	174979919	CCCGTCTATTCCTATGCTCAATAAAG	96	+
chr1	174985592	174985617	CTCAGGACACAAAAGTGCATGCTGTG	68	+
chr1	175551256	175551278	ATCTCATGACTTTTCCTTTATAG	54	+
chr1	175891227	175891249	CCCCCAGTGTTTCCGTCAGTACG	1	+
chr1	175993397	175993417	AAATAAATGTATAAAACTACG	1	+
chr1	176450024	176450042	CTCCACCTTCCCACAGCAG	21	+
chr1	176819752	176819769	AGGGAAGGTCCATGGATG	1	+
chr1	176954619	176954635	TGGAGCCAATCAAACAA	13	+
chr1	177254960	177254989	TAATCCCAGGTACCAGGGAGGCTGAGGCAG	61	+
chr1	177618791	177618807	ACAGAGATGGCCCTATG	1	+
chr1	178063776	178063798	ATCGGATCCTTCTGGAGTCCGTG	89	+
chr1	178121564	178121587	AAGAGGTTGTTGTGGAGACCCCTG	1	+
chr1	178139630	178139657	ATTAAACTATTTAATATTTATTCATATG	1	+
chr1	178380918	178380945	TTTGGCTGCCCAGGATGTGGCCCAGAGG	61	+
chr1	178430597	178430617	AAACTCTCTTAATTTTTTAAC	1	+
chr1	178447640	178447663	TTTCATCTCCAGGGCCTTAATAAG	74	+
chr1	178745870	178745888	AACATAAGGTCAGGGACTG	33	+
chr1	178885621	178885648	TTCTCAACCAAAAAAGCACTAATTTCAG	77	+
chr1	179004795	179004819	GCATGGACCGGAGAGGAGATTCTTG	1	+
chr1	179042122	179042148	ACTAATTTTTTCCCCTTTTGCCAAAAG	96	+
chr1	179043171	179043192	AGGCAACCACTCTCAAAAACAG	60	+
chr1	179048543	179048562	ACGGAAAGGAGTATTTATTG	1	+
chr1	179064218	179064237	CCAGGAGCTCCTGTATAAAG	27	+
chr1	179171005	179171034	ACCCTCTACAACACCTCCATTGAGGAAATG	149	+
chr1	179262978	179263006	CTTCCCGGAGTCGACCTTCCTGCTGGCTG	56	+
chr1	179276031	179276057	AGAGGATTGTTGTAGTAGGAAATAATA	1	+
chr1	179776069	179776091	TCTCTACTAAAAACACAAAATAG	1	+
chr1	179869521	179869547	TTTGGCTTCAATATGGTGACCTCCCGG	151	+
chr1	179869551	179869572	CGGGGGACCACCATGTTGCCTA	1	+
chr1	179869628	179869651	ATCAGTAGTGGGATTGCAACTGTG	1	+
chr1	179873134	179873158	AATCATTTTGGCAGTCATCACAAAG	71	+
chr1	179887589	179887616	GTATCTTAGGAGTGCAGATTATATGCAG	78	+
chr1	179888995	179889021	ATTATGAAAACCAGAGTTTTTGAAAAG	89	+
chr1	179891673	179891696	TCCCCACCCCCATCCCCCATTACG	34	+
chr1	179923145	179923168	TAAATAACTATCGGAGTTCAGAAG	1	+
chr1	179925804	179925829	TATAATTTATAGTGGGAGCAAAAAAG	1	+
chr1	179933008	179933033	CTAATTTGATGGGAATAGAATTTTTG	1	+
chr1	179935949	179935975	CACACTGATGGAGCTTCAGAATCTGAG	1	+
chr1	180037520	180037542	ACATTAATAATAATGAAAACATG	2	+
chr1	180045069	180045090	CAACAGCGAGACTCCGTATCTC	1	+
chr1	180080737	180080764	ATTAAACCCTTAACCACTTCTAAAATAG	95	+
chr1	180241895	180241915	CAAATCGATTCACTTCTCTTG	1	+
chr1	180246144	180246168	GTCAATAGTTCTTTGGCATCAGTAG	61	+
chr1	180608809	180608836	TGGGCTTTTTTTATACCTTAGAGTAGTG	1	+
chr1	180685729	180685746	TCTGTTGCTTTATTTTTG	1	+
chr1	180832940	180832959	ACTGGGGTCTCTTCGATAAG	46	+
chr1	180842413	180842441	AACATTTCTTAAATTCAACCACGGTTGTG	1	+
chr1	180853893	180853911	AAGGCAGGGGAAACTTACG	37	+
chr1	180871031	180871053	TGACCCGTTCAGTTCCCAACATG	42	+
chr1	180871833	180871855	CCAGCTCTTAGCACGGAGCCCTG	1	+
chr1	180969996	180970014	AAAAACCTACTACTACAAA	1	+
chr1	181024446	181024465	TTATCCTCTGTCCCCCATAG	45	+
chr1	181057973	181057999	CTCCCGTTCCCTCCCAATTTCCAAACG	40	+
chr1	181059723	181059744	ATATATTTTTAAAAGCTCTAGG	43	+
chr1	181060142	181060168	AATTTTTCCTCCTAGATCAGAGGACTG	107	+
chr1	181060647	181060672	TTTTGTTACTTAAATGGTGACATCAG	84	+
chr1	181256192	181256210	CTGTTCATTTCAAATAATG	1	+
chr1	181510391	181510409	TTTTTAGGCAGAAATGTTG	1	+
chr1	182298153	182298174	ATCCTACTCTCTTATTAAAAAC	2	+
chr1	182384246	182384269	AATTCATCAGATGCTCTGTTCTTG	2	+
chr1	182811698	182811725	AATCATGGGTGACGTTAAAAATTTTCTG	1	+
chr1	182812041	182812064	TACCAGTAGTGGGGATGGGAAAAG	2	+
chr1	182824651	182824678	AACTAAGCAATCACATGGGAAACTATTG	1	+
chr1	182825686	182825711	ACCATTTATATCAAGCAGCTGGGCAG	29	+
chr1	182835675	182835696	TCTATACTTCCTCGTCCTCATG	15	+
chr1	182845233	182845250	TTGAGCATGTCTCAATTG	24	+
chr1	182845987	182846009	CTGAAACAAGCATTACCATAAAC	85	+
chr1	182851684	182851709	ATGGTTGATTGGGGGACTTTAAAAAG	1	+
chr1	182856236	182856258	TCCTCCCAAGATGGCCCGATACG	76	+
chr1	182856766	182856789	ATCTCTTAAAAATACCACAGTTTG	91	+
chr1	182998679	182998699	ACCTTTTTGTTGCTTCACGTG	1	+
chr1	183059758	183059787	AATTCCTACCCAGAGGACAAGGGAGGGAGG	89	+
chr1	183106862	183106884	ATAATGAGGTGAACAATATGTTG	81	+
chr1	183114561	183114586	AATTCCAACTGTGGACCTTTTATATG	129	+
chr1	183185678	183185695	TCCTTCCCTTCTTCAAAG	29	+
chr1	183486870	183486897	CAAAGAATCGAGCAAATCCGAATCGGAG	88	+
chr1	183487615	183487635	ATAAGAAATAGTCAAAATTTG	2	+
chr1	183490578	183490601	ATAATGGTGTTACTAACAATAGTG	2	+
chr1	183495787	183495807	TTCCCAATTGGGAATTATCAG	48	+
chr1	183503606	183503626	TATTTAAGGAGAATCTCTTTG	56	+
chr1	183514376	183514397	CAACAACAATCCCCTACAAAAG	49	+
chr1	183521300	183521325	GAGGAACTGCTGTTTATCTCACTCAG	102	+
chr1	183522497	183522523	TTTATTTTCTGGGAGGTCTCTCCTTTG	89	+
chr1	183522961	183522985	CATTCAGGCAGCTGCAACATTCCAG	60	+
chr1	183855085	183855105	TTTTTTTTTTCTAGGCAAAAG	42	+
chr1	184020879	184020900	CACCGGCCGGCATGGAGGAGCG	32	+
chr1	184041921	184041943	TTATCGGAGAAAAGTCCATCCTG	54	+
chr1	184042343	184042363	CCATTTCTTTCTCTTACTCAG	69	+
chr1	184043255	184043281	TTATAGTGGGATAGGAGGCAGAAAATG	1	+
chr1	184053391	184053412	CCACCTTGGGAGAGAATACATG	2	+
chr1	184077436	184077463	CACACTCTATCCAAGGATTGTAATTTTG	1	+
chr1	184322928	184322957	TTCTGGGCTGCAGTGTGCTATGCTGACTGG	1	+
chr1	184478609	184478633	AATGGGGAGTAAATAGCTATCTTTG	1	+
chr1	184482345	184482369	ACAACCTAAGCAAAGGGAGGGAAAG	1	+
chr1	184492941	184492965	CCATAATTTAACTAATACTTTAATG	1	+
chr1	184498066	184498092	AATGGGATCATTGGATTGATGAATATG	1	+
chr1	184563656	184563676	AAATATGTGGGGAGACTAAAG	64	+
chr1	184582459	184582486	ATTTTGGAACAAATCCCCCATGGATAAG	1	+
chr1	184589797	184589822	CTACTCAAAAACATAATACTTTTATG	103	+
chr1	184623601	184623625	TGAGGAGGAAAATAAAAATAATTTG	94	+
chr1	184794002	184794027	ACTTCCTCTTGGCTCCCAGGAGGGGG	1	+
chr1	185069926	185069947	TCCTTAAAAACAATTCTCATAG	57	+
chr1	185108773	185108800	TAATTATTTCTAATTATAAAATTCCATG	1	+
chr1	185170911	185170933	ACATTTCAAGCCACTAATACTTG	60	+
chr1	185220641	185220670	TTGTGGGATTTTCAATTTCTTATTGTAATG	1	+
chr1	185260173	185260193	CTATTCTTGATAGTGAGCCAG	48	+
chr1	185367338	185367358	TTCTTTTGGATGCTTTCCAAC	1	+
chr1	185499821	185499838	CTTTCAGAGCTGTCAAGG	23	+
chr1	185873027	185873041	CACACGTACAAAGAG	15	+
chr1	186360828	186360851	AATGGACTTACACGCTGGGCCAAG	49	+
chr1	186372152	186372176	AGATGATGGAGGAGAACAACTTATG	1	+
chr1	186374581	186374607	ACATCAAGGACAAAATTGTCTCTTGAG	72	+
chr1	186375350	186375367	ATCACACAATTCAAATAG	24	+
chr1	186376175	186376197	ATTGGGGAACTTCAAATCTATAG	84	+
chr1	186376335	186376354	AGCTACTTTCTAATCCCATG	1	+
chr1	186390157	186390183	TCAAATACTTAGTAGGCTTCCTAACAG	102	+
chr1	186439239	186439268	ATGGGAGCAATGGACCCAGGTTATTTTTTG	2	+
chr1	187237105	187237131	AACAGTGGAATGGGAAATATTTCTTTG	1	+
chr1	187307914	187307941	ATGCTGTGGTGGAAATTTGTCTTTAAAG	1	+
chr1	187353789	187353809	AATACCCTGTGAGAACCACAG	47	+
chr1	187566765	187566786	AACATTGGGTGCTTTAGGCCTT	1	+
chr1	188082188	188082206	TTATCAAACTAACTCAAAG	33	+
chr1	188511466	188511485	ATATAAAAAACAATATTTTG	1	+
[truncated: 47,653 more rows]
