# Supplementary material for: Advancing the functional utility of PAR-CLIP by quantifying background binding to mRNAs and lncRNAs
Source: Genome Biol. 2014 Jan 7;15(1):R2. doi: 10.1186/gb-2014-15-1-r2 (PMC4053780; doi:10.1186/gb-2014-15-1-r2)
Supplement: Additional file 33 — Is a table of re-analyzed PARalyzer output for clusters of at least 5 reads and 2 T-to-C conversions for the CAPRIN1.rep2 library from [38]. [file gb-2014-15-1-r2-S33.gz › CAPRIN1.rep2.clusters.csv]

chr1	791376	791397	AAATACTTTTCTCACTCTAAAG	4	+
chr1	878723	878746	TGGGGGGCCTGTCTGGCTGTGGAG	3	+
chr1	879446	879470	CCTTGCCGGTCAAACTTCACCCAAG	5	+
chr1	879543	879572	GGGTAGGGGTGGGGCCACACAAATCTCCAG	7	+
chr1	879610	879623	CTTTATTTCTTTCG	4	+
chr1	1168109	1168139	TTCGTGCTCAAGGCGGACGACGACTCCTTCG	5	+
chr1	1168925	1168951	GCTCCGATCTTCCGTGTCTCTTATCAG	7	+
chr1	1170102	1170125	ATTTTACCTGGGATGTCTTCTCTG	12	+
chr1	1263294	1263314	ACTGTGACAGAGAAGGTGGCG	3	+
chr1	1263537	1263563	TGGAGGCTCCATCCTTTCTCCTTTCTG	6	+
chr1	1470026	1470049	CTGGGGTCTGTTTACCTAATAAAG	4	+
chr1	2082248	2082278	ATGGGATGGATGGAATCAAAATCTCTCAGGG	9	+
chr1	2164829	2164858	TCTGGGCATTCTGGTGACTGGAGAATTTGG	3	+
chr1	2165017	2165038	GGTCCGCGACGGGGGTTTTCTG	4	+
chr1	2184616	2184639	TGAGTCCAGCACCCGCCTGCAGCG	3	+
chr1	2185955	2185975	ATACTCAGTCTGGGTGCGTTG	4	+
chr1	2201931	2201959	AGGCCTGTGGTTCCTGGGCTGCCATCTGG	7	+
chr1	2222788	2222811	TTCAAATCTGGGGTCTGTGGTTCG	6	+
chr1	2234513	2234542	CTGCGGACCTTGGCCGGCTCTTCCAATAAG	4	+
chr1	2239037	2239066	ACCGGGCGACCCTTTTCAGTTCGGCAAACG	16	+
chr1	2241352	2241373	CTTTAAGTCAGGAGTCACAAAT	4	+
chr1	2241402	2241429	CTCCATCTCTACCTTTAACATCACCCAG	3	+
chr1	2328570	2328597	CTAGACAAGTCCACACCCTACACGGCTG	14	+
chr1	2328612	2328634	ACACTGGGCCTGAGCTTTGTCTA	6	+
chr1	2335062	2335086	CCAGTTTCCTAATTCCATCTCACTG	4	+
chr1	2335107	2335129	CTATCCTAATGACTCAAAACTTG	10	+
chr1	2336335	2336360	AAACATCAAATGGAGGCGGGAAATAG	4	+
chr1	2336830	2336854	GGGCTGTTTTCTCACAATATAAACG	6	+
chr1	2521395	2521425	ATGGGCCAGCCTGCCCCAAGGCTCTTTACTG	6	+
chr1	2522168	2522190	TCTCTACAGAGCTGTGACGGGGG	4	+
chr1	2522746	2522768	CAATAAAACTCTCCTTCACACAG	7	+
chr1	3016029	3016055	TAAATGACTAGCTGAGCATTAAACAAG	4	+
chr1	3541769	3541793	ACACTCTGGCCTCTCAGCATCCACG	5	+
chr1	3544994	3545015	TTAATCCAAGCTGTCAAAAAAG	9	+
chr1	3545241	3545260	CTGGGGGACTGGGAGGCCTG	7	+
chr1	3545800	3545830	TTAATACTTCAGGTCTGTTTCCCAGACCCAG	15	+
chr1	3546521	3546547	TAGCTTTAAGCAAACGGTGTGGCATGG	12	+
chr1	3589641	3589666	TGCCCCCGGGCATGGAGCTGGCACCG	3	+
chr1	3788535	3788554	ATGGTGCTAGACCCTTCATG	3	+
chr1	6056087	6056117	CTCTTTCCTTGGTGACGGGTGACCCGCCATG	4	+
chr1	6078483	6078508	TATTAAGAGGTGGGGCTCTGGGGGTG	4	+
chr1	6649127	6649149	TCATTGTGGAGTCCCTGGCCCAG	9	+
chr1	6680193	6680217	CAGGATATCCCCCAGGCTCCCAGCG	4	+
chr1	6682279	6682295	GGCTGGCGGGTCAGCTG	4	+
chr1	6682358	6682381	GGAGTTGGTTGGGGGGTTGAGATG	15	+
chr1	6682431	6682455	TCTTTTTGCACGATACAGCCAAAAG	19	+
chr1	6682502	6682521	TCTTGGTGGGCTCAGGCCAG	6	+
chr1	6682590	6682611	CATAAAGGTTAGGCAATCACTG	7	+
chr1	6683123	6683146	TTTGTTTTCAGTGGGATGGGCCCG	5	+
chr1	6683253	6683281	AATTTGGCTAATCAGAGGCATTTTTTTTG	25	+
chr1	6683361	6683386	AAATAGTTTCTGAAGCCAGTTTATTG	9	+
chr1	6683728	6683750	TTCTTTTAGCAGATCTGTCCCTG	6	+
chr1	6915428	6915448	CATCTGCTTGGATTCTGGGGG	4	+
chr1	6931834	6931859	TCCTTTTGGATTTCTTTTTAATAATG	12	+
chr1	6948756	6948784	AAGTACTTTTGTTCCAGATACCTCCACAG	4	+
chr1	6951267	6951291	CTAAGATAGTTTGGAGTGCCCATAG	3	+
chr1	6992345	6992370	TTTTTTTGGGGTCTGGCTCCTTTCAG	5	+
chr1	7011245	7011268	ATAAAAACTCACAGTTAAAACAGG	11	+
chr1	7216353	7216381	ATAAATAGGAGAGGGTCTCTATCTTCAAG	6	+
chr1	7790166	7790191	TTCTGAGCACTTACATAGATTAACAG	3	+
chr1	7796408	7796435	CTTCTGGGACTGGGGCCTTGGGGAGCTG	6	+
chr1	7832552	7832587	ATACTTTCCAAGTAATGGAGCCAATAATGACTTCAG	15	+
chr1	7835596	7835622	ACAGTGGTTCACCATTTTGGTCAGGCT	20	+
chr1	7835925	7835951	AGGTGGGGATTCAACTTCATTCTTTTG	13	+
chr1	7836528	7836549	TTTATTCTTCTTTTCCAATTTG	13	+
chr1	7839926	7839953	TATGGGCTGATGAAGAGGCCTTCTTAAG	6	+
chr1	7839954	7839974	TTCCAGAGTGCTATAATCTAG	10	+
chr1	7840325	7840351	ATAACCTCTTTAAAAAAATTTTTAAAG	15	+
chr1	7840642	7840676	CAGTTGGCAGATTATCAGCTGTGGACTCCAGCATG	13	+
chr1	7840796	7840819	TATTCACATTCTGCTTCCTAAATC	8	+
chr1	7840995	7841022	ACTCAACATCAGGATCCACAGCTTAAAG	3	+
chr1	7841081	7841110	ACTTTATCGCTCTGTGGCTCATTGTTACTG	5	+
chr1	7841291	7841318	TTAGGACATTAGTCCACCTTCAGCGCAG	13	+
chr1	8021758	8021784	TGCGTGCTGGCGTGCGTTCATTTTCAG	5	+
chr1	8022829	8022859	AAACATATAACATAAAAATGGCTTCCAAAAG	18	+
chr1	8022892	8022912	AAATGGAGACGGTCATCCCTG	9	+
chr1	8025439	8025468	ATGTGGTCATTTGTCCTGATGCCAGCCTTG	6	+
chr1	8029436	8029452	GTAATCTGGGCGCACAG	6	+
chr1	8037757	8037780	TTACAACACACCCTCTTGCTAAAG	6	+
chr1	8044990	8045020	ACGGCCTGATTCTTACAAGCCGGGGGCCTGG	8	+
chr1	8045061	8045090	AATGGCAAGGAGGTGGCGGCTCAAGTGAAG	10	+
chr1	8045179	8045206	CTCTAAACAAAACAGTGGTAGGTTAATG	60	+
chr1	8045209	8045237	TTCAGAAGTCGCTGTCCTTACTACTTTTG	15	+
chr1	8045252	8045276	TCACAACTACACAGAGATTTCTCAG	9	+
chr1	9297590	9297618	CCATGTTATTTGACTTCTCTTTGCCTTAG	8	+
chr1	9642476	9642506	CTTATCCGGCAGATCCCAAATACTGCCATTG	5	+
chr1	9642780	9642807	ATTCAGGGTTAAGCACCAACTAAATTAA	18	+
chr1	9643459	9643483	AAGTTATCCTTTTCTCCCTACTTTG	10	+
chr1	9643513	9643542	TTTTATCAATGGCCTGGCTCCTGGATATAG	15	+
chr1	9644231	9644252	ATACTCATTTCTAATACCTATG	6	+
chr1	9664035	9664065	AGCCAAAGCGGCCCCCCATGGTGTCTACCTG	4	+
chr1	9664381	9664405	CCGGGGTCCGGAAGCGACATCTCAG	12	+
chr1	9664961	9664987	TTTTGGATGCTGTGTTTTCAATAAATG	20	+
chr1	9673369	9673398	ACATCGGTTGTGTTTGGTGCTGACACTCTG	4	+
chr1	9673884	9673903	CACGTCTGGTCCTTCAGCTG	4	+
chr1	9677163	9677185	TTTCTTAGGCAGGGTTTCAACTG	4	+
chr1	9678087	9678112	AGGGGAGGACTCCGGGATTTCCACAG	3	+
chr1	9681843	9681861	TAACCTTAAAGCGAGGATG	3	+
chr1	10044475	10044499	CTTGGCTTTTTCTCCCAACGCCGAG	4	+
chr1	10126681	10126706	TTGGCCAGGCAGGTGGCTCACGCTTG	4	+
chr1	10132519	10132546	TATTATCTCTGATGACAAGATGATTAAG	5	+
chr1	10292359	10292380	CATATATATATATAACAAGGCC	8	+
chr1	10338079	10338102	CTGTTATCAATGAGGACCCCAATG	9	+
chr1	10364396	10364420	CAATTCTCTCAATAATGGCCAGCCG	4	+
chr1	10365324	10365347	ATTTTACAAAAAACTCATATAATG	9	+
chr1	10366341	10366364	TTACTGAGATGACAATCTCCTGTG	4	+
chr1	10367021	10367050	TATAATATATTCATTTACAGCTGTGGATTG	6	+
chr1	10367762	10367787	TATCCCTAGCTATTATTATAGCAAAG	17	+
chr1	10437110	10437135	ATATCACTTTAATTTTTCTTGGGTGG	5	+
chr1	10438156	10438176	CTCTCTATACTCATAAATAAG	9	+
chr1	10459702	10459725	ATCGGATTGGCCGTCATGGGCCAG	6	+
chr1	10463141	10463161	ATACTGGTGACATCATCATTG	17	+
chr1	10464295	10464322	GTATGGCCCATCGCTCATGCCAGGAGGG	5	+
chr1	10471494	10471520	GCCACTTCGTGAAGATGGTGCACAACG	10	+
chr1	10477054	10477078	CTTTGCTCGGTGCTTATCATCTCTG	3	+
chr1	10477148	10477171	AAATCATTCCTGGAGGACATTCGG	29	+
chr1	10477511	10477537	ACTCTCAATTATGGTGGCATCGCCCTG	26	+
chr1	10479541	10479565	CCCTCTCCTTCTATGACGGGTACAG	12	+
chr1	10479693	10479720	CGGGATTACTTCGGGGCTCACACCTATG	13	+
chr1	10479744	10479771	TTTATCCACACCAACTGGACAGGCCATG	13	+
chr1	10479773	10479801	TGGCACCGTGTCATCCTCGTCATACAATG	9	+
chr1	10479873	10479899	CCACCTGGCCCTTTGCCCTATTTTCTG	5	+
chr1	10479927	10479947	ACTCCTGAGGAAGACACACAG	12	+
chr1	10480384	10480407	TTTCTTTCTCCAATTGGGCAATGG	10	+
chr1	10480512	10480542	TATGTCAAATACTTCATACTAAACTTTCTAG	262	+
chr1	10502347	10502374	AAGAGATTGCTCAGATTAACCTAGAACG	14	+
chr1	10502394	10502422	AAGTCAGAGGATGGAAGCAAAAATTCAAG	3	+
chr1	10502771	10502795	GTTGACTTTTTCAAGCAAAAATCAG	7	+
chr1	11072774	11072799	TCGGGCTTCCCAGCAGCGGCCTAGCG	18	+
chr1	11073849	11073874	ACGATGGGACGGTGCTGCTCTCCACG	14	+
chr1	11073960	11073988	GAATTCTGCATGCCCCAGATGCTGGCTGG	34	+
chr1	11078813	11078853	TCATTCAAAGGGGTTTGGCTTTGTTCGTTTTACGGAATATG	87	+
chr1	11078908	11078930	ACTGCAAACTTCCTAATTCTAAG	15	+
chr1	11080564	11080593	CGGGAGTTCTTCTCTCAGTACGGGGATGTG	32	+
chr1	11081110	11081133	ATATCACAAATACAACATTTTAAG	12	+
chr1	11081516	11081535	TAGATAACGGGGTTTCACTG	12	+
chr1	11081709	11081741	TAATCATAGCTCACTACACCCTAGAACTCCTGG	17	+
chr1	11082158	11082180	TTTACATCCCTTATTTCTTATAG	8	+
chr1	11082381	11082406	TAATATGGGTGGTGGGATGAACTTTG	6	+
chr1	11082562	11082590	GCCTTCGGTTCTGGAAATAACTCTTATAG	7	+
chr1	11082591	11082620	TGGCTCTAATTCTGGTGCAGCAATTGGTTG	6	+
chr1	11083070	11083090	AACTACATTCTTTACCCCTTG	3	+
chr1	11083630	11083658	TTTGGTGAGAGAGTGTGCAGAGAGCAATG	12	+
chr1	11083697	11083725	ACATCCACATCTGTTGGAAGACTTTTAAG	14	+
chr1	11084135	11084162	AATTCATAGCAGTTAATTCCCCTTTTTT	6	+
chr1	11084175	11084198	ATGGAACTTTCATAAAGTTTCTTG	3	+
chr1	11084430	11084457	TGCATTTGGGTGATGTTCTATTTACATG	17	+
chr1	11084500	11084527	ATTCTTATTTGGGGGAGTGGGCAAAATG	4	+
chr1	11084757	11084777	TGGGGGAATGTGGTAACATTG	4	+
chr1	11084799	11084823	TTACAAAACTCACACTCTCACAATG	4	+
chr1	11085286	11085312	CATGGTTTAATCCCTTCTTTACACTTG	10	+
chr1	11334070	11334096	CTCTTATCTACTTTGGAGGCCTGTCTG	6	+
chr1	11345731	11345748	ACCTCATCATCCTCATCA	4	+
chr1	11345851	11345875	CCATTCTCCATTCCAACAACACCAG	5	+
chr1	11345937	11345963	TTCTCCTACATTCTCTACAACACACTG	6	+
chr1	11346083	11346095	CTTCAACAAACTG	3	+
chr1	11346268	11346289	ATTTGGCAGTCAGGGTACTAAG	8	+
chr1	11346435	11346456	TTTTATTAATAATTTCCACTAG	5	+
chr1	11355565	11355591	AATGGCGGGGCATTTAATCATCCACAG	4	+
chr1	11357269	11357297	TGGCAACTTTGGGAGGTGATTAGGTCACG	7	+
chr1	11721254	11721275	ACACTCATTACTGGGCCGGCTG	5	+
chr1	11808522	11808549	CATCTTCTACCCGCGGGTCAGCCTCACG	5	+
chr1	11901965	11901992	ACTTATGAAATGGGGATAATACTCCCAG	3	+
chr1	12042051	12042075	TCAATCAATAGCCAACCTCAACCTG	8	+
chr1	12052660	12052674	TTCTGGACGTCAAAG	3	+
chr1	12058894	12058915	TTTGTGCTGGTGGCCAACTCAG	4	+
chr1	12062119	12062143	ACTCATCATGGACTCCCTGCACATG	20	+
chr1	12064116	12064161	CTCTTGGCTCAAGACTATAAGCTGCGAATTAAGCAGATTACGGAGG	25	+
chr1	12064618	12064647	ATTACCAGATGGACTTCCACCCTTCTCCAG	9	+
chr1	12065899	12065918	TTCCATTTCTCTCTCGGATG	8	+
chr1	12066661	12066687	ACCCAGGAGGAGTTCATGGTTTCCATG	5	+
chr1	12067272	12067299	TACACTGGCTCCAACTGCAGCCACCAAG	5	+
chr1	12071561	12071589	CCGGTTGGTTGGACAGTGAGCTCAACATG	11	+
chr1	12071774	12071798	CACTACTTATTTTCCCCCACCTTTG	12	+
chr1	12073135	12073158	ACATGCTGTGGGTGGATGTTCCCG	4	+
chr1	12073454	12073477	TGCTGACACAGTGAGTTTTCTCTG	24	+
chr1	12089121	12089145	CCAGCCTGAGGCCTTCTTCTCCAAG	8	+
chr1	12091328	12091355	CCTGCTGGGCTGGGACATTTTTCCTCCG	12	+
chr1	12219173	12219200	AATCAAGGGGACTACAACTTTGGCTGGG	7	+
chr1	12345675	12345698	ATATATCATTTCACTCTACATACG	5	+
chr1	12359365	12359385	CAAATTTGGGGAAGTTGAAAG	6	+
chr1	12368401	12368422	ATGAGCTTTGCATTTTTTATTT	8	+
chr1	12381956	12381969	TCTTATCAAAATAG	3	+
chr1	12408901	12408924	CGGGTGGTCTTTGCAGTGACTATG	3	+
chr1	12687959	12687982	CATGCCTGGCCTATTTCATCTTAG	4	+
chr1	14105428	14105446	CATATCCATATATCCACCG	8	+
chr1	14106361	14106385	CTCAAACAACTTCTTCAAACCCAAG	8	+
chr1	14106590	14106616	GGCTGACTTCCAAAAAATCCAAATTAG	15	+
chr1	14107582	14107606	ATATCTTTCAAACAGGAGGAATTAG	8	+
chr1	14107709	14107732	AATCACCTTTTCTTTCCATTAAAG	14	+
chr1	14107733	14107759	ATCTAACCAAACATTTATCTATTCATG	18	+
chr1	14151176	14151204	AAGTGCTGTGGCTGTTCCTTATCCTAATG	7	+
chr1	15490920	15490947	CGTGACTGGACTGGGCCTTTGGGTTTTG	6	+
chr1	15752396	15752418	ACCTGATGGAGCTAAAACTCATG	3	+
chr1	15755348	15755373	AATGGAGCAAGTTCAGGGGTCTTATG	5	+
chr1	15756070	15756094	AATTGGCACCTTCCTAGGGAAGGAG	5	+
chr1	15895513	15895532	ATATTAGGAGCCATAACTTG	6	+
chr1	15895617	15895642	AGTCAGGCTTAAGGAATCTCTTCAAT	7	+
chr1	15944186	15944208	TGTGCGGAGGGACCTCTCCGAGG	3	+
chr1	15944262	15944289	CTGTGCGAGCTCGAGTCTGGCATCCCCG	15	+
chr1	15964827	15964855	ACAATAGCTATGGAAGAGGCTCCGGAAAG	12	+
chr1	15978353	15978390	ATTAGCAGAAGCCCTTCAAAAATCAGCAGAGGATGCAG	12	+
chr1	15986721	15986746	GGCCTCAAATTTCATCTCCATACAAG	11	+
chr1	15987199	15987221	ATCTCACTTTAGATAATCCCTTG	5	+
chr1	15987705	15987729	AGTCTAGGTGATGGCCTGTCAACCG	8	+
chr1	15987988	15988017	TCTGTCCTGATGCTTCGAGGCCATTACTTG	11	+
chr1	15988146	15988173	CATCGAGTTGGTGGGAATGCAGACCTTG	9	+
chr1	15988241	15988264	TTCTCCATTCCCTTTAAACAAAAG	7	+
chr1	15989351	15989374	TTTTCCATCCTTTTCTTTCCTCAG	9	+
chr1	15989546	15989567	ATAATTCTTTCCTGGCAAACTG	7	+
chr1	15989768	15989804	TCATTGAGCACAATCAAAATGGAGGCTCATATCTCAG	10	+
chr1	15989814	15989837	AAATTTTAATTTAGGGGCACTTAG	29	+
chr1	15989908	15989934	ACTTTAGTGATGGGATGGCGTGTCACG	5	+
chr1	15990062	15990087	CTGCACATTGTAGACCCTTTCACCTG	4	+
chr1	15990229	15990253	CTTTATGGGTGGTGGTTTGGGAATG	19	+
chr1	15990408	15990432	AATATATAATATCAGTCGGGAAAAG	12	+
chr1	15990704	15990727	CCCATCATTTTTATAAAAATAAAG	4	+
chr1	15990975	15990995	ACTTAAATTTAGCAGCTCTAG	4	+
chr1	15991856	15991880	TTCTAGAGCTCCCTGTCTTCATATG	4	+
chr1	15991921	15991946	CATGTCTCTAGCAAGAGGGTACATAG	5	+
chr1	15992130	15992152	TTAATTTTATATGGATTTAAAAG	5	+
chr1	15992287	15992311	CCTTTTCCTACCTGTTTGCCACCTG	7	+
chr1	15992412	15992425	TTCTCTAGCACAAG	15	+
chr1	15992440	15992461	CCAAATTTCCCCTTTGGAGTTG	4	+
chr1	15992595	15992627	CTAATTACTCTTAACAACAAATTAAATTCAAAG	14	+
chr1	15992786	15992820	CATCAAATTTTGGTGGGGAATGAGAGGAGTATTAG	16	+
chr1	15993091	15993118	CAACATGAGTCTTTGAACAAGAATTCCT	3	+
chr1	15993164	15993203	GCACAGGTGAACTCTGGGGATTCAGGGGTAACTAAAACAG	32	+
chr1	15993790	15993814	AAATCCATTTACAATGCTGGAGGAG	10	+
chr1	15993985	15994012	ACCATCTGGGCTAGCACGACTTAGCAGA	6	+
chr1	15994086	15994114	TAATCAGCGATGGCTGGGATTGGTGGACA	7	+
chr1	15994163	15994190	CTTCATCAAAGGGACATTTTTTAACCTG	15	+
chr1	15994191	15994213	TTATTTTAAATGCCACATATATG	7	+
chr1	15994578	15994599	CTAATTTGGGGAGGGGGGCATG	10	+
chr1	15994983	15995009	TTCATTTTTATTTCAAATCTCTTCATG	7	+
chr1	15995101	15995124	TCCTTTCTTTTCCTTCTTTATATG	9	+
chr1	15995168	15995192	CTTTGAGACTACTGCATCTTAAAAG	8	+
chr1	16143663	16143689	ATTTAGTAGAGACGGGGGTTCACCATG	3	+
chr1	16170428	16170452	TTTTTCCATCTGAGCTTTCATTACG	3	+
chr1	16174567	16174617	TCCGGGAAACCAGGCATCTCTGGGTGGGCAACTTACCCGAGAACGTGCGGG	13	+
chr1	16199374	16199400	CTTTGTGGATTTTGTGGACATCAAAAG	5	+
chr1	16199541	16199570	CTGGGTTCAGAGGAGGTGGTGGAGGGCCTG	6	+
chr1	16200056	16200079	CCTCTCCATTTTCACTACATAAAG	7	+
chr1	16200141	16200163	ATTCTACAAACAATACTTTAACA	7	+
chr1	16200265	16200284	AATGGGGAAAAATTAAAATG	7	+
chr1	16200584	16200612	ATTCATACTTAGGGCTGGAAATATTTATG	11	+
chr1	16200656	16200681	TCTGGGGGTTTGAGAGTTACAGTTTG	12	+
chr1	16202821	16202845	ACTTTACAACATGGGCTCTATTACG	7	+
chr1	16213402	16213430	AATTAAAATAGGTTTTGGTGGCAAAGTTG	6	+
chr1	16235943	16235962	ATCAAGGTCCAGAATCTTCC	3	+
chr1	16237647	16237676	TAACTTCAGTGCAGATACATGGAACTTCAG	3	+
chr1	16237685	16237708	TATGGTCTGGTATTCTTTCGGCAG	5	+
chr1	16237733	16237760	ACTGCATCAAAAGGAAAACTTTTCTTTG	16	+
chr1	16242693	16242736	AACTCTCTTTATTGGCAACCTTGAAAAAACCACTACTTACCATG	7	+
chr1	16245449	16245478	TTCCTCAGTATGCGTTTCTGCAATACTGTG	7	+
chr1	16247388	16247410	CATGGCCCTGGTTCTCTACAATG	10	+
chr1	16254600	16254624	CATCCTACGACTATAACCAAGATCG	21	+
chr1	16254646	16254743	AACTCCAGGCACTTATCCTGAGGATTCCAGGCGGGACTATCCAGCTCGAGGGAGAGAGTTTTATTCAGAATGGGAAACTTACCAAGGAGACTACTATG	65	+
chr1	16254762	16254786	ATCCTCGGGAATACAGGGATTACAG	20	+
chr1	16254984	16255008	ATTCTGAGAGGAGGCTTTACAGCCG	3	+
chr1	16255078	16255100	TTTGGAGCGCTATACAAAAAATG	3	+
chr1	16255207	16255230	CAAAGGAAAGGTTCACTCCCCTAG	9	+
chr1	16255499	16255522	ACGGAGCCTGCAAAATCTGACTTG	18	+
chr1	16255631	16255656	CCTGAGCAGCCTGCAGATGGGGTAAG	8	+
chr1	16255697	16255718	TTTGCAGATTCCAATTTAAAAG	13	+
chr1	16255815	16255841	TCATTCTGCTGAGGGAAGGAGAGGCTG	12	+
chr1	16255878	16255928	AATCTAAAAAAATCAAACTGGACAGACTTAATACTGTTGCCAGCCCCAAAG	41	+
chr1	16255929	16255977	ACTGTCAGGAGCTTGCCAGTATTTCTGTTGGGTCTGGCTCAAGGCCCAG	54	+
chr1	16256072	16256093	CTCAAACAGCTGCAGGTATTAG	8	+
chr1	16256180	16256204	AAATCACATTCAGTAAATACTGAAG	94	+
chr1	16256239	16256268	TTACCGAAAACAAATGGAACAGAGTCGTAG	9	+
chr1	16256417	16256441	AAAAGGATGGATCATGTCGATTTTG	22	+
chr1	16256526	16256546	TCCGACATGGTTCCTTCCATG	14	+
chr1	16256550	16256580	ATGAGGATCCCATAGGCTCCCCTAGGCTACT	13	+
chr1	16256616	16256639	TCCTCCCCTATTCTAACATAACAG	6	+
chr1	16256651	16256672	TCTTTAAAATTTAATCCTTATG	4	+
chr1	16256742	16256763	AACTAAATCGTTGGGACTCTCA	20	+
chr1	16256785	16256808	ATTTGATGTGAGTTTCCCAAACAG	17	+
chr1	16257324	16257344	TTTTACACAGCTCAATCTTTG	3	+
chr1	16257396	16257434	ACTTCATTTCTGGTAGGATCTATGGGAAGCAGACATCTG	31	+
chr1	16257578	16257617	AATCATCCCAAGACCCCAGAATCTGCTCCTGAGAATAAAG	16	+
chr1	16257629	16257657	AAAACTCCACCTTCCGTTGGGCCTCCAAG	14	+
chr1	16257756	16257782	TGGAGCCAGCTACCGTCTCAGAAGAAG	5	+
chr1	16257792	16257815	CATCTGAACCTGCTCCTGCCCCTG	8	+
chr1	16257837	16257866	ACCTGCCCCCAGGAGCAGACCCCGATAAAG	3	+
chr1	16257885	16257908	CGGGTGTTGAGGAAGGTTCATCAG	5	+
chr1	16257959	16257989	TTTTCCCAGGCAGAGAGCAACGTAGATCCAG	15	+
chr1	16258158	16258177	ATCCTCCAGTTGCTGCAAAG	4	+
chr1	16258254	16258277	TCACAAGGAAGAGTGAGAGGATAG	5	+
chr1	16258335	16258357	AATTGAAGATGGAGGCAGAGAAG	8	+
chr1	16258358	16258385	ATTACAAGGACTGCTTCTAAAAACTCTG	77	+
chr1	16258386	16258406	CTGCAGACCTTGAACATCCCG	7	+
chr1	16258748	16258780	AAGGTGGATGCTACACGTCCTGAGGCCACCACT	14	+
chr1	16258782	16258808	AGGTGGGCCCCCAAATAGGCGTGAAAG	9	+
chr1	16258908	16258919	CCCCTGTTGAAG	3	+
chr1	16258972	16259043	ATCTCGAAACTCCAGGTTAGCAGTGGACAAATCTGCAAGTCTGAAAAATGTGGATGCTGCTGTCAGTCCCAG	21	+
chr1	16259074	16259099	ATCTGGGGTGGTGGCAGTCTCCCCTG	12	+
chr1	16259113	16259128	TCCCCAAAAGGAGGAT	3	+
chr1	16259364	16259417	CAAGTGAAACAGAGCTGGCTGCGGCCATCGGCTCCATCATCAATGACATTTCTG	82	+
chr1	16259439	16259459	CACCTCCACCTTATCCTGGAG	7	+
chr1	16259504	16259554	CAGCCTTCTGAGGAAGGAATGGAGACAGATGAGGCTGTATCTGGCATCCTG	33	+
chr1	16259625	16259649	ATACCAAGGAAGCCAGAGGAAATAG	8	+
chr1	16259820	16259846	CTCAAGGTGAGAGTCCTGCTGCAAATG	27	+
chr1	16259983	16260016	TGTTGAGGAAAGGACTCCAACCAAAGCATCTGTG	15	+
chr1	16260072	16260098	CCAGGTTCAGGGTGCATTCCATCATTG	8	+
chr1	16260214	16260237	CCCCCCTACTAAGGTGACAGAGTG	9	+
chr1	16260331	16260352	CACCCTGAGGAAGATTCTCATG	3	+
chr1	16260414	16260443	AGCCTGTCAGTGCTGCCCCTTGCCTACATG	4	+
chr1	16260528	16260554	CCTCGGAGGTGCTGGTAGCTGCTGACA	6	+
chr1	16260615	16260640	TCAGCATTGACCTGGAAAATTCACAG	7	+
chr1	16260714	16260739	TCTCCCTGGTCCCGGTGAATGCCCTG	3	+
chr1	16260778	16260805	TTTGGTGAGCACCCCTGCTGGGCCCGTG	5	+
chr1	16260827	16260851	AATGTTCTTACGGGGCCAGTGAATG	4	+
chr1	16261260	16261279	CAATGGACATTGAATTTCAG	6	+
chr1	16261370	16261427	AACGTGGCCACCCATTCCACGTTGGTACTGACCGCCCAGACATATAATGCCTCTCCTG	23	+
chr1	16261613	16261640	CTTGCTGACCCCGTCACCCTTAAAATCG	4	+
chr1	16261818	16261848	CAAGTGGACCCGGGCCATCCTCATTCCCAAG	13	+
chr1	16261867	16261895	TACTGCATCTACGGCGCTCTCCACCAACG	5	+
chr1	16261902	16261925	TCATGCTGGCTGCAGGCATCCCAG	5	+
chr1	16262079	16262097	AAGCGCTTCACTCTCCTCG	16	+
chr1	16262117	16262140	CAAATAGAGGTCAGGGCCCCACAG	6	+
chr1	16262286	16262329	ACCGACTGCACCCCTATACTGTGCCACGGGATGTGAGGATCATG	12	+
chr1	16262333	16262399	CATCCACATGTGACGGCAGTCAGCGAGCAGCCCAGGGCCGCGGATGGGGTGGTGAAGGTGCCACCAG	10	+
chr1	16262595	16262614	TGGTGGTGACCCATGGGGTG	5	+
chr1	16262622	16262648	TGCACTCCAGCGGGGAGCTGTTTCAAG	6	+
chr1	16264085	16264137	ATTCCTCTCCACACCTGACTTCCCAGAGACCCGTGGATATGGTTCAACTTCTG	18	+
chr1	16264362	16264391	TGCAGCTCCACTTCGTCTCTGGCAACAACG	10	+
chr1	16264451	16264483	AGGATGCGGCTGGAGGCAACGCAGCTGGAAGGG	11	+
chr1	16265265	16265288	AGGATGTTGTGAGCCAGACCGAGT	8	+
chr1	16265306	16265317	ATCACTTACCTG	3	+
chr1	16265949	16265990	AATCTTCCCAGGGCTCTGCAGTAAAAACAAAGGACAACCCAG	11	+
chr1	16266208	16266234	AACAGGGCAGTGGAATGAAAATTTTTT	11	+
chr1	16266259	16266298	AAAACAGAACTGCCTTTGCACTAAATTAGTGACTTGGACT	17	+
chr1	16266400	16266426	ACCTTGGGGTCAAGGAACATTTCATTG	9	+
chr1	16266626	16266647	ACTTAAAAAATCAAATCCCCCG	3	+
chr1	16266685	16266712	TCAGAGGAAATCTTATTTTCATATTCAG	6	+
chr1	16266815	16266838	CTAACCCCTCTTCCTATTACCTTG	5	+
chr1	16695176	16695197	CTAGGCAGTGTGCTTATCAGTG	8	+
chr1	16719770	16719813	ATAGCCTTCCCGCGGGGCCCCCTCCACAGATCCGCATCCTCAAG	9	+
chr1	16721604	16721626	ATGGGTCTCAAGGCTTCAAACAG	51	+
chr1	16721677	16721696	CTCCTGGGTCGTCCGCCACG	4	+
chr1	16721716	16721755	ACAGCTGGACTTGAGCAGAGGGAACGACCTGACTTACTTG	35	+
chr1	16721868	16721896	TCAATGGAAAGGGAAAGGGTGGGGGTTAG	7	+
chr1	16722093	16722123	ATCCTTTCTTTTTTTTTTCTTCCTATTTTTG	4	+
chr1	16722153	16722239	AAAAAGTGCATGGGAGGGGTTTTAGTGGTTTAATGAATTTTTAATTAAGAAAGGGTAGTTTGGTAGTCTACTTAAAAATGTTTCTGG	44	+
chr1	16722524	16722553	TTCCCTACCAGCCAGGCTTACTACTTCTAG	12	+
chr1	16722815	16722844	CAATCAGTACCTTGAAGGCAGAACATTCTG	26	+
chr1	16723368	16723380	CATTGCCCATGAG	5	+
chr1	16723445	16723467	AAAACTGGCTGCTATCTTTATAG	18	+
chr1	16723772	16723793	TCACCACCCACCAGCAGTCATG	6	+
chr1	16723860	16723882	ATTGTGTCGGGGGAGGCGGGAGG	4	+
chr1	16723913	16723936	TGGGAGGGTATTTTTTGGGGGTAG	8	+
chr1	16724087	16724117	CTCCTCCCTGACCCCATGGGCCAGGCCTCAG	5	+
chr1	16724391	16724406	TCCCTGGTAAGCAGAG	6	+
chr1	16724600	16724625	TTTTATAAATTGTATTTTAAATACAT	4	+
chr1	16786260	16786299	TTCACAGTGCAGCTCCTGGCAGACTTGGGTTTTCTCTTTG	13	+
chr1	16800373	16800398	ATTTTCAATGGAAACTTGGACTTTTG	7	+
chr1	17299235	17299259	TCAGCCCTGGAGCATGGGATCGTGG	11	+
chr1	17952613	17952638	TAGGAGGGAGGAGGTCTGGGCTCTTG	3	+
chr1	17953093	17953114	TAACCATACCATTTATCAATTG	4	+
chr1	19582507	19582529	CAAGCTGAAGGACATCCGGAACG	10	+
chr1	19584381	19584403	TTTCACTGTGAGCCTGGATCCAG	7	+
chr1	19584969	19584997	AGGTGTGGTGACTCTGCTGTCTGACTACG	27	+
chr1	19585230	19585252	ATTCACAGTCGGGAAGGTTCCAG	7	+
chr1	19585428	19585457	ACAGGGAACATGATGGGCACTGACCTCCTG	13	+
chr1	19585773	19585798	AATACAACCTTGCAGGATGTCTCTCC	22	+
chr1	19586283	19586309	CTGAGAGTGACATCACTGCAAGAGTTG	10	+
chr1	19586320	19586342	TCTAAAGTGTCCACGGCATCCTG	5	+
chr1	19586348	19586370	TTTTATCCTTGGTGACTCTAATG	6	+
chr1	19587308	19587331	CTAACTGGGCTCTGGTTATTCACG	5	+
chr1	19588654	19588681	CATCTAGAGACAGCTGGGTTACCTGCAG	12	+
chr1	19590021	19590045	CTTTTTTTTTAATAAGAGATGGTGG	3	+
chr1	19590430	19590455	AATAGACTGGGTGTGGTGGCTTCCAG	7	+
chr1	19590500	19590523	TAAAGCTTTTGGAAATCCATTTTG	8	+
chr1	19592121	19592148	CCACATGCAGAGGCCACATGTGTGCCAG	4	+
chr1	19934581	19934610	TGTGGAGTCTGGAGACGACGTGCAGAAATG	5	+
chr1	19948618	19948642	TTTTCTCACTTACCTTCTTTAAAAG	20	+
chr1	19955854	19955876	CCAACATACATAAATACATACAG	9	+
chr1	19956068	19956091	TCATCCTCTCATCCATTTCAAAAG	7	+
chr1	20216966	20216996	ATAAAGCAGCGGGAAGATTTTGAACCCTTTG	8	+
chr1	20234890	20234912	TTCATTTGCACTCAAGCCATATG	4	+
chr1	20234913	20234942	ATAAATGCAGCTGACTGTTAATTAGGCCTG	7	+
chr1	20235502	20235521	TTAGGTGGATGTGAACTTAA	5	+
chr1	20235652	20235675	TTATAAAAATTCGGAGGCAAATTG	4	+
chr1	20235949	20235969	TTACTCTACTCATTCCAAACG	9	+
chr1	20236205	20236231	AAGTAGTAGAATTGCTTTATTTACTTG	10	+
chr1	20237679	20237700	CTCTTCACTTTCTTACCTCAAG	3	+
chr1	20238262	20238299	AAAGGGGACAGTCATATTTGTAACGTGGAGAGAACACG	10	+
chr1	20239152	20239180	TCTTGCCTTATCTATGGAGCTCGATGGTG	7	+
chr1	20960332	20960361	CCGGGCAGTCTTTCTGGCCTTCGGGCTAGG	13	+
chr1	20964582	20964604	CTGCCTTCCCCTTGGCCATCAAG	5	+
chr1	20966458	20966485	CTGGGGAGTATGGAGCAGTCACTTACAG	4	+
chr1	20975025	20975048	ATTTTGGCTGCTGCCTGGCTGATG	45	+
chr1	20976968	20976998	CCTCTGGGGTGAACATATTCTAGCCCTGAAG	16	+
chr1	20977029	20977055	CTCCTCCAACAATCGGCCGCCACTTTG	12	+
chr1	21777700	21777722	TTTATTGGTCCATTCTTGTATTG	3	+
chr1	22419111	22419134	AACACTTAACAACATGGGGACCAG	20	+
chr1	22419585	22419612	TTTGAGATAATATTTAGCCCTCTATATG	4	+
chr1	22420239	22420263	ATACCTGGATCATGTGATACCCTGG	9	+
chr1	22420280	22420288	TATCCTTAG	3	+
chr1	22420637	22420663	ATATTCTCCAGGGAGTATGATTTAGAG	3	+
chr1	22421164	22421189	GGAAGAAAAGGATTGTGGTTTAAAAG	5	+
chr1	22424611	22424633	GATTTACTCTCAATCTTTAGGGG	4	+
chr1	22424888	22424908	AATCAATCTAATTTCTAAAAG	6	+
chr1	22425026	22425048	TTATTTTTAAAAAAGGAAAGCAG	5	+
chr1	22426363	22426388	AAACTGAGGCATGTTATGATACAAAG	3	+
chr1	22427816	22427842	CCTTGGTTTCCTCATCTCAATAAAATG	8	+
chr1	22431010	22431038	ATTACTTACACTTCTCGGATTTAAAAAAG	4	+
chr1	22445370	22445396	CCGTCTCTGATGTCAGATGGGCATTAG	6	+
chr1	22456142	22456164	AGTCGAGTGTGGAGCAGTTCCAG	3	+
chr1	22802676	22802699	TTTTTCTCCTGTGTATGACTGTTG	7	+
chr1	22828090	22828117	TTGAGGCTGTACCAATATTCTAATCCTG	5	+
chr1	22835160	22835189	TCCATTGGACCTGCTCATGGAGGAAATACG	7	+
chr1	22855832	22855851	TGGGCTTCTTGGAACACATG	5	+
chr1	22856405	22856427	CGGGATCAATCAGGGACTCCCAG	5	+
chr1	22856849	22856873	AAACTTCGGGGCTGGTGGGACTTAG	4	+
chr1	23381611	23381635	TCTTATCAACTTCGGCATCTATAAG	9	+
chr1	23391059	23391085	TAAGATAGGTGTACAATGTTTCTGAAG	7	+
chr1	23405520	23405540	TCAAACCTTTATTTATAAATG	9	+
chr1	23408756	23408776	CTCGGGGCTCTTATTCCTATG	7	+
chr1	23696747	23696774	GGCTGGTCCGATGGTAGTGGGTTACCAG	542	+
chr1	24019199	24019225	CAGCCAAGGTGTTGGAGCAGCTCACAG	28	+
chr1	24020301	24020327	ATACACTGTCAGATCCTTTGGCATCCG	6	+
chr1	24020361	24020403	TCGAGGGGCCAAGGCAGAAGAAATCTTGGAGAAGGGTCTAAAG	37	+
chr1	24021170	24021192	AAAAAACAACTTCTCAGATACTG	15	+
chr1	24021251	24021279	CATTGGTATCTACGGCCTGGACTTCTATG	55	+
chr1	24021319	24021345	AGGAGAGGGGAATCTTTATTTCATATG	17	+
chr1	24022124	24022144	TGGGATGCTGGTGGCAGCTTT	4	+
chr1	24022631	24022654	TTTAACAGGAGCCCCCTTTCTCAG	3	+
chr1	24022857	24022884	CAAATAAATTCCCGTTTCTATCCAAAAG	41	+
chr1	24024712	24024734	TTTATAGGGGGGAACCATACTTG	14	+
chr1	24026180	24026204	CAAGTTACAGTCTGGCCCTCTAAAG	3	+
chr1	24030605	24030635	ATATCACTACATACATATATACTCACCTCTG	4	+
chr1	24041563	24041590	TTTTCCATAGAGGGCTCAGTCCCATAAG	3	+
chr1	24075394	24075424	TAAATAGGCATAATACTTATACTCATTACTG	4	+
chr1	24077510	24077537	CTCGAGAGACCTCACAAAGTGTCTCACG	8	+
chr1	24077874	24077893	ATGAGAAGGCCTCTGTGGTG	7	+
chr1	24078239	24078266	AGAAAGTCACTGGGCTCCCTCCCTAAAG	15	+
chr1	24078368	24078389	AAAACTTCAGCCACGGCACTTG	7	+
chr1	24078400	24078439	ACTTAAAAAAAATGACTCTAAAAGCACTGGTAAAAACTTG	20	+
chr1	24080655	24080696	CAGGTGTATTCTGGTTCCAAGTGTGCCTATCTCCCTAAAATG	30	+
chr1	24082426	24082455	ATGTACCTGCGGCTTCAGGACGCCCGAGAG	8	+
chr1	24082459	24082486	CGGCTACGAGTACTAACAAAGAATATCC	5	+
chr1	24082782	24082804	CCTTTGTCAACTCTGTGGCCAAG	8	+
chr1	24086035	24086056	CTTTCAAGAACAGATTCTCCCG	11	+
chr1	24086088	24086143	AATCTGGGGAGGCAGGAATACAAGGACAGTGGGGGTTGGGGAATGGAATTCTACAG	42	+
chr1	24086235	24086291	CCTCCCTGCCTGGAGCACACTTTAGAATTCTGAAGATGTGAAGCCTCTGTCTCACTG	25	+
chr1	24086723	24086748	TATTTATTAAGGGAGGTGCTCTGTAG	13	+
chr1	24086750	24086776	TCTGGAGCCTTTCCCTCATCCTTTTTG	3	+
chr1	24087757	24087781	CCTGCCCCACAAATCTAATATTAGG	6	+
chr1	24088351	24088376	TTTCTTTGGGGCTTTTTCTTTCTGGG	16	+
chr1	24105158	24105180	CCGCGGCGTCTTCAAGCCGTGGG	6	+
chr1	24106373	24106395	CTCAAAGGCATCATTATAATGGG	19	+
chr1	24112172	24112196	AATATTCCACAGATGTCCTTTGATG	37	+
chr1	24112220	24112236	ACCTTTAGTCTGAACCG	3	+
chr1	24112831	24112860	ATCTCTCAATTCATATTTCAAAAAACTTCG	11	+
chr1	24113791	24113816	CAATTACGAAGCATCTGCCAACCCAG	9	+
chr1	24113820	24113867	ACCATAGGGTCCATCAGGTTACCCCACAGACACACTTTATTTCCTAAG	14	+
chr1	24113994	24114019	GGCTTGCTGCAGAAACCTGGCCTACG	16	+
chr1	24114090	24114129	AAATTGGGTCTTGGGCTGGGTGGCATCTGGCAGTCATGGG	34	+
chr1	24114242	24114272	AAACTATTTGTGGGCTATAGGAAACTTTCTG	9	+
chr1	24114299	24114358	CCATCAGGAGGGTCTCCAACTAAAACACTTGTTCCTGCTTGCTCCTTTCCCCTCTCATTG	32	+
chr1	24114506	24114535	TCTGGGGAGAGCATGGGGATCATTTCTATG	5	+
chr1	24114656	24114683	TTCTTCTTTTCATGGCTTTTATTCACTG	17	+
chr1	24114696	24114712	TTCCTAATAAATCCTTG	7	+
chr1	24120987	24121010	TACGGTTTGGGGCCCTGACGGCTG	6	+
chr1	24287948	24287978	ATGGGTGGTGGAGAGAGGTATAACATTCCAG	6	+
chr1	24288187	24288212	TCCCAGGTTACTTTTTAAATCTCAAG	15	+
chr1	24288411	24288433	TCAATTGGTCTGAAACAAATTCG	16	+
chr1	24288635	24288664	TTAGGGGAAGACAGTAATTTATCATTCATG	11	+
chr1	24288697	24288721	ATTATAAGCTTCTAGCTAACACAAG	24	+
chr1	24289703	24289731	CAAGTATGTGGGTCAGCTTAAAAATTTTG	71	+
chr1	24289742	24289768	CCCTATTTTCTAATTTGGCACCTCTTG	10	+
chr1	24289801	24289827	TATTTCTCCAAATAAATCAAGATGAAG	20	+
chr1	24659996	24660016	AATATTATAATTATACTCATG	3	+
chr1	24790527	24790551	CATTCTTGGGCGTCTTCTTAATCAC	25	+
chr1	24795531	24795549	TTTTTCCTATGGGGCTCTG	7	+
chr1	24796843	24796873	TAAAATGCAGATTCCTGCACCCCAACTGCAG	5	+
chr1	24797368	24797393	GGTATCAATTCAACAATATTTATAAG	14	+
chr1	24798441	24798467	ATCATTAATAATTTGGGCATATATATG	3	+
chr1	24800477	24800502	TCATATATACATACTCATATATTAAG	15	+
chr1	24859667	24859690	TGGGGTGGAAGCAGAGCGAAGATG	7	+
chr1	24861588	24861617	AAATATGAACTTCACGCGGGAACAGAGTCG	13	+
chr1	24862405	24862429	CTCTTATCTGGAATTTGGGACAAAG	3	+
chr1	24865973	24865996	ATGACTAATAGTCGTACTTAAGAG	8	+
chr1	24973174	24973198	TAAATTTGGAGGTTATAAAGCCTTG	6	+
chr1	24975414	24975438	AATTTATGGGAGAACTGTGGCCCCT	7	+
chr1	24979030	24979053	ATCTCGGTCACGCTCCAAATCAAG	5	+
chr1	24979444	24979472	CCATCTCCTCGAAGAAGAACTCCGCCAAG	3	+
chr1	24981455	24981483	AAAACTCGTAGGTTATCTCCTTCAGCAAG	14	+
chr1	24981519	24981540	CAACTCCACCACCCAAAACTCG	5	+
chr1	24981542	24981570	CATTCCCCTACACCCCAGCAGTCAAACCG	6	+
chr1	24987226	24987267	TACTGAGAAAAGAGAATCCCCTTCACCAGCACCGAAGCCTAG	30	+
chr1	24995748	24995770	CATCACCATCTCCACCACCAAAG	19	+
chr1	24999011	24999041	CCAAAAAAAAATTCCCTTTTTAAAAAAGGGG	7	+
chr1	24999496	24999519	CTAGTCCCAGAAAGGATCCTTCAG	16	+
chr1	24999587	24999611	TATATACAACTTTCAGAGCCTCTTG	55	+
chr1	25095922	25095950	TTAACACATGAGAATTAGAGAGATCATTG	3	+
chr1	25109156	25109179	AATAATTTCATACTTACAGACAAG	4	+
chr1	25124267	25124289	CCTTTTCCCAGAGGCTCTTCATG	9	+
chr1	25166436	25166462	TATGGAGGACATAAAGTTTTCTACACG	22	+
chr1	25167264	25167283	GTGGTGGCCAAAAAATATCG	7	+
chr1	25167344	25167371	TAGGGACGAGTTCACCAATACCTGTCCC	12	+
chr1	25167477	25167506	CTTTTCCTAACAGGCTACTCCTTCCTGTAG	21	+
chr1	25167539	25167568	TATTGAAGATTAGGATCAAGGATAGACAAG	15	+
chr1	25167578	25167602	TTATCTTAAAATATACACTCCTAAG	46	+
chr1	25167606	25167629	TATTATTTTAAAATCCTTTACCCT	35	+
chr1	25167907	25167930	ATTGCTACTGTATCAGAAATATTG	9	+
chr1	25168136	25168161	ACCTTCCTCAAGCATTTTATCTTTAG	6	+
chr1	25168302	25168330	TACATCTGTTGAGCAACACTACATAACTG	16	+
chr1	25168481	25168502	CGTTATCCATCCTATATAAAAG	5	+
chr1	25168523	25168552	CAATTTTCTCATTTCACCCCATTTACCTTG	17	+
chr1	25168705	25168727	TTTTTCGGGGTTTTTTTTAATTG	88	+
chr1	25168793	25168817	CTATGTATTTACTCTTTTTTAAAAG	10	+
chr1	25168834	25168856	ACTTTCTACGTACTACTCCAAAG	16	+
chr1	25168909	25168942	TATAGGAAGTGCTATTTCTCATAGGCTGTTTCTT	28	+
chr1	25168996	25169023	CTAACATTTAGTAAGCACTGGCTTTATG	15	+
chr1	25169031	25169074	CTTTTTATAAGTATACTGCATTTTTTGAGCCTATCATTAATTAG	42	+
chr1	25169136	25169162	CCTTACCTTTCTTAGAACTCTTTATTG	10	+
chr1	25169229	25169251	TTCAAGGAAGATGCACTATTCAG	6	+
chr1	25169326	25169356	CATTATCATTCTTCACCTACTTTTTAAATAG	25	+
chr1	25169420	25169450	ATTCAAGAGCAGTGAGGTTTGTTCTTTCCAG	7	+
chr1	25169465	25169491	AGTGGTGCGAGGTGGAGGGCTAACAAG	7	+
chr1	25169492	25169520	AGGAAAGAACTACATTCTTCAGAATACAG	15	+
chr1	25169539	25169560	AAACTCAAATATTTTCATTTTG	6	+
chr1	25169590	25169630	ATTACACCTGGCCATCCCTCTAAATGTTCTAGGAAGGCATG	56	+
chr1	25169682	25169712	ATACCACTTTATCAGGGAAGTTAGTCAAATG	19	+
chr1	25169957	25169993	TGAGGAGATTGGAGTCTGAATGGATCTGTTTTCCAAG	24	+
chr1	25170066	25170090	ATGTAGATGCAGATATTCTATACAG	3	+
chr1	25170223	25170244	ACATTTATTCTTACACTAAATG	64	+
chr1	25170258	25170278	ATTTAGGCATGTTAACTTCTG	4	+
chr1	25170472	25170498	TCAAAGAGAGGGGAGCATCCATTATTG	13	+
chr1	25170539	25170560	TCAAGGTTTGGGCCACACAAAG	11	+
chr1	25170577	25170604	AAAAATTTCAACTCCTCAAGCCGTAATG	17	+
chr1	25170787	25170813	AAAATAAACAACAACTTGGGGTAAAAG	14	+
chr1	25179492	25179514	ATTGGAGGGGCTGTGAAACACAG	3	+
chr1	25203409	25203430	CATCACTTGGGAACTTTGTCAG	3	+
chr1	25664874	25664894	TAAAATCGGGGGAGTGAGGCG	5	+
chr1	25669510	25669530	ATTTCAACCACTCATACCATG	10	+
chr1	25669540	25669565	TTATAGCAACCATAGCCTTCCTAATG	5	+
chr1	25679438	25679465	ATTCTTTTTGGAGGTTATGTTGCTAAAG	23	+
chr1	25687278	25687299	CCATTTTCTAAACTTATTTCTG	6	+
chr1	25688351	25688376	TTTTTTCTACAAAAGTCCATAAAATG	11	+
chr1	25688408	25688429	CCCACCTTCTCTTTTCACATAG	8	+
chr1	25688556	25688584	AATATGCTCAGGGAATGCCAGCCACCTTG	9	+
chr1	25688736	25688766	TCAATAAAATTAACCCAAAACTTTAATAATG	17	+
chr1	26127574	26127587	TCTTTTCCTCCTTG	7	+
chr1	26137952	26137976	AATGTGGACATGGAGTGGCTTTACG	10	+
chr1	26140619	26140645	AAGTACAGCTTCCCCGTGGAGATGATG	9	+
chr1	26143108	26143131	CTCTTCTACCTCTGGGGCACCACG	10	+
chr1	26143222	26143241	TTTACACAAACTTTCTCATG	9	+
chr1	26143482	26143506	CATGCCTGTACTCTCTTTCATTAAG	6	+
chr1	26144050	26144072	CACCTTCTCACTTAATCCTCACG	18	+
chr1	26158659	26158683	AAGAGCTGGATTATATATTTCCCAG	10	+
chr1	26158768	26158790	TTTAAAGGGTAAGAGAGAAGTTG	5	+
chr1	26448545	26448573	ATAACATCCTGATTTCTCAAACCAGGTTG	6	+
chr1	26448775	26448814	ATTATCATCTGGGCAATGCTGGAAAGGATCACATTCATAG	16	+
chr1	26449082	26449110	CAAATACCATGGATGATATGCTGCTTCTG	14	+
chr1	26449881	26449906	CATTTATTTAACCAACTATACCACTG	17	+
chr1	26451067	26451088	TTTCCTAAGCGCATAGTTTTTG	3	+
chr1	26451148	26451176	AAGTGAAATTCTTTCATTGGGGGTAAGGG	12	+
chr1	26451410	26451440	AAATACCTGGATATTTGCTAGAGGAAAAATG	6	+
chr1	26451601	26451625	TGAAAATATGGGGTTGTACAGTTAG	7	+
chr1	26451654	26451677	TCACTTAGAAAGATGGGGTTCCTG	5	+
chr1	26451699	26451724	ATACTTTGTCATTATGATGAAGTAAG	15	+
chr1	26451953	26451973	AATTTATAAAAGGGGAAAATG	9	+
chr1	26496541	26496562	CGGCGGCGGCCGGACTTGGATG	8	+
chr1	26497302	26497315	TTTGGGGAGCGGAG	3	+
chr1	26561813	26561839	TTTATAGTGATCTGGTGGTTTTGTATG	244	+
chr1	26582007	26582032	AATCTACCCTCAATCAGTCGGCAATG	7	+
chr1	26584094	26584118	AATGGAGCCATCTGCCACCATCCTG	8	+
chr1	26587089	26587112	TGGTATCTCCCAATTCACGGCTTG	4	+
chr1	26588826	26588855	GGGTATGGTGGTGGGCTCCTGTAACCTCAG	3	+
chr1	26766317	26766339	ACAATCTTGGTGAAATTTTTAAG	3	+
chr1	26774379	26774400	ACTTGGCCAGAGGTCTAATTAG	4	+
chr1	26796255	26796282	CGGGCGATTACAATCCAATTACCTATTG	13	+
chr1	26799079	26799112	TCCCGCTGCCGTCGCCGCCGCCACCATGCCCAAG	7	+
chr1	26800102	26800123	AATTTACACTCCTATAATCTAG	8	+
chr1	26801976	26802014	TTTTTATGTCCTCTTCTCCCTTTCCATCGTTCAGCATAG	130	+
chr1	26802503	26802525	TTTATCCAAGTCTCTTGGAACAG	9	+
chr1	26802796	26802820	ACAGGAGCCTCTCTACTTCCATCTG	7	+
chr1	26803080	26803102	CTTTCACAGACCTGGCTGTATTG	8	+
chr1	26804259	26804282	AAATATTTCCTACAAGCACCCCAG	3	+
chr1	26806930	26806952	TTTATAGAGAGGGGTTTCACCAT	8	+
chr1	26850203	26850229	AGCATGAGATTAGATTGCCTGGGTCTG	3	+
chr1	27024482	27024501	CTTTCAAAGAGGGCCCCTAG	3	+
chr1	27025185	27025210	TATAAATGACTTCTTTGATGGCTCTG	4	+
chr1	27026725	27026755	CTCTACTCTTCAACATTCTTAAATTAAAAAG	7	+
chr1	27027169	27027199	TCTACTACGGAAACATCAAATGATATTTCTG	4	+
chr1	27027889	27027916	TCATTATCATTACTGACGCACACTTACG	4	+
chr1	27034187	27034211	CTAAGCATTATGCTTAGTCCTCTTG	9	+
chr1	27035713	27035735	TTATCAAATACAATTCTAACATG	3	+
chr1	27042036	27042059	TCTAATTTTTGAGCATATATTGGG	7	+
chr1	27045749	27045778	CATTAGTATGTTACGATACTTGCCCAGGTG	6	+
chr1	27048217	27048242	ACTTATCATTTGTTGGGATTCATTAG	3	+
chr1	27055272	27055293	ATATTTCTGGCAGGGGAAAGTG	9	+
chr1	27057640	27057664	CAGATTCCTCCTTATGGACAACAAG	14	+
chr1	27089582	27089595	CATCCCACCTTATG	3	+
chr1	27092749	27092770	ATGGGAACTGGACCTCCTTATG	6	+
chr1	27092772	27092799	ACAAGGGATTAATAGTATGGCTGGCATG	23	+
chr1	27099350	27099399	ACTCCACATTCCAGAAGCGGAATTCCATGACTCCAAACCCTGGGTATCAG	13	+
chr1	27099443	27099473	AGCCAAATAAGGATCCTTATGGCAGCATGAG	8	+
chr1	27101528	27101551	TCTCCATTCCTGCACTCTGGGATG	3	+
chr1	27102097	27102121	TCCCTCAAGTCTGGTCTCCTGGCAG	6	+
chr1	27104825	27104854	CCCTTATTTTTTTTTCCATCTGCTCTACTG	3	+
chr1	27105619	27105645	CTACTGGATCCTGGGAGGTTCAGCAAG	6	+
chr1	27105743	27105767	ATGAGGAGATAGCCTTTTCAGGCAA	23	+
chr1	27105851	27105874	ATCCATTTGTGGTGGACTGCTCAG	10	+
chr1	27106962	27106979	TATCGGCAACCTCCTGGG	6	+
chr1	27107525	27107546	ACTTTTTTTATTTTAACCAAAG	13	+
chr1	27107611	27107639	CATCAACGGGATGCCACATTTCATAACTG	16	+
chr1	27108126	27108148	CACATACCCTTGGATCCCCACAG	8	+
chr1	27108166	27108179	CTACCCCTTTATAG	4	+
chr1	27108300	27108321	TCAGCAGCCAATCAACTTATAG	4	+
chr1	27120699	27120722	TCTTCTGGGCGGCCTGTCTCACTG	6	+
chr1	27181117	27181140	TTATGCTCATGCTGGCAATACTTG	9	+
chr1	27250586	27250608	AACACCTTCTTCAGCTTCCTTCG	8	+
chr1	27250620	27250640	ACTTTTTCATTGGAGGAGAAG	6	+
chr1	27267960	27267989	ACTTTCAGCCACCACAATCAGCTGGCACAG	15	+
chr1	27269152	27269180	ATACTGAGGAAGATGAGGAGGAAGATGAG	5	+
chr1	27269229	27269255	CCCAATTACCGCTGGACCCAGACCCTG	11	+
chr1	27269405	27269442	ACATGGTGGTGGACATCCAGCGGCGGCACCTCCGGGTG	12	+
chr1	27272072	27272097	ACAGTGAGACTCGCAGCATGGTGGAA	6	+
chr1	27272122	27272146	AAGTCCATGGGGCTGCCAACTTCAG	19	+
chr1	27272817	27272839	AAAGGCTGGGTCTTGGGACCTTG	11	+
chr1	27272850	27272875	TTGGCCTACTGTTACACATTAAAACG	8	+
chr1	27609905	27609935	CACACGGGACACACCGCAAATATCTTCTCTG	3	+
chr1	27633546	27633555	CTTTCCCAAG	6	+
chr1	27634677	27634704	TTGCTCCGCTCCCAGGAGAGTGAGGGTG	10	+
chr1	27648794	27648822	CAATATCAAGGCTCCGGCGGCGTCGCCAT	18	+
chr1	27651950	27651967	CTTCCTTCCTGGGTATGG	5	+
chr1	27652637	27652658	ATCTTTGCAGGGTATTAATATG	5	+
chr1	27654533	27654555	GAGAGACAGCATATAAATAACCA	10	+
chr1	27660723	27660747	AATATGGTGACGCTCTGCTTCTTCT	8	+
chr1	27662025	27662048	ATTTTTTTCTCCTCACCCCAAAAG	5	+
chr1	27662293	27662323	ATGGGGAGAGGAGGACATTTGGGCTCACCTG	17	+
chr1	27662357	27662383	CATGGGGTGCACCGGGTACACTTAACG	4	+
chr1	27662642	27662671	TGTAGACAGAGCAGTGTAGACAGCACTCAG	4	+
chr1	27662852	27662878	AAGGGCTCCCTGGGCAGGACAATAAAG	14	+
chr1	28088862	28088884	AATCATTTATGCAGGGGGTACTA	5	+
chr1	28089092	28089113	CTTATATATCACCCTACTAGGG	3	+
chr1	28161793	28161820	CATATAAATATGAATGAGAAGTGCAATG	5	+
chr1	28176984	28177010	ATTGGGTGGGAATGGGGTGGAAGGGTG	6	+
chr1	28177320	28177342	CATCACCAGCCTTGGGGGTCCAG	8	+
chr1	28178100	28178127	TTTGCTAAAGGCACAGTCACTGGGCTTG	7	+
chr1	28178138	28178165	CTCCATCCCCATTATATTACAAATAAAG	13	+
chr1	28178488	28178512	ACTTACATGTGGCTTTGAGATGAAG	5	+
chr1	28178613	28178638	ACTTCCCCACAGGGTCTGTAAAAATG	3	+
chr1	28294812	28294834	AATCCAGATCTGGGCTGACTTAG	3	+
chr1	28390471	28390495	CATTTTAGACAATTTTTTTTTTTTG	3	+
chr1	28562878	28562908	AATGTCGACCGGGGCGCGGGCTCCATCCGGG	12	+
chr1	28563477	28563505	ATGGGAGCTGGTCATGGGAGCTACTTATG	14	+
chr1	28563892	28563941	CATGCAAGAGACCCTTTATTGGCCTTACAGTGGGCCATTCATTTCTATAG	17	+
chr1	28564025	28564050	TTCCTTTTTTTTTCCCTAAAGGGGAG	7	+
chr1	28564097	28564127	TCACATCTCTCTGGAGTTTTCTATTTTAAAG	13	+
chr1	28564194	28564220	ATTCTTTCACTAGTTGAGGAGTAGAAG	6	+
chr1	28564524	28564568	TTGCCCACTTCTGTGTAGACATGGTTCTGGTTTAACTAATATTTG	12	+
chr1	28586166	28586187	CCCGACTGGGGGAAGAGTCCAG	3	+
chr1	28586209	28586234	ATTCCGGAGCGTTCTGGAGCCCCGAG	29	+
chr1	28586281	28586301	CTTCATTCGGGCGTCCCTCCG	8	+
chr1	28586302	28586331	AAACCCACTCGGGTGCACGGGTCGTCGGCG	13	+
chr1	28586362	28586446	ATCGTGGCGGACTCCGAGTGCCGCGCAGAGCTCAAGGACTACCTGCGGTTCGCCCCGGGCGGCGTCGGCGACTCGGGCCCCGGAG	31	+
chr1	28587083	28587109	AGGGGACAACCCTGGTCGCGGCTTCCG	3	+
chr1	28598226	28598271	GCTGGAGGCACTGATGTCCTCTGGGCGAGTAGACAACCTGGCAGTG	19	+
chr1	28598291	28598324	ACTACTTTACCAGCTTCTGGCGCCTGCACTACCT	10	+
chr1	28598815	28598839	TTCTTACCTGGTAGGCTCCCACATG	36	+
chr1	28598924	28598977	ATCAACAAGTTGCTGGCGCATCGGCCATGGCTCATCACCAAGGAACACATCCAG	104	+
chr1	28599113	28599149	CACACTTGGTCCCTGGCCGAGCTCATTCAGGCTCTGG	10	+
chr1	28599186	28599209	TGTTTGGCTGTGGCATCCTCCCTG	26	+
chr1	28599942	28599962	ATGAGGGGACGTCCCAGGAGG	9	+
chr1	28600554	28600580	ACATCCTGGAGCCCTCTCCACACCCAG	5	+
chr1	28600602	28600645	ACCCTACTTTCGGATATGAGGACTTCACTCGGAGAGGGGCTCAG	110	+
chr1	28601359	28601408	CTACTCGCTGATCCAGCGGCTTTACCCTGAGGGTGGGCAGCTGCTGGATG	29	+
chr1	28601420	28601455	GCAGCCTATAGCCTCACCTACAATACCATCGCCATG	18	+
chr1	28601485	28601526	CAGGGCCATCTGGAACTATATCCACTGCGTCTTTGGCATCAG	69	+
chr1	28605622	28605652	ATTATGGGGAGGTGAACCAGCTCCTGGAGCG	51	+
chr1	28605714	28605739	TACAACCTCTTCTGGAGGCACTTCCG	19	+
chr1	28607245	28607266	CTCCTGGAGGCGCGCATGCAAG	17	+
chr1	28607289	28607351	TGCCATCACCCGCTACATGACCTGACTCCTGAGCAGGACCTGGGCCCGGTTCAGCTCCCCACA	15	+
chr1	28607354	28607380	GACTTCTCTGTCTGGAGACAGCCCCAG	24	+
chr1	28607417	28607446	CAGTGGGCTTGTGTGTGATGTGCAGTCCCG	11	+
chr1	28607450	28607473	CCACACCCTCCCTTTTCCTCACTG	20	+
chr1	28607475	28607495	AATGGACAGTTCATTGCACTG	27	+
chr1	28607554	28607577	ACCACACCCTTCCTCCTTCCCCTG	6	+
chr1	28607608	28607639	CCGGGCCAAGCTCGGAATTAATGTGCCACAAG	25	+
chr1	28607642	28607671	TTGTGGCCTTCCTGAACTGGGAAGTCCCTG	16	+
chr1	28607687	28607724	AGAGGGGCAAATGCCTCCGGGACTGACACTCCAGGCAG	37	+
chr1	28607725	28607753	CTTTGCCTTCTCTCCCCTGTCATTTCCAG	11	+
chr1	28607774	28607820	CCATTCACCCATCAATGTGAAAGTCAGGGTCACAGCTGGTCTGTGTG	12	+
chr1	28607901	28607922	CCCTTTTTCCCTTTTCTCCATG	21	+
chr1	28607923	28607950	CTTAATGGTGTGAGGCGTCAGGAGAGAG	27	+
chr1	28607994	28608017	TTTGAGCCTTTGCTGGTCACATTG	14	+
chr1	28608043	28608062	ATTATAAATCCTCTTTATTT	12	+
chr1	28608109	28608132	AGGAGGAGGAGAGGGAGAATTCTG	16	+
chr1	28608237	28608258	CTTAGGTGGCACCATGGCTCAG	11	+
chr1	28608294	28608345	ACCCTGCCCCTGGGCCATGGCCAGGTGACCATGGCTACATTGCCAAACCTCT	28	+
chr1	28608383	28608435	TCCCCACAATGTCTGAAGCTGCCCCTGGGATTCTCAGGCCAACCTGCCAACAG	48	+
chr1	28608452	28608483	CAAGATCAGGGACCCCATTTCTGCAGCCAGTG	24	+
chr1	28608525	28608576	ATCTCATCTGTCCCCTCTCCTGGGGCTTAAGTGGGTTGCTTCCAGGCAGAAG	15	+
chr1	28608580	28608615	CCAAGGACCGATTCCAGGCACTTTCTGTAGCAAATG	16	+
chr1	28608629	28608650	ACTTCTCTTGCCCTTCTTCTAG	11	+
chr1	28608676	28608706	TTTGGAGGGCACTGAAGAAAGGCAAGGGCCG	25	+
chr1	28608749	28608770	CCACATTAAATACCCGTGCAGG	7	+
chr1	28608850	28608944	CATGGGGATCTGGGTTCTAGAGGGCATGTGATGACTGTAAATGTTCACTGGGTGGGTAGGGAGTGGTATCCAGTGTTCAAGTGCAGAAATCTTTG	96	+
chr1	28608946	28608969	CTTTGCTACCAGTTCCATATGATG	8	+
chr1	28657205	28657227	TCACTGGGGGCACCATTAACATG	9	+
chr1	28661495	28661521	TCCACATTTGGGGCCTATCCTTACTTG	18	+
chr1	28662414	28662432	ATAAGGTTGGTAACATTAG	3	+
chr1	28740136	28740159	TTTAATCTCCAGGAGGTCTTTTTG	6	+
chr1	28749967	28749994	TATCTTGCGCTCTCATAAAACATACTTG	4	+
chr1	28800226	28800253	TTCTATGGGCTCGGAACTACTACCAATG	5	+
chr1	28802734	28802752	GAGAGCGACTCTGATTCAG	3	+
chr1	28824633	28824656	ATTCTCCTCCTTAAAGCAGAGTTG	8	+
chr1	28824657	28824681	TATCAACTCTGTGGGAGCATTTATG	8	+
chr1	28826297	28826323	TTTACTAACAATTGGGATAACTGAGGG	8	+
chr1	28832575	28832596	CAGTGGTCGCTTCTTCTCCTTG	7	+
chr1	28835378	28835405	ACATTTAATTTTAGGGTCCTTTATATAG	30	+
chr1	28835705	28835734	CACATTCTTTCACCTCATTCATACTTTAAG	16	+
chr1	28836036	28836061	CCACCCTGCCCGGCCACTTTTGTATG	6	+
chr1	28858375	28858395	TGGGCCAGCTGGGGCTGGGTG	3	+
chr1	28858410	28858479	AGGAAGAAGCCGGCCCTGGTATCCATTCCGGAGGATGTTGTGCAGGCTGAGGCTGGGGGCATGCACACCG	38	+
chr1	28858686	28858704	TATTCCTTCGGCTGCAATG	3	+
chr1	28858840	28858861	TCTTCCTCTGGGGCTCCTTCCG	6	+
chr1	28861577	28861603	ATTGGACTGTTGGAGCCCATGAAGAAG	16	+
chr1	28861800	28861827	ATGGTGACCTCTACACCTTGGGCTGCGG	10	+
chr1	28862383	28862408	AACGACTCCTGGTCCCCAAGTGTGTG	6	+
chr1	28862409	28862466	ATGCTGAAATCCAGGGGAAGCCGGGGCCACGTGAGATTCCAGGATGCCTTTTGTGGTG	44	+
chr1	28862505	28862534	TACGGCTTCGGCCTCTCCAACTACCATCAG	36	+
chr1	28862796	28862826	CTTCATACCCCAGAACCTAACATCCTTCAAG	5	+
chr1	28863288	28863318	TATGGGCGGCTGGGCCTTGGAGAGGGTGCTG	27	+
chr1	28863329	28863353	CATACCCACCCTCATCTCCAGGCTG	4	+
chr1	28864750	28864774	AACATGGCTCACTCAGAGCTATATG	20	+
chr1	28864783	28864809	TTTCTCCCCTTTTCCCTACCTTCCATG	12	+
chr1	28864841	28864860	AAACCAAAACTTCCCCCCTG	3	+
chr1	28865035	28865065	TGGGCAACTATAAGCCAAATATTTGGCTCAG	82	+
chr1	28865172	28865202	TACATCGTACCCATCCATTCGGCTTCACCTG	19	+
chr1	28865276	28865305	GGTGGAGGGTTTTATAAACAAACTTAACAG	39	+
chr1	28865362	28865383	ACTAGTCCTGAGATGGAAACAG	4	+
chr1	28865448	28865476	GAGGGAGAACAAAATCTTTTAACATTTTG	158	+
chr1	28865711	28865734	TTTTGTTTGGGTATTTCTGTTTTG	22	+
chr1	28867254	28867280	ATGTACTTATTTAACCATCATTATTTG	5	+
chr1	28868462	28868487	TTTTATTAACACCAGGAGGATTATTG	8	+
chr1	28871827	28871852	TCTAATATACCTATTCTTATTTTAAG	3	+
chr1	28872524	28872548	TATCTCATTCTTAATAGCTCATATG	5	+
chr1	28872664	28872691	ACTTGCTTGAGGTCAGGAGGCTACCAAG	15	+
chr1	28872843	28872867	ATTATTTTACATTTTATATTCCCTG	4	+
chr1	28904131	28904159	ATCCCTGCCATGATGTAGCCAGGCCAAAG	5	+
chr1	28975208	28975228	TATTTGGGCAGCTGGTGATCG	35	+
chr1	29023440	29023464	AAAATGATGGACTCCGGACAGATTG	6	+
chr1	29029025	29029038	CTGCTGTCACCATG	3	+
chr1	29041698	29041724	CTGAAGGGCACTTTATTTTGTATCCTG	9	+
chr1	29041742	29041766	CCAGTACAAAACTCTCAAACAAAAG	9	+
chr1	29042149	29042178	TATGGGGCAGGGAAATCATCTTACTTCCAG	5	+
chr1	29063525	29063549	TGTCAGGGACAAAAGCCTCCGCCTG	4	+
chr1	29069171	29069194	ACTTCTCAGCATGGGGAAATAACA	14	+
chr1	29069198	29069219	CTCAGGGACAGTCTACTCAGAG	3	+
chr1	29069291	29069328	CTTTTGCCAATGAGACCCTCAATAAGGCTCCTGGCATG	16	+
chr1	29069329	29069351	AATACTATAGACCAAGGGATGGC	6	+
chr1	29069856	29069896	CAGTGGGTTCGGTCATAATGGGGTGGATGGTAATGGAGTAG	36	+
chr1	29069987	29070014	ATTTTGACTGGAATCTGAAACATGGCCG	8	+
chr1	29070141	29070161	CCCCGTTTACTTACTTTTCAG	3	+
chr1	29095446	29095466	TCAAGGTCGTGGGAAATAAAA	7	+
chr1	29095546	29095576	TTTTTTCTTAATTTCACTGACTTCAGAGACG	11	+
chr1	29095727	29095749	TGATTTCAGAGCATAATGCTATG	7	+
chr1	29095771	29095795	TTTTTCGGATTTTTAAGTCCGTAAG	48	+
chr1	29095966	29095990	AATATAACAGTGTTACCCAAGGTTG	13	+
chr1	29096027	29096057	TTACTCAAAGTAAAGTACTAGGAGTCCTAAG	3	+
chr1	29096238	29096267	TTTTTACCATTAATCACTTCTCAATAAACG	18	+
chr1	29342429	29342455	TCACTTCAAGGCAGGCATACAAATAAG	5	+
chr1	29377576	29377600	GCATTTCTTTCTTTTTCTTTTTCTG	4	+
chr1	29379667	29379690	CCATTACTCAGGGTCAGGTTGCAG	5	+
chr1	29444918	29444940	ATTTGGGGCATTTTTATTTAACA	13	+
chr1	29445857	29445886	TGAGGAGGGGGAAGAGAATTACATTTCCAG	5	+
chr1	29446273	29446295	TTTCTACAAATCTCTCTCAAATG	10	+
chr1	29446523	29446551	CATTTTTTTCAATAAACAACAACAAAAAG	6	+
chr1	29463069	29463097	TCAGGCTTGGATGGTTTCCACTTTTCTTG	3	+
chr1	29653092	29653116	AAGAGGTAGGACCAGTGCTTTTTTG	6	+
chr1	31782986	31783006	CTCTCTACACTATTTTCCAAG	12	+
chr1	31837691	31837713	TACTTTGTATTTACTACTGTGTG	4	+
chr1	31838947	31838971	ATACATACATAATTTTTTTTTTCTG	4	+
chr1	31849671	31849694	ATATAACATCTGGCAGGCAGCAAG	7	+
chr1	31849821	31849844	CCAATGAGATGAGCTGCAGCACCG	5	+
chr1	32479636	32479659	TCTTCGGGCCGTAGCGGCTCCATG	3	+
chr1	32479913	32479935	AACTCATGGCCGAGAAGGACTCG	6	+
chr1	32479940	32479962	ACCCGTCCTTCACTCACGCCATG	6	+
chr1	32497151	32497182	ACCACAAGGGAATACAATCAAAAGACTGCAGG	20	+
chr1	32504955	32504981	TATACATATTTTGGAAATACTTTACGG	5	+
chr1	32505133	32505165	ACTATGGACATGGGGAGGTTCAAGATTCTTATG	25	+
chr1	32508219	32508241	TTATTAAAAACAAACATGAGGGG	18	+
chr1	32508292	32508321	ATTCCTGTTGCTTTACCCACAACAGACAAG	8	+
chr1	32508678	32508700	CTACATTTCAAAATTCAGGGCTG	14	+
chr1	32508707	32508729	ATTTAAAATCACAAACATTAACG	105	+
chr1	32508957	32508981	ACATACTGTGTTGAGAGATACTTAG	26	+
chr1	32509082	32509108	TCATAGTACTAATAATTAAATTTTCAG	23	+
chr1	32526118	32526140	ATTGGCTGAAACACCCTACCACC	4	+
chr1	32591097	32591124	TCACGGCCATCTGGTCACCATAATTTTG	3	+
chr1	32606708	32606735	ATCTGTGGTCTAGGGTGAGAATTCATTG	4	+
chr1	32622510	32622533	TCTTCTCATGGACTCTTATGTGAG	4	+
chr1	32622972	32622998	TGGAGATGCTCTTTTCTGATGATTCTG	18	+
chr1	32623022	32623046	AAATTCCGGAAACTGCTCTCCAAAG	12	+
chr1	32628026	32628051	ATGCTTGCTGGGCCCTTTCTTATCTG	8	+
chr1	32631782	32631808	CTTGCTGGACTATTTCAAATATTACTG	4	+
chr1	32631809	32631831	CTGGCAACAGGGCTCAAATACAG	11	+
chr1	32635521	32635546	ACTTGCTGACTGTAATGGATTCGAAG	4	+
chr1	32635612	32635638	CAGTGGCTCAGGGGTCAATCCTTATTG	33	+
chr1	32636361	32636391	AAGGCCTTCGACCTCATTGAGCACTACTTTG	11	+
chr1	32636677	32636705	AACCATCTGAGGCTCACCTTTGGGTTTTG	43	+
chr1	32636769	32636791	TTAACCCAGGAGCCCAGGGGTAG	9	+
chr1	32636875	32636898	CTTTATCTTTTTTCATTCTTCCCG	17	+
chr1	32636917	32636945	TGTAACTCTTATCTTGGGTACTTGAGCAG	5	+
chr1	32637089	32637112	ATTGCTCTTCCCAAGAGCCACAAG	6	+
chr1	32637147	32637177	CCTGGGACTAGAGGCTGGGGAGGCTACCATG	59	+
chr1	32637330	32637359	ATCCCATATTTCCTACTCACCTTCCAAATG	6	+
chr1	32637412	32637442	AACCTCTGAGGTGGCTGTATTTTCTCCTAAG	6	+
chr1	32637721	32637743	TCATTTCGGTAAGTAGGATACTG	9	+
chr1	32637815	32637856	CTTGGATTCTGGACCACCACCTGGGACCAACCTTCAGCTCTG	8	+
chr1	32638746	32638771	TCCATTAAAAAACCATTCTCTTACAG	3	+
chr1	32638943	32638969	TTCCTCCAAAATCTACTTTGGCTTCAG	7	+
chr1	32639085	32639128	ATTTCTAATCAGAGAAAAGTGGCCTCCAGGAGCTTTCATTTATG	13	+
chr1	32639404	32639416	ATACCCTAATTAG	3	+
chr1	32639434	32639475	AATCCTGGCATGTTGGCATATGGCTGGTCTATCCTTTTTAAG	7	+
chr1	32639725	32639751	CTGGCCAGGCTTGTTACATGGGTCAGG	3	+
chr1	32639920	32639949	CTATTGTACTTAAATAAGGGAGAGGAAAAG	20	+
chr1	32640205	32640242	ATCCATCATCTTGAGCATTCTTCAGTAGATTCATCTAG	16	+
chr1	32640277	32640302	AGCCAATTTCCCCCAGGTCCCTGCAG	8	+
chr1	32640304	32640331	TAATCCAGGGACCCCATAGGGAGAACAG	7	+
chr1	32640785	32640806	TTCAGGTCTGGGCTATGTGCAG	6	+
chr1	32640937	32640963	TCCACATTAGCTCGTACCTGAACCCTG	3	+
chr1	32640991	32641015	TAACTATTATATACGCCATGGCCTG	4	+
chr1	32641087	32641112	TTAAAGAGTCCACATCTGGCCAGGCG	4	+
chr1	32641741	32641760	TTGGGTGTCGGCTTTTTTAG	3	+
chr1	32641823	32641868	CCACTCAAGAGACTGGATATCCCCCGAGAATGGCTTGGGTTACCAG	21	+
chr1	32642065	32642089	TTATTTATATACACATCCAAATTTG	23	+
chr1	32658865	32658892	CGAGGTATTCACCACATTCAAGCAGGAG	24	+
chr1	32660797	32660822	AGAGCCTGGTGTTGGGTCATGCTGGG	5	+
chr1	32660909	32660934	GCTGGCATCTGGCACTTGCAATTTTG	10	+
chr1	32661007	32661043	TACAGTGGGCTTGCATTGGGGATGGGGGTGTGTACAG	13	+
chr1	32661069	32661098	CTGAAGAGTCTTGAGAGGGGCTGTCATCTG	12	+
chr1	32661185	32661207	CTCAAGACAAGTAATACACCCAG	9	+
chr1	32661468	32661505	CTTCTCAGTAGCCTTATCATTCACAGGTGCCTCTCTAG	26	+
chr1	32661636	32661662	ACCTTCCAAGGAAGAGGGATGCTGTAG	3	+
chr1	32661756	32661782	GTGAGATCAGGTTGTTTGTGGTAAAAG	19	+
chr1	32662096	32662120	AAATCCATAAAATGGCTGCAGACAG	10	+
chr1	32662200	32662224	TTCTGCTGTTGCAAACTTGCCAGGG	3	+
chr1	32662598	32662625	ATCTCTGCCATCTCTGGCTGAGATACTG	9	+
chr1	32663075	32663101	TTCCCTACCTTTTTCTTCTCTTCATTG	9	+
chr1	32663286	32663313	CTTTTCCTCCAGGGGACCACAGCAGGTG	15	+
chr1	32663450	32663474	TTATCGGACCATGGGCTGAGCTCAG	8	+
chr1	32671919	32671946	AAGGGAAGGAGGGACTTGGGCAGGGTGG	4	+
chr1	32672114	32672137	CAAAATCCCATCAGACCTGGAAAG	5	+
chr1	32674135	32674155	ATGGAGATTGCAGTAGGCCAA	14	+
chr1	32688187	32688225	TATAACCGCGAAGGAGACCTCCTCTTTACTGTGGCCAAG	18	+
chr1	32689639	32689695	TCAATGTATGGTACTCTGTGAATGGTGAGAGGCTGGGCACCTACATGGGCCATACCG	22	+
chr1	32690022	32690076	CATGTCCTCACTGGCTCAGCTGACAACAGCTGTCGTCTCTGGGACTGTGAAACAG	49	+
chr1	32691783	32691804	GCCCTTCTCAAGACCAATTCGG	4	+
chr1	32691826	32691848	ACTTTGGGGGCAACATCATCATG	27	+
chr1	32691891	32691911	TTTTTTGACCTGCGGGATCCG	13	+
chr1	32692040	32692090	ACTCTAAAATCACCAGTGCTGTTTGGGGACCCCTGGGGGAGTGCATCATCG	37	+
chr1	32692102	32692124	AGTGGAGAGCTCAACCAGTATAG	6	+
chr1	32694107	32694177	AGGTGTTGGTGAATGTTAAGGAGCACTCCCGGCAGATCAACGACATCCAGTTATCCAGGGACATGACCATG	34	+
chr1	32694329	32694391	TTTTTGACTCCACAACTCTTGAACATCAGAAGACTTTCCGGACAGAACGTCCTGTCAACTCAG	28	+
chr1	32694737	32694793	TGGTCCTGGGCGGTGGTCAGGAAGCCATGGATGTAACCACAACCTCCACCAGGATTG	17	+
chr1	32696556	32696593	TTTGGAAGAGTCAAGGGTCACTTTGGACCTATCAACAG	59	+
chr1	32696736	32696762	ATGGTTACGTCCGTATCCATTACTTCG	10	+
chr1	32696805	32696832	GATCTCCTGCCGGGCGTGGTGGCTCATG	13	+
chr1	32696837	32696865	TAATCCCACCACTTTTTTTTTAAGGCAGG	7	+
chr1	32697109	32697134	AAGGTGGATCTCCAACCAGGCCAGAG	22	+
chr1	32697182	32697202	TAATAAATGGCTTCTGGTCAG	4	+
chr1	32768222	32768245	GGGATGTTGGAAATTACTATTATG	3	+
chr1	32768296	32768325	CTGCTCAACTATGGTCTCTACCGAAAAATG	6	+
chr1	32782303	32782331	ACCACAGCGATGACTACATTAAATTCTTG	10	+
chr1	32793169	32793186	ATATTCACCATGGTGACG	3	+
chr1	32797125	32797145	CACATCAGTCCTTCCAATATG	5	+
chr1	32797324	32797344	TCCAAATGCAGGCGATTCCTG	3	+
chr1	32798707	32798729	ATTTTATATTTTCTATTTCTCTG	13	+
chr1	32799175	32799204	ATACTATTTTCATTTTTGTGAGCCTCTTTG	9	+
chr1	32952962	32952983	ATAACACTTTGACATTGCTGTG	3	+
chr1	33067444	33067467	ATTTTCAAATAATGCTAAGTAATG	5	+
chr1	33069388	33069410	CATCAAACTATCCCCACAAAATG	4	+
chr1	33070796	33070819	ATAATAATAGAATAATAGGTACAG	12	+
chr1	33134904	33134924	CCTTTCTTTCAATCCTTATAG	16	+
chr1	33138392	33138418	TTTATTCATGGTGGTCATACTGCCAAG	93	+
chr1	33145450	33145482	TGGGTGTTTTCTAAATATTAATAGGGGGGCTTG	45	+
chr1	33145706	33145739	TCACTTTTATTCAGGAAATAGGGGGAGATTCAAG	19	+
chr1	33145775	33145801	ACTTTCCAGGATGCACATTTTCATACG	8	+
chr1	33146178	33146206	TTTCACCAGCAGGCCTGTTACTCTCCATG	9	+
chr1	33146623	33146650	TATGTTTTTCACTGGGGCCTTTACTTAG	11	+
chr1	33150115	33150137	ATAGGTTATGAAACAGGTTCAAA	5	+
chr1	33151091	33151112	TTGGGGTACATGCTATTATTAG	3	+
chr1	33151762	33151783	ATTACATGTTGAAATATATGTG	3	+
chr1	33232041	33232065	ACTCCTACTGCTGGGTGACCTTAGG	3	+
chr1	33282462	33282489	CTCTGGCAGGCCCTTGACGTATCCCCAG	3	+
chr1	33292078	33292104	ACCAGCTCATACTAAACCATTAAACAG	49	+
chr1	33292146	33292167	CACCATTTAATCCAACAGTTTG	3	+
chr1	33292334	33292363	CTCTCTTCTTCAAACAATAACTTTCAACAG	20	+
chr1	33295614	33295643	CTTTATCTCAGGAGTGTCATTGCTCATATA	5	+
chr1	33304805	33304826	TACCTCACATAAGTGGAGTCAG	3	+
chr1	33321894	33321916	TTAATTTAAATTGAAGGTAGCTG	6	+
chr1	33321978	33321999	CAGAGGCAAAGTCTACTTTCTG	7	+
chr1	33322286	33322312	TGGGGGGGATTTTTTCATTCCTTATTG	13	+
chr1	33323338	33323360	ATTTCATCAATCCCATCTTTCTG	8	+
chr1	33323372	33323398	CATTCTAAACATCCTACCCCACTTTAG	13	+
chr1	33323511	33323533	TTTTAAATTCTGGGGCCAAAATG	11	+
chr1	33323657	33323687	CCAAACATCCACCTTTGGGACCATAGCATAG	7	+
chr1	33820526	33820548	TCCATTCTGAGGCCCAGTATCAG	6	+
chr1	33956678	33956705	TTTTGGGGTCTAAGTCTTATAAATTCTG	6	+
chr1	33960857	33960878	TTCTAACCTCATTACTCACCAG	3	+
chr1	33961221	33961243	AATTACAAATACTAAGGATCCAG	3	+
chr1	33961665	33961694	TATACATCATCTCATTTAATCTTCACAACG	4	+
chr1	33961970	33961993	GATTAAAGGACTTGGGATATCCAG	9	+
chr1	33962675	33962693	CTGGGGAAGTACCTATCAG	3	+
chr1	33966119	33966143	ATAATTTTACCTAAACATGCTATAG	5	+
chr1	33966705	33966728	AATCCCTCTGTGGACAGCACTTGA	5	+
chr1	33966898	33966922	GTGTCATCTCCAGGGACCTTTCTCG	8	+
chr1	33968455	33968481	TTTTTCTTGTAGGGGTCAGATCTCAAG	10	+
chr1	33972398	33972428	AATTACTTTTATATTAATATATTTATAAATG	6	+
chr1	35564905	35564931	CTATGGGCCATATAGTACTCTCTTCAG	4	+
chr1	35568373	35568400	TTTTCCTTGAGACAACCATCATCCTTTG	4	+
chr1	35577442	35577464	TTATAAGCAATATAGTGTCATTG	9	+
chr1	35579347	35579371	ACTCCTCAGCATTTTCAATCATATG	12	+
chr1	35580268	35580290	ATCTTGGCAATTCAGATAATATG	9	+
chr1	35580349	35580371	ATACTATATTACAAAATTTAAAG	20	+
chr1	35580626	35580651	TCTCTCAAAGCTATTATATATTGCTT	4	+
chr1	35581210	35581234	CTGACATTTTTTTCCTAACCTTTTG	12	+
chr1	35581250	35581274	ATTCATTTTATAACCTTTTATATAG	5	+
chr1	35581828	35581852	ACCTTATCTCTTTAAAACAAACAAG	5	+
chr1	35581968	35581993	ATGGCACAATAAATTATTAAGCCATG	5	+
chr1	35582036	35582060	ACTATTTCTTTATACTTCAAAAAAG	19	+
chr1	35584002	35584023	TTTTTAGTTGTAGTTTCTATCT	3	+
chr1	35753934	35753960	AACAAGTTGGCTCCCTTATTATTCCAG	6	+
chr1	35827269	35827293	GGAATTCCTTTGCATCAAATATTAG	4	+
chr1	35827487	35827511	ACAGGGTGAAAGGAAACTCTTAAAG	3	+
chr1	35830606	35830631	TTCATTTCTTCATTCTAATTCTATTG	5	+
chr1	35833878	35833903	TAAATGAATGTATTATTATAAAAATG	3	+
chr1	36031393	36031414	CTTTTCTGAGGGCAAGGGCATG	53	+
chr1	36032025	36032049	ATTCCTGTCCCCCTGGTGCCATCTG	4	+
chr1	36276227	36276256	TACAGATGAGAAAAGTGAGGTTCAGAGAGG	7	+
chr1	36390761	36390783	TGATTAACAACATGAACTGCTGC	4	+
chr1	36392093	36392116	CAATTAGGATTTGGTGGCTAAACG	3	+
chr1	36393346	36393373	CTCAAAGGTACTTCAACTTTTACAGATG	11	+
chr1	36394916	36394942	ATAGGAAGGCATCATTGACATTTACTG	4	+
chr1	36453685	36453708	AAAAAGACCTATGGTAACTTAATG	9	+
chr1	36499901	36499921	GAGGGATCAATAATATTCTTG	3	+
chr1	36521351	36521375	TCCAAGTATATTCTCTGAGAGGAAG	4	+
chr1	36523739	36523760	CCCATTTTCATTTACTAAAATG	3	+
chr1	36524459	36524487	AATATAGTCAGGATCATGGGCAAGAGAAG	6	+
chr1	36526365	36526386	CAAAAATATCATTAGTGTGGCG	4	+
chr1	36535883	36535907	CTTTACTTTAAAAATTCCAATCATC	10	+
chr1	36556602	36556631	TCTCTACAAAAAAATAAAAGTAGCTGGGTG	5	+
chr1	36557337	36557375	TTTAACGGGAAAGGCTCCTATGGCAATGGAGGTGCCATG	19	+
chr1	36557383	36557404	CTGGCATCTCCCTGGCCTATAG	4	+
chr1	36557535	36557562	ACACACGCCTCCTCCCTGGGTTACAATG	4	+
chr1	36557645	36557660	CCACATGGAGGATCTG	6	+
chr1	36558041	36558062	TCCATACTCCAGCCGCCTGAAG	4	+
chr1	36558805	36558829	ACTCTCATTTATTCCATCTCACTTG	7	+
chr1	36559178	36559198	TGGTGCTGGGTCTCTGGTTTG	4	+
chr1	36559255	36559288	TTTATTTTGGAGGGGTACTTGTGGCATTTTCCTG	20	+
chr1	36559464	36559501	TCTTGGCTGCCATGTGGCTTATTAACAGCTTCCAGTGG	28	+
chr1	36640547	36640587	ACTCTATAATCAACAAGCGGCTCTCAAAGTCCTCTGCCACG	16	+
chr1	36644588	36644610	TTCCAGCAGCAGGAGCAAGAGCG	4	+
chr1	36645971	36646000	GGGTGGGTCCTCTCTGTTGTTTTTAATCTG	4	+
chr1	36646318	36646327	TCTGGGGATG	5	+
chr1	36661744	36661769	ATTTACAAATATTTTCTCCTACACTG	5	+
chr1	36701452	36701475	GAATGCTAGGTAGAAAAGAGATGG	10	+
chr1	36752039	36752064	AATCGGGATTTCCGAGGTCACAACAG	12	+
chr1	36752107	36752144	CTTTTATCCATGGGGCCAATATAACCGAGGAGGCTATG	27	+
chr1	36752168	36752193	AATTACCGGCAAGCATACAGTCCTCG	3	+
chr1	36752357	36752387	TCTGCAAAGGAGAAAAAGTCCTCTTCTAAGG	15	+
chr1	36752547	36752571	TTTCTGAGCTGAGTCCTCGGGAGCG	8	+
chr1	36752670	36752692	CATCCCAGATGGGCTCAACTCTG	5	+
chr1	36752791	36752816	TCCACCATCCACTGGCTCCACATATG	16	+
chr1	36754838	36754859	TCAGTCTCCCAAAAGGTATAAG	6	+
chr1	36754987	36755012	TCATAGGTGCAAACAAAAACCAGGAG	24	+
chr1	36759510	36759536	AAAAGTCCCCGGGAACCTGGCTACAAG	6	+
chr1	36766596	36766621	AGCACCACGGGCTTTGACAAATCAAG	17	+
chr1	36767189	36767218	CAACTACTCTGGGAACAATAACAACAACAG	19	+
chr1	36769459	36769486	CTTTCCTCGGGGTCGGGGCCGGTTCATG	15	+
chr1	36769765	36769795	CATCCCTGGCGCTGTCTCCCACTGGACAGAG	8	+
chr1	36769879	36769902	TTGGTGTGTGGGGTGGGGGCAGGG	5	+
chr1	36770257	36770278	TCCCCTTTTCTGCGCAGCCATG	3	+
chr1	36770469	36770492	AATTCTATTATCTTTACAAATATG	21	+
chr1	36770570	36770599	TTATGGCTGGGTGGTTCAGGGGTTTTTTTG	29	+
chr1	36770707	36770752	CTTCTGGGGAGGCGGTCCTGAGCAGGTGAATCATAAGGCATTTATG	22	+
chr1	38010968	38010995	TTGGGGTCTCCTTTACCTTTTCTATAAG	31	+
chr1	38168968	38168994	AGGTGTCCATGGTCAAACCAACTCCAG	8	+
chr1	38173062	38173086	AATGAGGGTCGGGGCTTGTTATCAG	3	+
chr1	38174052	38174080	ACAGGATGGACTTTTAATGGGCACTTCTG	13	+
chr1	38174942	38174969	ACTTCAGAGAGCACTTCTCTCTTATGGG	9	+
chr1	38175024	38175047	CCTGTGCCTGGGGCATGGACTTTG	5	+
chr1	38175141	38175168	TCCTCATCCCCAGGCTTGAAGGCACATG	14	+
chr1	38175333	38175370	TTCTAATCAGAGCTGGTACCTACTTTCAATAAATTCTG	25	+
chr1	38265291	38265312	CTCCCACTCTTTTATATCTACG	4	+
chr1	38266127	38266152	CTCCACATCCTGGGAACACTTTCATG	18	+
chr1	38266223	38266245	AAGGGTGTCAGGGTCTGGGCTCG	3	+
chr1	38266327	38266351	AACCATATTTGAGACTTTCAAAAAG	6	+
chr1	38266428	38266451	TTCATTTAACACTCACTCATCAAG	34	+
chr1	38266513	38266540	CTTCCAGGACCCAGCTTTCCTTTTCTGG	9	+
chr1	38266592	38266612	TACCTAGTGCTGGGAGTTCAG	11	+
chr1	38266669	38266695	CATATTTAGCTCTAGGGAGAGGACTAG	33	+
chr1	38266924	38266950	AAATTACTAAACAATGGCTGGGCGTGG	7	+
chr1	38267604	38267627	CTTATTTACCAATAAACTAATACG	22	+
chr1	38268392	38268416	TAATTTACAGAAGGTAGCAACACTG	10	+
chr1	38269878	38269905	CAACATAGGAGGCACCATCTTTATCTTG	3	+
chr1	38274821	38274842	TAAAGGGGCCAGTCTTCACTGG	3	+
chr1	38274954	38274982	AATACCCAGTCTGATTACCCAGATTTGGG	5	+
chr1	38461287	38461315	GGAGGGAACTTAAGAGGGCGGGTCAATAG	3	+
chr1	38489256	38489290	AACTCCCCAGCTATTTATAAATTTCAGAGTCGTCG	11	+
chr1	38489357	38489387	AACTTCAAATTCCATTACTCCAAATGGCATG	8	+
chr1	38489866	38489887	ATTAATTCATTCCTAATCCCAG	8	+
chr1	38542527	38542549	ATGGGGTGATTTCCTTTTATTTG	5	+
chr1	38569033	38569054	TAATATGGGTGAGCTCATTCAG	3	+
chr1	39457080	39457097	CCCATGGAGTTCGAGGCG	5	+
chr1	39463870	39463891	AATATAGTCGTTATCAGAGGTG	6	+
chr1	39463943	39463968	TCAACCTCACTCCTCAGCACTCACAG	6	+
chr1	39466731	39466740	ATAAAATTCG	6	+
chr1	39469769	39469789	ATGGCTGCTGTACACTTTTTG	4	+
chr1	39470116	39470161	CAAAAATTTTTTTTTGATCTTGGGGATTCTGGCTGTGAATTTGGTG	44	+
chr1	39470205	39470232	ATCATTAATGTTTTGTGACCATACAAGT	9	+
chr1	39470349	39470373	AAGGTCTGCGGTCCTATATCTACAG	12	+
chr1	39470410	39470439	CCATTGACACATGGACTCTGCCTGGGCATG	8	+
chr1	39470464	39470488	CCTTAAAATACTCACATGGAGTCAG	21	+
chr1	39470489	39470517	CGCTCACCTCATTCACACAATTATCATAG	10	+
chr1	39470572	39470595	CATCAGGGTTGGCTTGGGAGCATG	6	+
chr1	39470642	39470669	CTACTTGGGAGGAGCCACTTCACCTTTG	28	+
chr1	39470676	39470704	TTATTAAAAAATATAATTTGGGCTGGGCG	147	+
chr1	39471294	39471317	TTTTTTTAATTAGGGCTTATTTTG	20	+
chr1	39471453	39471480	TCTTTGACTTAAATCTAACCAAAAACTG	15	+
chr1	39471560	39471582	TTTACCTTGCCTTCTTAATACTG	6	+
chr1	39494410	39494439	ACATCCAGAAAAGGTTCGGCCTTAACATAG	48	+
chr1	39494481	39494511	ATGGCTGGTCGATGCCATGCTTTTGAAAAAG	7	+
chr1	39494525	39494548	TGCACATGGAATCGGTTATACTCG	7	+
chr1	39500157	39500177	CCTCGGCCCTGAACAGAGCAG	3	+
chr1	39500214	39500238	TTCTCCACTGGAAAGGTTGTTTACG	5	+
chr1	39739707	39739727	ATTTACTTTATCATAATAGGG	6	+
chr1	39765227	39765257	ATACTTCTTTCTAACCAATCAAATTTATATG	5	+
chr1	39827286	39827310	TCGGATGCTGGCCTCTGGAAATCAG	4	+
chr1	39878233	39878260	CTGGTTGAAGAACTGAGACTTAATCCAG	5	+
chr1	39893763	39893783	CCCGATACAGTGAAATTCAAG	3	+
chr1	39894947	39894971	AATGTAGATCAAGCTATTAAAAATG	5	+
chr1	39895556	39895578	ACATCACAGTTACTAGCTCCAAG	3	+
chr1	39903657	39903680	CAGACAAGGATCTGGCTGCAAAAG	13	+
chr1	39918456	39918484	CCCTGCAGTCTCTCATTGACACCCATAAG	5	+
chr1	40187789	40187811	TTATCACCTTCTAACACTCCAAA	3	+
chr1	40205885	40205922	TTCCTTTTGGAGACATCACAGATATTCAGATTCCTCTG	17	+
chr1	40219896	40219918	AAGGGGCTATAGACACAATACAG	3	+
chr1	40220665	40220691	TTTACAAAACAGGATTGCCAGCCACTG	4	+
chr1	40221207	40221236	TCAGTCACAGGTGTTAGGCAGGCATCTATG	4	+
chr1	40222129	40222152	ATCAGTGCTGTGGCTGTTGGAGTG	4	+
chr1	40525069	40525094	CCTGGAGGCAGTATCTCATACCTCTG	7	+
chr1	40533362	40533389	ATTAATCAGGGGGAGAGCATTACACATG	10	+
chr1	40535435	40535457	CAGTGGCCCCAAACCATTCTCTG	4	+
chr1	40537416	40537439	CTTTTCCATATCAGCTCAACCACG	16	+
chr1	40537499	40537527	CTTTTGGGGGTTATTCTACCAACAAACAG	14	+
chr1	40537851	40537881	TTAATGGAGTCTTGGACCCTTTCTTTCTCTG	5	+
chr1	40688244	40688270	AGATTGCAAAGGTCGACTGCAAGGAAG	9	+
chr1	40701474	40701499	CTGGTCTTGGGGTGTCAATTTTACTG	9	+
chr1	40701510	40701533	CTCTTCAACTCAGATCAAGTGAAG	4	+
chr1	40702473	40702501	ATGAAAATGCCAAGCACTACTTGGATATG	14	+
chr1	40702647	40702669	AACTACTTAACCATAAACAAAAG	7	+
chr1	40702695	40702715	AATTAAATGGCTGTAATATTG	5	+
chr1	40702723	40702748	TGACTTGGGACAGCTTTACCACCATG	9	+
chr1	40702857	40702879	AAAATTCAAATGGAGACATAAAG	8	+
chr1	40703099	40703123	AATGAAGAGCTAATTGACACACTAG	20	+
chr1	40703457	40703478	ATCACAATATTCACATTAAATG	13	+
chr1	40703784	40703806	AATTTGTGACCAGAGAGGCTCTG	6	+
chr1	40705359	40705380	ATGCAGATACTCTGCTCTACAG	18	+
chr1	40705400	40705424	CATAGTTCCAAAACCACTTCCCTAG	5	+
chr1	40705467	40705490	AAAATTCCATACCTAATCCCAATG	14	+
chr1	40705501	40705525	TGGGACTTATTTCACAAGTTTCCAG	4	+
chr1	40705845	40705869	AAGTTGACATACCTCATTCTTCCAG	4	+
chr1	40706368	40706392	CTAATTAATACATCAAAATATACTG	16	+
chr1	40759346	40759366	TCATAAATATTACTTAATCAG	4	+
chr1	40759686	40759713	CATTATTTATTTTCCTAAGGCTAAAGAG	10	+
chr1	40846931	40846958	ATTAAAAGAAAGAGTCTTTAGTCTCAAG	4	+
chr1	40876964	40876989	TTTAGAACCCAAGCATACACATTTCG	6	+
chr1	40931070	40931097	CTGTCTTGGAGCCTAGGAATTATTTTTG	9	+
chr1	40981518	40981549	ATGGGTTATACTGTCCCTGGAGCTTCATCATG	20	+
chr1	41012983	41013009	ATTGAATGTGGCAAAGCCTTCATCAAG	4	+
chr1	41013671	41013695	ACTTCTTATTAAAATTAATATAAAG	9	+
chr1	41204529	41204553	GAGGATTTGGTGGTACTAGCAGCAG	7	+
chr1	41213210	41213235	ACTTCCGAGTGCAGGAACTCCCACTG	5	+
chr1	41218830	41218856	ATATCGCCATGGCAATTACAAAATTTG	12	+
chr1	41223796	41223834	GAGGTGCGCCAGTCTGTAACTCCTGCCGAGCCAGTCCAG	13	+
chr1	41223836	41223865	ACTATTTCACGCTGGCTCAGCAACCCACCG	5	+
chr1	41236616	41236643	CTAGGACACTGGTGCACTACACCCCATG	8	+
chr1	41236689	41236716	TTCCTTTTTTTCCATTTTTTTCTCTAAG	8	+
chr1	41236759	41236787	AAATTAAAATATTAAATAACATATTTATG	12	+
chr1	41236859	41236888	CCACTTCTTTTTAGGAGCAAATCTCCCCAG	12	+
chr1	41237089	41237113	ATTTATTCCCTGTGGAGAGTGGGTG	40	+
chr1	41237176	41237201	CCCACCTCCCTTTTATTTTTTAAATG	6	+
chr1	41264465	41264486	CCCCTGTGTTTGGACCTGGCTG	3	+
chr1	41325391	41325413	CCAGCTTTTCTCCCACATCTCAG	4	+
chr1	41448966	41448987	AAGTACATTCTGGTTACTGGTG	4	+
chr1	41450570	41450597	CTCACCAAGGACAATAATCTGACCACTG	9	+
chr1	41454266	41454290	CTTGGTGGAACCGTGGGGGACATAG	4	+
chr1	41467868	41467899	AACAGAAGGAAAAATCCAAGCAATTGCCTGGG	9	+
chr1	41477335	41477360	ATTCTTCAAGAGACCCTTCAAACTTG	3	+
chr1	41477988	41478007	CATCAAGGGGTCACTTACAG	4	+
chr1	41495497	41495522	TATATTCTTGGTTACAGATCATTCTG	3	+
chr1	41509832	41509852	TTGGGCCAGGACTCTAAGTGG	3	+
chr1	42508038	42508064	AACACACTGGGGAGATGTGCTTTTTTG	16	+
chr1	42924155	42924178	CTTAGAGATGAAAGCAGTGAAAAG	4	+
chr1	42924790	42924817	AATTTAGGCATCGCTGTGAACTCTACAG	5	+
chr1	42925711	42925744	CAGTGGTGTGTAGGCAAATATGGTTTGGCATTTG	16	+
chr1	43130557	43130582	TATTTACCGGGGGCCATTTGCAGATG	5	+
chr1	43141367	43141394	ACAATAGTATCTGGGTGTACTTACTCTG	3	+
chr1	43141409	43141437	CTTGCTCGACTTCAAGGCCATAAACCCAG	5	+
chr1	43158596	43158621	TCTGGACTTGTGGAGTAGCTTTTATA	3	+
chr1	43158861	43158885	ATAAGGAGGGGCAGAATATATTTTG	4	+
chr1	43162399	43162425	CTATCCACGTCGTAGGGGTCCTCCACG	14	+
chr1	43165981	43166004	TATCTTTATCTTGGTGATTAAAAG	3	+
chr1	43167700	43167741	AACAAAAGATTGGAGCTGAAGACCTAAAGTGCTTGCTTTTTG	10	+
chr1	43167843	43167873	TTTTTAAAAAAGCCTGGTTTTTCTCAATACG	38	+
chr1	43168594	43168617	TCTGGCTGATCTTTTCTCTTTTTG	5	+
chr1	43169334	43169354	GTTTGACTTAGGGGCTTTTAG	5	+
chr1	43178070	43178097	TTCAAAAGCATGTTGTTTGATTTCCATG	3	+
chr1	43240476	43240499	CAACATTTACTATCTCTATAAACG	10	+
chr1	43260485	43260509	TATTAATATAATCCCCAGTGCCTAG	5	+
chr1	43296113	43296138	AGTTCGGATGGAGATGGCGAGTTCTG	4	+
chr1	43308751	43308775	CCAGAAGGGAAAGGCCATGCTAATG	6	+
chr1	43323123	43323151	TCTTCCCTTGGTGTCTGATCATAGCAGGG	3	+
chr1	43824884	43824931	CCCATGGCACAGTTCGCGTTCGAGAGTGACCTGCACTCGCTGCTTCAG	10	+
chr1	43825695	43825725	CCGGAAGACCTGCCGTTACATTCCTTCCCTG	14	+
chr1	43825869	43825905	AACCTTGTGGATTGGAGTTCTGGGAATGTACTGGCCG	7	+
chr1	43825980	43826016	CCTGGGGAATATATATCCTCTGTGGCCTGGATCAAAG	32	+
chr1	43826019	43826047	GGCAACTACTTGGCTGTGGGCACCAGCAG	48	+
chr1	43826170	43826190	CTATGGGATGTGCAGCAGCAG	12	+
chr1	43826407	43826435	TTCACGTTCTGGCCACATCCACCACCATG	9	+
chr1	43826600	43826627	CAGACATTCACCCAGCATCAAGGGGCTG	17	+
chr1	43826798	43826826	CATGGTGTCCCTGGCAGTCCAATGTCCTG	31	+
chr1	43826838	43826872	GGGCACCAGTGATCGACACATTCGCATCTGGAATG	106	+
chr1	43826895	43826916	TGCCGTGGATGCCCATTCCCAG	11	+
chr1	43827871	43827898	CTCCATCCTCTGGTCTCCCCATTACAAG	6	+
chr1	43828773	43828799	CAGCCTCATCCACCAAGGCATCCGCTG	24	+
chr1	44054411	44054438	TGGCTCCTCGTTTCTCCATCCCTCCCAG	3	+
chr1	44085210	44085236	GGGAGAGTGTGACCGCCATGGAGCTCG	6	+
chr1	44088086	44088112	CCACTGTAGGGGTTGGGGTTTATTTTG	12	+
chr1	44121349	44121375	ACGGGGCAGTCTGGCCTCTTTACTCAG	4	+
chr1	44128665	44128691	ACTTTGGCATGTGGAAGACATCCTTTG	4	+
chr1	44134818	44134840	AAATACCACAGGAGGTGAGTCAG	19	+
chr1	44163602	44163628	TCAGGCTCACCACCGAGACCTTCTATG	7	+
chr1	44169701	44169718	AGGATGGCTCACAACTTG	7	+
chr1	44170212	44170232	TGAAAGGACGAGCCATTTCTG	8	+
chr1	44170319	44170342	TCAACTATGCTGGCTGGACTGGCT	4	+
chr1	44170467	44170495	TGCGTGCGTGTATGTTTGGTCTGGACCAG	3	+
chr1	44170600	44170621	CTGGAGATGGGTGTGGCATCTG	7	+
chr1	44170979	44170986	CAATACTG	6	+
chr1	44174325	44174347	ATACTTTCAAATAATCTCTTAAG	6	+
chr1	44233753	44233783	TTCTTTCAAAAGATTAACATACTTTTCCAAG	4	+
chr1	44267760	44267783	CTATACCATAAAAATCTTTTCAAG	4	+
chr1	44298266	44298290	ACCTTGGAGTAACAGGTCAGACAGG	5	+
chr1	44380527	44380557	TTCCTGTCAGTCCACATCTGGCCCACCCAAG	5	+
chr1	44435755	44435781	ATTTTGACCCCCTGAGGGCTGCTCTAG	7	+
chr1	44436352	44436376	TTCATTCTGGGTGACACAGCCTACG	5	+
chr1	44436644	44436669	CGTGGATGTGCTGGGTGCTGAGCAAG	7	+
chr1	44436682	44436706	CTCTCATACATTTTGGCCCTGCCTG	8	+
chr1	44436753	44436792	CAACGTTCTGTGGCCTTGGAGCTCTGTGTCAAGGCCTTTG	16	+
chr1	44436820	44436847	CTGTGGTGCTGCTGAGTGAGCCGGCCTG	3	+
chr1	44437059	44437086	AGGCTTTGGCTACTCTCCTGCGCCCACG	3	+
chr1	44437350	44437364	ATGAGGGTGCCCGGG	3	+
chr1	44437422	44437447	TGGTAGGGCTGCTGGCAGGCACACTG	6	+
chr1	44438020	44438048	TCTCCACTCCCAGCTGAGCTTTTTCTCCA	6	+
chr1	44438166	44438197	AAGACGAGGGATTGCCATCGCCTATGAGGATG	9	+
chr1	44438211	44438231	ATACCATGTGGGGCTGGAGAC	12	+
chr1	44438591	44438610	TACTTGACATTTGGGGCCAG	7	+
chr1	44438625	44438651	TGGGGCTGTCTGGTGTATGGTAGGGTG	6	+
chr1	44438762	44438791	CCCTCAATTGAGAACCACTGGTCTAGCTAG	8	+
chr1	44438966	44439003	TTGGACAGCGTTGGTCTATACTGACTCTTATTTCTCAG	18	+
chr1	44442285	44442304	CCATCTACGGCATCATCATG	5	+
chr1	44443759	44443805	CCTTTCAGAGGCTTGGTGTTCAGGGCCCTCCCTGCACTCCCCTCTTG	46	+
chr1	44443809	44443832	CGTGTTGATTTGGAGGCACTGCAG	7	+
chr1	44443844	44443869	TCCTCAGTGCGGGGAGCAGGCTGCTG	9	+
chr1	44447477	44447502	ACGGTGGCGGTCATCATCCCCTTTAG	5	+
chr1	44451032	44451052	TACTGGGGCTGGGGTGGCGAG	3	+
chr1	44455761	44455782	GTCATTTGTTGTGTCTAAGCTG	5	+
chr1	44685827	44685853	CACTGGCCCGGGCTGGTGTGCTAGGGG	7	+
chr1	45097787	45097809	CAGCGGCCACGGGGTCCCGTTAG	3	+
chr1	45101795	45101818	CGGATACGGGCCACCACTCTCCTG	18	+
chr1	45110427	45110449	ATGTGGATGGGGATGACACTCTG	9	+
chr1	45110925	45110948	AGTTCTCTAAATGGGCCAGTGATG	6	+
chr1	45115355	45115381	ACCACGTTTGAGGCTCTGAAGGCTCGG	3	+
chr1	45116433	45116461	AGGATCTACTTGTGAGCTATCTGCCCCAG	6	+
chr1	45116668	45116695	TTTGGGGGCCATACCTGTTCCAGCTCTG	17	+
chr1	45116847	45116867	TATAAATGGGACAACTCCTCG	6	+
chr1	45116891	45116919	TTGGTTGTATGATTTTCTTCTTTTTTAAG	6	+
chr1	45117106	45117140	TTAGCTCATGGGGCTCTTTATAAGGAGTTGGGGGG	21	+
chr1	45117292	45117319	TGGGCCCTGTGGTGTGATGCTGTGTCTG	5	+
chr1	45216176	45216200	AATGACATGGAGGTGGAGCTGCCTG	37	+
chr1	45223263	45223286	AAGGTGGAAAAGCAACTTGTTTTG	16	+
chr1	45223730	45223754	TCTTCCTCCTGAAGAATCAACCCTG	5	+
chr1	45224903	45224926	CCAAGCTGCGCGTGCTGGAGGACG	7	+
chr1	45225972	45225998	CCAACTCCAATTCCTCCCGCTCCCACG	4	+
chr1	45226046	45226073	TTCTCTTTGGTAGATCTGGCAGGGAATG	11	+
chr1	45226324	45226351	ACACAGGTGCTGAGGGACTCCTTCATTG	15	+
chr1	45227622	45227648	AATATACTTTAAACACCCTGAGATATG	24	+
chr1	45232881	45232910	ACACCCAGCCTCTTCCCTGGCCCTCCCCAG	6	+
chr1	45233023	45233051	ACATGGGACACTCCTTTTCTGTTCCTCAG	4	+
chr1	45241707	45241729	CATCTCTCGGGACAACTGGCACA	46	+
chr1	45242372	45242394	TCCGTGTGCGGGGAGGTAACAAG	7	+
chr1	45242410	45242445	AGGTTGGACGTGGGGAATTTCTCCTGGGGCTCAGAG	32	+
chr1	45243843	45243875	TGAGTGTGCCGAGGCACTTTTCCCTTGTCTCAG	32	+
chr1	45243892	45243922	CCATGCAGTCTAAAGGGTTCACTGATAACAG	57	+
chr1	45243945	45243971	TTTGGTCACCCTATTCGTATGAAGCTG	9	+
chr1	45244011	45244035	TGCTTGGAGTCTTTGTATTTGGGGA	13	+
chr1	45244127	45244157	GAGACAGCTGGCTTCATGCTTGCCCCCAGGG	4	+
chr1	45244248	45244263	CGTGCATCGCTTCAAG	3	+
chr1	45478817	45478844	AAACCCGGGCTGCCCAGGACTTTTTCAG	7	+
chr1	45479593	45479621	ACATACATGGTTGAGGGTGGTGGCTCAAG	6	+
chr1	45479685	45479715	CATCCTCACTGATGCTCTGGTCCCATATCTG	7	+
chr1	45481140	45481151	TAAACACTCACG	3	+
chr1	45481161	45481191	ACAGAACTGAGTGTATACCTTTACCCTCAAG	6	+
chr1	45511204	45511230	TTAGAGTAGCACTGACAGTATTTACTG	4	+
chr1	45673227	45673249	CCTTCAAAGTAAGAGAGATTTAG	4	+
chr1	45770026	45770047	TGTGCCTTGCGTCAAAGTCAAG	3	+
chr1	45807711	45807737	ATACAGCATGGCTTCAACTTCAACCAG	8	+
chr1	45808086	45808097	ACCCTATTCCTG	4	+
chr1	45809035	45809065	CAACAAAAATGACTTAGAGATGGGGATTAAG	6	+
chr1	45809205	45809229	AAGTGAGCCAGGGACCGCAGCCCTG	5	+
chr1	45824061	45824085	ATCACTTGAACCTCAGGAGGTCAAG	5	+
chr1	45973978	45974002	CTGGGGCTGCTTACTACTACCAACG	5	+
chr1	45975065	45975076	AATTCCCATCTG	3	+
chr1	45976955	45976980	TTCTCATGGCTGCCCACCGCAGCCTG	4	+
chr1	45977318	45977340	ATTTAAATTTTCCACAAAAAAAG	3	+
chr1	45978220	45978244	TTTGGCATTCATTGGCTCTTAAATG	8	+
chr1	45978623	45978647	TCCCAAACATACACCACTAATCCAG	3	+
chr1	46033734	46033771	CTCTGGAGGCACTGGTGGCTAAGGGGCTGGTGCAGGCG	19	+
chr1	46034626	46034652	CATCCCCAAAAGTATCACTCCTTCTCG	3	+
chr1	46036750	46036774	GTAGAGGCGATGGCATAAAACAATG	13	+
chr1	46070649	46070678	CCTTCTTTTTCTATGGGAAATCACTTCTGG	6	+
chr1	46075330	46075357	AAAACTCGTTGGATCATAATTAACATTG	3	+
chr1	46080796	46080815	CTTATGGGTACAACTCTCAG	10	+
chr1	46081030	46081050	AAAGAAATTGAGGAACTAAAG	4	+
chr1	46083345	46083372	CTCCCCACCTTGAGCCTGCTAACGATTG	3	+
chr1	46153960	46153983	ATGGGAGGCACCAAGGGTTGGTAG	4	+
chr1	46159476	46159496	AGGATAGTAGTCACTTTATTG	5	+
chr1	46501298	46501328	CTGAGCATGTGGTCCTGGAAATCCCTTATTG	3	+
chr1	46509128	46509155	TTAGTATGTCAGTGCAGCGGCATGGCTG	5	+
chr1	46733201	46733226	TGCTCATCTCCGGAACTCCCATCCAG	8	+
chr1	46769405	46769424	GCTGCTCGTGTTGAATCTAG	5	+
chr1	46782281	46782301	TCTTCATCATCTGGGCATCAG	8	+
chr1	46782354	46782390	TAAGTTCACATGAACCTCATGGGTTTGGCTTAGGCTG	51	+
chr1	46782403	46782432	TAATTCGCAATGATTCCATCTAAATAAAAG	162	+
chr1	46827334	46827361	CCATTGAGCTCCTGGCCAATCAATACAG	6	+
chr1	46828200	46828228	TCATACTCTTGTGCGTGCCTTGTTCTTTG	3	+
chr1	46828520	46828546	TTCAGGGCAAGATTTCATCATTTACTG	10	+
chr1	46829158	46829182	TCATCATCTAATTGGGGACAGGCAG	18	+
chr1	46830318	46830344	TGGGCGACAGCAAGAGACTTCATTTCG	14	+
chr1	46830480	46830509	AACTTCTGATTTGAGCTCTTCCAAAACCAG	6	+
chr1	46834351	46834376	AAATTTAAATAAAATTTTAACATATG	18	+
chr1	46835093	46835115	TTCTCATGGGATGTACAATCTAG	4	+
chr1	47311822	47311847	CCAAATAGGAACAGCTCCAGTTACAG	4	+
chr1	47799690	47799715	ATTCTCCTCTGCTCTCCACGTCTCAT	10	+
chr1	47842472	47842492	CTATCATGACCCCTTTTTAAG	3	+
chr1	47842634	47842654	TCACCAAACGAAGGGTATCAG	12	+
chr1	47842701	47842724	CCTTCTGTGAGCAAAACTTTTTAG	3	+
chr1	47842991	47843021	TACAAAGTTGTATGACAGGGCATATTCTTTG	20	+
chr1	47843030	47843057	ATTTGGGTTGGGGGCACTAGGGGTTCAG	14	+
chr1	47843068	47843090	AATTGTCAGCTTTAGTCTGACAT	8	+
chr1	47843101	47843125	TATGGGGCAAGGATCACATCTAATG	9	+
chr1	47843132	47843153	TTCCTTATACTCTATTATATAG	19	+
chr1	47843858	47843878	ATAAATTTTTCAACATACTTG	5	+
chr1	47904777	47904801	ACGGCCTCGGTGTTCGCAGGCGCGG	4	+
chr1	47904870	47904892	TTCCTGGGCGCGGAGCTGGGCTG	7	+
chr1	47905364	47905387	CGGAACTCAGGGAGTCTATTTATG	10	+
chr1	47905682	47905706	TTCCCCTCTCACTTCTTCCCCAACG	5	+
chr1	47906626	47906651	TTTTGCCTGGGGTTGTGTTTCCACTG	7	+
chr1	51435244	51435272	CCTGGCGGGCGGGCTCCGGAGCTTTCCTG	6	+
chr1	51435278	51435303	CATTAGCCCACGGCTTGGCCCGGACG	5	+
chr1	51435335	51435352	CACTGGGCAATCGTTACG	5	+
chr1	51436551	51436577	TTTTACGTACTTTGCCCCCAATAATAG	8	+
chr1	51436713	51436739	TAATACCATCCACTCATTCAGGAGTCG	7	+
chr1	51437118	51437138	ATATACTATTAACAAACAAAG	6	+
chr1	51437312	51437335	CAAAGTAACAAATTTAATATATTG	8	+
chr1	51437740	51437762	TTTATTTAACTCAATTTCAAAAG	17	+
chr1	51438123	51438149	ATTTTTTTAAACAAACATTTAAAAAAG	6	+
chr1	51438305	51438332	TAATATTTTTTCACAACTAAATTATATG	5	+
chr1	51438642	51438668	CTCATTTGAAAATCAGGAGGCTTGTCA	3	+
chr1	51438855	51438883	TAACTTAAAATGAAGGATTCTAAACATTG	7	+
chr1	51439589	51439611	ATTGCCAGGAGACTGCTACTTAG	8	+
chr1	51439672	51439696	AGCAGGTTTCCTGGACACTTTACAG	10	+
chr1	51439917	51439947	CTGGGGGAGCCACAAATCTTCAATAAACGTG	70	+
chr1	51439968	51439989	CCTCTACTTTATCAATTAACTG	5	+
chr1	51440280	51440304	TCTAATTAAAACACTTTCAAAACAG	95	+
chr1	51440338	51440361	AACCCATACACAACTTATCACTTG	3	+
chr1	51441000	51441025	TACTTAATTTCCACAAAACTTTTTAG	8	+
chr1	51475312	51475338	TTTATCACATGGGACATTTTCTCACCG	21	+
chr1	51476930	51476955	TATATTAAATAAAATACATATTCAAG	7	+
chr1	51702390	51702411	CTTTCTCCTCCCCCAGATCACG	12	+
chr1	51702504	51702524	TTTGGCGAGGGGACGGAGCCG	4	+
chr1	51735670	51735697	ACTCGGCTAGCAACTCAGCTGACTGAAG	9	+
chr1	51737103	51737161	TTTCCTTAAAATTCCTGGATGGCTGCAGATGTTGGGGGAAAAAGTACGTGATATTTTAG	50	+
chr1	51737187	51737214	TATTTTTATGTAAAGCCTTGACCCAATG	25	+
chr1	51737544	51737575	TATTATTATCGTTGGGGCTGGCTCTATGCTTG	22	+
chr1	51737678	51737704	CACTATCCCTTTTCTATAAAAAATAAG	70	+
chr1	51737718	51737740	AAACCAACTCTATTAAGGTGGGG	4	+
chr1	51737887	51737917	TGGCACCGTGGTGAGACCTAATGAGAAATAG	8	+
chr1	51737944	51737967	ATTCTCTTTCTTCTGACCTCCTTG	4	+
chr1	51738102	51738126	ACAAAACTAAGCAGGGAGAATAAAG	18	+
chr1	51738288	51738311	TCTAGTAAAGATGTAGTAGTAATG	7	+
chr1	51738348	51738378	TACTCAAAGGTGACTTATTGGTTCACCTCAG	44	+
chr1	51738493	51738513	TTTTCTACATACAAAACACAG	23	+
chr1	51738538	51738559	CATTATAGAGGAATGTAGTATG	6	+
chr1	51738682	51738710	ATTATCAGGTTCTGTTAAATTGTTACATG	9	+
chr1	51738730	51738753	TTTATTAATTTATATCCACCCAAG	18	+
chr1	51741652	51741676	AATTAGAAGCAGTATTGGGCACTTG	8	+
chr1	52186381	52186407	AAATTGGGCATTAATTGTCCTCATATG	7	+
chr1	52246177	52246204	CATATATATACTGTGGAATGCTACTCAG	5	+
chr1	52246978	52246999	ACATTACCAAATGATACTGAAG	7	+
chr1	52253708	52253733	TCTTCTCCTTTTCCAAACACCACACG	17	+
chr1	52253741	52253770	CATTTATAAATCCAAGTCTGAAACTCTGCG	3	+
chr1	52254009	52254034	TCTTACCTACAATAACTTTTATTTTG	13	+
chr1	52521993	52522015	CTGAGGCAGCCATCTTTCTCTTG	10	+
chr1	52550153	52550175	TTAATGACAATCAGAAAATACTG	4	+
chr1	52552463	52552492	ATTTAACAAATCAGCTATGTGGTTCCAAAG	22	+
chr1	52552501	52552526	ACATGGAGAACATCACCTGTTACTAG	16	+
chr1	52552603	52552627	CACTTCCTCCCAGGATATTTTTTTG	9	+
chr1	52552653	52552674	TTTGAGGGTGTTTTGGTTTTTG	14	+
chr1	52553452	52553487	AATCAGAAGAAAATAGGCCATAGACTCATCTCCCAG	14	+
chr1	52553624	52553647	AATAATGCTTTGAGGGGAGCACTG	6	+
chr1	52553660	52553683	ATTTATTTTTTTACCTCCTTTAAG	3	+
chr1	52553744	52553769	CTTACTTTTTGCTATATCAGCATTTG	22	+
chr1	52553879	52553898	ATCTTTATTTGATATCTAAG	3	+
chr1	52554031	52554052	ACTAAACAAAATAAAATAACAG	4	+
chr1	52554248	52554276	GGGGACATTGTGGAGGCAGAGTTAGGGGG	14	+
chr1	52554462	52554485	GTTTGAGATGGGGATTTGCTCTTG	17	+
chr1	52554794	52554824	AAATTTTTCAGGGAAGGGATTTTATCATTTG	24	+
chr1	52554835	52554863	TCTTTATTTTTATTAATACCCATAAAACG	25	+
chr1	52554910	52554937	CTACTTATCTAGAGGATCTCTGGCCAAG	13	+
chr1	52554958	52554987	ATAACAATTCTTAATGGCTGGCCTCTCTTG	16	+
chr1	52555176	52555206	ATTAAATCTTTTTTTATATTTAAATAACTAG	3	+
chr1	52555259	52555284	ATAAAAACATTTTGGGGGGGAAATTG	9	+
chr1	52555536	52555560	ATTCCATTAAATTCACTTTAATAAG	27	+
chr1	52555778	52555807	CACAACTTCGGGAGCCATCACTTATTTTTG	6	+
chr1	52555808	52555836	TTGTGTTCCAGAAGGTGTCATTTTCATAG	5	+
chr1	52627525	52627552	ATCTCTAATACAATATCTAACACAAAAG	5	+
chr1	52703895	52703917	TAATCTCATCCCAGGGAACAGAT	9	+
chr1	52704273	52704294	AATCTCAGGACATGACTAATTG	5	+
chr1	52704362	52704377	ATTAGTCAGCCTGAGG	12	+
chr1	52704678	52704698	GGAGTGGACTACTTTTAAACA	6	+
chr1	52783175	52783198	AAAAAAAGACATCTCAAATCAATG	7	+
chr1	52811853	52811878	TCATGGAACTCATCTTTTATATTCTG	5	+
chr1	52870322	52870352	AAACTTCTTCCACCTTTCTCCATTCCTCTAG	7	+
chr1	52870405	52870437	ATTGAAGGCATTCTAAAATGGCTAACCGTACAG	13	+
chr1	52870527	52870551	AAAGAGGAGTGCTTTGGACTTACAG	7	+
chr1	52882524	52882550	TATCTTTTTAATCATAATCAACATCAG	13	+
chr1	52882577	52882630	ATTCAAACTTATGAGAGTATAAAGGATCTGGAGGTTGGGGATATGACTGACAAG	26	+
chr1	52882752	52882777	ATTTGTGCTGCTGCTGTTATTCAAAG	17	+
chr1	52883206	52883225	TTAGAGGGGCAGAGAATTAG	5	+
chr1	52883376	52883398	TAATGGTGGAATCTGTCAATAAG	9	+
chr1	52883746	52883774	TTTTTCTTGGGAGGTTGTATCTGGTCATA	14	+
chr1	52883785	52883810	TCTATATATTCTATGCCTGCTCTAGA	4	+
chr1	52883939	52883962	AACTATATAGGACTACCTTTTAAG	9	+
chr1	52884066	52884087	AATGACCCATGGACCAACCAAG	9	+
chr1	52885377	52885403	AAATAAAAAATGGAAAAGAGAAATATG	13	+
chr1	52885734	52885763	GGTCAGGATGGTCTCAGATCTTATAACAAG	10	+
chr1	52886078	52886105	TAGAGTGTGCTGGTTTCATCTTTCATAG	11	+
chr1	53038788	53038813	TTCTCACCTGCATTAACCAGCCCCAG	3	+
chr1	53236857	53236893	TTACAGACATTATCAGTGGGCTTGGCAGTAACAAATG	13	+
chr1	53237072	53237093	ATTTCTAACACCTCAATCACAG	6	+
chr1	53287382	53287403	TTTTGGGGGTTTCTATGACAAG	7	+
chr1	53288093	53288122	TTAAAGACTAACTGTCTACATCTCCATATG	19	+
chr1	53289033	53289054	ACTCAAATAAATATCTAAATAG	5	+
chr1	53289368	53289391	ACAAAAGTGCATATTTCTTTACAG	3	+
chr1	53291250	53291273	TTTAGGAAGTTGCCCTTACAGGTG	7	+
chr1	53292301	53292326	TCTCTCTCCCCATTTTTTGGGGTAAG	11	+
chr1	53292462	53292487	GAAATCATCAATCTATTTTATTAATG	9	+
chr1	53292633	53292660	TTTTTCCTTAAAAACTTTATACTCTCAG	14	+
chr1	53319834	53319858	CAAACCTTACACCATTTTATATAAG	5	+
chr1	53323285	53323311	ATATTTCTGGGGGCAATTGCATCACTG	5	+
chr1	53332189	53332212	TCTTCTCTCCTTAACCAATTCCAG	6	+
chr1	53360475	53360498	ATATCTTCCTGACCTGGGTTCTAG	4	+
chr1	53360550	53360571	TTAGGGGAACTAGTGTGTTAAG	3	+
chr1	53364259	53364286	GGGTGTCAGCGTGGTACCATTATCCTTG	7	+
chr1	53460823	53460843	AATGGGTACTCTCTTTATCAG	4	+
chr1	53462118	53462142	GGGATGGGATTTTCCATCCTAAAAG	11	+
chr1	53504610	53504639	AAAATCGGTGGTATTTTTGCCTTCAAGGTG	17	+
chr1	53513530	53513558	ATAAGAAGGCTGACTGCACAATCACAATG	31	+
chr1	53513563	53513590	ACTCAGACTTCCTGGCTTTAATGACTGG	16	+
chr1	53516327	53516355	CTATGAAGTTACAAAATCTTCAGCTTCAG	13	+
chr1	53516422	53516444	ATATATATCCATACATTTTATTG	10	+
chr1	53516497	53516521	TTCTTAATGGGTGTGACCAATCCTG	8	+
chr1	53516575	53516601	AATTGCATACAACTGTGCATTACAAAG	14	+
chr1	53516711	53516736	TATATTTAAGGATTATTCTGCTGAAG	25	+
chr1	53516749	53516759	AGTTTTCCTTG	4	+
chr1	53516823	53516844	TCATTAATCAATTTCTCAATAG	6	+
chr1	53517124	53517144	TTATAATTTTCCTTTTTCATG	4	+
chr1	54418063	54418089	CCAGGTGCAGGGCTGAGGGCTTTACAG	5	+
chr1	54421679	54421705	TTATCAAAAACCTCTCTTCTCCTTTTG	5	+
chr1	54433471	54433492	TATCTCAAGCCAGGAGTCAAAG	4	+
chr1	54433535	54433558	AATAACTCTTCACAACCTTCAAAG	6	+
chr1	54520151	54520173	ATTCTGGAGGAAAGGTTTACAAG	11	+
chr1	54562313	54562335	CCTGCAGGAATGTGCTTCATTAG	3	+
chr1	54562367	54562384	CACACTGGCTGTCACTAG	4	+
chr1	54562794	54562817	AATACGCTGGCGCTCTCAGTTTAG	5	+
chr1	54566082	54566103	ATAATTTCCTCTGAGTCTGGTG	7	+
chr1	54571948	54571970	AATACCGTGCAGTGGATAAAAAG	3	+
chr1	54574669	54574691	AATACCTGCCTCCTCTATGCCAG	4	+
chr1	54575899	54575922	TTCTCTAATCAATTCTACACTCAG	4	+
chr1	54665911	54665946	ATCGGTATGGCATTGGCGTCCGGGCCCGCAAGGCGG	19	+
chr1	54670968	54670994	CCCGGTCATCGTGGACAACCTAATACA	8	+
chr1	54675735	54675762	ACCTTCTACCCCATATCACCCATCATCG	10	+
chr1	54678187	54678214	CTATCCTTACCCCTATCCCCATACCCTG	22	+
chr1	54681937	54681958	AATTTGGCCTGGGTGGACTCAG	11	+
chr1	54683852	54683880	TTGGCCCAGTTGGTTTCAAGCCAGAGACA	9	+
chr1	54690809	54690839	ACATTCCAGCGGACCAAAATGTGTTTGCAAG	8	+
chr1	55183641	55183660	CCTTTTATCCTCTTTTCAAG	3	+
chr1	55207389	55207414	ATATAAAACTCTGGGTCTTGGCCATG	4	+
chr1	57111536	57111556	CTTAGGGCGGGGATCATCCAC	8	+
chr1	57140175	57140196	TCATCCTCATATTATCAAACTG	3	+
chr1	57158073	57158095	TCTGCTGTGGATTACTGTCATAG	9	+
chr1	57161619	57161645	GTCCTGAAGTTGATATCTGGAGCTGTG	7	+
chr1	57161720	57161747	ATCCGAGGGGGTGTCTTTTATATCCCAG	6	+
chr1	57169813	57169840	CTTGCAGTGGCTTATCATCTTATCATTG	5	+
chr1	57175855	57175878	ACACGGGAGAAGAGCTTCTATTAT	7	+
chr1	57176926	57176955	TACTCAGGGAATACAAATTGATTTTTACTG	3	+
chr1	57241282	57241312	TTAGCAGCAGAGATAAGAAGCCAGATATTTG	4	+
chr1	58196692	58196712	CATATTCAGAACAGCATTATG	3	+
chr1	60340722	60340746	TATTTAACATTTTCTAAATATTATG	3	+
chr1	60341208	60341229	ATTTATACACATCTGTGTTATA	5	+
chr1	61569772	61569796	TACCCTGCTAGGGGAGGAAATAAAG	3	+
chr1	61633658	61633678	ATACCTTGCATGTACATGATG	3	+
chr1	61678720	61678749	TTCTGTGGTATCAGGCAGTTGGATCAATTG	5	+
chr1	61716199	61716224	ATTGGCCAAATTTTTCACTTTTAATT	5	+
chr1	61818195	61818224	TCCAGGAGCAATGAGGAGGTCTTTACCCAG	3	+
chr1	61922599	61922624	TTTCCTATACTATACATATATATACG	12	+
chr1	61925932	61925959	TTTCCTTTTATTTTTTCCAATAAAAAAG	9	+
chr1	62308238	62308261	ACGTGGCCAAACTATAAATATTAG	3	+
chr1	62902838	62902863	GCGCCGCTCCCGGGATGTAGTTGGTG	15	+
chr1	62902940	62902969	CGAGCCGACCAGATTTTCCTGGGGCCGGGG	13	+
chr1	62903031	62903059	CCGGCGTCACCGCCGCGGACTTCGCTTTG	6	+
chr1	62905482	62905512	ATTACAACTTTCCTCTATAAATTAACTCTTG	69	+
chr1	62905571	62905595	ACTTTCAAGAGGTAGCCCTTCAAAG	6	+
chr1	62905643	62905668	AGCTTTGGATTTCACAGATTCTCAAG	10	+
chr1	62907179	62907202	CACAGTCTTCACCTATAAACTGTG	19	+
chr1	62907220	62907279	TTACCATTTGTGGGACTGAATAATCTCGGCAATACTTGCTATCTTAATAGTATACTTCAG	69	+
chr1	62907905	62907935	CACTTATTTAATATTATTTCAAGGAAGAAAG	194	+
chr1	62907939	62907965	CTCTAAAGGATGAAGCCAATCAAAAAG	12	+
chr1	62908877	62908913	TTTACAGTCCTTAATCATTTCGGTTGAACAGCTCCAG	25	+
chr1	62909478	62909501	CTAACTGGATTAGATTGCTTTTTG	6	+
chr1	62910519	62910551	TAAAAAATGTGGCAGAATTACCTACTAAGGTAG	12	+
chr1	62910595	62910623	CATAGAGATGGACAGTATGAGGCATTCTG	8	+
chr1	62910704	62910734	AAATTATCCAAGGAACACCAGTCATTGGAAG	7	+
chr1	62910788	62910811	AGTCCTCCTAAAATAATTCCCAAG	13	+
chr1	62910919	62910947	TAGTCTGGGAAAAATAACAACAAACCAAG	13	+
chr1	62911014	62911033	ATAACACAACTAATGGTTGT	8	+
chr1	62913028	62913072	TTTTGAGCTAGTGGAGAAATTATTTCAAGGTCAGCTGGTATTAAG	33	+
chr1	62913421	62913446	TACTTTTGGGAACCTGAGTCTTTCAG	5	+
chr1	62914173	62914209	ATGGGCAATTTCACAATTTGCTTCAGTAGAAAGGATT	185	+
chr1	62914233	62914265	TGAAAACTGCCATCATTATACTGAAGCTGAACG	18	+
chr1	62914922	62914944	ACTAAAGCAGGGAACAAATTTTG	4	+
chr1	62915823	62915849	TTCATTCAGATTTTTACTTGGTTTCAG	16	+
chr1	62915922	62915947	ATTGTTATGGTGGTGGACTTTCCAAG	22	+
chr1	62915981	62916014	TCACTAGAAGAATGGAGCACAAAGCCAACTAACG	14	+
chr1	62916019	62916047	CTATGGATTATTTGCGGTTGTGATGCATA	46	+
chr1	62916052	62916092	CATTACAATTAGTAGTGGGCATTACACTGCTTCTGTTAAAG	10	+
chr1	62916127	62916148	AAATTTTGTGGTTGACCAAATG	7	+
chr1	62916168	62916215	AACCATTGAATGAGGAGGAAGCAAGGGGTGTGGTTGAGAATTATAATG	21	+
chr1	62916321	62916356	CAGATTATGAGCTATACAACAAAGCCTCTAATCCTG	63	+
chr1	62916391	62916416	AAATTCTGAGACTAGTGATACTACTG	17	+
chr1	62916444	62916474	AATCCAGTGACCAAACAGGCATTAATATTAG	20	+
chr1	62916506	62916538	CAAAGCTTAAAGGAGTATGAGGGGAAGTGGTTG	105	+
chr1	62916644	62916671	AAATTATAGAGTGAGTGTATTTTCCTTG	9	+
chr1	62916674	62916703	TATATATTAAACACACCCATACAAACATTG	102	+
chr1	62916827	62916881	AACTCATTTTCCTCAGTAGAGACTAGTGATGCATTAGCTTCTGGGAACAAACTTG	67	+
chr1	62916888	62916929	TTCTTAATTAAATTATCCAAAACGGAGGCATTTAAACACTTG	214	+
chr1	62916984	62917014	TTCTCCATATTTTGGAGTAATTATCTACATG	16	+
chr1	62917104	62917129	GGCTATGTCAGAGGCACAAAGTCTAG	23	+
chr1	62917261	62917288	TATATCTTTTTGGGCATGGACTAATTTG	19	+
chr1	62917348	62917399	ACCTTAAATTTAACTTTTTTTAAAAACTGGGAGGTCAATAAAATTTAAACTG	25	+
chr1	62918685	62918715	AAGGGAAAATGTCACTTTTTTTGGAGGGGAG	3	+
chr1	62918752	62918772	TTCATTTGGCTCCTCAAATAG	4	+
chr1	63282427	63282473	AACTGGCCAGATGCTCTTGGCTCAAGGACTCATACTACACTTTCTTG	22	+
chr1	63283375	63283396	ATACTTAACTTACATATATATG	5	+
chr1	63298988	63299015	ACATTTTAAACTTACTCAATTGGACATG	5	+
chr1	63300454	63300480	TTTGATTTACATGGATCCTCATTACTG	11	+
chr1	63309329	63309352	ATTTTAAAATATTAATAAAAATTG	6	+
chr1	63329735	63329756	TTTACATCTACTACAACCAATG	6	+
chr1	63330422	63330447	AACCTTTTATGAGGAGTGAATATAAA	4	+
chr1	63836706	63836730	ACAGTGTCTCTTAATTCTTATTCAG	7	+
chr1	63885053	63885080	CTATCATTCTTTTTATTTTCTTTCCAAG	18	+
chr1	63902627	63902649	TATACTTTAACATTATTATTATG	8	+
chr1	64260521	64260548	AACATTATCCATTTTCTAGGGGCTCACG	4	+
chr1	64283938	64283961	TTATTTCTAGGGGCTTCTTACCAG	4	+
chr1	64605838	64605862	TTCTCAGTTCGCCATTCCTTCCCTG	3	+
chr1	64610436	64610462	CATACTCTCTCTCTAGAGAGCAAAATG	5	+
chr1	64643411	64643438	TTCCTCATCATGAGATCCCCACACTCTG	5	+
chr1	64645855	64645878	CATTTACCTGCCGACCATCTTTTG	3	+
chr1	64944228	64944254	ATTCACTGGATTCCTTATTGCAGGGAG	3	+
chr1	65126031	65126056	TGTAGCTATTGGGCACTTTAAATATG	7	+
chr1	65158474	65158502	ATTTTAGACTCACATTTTGTGATTCAAAT	7	+
chr1	65238437	65238466	GATCTCTACAGGGAGCTACAAATATTTCAG	10	+
chr1	65255173	65255196	TTATGTGGACGAGCTGTTAAACCA	5	+
chr1	65255511	65255531	TTATAACCTATATTAACAAAG	4	+
chr1	65271078	65271101	CCCACTGGGCTGACAGCACATATG	3	+
chr1	65664008	65664032	TTCCTCACTGGGATTGTTCTTCTTG	3	+
chr1	65696221	65696248	CTAATCAAATCCTCATCAATTACATATG	8	+
chr1	65723099	65723129	ACAATACTCCTGGAAGGAGAGAGGGCAGATG	5	+
chr1	65723295	65723322	CTATACTCATGGAAGAGGGAAGTAAAAC	7	+
chr1	65810966	65810988	ATCTCCTCCACTTTCCCATATAG	3	+
chr1	65890995	65891018	CATTATCCTTCAGTGGGGCTATTG	6	+
chr1	65897529	65897549	TCATTTTCCTTACAATTCAAG	4	+
chr1	65897587	65897614	CTGGGAGCAGTGGTAGCACTTTATTCTG	11	+
chr1	65898207	65898231	CTAAACCACTTAACCTCTCTGGGTG	7	+
chr1	66058499	66058526	TGGAGTAATTTTCCAGTCACCTCTAATG	6	+
chr1	66100724	66100752	CTTTTAATCACTAACATATTTTACTTAAG	9	+
chr1	66100812	66100838	AACAGCTGGGTATACCATTATTTCAAG	4	+
chr1	67091728	67091754	TAATTATTCAATATAAACAGTTCTTAG	3	+
chr1	67397451	67397475	TCCTGGTGAGGTTCTTATTCTTAAG	3	+
chr1	67411866	67411892	ATCCATCAGCTGACATGCTGGTTCATG	3	+
chr1	67426737	67426765	AGGGTATTAATTACCCACACCTTACTCAG	7	+
chr1	67436568	67436589	GCATCTAGAAGAACAGGTGATG	6	+
chr1	67442345	67442366	ATTTCTTTGCTCAGCAAACACG	4	+
chr1	67450921	67450946	TATTAATCATAAAATTTCACTACAAG	18	+
chr1	67451071	67451095	TATCTTTATTAAGGAAACCCTTACG	11	+
chr1	67451700	67451722	CATCATAAAATTTCCCATTTCTG	4	+
chr1	67451723	67451751	CATTAAATAAACAGAGGAGGGGGGTCAAG	19	+
chr1	67451754	67451786	ATACTTAGATATTGGCACACACAAGGAACAACT	10	+
chr1	67452447	67452474	TTTTACTTAAAACTTTTAATTTATCCAG	42	+
chr1	67452516	67452538	TCTAAATCATTTTTTATTAAATG	7	+
chr1	67452785	67452810	TTAATCTTTAAAAAATACACCTAATG	5	+
chr1	68151142	68151169	CCGCGCTCTCTCCCTGGGCGACCTGCAG	14	+
chr1	68151191	68151202	AATTCTCGGCTG	3	+
chr1	68152193	68152217	CTCTTGGAGACCGACGCTGGCCCCG	10	+
chr1	68153507	68153527	ATACCTTTGTAGTTACTCAAG	12	+
chr1	68153554	68153607	ATTACAGAAACTGATGCCAAGGGGCTGAGTGAGTTCAACTACATGTTCTGGGGG	21	+
chr1	68153889	68153909	ATGAGATATTAAATTCTCAAA	22	+
chr1	68153911	68153932	TTTTATTATAAATTCTACTAAG	6	+
chr1	68153976	68153999	AAACACAATACCTACAATAAACTG	55	+
chr1	70029621	70029642	AATCATTATTATTTACATAATG	8	+
chr1	70036221	70036250	CACTTCAGAACCTGCTGTGATTCGCAACAG	4	+
chr1	70155314	70155340	TTCATCATTAAGATGACTATTACTAAG	3	+
chr1	70162358	70162380	ATTCCTCATGAGGCTTGGTGCTG	3	+
chr1	70671441	70671464	CGTCCTGGAATTACTTCAATCAAG	7	+
chr1	70687325	70687350	CAACACTACCGTCGTCCCCAGCACTG	7	+
chr1	70694701	70694725	AATTTCAGTATACCAAGGGTTGCAG	3	+
chr1	70697996	70698018	CTAATGCAGTGGCAGGTCTTCTG	4	+
chr1	70698037	70698060	CCTACTCCTAACCCACTTACCCAG	27	+
chr1	70700437	70700462	CACTTGGGCTTCCTGGAGCAAACTTG	7	+
chr1	70703200	70703229	AAGCACAGTCCCTAATTTCTGCTGCTATAG	11	+
chr1	70710433	70710459	CCCAAGGCGGAGAAGATCTCATTCCAG	5	+
chr1	70716708	70716731	TAACCAAGCAGTTTTACTATTCTG	6	+
chr1	70716817	70716845	AAGTTCACTTATAGTATTTCTATAATTTG	5	+
chr1	70716870	70716891	TAGGAAATGCACTGATTGCATG	5	+
chr1	70717088	70717124	TAACCTTTTTTGGTGGCTAATTAGGGTTTAAATACAG	9	+
chr1	70717132	70717158	ATTTCAAATAAAACTGTCTTTGGCAGT	17	+
chr1	70717181	70717204	TAGAGTTGTATACTTTTTCATAAG	4	+
chr1	70717230	70717256	TAATAATTTATTCCACATCTACATCAG	8	+
chr1	70717375	70717412	AAAAAAGGGGTAGTGCATTTTAAATTGACCTTCATACG	23	+
chr1	70717555	70717576	TCTTAGTTACAGAAGTTTCAAG	11	+
chr1	70717953	70717978	TATAAACAAATCCCACCTATATCTAG	7	+
chr1	70718094	70718115	TTTGGGTGGCTGGGGTTAAGGG	6	+
chr1	70718413	70718434	TCAAAAACAAATTTCACATATG	21	+
chr1	70883653	70883676	TAACTATTACCCATCTTTTAAAAG	11	+
chr1	70887250	70887272	TACAAACAGGTACTTCAGGCAAG	9	+
chr1	70906837	70906862	ACCTGGGACTTTTATGCCATAGGGAG	4	+
chr1	70906961	70906990	TCTTACTCTAAGGGCAGGATTTACAATAAG	10	+
chr1	70908386	70908407	TTCCTGGGAGTTCATTACATAG	8	+
chr1	73561593	73561614	ATTACATATATTCTTTAAAATG	4	+
chr1	74191363	74191384	ATATCTACTTAATTTTTCCATG	3	+
chr1	74665369	74665395	AATTCTGGGACATAGTTGCAATAACAG	5	+
chr1	74670630	74670657	CCTATGGTGACTTTCTGCAGGCTTTGGG	3	+
chr1	74671869	74671894	TTCACTGGCACTTCTCTCCTCAACTG	5	+
chr1	74673290	74673314	ATCGGACCTGTGATTCTATTCAAAG	6	+
chr1	75218014	75218039	CCATAAGGGAAAACTGATGGTGACAG	7	+
chr1	75229648	75229674	AAAAATAACTCATCATATATTCATAAG	6	+
chr1	75229982	75229999	TACCCGGCTTATCCTACG	5	+
chr1	75230400	75230429	ATTACAGGTGAGGAAGTACTGGAATTCCAG	14	+
chr1	75230470	75230498	ATACAAGTTCACATGATGGGAAAAATCAG	6	+
chr1	75230643	75230683	TTCTAATCTAGCATGGAGGTAGACAGTGTTTCCTTAATATG	13	+
chr1	75230788	75230817	AATCTTTATTTTTCACACAACTCATCCAAG	9	+
chr1	75230966	75230987	ATTTCATGTGTACACTTTATAG	5	+
chr1	75231154	75231180	CACATTCTTATCTACCAACATATACAG	12	+
chr1	75231333	75231347	TTATAAATAACAGTA	12	+
chr1	75231427	75231457	CTCATTGACTTTTCTTCATTCATTTAAATTG	4	+
chr1	75231679	75231706	CTACATAACATTTTAATCATCAATGATG	114	+
chr1	75233205	75233227	ATTTAATATTTAAAACTATAAAG	7	+
chr1	75288010	75288038	TGAACTTGGGCAAATTATTTAATCTTCTG	3	+
chr1	76228384	76228413	AAGGTACTTCACAAATTCAAAGACTTATTG	6	+
chr1	76228623	76228645	CAGGTTTGGTTTTTATTAAAATG	8	+
chr1	76252607	76252630	ATTTTTTTATTTTTTAAAAATATG	4	+
chr1	76253314	76253336	AAAGTTTATTTTAAAGAAGTGTG	5	+
chr1	76255007	76255031	ATCCTCATCTTTTATACACTCTTAG	9	+
chr1	76255873	76255901	TCTGCTGGAACTTCCAGCATGCACTGTGG	8	+
chr1	76256998	76257013	TGCGGTGGCAACTTTG	5	+
chr1	76257159	76257182	CTATTAATGTGGAAAAGGCAATCG	11	+
chr1	76257210	76257239	ACGGTGGATTTGGTTGCAGACCAGGTTCTG	5	+
chr1	76258390	76258417	TAAGGGACAAATAGTGAATACTCATTTG	5	+
chr1	76259783	76259813	CTACTCATGGTGGGTCCTGGCTTCCCTAAAG	3	+
chr1	76259825	76259852	ACTTCATTGGATTGATAGAGAGAAACTG	4	+
chr1	76260199	76260219	ATCCTTTTCATACCTTATTTG	6	+
chr1	76520047	76520066	AGCCCTAACAGTACTTTCTG	3	+
chr1	76789325	76789347	ATAAATAAAATTTTTTCATAATG	6	+
chr1	77028803	77028829	CTTAATATTTAACTAACACCACTAAAG	4	+
chr1	77165694	77165722	CTTTTACTGGGGAGATCAGCCCTGGCATG	5	+
chr1	77166085	77166115	CACCCGTATCATTTATGGAGGCTCTGTGACT	16	+
chr1	78267016	78267042	ATCAAATTTTCTCCGGTGGCTAAAAAG	3	+
chr1	78340446	78340469	ATTCAGTGCTCATTATAATATTAG	10	+
chr1	78342182	78342204	ATAACATTTATTAATTAATAAAG	4	+
chr1	78343440	78343463	ATAACTCTGGGGAATTAATTTTAT	14	+
chr1	78344246	78344267	CTCTACCATCCACTTCCATATG	7	+
chr1	78344762	78344788	TACTTCTCTATAACTTTTCATAATCAG	10	+
chr1	78344805	78344833	TTATATAACCCATTTACTTTTATTTTAAT	19	+
chr1	78476127	78476148	TTATAAAAGGGAAATTTGGATG	4	+
chr1	78479152	78479178	AAGGCACCAAAATTACTTTTCCAAGAG	3	+
chr1	78481831	78481854	ACCAACGTGGTGACCTTCTAATAG	3	+
chr1	78482137	78482159	TTATTTCATTTCTCCTGATTCAG	5	+
chr1	81137865	81137887	TATAAATATATCACTATAAAATG	4	+
chr1	82271729	82271750	GGTTACTATGTGTTGGCAACAG	6	+
chr1	82408843	82408871	CCAAACAACAACATATAAACTTCCAAATC	15	+
chr1	82408902	82408925	ATGGTGCTGTCTTCTTTAACAAAG	14	+
chr1	82408975	82408997	TGGCGAGGCCATAATTAACTATG	6	+
chr1	82421624	82421648	AATTCTTCTGAACAAGCACATACTG	5	+
chr1	82431818	82431846	CAGCTCAATCCAACTGTCCGCAAATACCG	6	+
chr1	82433714	82433744	ACAATTATTTCAATGCAAACTGCTCCTTCTG	6	+
chr1	82437553	82437579	ATAACTACTTTATATGGAGCTTCATTG	3	+
chr1	82447556	82447580	CTTTTTATTAATGAGGAGACTATTG	25	+
chr1	82450284	82450307	CAAGTGCTTCAGACACTCATACTG	8	+
chr1	82456108	82456131	CCATGGATACTCTACCGCTAAATG	7	+
chr1	82456195	82456220	ACTGTGGACTAAGTCTGAATGATACT	8	+
chr1	82456588	82456609	ACTCTCCCTATCCGGAGAGCAG	5	+
chr1	82456745	82456766	TTATATAATCCCCATTAACAAA	7	+
chr1	82457038	82457064	AATTATTTGTTACAAAGAAAAGAGATG	8	+
chr1	82457135	82457155	CCATTTTACTGCAGCAGTCTG	4	+
chr1	82457370	82457398	CAATCAAGCCACAGGCCTTATTTCATATG	11	+
chr1	82457606	82457634	TTCTACTCATTTTCACTTCTTTTCCACTG	6	+
chr1	82457664	82457694	TCTTTATTACTTACATTTAAATTTCTTATTG	13	+
chr1	82457790	82457816	TCACCCCTGTTTATTCTTGAACAGAGG	15	+
chr1	82511436	82511464	CACTGGCTTATTTCCCTATTTAACTACAG	7	+
chr1	83124529	83124552	TAAATATTTTAAACAAATAACATT	3	+
chr1	84546975	84546996	AATTAACATTTTCTGGGGTAAG	8	+
chr1	84550945	84550973	TTTTATTCCCCTGGAGTCCTTTAACATAG	7	+
chr1	84701901	84701923	TCCTCATCATAAACTTTTTAAAG	6	+
chr1	84701992	84702013	TTGATTTTTGGAAACAATATAG	3	+
chr1	84702378	84702404	AAATTTCAAGCACTTTTGCACATTTAG	3	+
chr1	84945044	84945069	AGGCTGCAGGCGCTGGGGATGGGGCG	6	+
chr1	84955347	84955366	CTTCTTACTTCAACAAACAG	15	+
chr1	84955379	84955401	ATTCTCATCACAACATCAGATAG	5	+
chr1	84961957	84961977	AATTCAGGAACTTGGACCACG	8	+
chr1	84963225	84963252	AATACTCTTTTCAAAATGGCATTTGCTG	252	+
chr1	84963253	84963271	ATTTCATAAACCTTTCACG	22	+
chr1	87188298	87188322	CCTTAAATTTTCTTACTCCTTTAAG	7	+
chr1	87190025	87190049	ACTGGATTTGGATGCTGCAAAAACG	10	+
chr1	87207925	87207949	ACTTCTGTGACACCTGTACCATCAG	7	+
chr1	87208957	87208985	TATTTATATACAATTAACTCTAAATAAAG	145	+
chr1	87209042	87209065	AAACTGGCCTTTCTGCCAATAAAG	10	+
chr1	87209122	87209148	TTTTCTTACAAAATTCTCTTTTTATTG	28	+
chr1	87209170	87209194	TCTACTTTTGAGCCTCAACTTAAAG	9	+
chr1	87209475	87209494	TTTTGATGGGTTATTTTCAG	5	+
chr1	87209650	87209673	ATTATTCAGTTGGCACAATTTAAT	10	+
chr1	87209985	87210011	TTCTAATTCATTCATTCAACAAACATT	10	+
chr1	87210219	87210239	TCTGGGGAAGAACTGTTCCAG	6	+
chr1	87210562	87210588	TCACTCTCAATTGCCATATTCTTAAAG	6	+
chr1	87211370	87211389	TTTTATTTTAATGGGGTTTG	5	+
chr1	87211487	87211509	CTTGGGAAGCCTATTAATTCATG	6	+
chr1	87211822	87211843	TGGGGTAGAGTCATCTTCATAG	12	+
chr1	87212065	87212107	CCCTACTATTTAGCACTTTAAGCTTCAGTGAGGTGCTGTAATG	23	+
chr1	87212700	87212722	TTTTCAAGGGCTCATGGAATCAG	6	+
chr1	87213594	87213622	ATAATTCCATCATCCAGGGAGAACCACTG	10	+
chr1	87213704	87213731	TAACTTTTTTTCACTCAACAATACCATG	25	+
chr1	87213746	87213775	TCAAGTATATTTCTACATCTCTTAATGGCT	6	+
chr1	87380468	87380494	TTGCTGCGCGGGCTTTTGGAGGGGGCG	8	+
chr1	87380716	87380740	TTTCATGGGGCTCCTCAGGATTATG	4	+
chr1	87408823	87408845	ATTAGATTCTCCTAACTAAAAGG	3	+
chr1	87496373	87496397	TTAATCTAAGTTTAGCCATATAATG	4	+
chr1	87558278	87558303	TCTTATTATTACTTTCTGAGATTTGG	7	+
chr1	87570457	87570479	ATTGCTGACAGTAGGTGTATATG	7	+
chr1	87570616	87570645	CCTGGGAGAAAATATACATCACCTAAAATG	13	+
chr1	87570720	87570739	CATTTTTTCAACTAACCATG	5	+
chr1	87570969	87570998	TAAAAATCAATTTAAATCATGACTAATATG	7	+
chr1	87571107	87571132	ATTTTCACACATTAATATCAAAAAAG	5	+
chr1	87571811	87571837	TTTCATACCATTCATTTTTTAACAAAG	25	+
chr1	87572043	87572069	TCAGGGAAACTTTTCTCTTCAAATTTG	5	+
chr1	87573016	87573045	AATAGGGGCATTTATTTTATCATATTTTAG	5	+
chr1	87575366	87575387	ATAAAATACCAGTTCAATGATG	6	+
chr1	87797696	87797725	ACCATGGTGAATCCGGGCAGCAGCTCGCAG	24	+
chr1	87805847	87805877	AATTCACTTCAGAGCAATCCACTACTGCCAG	16	+
chr1	87809925	87809952	AACTTTTATTAAGGGCCAAGCACTGTTG	16	+
chr1	87810518	87810544	ATTTGTTCATCACAGGTGGATCCCATG	25	+
chr1	87810675	87810715	ACTCCATGAACCTGGGCTAATGGGAGACTGTAGAGAAAATG	13	+
chr1	87810735	87810757	ACATCTTGGGGAGGGGGAGGGAG	10	+
chr1	87810812	87810840	CTTTCTACCCTCATTAACAATTAGCAGGG	5	+
chr1	87810866	87810890	TTTTACCTTAACAACATTCTATTTG	12	+
chr1	87810926	87810945	TTCAATCAAAACTGACCATG	3	+
chr1	87810970	87810998	TTGTGATATTCTATCACAAACACTTATTG	9	+
chr1	87811051	87811070	TTGCTACTCCCATGGCAAAG	9	+
chr1	87811106	87811126	AAAAAAAAATCAGGCTCATAG	9	+
chr1	87811231	87811255	TATTTAAATAATAAAAACTTAAAAG	25	+
chr1	87811385	87811407	TATATTTATTTAGCTCTGGGCCA	8	+
chr1	87811464	87811488	TTTCTAACAGGGTCCTTTCTATAAG	12	+
chr1	87812745	87812775	TCATTACGGACTTTAAATAAACTATTATATG	5	+
chr1	87815628	87815653	TTAGTGGGCACTTATTTTGGGTGTAG	6	+
chr1	87858661	87858684	AATTCTTGGGCACAGTAATAATAG	6	+
chr1	87866332	87866353	AATTATTGTCAGTGCTATTAAG	5	+
chr1	87886841	87886867	TGATTTGGGTGTAGGCCACAACATTTG	4	+
chr1	87917246	87917266	TTCTACCTGGCTCTTCTAACG	5	+
chr1	87918667	87918692	AGTGGTGGAAAGATGGAGATTTCTAG	6	+
chr1	89170204	89170225	TAAAACATATAGCAGGTGCATG	4	+
chr1	89237143	89237172	AATTAAGGCATCATTTTAGGATAGAGTTTG	6	+
chr1	89299277	89299301	TACCATTCTAATACTTCTTCAAAAG	18	+
chr1	89300069	89300091	ATTATCATTGTATACATGCTGTG	7	+
chr1	89300389	89300413	AAATATTTTATACAACTCTTCAAAG	18	+
chr1	89301311	89301344	TATGTGTATGTGACTGCTCAAGCACTTTGTAAAG	18	+
chr1	90048252	90048277	TCATCTTATCACATCTTAAAACCATG	15	+
chr1	90050158	90050184	CACAGATTGGGGCATTATCTAACCTAG	9	+
chr1	90058544	90058570	TCAATACTCTTCCTCTCCCTGTAACAG	3	+
chr1	90059124	90059149	TTCTTTAACTTATTGAGATGTTGCAA	3	+
chr1	90059165	90059187	GGTGGACTGGGAGCTATGAAATG	4	+
chr1	90059664	90059687	TAAAACATATAAATATTTTCTATT	10	+
chr1	90059997	90060020	ATAGAGGGGAGAGGTACAGATTTG	12	+
chr1	90060294	90060314	AATAAAATCAACTGACTCATT	3	+
chr1	90061836	90061863	ATACTATCTTTTCATTCTTCACTCCCAG	8	+
chr1	90081560	90081587	ACCAGTCCACAGACTGTTCAACATTTTG	3	+
chr1	90179352	90179377	AATGGACTCCTGATAAACTGAGGCAG	9	+
chr1	90179758	90179781	CCTTAAAATTCTCTCTATCAAAAG	17	+
chr1	90180813	90180841	CATTCTTGTGGAAAGGAGGGAATTATAAG	4	+
chr1	90180891	90180914	CCATTTTTAACTTGTTTACACCTG	5	+
chr1	90181177	90181204	AATTAGGCCTTTATCATTTAACTTATTT	6	+
chr1	90181526	90181555	TTACACAAAATAATCCACTTATATATACAG	17	+
chr1	90181577	90181603	TTCTGCATCTGTGGATTCCACCAACTG	7	+
chr1	90181923	90181944	GTGAACTAGTGCTACAAGCACG	4	+
chr1	90182106	90182134	CTCTTGGGCAAAATATTTCACTGACTATT	12	+
chr1	90183258	90183283	CCCTTAACTGGGAAACTCAGGTAATG	5	+
chr1	90183334	90183355	ATATTTATCTAACCACTTTCCG	7	+
chr1	90183357	90183382	ATTTTACAAGTGCTCTTTCTAAAAAG	9	+
chr1	90183550	90183565	TTTGGTGATGGCCTGG	3	+
chr1	90183683	90183711	CTCTTTTAATATAAAGATTCTTGATACAG	13	+
chr1	90183884	90183906	TAGCCATTTACCTGGCTCTCAAG	3	+
chr1	90184287	90184308	ATTCAATTAACATTATCCTATG	12	+
chr1	90184737	90184758	AAAACTTAATTTCTTGGCTGTG	3	+
chr1	90309211	90309227	TCTATAACGTGCTGCCG	9	+
chr1	90348274	90348295	ATAAATAACTGTGTATTGCAAG	3	+
chr1	90398950	90398977	ACATACCTCTCAGAGCCACATATCCTCG	7	+
chr1	90398989	90399017	CACTTCCAAATCAGGAGGCAAAGAAAGAG	12	+
chr1	90399133	90399158	CTCTTATACATACTATTATTCTCATG	15	+
chr1	90399679	90399701	TATTTGAGTGCACCCACAATATG	10	+
chr1	90399926	90399954	TTTTGGTGTGTTCTTGTCAGAAGTTAGTG	15	+
chr1	90400135	90400163	CTAAAATTCCTGCTAAGATTTCTCAAATG	10	+
chr1	90400386	90400410	TTGCGGCACCTTAAGATTCTCCACG	11	+
chr1	90400478	90400505	CATTCATAATGACGGCACTAAACTCTTG	5	+
chr1	90400612	90400639	AACTGGATTTAAAGTCCAATAACATTCG	4	+
chr1	90400755	90400778	TCACTTTATTTCTCTAACAACAAG	41	+
chr1	90400831	90400856	ATGTGAGCTACAACAACATTTCAATG	8	+
chr1	90400980	90401003	AACTGCATCACCTCACTCCCAGAG	4	+
chr1	90401081	90401099	CCAGTGTCGGATGCTCAAG	4	+
chr1	90401105	90401133	CGGGCTTGTTGTGGAAGATCACCTTTTTG	5	+
chr1	90401436	90401458	AAAAATTATAATCACTAATCTTG	6	+
chr1	90401709	90401734	CCTCAAGTAAGCACCTCTCACAACAG	3	+
chr1	90401810	90401832	TATGTGGATTTTTAGGGGTTTTG	11	+
chr1	90459156	90459186	AACTTCGGGGGGATGACCGGCCAGTAATTAG	4	+
chr1	90463692	90463713	AATACTTATCAGGGCTTTAATG	7	+
chr1	90475693	90475716	ACTATCAAAACAAATCCACCAATG	10	+
chr1	90493364	90493385	GCATTCCACATATTAAAATTTG	4	+
chr1	90493646	90493668	ATATAAACTGGGCAAGTATTTTG	13	+
chr1	90494224	90494248	CTTATATACCTACATATTTAAAAAG	5	+
chr1	90498994	90499020	AATAATAATTACTACTACTTATAATAG	8	+
chr1	90544114	90544138	AAAGTGGGATATATTTTTATTTATG	3	+
chr1	91967274	91967301	ATGGAGGCGTCTTTGGGGATTCAGATGG	6	+
chr1	91967305	91967327	AGCCAATGGCTTTTTCTCCCCAG	4	+
chr1	91977441	91977467	TTAAGCCCAGCAATTTTTTATATAATA	5	+
chr1	91979406	91979435	TTCATCTCACTTAACTCTTTCAAAACTATG	7	+
chr1	91980718	91980743	TTTTCATATATTATTTATTTAATATG	9	+
chr1	91980933	91980960	ACTCATAAATTTCTTCCTTTCCTTCAAG	9	+
chr1	91982725	91982753	TTGGACTATATACTGTAGATATTGGAAAG	4	+
chr1	91985794	91985821	ATTAGGGGATCCAGAGAAACTATCCAAG	16	+
chr1	91989405	91989429	CAATTCAAATACAACTTAAATATAG	4	+
chr1	91990169	91990198	TTCTTGGGACTAACAACATGATCTTCTTTG	4	+
chr1	91990547	91990576	AATTCATCCATTTTTAAAAAACACTTCATG	9	+
chr1	91990733	91990755	AATTTAAAATAATACATACACTG	24	+
chr1	91990824	91990846	TATATTTTTTCACACCATCTTAG	7	+
chr1	91991054	91991079	CATATCAAACTTCCTATGGGAAAAAG	7	+
chr1	91991986	91992016	AAGCAGGCTGAGCTCTCTGGCATTTTTAATG	3	+
chr1	92591641	92591664	TCTATTTTAGAGTCTCTGGATAAG	8	+
chr1	92789556	92789582	AAGTTGGAAAGAGAAACTTACTTAAAG	9	+
chr1	92790199	92790226	TTTTCCCTAATTCTTCATACAATAAATG	26	+
chr1	92790406	92790430	ACTTATTGGGAAATAATGGACAAAG	3	+
chr1	92796450	92796479	CAGACTCTTATCCCCACCCCATATTTACTG	6	+
chr1	92798677	92798699	TTACATTTTATTATTTAATAAAG	4	+
chr1	92800084	92800112	ATTTACTTTAAAATATTACTACAAAATAA	9	+
chr1	92801908	92801931	CCTGGGCTTCTGGTTCCTCTTCAG	5	+
chr1	92825240	92825269	CAGATTATCAGTTAGATGGCTCCCTGACAG	3	+
chr1	92852664	92852694	TTATTCCAAGACATACCTTTACCTCTTTAAG	6	+
chr1	92862133	92862154	ATCTTTTGGGGGTGACAAAAAT	4	+
chr1	92864372	92864392	CCTGTGTGATTCCTGATAAAG	3	+
chr1	92864579	92864606	AAAACATTACCAATAAAGGAGCTGGGAG	13	+
chr1	92905528	92905551	TAATTTTATACAATTTTTTTTTTG	5	+
chr1	93297615	93297667	CGCCGCTGGGCCTGCAGGTCTCTGTCGAGCAGCGGACGCCGGTCTCTGTTCCG	21	+
chr1	93299071	93299101	TATCCTTTCTACAATTATTTTTTTCTTTCAG	56	+
chr1	93299114	93299139	ATTATTATGCTCGGAAACGCTTGGTG	14	+
chr1	93299179	93299201	ATGATAGTTCGTGTGACAAACAG	36	+
chr1	93300370	93300395	TCTGCGCAGCGTATGCACACGAACTG	13	+
chr1	93303063	93303095	AAGTACATCGGAAGCACATCATGGGCCAGAATG	40	+
chr1	93307354	93307377	AAGAAGGATCGGGTAGCTCAAAAG	11	+
chr1	93307405	93307440	CGGGCTGCTGAGAGCTAAACCCAGCAATTTTCTATG	76	+
chr1	93307441	93307475	ATTTTTTCAGATATAGATAATAAACTTATGAACAG	16	+
chr1	93307631	93307661	TTTTACCTGACAGGAGTCATTATCCCTTATG	4	+
chr1	93308997	93309023	TATCAAAGAATGTTCCATTTCCATTTG	5	+
chr1	93309373	93309401	CCATGGAAAACATCTTCCACAAATTCTAG	9	+
chr1	93309413	93309436	CTATTTTGGCCTTTCTTGGCCATG	6	+
chr1	93310307	93310329	TATTTATCACAATAATTATTTTG	11	+
chr1	93553750	93553778	AATTGTTAGTGGAGGCTCATTTTATGTAG	4	+
chr1	93584920	93584943	TTCTGGACCAGAATACCTCAAACG	7	+
chr1	93588971	93588998	AAATTTATCTTCAAAAATGAAACAAAAT	4	+
chr1	93589858	93589882	TTTCTTAAGGTTTTTATGTAAAATG	5	+
chr1	93599311	93599331	TCCACCTGGCCCATATACAAG	5	+
chr1	93602421	93602449	ATCAGGAGTTACAACTCAATCATCTAAAG	8	+
chr1	93602792	93602813	ACTTAATTTTTTAAATCTTAAG	5	+
chr1	93603218	93603240	CAATACAAATTATGGGAATGGGC	5	+
chr1	93603461	93603486	TACCTAAAACAAATTCAAATAATATG	13	+
chr1	93603893	93603914	CTATTCATTTTACTTTTAAAAG	13	+
chr1	93604012	93604033	TACTTATTTATTCCATTAATTG	3	+
chr1	93604409	93604436	TCCTTTAATTCTAACTGAACACCAGCAG	3	+
chr1	93688557	93688584	TATTCACCAAAACTCTTAACATTTAATG	13	+
chr1	93690280	93690303	TCCTCAATAACCTTATAATCAATG	5	+
chr1	93701864	93701889	AAAAATGGAGGAGAAATGTGAATCAG	6	+
chr1	93811712	93811732	TTGGCCGAGGCGGCGGCAACG	4	+
chr1	93811839	93811865	CTCTGCTCCGACGCCGTTGGGGACCAG	7	+
chr1	93812158	93812175	CTGGGGAGTTTTTAAAAG	8	+
chr1	93812336	93812359	AATTCATTCACCTTATATCTTCTG	15	+
chr1	93818937	93818962	AATTTCATGACTTTTATTTCCACCAG	3	+
chr1	93819475	93819498	TTTGGGATTTGGCTCTTACATCAG	21	+
chr1	93819570	93819593	AAAACCTTGGCATTCCTGAAGAAG	9	+
chr1	93826084	93826116	AATGGCTTCAAATGCAGCAAGCTGCCCAACAAG	74	+
chr1	93826144	93826173	CATCTAATCAGGCGGGATCTTCTCAGGATG	39	+
chr1	93826207	93826232	CTGAGTTTCTATTTCTTCTATAAATG	7	+
chr1	93826311	93826335	TATTCTAGGGATGTCTGCTATTAAG	15	+
chr1	93826585	93826608	AATTTTAAATTATTAAGGGGGGGG	25	+
chr1	93826753	93826778	ACATTCAAAAACTAGGAAGGAGTATG	27	+
chr1	93826930	93826953	ATTTTTACTCTTTCACTCCAATTC	51	+
chr1	93826983	93827009	TCCATCCATACTCATATTATTCAAATA	7	+
chr1	93827120	93827149	CTATGAGAGAGGGATTTTTAATTTAACTTG	13	+
chr1	93827153	93827176	TTATAGTTTACTTATTGTTTTTAG	3	+
chr1	93827177	93827202	AATTACTTTTACATTTTCCCAACTAG	53	+
chr1	93827233	93827256	ATGACATTATTGTCTCCATAATTG	33	+
chr1	93827302	93827324	TTACAACTGATCAGCCCTATATG	4	+
chr1	93827325	93827347	AATTAACTGATCAGCCCTATATG	24	+
chr1	93827481	93827504	AAATGGCATAATGTCTATATTTTG	23	+
chr1	93827777	93827829	TTTTAAGTTGAAGTTACTTCATGGATGTCATACCCATGAAGTGCATTTGGATG	23	+
chr1	93827926	93827952	TAACATCCTTATACTTTCTATTTTAAG	22	+
chr1	93829696	93829718	ATCTTAGTGGGTTGAATTTCTCG	4	+
chr1	93830016	93830038	TCCAACTCATCTATATCCAAATG	4	+
chr1	93859505	93859532	TTCCAAAATTGTTTTACCCCATCTAATG	5	+
chr1	93965049	93965074	CATACACAATGGGGAATTGACTTCTT	9	+
chr1	93969148	93969173	ATTTTTGGTTTTGGTTTGAGGATGGG	4	+
chr1	93996364	93996393	AATATGCTGCACAATTACAAAACTTTAATG	12	+
chr1	94016966	94016993	AATTTGATTTATTGGGCAGGAATTCATG	21	+
chr1	94017843	94017880	TTTTCGGTAGCTGACTATAAAATGATAGAGACATTTGG	14	+
chr1	94018143	94018172	TTTTTAAAAATCATAATACCAACCCTTAAG	3	+
chr1	94019346	94019365	TATCTTAACTAATTTCTTAG	3	+
chr1	94019853	94019882	TTTTTTGGCTAACAGCCACAGAGGGCAAAG	10	+
chr1	94313128	94313172	TGGCTCCGTGGCGCAATGGATAGCGCATTGGACTTCTAGAGGCTG	91	+
chr1	94313178	94313213	ATTCAAAGGTTCCGGGTTCGAGTCCCGGCGGAGTCG	16	+
chr1	94941172	94941194	CTTTCACATATTATAAAATGGGG	4	+
chr1	94983873	94983900	CTTCAGAAAGGGGCATTTTGTACTCTTG	3	+
chr1	94983932	94983950	AATTAACTATAACAATCAC	4	+
chr1	95659945	95659968	TATTCACCTACCTAAAATACAAAT	7	+
chr1	95661063	95661087	ACATCATCAATAATACTTCATAAAG	10	+
chr1	95705404	95705428	ACTTTCCCCCTGGACTACCAACATG	3	+
chr1	95708805	95708834	TTAGGTTCTTTAAAATGGGGATACATTCAG	4	+
chr1	95710366	95710388	CTTTCATTATTACAATCTTAATG	7	+
chr1	95711729	95711756	CTTTGCATGTATTATCTCATTTAATTAG	6	+
chr1	95711981	95712002	ATTTAAAAAGGGGGTATTTAAG	10	+
chr1	95712479	95712504	CATTGGATTTGGGGAGTGGTTAATTG	5	+
chr1	95713721	95713741	TCATTATTACCCCTTCATTTG	4	+
chr1	97236341	97236368	TAACCAACCAATATATATCCAGTACTCG	11	+
chr1	97243480	97243503	TAAATGCTCAACAAGCAAAACTAG	19	+
chr1	97250772	97250794	CTATTGCTGCAGCATTTGCCAAG	9	+
chr1	97270407	97270430	CTGCTGCAGCTGCTGCTGGCCGAG	4	+
chr1	97278834	97278856	ATCACAAAATGGCTCTTCTTCAG	20	+
chr1	97278938	97278964	TCTTTCTCCAAGTCAACAATTTAAAAA	19	+
chr1	97279065	97279094	TTTTTTTGGGGTTTCTTTTTTTTTTCCATG	8	+
chr1	97279223	97279251	TTTTTTTTTTTTTTTTCCTTTCAACTTAG	8	+
chr1	97279314	97279356	AATTGGTTGTTTAGGGCACACTGTTATATGGGAATTAAAATAT	11	+
chr1	97279436	97279459	TTTTTTTCTATTTAATCAAATAAG	12	+
chr1	97279467	97279495	ATATTGAAAGAATAAAGCAGCATTTTTAG	5	+
chr1	97279545	97279571	TATCTCACAATTCTGGTCTAGATTCAG	10	+
chr1	97279747	97279767	TTTGTGGCTGAATATTTTTCG	7	+
chr1	97279852	97279872	TTGTGGATTTCTGAGCATGTG	13	+
chr1	97279967	97279990	CAGTTTTCTAAAACTGACAACCAG	7	+
chr1	97280050	97280071	TTAATAAATCTTCAAAATATTT	3	+
chr1	97280322	97280350	CACAATTAAAAATTAATTTTCTAACAAAG	14	+
chr1	97284890	97284916	TTCAGGGGCTATTCCCCATAACCTTAG	5	+
chr1	97286372	97286397	CCTAACCTTATCATTTTCCTCATAAG	7	+
chr1	97326527	97326553	TACACATAGTACTATAATGTGCTATGG	3	+
chr1	97327440	97327461	ATAAGTCTTCAGGCCTCACTGG	5	+
chr1	97333251	97333276	TTCATACCCTCTTGTGGCCTTTTCAG	4	+
chr1	97338131	97338157	ATCCTTTGGGGGTGTTGAAACATTCTG	3	+
chr1	98051510	98051538	TCTTCCCTCTTTCCAAAGAGCTGAGATAG	10	+
chr1	99157197	99157220	ATCATCCAACTTTAACATTTAATG	7	+
chr1	100387604	100387630	CTGTGGTTCATTAATATTAACACCACG	6	+
chr1	100388050	100388076	TTTTCTATTAACTCAAAACCTACATTG	8	+
chr1	100458050	100458078	TTAGGGAAAATATAGGGATTTTGAATTAG	5	+
chr1	100488654	100488675	ATACATACTATTTCTCCATATG	7	+
chr1	100533597	100533626	TATATGGGGACAGCTTGGTGGTGGTCTTAG	5	+
chr1	100544030	100544058	TAGCAGCCATGTCTAGCATCACCTTTCCT	3	+
chr1	100546119	100546141	ATTCATTTTCTACATATTCCATG	6	+
chr1	100547649	100547671	AATTTAAGCTTAAGGTCCAGCAG	3	+
chr1	100548226	100548252	CCTTAATGCAGATGCACTAAAACAAAG	6	+
chr1	100548338	100548365	CAGTACTTTTAAACATTATTCACTACTG	36	+
chr1	100548389	100548423	CCATTTAGCATTTAAGTTGGGGTATTTAGAGCCTG	24	+
chr1	100548587	100548612	ATAAATATATATAGTGGCCTTTCAGG	12	+
chr1	100757099	100757127	CACTATTTCATAAATACTATAAAATAATG	19	+
chr1	100757304	100757326	AAATAAAATATTCTTTACACCTG	4	+
chr1	100759878	100759904	TGTTTTGTTTTGAGACAGTCTCAAAAG	4	+
chr1	100847057	100847081	TGTGTGATTTTTCTTCCTCATTCTG	8	+
chr1	100964485	100964507	CTTTTCCATAAACTCCCGGCTAG	6	+
chr1	100984122	100984148	TAATACATTTATTATTATATTTACATG	13	+
chr1	100985587	100985611	TATATGTGTCATATGTATGTACATG	9	+
chr1	101440433	101440458	CACCTTTTATGGACCAAATTTTTCTG	4	+
chr1	101440745	101440774	AATGCCCACACCACCATCCTCTCATCCCAG	3	+
chr1	101441714	101441737	ATAAACTTTCCTATATCTTTCCTT	19	+
chr1	101442294	101442322	ACCTACAACTATAAACTACTCTCTATTAG	3	+
chr1	101445121	101445143	AATGGGGAATAACTTTTATTAAG	8	+
chr1	101445331	101445361	ATAATTTAAGTGACTTGCCTGGGGAATCTAG	4	+
chr1	101445569	101445591	ATTATTTCCTACCTTTACCATTG	10	+
chr1	101445638	101445665	CACTTTTAAGACTATTTAAAAAATAAAG	12	+
chr1	101445777	101445803	TTTATTAGGGAATTATCTTCCCCAAAA	17	+
chr1	101447169	101447189	CAATACAACAAATCTATAATG	3	+
chr1	101541245	101541268	GCAGCCCAGTACATTTCTCCAATG	4	+
chr1	104068774	104068801	ACCCTTCTGGTCAGGCACCTGCCGGCTG	5	+
chr1	104094818	104094844	TTTTCCTTTTAATGAGGGGATTTCCAG	6	+
chr1	106435328	106435351	AGCTTCTTCTTGAAATCTACCCAG	4	+
chr1	106435482	106435518	ACCAAGAGGAAATCTGGGTGCTGGAAATGGAAACCTG	21	+
chr1	106435657	106435687	ATTCTAAATAAAATTAATGAGGCATTTATTG	97	+
chr1	106435963	106435989	AAAAGTCAGGCTTTTATTGAGATGGAG	5	+
chr1	107599606	107599636	GCGCGGGCACCGGCATTCTGAGCATCTTCTG	30	+
chr1	107600338	107600366	ACACGGACGTTTCAGGAGAGATCACGCTG	17	+
chr1	107600601	107600629	GGAGGGAGAGTGACTTCATTCTCCATTTG	6	+
chr1	107600635	107600662	ATTCTTCTGGTGATGTTTACTTAAAAAG	4	+
chr1	107600728	107600756	ACCAAGCACTTGTATTTCCGTATATTTTG	4	+
chr1	107601350	107601376	TAAATTATTTAAACTCACTTAATTAAG	21	+
chr1	108059389	108059410	CTTTCCTCCCAGAAGTCTCTTG	7	+
chr1	109126031	109126054	TGCTGGGATAGGAATGAGCCATTG	5	+
chr1	109155875	109155903	TTTTCAAAGCACTTGCCCATATCTCCATG	4	+
chr1	109178149	109178170	CTCTATGGTTTGGTTTTTTTAG	3	+
chr1	109179206	109179232	CATTAATCCAATACTATTCCAACAAAG	23	+
chr1	109179235	109179257	ATTCTGGAAGTTTTTAAAAAATG	4	+
chr1	109180258	109180281	TATACAATACTTTTTCTAATTATG	23	+
chr1	109180542	109180567	TTTTTGAAGGCTGCTTATACCAACAG	5	+
chr1	109181082	109181107	CATTATTACCAAATACTTCATTTAAG	4	+
chr1	109181788	109181817	ACCTTCATATTTATATATTTTATTTCTTTG	7	+
chr1	109236601	109236627	ATGGTAACAAAAGGACATTCTCTTTTG	3	+
chr1	109238749	109238776	CAAGTGATGGGTCTTATAACACACACAG	10	+
chr1	109241320	109241348	TTCCAAGAATTCCAGTTCCAGTTCAAAAG	3	+
chr1	109242519	109242545	TTCCCACAAACGAGATCACAGTGATAG	4	+
chr1	109242684	109242725	ATTAAATCTGCTTTTTTCCCCCACGTTGAGATTGTGCAGTAG	15	+
chr1	109242757	109242776	CATTTTCATTTCCTCTTTCG	3	+
chr1	109242789	109242813	CCTTTGTAATTCCATTTATTGCATT	7	+
chr1	109243045	109243057	CTTTTCGTAATAG	4	+
chr1	109243076	109243110	AATGGATCTTGGATGTCTATTATAGGAGAAGTATG	13	+
chr1	109243164	109243186	TATATTATCTTGGAAGGCTCTTG	9	+
chr1	109243195	109243216	TTACACTTAATATTCTCCACAG	48	+
chr1	109243217	109243269	TTACCTTTAGAGAGAATTTATGAGAAGTTAGTTTCTGATGCAGAGGTTTTTAG	13	+
chr1	109243298	109243322	CATTCTACCTCAAAGGGACACTTAG	15	+
chr1	109243532	109243558	TCAAGCTTCCAAAGCATTTTTATAAAT	7	+
chr1	109302616	109302638	ATAATCTCTTTAACAAAATTAAG	12	+
chr1	109321980	109322001	ACCTTTCAGGCAATGGCATATG	4	+
chr1	109322126	109322148	CCCCTATAACCTTTTCTATTCAG	5	+
chr1	109322534	109322556	TATAAACATATTTACTTTAAAAG	10	+
chr1	109440597	109440626	CACTTTACAATCTTGGGAATGTGTATCATG	3	+
chr1	109441289	109441310	TTGGGTGACCGAGCGGCACAAG	5	+
chr1	109444482	109444503	AATACATATACTTTACTTCAAG	11	+
chr1	109446779	109446803	ACTTAATCTCTCAGACCTTCAAATG	9	+
chr1	109458936	109458960	CCTATCATTATAACAATAACATATG	4	+
chr1	109472245	109472268	TTGTGACTGAGAGATTTAACATAG	3	+
chr1	109472572	109472597	ATTTATTTTTTTTCCTTTCAAACACG	36	+
chr1	109474918	109474944	TTCACAATATAAACCTTAATTTTAATG	8	+
chr1	109476288	109476311	CTAAGGACAGGTACAAAATTTATG	6	+
chr1	109637562	109637585	ATCTGGCAAATTGGGGAGGGGATG	4	+
chr1	109637750	109637774	AAAATCTGGGCCTACATAAAATTTG	5	+
chr1	109638418	109638441	TAACTCCTGAGCAGACCATTTTAG	12	+
chr1	109638611	109638640	TAAAACTTAATGGTGGACAAGTTAGCTGTG	7	+
chr1	109638839	109638859	TAAATTTCAACAATTCATACG	11	+
chr1	109639492	109639516	AAATACAATTTTTTATTCACCATTG	10	+
chr1	109756631	109756656	ATTTGTTTCGGGTGGATAAAGGAGGG	6	+
chr1	109757178	109757203	CTTCTCCTGAGACTGCGTCACTTCTG	5	+
chr1	109757215	109757237	ATTCATTCCTTCGGTATCGGAAG	14	+
chr1	109757289	109757309	TTTTCGGAAGGCCATCCCCCG	19	+
chr1	109757445	109757465	ACATTGGCAGAGTTGGGCTAG	22	+
chr1	109757473	109757500	AACTGCCGGATCTTGGAGTCATATCGGG	21	+
chr1	109757531	109757557	AACCATCTGCCCATAAATCTCTGCCTG	7	+
chr1	109757558	109757579	TATTAACTGGAGTGGTCGCTGG	11	+
chr1	109757834	109757858	ATTCCACACTTGACCTGAAGTTTCG	8	+
chr1	109758063	109758089	ATAGGTGGTGAGTTCTTCAGGGACAAG	12	+
chr1	109758091	109758110	ATTCAATTTTATTCATACAG	15	+
chr1	109758186	109758224	GCCTTGATAAAGGTTTGTTAGAGGCGTGAATATTTTCTG	8	+
chr1	109758225	109758251	TCTTCAGGGCACTTTATATTCTTTATG	39	+
chr1	109758281	109758304	TTTTAAAAAACTTAATCCTAAATG	31	+
chr1	109758945	109758973	ACTTACAAGGTACCACTAGGGTTCCTTTG	6	+
chr1	109759021	109759044	AACTCACAACTCTTCTAACTCCAG	36	+
chr1	109759058	109759084	ATTTCTTCTTTTTAATTCAGAGTAGCG	10	+
chr1	109759176	109759197	AATTTTATCCTCCCTCAAAAAG	17	+
chr1	109759553	109759575	TTATTTCCTCATAACCTTTACTG	17	+
chr1	109759639	109759665	CTTTCAATCTTAACCCAGTCTCACCAG	6	+
chr1	109759696	109759722	ATCATTTTACTTGAAGGCTTAAGTTTT	10	+
chr1	109759864	109759882	AAATACACATACCCTACTG	8	+
chr1	109760070	109760095	TTGTATCCAATATAAAAAATATAAAG	18	+
chr1	109761099	109761126	TTCAGGTGCTCATTTCAAATTTCAAATG	4	+
chr1	109761554	109761576	TTTTCTAAATATATACACCAATG	6	+
chr1	109770991	109771016	AGATGATGAGTCTGTCCCAGAGAATG	3	+
chr1	109773501	109773563	ATGTGGACAACAAAGTAGAGAGGATTTGGGGTGATTGTACAGTCAGGAAGAAGTACTCTCATG	21	+
[truncated: 71,525 more rows]
