# Supplementary material for: Advancing the functional utility of PAR-CLIP by quantifying background binding to mRNAs and lncRNAs
Source: Genome Biol. 2014 Jan 7;15(1):R2. doi: 10.1186/gb-2014-15-1-r2 (PMC4053780; doi:10.1186/gb-2014-15-1-r2)
Supplement: Additional file 34 — Is a table of re-analyzed PARalyzer output for groups indicating all sites utilized by PARalyzer for the CAPRIN1.rep2 library from [38]. [file gb-2014-15-1-r2-S34.gz › CAPRIN1.rep2.groups.csv]

chr1	232482	232502	AAAACTTTATTTAAAACACAG	3	+
chr1	714296	714325	TTCCCGGTCTTCGGCGCCGGGCGCAGCAAG	1	+
chr1	789365	789391	GGAGGTTCCATAGAGTGATGGGTTCTG	3	+
chr1	790451	790498	ATTGGGCAATTCCGGGTGACATCCAGGTGTGGCTGCTGACACGGAGCA	6	+
chr1	790890	790910	ATTTAAGCATGTTTGCACGTG	2	+
chr1	791304	791325	CATTAAATACTATGGGCCACAG	5	+
chr1	791368	791397	TTCTTGGGAAATACTTTTCTCACTCTAAAG	4	+
chr1	791630	791657	ACCTCAGGGATGCAGGGTCCCCCACCTG	1	+
chr1	791726	791752	ACTGCTGACTCCACCCACTGGACAACC	2	+
chr1	809133	809153	AACGCTGACCTGCGGAAGCTG	4	+
chr1	852123	852146	TTCCAGCTCCCGGGGCCGGCGCCG	1	+
chr1	861151	861173	ACGGGAAGCGGGCTGGGAAGTCG	4	+
chr1	861235	861261	CCCTGCCGCTGACTGCGCGCAGAAGCG	1	+
chr1	861316	861342	ACGCTTATGTCCAAGGGGATCCTGCAG	5	+
chr1	861372	861393	CTGCCGAATATCCTCCCCGGTG	1	+
chr1	861412	861437	TTGGGGCTGGGAGTTACTCTCCCCTG	1	+
chr1	862332	862351	GTAGGATGGGGGAGGGGATG	1	+
chr1	870328	870357	TTACAGGTGGGCGGGCGGTGCTGCAGGAGG	4	+
chr1	874661	874688	TGCTGCTGCCGCGGGAGCTGGGGCCCAG	2	+
chr1	874721	874750	TGTCAGCACTGAGCGAGGCCAGCACCTTTG	5	+
chr1	874754	874777	ACCCTCAGCGCCTCTACCACCTGG	1	+
chr1	877791	877812	CTACGGCTTCCTGCCCCCCGCG	2	+
chr1	877858	877879	AACCTGGCCCGGTAGGTGCGGG	1	+
chr1	878075	878095	AACCACGGCGCGGCGCCACTG	3	+
chr1	878222	878249	ATGACGGGGGCTAGGCTCTGGGCACAAG	6	+
chr1	878375	878403	CTTTTCCCAGGGTCCACACTGCCCCTGGG	3	+
chr1	878723	878748	TGGGGGGCCTGTCTGGCTGTGGAGAG	3	+
chr1	879127	879149	AGGAGCACCTGCTGACCAACATG	2	+
chr1	879445	879470	CCCTTGCCGGTCAAACTTCACCCAAG	5	+
chr1	879477	879500	AATGGGACCTTGGCTCTACTTCCA	1	+
chr1	879532	879572	GAGGTTGCCGGGGGTAGGGGTGGGGCCACACAAATCTCCAG	7	+
chr1	879600	879633	CCTCCCACCGCTTTATTTCTTTCGGTTTCGGATG	4	+
chr1	879693	879712	ACTTGGGGGAGTGAAGGCAG	1	+
chr1	879725	879744	ATGGACGAGGTCTGCAGACG	2	+
chr1	879794	879821	AACTGGGACTGGTCTCGGTCTGCTGACG	1	+
chr1	879934	879959	AAAAATAAATAATAAAGCCTGTCCCG	3	+
chr1	880193	880213	ATGGAGGCTACATAAATTTTG	2	+
chr1	882043	882062	ATCCCATCTCAGGGCTCAAG	1	+
chr1	882097	882124	AATCAGCCCACCCTCTGGGCCAACCCTG	1	+
chr1	897108	897133	TGGTGGGCGAGGGCAATGTGCAGGTG	3	+
chr1	898093	898113	TGTGTGCGGCTGCCCTTGCTG	2	+
chr1	898505	898526	TGCCATCCACGGAGACTGTGAG	2	+
chr1	899327	899351	AACGTGGACGTCCGTCGCTGCCATG	4	+
chr1	899623	899646	TTACCCACATCCCCCCCATTCCTG	1	+
chr1	900373	900398	ATGGTTGTACGCCGTGGGGGGTAACG	4	+
chr1	900806	900834	CATGGGGGGCGCGGGGAGTGACCAGGCGG	2	+
chr1	900931	900960	AATTTTGCACATGGCGGGGTCCCGGGAAGG	1	+
chr1	900990	901012	TCTGCCGTGTGCCATCTTTCCTG	1	+
chr1	901035	901063	CGTGCACTGGGACCCCACACAGCAATACG	1	+
chr1	901066	901092	TCCAACTTAATAAACACATTTCTGGGG	7	+
chr1	927689	927713	CAACTACGCCCAGCTAATTTTTTTG	1	+
chr1	936624	936648	ATGGCAGACTCAGCAGTCACGTAAG	1	+
chr1	936651	936678	AACCGAATTAGGTGGGTGGCCTGGGTGG	1	+
chr1	937425	937449	TCATCCCAGGGGAGCTGCCGGCCTG	2	+
chr1	938699	938726	TCTGAGTGTGGGGGTGGATCCTGGGCTG	2	+
chr1	938753	938777	GTTGGGGGCAGGTTGCGTTTTTCAG	2	+
chr1	939455	939475	TCTTCTAGGCTGGACCTGGGG	1	+
chr1	942721	942740	CCCTTTGGGAGGCCGGGGTG	1	+
chr1	947898	947919	TCTTTTGGCCATTTGAAAATTG	1	+
chr1	948503	948525	TTTCTCAATTAACCATGGGGATG	2	+
chr1	949884	949903	ATCAAGGGCCGGAAATAAAG	3	+
chr1	968383	968411	GACGCCGGACTACGCGTCAGGAGTCCCAG	2	+
chr1	978651	978677	TGTGCATTTGGGGCGACGTGTGCTGTG	1	+
chr1	978716	978742	CTCGAGCCTCTACGATCCTGTGTGCGG	3	+
chr1	978810	978835	ATCCAGGTGGCGCGCAAAGGACCCTG	3	+
chr1	980752	980781	CAACCCCCATGGCTCTTACGGCGGCACCTG	3	+
chr1	980845	980867	TGAGCCTGGCTTCTGGAACTTTC	2	+
chr1	983162	983181	CCTTCAGGGCACCCGACGTG	1	+
chr1	990543	990568	CGTGGAGGGCTCGGCGTGGATGGCAG	1	+
chr1	990769	990793	CCCCCATTTGAGCTGCTCCTTCCTG	1	+
chr1	1026848	1026864	CTACCGTGTTCTCCATG	1	+
chr1	1033919	1033938	TTCGTTGGAACTTGTTTTAG	1	+
chr1	1053091	1053118	AGCTGAGCCAGTGTTTCCACTTCCTTTT	1	+
chr1	1102540	1102561	TAATACTGCCTGGTAATGATGA	2	+
chr1	1103296	1103318	TAACACTGTCTGGTAACGATGTT	1	+
chr1	1167722	1167745	TGCGGGGCGGCGCTGCTCTACCTG	1	+
chr1	1167764	1167792	CCCGGGGACCCCAGGGCGATGTCGGGCCG	1	+
chr1	1168103	1168151	TTCGAGTTCGTGCTCAAGGCGGACGACGACTCCTTCGCGCGGCTGGACG	5	+
chr1	1168210	1168237	CTTCTTCTCGGGCCGCGGCCGCGTCAAG	1	+
chr1	1168398	1168427	CCTGGCTGGCGCCGGTGGACGTCCAGCGGG	2	+
chr1	1168430	1168451	CACGACCCGCGCTTCGACACCG	2	+
chr1	1168465	1168492	CGGCTGCAGCAACCAGTACCTGGTGACG	2	+
chr1	1168809	1168834	CCGGGGCAGCGCGCCGTGTCCAGGTG	3	+
chr1	1168863	1168888	CCTGAGCCGGGCCCGGCCGCACGCTG	2	+
chr1	1168925	1168965	GCTCCGATCTTCCGTGTCTCTTATCAGTGGCGTTTCTCACG	7	+
chr1	1168989	1169031	TTTCACATCAATCCGCTTTCATGGGATTTTGGTCTCTGTCCAG	5	+
chr1	1169222	1169251	AACTTTAAAACTGGCCATCTATCTTTTCAG	1	+
chr1	1169285	1169303	AAGAGACTTTCCTTTCAAG	2	+
chr1	1169626	1169651	TTGTCCCACTTTGGGACCGGGTCCAG	3	+
chr1	1169652	1169693	TCTGGGGTCTAGTCTCGAGCATCAGGGTCAGGCTCGGGGCAG	3	+
chr1	1169817	1169843	GTCAGTGGGTCAGTGACCTGCACGGTG	4	+
chr1	1170102	1170125	ATTTTACCTGGGATGTCTTCTCTG	12	+
chr1	1170277	1170296	AATTGGCCGCTGTGGAAAAG	2	+
chr1	1170345	1170371	CAACCACTTCTGACCTACAAAAAAATG	4	+
chr1	1201165	1201187	CCACCATACCGGGCTAATTTCTG	3	+
chr1	1208589	1208608	TCACCGCCCGGGTTTCCCAG	1	+
chr1	1210480	1210503	TCTGTCCCTCAGTAGTGTGCGATG	4	+
chr1	1220329	1220352	GGGGATGGTGCTGCCCTGTCTATG	5	+
chr1	1244473	1244503	CCGAGCGGCTGAATTCCGTGGAGCCGGTCAG	2	+
chr1	1244505	1244532	TTCACCATCTCCAGCCGCACGGACGCCG	4	+
chr1	1245090	1245133	CCGCCCAGCACCTCCTCGGCACACACGACTTCAGCGCCTTCCAG	4	+
chr1	1246005	1246028	TTTTTCCAGGAAGCTGCGGTTCTG	1	+
chr1	1246314	1246343	TGGCCGTGGGGCTGGGGGCTTTGGCACCTG	5	+
chr1	1246404	1246429	CCCCAGCCCACGGCTTATTCCTCAAG	1	+
chr1	1246992	1247015	CTTTTACTGGAAACTGCTGTCTAG	3	+
chr1	1247258	1247279	AGGCCCTTCTTCAGCAGAGATG	1	+
chr1	1248048	1248083	TCTCGCCATTGGCCGGCATGTAGCAGTTGACCCCTG	4	+
chr1	1248902	1248928	TTTCCGGCCCATTTCCGGAAGATCTGC	1	+
chr1	1249102	1249128	CGGGCCTCACCATCGGTCCTGGGTTGT	1	+
chr1	1249632	1249659	TTCAGGCCGGGCCAGGGGCTCCTTAAAG	5	+
chr1	1251293	1251310	CACAAGGGACGGGCAACG	1	+
chr1	1251413	1251437	AATGTTGGCGGCCAGGCCTAAGGTG	1	+
chr1	1251522	1251551	TGTGGAAGTGCGTGCCTGTAATCCCAACTG	1	+
chr1	1251856	1251885	CTACTCAGTAGGCTAAGGCAGAATTACTTG	3	+
chr1	1252338	1252361	GTGGGGCTGTCACCCAGGCTGCAG	2	+
chr1	1252897	1252920	ACAAACAGATGACGGAGTTTCAAG	3	+
chr1	1253013	1253039	ATCCAAGAGGCCTCAAACTCTAAACAG	4	+
chr1	1253058	1253087	CCCATCAGAGCACAAGCACCAAAAACCAAG	5	+
chr1	1253233	1253254	CAGGCAAATAAATTTTTTTTTT	1	+
chr1	1260352	1260372	CGGAGCCGTGGCTCAGGTCGG	3	+
chr1	1263294	1263314	ACTGTGACAGAGAAGGTGGCG	3	+
chr1	1263537	1263570	TGGAGGCTCCATCCTTTCTCCTTTCTGCCAGCCG	6	+
chr1	1263742	1263768	CCAGGCAGACTGGGGGCAGGACAGCCG	1	+
chr1	1287962	1287985	AATGGGATGATGTCAGGGGTTCCA	1	+
chr1	1288290	1288313	ACTATCAAGGTGGCTGAGAGCAAG	3	+
chr1	1291354	1291381	ATGGTCCTGATGGGGGAGGGTGAATCAG	1	+
chr1	1291820	1291846	GCCCTGGTGGGTGTGCGGGAGTCTGTG	2	+
chr1	1334993	1335013	CGGGGCTGGGACTCTTCCAAG	1	+
chr1	1335067	1335095	CCTGTGGGTCAAGGGGGGCCATCTCGGTG	2	+
chr1	1335572	1335596	TTTTTCATCACCTGCGGCTGTCCTG	2	+
chr1	1336004	1336021	CTCGTCTGTGAGTTACAG	1	+
chr1	1336047	1336075	ATTTCCTCTTCTCTGGAAACCCCACCACA	4	+
chr1	1336157	1336176	CCCATCAGGGGCAGGCCCTG	2	+
chr1	1336413	1336431	ACACTGCACTCATGCAGCG	1	+
chr1	1336772	1336796	TTAGGCGCTCCTACAGCAGGGTCAG	4	+
chr1	1342382	1342403	TTTCCTTCCCCGGAAGTGCTGG	2	+
chr1	1409282	1409306	TTCCATCCTGTGCCCTTCCCCGGGG	1	+
chr1	1423260	1423281	ATGAAGCAGACGCCTTCCTTCG	1	+
chr1	1430904	1430928	GCCATGATGGACGCCTGTGTGCAAG	2	+
chr1	1431093	1431119	ATATGCTCCTGGATGGGGACTGGGCTG	2	+
chr1	1431144	1431172	ATGTCTTGTGGTGGCGGTCGGCCGTTCTG	4	+
chr1	1431360	1431385	TGGGGCAGGCGGGGTCTTTGTTCTCG	1	+
chr1	1432328	1432353	GTGGTTGGGGGAATCACAGCAACGAG	2	+
chr1	1444669	1444698	CAGATGATGCGCTGGCTGAAGAGGGGGAGG	1	+
chr1	1447652	1447692	TCGTGGCTCTTCGGCATTAACAAGGGCCCCAAGGGTGAAGG	5	+
chr1	1458142	1458163	CTGGCTGTTGGGGTCTACTCAG	2	+
chr1	1459303	1459324	ATGTACGGGCCACCAGGCACCG	1	+
chr1	1463643	1463673	TCTTTTCCATTCCTCTTCACTACGAGGAGGG	2	+
chr1	1464446	1464472	CAGCAGGGAGGATGTGGAGCTGGGCTG	2	+
chr1	1464554	1464573	TTGTGGGAGCTGCTGCCTTG	1	+
chr1	1465706	1465728	GGGTTTAGGACCAGCCTGGAAAG	6	+
chr1	1469890	1469917	AACCCTGCTTCCCCCTGTGGCCGGCATG	2	+
chr1	1469965	1469994	AACCTGGCGGGGGTGTCTGAGGCCGCACTG	2	+
chr1	1470020	1470049	CTGGAGCTGGGGTCTGTTTACCTAATAAAG	4	+
chr1	1510832	1510853	CAGCCTCGCGGTGGACAGTGGG	1	+
chr1	1550898	1550926	TTTCCAGCCGCCGCTCTCCTCAGTGCCCG	1	+
chr1	1552382	1552407	CAGGGTGCCTGTAGGTCTCCACCCAG	3	+
chr1	1554803	1554822	TCCTGAGCCTGGGATCCACG	2	+
chr1	1563175	1563195	CCCTGTGTGAGCGCGGCTGTG	2	+
chr1	1585400	1585426	TGGCAGTGAGCCGAGATCATGCCAGTG	1	+
chr1	1594024	1594053	TAATTTTTCACAAATTAAAGACACATTTTG	3	+
chr1	1596516	1596543	GAAGGGATAGGAGGGCAGGGTGTGGAAG	2	+
chr1	1602714	1602735	TCTCCATGGTTAGCATTTTAAG	2	+
chr1	1610576	1610600	TTCTAAAACCAAATTCATTTACATG	9	+
chr1	1612625	1612655	CCTTTCTTTCCTTTTCCTTTTCTTTTTTTCG	1	+
chr1	1663909	1663930	CATGGGGCAGGGCAGCGCCATG	1	+
chr1	1664256	1664280	CCAGCTGCATGGACTCCTATACTTG	1	+
chr1	1818678	1818695	ACAAAACTATAATAAATG	1	+
chr1	1877231	1877254	CATTCCATCCTGGGTGACAGAACG	2	+
chr1	1923675	1923705	TTTACTACAGCCTCAAACTTCTGGGCTCAAG	1	+
chr1	1957062	1957086	CTGTGGCTGCCCGACACCTTCATCG	1	+
chr1	1982004	1982034	CCCCCGCCCCGCGCCATGGCCGGAGCTCCCG	1	+
chr1	1982068	1982093	CCATGCCCAGCAGGACCGGCCCCAAG	1	+
chr1	1992750	1992778	ACCTCGGCATTGCCTCTCTGCCCGTGTGG	2	+
chr1	2029827	2029853	TGGCTGTGGCCGGGAGGCGTTCGGCAG	2	+
chr1	2030761	2030786	TCATTCATTCATTCATTCATCCCATG	5	+
chr1	2032660	2032680	AAGGAGATACCATTCCTTTTG	1	+
chr1	2042944	2042963	AGGGGCTGGGGTTAGGGAAG	2	+
chr1	2042998	2043017	CCGGGTCACCTGGCATTGGG	1	+
chr1	2044044	2044071	AGTACTCAAAAAAGGAAGAAGAAAAAGG	7	+
chr1	2064282	2064307	TGGACCGCTGTGACAGAACCCCACAG	2	+
chr1	2082248	2082278	ATGGGATGGATGGAATCAAAATCTCTCAGGG	9	+
chr1	2103769	2103797	CACTTTCTGCGGAACCCCGAATTACATCG	1	+
chr1	2105348	2105373	ACTGGTGGGCGCTGGGAGTCCTCATG	4	+
chr1	2113442	2113460	GATGCTGCCTGTGGCCCAG	1	+
chr1	2159864	2159885	TTGGCGTTGGCGGCGCGCGCCG	1	+
chr1	2160493	2160520	CTCCACCGAGCGCTGCGAGACCGTACTG	3	+
chr1	2160913	2160943	CTACAGCAGCCCGAGCGCCGCCTGCATCCAG	6	+
chr1	2162501	2162525	ATGCTCGTGGCAGAGCTGCAGACAG	1	+
chr1	2162656	2162677	CCACATGTCGGGGGGGATTGTG	1	+
chr1	2163756	2163782	GGTGTTTGTGGCCAGGCCAGGGTCGGG	1	+
chr1	2164829	2164858	TCTGGGCATTCTGGTGACTGGAGAATTTGG	3	+
chr1	2165015	2165038	AGGGTCCGCGACGGGGGTTTTCTG	4	+
chr1	2166383	2166407	CTCTTTACACCTGGCCTCCAGAGCG	2	+
chr1	2166884	2166914	CAGACCAGGTGCCATGCCAGGTGACCCTCAG	2	+
chr1	2167427	2167454	AAACGGCCGAGATTCTGTTCGGTGCTTG	5	+
chr1	2167663	2167682	TTGTGTTGCTGGCTTCAGGG	1	+
chr1	2167723	2167748	TTGGGGGCCAGATTCAATAACTCACT	5	+
chr1	2168249	2168275	CTTGGCTGGTGAGGCTGAGTGCTGATG	4	+
chr1	2168417	2168442	CTGGCGGCCTCAGGTGGGCATGGGTG	1	+
chr1	2169030	2169055	GCTGACTGGGGGCACAGTTGTTGCAG	1	+
chr1	2170493	2170519	CCTCCGCCTTTCCTGGCTACAACCCTG	1	+
chr1	2170572	2170601	TAGTCAATTAAGCGAGGGGATTTTAATTAG	2	+
chr1	2172133	2172155	ATGGAGGACAGTTCTAGATCCAG	1	+
chr1	2174626	2174654	TCTGGGGCATGGGCCGTGTTTTGGTATCG	2	+
chr1	2175174	2175197	TTTCTTGTAGACGTGGCAGGTCAG	2	+
chr1	2182096	2182119	TTCTAAAAGTAAGGGGATGTGGTG	3	+
chr1	2183401	2183421	ACATTTCACTGTTCCTGGCAG	2	+
chr1	2184616	2184639	TGAGTCCAGCACCCGCCTGCAGCG	3	+
chr1	2185955	2185975	ATACTCAGTCTGGGTGCGTTG	4	+
chr1	2189967	2189990	AGTGGCTTGGTCGGGGAACTCATG	2	+
chr1	2191802	2191821	TTTTACTGTTGACTCGTGAG	2	+
chr1	2198113	2198134	CAGGCGGGCCCTGGCATCGCAG	2	+
chr1	2198845	2198869	TTCGGGCCGGAGCAGGTGCGACAGG	3	+
chr1	2198975	2198996	CTTTGGGATTGGGCCAGGCCTG	3	+
chr1	2201814	2201833	AATGCAGCCCTGGTGACCTG	2	+
chr1	2201931	2201961	AGGCCTGTGGTTCCTGGGCTGCCATCTGGCG	7	+
chr1	2203468	2203487	TGAGCGGAGGGGCTTGGGGG	1	+
chr1	2204849	2204870	GGAGCCACAGGGCTGAGATGGG	5	+
chr1	2205046	2205068	TTGGGTGGCTGACCTGGTGGGGG	3	+
chr1	2206072	2206093	ATTCTAGGCTGGAGCCTCATAG	4	+
chr1	2208660	2208690	ATAGCTGAGATTACAGGCACATGCTACCATG	2	+
chr1	2210153	2210174	ATCTCTGGAGTGGCCCCTTCTG	1	+
chr1	2214408	2214434	CTTCCCTTGCCGGTGCTGGGAGACGGG	1	+
chr1	2214871	2214901	CAGAGTCTTGGAGAGGTGTTGGCTTTCTAGG	1	+
chr1	2220105	2220129	CCACAGAGTCAGCTGGCAGTGGCTG	4	+
chr1	2220974	2221001	ATCGGGGTGGGGGTGCAGGGCAGGGCAG	1	+
chr1	2221711	2221744	GCACAGGCAGGGAGCAGCTGTGAGGGTGTGGCTG	2	+
chr1	2222335	2222363	CTTCTGTGTTCCGCATTTTTCTCTTTCTG	6	+
chr1	2222693	2222714	GGGGACCTCTGGCTAATTTTCG	3	+
chr1	2222788	2222811	TTCAAATCTGGGGTCTGTGGTTCG	6	+
chr1	2223294	2223317	AAAAATCCGAGTGAACCTTTAAAG	3	+
chr1	2223660	2223685	CTCAGGGCTGCACGGGAGTTGCCACG	3	+
chr1	2223886	2223915	TGGGCCAGGCTGGGGTCACACTCAGAACTG	2	+
chr1	2228983	2229013	ACTGTGGCTGGCAGCTTCTGGAGGCTTCTTG	2	+
chr1	2229467	2229489	TGGTCATGGGCCGAGCATCCATG	2	+
chr1	2230578	2230605	TGGCCAGCAGGGCGGGGATGCGGCGTTG	1	+
chr1	2231107	2231132	CCTGGGGAAGGGAGATGGCAGTTCTG	1	+
chr1	2232309	2232331	AGCGGATTGGGCTCGGGGCCCCG	3	+
chr1	2233702	2233724	CTAAGCTTCCTCCAGCACCGGGG	3	+
chr1	2234504	2234542	TCCAGCTGGCTGCGGACCTTGGCCGGCTCTTCCAATAAG	4	+
chr1	2234737	2234760	TTCACCCTCGCCAGCGCCTCTCTG	4	+
chr1	2235297	2235322	CTTTGAGACAGCCGTGGCGCCCAACG	1	+
chr1	2235439	2235463	ACTGTGGACACCCCAGGAGCCCCAG	2	+
chr1	2235492	2235520	GGAGGACAAGGACTCGGAGGCGGAGGTGG	2	+
chr1	2235997	2236024	CCTGCAGGCCAAGCGCAGCCTCCACCAG	3	+
chr1	2237462	2237485	CTGGAGTTCCTACGCGTGGCCAAG	1	+
chr1	2237586	2237608	AGTCACGGCTGCGCCTGAAGCGG	7	+
chr1	2238181	2238201	GGCGCTGCGGAGCTGGAGCCG	2	+
chr1	2238397	2238418	TGAGTAAGCCGCGTCCCCCAAC	1	+
chr1	2238471	2238494	AACATTCTAACATTTACACTTTTG	8	+
chr1	2238536	2238557	AAAATCAACACATTTTTAAATG	3	+
chr1	2238558	2238584	ACTAACTTCTAAAAGCCCCAACACATG	4	+
chr1	2238598	2238625	ACCCGCAACGGAGTGGGGGTGGCGGCCG	2	+
chr1	2238650	2238676	CCATCACAGCTCATCTGCCCGCGGCTG	3	+
chr1	2238698	2238719	TCTTCAGAGTCTATTTTTTCAG	1	+
chr1	2238905	2238933	GGGACGGTCTTCGGCTCCTCTGCACCCCG	3	+
chr1	2238936	2238960	ATTCTGCCCACGCTCCTCCACCACG	1	+
chr1	2239037	2239095	ACCGGGCGACCCTTTTCAGTTCGGCAAACGTCGCTCCCTTCATTTTGGGACTGAGGCTG	17	+
chr1	2239646	2239690	CGGCAGCTGCACGCGCTCACAGAAGGTGGAGGTTACTTGCCCAGG	4	+
chr1	2240088	2240105	TTGGAGCAAAGCTTTAAG	1	+
chr1	2240286	2240308	CTCCATCCCGACGGTCACCGTTG	3	+
chr1	2240455	2240477	TGGGACCCGGACGTGGGCAGGCG	3	+
chr1	2240983	2241004	TTTTCTGGGCTGTTTTTAACTG	2	+
chr1	2241021	2241043	TTTCCTGCCGGGGGGCAGGGGAG	3	+
chr1	2241105	2241135	CCCCCCCCACCTCCTCCTCCCTGTGGGTCCG	1	+
chr1	2241352	2241394	CTTTAAGTCAGGAGTCACAAATGACTTTTTTTTTTCAATTAAG	4	+
chr1	2241402	2241429	CTCCATCTCTACCTTTAACATCACCCAG	3	+
chr1	2255485	2255504	CTCTCCAGACAGTGGCACAG	1	+
chr1	2323275	2323301	AGCGGAAGTGCTCGCTGCAGCTTCCCG	4	+
chr1	2323362	2323395	AGGGAGACCGCGGCTCGGCCGTAGCGGAGCTGCG	4	+
chr1	2324047	2324072	TGGGCTTTTGCCCTTTTCCCTTTATG	2	+
chr1	2324091	2324117	CTAGTCCTGGAAGCACTTTATTTTTAG	4	+
chr1	2324141	2324168	ATGCAGTTATCCCCGTAAGTGGATAAAG	5	+
chr1	2324328	2324351	ACGGGGTCTGGGAGGGCATTTCAG	6	+
chr1	2324387	2324410	CACGGCAGCCGGGGGCTTTCTTAG	2	+
chr1	2325078	2325098	ACTGGAACCTGAGGCATCCTG	3	+
chr1	2327223	2327250	TTACAGAATGTCTGAAGGGGACAGTGTG	2	+
chr1	2327902	2327922	AAGTTGGGTGACAGGCATATG	2	+
chr1	2328570	2328597	CTAGACAAGTCCACACCCTACACGGCTG	14	+
chr1	2328605	2328638	GGTCGTGACACTGGGCCTGAGCTTTGTCTACATG	6	+
chr1	2328639	2328660	ATTCGAGTTTACCTGCTGCAGG	3	+
chr1	2330884	2330907	ATCTACCATCTAAATCTTTTCATA	6	+
chr1	2330930	2330953	ATCCTTCCTTAATGGAAGACTCAG	10	+
chr1	2331549	2331579	ACTGGCCAGCCCCAGGCGAGGAACAAACAAC	2	+
chr1	2332257	2332282	AAAAGAGGTGCCCTCCCTGATGGTTG	2	+
chr1	2333651	2333679	CGGCTACCAAGGGCATCCTTGTGGCTATG	2	+
chr1	2333725	2333748	ATTCTGGTGATGTACTTCATCATG	2	+
chr1	2334492	2334526	TACATCCCGTTCACACATGGGAAGAGAAGGTACAG	4	+
chr1	2334615	2334643	TTAACAATGCCTTTTTTCTTCACATAAAG	11	+
chr1	2334656	2334682	AGGGAGTCAAATTTTCTTTTTAAAAAG	6	+
chr1	2334778	2334799	TTTCTCACGGATGGAATTCTAG	2	+
chr1	2335041	2335092	TAACTGTGTGGGGTTCTAATGCCAGTTTCCTAATTCCATCTCACTGGAGATG	6	+
chr1	2335093	2335145	TTTAAAGTTGGCCTCTATCCTAATGACTCAAAACTTGGTTCTTAACTACCATG	10	+
chr1	2335239	2335263	TTTTTAATTTAAATCTGTCCTCATG	2	+
chr1	2335293	2335315	CAGGGAGCAGACTGGCTTTGTAG	6	+
chr1	2335601	2335621	CAGGCTCCTCACTCTGGGCGG	2	+
chr1	2335703	2335726	CTCCTCTAAGAGGCCACGTTCAAG	1	+
chr1	2335846	2335871	TTTCTTAATAAGCGCTCAGGCCTAAG	1	+
chr1	2335903	2335946	AGCACAGTGAAGCAAAGGACTGGGTGCTGATGGATGGAGCCACG	10	+
chr1	2336161	2336178	TACGTCAGCAGGGAAATG	1	+
chr1	2336283	2336309	ATGCCTACGGTGAACTCTCTGGCGCAG	3	+
chr1	2336334	2336360	GAAACATCAAATGGAGGCGGGAAATAG	4	+
chr1	2336461	2336481	CCCCCATACCCCCAGGACCTG	1	+
chr1	2336652	2336678	TCATCAAGTCCTGGGGGATGTGCTCTG	1	+
chr1	2336830	2336854	GGGCTGTTTTCTCACAATATAAACG	6	+
chr1	2336855	2336881	AATAAAGTGTCTTCTGGCCTACTTCTG	2	+
chr1	2344284	2344300	CTCGGGGTCCTACGCTG	1	+
chr1	2352013	2352032	CTCAGGACCCCAGGGCTGGG	1	+
chr1	2373876	2373895	CACCCCTGGCCTCCTCCCTG	2	+
chr1	2401560	2401576	CAGACCTGGCGACCCAG	1	+
chr1	2460941	2460967	GTGCGCGGCGGCGGCGGCGGCGGTGGC	1	+
chr1	2476043	2476063	CACTTGCCTCGAGGCCCTCAG	1	+
chr1	2492433	2492459	ATCCCCTGTCCCCTGGGGCTGTGGGTG	2	+
chr1	2504895	2504918	AAGGCATAGAGATTGGACACAAAG	7	+
chr1	2518287	2518307	AGTCGGGGAGCCGGGAACCAG	2	+
chr1	2518640	2518662	TGGGCTCCTGGACCAACACGGCG	1	+
chr1	2518690	2518712	CCCTGGGTCTGCAGGAGTTCCTG	2	+
chr1	2519207	2519229	TTTACAAGGAGCTAGGCTTCAAG	2	+
chr1	2519858	2519878	CTCTGGGGAAGCCCGTGCGTG	5	+
chr1	2520003	2520030	CATCCAGGGGAACTTGTCTGGGGACCTG	3	+
chr1	2521298	2521319	TGTCTGGTGGGGGCCACTCAGG	1	+
chr1	2521395	2521440	ATGGGCCAGCCTGCCCCAAGGCTCTTTACTGATGTCAGAATCATTG	6	+
chr1	2521593	2521614	CCCTCCCCTCCCATGCAGGCCG	1	+
chr1	2521814	2521844	GTTCCCAGCTGCAGCTCTCTGGGTCCCCCGG	2	+
chr1	2522143	2522163	AGGGTGGGCAGGACACAGTTG	3	+
chr1	2522168	2522197	TCTCTACAGAGCTGTGACGGGGGCACTGAG	4	+
chr1	2522311	2522334	CAGGCTTGGCATGGTTGGCCGGGG	1	+
chr1	2522746	2522768	CAATAAAACTCTCCTTCACACAG	7	+
chr1	2522794	2522816	CCCCCTTCCTAAACCCTTAAATG	1	+
chr1	2522828	2522858	TAAGAGAATGTCCCTGACCGAAATCGGCCAG	2	+
chr1	2694228	2694248	AGGGCATGGGGGGGGGGGGCG	1	+
chr1	2780816	2780833	CCAGTGCACCAGGTCAAG	1	+
chr1	2801770	2801789	CTTCACATGGGGACCTCCCG	1	+
chr1	2986604	2986632	CGCGGGCCGCCGGGGCGACAGTGCCTCCG	1	+
chr1	2989062	2989101	ATGGGGACTGTGTGTGTCTTGCTCGTGTTTGAGGGTGATG	5	+
chr1	2992488	2992512	CTGCTGCCCACCATCCTCCTGGGGG	3	+
chr1	2994099	2994125	AAGGTCCACCAGGGTGTTTAGTAGGTG	4	+
chr1	2995419	2995443	GCTCCCGTAGCTGGGTCTCCCAGGG	1	+
chr1	2997316	2997340	TTGGGCGGTTTCTTCCGGGCCGGGG	1	+
chr1	2998689	2998710	TGGACCAAACCACGGGAACTTG	2	+
chr1	3000799	3000817	GTGGGGCAGGTTGGGCTGG	1	+
chr1	3016029	3016055	TAAATGACTAGCTGAGCATTAAACAAG	4	+
chr1	3023305	3023326	CGGGCTGCCTGAGGGTCCACTG	2	+
chr1	3028887	3028911	AAATTTCAGGGCTGAGCATCCATCG	2	+
chr1	3033015	3033034	ATGGCAGCCCAGCCTGGATG	1	+
chr1	3040441	3040466	ACTTGTGTCCTTGTCAAGGTTAAATG	5	+
chr1	3045541	3045569	AGGAGGGTGGCCCTGGGGAGGCTGGGGTG	2	+
chr1	3142287	3142303	CCGGCACTGGAATGAAG	2	+
chr1	3142794	3142812	TGCACTTTTACAACCTAAT	1	+
chr1	3145227	3145243	CATCCCTCATGAGCTGG	1	+
chr1	3153144	3153163	CGGGCTGGGGGCCAGGGCTG	1	+
chr1	3208597	3208616	CAGGACCCCGCAGGAAGGTG	1	+
chr1	3323367	3323386	TGGGCCAGTGCAGGGACTAT	1	+
chr1	3328031	3328051	AAGTGCAAGGACTGTGGCCAG	3	+
chr1	3328553	3328568	ATGTCGGACGGCAGTG	1	+
chr1	3342153	3342181	ACTGCGACCGCTCCTTCAGCATCTCTTCG	5	+
chr1	3343365	3343380	TAGGGGATCGTGCCTG	1	+
chr1	3347463	3347486	TGCCCAGTGTCCAGGCCTAGCCAG	3	+
chr1	3348579	3348604	ACTTTTGGGAAGGGGCTGGACCTCCG	2	+
chr1	3348658	3348683	ATTCTGAGGCTTTAAAACATACACTG	7	+
chr1	3349718	3349734	GGGGGAGCACCCCAAAG	1	+
chr1	3350723	3350744	CGTGGGGTCGCGGAAGGGAATG	3	+
chr1	3350870	3350896	ACAGTATTTTTTAAAAATCAAAAAATG	7	+
chr1	3351958	3351976	TATGTGCCAAATACCCCCG	1	+
chr1	3352544	3352562	CGTGTCGGGAAGGATCCAG	1	+
chr1	3379794	3379824	CCTTCCAGCCCCAGGTCCCGGCACCCCCACA	3	+
chr1	3433443	3433458	ACGTGTCCCTGGCACG	2	+
chr1	3491908	3491925	AGGGGAGGGGGTCTTTAG	1	+
chr1	3541769	3541801	ACACTCTGGCCTCTCAGCATCCACGACCCCACG	5	+
chr1	3542050	3542078	CGAGATCCAGGGAGTGTGGCTGCTTACCG	4	+
chr1	3542312	3542334	TGCTGGTCACGGAGCAGTCCCTG	2	+
chr1	3544080	3544100	ATTCGAATTCAGTGGGACAAG	3	+
chr1	3544131	3544170	AATCCCTGGTCTACCAACGTGCCCTATGCCACTTTCACAG	3	+
chr1	3544171	3544194	AACACCCGATGGCTGGCGCAGATG	3	+
chr1	3544984	3545024	CAAGGCTCTGTTAATCCAAGCTGTCAAAAAAGCCCAAAAAG	9	+
chr1	3545078	3545097	CTCATCGAGACCTACGTGGG	1	+
chr1	3545098	3545125	ACTCATGTCCTTCATTAACAACGAGGCG	1	+
chr1	3545235	3545280	TGGGGGCTGGGGGACTGGGAGGCCTGGCAGTCTTCATGCTGCCCTG	7	+
chr1	3545287	3545324	CTGGAAGGATGGGGATCTTTCACCTTTAGGGATCTCAG	11	+
chr1	3545347	3545370	ATTCTATCTATTTAATTGGATATT	4	+
chr1	3545376	3545394	CTGCTCATATAAGCTACAG	1	+
chr1	3545515	3545548	CCCCAGCACGCGGGACCCATAGCACACCCCTTAG	3	+
chr1	3545650	3545698	TAATCCATTTTTACTTCAGCTCATCCAAAAGCAGCCAGCAGACCGGTTG	7	+
chr1	3545795	3545830	TTGTGTTAATACTTCAGGTCTGTTTCCCAGACCCAG	15	+
chr1	3545908	3545926	TTACACCTCTCTGGATTCG	3	+
chr1	3545948	3545969	TTAAAGGGAATCGGGTACTTTG	6	+
chr1	3545994	3546018	CAAGGAACCGTATCAGGCCAGCATG	2	+
chr1	3546405	3546425	ATTTCCCCACAGGGACCCACG	2	+
chr1	3546475	3546500	ATAAGCTTCACGCACTGGCTTGCCAG	5	+
chr1	3546521	3546568	TAGCTTTAAGCAAACGGTGTGGCATGGGTTGAGTGTGGCCACCTGCAG	12	+
chr1	3546596	3546616	CTGGGGACTCTAGCCTCTGTG	2	+
chr1	3546640	3546660	ATGGATGTTGTTCCTTTTTTG	2	+
chr1	3547351	3547377	TATTTATTTTAAATAATAAAACTACAG	3	+
chr1	3547430	3547453	ATCACTGAATCCAGACCACCACAG	2	+
chr1	3553026	3553048	CCTGGCCAGGCTCACTCCTTTAG	5	+
chr1	3562474	3562496	GTGCGAGCCGGCTCATATCACAG	4	+
chr1	3573739	3573765	TCTCACGGTTGTGGAGGCAGGAATCTG	2	+
chr1	3578809	3578836	AGGTCCTTTCATGTCACCAAGCTGCAGG	2	+
chr1	3581215	3581237	GGGCCTGGTGGTTGTAGGGGACG	3	+
chr1	3581771	3581798	CTTCTGGGTTCTTAATTTTTGATCAGGG	3	+
chr1	3583767	3583788	ATTCTCCCAGGGCCCCCCAAAG	1	+
chr1	3586321	3586341	TGGGTCCTGCTTCCAGGGCTG	1	+
chr1	3589641	3589666	TGCCCCCGGGCATGGAGCTGGCACCG	3	+
chr1	3590651	3590674	TCCCCGGGAATTAGCCATGCTTTG	2	+
chr1	3592273	3592298	CATGGGGAGTGCCTCTTCCAGAGTGG	1	+
chr1	3599670	3599693	AATAATGAGGTGGTGGGCGGAACG	1	+
chr1	3600051	3600077	ACATGGGTGGGTCCAGGTGTAGGAAGG	2	+
chr1	3601514	3601535	CTCTCTGGGGACAAGGGTCCTG	3	+
chr1	3604156	3604178	TGGCTCTCAGGATGCTCCACAAG	2	+
chr1	3612324	3612341	TGGGAGGGCCCCCGGCTG	1	+
chr1	3620343	3620364	CCTGTCATCCTGACCTGAGAAG	1	+
chr1	3622640	3622665	CTTCTCTAAAGAGGGACACAGGGCAG	3	+
chr1	3624264	3624284	CTGTCATCCCCTCCAACACCG	2	+
chr1	3629206	3629235	AATCATCTATTTTCTAGGACTTCTTTCCAG	6	+
chr1	3637018	3637045	AAGGACCCCCTTCCACTTGTCCCTCCAG	1	+
chr1	3638620	3638641	CGCCAAGACATGCCCCATCCAG	1	+
chr1	3643690	3643717	ATTCACCACCATCCTGTACAACTTCATG	1	+
chr1	3644266	3644294	AGGACCACTACCGGGAGCAGCAGGCCCTG	6	+
chr1	3649653	3649679	CTGGCTGCAGCCTGCGCCACCGCCCAG	1	+
chr1	3649823	3649852	CCGCCTGTGGACAGCCTGAGTCACCTGCAG	3	+
chr1	3650037	3650065	ATCCTCTTTGCTGATGGACTGCCAAAAAG	8	+
chr1	3650172	3650194	CCGGGGGCTGGGGACTCTCTCTG	2	+
chr1	3650232	3650256	ATTCTGCAGGACCGCCTCCTTCCTG	1	+
chr1	3650380	3650400	CTCTCCTCGGGGACCCCTCAG	3	+
chr1	3651134	3651156	CTTCCCCTACTAACATCTCCCAG	1	+
chr1	3782332	3782352	TCTTCTGCTGGACCGGCACCT	1	+
chr1	3788535	3788554	ATGGTGCTAGACCCTTCATG	3	+
chr1	3789068	3789088	ACACTCCATCAACCCCTACAG	1	+
chr1	3792419	3792442	CCACCTCCACCTCCTAGATTCAAG	6	+
chr1	3800858	3800881	TCTCTGGGCTGAGGAATTCTTCTG	1	+
chr1	3801048	3801066	TCTTCTAAATGCCCAAAAG	1	+
chr1	3801560	3801583	ATTCAACCTGATACATTTACATAG	3	+
chr1	3801874	3801896	ATGGGCATTTATTTTATAACATG	5	+
chr1	3801955	3801977	TACAATCAGGAAAAGCAATAAAG	6	+
chr1	4054772	4054794	CTCCTGAGTTGCTGGGATCGCAG	1	+
chr1	4088080	4088108	TTTTTTTTCTTTTTTTCTTTTTTTCCGGG	7	+
chr1	4164508	4164535	AAACTAGTTCAACCCTCGTGGAAGTCAG	2	+
chr1	4470614	4470635	TCACGGGGGCGGATCCCTTATG	3	+
chr1	4585098	4585116	TTCTTCCTCTCTATCCCAG	1	+
chr1	4791710	4791728	CATACAGGGTCCCCAACAG	1	+
chr1	4797235	4797253	ATGGGCACCCCTGGGATGG	1	+
chr1	5357080	5357100	TGCCCTTCTGCCCTGCTGATG	2	+
chr1	5379221	5379241	ACTCTCACTCTGGTGGATAAG	3	+
chr1	5439879	5439897	AACCTCCATCCCACTCCTG	1	+
chr1	5499967	5499983	CTACATGAAGAAAGAGG	1	+
chr1	5694723	5694741	CAGGGCAGGGCCCACCATG	3	+
chr1	5721610	5721627	CCACCACCCTGGCCGATG	1	+
chr1	5868599	5868617	ATACAACTACATACATATG	2	+
chr1	6005604	6005621	ACTCGCCGCTACCAGAAG	1	+
chr1	6011473	6011490	TCTCTCATTCTAGGAGGG	1	+
chr1	6056087	6056117	CTCTTTCCTTGGTGACGGGTGACCCGCCATG	4	+
chr1	6065801	6065827	ACAGGGCACAGCCTCCCATTGGGGCAG	3	+
chr1	6073711	6073741	TCTTCCCCCTACACCCCGCATCTGTCCGAAG	1	+
chr1	6078483	6078508	TATTAAGAGGTGGGGCTCTGGGGGTG	4	+
chr1	6103249	6103271	CCGGGAGCAGCCTCAGTCCTCAG	3	+
chr1	6114888	6114913	ATTGGTTGCGGGAGGGGACAAATCAG	6	+
chr1	6148041	6148058	CTGGGCTGGACACACTTG	1	+
chr1	6154477	6154506	ACCCACGTCATCAACCAGGGGATGGCCATG	3	+
chr1	6174321	6174341	AAAAAATCACAATTCCTGATG	1	+
chr1	6210410	6210433	ATGGATGGATGGACAAAAGGATGG	1	+
chr1	6298780	6298802	TTCCTGGGAGCTGAGAGCTCCTG	2	+
chr1	6525572	6525587	TACGAGTGCCGCCCTG	1	+
chr1	6534362	6534380	CTCCCCCAGCAGCATCCAG	1	+
chr1	6547060	6547079	TGGCTTTGGGAGGGCAGCAG	1	+
chr1	6567674	6567694	TTTCCGGGGGGCGGGGGGATG	1	+
chr1	6640717	6640741	CAACAAGCAGCGGGAGAAGGGCCAG	1	+
chr1	6640810	6640835	CAGTCACTTTTTCCAGAGCCTCTACG	11	+
chr1	6640965	6640987	CCAGGGAGTTGCGAGTGCCAGAG	5	+
chr1	6641028	6641050	TGGGACAGGCAGCAGGTGGCCAG	4	+
chr1	6641315	6641338	CCCTTAGAGGCTGAAGGTGCCCAG	1	+
chr1	6646067	6646090	AATTGCATGAACCGCTCGGAACAG	4	+
chr1	6647267	6647291	TTCCTCCTGCTCCCAGCAGTTCATG	2	+
chr1	6647609	6647637	TGAGAAGCTGTTTGTGTGTGAGGAGTGTG	6	+
chr1	6647654	6647681	CCGGAATGGCCTGCAGATGCACATCAAG	2	+
chr1	6648145	6648171	TTCTGCAGCCACGCCTTCACCCAAAAG	5	+
chr1	6648418	6648439	AAGGGGCCCCTCCTGAGGCACG	2	+
chr1	6649127	6649149	TCATTGTGGAGTCCCTGGCCCAG	9	+
chr1	6649186	6649213	TGTGCAGAGGAGAGCTTCACCGGCCCAG	4	+
chr1	6649217	6649246	TCCTGGAGCCCTCCCTCATCATCACAGCTG	2	+
chr1	6680158	6680180	ACCCCTACGTGGAGACCCCCACG	1	+
chr1	6680183	6680217	TCCCACCTTGCAGGATATCCCCCAGGCTCCCAGCG	4	+
chr1	6680225	6680252	CTCGGGCTGGGACTCCGATACTCCCTCG	1	+
chr1	6680316	6680345	ACTATCGTCCGGCAGGGAAAGCAGGTGGTG	5	+
chr1	6680346	6680373	TTCCGAGATGAGGACAGCACTGGCAATG	2	+
chr1	6681608	6681651	TTTGTCTGCCAAAAGTGCCGGGACTCCAAGTTTGACATCCGCCG	5	+
chr1	6681693	6681715	ACTGACTGCTGGCTGGCGAGGAG	2	+
chr1	6681716	6681737	GCTGCGAGCGTGGAATCGGAAG	1	+
chr1	6681768	6681792	TTGAGCACAGAACCCTCAGCTCTGG	1	+
chr1	6681821	6681840	CTAAGCAAAAGGACAGGCTG	3	+
chr1	6681880	6681902	ACCTTTGCCAGCCAGAGCTGCTG	3	+
chr1	6682049	6682102	ATTCTGCTTCCACTGTGTTGGGGAGAGGTGTTCGGTTTCCCCAGCCTGTTAATG	7	+
chr1	6682269	6682306	AAGGGCGCTGGGCTGGCGGGTCAGCTGGTGGTTCTTAG	4	+
chr1	6682324	6682350	AAAAGGGACAATGTGGCCACTTCTCTG	5	+
chr1	6682358	6682400	GGAGTTGGTTGGGGGGTTGAGATGGCCCGTGTTCATAACTCAG	15	+
chr1	6682420	6682455	TAAAAACCCTGTCTTTTTGCACGATACAGCCAAAAG	19	+
chr1	6682468	6682498	TCTTGCTGAGTGCCCTCTTAGTTGGTGTGTG	5	+
chr1	6682502	6682528	TCTTGGTGGGCTCAGGCCAGCTGTTTG	6	+
chr1	6682560	6682582	TCTCTTCCTTTCACCTCATTCTG	1	+
chr1	6682590	6682625	CATAAAGGTTAGGCAATCACTGGGACCCGCATGGTG	7	+
chr1	6682779	6682800	ATAGGGTAACATGGGCCTTCAG	3	+
chr1	6682900	6682926	GATGCCGGAGGCTGTGGAAGAACTCTG	5	+
chr1	6682998	6683026	AAATGAACACTGCTCTTCAGCAGTTCAAG	4	+
chr1	6683090	6683113	CATGGAAAGGGAAGAATGCTCAAG	3	+
chr1	6683123	6683146	TTTGTTTTCAGTGGGATGGGCCCG	5	+
chr1	6683252	6683281	TAATTTGGCTAATCAGAGGCATTTTTTTTG	25	+
chr1	6683289	6683310	ATCTTTCACACTTGTCCAACCG	3	+
chr1	6683361	6683386	AAATAGTTTCTGAAGCCAGTTTATTG	9	+
chr1	6683403	6683425	GGAGGTTCGGTAGAGAAAAATAG	4	+
chr1	6683479	6683499	ATTTGCCAAAGATCTACCCTG	1	+
chr1	6683728	6683750	TTCTTTTAGCAGATCTGTCCCTG	6	+
chr1	6683830	6683874	CAAATTAGGCACGACCCATCTGTGGTTCCTGGTTGGTGGCTAATG	8	+
chr1	6683882	6683907	GGGAGGGAGGGATGTCACCCCAAAAG	3	+
chr1	6683930	6683951	CCAGGCCAGACACTTCACATCG	5	+
chr1	6684135	6684162	ATTACATCAAGTCTCTGGGAAGGCAGCG	11	+
chr1	6688602	6688625	AACATCGGCCGGGGCAACTTCAAG	3	+
chr1	6688642	6688667	TCATCTGCTCCGAGCACTTCCGGCCA	3	+
chr1	6692520	6692547	CAGTTGCCCCCAAATGCCGAAGGCCACG	3	+
chr1	6693218	6693239	TCTGCTGTGGACACTGAGAAAG	1	+
chr1	6693416	6693442	TGTCCTTTCAGCACACGCAGAGCAAAG	3	+
chr1	6693487	6693507	CCATGTGAGGGGGCTGGCTCT	1	+
chr1	6693523	6693547	TCCCCTCCTCCATCAGCCTGGACAG	1	+
chr1	6693570	6693599	ACTCCTGTCCCGGCCTGGTGTGAGTGGGCA	3	+
chr1	6694521	6694544	ACTTCAGCAACAGCTGTGGGTGGG	1	+
chr1	6694705	6694743	TGGAGGGGGTCCTAGCTCCGCTGCATTCTGCATCCCAAG	3	+
chr1	6695135	6695152	TGGGAGTGGGGAAAAAAG	2	+
chr1	6727802	6727822	TTCTCTCTCTCTCTGCAGCCG	1	+
chr1	6833482	6833499	TCTGCCTCGGCCCCAAAG	2	+
chr1	6851328	6851348	TATTTGTAGCCTTTTAGTAAG	2	+
chr1	6853993	6854019	ATCAAATCATTTGGGAGTGATAATAAG	2	+
chr1	6879519	6879542	CACATTTTTTGGGTGAGTCGGGTG	1	+
chr1	6880257	6880281	TATTCTGCGGAACTAGCACCTACTG	5	+
chr1	6881773	6881797	TAATTTACCTTGGCAGAAGTCACAG	4	+
chr1	6885234	6885254	TTTACCAAAAGAGAGGCACCG	3	+
chr1	6886288	6886316	AGATTTAAATACTCACTGGAACCTTACAG	6	+
chr1	6895128	6895149	CATCTGTTCAGGGGGCTCGAGG	2	+
chr1	6895456	6895482	ATTTCCGTAAAGGAGAAGCTGAGCCTG	3	+
chr1	6906398	6906424	AATGCCCTTATCTACTCTCCATTTACG	4	+
chr1	6906905	6906927	AAGTAAATAAAAGGCAGCCATAG	2	+
chr1	6913700	6913725	ATTGGGAAATTGGATAAAAAATCAAA	4	+
chr1	6914793	6914812	ACTAAATTAATAGAGTAGAG	2	+
chr1	6915421	6915450	GTGCCGGCATCTGCTTGGATTCTGGGGGAG	4	+
chr1	6916436	6916457	TTGAGTATTTTCTCTATTCCAG	3	+
chr1	6917688	6917709	TTTCATTGGGAGAGAGAGCTAG	2	+
chr1	6918003	6918025	ATATGCCAGGGCAGAGATTTTAG	4	+
chr1	6928450	6928473	TTTTATTTTAATGGGTTTCTTCAG	5	+
chr1	6931834	6931859	TCCTTTTGGATTTCTTTTTAATAATG	12	+
chr1	6934115	6934142	CTACTTCTGTTTTATCCTCTGTGAAATG	6	+
chr1	6934816	6934841	TTTTTGGCTATGGAGGGACAAGGAAG	2	+
chr1	6935256	6935281	TGCAAACCTGGCTGAGCCACTCCTAG	1	+
chr1	6936812	6936833	TGTGATTGTCTGTCCTAACTTA	1	+
chr1	6941704	6941722	ATTTTTGAGCAGGAAAAAG	2	+
chr1	6942139	6942162	TTTCTATATAGCTAGCAAGCTAAG	4	+
chr1	6942273	6942302	CCACACTCTTGTGTGTATTATCTGAGGCCG	1	+
chr1	6945679	6945705	CCATTGCTCTGGTGGGTTCTTTTTCTG	3	+
chr1	6946963	6946984	TACATTAATTGGGAGATGCTAG	2	+
chr1	6947773	6947792	CCATGAGGGCTGACACATTG	1	+
chr1	6947908	6947928	AACCGAATGTTACTAAAAATG	2	+
chr1	6948756	6948784	AAGTACTTTTGTTCCAGATACCTCCACAG	4	+
chr1	6951267	6951291	CTAAGATAGTTTGGAGTGCCCATAG	3	+
chr1	6959068	6959091	TAGGAAAACCAGGTAAGTCTCTAG	4	+
chr1	6964700	6964722	CCGCAGCAGCCTCAAACTTCCAG	1	+
chr1	6964831	6964853	TTGGCAGAGACGAGGTCTTGCTG	1	+
chr1	6966907	6966929	TTTCTAAAGTAAATCAAAATATG	2	+
chr1	6969793	6969812	ATTCTGTGACCTTGAGGATG	1	+
chr1	6975793	6975816	TGGTGAGGAAGATGGAGTCAGTAG	2	+
chr1	6980260	6980286	CTCTTCCAAATGGGTGAAATTGGCCAA	2	+
chr1	6984159	6984182	CCACACGGCATGACTTTGTTCATG	4	+
chr1	6992345	6992370	TTTTTTTGGGGTCTGGCTCCTTTCAG	5	+
chr1	6996232	6996260	CTGCTGAAAGTCTGTGCCATTAGTTCCTG	1	+
chr1	6996482	6996501	CTGGTGTCACTGGTGGCCAG	1	+
chr1	6998442	6998470	CTGGCCCTGGGGACTTGGTTGCGTCACAG	6	+
chr1	6999959	6999982	AGTGCCGGGCACAGAGCAGGCATG	2	+
chr1	7011245	7011268	ATAAAAACTCACAGTTAAAACAGG	11	+
chr1	7016363	7016388	TGCTTGAAGCTCATGGCCAACCTCAG	2	+
chr1	7023111	7023137	CCCTTCTCCTCTGGACCAACCCCTCTG	4	+
chr1	7045799	7045823	ATGTACAGTGGGCTGTGTGTGAGCA	4	+
chr1	7053292	7053314	TCAATTTCTATTAAAAAAACCTG	7	+
chr1	7058695	7058720	TCTTGCCAAACGTAAGAGCCACGGAG	4	+
chr1	7069344	7069370	ATGGCTGCCAGGACTTGAGGGTGGAGG	1	+
chr1	7073813	7073839	TTGGTGAGGAGGGCAAGGATACTTTTG	3	+
chr1	7107803	7107832	TTACTAGGATTAGAGATTGAAGCTGATAAG	6	+
chr1	7127779	7127804	ATTTCTTGCCGACAGGACCTTGACTG	1	+
chr1	7148539	7148565	TGGTCCTGTTCCCTTTCTGGTATACAG	3	+
chr1	7161254	7161276	GTTTGGAGAATTAGGACTGCCTG	1	+
chr1	7166218	7166241	CTTACAACTTGCAAAACCCTTCAG	5	+
chr1	7170986	7171011	TTCTGTATGTTAGACGTGTGACCCAG	4	+
chr1	7182004	7182028	TCACCTTCTCCTTGGGGCTCCTATG	1	+
chr1	7185881	7185903	AGAGGTTCCAGGGGTCCCTCCTT	1	+
chr1	7216353	7216381	ATAAATAGGAGAGGGTCTCTATCTTCAAG	6	+
chr1	7238091	7238109	CTCATTCAATACATCAAAG	1	+
chr1	7244306	7244335	TGGGGATGGTTAATGGCTATAAAAAAATAG	6	+
chr1	7257242	7257259	AAGCTGTGACACCCTCTG	1	+
chr1	7283144	7283162	CCTCATACATCTTTCCTTG	1	+
chr1	7294325	7294344	CCAGGGAGCCAGCATTCATG	2	+
chr1	7309607	7309629	ATGGGTATTGCTGGAAAAAGAGG	1	+
chr1	7347718	7347738	TAATAAACAAGCCCTGGAATG	1	+
chr1	7354841	7354864	TGAGGACCAGCCCAGACCAGGGTG	3	+
chr1	7360324	7360344	ATCACCCTGGTCCCCACTCTG	1	+
chr1	7360872	7360895	CAGAGCAACTTTATTTCCATAGTC	3	+
chr1	7378502	7378527	CCATTTTCAGGGGATATTTACAAGGG	2	+
chr1	7386779	7386803	ATTTCAGACTTAAGACTTCCAGAAC	6	+
chr1	7392698	7392720	TTACTTAATTTATTGTTGTGTGG	5	+
chr1	7456651	7456675	CATTTAATTTTTTCCAGTTCAATAT	5	+
chr1	7480539	7480563	CCCTGGTGGCACTCAGGAAATCATG	1	+
chr1	7494191	7494217	CTCTCTCTCTTTTACTTTCCAAACTTG	4	+
chr1	7515381	7515404	AACTTGAGAAAAAATCGGGAAAAG	2	+
chr1	7541759	7541780	CAATTTTTCGAGGATTTCAAAG	1	+
chr1	7569432	7569451	TTGGGGGTCGGGGGAGCCAG	4	+
chr1	7613957	7613987	ATGAGACCAACATGACTGCCCCCCTGCTCTG	2	+
chr1	7790166	7790191	TTCTGAGCACTTACATAGATTAACAG	3	+
chr1	7796408	7796435	CTTCTGGGACTGGGGCCTTGGGGAGCTG	6	+
chr1	7796998	7797024	CACGCGGATAGCATTGACCTGGAACTG	3	+
chr1	7797343	7797365	AAGCTGCCGTCGTGCTGTACAAG	2	+
chr1	7797419	7797441	AATTGCCAGGTCACGGGGTCATG	2	+
chr1	7797539	7797560	CACAGAGAGCTGGATGGCCCAG	2	+
chr1	7798291	7798314	CAAGCCTCTGGATCTCAGCCTGTA	2	+
chr1	7798403	7798427	CAGCACCTTCACAGGTGCGTCCACG	2	+
chr1	7805014	7805032	CAGTACAATGAGCTGGCTG	1	+
chr1	7805049	7805067	ATGCTGACTGCCTTCCCAG	1	+
chr1	7806111	7806141	AGGCTGCCAGGCTTGTCCAGACAGCTTTCCG	2	+
chr1	7810679	7810694	CACGGCTTCACCACCG	1	+
chr1	7811280	7811303	ACACAGGCTGCCATCCTTATCCAG	2	+
chr1	7813384	7813401	ATTCCAGTCTGACGTCTG	3	+
chr1	7813604	7813626	TTTTCTTACTCCTATACCATATG	8	+
chr1	7814552	7814577	ATATTTAAACAAAACATAAATTCATG	3	+
chr1	7814848	7814874	AAAAATAGGCAAATTTTAATAGCCTCT	9	+
chr1	7816376	7816400	AATGCTGAATAATGAAAATGTGGTG	2	+
chr1	7819650	7819671	AGATTATTTAAATTAACAAAAG	2	+
chr1	7821262	7821286	TAACAGGTCAGTCTTGCTATTCTAA	4	+
chr1	7821685	7821710	TCTAATTCCAATTTCAAAAATTCTTG	3	+
chr1	7827792	7827816	CATTAGTGGCTATGGTCTGTAAAAT	5	+
chr1	7827818	7827845	AAACAAAAAAACTTTATTTCACTATAAG	10	+
chr1	7828131	7828158	TTAACACCATCCACTCACTCCAACAAAG	6	+
chr1	7828323	7828350	CATGGTATATTACTATTTCCACATAATG	6	+
chr1	7828425	7828447	CTGATGCCAGTTTAAAATTCCCA	2	+
chr1	7828539	7828563	AAGCCTAAAAATATTCACAAATAAG	9	+
chr1	7829352	7829380	CCAGGAGTAGGATTTCATTATAAAATTAA	4	+
chr1	7829384	7829407	CTAATCTTATTCTATCTCCTGAAG	5	+
chr1	7831760	7831789	AATGGGGACGACAGCCCTGGTTCGGGAGCG	5	+
chr1	7831790	7831812	CCCGCTCTCGGCCCGGTGCTGCG	3	+
chr1	7832249	7832271	AATATTCCCCTCAGAGAGTTATG	2	+
chr1	7832439	7832469	TATACCAAGGCACATGCTAGGTGCTATCTAG	1	+
chr1	7832512	7832538	ATTCGAGGAGGCGGGACTTTATACCTG	3	+
chr1	7832552	7832587	ATACTTTCCAAGTAATGGAGCCAATAATGACTTCAG	15	+
chr1	7832946	7832968	TCTCTCAAAAGAGGGGGAAAAAG	2	+
chr1	7833706	7833745	TCCCTGCTGTGCTGGAAGATCTAATCTAAGCAAAAGTCAG	4	+
chr1	7833802	7833826	CTCAGGAGAAATAAAAAATCATATG	1	+
chr1	7833867	7833896	AAGCACTTTATAAAATCGGATAATACAATG	4	+
chr1	7834146	7834172	ACCACAGCAGAAGATTGAGAAATTCAG	4	+
chr1	7834394	7834412	TACTTACAAAATCAAATTG	1	+
chr1	7834688	7834706	TGGGTATGTCATATAAAAG	2	+
chr1	7834944	7834969	TTAGACATAGGCTTTCATTTCTCTTG	6	+
chr1	7835059	7835085	CACCATTTTATTTTCCCACCAGCAATG	3	+
chr1	7835596	7835623	ACAGTGGTTCACCATTTTGGTCAGGCTG	20	+
chr1	7835862	7835884	ATGGCTTTAGCTCTTACACTTAG	3	+
chr1	7835925	7835951	AGGTGGGGATTCAACTTCATTCTTTTG	13	+
chr1	7836012	7836040	CACTCTTGTCAAAAATCAATTGGCCATAG	9	+
chr1	7836528	7836553	TTTATTCTTCTTTTCCAATTTGGATG	13	+
chr1	7836727	7836749	AATTCCCTTCTATCCTTAATATG	1	+
chr1	7836812	7836833	TAATAAAGTGCTGACCTGAAAG	2	+
chr1	7837307	7837328	CAGGCAGGCGCTTCTCAATTTG	1	+
chr1	7838103	7838127	ATATTATATAATACTCTTCAACAAG	2	+
chr1	7838178	7838204	ATGTGGGCAATCGGGATTACTGTTCTG	5	+
chr1	7838206	7838229	TTATCTTCATCATCATCATCATCG	4	+
chr1	7839866	7839891	CACTCCAAATTAGAAGGCCGGCCCCG	5	+
chr1	7839926	7839953	TATGGGCTGATGAAGAGGCCTTCTTAAG	6	+
chr1	7839954	7839974	TTCCAGAGTGCTATAATCTAG	10	+
chr1	7839986	7840012	TCACTAATTAATTGCCATTACTCCCAG	5	+
chr1	7840017	7840045	TTACCCTTGTCATTTGGCATTATTTTCAG	3	+
chr1	7840075	7840096	ATTTCCAACTTATGCCTTCCAG	2	+
chr1	7840112	7840137	CCTAACACAAATCTGTGATAACAACA	2	+
chr1	7840155	7840179	ATAATTTTCTGATTCCCTAGAAGAG	1	+
chr1	7840325	7840351	ATAACCTCTTTAAAAAAATTTTTAAAG	15	+
chr1	7840431	7840454	TTAAATTCAGAAACGTGCCAAATG	12	+
chr1	7840620	7840641	CTCATAAAAGAGTTCTACCCAG	1	+
chr1	7840642	7840682	CAGTTGGCAGATTATCAGCTGTGGACTCCAGCATGTTTCTG	13	+
chr1	7840796	7840821	TATTCACATTCTGCTTCCTAAATCAG	8	+
chr1	7840995	7841022	ACTCAACATCAGGATCCACAGCTTAAAG	3	+
chr1	7841081	7841110	ACTTTATCGCTCTGTGGCTCATTGTTACTG	5	+
chr1	7841291	7841319	TTAGGACATTAGTCCACCTTCAGCGCAGG	13	+
chr1	7845620	7845646	CTCTCCGCTGTGTCCACAGCGTTCAAG	1	+
chr1	7847545	7847568	TGCTATGGAGATTTTTAAAAATAG	3	+
chr1	7853302	7853328	TCAACAAACACTGGGCAGAAATTTCAG	2	+
chr1	7856801	7856824	TCCGGGGGGAGGTATAAATATTTG	1	+
chr1	7923582	7923601	TATCGGGGTTACTATGAAAG	1	+
chr1	8021758	8021791	TGCGTGCTGGCGTGCGTTCATTTTCAGCCTGGTG	5	+
chr1	8022828	8022882	TAAACATATAACATAAAAATGGCTTCCAAAAGAGCTCTGGTCATCCTGGCTAAAG	20	+
chr1	8022889	8022930	AGGAAATGGAGACGGTCATCCCTGTAGATGTCATGAGGCGAG	9	+
chr1	8025390	8025411	GTCACCGTTGCAGGCCTGGCTG	1	+
chr1	8025439	8025474	ATGTGGTCATTTGTCCTGATGCCAGCCTTGAAGATG	6	+
chr1	8029424	8029462	TTCTACCAGGAGGTAATCTGGGCGCACAGAATTTATCTG	6	+
chr1	8037757	8037780	TTACAACACACCCTCTTGCTAAAG	6	+
chr1	8044952	8044980	AGGTCATTACACCTACTCTGAGAATCGTG	2	+
chr1	8044984	8045026	AAAAAGACGGCCTGATTCTTACAAGCCGGGGGCCTGGGACCAG	8	+
chr1	8045061	8045099	AATGGCAAGGAGGTGGCGGCTCAAGTGAAGGCTCCACTT	10	+
chr1	8045102	8045131	TCTTAAAGACTAGAGCAGCGAACTGCGACG	1	+
chr1	8045143	8045172	AAACAGGCCGTTAGGAATCCATTCTCACTG	6	+
chr1	8045179	8045206	CTCTAAACAAAACAGTGGTAGGTTAATG	60	+
chr1	8045209	8045237	TTCAGAAGTCGCTGTCCTTACTACTTTTG	15	+
chr1	8045252	8045276	TCACAACTACACAGAGATTTCTCAG	9	+
chr1	8045290	8045314	TCTATACATTTCTAAGCCTTGTTTG	10	+
chr1	8054028	8054052	TCTTCAGGCTGGCCTCAAACTCCTG	2	+
chr1	8065463	8065482	ATAACATGTACATTCCTCAG	2	+
chr1	8066947	8066967	AAATTCACACTATGCCTCCTG	3	+
chr1	8652323	8652345	TACTTTTTTTTTCTTTTTTAAAG	1	+
chr1	8858617	8858643	TGAAGAACACTGATGATGGCACCTCAG	8	+
chr1	8891317	8891352	ATGTGGCCAAGGCCAACACCCTGATTCGGCCTGATG	12	+
chr1	8891415	8891441	CCGACAAAATTGGGATCATCTAAACTG	1	+
chr1	8930784	8930803	CAAAACAGCAGCTGGCTCAG	1	+
chr1	8954013	8954043	TCACTAACAGAATGTCTCCAAAGCTGGATTG	3	+
chr1	8954072	8954092	TCTTGAGAGACTTCCTCTTGG	1	+
chr1	8959441	8959459	TCTTTTTTCCCTCCACATG	4	+
chr1	8979683	8979703	CAGCGGCATGATCTCGGCTCT	1	+
chr1	9191810	9191829	CCCTCAAACATCTTTCCATG	1	+
chr1	9199380	9199406	CCATCCCTACAAAAATTTAAAAATTAG	3	+
chr1	9243741	9243767	AAAGGGCGGATTCTCCTTGGACTCACG	1	+
chr1	9247618	9247637	ACGTGAGATTTGGACCTCTG	1	+
chr1	9254380	9254398	CTGGCAAGCTGGCAAAATG	1	+
chr1	9293329	9293348	ATGGGAAGGGCTCTAGGCCA	4	+
chr1	9294939	9294966	TCCGCGGGCGGTATCGGAGTGTCGTGCG	2	+
chr1	9297590	9297618	CCATGTTATTTGACTTCTCTTTGCCTTAG	8	+
chr1	9299399	9299426	ATGGGATGAGGATTCTCTGAGATGAGAG	3	+
chr1	9305259	9305284	ACATGGCACCCAGTCACTGTGCAGAG	2	+
chr1	9324113	9324139	TTCTTTTCCCAGCAGCAGCCGGAGCAG	7	+
chr1	9324938	9324961	TGCCCCTTGCCCGCTTCGCTCCTG	1	+
chr1	9326050	9326075	GTCATTTCCATCTCAGGGGACTCCCG	5	+
chr1	9326747	9326772	TTTACACTTCAAGGCGGTGGATTTAG	9	+
chr1	9327585	9327607	TCACTGCCGCCGAGTCTAGGATG	1	+
chr1	9330123	9330144	CCAACTTTTGGGAGCGCTTCTG	2	+
chr1	9330811	9330834	TCTGGGCTTCTGCCAGGTGAGGAG	2	+
chr1	9377119	9377141	AGGGTTTGCTTCCGGTGCTCTCG	5	+
chr1	9381391	9381412	TGGTGGAGCTCTAGACAGCCCG	4	+
chr1	9386635	9386663	ACATGGGGTGTGAGTCTGAGAGCCCCAAG	3	+
chr1	9428573	9428598	CTAACTCTTGGGCTCAGGCACCCTTG	4	+
chr1	9429268	9429295	TTTTTTTCGGGGCAGGGGACCTTACCTG	2	+
chr1	9461347	9461371	AGGAGGCCGGGCGCGGCGGCTCATG	2	+
chr1	9549280	9549297	AGCGGCTACCCAGAGGAG	1	+
chr1	9592173	9592199	CCCTCCTCCGCCTCTGAAAGTGCTGGG	1	+
chr1	9611156	9611183	AATAGGCCAGGTGCGTGGCTCACGCCTG	4	+
chr1	9642476	9642506	CTTATCCGGCAGATCCCAAATACTGCCATTG	5	+
chr1	9642630	9642659	TTTAGAAAGTTTGAGACTGAAACAGGAAAG	7	+
chr1	9642754	9642779	TATAACTTTTTTTTTAACTTAAGAGG	3	+
chr1	9642780	9642813	ATTCAGGGTTAAGCACCAACTAAATTAAATCATG	18	+
chr1	9642845	9642881	TCCTCTTTTATGCTCACTATACTATGAAGGACTTAAG	3	+
chr1	9643239	9643265	TCACTCCAGCCTGGTCGACAGAGTGAG	2	+
chr1	9643459	9643483	AAGTTATCCTTTTCTCCCTACTTTG	10	+
chr1	9643513	9643542	TTTTATCAATGGCCTGGCTCCTGGATATAG	15	+
chr1	9643599	9643624	TTTGGCTGTGAATCCAGAATGTGATG	3	+
chr1	9644231	9644256	ATACTCATTTCTAATACCTATGCACT	6	+
chr1	9645117	9645147	CAACATCCTCCTATATCCATATTAAAACCTG	1	+
chr1	9648931	9648958	CCTACCCGCCTACCCGCCTACCCCCCTG	1	+
chr1	9649038	9649058	CCGGCGGCCTGGGGGTCACGG	1	+
chr1	9650647	9650671	TCTGGGGCCTTGGAGAGATATTGGG	2	+
chr1	9652111	9652132	ACCCTAGAATGGTGGATTGGGG	2	+
chr1	9656001	9656028	TGGTGCCCTATGGGAACCGCAACTGCTG	3	+
chr1	9656242	9656262	ATTCTCACCACTGCCCTGGCG	2	+
chr1	9656853	9656876	ACATCACCAAGCCTGAGCCAGCTG	4	+
chr1	9656917	9656949	AACGGCGACTACAACAAGCCGATCCCCGCCCAG	8	+
chr1	9657010	9657034	CCGCAGCAGTGGGTGAGCAGCCAAG	1	+
chr1	9658513	9658538	TATGACGAGGAGGTCGAGGTGTACCG	2	+
chr1	9658540	9658563	CATCACCTGGAGCAGATGTACAAG	8	+
chr1	9658595	9658623	ACTACATCAAGCACCAGAACCGCCAGCTG	1	+
chr1	9661256	9661277	TATGGGGCCAGCGGACACTTCG	1	+
chr1	9661370	9661394	CGGCAGTTGCTGGGCCTACTCCCCG	1	+
chr1	9661409	9661438	AAGCTGTGTGAGGCCTGGGCCTTTGGGCAG	1	+
chr1	9661507	9661534	CATCAGGTGTGCATGGGGCCAGGGCCAG	2	+
chr1	9661925	9661950	AACTTACAGGCTGAGGAGAAACACTG	1	+
chr1	9662124	9662150	CAGGCTCCGGAGGATCGATGCCTTCTG	2	+
chr1	9662391	9662416	CCAGGTCCGAAGCGGGCCCCTCTCTG	2	+
chr1	9662631	9662654	CGCCCACACAGGCTCTGGCCCATG	1	+
chr1	9663016	9663051	TTCTTGGGCCCAGCCTGGCCTTCGCCATGAGTTTGG	4	+
chr1	9663377	9663400	CTCAGTGGGTGTGGGGATCACATG	2	+
chr1	9663980	9664007	ATGTGGTCGGGGCCACGCTTCCCACTGG	3	+
chr1	9664035	9664075	AGCCAAAGCGGCCCCCCATGGTGTCTACCTGAGGGGCAGGG	4	+
chr1	9664133	9664156	AAGGACGTGGTGGAGCCAGGACGG	2	+
chr1	9664177	9664206	CCATGCTGTTGCTTGCGTCTCGAATCTTCG	2	+
chr1	9664208	9664240	TTCTCGAGGAAGTGTTGACAGTGTGATGCTAAT	5	+
chr1	9664304	9664333	ATTATTTATAATAACCAGAGCCAGCCCTCG	4	+
chr1	9664381	9664405	CCGGGGTCCGGAAGCGACATCTCAG	12	+
chr1	9664615	9664638	CGGGGGACTTGGGATGGCCATCAG	2	+
chr1	9664639	9664667	ACCTTCTAGGGTCTGGCTGGGGTCATCCT	2	+
chr1	9664712	9664732	CCATCCTCACCCTCAGACTTG	1	+
chr1	9664949	9664987	CTAGATGTCGTGTTTTGGATGCTGTGTTTTCAATAAATG	20	+
chr1	9667768	9667797	ACGGACCTCACCCTCCTCATTGCCTGGCCG	2	+
chr1	9667799	9667821	CTCAGCCGGGCCCTCTCTCTGGG	1	+
chr1	9670620	9670648	CCTTCCGTGGCCGGCTCGGTGGCCTCCAG	1	+
chr1	9670758	9670781	CCCAGCAGCTCCGATGAGCACTCG	1	+
chr1	9670834	9670853	CGCCCCTGCAGGACGTGAAG	1	+
chr1	9673125	9673177	ACCAGAGCCTGCGCTGACCCACCGTTGGAGCCCCTCGGAGGGGAGCAACCCGG	6	+
chr1	9673369	9673398	ACATCGGTTGTGTTTGGTGCTGACACTCTG	4	+
chr1	9673502	9673522	AGCTGCCCGGCCTGCCTTCTG	3	+
chr1	9673618	9673647	GGGAGGGGGAAGCATGGTCCTTATCATCTG	1	+
chr1	9673884	9673910	CACGTCTGGTCCTTCAGCTGCACATGG	4	+
chr1	9674237	9674265	TGCCAGTTGGGGAGGAATCAGCTGTCTCG	4	+
chr1	9674291	9674313	CGGGAAGAAGGGTCTTCACTCTG	3	+
chr1	9674378	9674404	TAAGCAGGATGCCCCCAACTCTCCCTG	3	+
chr1	9674438	9674483	CTTTTTTAATACTTTTTTTTTTAATGTGGGGAAGGAGCTTGCTCTG	5	+
chr1	9674700	9674724	CTTAATCAAACTCCATTCCCAAATG	11	+
chr1	9674808	9674827	CCCCCAGAGCCAGGGAACAG	2	+
chr1	9674867	9674894	AAACACAACCTTATTTTTCTTTACAAAA	4	+
chr1	9675237	9675263	CCCACCAGCCATCCCTGACCGTCCTTG	3	+
chr1	9675890	9675916	AACGCCATCTATGGTTTTCTTATCAAA	6	+
chr1	9677162	9677185	TTTTCTTAGGCAGGGTTTCAACTG	4	+
chr1	9678060	9678080	TGGGACTGAGCTGGACCACAG	2	+
chr1	9678087	9678112	AGGGGAGGACTCCGGGATTTCCACAG	3	+
chr1	9680350	9680375	GAGTGCAGATGTAGTGGTGCCAAATG	1	+
chr1	9681490	9681509	CCGAGGTGGGCGAATCACCG	2	+
chr1	9681841	9681861	TTTAACCTTAAAGCGAGGATG	3	+
chr1	9681862	9681888	AAAATAACCCTTCCCAAAACTAAACCG	4	+
chr1	9681973	9681994	ATTACCAGCCATTGTTCCGGGG	2	+
chr1	9787139	9787160	GCTGCGGGTCGTGGGGACCAAG	1	+
chr1	9978907	9978926	TTCGTGTTGTTTTTTTTTTG	3	+
chr1	10014175	10014193	CTTAAAAGCACATTCAAAG	1	+
chr1	10032213	10032236	TTTGAGCTGGCCAAGGACTACATG	7	+
chr1	10035706	10035733	AAAGGACTCATTCCTGCCTATCACCGGG	3	+
chr1	10036867	10036887	TAGAGATGGGGTTCTACCTTG	2	+
chr1	10041124	10041150	ATCACCAGCAGAACTCACCTACTCTAG	1	+
chr1	10041578	10041605	CCACAGCGCCTGGGCCTTATTTTTTTTG	1	+
chr1	10042424	10042451	TGGAAGAGTGAAGACATCACCCAAATCG	8	+
chr1	10042452	10042473	TGGCCAACTATGGGCTCATATG	3	+
chr1	10044475	10044503	CTTGGCTTTTTCTCCCAACGCCGAGGATG	4	+
chr1	10044589	10044615	AATTTCACAGGGGAATAAATATTAATG	6	+
chr1	10044756	10044779	TTGTACCCTTTACCCCTTACATTG	2	+
chr1	10045380	10045404	CAAAATCAGGGGACTGGTATAAATG	9	+
chr1	10045679	10045701	ATATGGGCCATAATTAACTTTTG	5	+
chr1	10046354	10046373	CCAATCTTCATCTACACCTG	2	+
chr1	10093184	10093205	CCGGCCTGCTTTGGGAGGGGAG	2	+
chr1	10093419	10093455	AACCTGGGAAGCAGAGGGTAATAAGTGGCGCCTTAAG	4	+
chr1	10093723	10093744	AAAGCGATGGAGGAGCTGAGCG	6	+
chr1	10094135	10094158	TATGGTGGGTGAATATTTTTAAAG	2	+
chr1	10125377	10125398	AGCAGTTATGGGGCAAGTGGCG	1	+
chr1	10126681	10126706	TTGGCCAGGCAGGTGGCTCACGCTTG	4	+
chr1	10132217	10132241	TCTTGGTCTCAATGTCCACAACATG	2	+
chr1	10132519	10132546	TATTATCTCTGATGACAAGATGATTAAG	5	+
chr1	10132733	10132755	TTTAGAACTATCTCATTAAAAAG	6	+
chr1	10132999	10133022	CCTTCTGAATCATCTGTCTTCTTG	1	+
chr1	10135122	10135150	TCTAGACCTGGATTGGCAAACTCTTTCTG	2	+
chr1	10139147	10139172	GATTACAGGCATGGAGTTCTCCATTG	1	+
chr1	10140949	10140974	TTACCAGAGGCTGGGGAATGGGGGTG	3	+
chr1	10143317	10143337	ATATCTGTGGGGCAATCTTTG	2	+
chr1	10143873	10143894	ACTGGCCTTCGGGCCCCCAAAG	1	+
chr1	10146528	10146552	AGGTATGGGGGGACTCAAAATCCCG	4	+
chr1	10146721	10146743	TCATTCAACAGTGGTGGGATAAG	4	+
chr1	10148924	10148951	ATGGGGTCTCTCTATTTTGCCCAGGTTG	3	+
chr1	10150309	10150335	GTGGGACTACAGGCGCATACCATCACG	3	+
chr1	10150381	10150406	TCACGCAGGCTGGTCTTGAATTCCTG	3	+
chr1	10150763	10150785	CCACCACACTTGACCTTTTATTG	1	+
chr1	10151198	10151228	ATATGTGGGGAGTTTATTCATCTTCTAAAAG	2	+
chr1	10151335	10151361	ATTCCTCAAGTTTGGGGTGGGAGAGGG	3	+
chr1	10270902	10270928	ACCCGGTCCGCCCGTCGGTCTGCAGCG	2	+
chr1	10271339	10271362	GTGGTGGGCATCGGGCTTCGGCTG	3	+
chr1	10272479	10272495	TCAATAACTGGGTTCAG	1	+
chr1	10292359	10292389	CATATATATATATAACAAGGCCATTAAAATG	8	+
chr1	10302309	10302328	CTAAATACAGTCATGCGTTG	1	+
chr1	10302375	10302397	TACTTACACAAACCTACAGGGCG	5	+
chr1	10318573	10318593	CTCAAAACCGTGTGTACAATG	2	+
chr1	10318611	10318638	CTCTTACACGCCTTTGAGGGATATAATG	1	+
chr1	10318658	10318701	GCAGACTGGTGCTGGAAAATCTTATACAATGATGGGTAAACAAG	7	+
chr1	10327569	10327596	TTCCTACACAGACATTGCTGACCTCATG	3	+
chr1	10328301	10328321	ACCAACCTTTCCACTGAGAAG	4	+
chr1	10336409	10336435	CTCTGAGCCCCGCGGATATCAACTACG	3	+
chr1	10338074	10338102	CAATGCTGTTATCAATGAGGACCCCAATG	9	+
chr1	10342444	10342468	CCATTTTTCCACAGCATCCATGGGG	1	+
chr1	10354411	10354432	ACAAATTAATAACTGGGATCAG	1	+
chr1	10357071	10357094	ACATTTGCCCAGAGGGAGCTTCTG	1	+
chr1	10357248	10357272	ATCTTATACAAAAAGGAGAAGGAAG	3	+
chr1	10363420	10363443	ATTCCAAGTGGGTCACAATCTCAG	2	+
chr1	10363444	10363467	ATCTTAAAATTCAGGCTGTCAAAG	4	+
chr1	10364162	10364187	TCCTGGGACACATATCATCATAACAG	3	+
chr1	10364260	10364281	AAAAAGGGGGTAAAGGAGCTTT	2	+
chr1	10364295	10364313	TTTCCATGGGGCTCTCAAG	1	+
chr1	10364396	10364420	CAATTCTCTCAATAATGGCCAGCCG	4	+
chr1	10364516	10364545	CCATATTCATCAACACCGTCAGTCTTACTG	1	+
chr1	10364882	10364905	TATACCATAAATGGGCAGTTTCTG	2	+
chr1	10365013	10365031	TTGTTATGTTTTTATAATG	1	+
chr1	10365323	10365347	TATTTTACAAAAAACTCATATAATG	9	+
chr1	10365662	10365687	TAACTTTGGTTGGGCTTGGAATAAAG	1	+
chr1	10365694	10365715	ATACATAATAAACTATTCTTTG	2	+
chr1	10365732	10365751	CTTGTAGACACTCAAACAAG	1	+
chr1	10365820	10365841	CCTCACTGGAGAATCCACTAAG	1	+
chr1	10366341	10366364	TTACTGAGATGACAATCTCCTGTG	4	+
chr1	10366923	10366949	GTAGGTCCATATATTTTCATTCTTACA	2	+
chr1	10367021	10367052	TATAATATATTCATTTACAGCTGTGGATTGTG	6	+
chr1	10367762	10367787	TATCCCTAGCTATTATTATAGCAAAG	17	+
chr1	10367980	10368003	GTGAATTATTTCTCTTTTCACTGG	2	+
chr1	10368064	10368083	TTAGGTGCAGGTTGACACTG	1	+
chr1	10368228	10368251	ACAAATGACTGGGAGGCGGGGATG	3	+
chr1	10368617	10368638	TAAAGACCTCATTCAATAAAAG	3	+
chr1	10397196	10397216	AAGGACAGGGTCAGAGTTCTG	3	+
chr1	10436967	10437009	ATCTCCAAATTATTGTGGGTGTACTTTGGCTTCCTTTTGTATG	4	+
chr1	10437110	10437135	ATATCACTTTAATTTTTCTTGGGTGG	5	+
chr1	10438156	10438176	CTCTCTATACTCATAAATAAG	9	+
chr1	10438309	10438334	TTCCCTGCTCCTCTCCATCTGGTGTG	3	+
chr1	10438648	10438673	ACTCTCAGGCGTTAGGCAGCTGGATG	3	+
chr1	10440230	10440256	TCTAATTTACAGGGATATTTAATTTTG	1	+
chr1	10459112	10459139	CGGGTCTTTCCCTCACTCGTCCTCCGCG	3	+
chr1	10459681	10459698	TCTAGAGCTGACATCGCG	1	+
chr1	10459702	10459743	ATCGGATTGGCCGTCATGGGCCAGAACTTAATTCTGAACATG	6	+
chr1	10460457	10460480	CTTTTAATAGGACTGTCTCCAAAG	8	+
chr1	10460596	10460621	TGGGCAAGCTGTGGATGATTTCATCG	3	+
chr1	10463141	10463161	ATACTGGTGACATCATCATTG	17	+
chr1	10464295	10464322	GTATGGCCCATCGCTCATGCCAGGAGGG	5	+
chr1	10471489	10471543	AGCAGGCCACTTCGTGAAGATGGTGCACAACGGGATAGAGTATGGGGACATGCAG	10	+
chr1	10471575	10471598	ACGTGCTGGGCATGGCGCAGGACG	3	+
chr1	10475565	10475585	GAAGTCTTCCAGCTGCCCTCT	1	+
chr1	10477053	10477081	TCTTTGCTCGGTGCTTATCATCTCTGAAG	3	+
chr1	10477099	10477132	TAGCAAAAAGCTGAAGGGTCCCCAGAAGTTCCAG	12	+
chr1	10477148	10477171	AAATCATTCCTGGAGGACATTCGG	29	+
chr1	10477434	10477477	CACTCTACGCTTCCAAGATCATCTCTTACGCTCAAGGCTTTATG	6	+
chr1	10477507	10477540	CTGGACTCTCAATTATGGTGGCATCGCCCTGATG	26	+
chr1	10478935	10478961	AACCTCCTACTGGACGACTTCTTTAAG	2	+
chr1	10479475	10479503	ACTCCTGGCGGCGGGCAGTCAGCACTGGG	18	+
chr1	10479530	10479582	TTTTACCACTGCCCTCTCCTTCTATGACGGGTACAGACATGAGATGCTTCCAG	12	+
chr1	10479693	10479720	CGGGATTACTTCGGGGCTCACACCTATG	13	+
chr1	10479744	10479801	TTTATCCACACCAACTGGACAGGCCATGGTGGCACCGTGTCATCCTCGTCATACAATG	20	+
chr1	10479833	10479872	ATTCCACAGACCAGGACATTCCATGTGCCTCATGGCACTG	13	+
chr1	10479873	10479899	CCACCTGGCCCTTTGCCCTATTTTCTG	5	+
chr1	10479927	10479955	ACTCCTGAGGAAGACACACAGTTTATTTG	12	+
chr1	10480040	10480067	AACCATCTCCTTGCGGCAGTGGCTTCCG	2	+
chr1	10480084	10480108	GTGCGGTTCCCATCACGCAGACAGG	1	+
chr1	10480216	10480259	ATTCTTAGTCTCACCTCGGCCACATGGAGCCATTATCCCCATTG	6	+
chr1	10480324	10480346	CTTCACTCAGAGGAGGCAGGCAG	4	+
chr1	10480384	10480414	TTTCTTTCTCCAATTGGGCAATGGGTACATG	10	+
chr1	10480512	10480542	TATGTCAAATACTTCATACTAAACTTTCTAG	262	+
chr1	10490994	10491022	TGGGCGGTTCGGGCCGGAGCTCTGGAACG	5	+
chr1	10491213	10491253	CGGGCATCCCATTCGTTCCTTTCATCAGCGCCGGGCATATG	6	+
chr1	10492949	10492970	CTTCTCCTACCAGAGGCCTCAG	2	+
chr1	10495291	10495310	CTCTTCAATTAGTACCGCAG	2	+
chr1	10496952	10496979	AATTCCAGTTTGCTTTCATACAAAAAAG	1	+
chr1	10497057	10497077	TCACACTTCTCTACTCCCAAG	1	+
chr1	10500550	10500569	TTATTCCCCAGGGCACCTTG	1	+
chr1	10500979	10501002	CCAGGACAGCGGGGAGCTTTCCTG	3	+
chr1	10502347	10502374	AAGAGATTGCTCAGATTAACCTAGAACG	14	+
chr1	10502394	10502422	AAGTCAGAGGATGGAAGCAAAAATTCAAG	3	+
chr1	10502771	10502795	GTTGACTTTTTCAAGCAAAAATCAG	7	+
chr1	10510215	10510234	ATTTCAGGGCTGCCAGGAAG	1	+
chr1	10511866	10511894	CTGAGTGCGGGCACTGGGCTTTTCTTCTG	7	+
chr1	10545150	10545173	ATTCCTTCTCATTCTGGGCTACTG	2	+
chr1	10560719	10560744	TCTCCCGGGTTCAAGTGACTCTCTTG	1	+
chr1	10561309	10561332	GGTGATATTATAGGGATAATTCAG	1	+
chr1	10562055	10562073	CCTCACAACTGCTGCAGAG	1	+
chr1	10579951	10579974	ACCTCCATGTAGCTGGGACCATAG	4	+
chr1	10596298	10596324	ATTCCCGGGTCCGCCAGAGCCCACTTG	4	+
chr1	10598153	10598173	CTAGTGGAGGGAAGGCAGACG	1	+
chr1	10605629	10605657	TTGGACTACTTCAGCTTTAGAGGCAACAG	6	+
chr1	10608303	10608333	AAAAATTTCTTTCTTATCTGGCCTCACTTAG	9	+
chr1	10608982	10609008	ACTTGGGCATGCTCTAATCTCTTACTG	4	+
chr1	10616344	10616368	CTATATCCCCAGAGCATGGCAGCTG	1	+
chr1	10632169	10632194	ATCTAACTTGTTAAACTGCTTACTAG	7	+
chr1	10659163	10659185	AAATCGGGGAGGCAACTTACTAG	1	+
chr1	10665376	10665403	CACCTTCAGGAGCTGCTGTTCATCGTAG	2	+
chr1	10667980	10668009	CATCCTAAAGAAGACTTTGTCTATTCCAAG	5	+
chr1	10678395	10678419	CAGGCTCCCGATGGCGAGATTACGG	4	+
chr1	10678444	10678465	CATTGCATTTGGCTTTCACCAG	2	+
chr1	10683077	10683100	AATACCTGCTCCCCCTCATCCTGG	1	+
chr1	10683130	10683160	AGGATGGAGGCCGGTCTCTCTGAGCTGAGTG	3	+
chr1	10689719	10689747	AGTCCACGTCGTCCTCGCCTGGGAAGGAG	1	+
chr1	10689831	10689858	CCAGGTGCGGATGGAGGTGCAAGGCGAG	2	+
chr1	10689988	10690012	CAGGTGGAGAAGCTGCGGCGGCCCG	5	+
chr1	10690030	10690055	AGTGAGCGGGACTAGGGCTGCGCCTG	5	+
chr1	10690100	10690121	CCATACCCTGCCTCCCTCTCTG	1	+
chr1	10690137	10690159	CTTGGAGCCCAGGTAGGGGGCAG	3	+
chr1	10690191	10690232	CAGTGTGGGGAGTCACACTTCTGTCCACCTGGCCTCCTCTCG	3	+
chr1	10693285	10693304	CACCCAGGTACAGGTGGAAG	1	+
chr1	10720037	10720060	CTCCCCGGGTTTGAAGAGGTGCAG	1	+
chr1	10739123	10739142	TCCTCCATCACTGCTCCCTG	3	+
chr1	10965324	10965345	CCTTTGACCCCACTCCACTCTG	1	+
chr1	11019780	11019798	AAGGAGTGGGTGGGGCCAG	1	+
chr1	11072723	11072753	CGAAGCGGTGGCTGGGCTGCGCTTGGGTCCG	5	+
chr1	11072774	11072799	TCGGGCTTCCCAGCAGCGGCCTAGCG	18	+
chr1	11073849	11073874	ACGATGGGACGGTGCTGCTCTCCACG	14	+
chr1	11073887	11073930	TTTCCAGGGGCGTGTGGGCTTCGCTACAGGAATCCAGTGTCTCA	3	+
chr1	11073960	11074007	GAATTCTGCATGCCCCAGATGCTGGCTGGGGAAATCTGGTGTATGTTG	34	+
chr1	11074219	11074244	AAAACAATGTATTTAAAAAATATCTG	4	+
chr1	11076940	11076965	CAGTGAAAGTGAAAAGAGCAGTCCAG	5	+
chr1	11078813	11078862	TCATTCAAAGGGGTTTGGCTTTGTTCGTTTTACGGAATATGAAACACAAG	87	+
chr1	11078906	11078930	TGACTGCAAACTTCCTAATTCTAAG	15	+
chr1	11078999	11079019	AAACACACTTAGAAAAGATAG	1	+
chr1	11080292	11080316	TAACTTAAAACGTTACTCTTCACTG	5	+
chr1	11080515	11080563	AAAAGTGTTTGTGGGGCGCTGTACAGAGGACATGACTGAGGATGAGCTG	4	+
chr1	11080564	11080593	CGGGAGTTCTTCTCTCAGTACGGGGATGTG	32	+
chr1	11080646	11080674	CAGATGATCAGGTATTTTTCTCCTTAACG	2	+
chr1	11080985	11081009	TCCCAGGTAATTAGGTAATTTCTCT	1	+
chr1	11081110	11081133	ATATCACAAATACAACATTTTAAG	12	+
chr1	11081160	11081185	ATAATTTTCAGTATGTGGCATTTGGG	2	+
chr1	11081267	11081297	CTCGCTGCATCCTCCACCTCATGGGTTCAAG	1	+
chr1	11081516	11081540	TAGATAACGGGGTTTCACTGTTTTG	12	+
chr1	11081639	11081662	CCCATTTTTTAAATTATTATTTTG	7	+
chr1	11081681	11081703	TTGCCCAGGCTGGTGGAACACAG	1	+
chr1	11081709	11081757	TAATCATAGCTCACTACACCCTAGAACTCCTGGGCTCAGCCTCCAGGGG	17	+
chr1	11081777	11081817	CCTCCCAAGTAGCTAGGACAGATGCATGCCACTACGCCCAG	8	+
chr1	11081851	11081876	AGGTGGGGTCTCCCTGTGTTGTCTAG	2	+
chr1	11081998	11082028	ATATCACTGCTGCTGTTAATAAAACTAAAAG	2	+
chr1	11082029	11082048	CTGTATTGGGGGTTTAAATG	2	+
chr1	11082087	11082110	ATAAATTAATGCTTGTAATCTAAG	2	+
chr1	11082158	11082180	TTTACATCCCTTATTTCTTATAG	8	+
chr1	11082256	11082277	CACAATAGCAATAGACAGTTAG	2	+
chr1	11082379	11082406	AGTAATATGGGTGGTGGGATGAACTTTG	6	+
chr1	11082443	11082477	CCCAGGCAGCACTACAGAGCAGTTGGGGTATGATG	6	+
chr1	11082562	11082590	GCCTTCGGTTCTGGAAATAACTCTTATAG	7	+
chr1	11082591	11082620	TGGCTCTAATTCTGGTGCAGCAATTGGTTG	6	+
chr1	11082963	11082993	TAAACCAACACACTACAATTGATATCAAAAG	4	+
chr1	11083070	11083090	AACTACATTCTTTACCCCTTG	3	+
chr1	11083131	11083159	AAAATCTCCTTTTAGGAGATCATGGTGTC	9	+
chr1	11083187	11083226	TTTAACACTTGTCTCCCCTCATACACAAAAGTACAATATG	5	+
chr1	11083303	11083349	TAAATATTCTGCCATAGGAATACTGTCTACATGCTTTCTCATTCAAG	26	+
chr1	11083384	11083408	ACGGTGGGTGTCCCATTTTTATCCG	4	+
chr1	11083410	11083431	TACTCTTTATTTCATGGAGTCG	3	+
chr1	11083490	11083535	AAACCTTGTGTGGGATTGATGGTGGTGCCGAGGCATGAAAGGCTAG	4	+
chr1	11083558	11083579	CGCGTGCAGAGACTTGGTGGTG	1	+
chr1	11083617	11083667	TCAATCCTGTGGCTTTGGTGAGAGAGTGTGCAGAGAGCAATGATAGCAAAT	12	+
chr1	11083697	11083725	ACATCCACATCTGTTGGAAGACTTTTAAG	14	+
chr1	11084135	11084162	AATTCATAGCAGTTAATTCCCCTTTTTT	6	+
chr1	11084175	11084198	ATGGAACTTTCATAAAGTTTCTTG	3	+
chr1	11084398	11084421	CAGTACCCTCCGGCTTTTTCTTAG	2	+
chr1	11084430	11084462	TGCATTTGGGTGATGTTCTATTTACATGGCCTG	17	+
chr1	11084500	11084527	ATTCTTATTTGGGGGAGTGGGCAAAATG	4	+
chr1	11084705	11084725	TGGGTTGTCTGTCTGGAAGTG	3	+
chr1	11084757	11084777	TGGGGGAATGTGGTAACATTG	4	+
chr1	11084798	11084823	CTTACAAAACTCACACTCTCACAATG	4	+
chr1	11084954	11084982	CCCTTACCTAATTAGATTATGATAAATAG	1	+
chr1	11085248	11085278	CCTTCAAGGAGCCCAGGGGTAAGTTAACTTG	2	+
chr1	11085286	11085312	CATGGTTTAATCCCTTCTTTACACTTG	10	+
chr1	11085315	11085337	TAAATTTCAGTTACTGGTCATAG	4	+
chr1	11085354	11085373	AGTGGCCTTTTATTAACATG	3	+
chr1	11085744	11085770	TAACTTTTAGTTAGACTGAAAAACTTG	6	+
chr1	11086801	11086822	CCTCACCTGGAGTCTGTTTTTT	1	+
chr1	11090444	11090466	ATTTCATAAATAGGAGGTCTCTG	2	+
chr1	11095112	11095139	CTGGGGTTGGGGGGATGCCTGGCACATG	2	+
chr1	11112161	11112182	GCTTGTGTTTTTAGTAGAGACG	3	+
chr1	11120289	11120312	CCGGGCGGCCGGGTCGGGTTCCGG	3	+
chr1	11159605	11159631	CCGAGGCCCCATCCCCGGAGGGTGCAG	3	+
chr1	11159771	11159796	AACTCACCTTCACAAAGCTGTCGGCG	1	+
chr1	11159873	11159896	TACTGGGTGGCGCCATTTTTTCAG	1	+
chr1	11162097	11162126	CCCTTAATACAATTCATTCCACCCATTAAG	3	+
chr1	11188362	11188379	CTCTGGGACGGCTGGCTG	1	+
chr1	11290300	11290321	AAACCCCTCCCTACTAAAAATG	4	+
chr1	11314560	11314577	AAAAACACAGGCTCAAAG	1	+
chr1	11315091	11315112	GATTACAGGCGTGAGCATCCAG	1	+
chr1	11333890	11333915	TCAACACTTACTATGACTTTTCCAAG	4	+
chr1	11333934	11333952	AGTGATGACAGGACACTTG	1	+
chr1	11333960	11333979	AATCTTGGAGCCGCAGGATG	4	+
chr1	11334070	11334096	CTCTTATCTACTTTGGAGGCCTGTCTG	6	+
chr1	11334098	11334118	CTCCTTTCTCTACACAGGAGG	3	+
chr1	11345715	11345754	TACGTGGCTCTGGGAGACCTCATCATCCTCATCACTTTTG	4	+
chr1	11345782	11345801	CCATCCAGGTGGGGTCCCTG	1	+
chr1	11345851	11345875	CCATTCTCCATTCCAACAACACCAG	5	+
chr1	11345937	11345963	TTCTCCTACATTCTCTACAACACACTG	6	+
chr1	11346008	11346032	CACCATCAGCCTGGCACTCCCCCTG	1	+
chr1	11346033	11346060	CTTACCATTCCCATGGCCTTCTCCCTTG	1	+
chr1	11346071	11346113	TCGAAGCCAGGCCTTCAACAAACTGCCCCAGAGGACTGCCAAG	3	+
chr1	11346114	11346141	CTCAACCTCCTGCTGGGACTTTTCTATG	4	+
chr1	11346149	11346172	CATCATTCTGGCACCAGCAGGCAG	3	+
chr1	11346231	11346254	AATATATTAAAGTCAGAGTCTCTG	4	+
chr1	11346268	11346289	ATTTGGCAGTCAGGGTACTAAG	8	+
chr1	11346294	11346321	GGTGGGAACTCCTGCCTTATAAAAATTG	10	+
chr1	11346435	11346459	TTTTATTAATAATTTCCACTAGAGG	5	+
chr1	11347145	11347173	TGGAGCCAGACTGAGCAATAGCTTAGCAG	4	+
chr1	11347213	11347233	ATGGGCAGAGCAGGGACCCAG	1	+
chr1	11347300	11347330	TAAGGGGCTGTGTCTTCATCCTTGAAGACAG	2	+
chr1	11347854	11347883	CGGGCGCCTGTAGTCCCAGCTACCTGGGCG	4	+
chr1	11348347	11348375	CATATTTTTATATATAAATGTTCCCAAAG	4	+
chr1	11354756	11354781	TCTAACCTACTCTGGCTGGCTGGGCG	5	+
chr1	11355032	11355056	AATGGGGCTGGCCACCTTCGAGGAG	1	+
chr1	11355565	11355591	AATGGCGGGGCATTTAATCATCCACAG	4	+
chr1	11356040	11356067	CATAAAGGCTGTGGGGAAATGAGGGCAG	5	+
chr1	11356258	11356281	AAACTTACACTCTCCAGAGGACAG	6	+
chr1	11356377	11356405	AAGTCCAGGCTCGATCACTCACCCCCGGG	4	+
chr1	11356597	11356627	ACAGGATCTCACTCTGTAGCCCAGGGTGGAG	3	+
chr1	11357269	11357297	TGGCAACTTTGGGAGGTGATTAGGTCACG	7	+
chr1	11357775	11357799	CCTGGAGGCTTGACAGTTGAGAATG	3	+
chr1	11357901	11357927	ATAACATCCCCTTGGGCTGCAGTCCAG	1	+
chr1	11358710	11358729	ACATTTGGGGACACCTCCTG	2	+
chr1	11358751	11358773	TTATCCTGGGTATTCAGTAGGTG	4	+
chr1	11358843	11358869	TCTCCATGCAGCTCCAAGGAGGATAAG	1	+
chr1	11359234	11359254	TTTCTCTCAGTGGCGGGCATG	2	+
chr1	11359597	11359623	TTTTCAATTTCAATCTCTTTTAAAATG	11	+
chr1	11361739	11361757	TAGCCTGATCCAGCGAGAG	1	+
chr1	11362408	11362433	CTAAACACATTCTTTTTTTTTTTTTT	1	+
chr1	11363487	11363513	CCTTCCTCGTCCTTGCTGGAATCAGAG	2	+
chr1	11363984	11364003	CACCCCATCCATCTCCCATG	1	+
chr1	11364781	11364807	AGTGGGTGTGGGAAGGACCCTCTTCTG	4	+
chr1	11364995	11365015	TTATTCTGCAAGATCCACAAG	5	+
chr1	11366674	11366700	AATTAATCTTAAAAGGTTTCCATAAAG	1	+
chr1	11458064	11458094	AATCCTGGAGGCTCTACCTTCAAATAATCAG	1	+
chr1	11466222	11466243	TCTTGCATCTTCCTTTTTCCTG	1	+
chr1	11524207	11524228	TTTCTTTTGGGTTTTTCTTTTG	5	+
chr1	11542049	11542073	TCTGCTGGTAGATGTGTGGTGAATG	1	+
chr1	11570504	11570525	TATTTCTTCCCTCCTGGCCTTT	1	+
chr1	11585283	11585307	GCTGTCTACAGGCTCTCCCTCAATG	3	+
chr1	11585865	11585884	TTTTTCTTGGGGGTGGGGGG	2	+
chr1	11611890	11611919	CCTGGGCAATATAGGGAGACTCCGTCTCCT	1	+
chr1	11715891	11715914	CCATGGCTGTGGGGAACATCAACG	1	+
chr1	11719009	11719031	CAAGCTCTGCACCTTCTCACCTG	1	+
chr1	11721188	11721213	TCTCCCACACATTCTCCAACTACCCG	1	+
chr1	11721254	11721275	ACACTCATTACTGGGCCGGCTG	5	+
chr1	11721458	11721478	CTTCTTTGTGGAGCCTCTCAG	2	+
chr1	11721780	11721808	TAACTCTGACCAATCTGGGAAGTGGAGGG	2	+
chr1	11721924	11721951	ACCCAGGGTGGGGTGGGGTCCAGGTCGG	4	+
chr1	11721993	11722013	ATGGGTACCAGGTGGGGTTAG	2	+
chr1	11798146	11798173	CTGGATCTGGCCACCCTGTGGAGGGCAG	2	+
chr1	11807526	11807555	CCTGGGCCAACTTCACCATCCTGGCCTTGG	1	+
chr1	11808522	11808549	CATCTTCTACCCGCGGGTCAGCCTCACG	5	+
chr1	11810276	11810305	CCCCGGGCCTTCCTCGTGCCTGGGAGGTCG	2	+
chr1	11810308	11810336	CTAGGGATGCTCCTGACCTCCGTCTCTTG	8	+
chr1	11810494	11810517	TCTCTCTTTACCTCCTACCCCATG	1	+
chr1	11810796	11810824	AGCACAGCATTAAAGTTTGGGGAATTCTG	5	+
chr1	11810917	11810945	TGGAGCCTGTGCTGTGCTGCCCCATTCTG	4	+
chr1	11811069	11811093	AACCAGATGACCCAGGCACTCTTTG	9	+
chr1	11811382	11811405	CTCTTCTGCCCCCTGGGCACCAAG	1	+
chr1	11811464	11811485	CACAACTCCCATTATTCTCTTG	4	+
chr1	11811521	11811546	CCTGGTGCCGAGCGGGCTTGGGGCTG	1	+
chr1	11812168	11812195	TTCATGACTGTAGCCACCCTGGGTGGAG	3	+
chr1	11812293	11812314	TGAACGTGTCAGATTCCCAAAG	1	+
chr1	11812470	11812493	CTCCTGTCTCAGAGTGTACCCCAG	3	+
chr1	11812632	11812650	GGCCATCAGAGGCAGACAG	3	+
chr1	11812796	11812818	TCACCCAGGGGCATTCCATTTAG	2	+
chr1	11813624	11813652	CATTCTAAAAGGACCATGTTGGTGGCTTG	4	+
chr1	11814593	11814622	GCCGGTTCTCAGAGTCTCCGGAATGGCCTG	2	+
chr1	11814788	11814827	ACTCGGGTATTAGTGAGGACTGAAAATGGTGCAACATCAG	10	+
chr1	11842457	11842478	AGGGGGTGGGAAGCTCAGACGG	1	+
chr1	11847376	11847393	AATCCCAGCGGGGCCCCA	1	+
chr1	11888207	11888233	TTCTGGGATTCAGTTTGGAAGCTGGGG	5	+
chr1	11891526	11891548	TAAAGGGTTGAGAGAAAAAAAAG	1	+
chr1	11897400	11897428	ATACACTCCCTACCCCAACCTATACCCTG	3	+
chr1	11901965	11901992	ACTTATGAAATGGGGATAATACTCCCAG	3	+
chr1	11995542	11995566	TTTATTTTTTTTATTTTACTTAATG	1	+
chr1	12008094	12008118	CTCAGCTCAGTTCTTCAACTACAAG	6	+
chr1	12012759	12012778	TTACACCAAGATCTTCTTGG	1	+
chr1	12030766	12030786	ATTGACATCCACATGAACCAG	1	+
chr1	12034956	12034985	TCCAGCCTCCTGGCTGTTGACTTCCCATTG	2	+
chr1	12034986	12035007	CTCTTGGAGCCACCAATCAAAG	1	+
chr1	12035168	12035192	TCCCCCACCTCTTCCATGGGGTGAG	1	+
chr1	12035352	12035376	TCTGGGACTTCTGCCTCCATGGCTG	1	+
chr1	12037064	12037086	ATTACAAACTCATCTTCACCATG	3	+
chr1	12039852	12039871	CCTCTCCTGGGACTGCTGTG	2	+
chr1	12042051	12042075	TCAATCAATAGCCAACCTCAACCTG	8	+
chr1	12049249	12049270	CAACTCTATCGTCACAGTCAAG	3	+
chr1	12049290	12049315	CTGAGGTGAATGCATCCCCACTTAAG	2	+
chr1	12052654	12052681	AACAGGTTCTGGACGTCAAAGGTTACCT	3	+
chr1	12052703	12052725	TGAGGTGCTGGCTCGGAGGCACA	3	+
chr1	12056298	12056328	TTCCTGCGGGTAGAGGGCACAGATGGCCATG	2	+
chr1	12057366	12057392	CTGGCCCATGCCCTCCACCAGGACAAG	2	+
chr1	12057417	12057440	AGTGTGATGTGGCCCAACTCTAAG	3	+
chr1	12058894	12058915	TTTGTGCTGGTGGCCAACTCAG	4	+
chr1	12061576	12061601	CCAGGATTCAGAAAGCCCAGGGCATG	4	+
chr1	12061845	12061872	CTTTCAAGTGAGGATGTTTGAGTTTCAG	4	+
chr1	12062119	12062143	ACTCATCATGGACTCCCTGCACATG	20	+
chr1	12064102	12064172	ACAAACAGCTGGAGCTCTTGGCTCAAGACTATAAGCTGCGAATTAAGCAGATTACGGAGGAAGTGGAGAGG	25	+
chr1	12064618	12064658	ATTACCAGATGGACTTCCACCCTTCTCCAGTAGTCCTCAAG	9	+
chr1	12064935	12064962	CTCCACGGCCATCACCAACTCCCTGCAG	4	+
chr1	12065772	12065802	CTTGAAACCCCTCCTTCCTGTGTCTGTGCGG	3	+
chr1	12065815	12065834	ATGCTGGTCCCACGCCAGTG	1	+
chr1	12065856	12065878	AAACTGTGACAAGCTGTGTGCTG	4	+
chr1	12065899	12065952	TTCCATTTCTCTCTCGGATGGACCATGCTGGTGAATAGGTTCCTGGGCCCCAAG	11	+
chr1	12066661	12066708	ACCCAGGAGGAGTTCATGGTTTCCATGGTTACCGGCCTGGCCTCCTTG	5	+
chr1	12067204	12067223	CCAAGGAGAGGGCCTTCAAG	2	+
chr1	12067230	12067250	TTTGTGGAGCATGCCAGCGAG	1	+
chr1	12067271	12067299	CTACACTGGCTCCAACTGCAGCCACCAAG	5	+
chr1	12069651	12069676	AACTGTCTGGGACCTTTGCTCATCTG	5	+
chr1	12069747	12069770	TTCTTGACTCACTTCAGAGCAAAG	7	+
chr1	12071561	12071589	CCGGTTGGTTGGACAGTGAGCTCAACATG	11	+
chr1	12071623	12071644	TGGGCACCTGAGGCGGAGTCTG	1	+
chr1	12071774	12071802	CACTACTTATTTTCCCCCACCTTTGCCTG	12	+
chr1	12071813	12071836	AAGAGCTGGCTCATACCCCCAAAG	2	+
chr1	12071838	12071858	ACACTTTCAGCGACAGCTATG	4	+
chr1	12071860	12071899	ACAGCATGGTACCAAGGAGTTAAGTTGAGGCTTTTTCCAG	10	+
chr1	12072071	12072094	TTCTTCCCAGAGAGTCTGTCCCAG	3	+
chr1	12072263	12072290	AGTGGGAGTAGCTCAGAGGGGAGGGCTG	3	+
chr1	12072307	12072331	CTGGCAGAGCAGGTGGCAGTCACTG	2	+
chr1	12072419	12072460	ATCTGTTTTGGAAGATGGCATGGTCTAGGTGGTTGAAGGATG	3	+
chr1	12072681	12072708	ACTAAATTTCCTGTGCCAGTGACTGCAG	3	+
chr1	12072746	12072768	TTTCCACCCTCCCTGATCTCCAG	3	+
chr1	12072830	12072857	AAGTGGGGGCAGATGCCTGTCACCAAGG	2	+
chr1	12072886	12072909	GTGACAAATCCTGTGTGGCACAAG	3	+
chr1	12072975	12073000	CAGCCCAGCCATCACTCATCTTTGAG	6	+
chr1	12073084	12073111	CCCTCAGTCTGTCCTGTTGTGTGGGGCG	7	+
chr1	12073134	12073161	GACATGCTGTGGGTGGATGTTCCCGGCG	4	+
chr1	12073386	12073413	TATGGCCAAAAGCACTTTAATGCTGCTG	2	+
chr1	12073451	12073477	ACGTGCTGACACAGTGAGTTTTCTCTG	24	+
chr1	12082226	12082246	CACCTCCTGCCCACGGGGCCG	2	+
chr1	12082270	12082303	ATGCCTGTCGAGGGGACCTCCGTGATGTGGCCAG	4	+
chr1	12082932	12082962	AGCTGGCGCCTCAGGCCATACCTGGGCTATG	4	+
chr1	12089121	12089145	CCAGCCTGAGGCCTTCTTCTCCAAG	8	+
chr1	12089914	12089937	CAGGGCCCTGGGACCCTGGCGCAG	4	+
chr1	12091328	12091355	CCTGCTGGGCTGGGACATTTTTCCTCCG	12	+
chr1	12092023	12092046	CCAGAGAGGGAGGACCCTGGGGTG	1	+
chr1	12092048	12092069	AGGGTGAGGGATTCTGTGGAAG	3	+
chr1	12092539	12092561	CGGTGAGTTGGAGGCAAGGTTAG	4	+
chr1	12103344	12103372	CCCCGGCTGGGATGTGAGGAGCGCCTCTG	1	+
chr1	12150961	12150980	TTATTCGGAGATGGGGTCTT	2	+
chr1	12219173	12219200	AATCAAGGGGACTACAACTTTGGCTGGG	7	+
chr1	12265636	12265654	CCATGCAGCAGCAGGGCAG	2	+
chr1	12268358	12268376	CTCCTCCCCCAGAGGGGTG	1	+
chr1	12294292	12294312	ATTTCTAAACACCTTTTCCTG	2	+
chr1	12294343	12294365	CCTGGGTTCTCAATACCTATTTG	4	+
chr1	12304379	12304401	CCTTCACTTAATTGGAGCCCCAG	2	+
chr1	12304650	12304671	TACAAGGATTGTGGAGAATATT	4	+
chr1	12308964	12308983	TGGTAAAACTAATCACAAAG	5	+
chr1	12311240	12311266	TTGACTCTGTGGCCCTTTATGGAAGAG	2	+
chr1	12316524	12316548	TATTCAGCTGGAGACCATTCCCTTG	2	+
chr1	12317056	12317076	CAAATCATGGAATTCCTCAAG	2	+
chr1	12321156	12321178	AGGGACTGTCAGCAGAGCAACAG	1	+
chr1	12324247	12324274	CCATTTCCTTGTCTCTTTTCCTCTCCTG	1	+
chr1	12333074	12333099	ATGGACCGTGCGGCTGGATATTTCTG	2	+
chr1	12336543	12336559	TGGTGTTGAGAGCAATG	1	+
chr1	12336798	12336823	CTTAACTGATGGAGCTACACTGAACG	2	+
chr1	12337511	12337534	CTTCTTTACATTATAACCACTCTG	1	+
chr1	12340152	12340180	ATTTCTTTTTTTATGGGCATGCATGTATG	4	+
chr1	12343371	12343394	TTGTATCAAAGGCCCACCTCTGCG	3	+
chr1	12343565	12343590	TTACAATCGAGTTAACCGGAGCATTG	6	+
chr1	12343741	12343763	CCTCCATGGAGTCTGGACTTCAG	3	+
chr1	12345675	12345698	ATATATCATTTCACTCTACATACG	5	+
chr1	12359365	12359385	CAAATTTGGGGAAGTTGAAAG	6	+
chr1	12359411	12359436	TTTTCCTGGCACCTTTTCCCTACAAG	4	+
chr1	12368401	12368422	ATGAGCTTTGCATTTTTTATTT	8	+
chr1	12380420	12380442	CTCACATTCCCCATGCCACACTG	1	+
chr1	12380450	12380477	ATTTGGTCGGGGTTCCTTTTGCTTTACG	2	+
chr1	12381941	12381982	TTGGTGGGGAATTCTTCTTATCAAAATAGTTCAGGATTGATG	3	+
chr1	12381991	12382013	CAATAGTGAAGATTTCCCACCTG	2	+
chr1	12405544	12405566	ATAAAAATTCATCTTCCTCTACG	3	+
chr1	12408901	12408924	CGGGTGGTCTTTGCAGTGACTATG	3	+
chr1	12419090	12419109	AAAGGGGAAGTCTGGGTCAG	2	+
chr1	12429646	12429666	TTAAAGGGGCAGGGTCCTCTG	2	+
chr1	12443126	12443151	AACAACAATTTATTAATCAAAAAATG	8	+
chr1	12463995	12464018	TCACCTCCAACAAGCTCCCATTGG	2	+
chr1	12516722	12516743	GCTGACAACAGAGGAAATCCTG	3	+
chr1	12539144	12539168	TCCATTCAATAGGGAGGGCATGTAG	2	+
chr1	12546104	12546125	TATGGCAAGAGGCGGAAAAAAG	4	+
chr1	12556434	12556461	CATGGCCTGTGACAATTTTCTGGGGTTG	1	+
chr1	12569900	12569918	TTATTATTAGAGAGGTTGG	2	+
chr1	12627090	12627108	TTCTGGGTTGGGTCAGAGG	1	+
chr1	12673963	12673986	ATGGGGAGTCACCATGTTGGCCAG	1	+
chr1	12687959	12687982	CATGCCTGGCCTATTTCATCTTAG	4	+
chr1	12741354	12741372	CAGGCTTAAGCCATCTTTG	2	+
chr1	13018566	13018588	TAATCCTAGTACTCGGGAGGCTG	1	+
chr1	13853281	13853303	TAGCCCCACTACTCAGGAGGCTG	1	+
chr1	13918755	13918779	ACTGGGTTGTCTTTTCAATTTCTTG	5	+
chr1	13943102	13943127	TTTACCCAAATCCTTCTCCAGCCATG	3	+
chr1	13943709	13943728	ATGGCGGTTGTGCAATTCTG	1	+
chr1	13944289	13944312	CTATCCTTTCTTCCCCCCTCACTG	1	+
chr1	13944317	13944336	AAATAACAGTCCACCCCAAG	4	+
chr1	14027819	14027843	TTGTTTACTCCAGGTTTATTAAAAG	7	+
chr1	14078755	14078779	CGTGCATTTTTGCCATGGGCCAAAG	2	+
chr1	14089773	14089802	GGTATGTGGCTGTTTGGAAAGAGGAAACAG	5	+
chr1	14099608	14099631	AACAAAATCCAAGACATACAACTG	2	+
chr1	14105428	14105455	CATATCCATATATCCACCGTCAATCATG	8	+
chr1	14105497	14105515	ATTAACCGGCGGCGACATG	1	+
chr1	14105545	14105565	AAACCCAGCCAAACACTACAG	3	+
chr1	14105708	14105731	TAGAAGAGAATGGGGAAGTTAAAG	2	+
chr1	14105769	14105789	AACTCATACTAATATGAGACG	3	+
chr1	14106008	14106032	AAATTCAAACTAATAACAACACTAG	3	+
chr1	14106055	14106075	GAGTCTGCTTCGGCAGATTTG	2	+
chr1	14106217	14106244	AGCCCACCTGCACTGCCCAAAATTAAGG	2	+
chr1	14106260	14106278	ACCCCATGGTCCCCTCTTG	1	+
chr1	14106361	14106385	CTCAAACAACTTCTTCAAACCCAAG	8	+
chr1	14106386	14106412	ATAAACTAACTCCTGCAGGGATTTCAG	6	+
chr1	14106587	14106616	CCGGGCTGACTTCCAAAAAATCCAAATTAG	15	+
chr1	14106638	14106658	CATGGAGTTTGTCTGGGAGAG	1	+
chr1	14106747	14106773	CAACCAGCAGCCACTGGATTTATCCAG	3	+
chr1	14106797	14106821	GTACAGGCAAGACTCCAGTCCAGTG	3	+
chr1	14106974	14106997	AATATAATGGCATCGATTTACCTG	2	+
chr1	14107556	14107581	ATAATCTGGAGGCTTCTCTCCCCATG	7	+
chr1	14107582	14107606	ATATCTTTCAAACAGGAGGAATTAG	8	+
chr1	14107709	14107732	AATCACCTTTTCTTTCCATTAAAG	14	+
chr1	14107733	14107759	ATCTAACCAAACATTTATCTATTCATG	18	+
chr1	14108004	14108025	CAAGGCCCATGTAGAGCATATG	3	+
chr1	14108147	14108169	ATGTTCGATTGGGCCTCAATCAG	2	+
chr1	14108181	14108202	CTTTAAACCACCTCCATTTCAG	2	+
chr1	14108274	14108301	TTTCACTACCGCCATTCGCTGCACAAAG	3	+
chr1	14108329	14108349	GAGTTGCACAAACATATCCTG	2	+
chr1	14108422	14108449	CAACCCAAAAATGGCGTGGTGGTTTTAG	3	+
chr1	14108468	14108495	CCTTCCGACGAATGGGACAGCCCAAAAG	1	+
chr1	14108596	14108619	AAAAACAAATCTGCAAAGCAGAAG	6	+
chr1	14108868	14108885	CATGCAGACTCCGTTGGG	1	+
chr1	14109199	14109220	TTCAATATAAAATCTAGAGAGC	4	+
chr1	14109232	14109255	CCAGTCACCCGGAGCCTTCAGCTG	1	+
chr1	14109409	14109436	TTTTTTTTTTTTTTTTCCCCACTTAAAG	2	+
chr1	14109509	14109536	TCTAATTTCAGACTTAGGACTCACAAAG	1	+
chr1	14109620	14109643	CAATCCTCTCAAACTTCCTTTATG	8	+
chr1	14110611	14110634	TTAAATATTTAGTTGCCATAGGTC	1	+
chr1	14111125	14111147	ACTAAAGGGCCTTAAAAATCATG	8	+
chr1	14111932	14111959	CCACTTTCGGATTCCACAGTTTTTCAAG	4	+
chr1	14113142	14113163	ACTCAAAAATCCTAACATTCAG	2	+
chr1	14113432	14113455	ATTTGGATGCACTCATTTAAAACG	1	+
chr1	14113701	14113725	TAATTTATAACTATTATATTATCAG	3	+
chr1	14113758	14113778	CATCCCAGGCCTGTACAGATG	1	+
chr1	14114275	14114297	CTTTTTGGAGAGTGCTATAAAAG	4	+
chr1	14114490	14114516	CTATTGCTGCAAACACTTAATAACTAG	5	+
chr1	14118942	14118971	ATTTAAAACTCATGGATTCAATTTTCCTTG	2	+
chr1	14127441	14127466	AGGGGGCAGGTGACCCGCTCAGGCTG	1	+
chr1	14138542	14138563	CTTGGGCCACTTTTGCACTGGG	1	+
chr1	14145212	14145235	TTCTGGCTTGGCTTTATTCCTCTG	3	+
chr1	14148660	14148678	ATGTACCCACGTGCACCAG	1	+
chr1	14148764	14148791	CACCATACGTGTCCTCTAGACACATATG	2	+
chr1	14149440	14149460	ATGGGCGGCTGTCACATTCTG	4	+
chr1	14149465	14149485	TTCATCTGGGTGCCAGCTCTG	1	+
chr1	14149707	14149729	CAGGGAGTACCGACCTATCCCAG	2	+
chr1	14149860	14149887	AAGGGGGCCGACTCCACGCTGTCCTTTG	1	+
chr1	14150013	14150041	TCTTTTGCCATTATGGGGACTTTGGTTTG	3	+
chr1	14150746	14150765	TTCTCAGCTCCAATTTCAAG	1	+
chr1	14150805	14150831	ATGAGCACGGTTTGTCACACGATAAAG	3	+
chr1	14150834	14150857	ATTTTTTTTTTCAGGGCTACTACG	4	+
chr1	14150960	14150986	TTATTTAATGAGTCAGTCAATCGGCTG	2	+
chr1	14151085	14151106	TTTCCCACCCAGCTAAAAACCG	1	+
chr1	14151176	14151204	AAGTGCTGTGGCTGTTCCTTATCCTAATG	7	+
chr1	14151298	14151319	CACGAACCCCAAACCTGGCAAG	1	+
chr1	14151439	14151461	TCCAATCATGAAAAGGGGGGATG	1	+
chr1	14233979	14234000	TGTGTATGAGGCTGTGTGTGTG	1	+
chr1	14290241	14290264	TTTCTGCTGTGGTCTGTGTGTGTG	3	+
chr1	14334166	14334185	AAATCACTAGCAGCATCAAG	2	+
chr1	14434680	14434700	TTACATCTTATTCACCTTCAG	1	+
chr1	14512040	14512056	CAAAACTATCAAATCAG	1	+
chr1	14851039	14851058	TTTAAAAATAAACAATATTT	1	+
chr1	14865385	14865403	TACATGGAATGGGGTCCTG	2	+
chr1	14880073	14880089	ACGTGGCTGGACCAGGG	1	+
chr1	14928243	14928264	TTCAATGGGCCCAGACCCTAAG	2	+
chr1	14961129	14961157	AACATCCTGTTTATGTGGCTCCTGGACAG	4	+
chr1	15040748	15040773	ACAAATCCCTTCTCAAGAGGCATCTG	4	+
chr1	15223986	15224004	TCAATACTTAACATTTTAG	1	+
chr1	15241979	15242005	GATTCCCAGAGCCAAGGGTCCCACTTG	2	+
chr1	15256371	15256393	TGGGGACTCCAGGCTTTCTCTCG	1	+
chr1	15265656	15265682	ACAGGGTTTCACCATGGGGCCAGGCTG	4	+
chr1	15272571	15272593	CCAGGGTCAAACAACTACCCAAG	2	+
chr1	15287245	15287268	ATGTTGGCGAAGGACCTGGAGGAG	4	+
chr1	15289086	15289110	CAAGTGCTGCTGGGCTCAGGCTGTG	2	+
chr1	15289262	15289287	ATTCTCACCCCTATGTGCTCTTCTGG	3	+
chr1	15289607	15289633	CAATCTTTACTAACTCTGTGCTGTAAG	5	+
chr1	15290755	15290781	TTTCTTATAATTGGGACTAATAAACAG	10	+
chr1	15370596	15370616	CGCTCCCAGCTGGACCTCAAG	1	+
chr1	15392337	15392358	TGTGGGCGTGTGTGCAAGCGAG	2	+
chr1	15393194	15393215	ACTTGTCTGTTCTGTTACCATG	2	+
chr1	15393390	15393415	CCTTTCTCTATATATTTATTTATCTG	1	+
chr1	15394121	15394141	TATCTCTATCAGAAGGCATAG	2	+
chr1	15470345	15470365	CTTCCTCAGGTGACCCCACTG	1	+
chr1	15486765	15486788	ATTTTATTTTATTTATTTCTTTTG	7	+
chr1	15490920	15490947	CGTGACTGGACTGGGCCTTTGGGTTTTG	6	+
chr1	15546019	15546039	CCAGCCCTGGGAACCCCCCTG	1	+
chr1	15546393	15546418	AGGAGTGACTTTGTTGCCCCACACAG	6	+
chr1	15546565	15546593	TTCCTCGCGGCTGGTTTAGATTGTGGTTG	2	+
chr1	15546625	15546651	TCAAAAAGGAAACAAGTTTTGTGTTTG	3	+
chr1	15546826	15546854	TAATAGTCTTCAATGGTACACTTAACTAG	1	+
chr1	15547622	15547649	AATGGAGACCTCTGGGGTCAGGATCTTG	4	+
chr1	15551195	15551212	ACCATGCTGCATATTCTG	1	+
chr1	15563139	15563158	ACCATTATACAGAGATTCTG	4	+
chr1	15563221	15563243	ATGACATCACTTGAGCCCTGCAG	2	+
chr1	15629162	15629185	CCAAGATAGCACCACTGCACTCAG	4	+
chr1	15656007	15656026	CTCGGGATCCTGCCCTCCAG	2	+
chr1	15670309	15670328	ACTTCCTTTTTTCTTCTCTG	1	+
chr1	15672369	15672386	CCACCAGCATCCTAAAAG	1	+
chr1	15736452	15736476	TGCCGCGCGGGCCACCATGGCCACG	1	+
chr1	15736487	15736512	CCACCAAGCTGAGCCGGCGGCTGCAG	1	+
chr1	15752368	15752395	TATGATGCCGGGCGGGACGGCTTCATCG	1	+
chr1	15752396	15752418	ACCTGATGGAGCTAAAACTCATG	3	+
chr1	15753644	15753666	AGTTCCTCCTGATCTTCCGCAAG	5	+
chr1	15753727	15753754	ATCGACGTCTCCAGTGAGGGTGTCAAGG	1	+
chr1	15755090	15755111	TCCAGGCCATCAACGTGTCCAG	2	+
chr1	15755275	15755302	CGCATGGGAGGCCGAGCCTGAATCCTTG	2	+
chr1	15755348	15755373	AATGGAGCAAGTTCAGGGGTCTTATG	5	+
chr1	15755421	15755442	CCACACCGGCGCTGGCTCCCTG	2	+
chr1	15755559	15755588	TGCCTGCCGCCTGCCCTCCACACATCCCTG	2	+
chr1	15755656	15755683	CCCTTCCCAGGCTGGGAGACGGCAGAAG	1	+
chr1	15755690	15755709	AATCAGGGCTGCCCCCACAG	2	+
chr1	15755712	15755740	TGGGACCCAAGGGGCTAATTGGAGGCACG	6	+
chr1	15755813	15755836	CTTCTGTTCTGGTGAAGGGACCCG	3	+
chr1	15756070	15756099	AATTGGCACCTTCCTAGGGAAGGAGACGAG	5	+
chr1	15756374	15756396	CGTGTGCCTGTGTGTGGTGTCTG	1	+
chr1	15756601	15756653	AAATTAGGAGGCACCGAGCCCAGCGCAGCAGCCTCGGACCCGGATTGCGTTTG	5	+
chr1	15756654	15756676	CCTTAGCGGATATGTTTATACAG	2	+
chr1	15756692	15756711	TTTTTTCTTTGGGCTTTTTG	1	+
chr1	15855649	15855673	GTTCTGATCCTGCAAATTCTGTCTG	1	+
chr1	15870992	15871013	AAAATCTCCTTCTTCCACAATG	1	+
chr1	15890525	15890547	CTATCTCGACCAGCTGCGTAAAG	4	+
chr1	15893614	15893637	TTGTGGAGGTAACTGAACTCACAG	8	+
chr1	15894439	15894468	AAATACTTCTGCCTCTTCAAGCCCCAAAAG	6	+
chr1	15894534	15894562	ATCTCGAGGGAAACCTTCCTGTGGCCTTG	1	+
chr1	15894564	15894590	ATCCAGGCCCATCAAAGGAAAGTTGAG	2	+
chr1	15894611	15894636	AACGCCTGCTGGAGGGCTCCTTACAG	2	+
chr1	15895513	15895532	ATATTAGGAGCCATAACTTG	6	+
chr1	15895617	15895644	AGTCAGGCTTAAGGAATCTCTTCAATAG	7	+
chr1	15895805	15895834	GCTTACTTTCCACTTCTGGGCTGTATTTTG	3	+
chr1	15895974	15896001	CATACCTTTTATTTTTCAGGGCAGAATG	1	+
chr1	15896838	15896863	TTTCTGAAAACCAAAAACTCTCCAAG	7	+
chr1	15896972	15896998	CTGGGATTATCAATATGAGCCACCATG	4	+
chr1	15897762	15897786	CCATCATTACATAAATATTTTTCTG	4	+
chr1	15900128	15900149	TCTTGAAGAGCACAAGACTCAG	1	+
chr1	15906310	15906327	CTCATCTTCCAAAAACAG	3	+
chr1	15944181	15944210	TACTGTGTGCGGAGGGACCTCTCCGAGGTG	3	+
chr1	15944230	15944257	ACGCCGACTTCGAGCTGCACAACTTCCG	1	+
chr1	15944262	15944289	CTGTGCGAGCTCGAGTCTGGCATCCCCG	15	+
chr1	15948592	15948614	ATGGGATCTCGCTCTCGCCCAGG	2	+
chr1	15953007	15953028	ACGGGAAGGACTGTGGGTTTTG	2	+
chr1	15956846	15956874	ATAGCTGTGCCTGGCACATCAAGTCCCCG	5	+
chr1	15956885	15956907	CCACCAGGAACACAGCAGTCCCA	1	+
chr1	15956949	15956974	ACAATCCAGCCTTGCTCCGAGATATG	6	+
chr1	15956981	15957004	GCCAACCCGCATGAGCTGTCCTTG	3	+
chr1	15958792	15958822	CCGGGCACGGTGGATCACCTGAGGTCAGGAG	3	+
chr1	15960104	15960127	ATTTCCCAGACTGCAGGTTATCTG	2	+
chr1	15964827	15964866	ACAATAGCTATGGAAGAGGCTCCGGAAAGTTTTGGCCAAG	12	+
chr1	15970028	15970047	ACTATCATGAGCCAAGCTTG	2	+
chr1	15970061	15970083	AACATAATGAGACTGGTGGACCG	2	+
chr1	15970124	15970145	ATTATTGGAAGGGTACATCTAG	2	+
chr1	15978352	15978390	AATTAGCAGAAGCCCTTCAAAAATCAGCAGAGGATGCAG	12	+
chr1	15978404	15978431	CCAAACTCTTCAATACTTGTTATTGATG	5	+
chr1	15983572	15983594	CATACAACTACCTGGAGTTATAG	7	+
chr1	15984127	15984151	TTTATAACTAACACACAAATACCAG	4	+
chr1	15986461	15986486	TCTCTGCTTCAGTCTGCCCTATCAAG	3	+
chr1	15986527	15986552	CTTTGAAGGCTTCAGCTGAATTCCAG	2	+
chr1	15986599	15986622	ATCATGCTTCCTCAGCAGACCATG	8	+
chr1	15986687	15986746	TAATCTGGAGAAATCTGCTGAAAGAAGCACCCAGGGCCTCAAATTTCATCTCCATACAAG	13	+
chr1	15986799	15986825	TTTCTAGGTGAAAAGGATTGGCATCCA	4	+
chr1	15986898	15986919	GCACAACAAAAAGCTTCACATG	1	+
chr1	15986936	15986961	TAACATAGGGGACCTTGAGCTTCCTG	3	+
chr1	15987067	15987088	CATCTTCAGAATGCAGTGGCTG	2	+
chr1	15987118	15987138	ATACAGCTCAACAGTCCCTAG	3	+
chr1	15987147	15987167	CTTAATTCAACAGGCAGGCAG	2	+
chr1	15987199	15987221	ATCTCACTTTAGATAATCCCTTG	5	+
chr1	15987337	15987361	AATATGGCCATTACTCCTCTCCAAG	2	+
chr1	15987368	15987387	TGGCAGTTGTCAGCCTTCTG	2	+
chr1	15987472	15987495	CTTCAGAAAATACATCTGAAGAAG	2	+
chr1	15987557	15987584	ATGGACCCAAAATGAGCATCTTACCCAG	3	+
chr1	15987705	15987729	AGTCTAGGTGATGGCCTGTCAACCG	8	+
chr1	15987742	15987770	TCCCCAAATCTAGGGAATCCATAAATAAG	3	+
chr1	15987814	15987834	TACACTGCACCTTAGGTGTAG	3	+
chr1	15987856	15987881	CAGGTGAGGAGGATGCACTCAATCAG	6	+
chr1	15987982	15988017	AAAATGTCTGTCCTGATGCTTCGAGGCCATTACTTG	11	+
chr1	15988146	15988173	CATCGAGTTGGTGGGAATGCAGACCTTG	9	+
chr1	15988237	15988264	ACCGTTCTCCATTCCCTTTAAACAAAAG	7	+
chr1	15988286	15988313	CACACATACACACTCACCACATATACAG	6	+
chr1	15988447	15988489	TATTGGCAGTATGTGCATACAGAAGCTTTTTATTCTCATTAAG	10	+
chr1	15988640	15988669	CTGATGGCAAGGTATGGTTTGCTGGCTCAG	6	+
chr1	15988733	15988757	TATCATGATTCATTAATTATAACAG	5	+
chr1	15988793	15988836	TGGTATGTTTTTATTTGTGTGCTTAGGATTTGACATTTTAATAG	8	+
chr1	15988851	15988871	TTTAAATCTTGGGCTACTTTG	4	+
chr1	15988874	15988892	CATCACAGGCTGCTGCATG	1	+
chr1	15988963	15988981	CTACCCAGATTCTTAAAAG	1	+
chr1	15989088	15989108	ATAACACCTCAACCCTTAATG	3	+
chr1	15989153	15989177	CTTATTTCCTTTCTAGACTCTTCTG	3	+
chr1	15989351	15989377	TTTTCCATCCTTTTCTTTCCTCAGGAG	9	+
chr1	15989411	15989478	TTTACCATGTCAAGTTAGAGTGGGGCATAATATATAGATGTATTTATTGTGGCCTTTTTTTATATAAG	7	+
chr1	15989546	15989584	ATAATTCTTTCCTGGCAAACTGCTCTTTTGGGTACCTAG	7	+
chr1	15989768	15989813	TCATTGAGCACAATCAAAATGGAGGCTCATATCTCAGGAGTTTTTG	10	+
chr1	15989814	15989837	AAATTTTAATTTAGGGGCACTTAG	29	+
chr1	15989908	15989934	ACTTTAGTGATGGGATGGCGTGTCACG	5	+
chr1	15990062	15990087	CTGCACATTGTAGACCCTTTCACCTG	4	+
chr1	15990163	15990188	TAATTAAATAGTTGGTGCTATGATTG	6	+
chr1	15990225	15990253	TTTGCTTTATGGGTGGTGGTTTGGGAATG	19	+
chr1	15990254	15990289	TATTCTAAGCTTATAAATCTTTGGAACCACGGGGTG	7	+
chr1	15990315	15990335	ACAATAGACTCCCTCCTAAAG	5	+
chr1	15990358	15990404	AACCTTGGCACACAATTCAGTGTGGATATTTGGGAAACAGTTCCAAG	5	+
chr1	15990408	15990432	AATATATAATATCAGTCGGGAAAAG	12	+
chr1	15990505	15990526	AATTCCTGTTAGGAATACTCTG	1	+
chr1	15990704	15990727	CCCATCATTTTTATAAAAATAAAG	4	+
chr1	15990972	15991004	ATGACTTAAATTTAGCAGCTCTAGAATGCAAAG	4	+
chr1	15991213	15991236	ACTTAACTACAAGGGCGGTCTCTG	1	+
chr1	15991376	15991396	AATTATTTCCACTCATACCTG	2	+
chr1	15991436	15991462	TTGGGCTTCAGCTATTAACACATAAAG	2	+
chr1	15991856	15991880	TTCTAGAGCTCCCTGTCTTCATATG	4	+
chr1	15991881	15991905	TACTAAAGGGAGACACAACCCTATG	3	+
chr1	15991921	15991946	CATGTCTCTAGCAAGAGGGTACATAG	5	+
chr1	15992089	15992112	TGTGTAAGCTAGCATATACATATG	3	+
chr1	15992130	15992152	TTAATTTTATATGGATTTAAAAG	5	+
chr1	15992153	15992174	CAAGCAATTTTTATATCTACAG	3	+
chr1	15992287	15992311	CCTTTTCCTACCTGTTTGCCACCTG	7	+
chr1	15992336	15992358	AACTGCTGCATATTTCAAACCTG	3	+
chr1	15992396	15992439	ATTATGCATTCTACTGTTCTCTAGCACAAGTACTCACCAAAAAG	15	+
chr1	15992440	15992461	CCAAATTTCCCCTTTGGAGTTG	4	+
chr1	15992465	15992491	ACTTAGTGTAGTCTGTGGCTGACCTAG	2	+
chr1	15992514	15992536	TTTCCCTTCCTAGAAGATGAATG	2	+
chr1	15992549	15992572	TTAGGAGGTAGAGAAAATAAAAAT	5	+
chr1	15992595	15992627	CTAATTACTCTTAACAACAAATTAAATTCAAAG	14	+
chr1	15992786	15992820	CATCAAATTTTGGTGGGGAATGAGAGGAGTATTAG	16	+
chr1	15992887	15992925	ACTGAGTTGATTCACAGTTATCCTGCATCAGACCATTAG	3	+
chr1	15992943	15992961	ATTATAATAGGGATTTTTG	2	+
chr1	15993062	15993084	AAAGGAAATTGGTACTCTTGAAG	2	+
chr1	15993091	15993118	CAACATGAGTCTTTGAACAAGAATTCCT	3	+
chr1	15993160	15993203	CCAGGCACAGGTGAACTCTGGGGATTCAGGGGTAACTAAAACAG	32	+
chr1	15993227	15993248	CTTTCAGTCTAGAAGGGAGACG	2	+
chr1	15993790	15993814	AAATCCATTTACAATGCTGGAGGAG	10	+
chr1	15993985	15994013	ACCATCTGGGCTAGCACGACTTAGCAGAG	6	+
chr1	15994016	15994040	TTCTGCAGGATGTGCTATTTTAAAG	1	+
chr1	15994086	15994124	TAATCAGCGATGGCTGGGATTGGTGGACAGGATTGACAG	7	+
chr1	15994163	15994190	CTTCATCAAAGGGACATTTTTTAACCTG	15	+
chr1	15994191	15994213	TTATTTTAAATGCCACATATATG	7	+
chr1	15994322	15994349	ATTGGTAATCTAGACCCTCTGGAGGCTG	2	+
chr1	15994383	15994402	TTTTAGGGCACTATCTTCTG	1	+
chr1	15994578	15994599	CTAATTTGGGGAGGGGGGCATG	10	+
chr1	15994983	15995009	TTCATTTTTATTTCAAATCTCTTCATG	7	+
chr1	15995015	15995040	TTGGGCTAATGGACTTTGCACTCAAG	6	+
chr1	15995101	15995130	TCCTTTCTTTTCCTTCTTTATATGTTCTTG	9	+
chr1	15995143	15995167	TATTGCAAGATTTTCTGACTTTAAG	3	+
chr1	15995168	15995201	CTTTGAGACTACTGCATCTTAAAAGAAGAACTAG	8	+
chr1	15995264	15995287	TTGGGAAAACTCTGAGAACTTAAG	5	+
chr1	15995303	15995324	AATCCCAAAATTGGTGGCATTG	3	+
chr1	15995327	15995351	CCATTCGTTTAGGGGCTGAACATAG	6	+
chr1	16011003	16011029	CGGGGCGGCGGCGGCGGTGGCGGTGGC	1	+
chr1	16042755	16042778	TGAGGATGAGATCCCTGCCATCCG	3	+
chr1	16046320	16046339	TCCACGGCTCAGACAGTCTG	3	+
chr1	16046340	16046361	TCCCTCAACTCTTTCAACTCCG	1	+
chr1	16053597	16053618	AAATGTGCCAAGCAGGGGGACG	1	+
chr1	16053664	16053686	ACACTATGCTTGCCTCCCCCCAG	1	+
chr1	16053868	16053897	ACCAGTCCTTTCGGACCGGCTCTCCCGGGG	2	+
chr1	16053965	16053990	CTTTACCGTCGAGAGTCCAAGCACTG	3	+
chr1	16054571	16054598	CAGAGTAGACAACAATCACCTGCTCCTG	1	+
chr1	16055645	16055669	AAGCAGTTTCTGCTGGACACGGCTG	3	+
chr1	16056303	16056322	CTTCTTTGAAGTCAGCCATG	2	+
chr1	16058446	16058471	TCATTCTCTCCGACCGGCCCTGCCTG	1	+
chr1	16058499	16058524	ATGGCCGAGTGGATGCAGCATCTCTG	2	+
chr1	16058952	16058977	CTCTTTGGGCACAGCCAAGCTGGGCG	4	+
chr1	16058978	16059003	ACATCAGCGCCGTCTCCACCGAGCCG	3	+
chr1	16059131	16059157	CTCCTCCCGCCCTGGGTCATCTACCTG	1	+
chr1	16060358	16060378	CTCATCCACAGCGCCTGGCAG	1	+
chr1	16060416	16060434	ACCCCTGGTGCTGAGGCAG	1	+
chr1	16061077	16061098	GGGGTGGATGGGGGGCTTGGAG	2	+
chr1	16063241	16063262	TTTCTACTGCTACAGCCTGGCG	1	+
chr1	16066656	16066678	CTTTCTCTCTGTGTCTGCACATG	3	+
chr1	16098052	16098073	TTATGAAGCTGCATTCTCCTTG	3	+
chr1	16104824	16104854	CTGAGATGGGTGGATTACTTGAGCTCACGAG	1	+
chr1	16143661	16143689	ATATTTAGTAGAGACGGGGGTTCACCATG	3	+
chr1	16163925	16163949	CACATCGGGGGCTCTTAGAGGCCAG	2	+
chr1	16170428	16170452	TTTTTCCATCTGAGCTTTCATTACG	3	+
chr1	16174342	16174369	TGTGGTGGCGGCAGAGCTGAGCTGCGAG	1	+
chr1	16174403	16174426	TCTCTGCACGGGGGGGAGCCGGAG	1	+
chr1	16174567	16174620	TCCGGGAAACCAGGCATCTCTGGGTGGGCAACTTACCCGAGAACGTGCGGGAAG	13	+
chr1	16176636	16176657	ACCCACTTTATGTGGGAATCAG	4	+
chr1	16180699	16180723	ATATATTCATTAAATTGGGCTCCTG	2	+
chr1	16181462	16181488	CTCTATAAAATCCTAACTTAAATTTAG	4	+
chr1	16199136	16199154	ATACAGATATTTTCCCCAG	1	+
chr1	16199350	16199369	GGGATCTGAAGGAGGAGTGG	1	+
chr1	16199374	16199400	CTTTGTGGATTTTGTGGACATCAAAAG	5	+
chr1	16199412	16199434	CTCACAACTCGGTCAACAAAATG	4	+
chr1	16199487	16199504	CTGCTCGGGGATTGGATG	1	+
chr1	16199541	16199570	CTGGGTTCAGAGGAGGTGGTGGAGGGCCTG	6	+
chr1	16199571	16199597	CTTATGGTCCCCCACCGTCACTTCATG	10	+
chr1	16199637	16199657	TTCCAAGGTTTCTGTAGGCAG	4	+
chr1	16199666	16199687	TATTTGATATGGTGAGAAACAG	2	+
chr1	16199715	16199740	ATTTAAAGTTTTGGGCATTCTCAATG	3	+
chr1	16199878	16199898	CTTCATTTTTGGAGTTACCTG	2	+
chr1	16199907	16199927	AATTACTTATTCCTTCTCTTG	1	+
chr1	16199975	16199999	CTATTTGGCTTTTGTGTTCATACTA	4	+
chr1	16200056	16200079	CCTCTCCATTTTCACTACATAAAG	7	+
chr1	16200141	16200165	ATTCTACAAACAATACTTTAACATG	7	+
chr1	16200265	16200287	AATGGGGAAAAATTAAAATGATG	7	+
chr1	16200336	16200355	ATATATGGGATGTCTTGCTG	2	+
chr1	16200356	16200376	TCAAGATTCCACTAGCCCAGG	1	+
chr1	16200385	16200405	ATTACTATATCATTTCTTAAG	2	+
chr1	16200484	16200506	ACTGGGCTGGATGGCTACAAAAG	2	+
chr1	16200584	16200612	ATTCATACTTAGGGCTGGAAATATTTATG	11	+
chr1	16200649	16200694	AAAGAAGTCTGGGGGTTTGAGAGTTACAGTTTGTCTGGGACTACTT	12	+
chr1	16200805	16200829	AGGGGCCAAAATTGGGGAAGTTATG	12	+
chr1	16202702	16202725	CAGATAACAGGGAGCGTGCTTATG	9	+
chr1	16202821	16202845	ACTTTACAACATGGGCTCTATTACG	7	+
chr1	16202846	16202884	CTTCTCGGAGTCGAAGTCCAAATCGCTTTGATGCTCATG	9	+
chr1	16202993	16203039	AGCGGAATTACCAGCACAGCAGGAGTCGGTCACCACATTCATCCCAG	5	+
chr1	16203045	16203070	AAATCAGTCTCCTCAGAGACTGGCTA	6	+
chr1	16203150	16203169	CAGCAGTAGTACCAGCAGTG	1	+
chr1	16204170	16204188	GTATAGATTATCCTTTAAG	3	+
chr1	16205001	16205026	CTCTTAACTTCTTTTGATTTTATTTG	1	+
chr1	16205181	16205205	CATTCCACTGGATCAAAACTTATTG	4	+
chr1	16206023	16206049	CCTGGGGAGTAAATTACAATAAAAAAG	1	+
chr1	16206112	16206136	TTATATACCAAAGGCTACAACCTAG	3	+
chr1	16207854	16207874	GTGACTTATCCATAATCTCTG	2	+
chr1	16213402	16213430	AATTAAAATAGGTTTTGGTGGCAAAGTTG	6	+
chr1	16219990	16220012	TCATTTATAAATAAACAAAAAAG	2	+
chr1	16222071	16222088	ATCAACATAATCCTTTTG	1	+
chr1	16222472	16222494	CCCGGCCTATACTTAATCTTTTG	1	+
chr1	16224367	16224389	TTTCAATAACTTTGGCTCTAAAG	1	+
chr1	16226362	16226386	AGAGAGAGTGTCACTGTCACCCAGG	3	+
chr1	16227107	16227133	TTTACATTTTTTTCTTACAATTCAAAG	8	+
chr1	16230164	16230185	TTATGAAAAGACTGGGGTCTTG	3	+
chr1	16232500	16232527	TACTTTATGATTATTGCCATTGACTAAG	6	+
chr1	16232870	16232900	TTTATTTTCCTACATTTCAAACCACTATCAG	5	+
chr1	16235942	16235964	CATCAAGGTCCAGAATCTTCCAG	3	+
chr1	16237596	16237625	ATACAAGCCTTAAAGATGGCCTTTTCCATG	2	+
chr1	16237647	16237676	TAACTTCAGTGCAGATACATGGAACTTCAG	3	+
chr1	16237685	16237712	TATGGTCTGGTATTCTTTCGGCAGCAAG	5	+
chr1	16237733	16237761	ACTGCATCAAAAGGAAAACTTTTCTTTGG	16	+
chr1	16242671	16242692	AATTTCACCCCAAAGCAACAAG	1	+
chr1	16242693	16242736	AACTCTCTTTATTGGCAACCTTGAAAAAACCACTACTTACCATG	7	+
chr1	16245422	16245478	ATATTGACATTAAGAAAGTAAATGGAGTTCCTCAGTATGCGTTTCTGCAATACTGTG	8	+
chr1	16245525	16245546	TCTTGGAAATAATCGCCTCAAG	5	+
chr1	16245920	16245944	CCTACAAACTGCGTGTGGCTAGATG	2	+
chr1	16245966	16246004	ATCAGTATTTAACACGACATTTCTGCCGATATGGGCCTG	3	+
chr1	16247388	16247410	CATGGCCCTGGTTCTCTACAATG	10	+
chr1	16247458	16247478	ATCGGTGGGAATAAAATTAAG	2	+
chr1	16248499	16248517	TTTCACTCCTTCACAATTG	3	+
chr1	16248775	16248801	CTTTTTATCACTGCATGGAGAAATCTG	5	+
chr1	16248803	16248825	TCAAGACATCAGAGACTTTTATG	6	+
chr1	16251576	16251601	CACAGGGCTTTCCCATTTTCCAATAG	3	+
chr1	16254595	16254637	AAGGGCATCCTACGACTATAACCAAGATCGTACATATTATGAG	21	+
chr1	16254642	16254750	TTCGAACTCCAGGCACTTATCCTGAGGATTCCAGGCGGGACTATCCAGCTCGAGGGAGAGAGTTTTATTCAGAATGGGAAACTTACCAAGGAGACTACTATGAATCACG	65	+
chr1	16254761	16254800	GATCCTCGGGAATACAGGGATTACAGGAATGATCCTTATG	20	+
chr1	16254807	16254828	ATATTAGGGAATATAGTTACAG	1	+
chr1	16254984	16255008	ATTCTGAGAGGAGGCTTTACAGCCG	3	+
chr1	16255073	16255100	TCTCGTTTGGAGCGCTATACAAAAAATG	3	+
chr1	16255207	16255237	CAAAGGAAAGGTTCACTCCCCTAGTTCTCAG	9	+
chr1	16255286	16255306	CCCAGGAGTTGTAATAAACTG	2	+
chr1	16255399	16255421	AAAGGTCATTGACCACACTCCTG	3	+
chr1	16255458	16255480	TCAAATCTTCTGCCCTGGACCAG	6	+
chr1	16255499	16255531	ACGGAGCCTGCAAAATCTGACTTGTCTAAACTG	18	+
chr1	16255576	16255613	CCATGTTGAAGTGGTGGAGAAGGAAGGCAGGCTTAAAG	3	+
chr1	16255631	16255656	CCTGAGCAGCCTGCAGATGGGGTAAG	8	+
chr1	16255688	16255726	AAAAGGCGCTTTGCAGATTCCAATTTAAAAGCAGAAAAG	13	+
chr1	16255760	16255789	ATGGAGGATGCTCGCGTGCTTTCAAAAAAG	3	+
chr1	16255815	16255845	TCATTCTGCTGAGGGAAGGAGAGGCTGAAAG	12	+
chr1	16255878	16255928	AATCTAAAAAAATCAAACTGGACAGACTTAATACTGTTGCCAGCCCCAAAG	41	+
chr1	16255929	16255991	ACTGTCAGGAGCTTGCCAGTATTTCTGTTGGGTCTGGCTCAAGGCCCAGCTCAGACCTACAAG	54	+
chr1	16256014	16256033	TGAATCTGTGGAAAATCAAG	1	+
chr1	16256072	16256108	CTCAAACAGCTGCAGGTATTAGATGATCAAGGACCAG	8	+
chr1	16256173	16256204	CCAAGAGAAATCACATTCAGTAAATACTGAAG	94	+
chr1	16256216	16256275	ATTGACATCGATCACACGCAGAGTTACCGAAAACAAATGGAACAGAGTCGTAGGAAACAG	12	+
chr1	16256287	16256327	GGAAATAGCCAAGTCTGAGAAGTTTGGCAGTCCTAAAAAAG	7	+
chr1	16256371	16256393	CAAACCCCCTCAAGATGTCACTG	3	+
chr1	16256394	16256416	ATGACTCTCCTCCTAGCAAAAAG	5	+
chr1	16256417	16256441	AAAAGGATGGATCATGTCGATTTTG	22	+
chr1	16256442	16256463	ATATCTGCACCAAGCGAGAACG	3	+
chr1	16256526	16256546	TCCGACATGGTTCCTTCCATG	14	+
chr1	16256550	16256585	ATGAGGATCCCATAGGCTCCCCTAGGCTACTGTCAG	13	+
chr1	16256586	16256606	TAAAAGGGTCTCCTAAAGTAG	4	+
chr1	16256610	16256639	AAAAAGTCCTCCCCTATTCTAACATAACAG	6	+
chr1	16256651	16256672	TCTTTAAAATTTAATCCTTATG	4	+
chr1	16256673	16256692	ATTCTAGCAGGAGAGAACAG	9	+
chr1	16256693	16256723	ATGGCAGATATGGCCAAAATAAAACTATCTG	9	+
chr1	16256742	16256764	AACTAAATCGTTGGGACTCTCAG	20	+
chr1	16256785	16256808	ATTTGATGTGAGTTTCCCAAACAG	17	+
chr1	16256895	16256918	AACACAAATCCCACTCACCCAGAG	2	+
chr1	16256973	16257014	ACAAGCTACGTGAGCGAGATGAAAGACTCTCTAGTTCTTTAG	6	+
chr1	16257015	16257038	AAAGGAACAAATTTTACTCTTTTG	6	+
chr1	16257050	16257071	ACAATCACACCAGACACTAAAG	1	+
chr1	16257087	16257108	CTAAATCCCTCTCTTCATCTCG	5	+
chr1	16257171	16257220	ATAAAGAAAAGGTTGACTCTGCTCCAAGACCTATTCCATCCTGGTACATG	8	+
chr1	16257239	16257259	ACTGATTCAGAAGGGAAAATG	2	+
chr1	16257264	16257296	ATAAGAAAGAGGACCATAAAGAAGAAGAGCAAG	6	+
chr1	16257324	16257344	TTTTACACAGCTCAATCTTTG	3	+
chr1	16257368	16257389	CATCTAGAGAGAAAAGAGGAAG	3	+
chr1	16257396	16257438	ACTTCATTTCTGGTAGGATCTATGGGAAGCAGACATCTGAGGG	31	+
chr1	16257441	16257467	CAAACAGCACAACTGATTCCATTCAAG	7	+
chr1	16257493	16257514	ATTTATGGAGCTCACACGGATG	5	+
chr1	16257578	16257617	AATCATCCCAAGACCCCAGAATCTGCTCCTGAGAATAAAG	16	+
chr1	16257629	16257657	AAAACTCCACCTTCCGTTGGGCCTCCAAG	14	+
chr1	16257693	16257721	CACTAGAGAAGACCACTGGTGACAAAACG	2	+
chr1	16257756	16257784	TGGAGCCAGCTACCGTCTCAGAAGAAGCA	5	+
chr1	16257792	16257826	CATCTGAACCTGCTCCTGCCCCTGTGGAACAGCTG	8	+
chr1	16257837	16257866	ACCTGCCCCCAGGAGCAGACCCCGATAAAG	3	+
chr1	16257878	16257916	ATGCCTGCGGGTGTTGAGGAAGGTTCATCAGGTGACCAG	5	+
chr1	16257920	16257937	CCTTATCTGGATGCCAAG	1	+
chr1	16257959	16258027	TTTTCCCAGGCAGAGAGCAACGTAGATCCAGAGCCTGACAGTACCCAGCCACTTTCAAAACCAGCTCAG	20	+
chr1	16258036	16258058	GGAAGCCAATGAGCCAAAGGCCG	6	+
chr1	16258071	16258106	CCACTGCAGATGCTGAGCCTGATGCAAACCAGAAAG	3	+
chr1	16258158	16258197	ATCCTCCAGTTGCTGCAAAGGATAAAAAGCCAAACAAAAG	4	+
chr1	16258211	16258241	ACCCCTGTTCAGGCAGCTGCAGTGAGTATCG	2	+
chr1	16258250	16258281	CCCGTCACAAGGAAGAGTGAGAGGATAGACCG	5	+
chr1	16258289	16258311	CTCAAGCGGTCCAATTCTCCTCG	1	+
chr1	16258329	16258357	TTTTGGAATTGAAGATGGAGGCAGAGAAG	8	+
chr1	16258358	16258385	ATTACAAGGACTGCTTCTAAAAACTCTG	77	+
chr1	16258386	16258406	CTGCAGACCTTGAACATCCCG	7	+
chr1	16258418	16258441	CCTCTCAGCCGAACAAGGCGCCGG	1	+
chr1	16258494	16258522	TCAAAGAGCCCGTTGAGCAACCAAGAGTG	5	+
chr1	16258664	16258686	CCACCTGAGGGATGGCGGTCGCC	3	+
chr1	16258697	16258724	AAAACTGCAGCTGGTGGTGGACCCCAAG	3	+
chr1	16258743	16258781	AACCGAAGGTGGATGCTACACGTCCTGAGGCCACCACTG	14	+
chr1	16258782	16258808	AGGTGGGCCCCCAAATAGGCGTGAAAG	9	+
chr1	16258816	16258840	CATGGAACCCAAGGCTGCTGAGGAG	3	+
chr1	16258902	16258936	AAACCGCCCCTGTTGAAGTTGTAGAGAAAAAACCG	3	+
chr1	16258944	16258971	AAAAAAACTCCAAATCAAAGAGAGGAAG	5	+
chr1	16258972	16259043	ATCTCGAAACTCCAGGTTAGCAGTGGACAAATCTGCAAGTCTGAAAAATGTGGATGCTGCTGTCAGTCCCAG	21	+
chr1	16259061	16259106	CAGGGGAGAGGGAATCTGGGGTGGTGGCAGTCTCCCCTGAGAAAAG	12	+
chr1	16259109	16259153	AGAGTCCCCAAAAGGAGGATGGTTTATCATCCCAGTTGAAAAGTG	6	+
chr1	16259160	16259186	TTGATCCAGACAAGGAACCAGAGAAAG	5	+
chr1	16259199	16259227	CCTCTGGGCCGTCCCCAGAAGCCACCCAG	1	+
chr1	16259322	16259363	AGGGCCTTGCCCCAGAGGACAGGGACAAGCCTGCACACCAAG	4	+
chr1	16259364	16259422	CAAGTGAAACAGAGCTGGCTGCGGCCATCGGCTCCATCATCAATGACATTTCTGGGGAG	82	+
chr1	16259431	16259467	CTTCCCAGCACCTCCACCTTATCCTGGAGAATCCCAG	7	+
chr1	16259472	16259489	ATCTGCAACCCCCCGCAG	1	+
chr1	16259493	16259567	CACAGGCGCTGCAGCCTTCTGAGGAAGGAATGGAGACAGATGAGGCTGTATCTGGCATCCTGGAAACTGAGGCTG	33	+
chr1	16259574	16259597	AATCTTCTAGGCCTCCAGTCAATG	6	+
chr1	16259602	16259619	TGACCCCTCAGCCGGCCC	1	+
chr1	16259625	16259654	ATACCAAGGAAGCCAGAGGAAATAGCAGTG	8	+
chr1	16259655	16259678	AAACCTCACACTCAGTGCCAGAAG	1	+
chr1	16259820	16259846	CTCAAGGTGAGAGTCCTGCTGCAAATG	27	+
chr1	16259896	16259923	TGAGAAACCCCATTCCACTCCTCCTCAG	9	+
chr1	16259937	16259960	ACCTAAGCAAGATTCCCTCCACAG	4	+
chr1	16259976	16260023	AAATCAGTGTTGAGGAAAGGACTCCAACCAAAGCATCTGTGCCCCCAG	15	+
chr1	16260072	16260098	CCAGGTTCAGGGTGCATTCCATCATTG	8	+
chr1	16260133	16260158	CATCCCCATACCCACACTGCCTTCTG	6	+
chr1	16260174	16260211	TCTCACCTCCTGTCGCCTCTGGGGGGATCCCACACCAG	6	+
chr1	16260212	16260238	AGCCCCCCTACTAAGGTGACAGAGTGG	9	+
chr1	16260239	16260311	ATCACAAGGCAGGAGGAGCCACGGGCTCAGTCTACTCCATCTCCAGCTCTTCCCCCAGACACAAAGGCCTCTG	5	+
chr1	16260325	16260361	CTCCAGCACCCTGAGGAAGATTCTCATGGACCCCAAG	3	+
chr1	16260372	16260393	CCACAAGTGTCACTTCCACAAG	2	+
chr1	16260414	16260443	AGCCTGTCAGTGCTGCCCCTTGCCTACATG	4	+
chr1	16260452	16260475	CCCCCGCCAGTTGACTCTAAAAAG	1	+
chr1	16260495	16260518	CACCTCCAGTGACAAACAACTCTG	1	+
chr1	16260528	16260556	CCTCGGAGGTGCTGGTAGCTGCTGACAAG	6	+
chr1	16260567	16260596	CTCCAGTCATTGCTCCCAAAATTACCTCTG	1	+
chr1	16260615	16260640	TCAGCATTGACCTGGAAAATTCACAG	7	+
chr1	16260663	16260692	CTCCTCAAACCCTCACTGGTCTGGTGAGCG	3	+
chr1	16260714	16260739	TCTCCCTGGTCCCGGTGAATGCCCTG	3	+
chr1	16260778	16260805	TTTGGTGAGCACCCCTGCTGGGCCCGTG	5	+
chr1	16260827	16260851	AATGTTCTTACGGGGCCAGTGAATG	4	+
chr1	16260942	16260962	CAAGTGCAGTGACCGTCACAG	2	+
chr1	16260963	16260990	CGGGTGCGGTTACTGCTGCATCTGGTGG	2	+
chr1	16260999	16261031	CCACAACAGGCACGGTGACAATGGCAGGGGCAG	4	+
chr1	16261077	16261118	AAAACAGTCGGTTCCACCCAGGGTCCATGCCTGTGATCGACG	8	+
chr1	16261128	16261169	CAGACGCGGGCTCAGGGGCGGGGCTGCGTGTGAACACTTCTG	3	+
chr1	16261260	16261282	CAATGGACATTGAATTTCAGCAG	6	+
chr1	16261323	16261343	CATCGCAGCCTCCATCCAAAG	2	+
chr1	16261370	16261429	AACGTGGCCACCCATTCCACGTTGGTACTGACCGCCCAGACATATAATGCCTCTCCTGTG	23	+
chr1	16261475	16261498	CCCATTCACCTCTCGGTGTCCACG	2	+
chr1	16261499	16261526	CCTGTCACCCAGGGAGGCACAGTGAAGG	3	+
chr1	16261613	16261640	CTTGCTGACCCCGTCACCCTTAAAATCG	4	+
chr1	16261737	16261767	TCCCCTCGGGGCCCAGCATCCCAGCAGATCG	4	+
chr1	16261768	16261795	AACTGTCTCCCATTTGGCAGCTGCAAAG	1	+
chr1	16261818	16261854	CAAGTGGACCCGGGCCATCCTCATTCCCAAGGGCAAG	13	+
chr1	16261867	16261895	TACTGCATCTACGGCGCTCTCCACCAACG	5	+
chr1	16261902	16261925	TCATGCTGGCTGCAGGCATCCCAG	5	+
chr1	16261934	16261972	TTCATCTCCAGCATCCACCCAGAGCAGTCTGTCATCATG	4	+
chr1	16262068	16262110	CATCCGGCCAGAAGCGCTTCACTCTCCTCGGGCTCCGCTGCAG	16	+
chr1	16262117	16262140	CAAATAGAGGTCAGGGCCCCACAG	6	+
chr1	16262235	16262261	CTCGAGCCACAGCCCCTGTGCAGTCAG	5	+
chr1	16262262	16262282	AGGTACTAGTCATGCAGTCTG	2	+
chr1	16262286	16262329	ACCGACTGCACCCCTATACTGTGCCACGGGATGTGAGGATCATG	12	+
chr1	16262333	16262403	CATCCACATGTGACGGCAGTCAGCGAGCAGCCCAGGGCCGCGGATGGGGTGGTGAAGGTGCCACCAGCCAG	10	+
chr1	16262550	16262575	TTACCCCCAGTAACCAACTCCAGGGG	1	+
chr1	16262595	16262614	TGGTGGTGACCCATGGGGTG	5	+
chr1	16262622	16262655	TGCACTCCAGCGGGGAGCTGTTTCAAGAGTACCG	6	+
chr1	16263671	16263696	AAGGTGAGCCCCTGCAGCCTCCTCAG	3	+
chr1	16263812	16263834	GGACCCAGACGGGAGTAGAGCAG	3	+
chr1	16263911	16263934	GCCCGACTTCCTTCCCCTCCCCTG	1	+
chr1	16264003	16264028	TTTGTCCCAACAACCTCTGGCCCCAG	4	+
chr1	16264061	16264084	AATTCCAGCCAGCCCCCAAACAAG	3	+
chr1	16264085	16264137	ATTCCTCTCCACACCTGACTTCCCAGAGACCCGTGGATATGGTTCAACTTCTG	18	+
chr1	16264310	16264333	TACCCCATCGTGTGGCAGGGCCTG	4	+
chr1	16264362	16264396	TGCAGCTCCACTTCGTCTCTGGCAACAACGTCCTG	10	+
chr1	16264451	16264498	AGGATGCGGCTGGAGGCAACGCAGCTGGAAGGGGTTGCCCGAAGGATG	11	+
chr1	16265237	16265256	CTGGCTCTGCCCTGTGGCCG	3	+
chr1	16265259	16265371	ACCAAGAGGATGTTGTGAGCCAGACCGAGTCCCTCAAGGCTGCCTTCATCACTTACCTGCAGGCCAAGCAGGCGGCAGGGATCATCAACGTTCCCAACCCTGGCTCCAATCAG	21	+
chr1	16265472	16265493	AGGTGGGCAAAGGGGCATTTTG	2	+
chr1	16265801	16265826	TGCTGCAGATCTTCCCGCCCTGTGAG	1	+
chr1	16265875	16265901	ATCTCCAACATCTCTCCCCACCTCATG	4	+
chr1	16265935	16265995	TTATCACCTCAGTGAATCTTCCCAGGGCTCTGCAGTAAAAACAAAGGACAACCCAGCCAAG	11	+
chr1	16266050	16266071	TGCTGTCCTGCCGCCCGGCTCA	2	+
chr1	16266095	16266125	TGGTGCTGCTACCTTGTATGTTTACATAATG	3	+
chr1	16266180	16266206	TTTCTCTTTCCTCTTTTTGGAGAAAAG	6	+
chr1	16266208	16266235	AACAGGGCAGTGGAATGAAAATTTTTTG	11	+
chr1	16266244	16266302	TTTTTAAGAAACAAGAAAACAGAACTGCCTTTGCACTAAATTAGTGACTTGGACTTTTG	17	+
chr1	16266303	16266344	CCCAGTGAAGACAGGCTGTGACACTCTGGATGTCTTGGTGTG	3	+
chr1	16266350	16266372	ACACACATTGCAGACTCTTAACG	3	+
chr1	16266400	16266426	ACCTTGGGGTCAAGGAACATTTCATTG	9	+
chr1	16266470	16266526	TCACCTTAATTCTCCTGCTGCCACCGTCTTTGATTCACCGGGATGTACAGTTTACAG	15	+
chr1	16266535	16266556	CAAACAGAAAGGTTTTCTCTTG	2	+
chr1	16266626	16266647	ACTTAAAAAATCAAATCCCCCG	3	+
chr1	16266657	16266679	TTTTTTAATCTGTGCCAAAAATG	7	+
chr1	16266685	16266712	TCAGAGGAAATCTTATTTTCATATTCAG	6	+
chr1	16266737	16266767	ATAAGTGCGCTTCGGTACAGCACGGGTCCTG	1	+
chr1	16266787	16266809	TCACACGGCACCTGTACAAAAAG	2	+
chr1	16266815	16266838	CTAACCCCTCTTCCTATTACCTTG	5	+
chr1	16289419	16289446	CCTGAGCAACAGCGAGACCCTGTTTCTA	2	+
chr1	16295036	16295053	ACTCACTTGGGTTGGGGG	1	+
chr1	16397131	16397152	TATACAATATTAAAATTAAAAG	1	+
chr1	16486157	16486186	CAATACAGTGAGACCCCATCTCTACAAAAG	3	+
chr1	16648441	16648464	ATCACCTGAGGACGGGAGCTCAAG	1	+
chr1	16695176	16695197	CTAGGCAGTGTGCTTATCAGTG	8	+
chr1	16719727	16719748	AAATCCAAATCTCCTCCCAAAG	2	+
chr1	16719770	16719824	ATAGCCTTCCCGCGGGGCCCCCTCCACAGATCCGCATCCTCAAGAGGCCCACCAG	9	+
chr1	16719875	16719901	TCAAGTCCCTAGCACAGCGAGAGGCCG	5	+
chr1	16721446	16721470	TCTCAAAAATAAATAAAAAATAAAG	4	+
chr1	16721534	16721558	CCAACCAGGATCTCCCAACCCGAAG	3	+
chr1	16721559	16721603	ACAGCAGGCAGCCCAATAATGTGATCAGACAGCCTTTGGGTCCTG	10	+
chr1	16721604	16721631	ATGGGTCTCAAGGCTTCAAACAGCGCAG	51	+
chr1	16721676	16721698	CCTCCTGGGTCGTCCGCCACGGG	4	+
chr1	16721716	16721786	ACAGCTGGACTTGAGCAGAGGGAACGACCTGACTTACTTGCACTGTGATCCCCCTTGCTCCGCCCACTGTG	39	+
chr1	16721844	16721867	CACATCGACAAGGGCTGTCCCAAG	2	+
chr1	16721868	16721926	TCAATGGAAAGGGAAAGGGTGGGGGTTAGGGGAAGGTTGGGGGGACCCAGCAAGGACTC	12	+
chr1	16722053	16722078	CATGTCTCCATCACTTAAAAAGTAAG	2	+
chr1	16722093	16722123	ATCCTTTCTTTTTTTTTTCTTCCTATTTTTG	4	+
chr1	16722153	16722240	AAAAAGTGCATGGGAGGGGTTTTAGTGGTTTAATGAATTTTTAATTAAGAAAGGGTAGTTTGGTAGTCTACTTAAAAATGTTTCTGGG	44	+
chr1	16722241	16722266	AAATTCACTAGAAACATTAACCAATA	3	+
chr1	16722467	16722487	TATTTTGGGAGATAGGGAAAG	5	+
chr1	16722523	16722553	GTTCCCTACCAGCCAGGCTTACTACTTCTAG	12	+
chr1	16722587	16722609	CCCTGGGCTTAGAAGTGACGGAG	1	+
chr1	16722628	16722656	TTTGCCATCAGCACAAGGAAAACCAGGAG	19	+
chr1	16722728	16722752	CATGGCTTGAACTCTTAGGGGTCTG	2	+
chr1	16722758	16722810	CTCCATCTCCATTGGTGGCCCCAGCTCAGTAACTATACCTGGTACATTTCCTG	7	+
chr1	16722815	16722851	CAATCAGTACCTTGAAGGCAGAACATTCTGAATAAAG	26	+
chr1	16722898	16722921	TTCCTCAGAGGCCTAGGCTACCCG	4	+
chr1	16722946	16722972	CCTGGAATGAAGGCAGTTTATCCTCTG	2	+
chr1	16723088	16723115	CACTGCGCCTTATCCCTCAGCCAGCCAG	4	+
chr1	16723142	16723165	ATACGTTTCGGAGTGGTTGGTGTG	2	+
chr1	16723189	16723220	TGGTGGCCAAGGTGGCAAGCTGAGTCTCACAG	4	+
chr1	16723342	16723395	CACAGCCTTATAACTGTAAAGCCAGGCATTGCCCATGAGCAGAGCTGGAACCAG	5	+
chr1	16723408	16723429	TAAGAGGGAGGATTACCTTCAG	2	+
chr1	16723445	16723467	AAAACTGGCTGCTATCTTTATAG	18	+
chr1	16723504	16723523	TGTAGTGTCCATCCCTTATG	1	+
chr1	16723540	16723579	CCCAAAGTGAGACTTTCCTTTTAATTGGAGAAGGGTATAG	5	+
chr1	16723629	16723658	ACCACCTGTTCTTGCCCCACTACCCTCTAG	5	+
chr1	16723696	16723716	TGGATTGAGGATGTGGCAGGG	2	+
chr1	16723766	16723793	TGCCTGTCACCACCCACCAGCAGTCATG	6	+
chr1	16723801	16723829	CTTCCCAAATGGAGAGGTAGCAGGCAACG	1	+
chr1	16723859	16723883	TATTGTGTCGGGGGAGGCGGGAGGG	4	+
chr1	16723913	16723956	TGGGAGGGTATTTTTTGGGGGTAGTTGTCTGTAACTTTCCTAAG	8	+
chr1	16723959	16723982	CTTTTTTTCCTTTTCTTTTTTAAA	6	+
chr1	16724087	16724126	CTCCTCCCTGACCCCATGGGCCAGGCCTCAGACCTTCCAG	5	+
chr1	16724177	16724199	AGCTGGGGGGTCCAGGCCTGGTG	2	+
chr1	16724200	16724227	ACCAACCTTTCTCAGCCCACTCAATCAG	1	+
chr1	16724246	16724267	GCAGGAGGCAACACCCTATCTG	11	+
chr1	16724359	16724413	TCAGGGATGGGCTGGCAGGGCTGTACCCAGCCTCCCTGGTAAGCAGAGACTCAAG	9	+
chr1	16724501	16724542	AGGGCTGCACCCCTGCAGTCTTACTCTGCTGGTGTAGCGGGC	10	+
chr1	16724599	16724626	ATTTTATAAATTGTATTTTAAATACATG	4	+
chr1	16726216	16726241	AAATATATGCAAAGCACTCAGCTCAG	6	+
chr1	16737361	16737382	TTACTCCTGGTCCCACCACTTG	5	+
chr1	16747994	16748023	CCCTACTTACTGGTGGAGGAAGAGGCCCCG	2	+
chr1	16752528	16752553	CCATTGCATCCAGCCTAGAATTTAAG	1	+
chr1	16767696	16767723	CCTTAAGCGGGGAGGTGCCCTATCACAG	2	+
chr1	16770143	16770172	CTGGACCAGCCATCATGGAGTGGCCGGCTG	2	+
chr1	16772108	16772128	TTACCTCTTGCCTGGGCATGG	1	+
chr1	16774418	16774445	AGTGTGACGGATTCCAGCAGGTACTTCG	1	+
chr1	16775614	16775640	CAAAACAAGCCCAGAACCCAGACCAAG	5	+
chr1	16775642	16775666	CCCTAAACTGGACCTGGGCTTCAAG	1	+
chr1	16778476	16778505	ATCCCTCGTCCAGCCAGCAGTTGCTCCCAG	2	+
chr1	16785559	16785584	TGTCACACTGTTTCCTGGGATTCAAG	2	+
chr1	16785690	16785715	TTAAACACAAGCCCCCCAAGCAAAAG	3	+
chr1	16785820	16785847	TAGCCACTTCAGTCCATCTGCCCTCCAG	1	+
chr1	16785895	16785918	GAGCTACAATCAGGAGGGAAATTG	3	+
chr1	16786260	16786312	TTCACAGTGCAGCTCCTGGCAGACTTGGGTTTTCTCTTTGGTGGTTTCTAAAG	13	+
chr1	16786324	16786353	CAAACAACTTCTTTTCTCCTTCAGGAACTG	9	+
chr1	16786440	16786464	ACATTCCTTTTATTAACTCACCTCT	1	+
chr1	16792625	16792647	AAAAAGAAGCTCTTTATATATTG	5	+
chr1	16794778	16794802	TTTGATGGTATGGAGTGAACTTCTG	6	+
chr1	16800373	16800398	ATTTTCAATGGAAACTTGGACTTTTG	7	+
chr1	17053790	17053817	TGCAGTGGTAGAATTCTCGCCTCCCACG	1	+
chr1	17079293	17079313	TCAATGGAGGCCTCATCCCTG	2	+
chr1	17199124	17199155	CCCGGGTTCGATTCCCGGCCAGGGAATTGTTT	3	+
chr1	17227780	17227802	ATTAAATGGGAGATTACTTCCAG	2	+
chr1	17257775	17257805	CTTCCCTCCAGTCCTTCAACGCCTACTTCAG	4	+
chr1	17274218	17274241	CTTGGGTCTGGTTTATATATTCAG	6	+
chr1	17280733	17280759	GAGTCTGAGAAGACGGCGCTGTCAGAG	1	+
chr1	17299235	17299259	TCAGCCCTGGAGCATGGGATCGTGG	11	+
chr1	17312497	17312516	CTGAGGGGAGCTGGGGGCTG	2	+
chr1	17390617	17390638	ATTCATTCCTGGCTGCTTTTTG	1	+
chr1	17459354	17459372	TCTGGCAACCTTACTTATG	1	+
chr1	17584338	17584356	TTATCTCATCCTGGGGCTG	1	+
chr1	17792685	17792714	ATCTCGGCTCACTGCAACCTTCTCCTCCAG	1	+
chr1	17925367	17925386	TCTCGACTTCCAGGTGGTCT	1	+
chr1	17952613	17952638	TAGGAGGGAGGAGGTCTGGGCTCTTG	3	+
chr1	17953093	17953114	TAACCATACCATTTATCAATTG	4	+
chr1	17991732	17991751	CCACCTGGCCTGGAGTGGAG	1	+
chr1	18031824	18031842	CTCAGGTGTGAGCGGTTTG	1	+
chr1	18085959	18085982	GCACCCTGCGGGGCAGATTTCTGG	3	+
chr1	18153471	18153492	CATTGCTGCAGGTGAGCCTGGG	1	+
chr1	18190076	18190097	CTCAACTCTGGGGGTTGAGGAG	2	+
chr1	18252015	18252033	TGTCTCTGTTCCCCATAAG	1	+
chr1	18313468	18313495	TCATTTATAAAGAAAAAGAGATTTAATG	2	+
chr1	18379979	18379996	CATCCCACTTTCTCCCTG	1	+
chr1	18514484	18514502	ATCTGGAGGTCCCCCCTAG	2	+
chr1	18600016	18600038	TCTTTCTTTACTTTTTTTTTTTA	1	+
chr1	18615301	18615319	ATCCCTCACCCTGCAGCTG	1	+
chr1	18719456	18719476	ATGGCTGGGTCAAATGGTTTG	2	+
chr1	18745900	18745916	TGCAACTTCCCTCAAAG	1	+
chr1	18818709	18818727	TTCTTCTCTAAGTCACCAG	1	+
chr1	18839588	18839614	CCAGCCCCCTTCTCCACGGTAACCATG	4	+
chr1	18849610	18849627	ATTCCATGTGTAGCAGTG	1	+
chr1	18953993	18954011	AGCCTCTTTGTGGCCTATG	1	+
chr1	19260992	19261011	ACCACTTAAATTTTTAAAAG	2	+
chr1	19449785	19449809	ACAATACAAAAATTAGCTGGCCGTG	1	+
chr1	19559453	19559472	CCATCATCTTCTGGAGGTTG	1	+
chr1	19564265	19564287	TTGGAGGGTTAAATCAATTAATG	3	+
chr1	19567044	19567073	CTCAAAGGTTCTTCATGGTTGGTTGTATAG	3	+
chr1	19578110	19578140	ACGGGACGCTCGGGATTCAGGGACTGCCTCG	5	+
chr1	19578218	19578235	CATTGGGTCAGGCACACG	1	+
chr1	19578334	19578353	CCAAATCCAAGCGCGACAAG	2	+
chr1	19582444	19582468	TCGGAAATGTGTGGACACCTACAAG	4	+
chr1	19582507	19582533	CAAGCTGAAGGACATCCGGAACGCCTG	10	+
chr1	19583589	19583613	GTGGCCTTGGGTCGGAGCCCATCTG	1	+
chr1	19583963	19583994	AGGGGTGAGGTGGGTCTCCTGTTCACCAACCG	2	+
chr1	19584381	19584405	TTTCACTGTGAGCCTGGATCCAGGG	7	+
chr1	19584442	19584466	CTCAGGCAGCTGGGCCTGCCCACCG	7	+
chr1	19584969	19585002	AGGTGTGGTGACTCTGCTGTCTGACTACGAGGTG	27	+
chr1	19585226	19585254	TGGGATTCACAGTCGGGAAGGTTCCAGCA	7	+
chr1	19585364	19585402	TCTCACTGGACCATCAGGACTGCTGCCGCCCCTCTGGAG	4	+
chr1	19585428	19585462	ACAGGGAACATGATGGGCACTGACCTCCTGTAAAG	13	+
chr1	19585463	19585485	AATAAAACTGTGGGCCGGGCGCG	2	+
chr1	19585773	19585800	AATACAACCTTGCAGGATGTCTCTCCTG	22	+
chr1	19585816	19585841	AGAGGAGGGAGAGGGCTCTTTCTTAG	3	+
chr1	19585988	19586022	CTTAAGCCTGAGAGTTGGAGGCTCAGTGAGCCATG	5	+
chr1	19586135	19586163	CTCCACACCAGAGCTGGGGTTTCTCTTCA	7	+
chr1	19586172	19586201	TACCCCTTGGCAGAGGGATTTGCTGAGGAA	3	+
chr1	19586221	19586243	CCCTCCACACACTTCCAAACCAG	1	+
chr1	19586276	19586309	CCTTGGGCTGAGAGTGACATCACTGCAAGAGTTG	10	+
chr1	19586320	19586344	TCTAAAGTGTCCACGGCATCCTGGG	5	+
chr1	19586348	19586370	TTTTATCCTTGGTGACTCTAATG	6	+
chr1	19586382	19586405	TCCACCTTGTTCTATTTGCTTTTG	2	+
chr1	19586427	19586447	TTAAAATTTTAAGGAGAGATG	1	+
chr1	19586595	19586642	AATGAGAGTAAATCAGCTTCAGGGTGTACAGTGGCCCTCTTTTTTCTG	5	+
chr1	19586671	19586695	CCTGCTGTTGGGAGGTCAGGCTGGG	2	+
chr1	19586704	19586724	TGTGGGGTGACCTTCACAACG	4	+
chr1	19586940	19586959	ATGACTGGGAAGACTGCACG	3	+
chr1	19587249	19587271	TTCAACACATTTCTGCTGCACAG	5	+
chr1	19587277	19587298	AATCATGCCCCTCCCAGCCATG	1	+
chr1	19587308	19587331	CTAACTGGGCTCTGGTTATTCACG	5	+
chr1	19587417	19587439	ACTTCAGAGCCACTCATCTGCTG	4	+
chr1	19587520	19587538	TGTGAAGCACTTTGCCTGC	2	+
chr1	19587573	19587594	CCATAACCATATAATACCCAAG	3	+
chr1	19587668	19587687	GTGGGCAGCCAAGGAGCCAG	2	+
chr1	19587766	19587794	TGAGGTGGGCGGATTGCTTGAGCCCAAAG	2	+
chr1	19588427	19588451	ATGACCATACTTAACATGGCCATCG	3	+
chr1	19588654	19588681	CATCTAGAGACAGCTGGGTTACCTGCAG	12	+
chr1	19588835	19588857	TACTAGGGGTCATCTCAGGGCGG	2	+
chr1	19588899	19588925	CTTCTAAGTAGACATCTTACATTTTTG	6	+
chr1	19589059	19589085	CCAAGAAGGGAGGATTGCTTGATGCCG	2	+
chr1	19589386	19589413	TGTGCCCTGGGGGACACAAGGACCCATG	5	+
chr1	19589483	19589511	GAAGGGAAATGCCCCATGCCAGCCCCATG	2	+
chr1	19589795	19589819	TCCTTGGCCATTTCAACAAAACTAG	2	+
chr1	19589842	19589870	CTTGGCTTGTTTCTGCCTTCCTCCCAGGG	2	+
chr1	19589923	19589963	CAGGTGTGGATTTGGTAAATCTAAGATCAGGAACTTTCCAG	9	+
chr1	19590021	19590045	CTTTTTTTTTAATAAGAGATGGTGG	3	+
chr1	19590394	19590415	CACATATCACTTTAATAAATTG	1	+
chr1	19590429	19590455	AAATAGACTGGGTGTGGTGGCTTCCAG	7	+
chr1	19590500	19590535	TAAAGCTTTTGGAAATCCATTTTGTGAGAGAGAAAG	8	+
chr1	19591082	19591108	CCAACCAACCCAGTCACTGGGAACAAG	3	+
chr1	19591189	19591215	CAAAATCTATGTCACCTCCTTCTCCAG	1	+
chr1	19591844	19591867	TGGGATGTGGCATAGCAGAGAATG	5	+
chr1	19592121	19592148	CCACATGCAGAGGCCACATGTGTGCCAG	4	+
chr1	19592640	19592668	TACTCATCTACTTTCTCTCTCTCAAACAG	3	+
chr1	19598818	19598846	ACTTTCACCAGCCAACCTTGGACTCAAAG	7	+
chr1	19604015	19604034	GCATTTACTTTTTTTTTTTG	1	+
chr1	19644287	19644314	TGGGCCTGGGCTTGATCTCCATTCTCTG	2	+
chr1	19651185	19651224	CTCCTGGGCTGGATTGGCGGAGACTCCTGCAACCTCATCG	4	+
chr1	19658916	19658940	CTTGTCATCAGGGGGCTTACCAATG	2	+
chr1	19683622	19683649	CTGCTGGGATTACAGGCCCGAGCCACCG	1	+
chr1	19750998	19751023	TTTGGCATCAATATGGTGACTTCCTG	1	+
chr1	19891432	19891454	CCGAGGCTGGTCTCCAATTCCTG	1	+
chr1	19892409	19892439	TGAAACGCTGTCTCCACTAAAAATACAAAAG	4	+
chr1	19917536	19917552	ATCCTCCCTTCTCCAAG	1	+
chr1	19926438	19926459	CTGGTGGGTAATCATGGGATGG	1	+
chr1	19926969	19926992	TTCAAAATGGAGATGGAGACTCAG	7	+
chr1	19928322	19928345	CTTCTCTTTTTTCCACTTTTTTAG	4	+
chr1	19928876	19928919	ATACCAACTTTTAATTTCATCTGGGAATGTAAATTAACTGTCAG	5	+
chr1	19934581	19934610	TGTGGAGTCTGGAGACGACGTGCAGAAATG	5	+
chr1	19941542	19941562	TATTCCCATCCTCCTTCTCTG	3	+
chr1	19948618	19948642	TTTTCTCACTTACCTTCTTTAAAAG	20	+
chr1	19950088	19950110	AATATATATTTCTCTTTCCTTCA	1	+
chr1	19950276	19950301	TATGTACGTTCAGATATATACTCATG	3	+
chr1	19952910	19952928	ATCCCAGCGGGAGGACAAG	2	+
chr1	19953066	19953088	ATTTTCTCTCTGGAAGTTGTAAG	2	+
chr1	19953622	19953643	TTTTATCTTCACGTAGCAGCTG	3	+
chr1	19953689	19953717	TTCCTGTGGTTTCACTTGAACCAGGGATG	4	+
chr1	19953783	19953805	TTCTTATTTCTTTTTCCTTATCG	5	+
chr1	19954444	19954469	TTTTCCTCTTTATTGCTACTTGGCTG	3	+
chr1	19955221	19955242	TCATTTTCCCATCCTCATTCAG	2	+
chr1	19955542	19955565	CCCTTAGCGGAGGCTGGCCCAAAG	2	+
chr1	19955605	19955625	ATCAACCTTCAGAAAGTCCCG	2	+
chr1	19955762	19955787	AAATTCATGGGTTTGGGGAGACAGCG	2	+
chr1	19955854	19955880	CCAACATACATAAATACATACAGTCTG	9	+
chr1	19955894	19955916	ATAATTTGGCCCAGAACAATATG	1	+
chr1	19955948	19955970	GCATTCCATGTACCCACTAGGGG	4	+
chr1	19956068	19956091	TCATCCTCTCATCCATTTCAAAAG	7	+
chr1	19956131	19956154	CAGGGGTTGGGAATGGAGGAGATG	2	+
chr1	19956490	19956511	TATCACCACTTTTTTCTTAAAG	1	+
chr1	19957657	19957683	TTTAAAGTGGGGAGGGTCATTTCAAAG	3	+
chr1	19972025	19972052	GTCAGGGCTGGAGGCCAAAGACCGGGCG	2	+
chr1	19984415	19984438	TAGTGCCCCGCACTGTGCCCCAAG	1	+
chr1	19984832	19984857	CTGGGGTGGCCTGGCCCTCCTGGCTG	2	+
chr1	19992353	19992373	TCATCGCGCTGACGGCGGCGG	1	+
chr1	20009646	20009666	CAGGAAGGGAGGCCCCTTCAG	1	+
chr1	20011297	20011315	TAAGAGGAGGAGTGCTCTT	2	+
chr1	20182693	20182719	ACTTCTTGGGCTCAAGCAATCCTCTTG	1	+
chr1	20209122	20209142	ATCGGCCGGAGTCTGGCGGCG	1	+
chr1	20216966	20216996	ATAAAGCAGCGGGAAGATTTTGAACCCTTTG	8	+
chr1	20224078	20224099	TATCGGTATGGAGAGCACTACG	1	+
chr1	20224106	20224129	TTCGGAGGATCAATGACAACTCAG	5	+
chr1	20230802	20230832	ATCAAGACAAAGGGAATGGACTCTGAAGACG	1	+
chr1	20231433	20231482	AATCTGCAATAATTGCCGTGCTTCGGATGAACCAAGGGAAGAGAAATAGT	9	+
chr1	20234216	20234238	ACCTTCGCCGCTCTCAACATCTG	1	+
chr1	20234688	20234710	ATATATAGGGTAGCTTATAAATG	3	+
chr1	20234731	20234753	CTTTGATTTACTTCTAATCCAAG	2	+
chr1	20234802	20234822	TTGTGGCCTGCAGTCAGGATG	2	+
chr1	20234890	20234912	TTCATTTGCACTCAAGCCATATG	4	+
chr1	20234913	20234948	ATAAATGCAGCTGACTGTTAATTAGGCCTGGCCTTG	7	+
chr1	20235084	20235105	AACTCCTGGGGTTTTGCCTAAG	2	+
chr1	20235168	20235197	CATTTTAAATAACGATTTTCTTCCCTTCTG	3	+
chr1	20235290	20235334	CTACATTTATTTCTTTTTATTTAAGCCCTGTTTGGCATTTCAAAG	3	+
chr1	20235340	20235364	AAAACTCCAGCATCTGCTGGAAGTT	4	+
chr1	20235369	20235397	GACCAGCAGGGTTGGTTGACTTAGGTTGG	3	+
chr1	20235413	20235436	AACATACTTTGGTTGAGGCCTTCG	5	+
chr1	20235502	20235522	TTAGGTGGATGTGAACTTAAG	5	+
chr1	20235614	20235641	AATTATTAGTTATCTTCCCCACCCCTCG	1	+
chr1	20235650	20235675	AATTATAAAAATTCGGAGGCAAATTG	4	+
chr1	20235797	20235818	TTGGAGCATCAGTAGTCTCTTG	2	+
chr1	20235949	20235977	TTACTCTACTCATTCCAAACGAATGAAAG	9	+
chr1	20235978	20235999	ATCTCTGTTGCCTTACTCTAAG	4	+
chr1	20236205	20236241	AAGTAGTAGAATTGCTTTATTTACTTGGTTAATGAAG	10	+
chr1	20236243	20236268	TGGCCTTGGGCCCTATTGGGTTTTAG	1	+
chr1	20236309	20236332	GAACATTTATTTTTTAAATTACCT	4	+
chr1	20236379	20236398	TTTAAAAAACTAATCAAACG	1	+
chr1	20236596	20236618	GGCACTTGAAAATTCCTTCACTG	1	+
chr1	20236644	20236665	TCTAGTCCTGGGATGACTGTTG	2	+
chr1	20236740	20236766	TTACATCTTGGCTGGCAGAGATTTATG	5	+
chr1	20236808	20236828	AAAGGGGATGGAGCAGTGGTG	3	+
[truncated: 354,088 more rows]
