# Supplementary material for: Advancing the functional utility of PAR-CLIP by quantifying background binding to mRNAs and lncRNAs
Source: Genome Biol. 2014 Jan 7;15(1):R2. doi: 10.1186/gb-2014-15-1-r2 (PMC4053780; doi:10.1186/gb-2014-15-1-r2)
Supplement: Additional file 35 — Is a table of re-analyzed PARalyzer output for clusters of at least 5 reads and 2 T-to-C conversions for the FMR1.I304N.iso1 library from [34]. [file gb-2014-15-1-r2-S35.gz › FMR1.I304N.iso1.clusters.csv]

chr1	714552	714574	TCCTGGGTAGGGTCGGCCCCCTG	4	+
chr1	763089	763120	TCGGGTTCTGTTGGAGTGCGTTCGGTGCGCCG	16	+
chr1	777261	777296	CAACCATGGGTGGCCCTCTTGTCTCTCGGGACAAGA	4	+
chr1	783089	783125	TCCTACCGTTGAGTGCCTGCCTTGGATCAGCAGTCAG	14	+
chr1	783197	783219	ACATTGGGGCTCAGGTGTGGGTA	12	+
chr1	784078	784105	AATTGGATGACACTGATCTAACTGGCTG	5	+
chr1	787310	787348	ACATTAGTTATACACTCTGGAGGTGACTTGACCTGTCAT	16	+
chr1	789329	789390	ACATGTGTGTAATCCTAGGGTGCAGGACACCGGCCGGGAGGTTCCATAGAGTGATGGGTTCT	64	+
chr1	789931	789958	GCAGTGGGGACTGGTGGGTCGAGACCTG	14	+
chr1	790174	790201	TAATACCCATCTCCGACATTAGGTAGGC	9	+
chr1	790257	790290	CTTGGGTGCATGTGAAGCCAGAGGAGCACTCCTG	20	+
chr1	790306	790363	TCACTCAGCTCCCCTGGGCTTCACATGGCCATGGAGCACCCAGCAAGTGTAGGCTCTG	29	+
chr1	790432	790511	CGGTGTTGTCAGGGCCAGAATTGGGCAATTCCGGGTGACATCCAGGTGTGGCTGCTGACACGGAGCACAGGTGAGGTTCA	107	+
chr1	790532	790566	CCTTGGGCTTCTAGTTCAGAGCACACCATCCACTC	9	+
chr1	790660	790687	TGATGTACGGGTGTATCTGTGTATTGTG	6	+
chr1	790765	790803	TTCACATGCATGTGTGTCTGTGTACTGTGTGCAACAGTG	69	+
chr1	791025	791115	CAAAGGAAGGCTGGAGTGCCTGGGATTCACGTTGAAATGGCCAATCCGTCAGCTGGGCTGGACACAGCCATCACGCTGGGCAGCTGTGAGG	62	+
chr1	791485	791508	CCTTGCCTGGCTCTCGCCTTCTTG	12	+
chr1	791689	791709	AAGTTCTTCCTGTGACTGAAC	8	+
chr1	791714	791754	AATGGCACTGGGACTGCTGACTCCACCCACTGGACAACCCG	36	+
chr1	791895	791925	ACACTCGGATTGGACCTTCTTCAGCACAGCC	16	+
chr1	792006	792028	TTCCAGTCATGCCCTTGAGCCTC	9	+
chr1	792173	792199	GTCAGGTGGGACCGGCAGGCCAGCATG	77	+
chr1	793780	793813	ACAGCTGTGTGTGGCTTGAAGGGAGATGAAGTGG	30	+
chr1	794142	794172	TGTGGAGCCGCCCAGGGCACCGTGCTGTGCG	13	+
chr1	796504	796525	ATGGCCTCTCTCCTCAGCGGCA	4	+
chr1	812436	812462	ACCAGTGTAGTGGGAGTTGTAGGGCTC	9	+
chr1	842010	842029	AGGTGGTCTCTGTGGTCATG	15	+
chr1	842154	842178	ACAGGAGGTGTCTCTGCAGCTGGTG	9	+
chr1	845879	845905	CGGCGGCATCTGGAGGGGTCCTGGTTG	18	+
chr1	848167	848192	CAAGCTTGGAGCTTCCTTTTCTGCAC	12	+
chr1	851440	851460	CTCCCTTTTGGGGTGGGACAG	4	+
chr1	855387	855414	AATTGTCTGGGATGTGCCGGGCCGAGCA	15	+
chr1	856218	856245	ACCAGAAGTAAGCTCAGGACTGAGGCTG	6	+
chr1	859311	859361	AGTCTCCCAAGTCCCCGCCGGGCGGGCGCGCGCCAGTGGACGCGGGTGCAC	37	+
chr1	859412	859450	GCGGGGACTCCGCGACTCCTCGCTGCCGGGCTCGGCCTG	15	+
chr1	859498	859523	CTGGTGGCCGGGGCGCGGGACTCCAG	16	+
chr1	859537	859622	CCCCGAGGCCCTGGAACTGCGGCGCTCGGCGAGTCGATCCGGGATCGATAGCAGCTCCATGTCTCCGGCCTCTGAGGCCCCGCCGG	105	+
chr1	859628	859640	TGGGCAGTCCGGG	131	+
chr1	859763	859892	AAGTTGCTGCCGCCGGCGGAGAGCGGGGCTGCGGAGCCACCGGGGCGCCATGCCGGCGGTCAAGAAGGAGTTCCCGGGCCGCGAGGACCTGGCCCTGGCTCTGGCCACGTTCCACCCGACCCTGGCCGCG	203	+
chr1	859965	860028	CTGCCCGCCTCGGCCGCCGGTTACGAGGCTCTGCTGGCCCCGCCGCTCCGCCCCCCGCGCGCCT	70	+
chr1	860074	860130	ACCCGCTGGCCCTCGAGCGCTTCTCGGCCACCGCGGCCGCGGCCCCGGATTTCCAGC	46	+
chr1	860133	860219	CTGCTGGACAACGGCGAGCCGTGCATCGAGGTGGAGTGCGGCGCCAACCGCGCGCTGCTCTACGTGCGCAAACTCTGCCAGGGCAGC	182	+
chr1	860229	860281	TCCATCCGCCACCGCGGCGAGTGGCTCACGCCCAACGAGTTCCAGTTCGTCAG	32	+
chr1	860292	860325	ACGGCCAAGGACTGGAAGCGCAGCATCCGCCACA	51	+
chr1	861168	861186	AAGTCGGGCCGAGGTGGGT	10	+
chr1	861304	861411	AAAAGTCTGAAGACGCTTATGTCCAAGGGGATCCTGCAGGTGCATCCTCCGATCTGCGACTGCCCGGGCTGCCGAATATCCTCCCCGGTGGTGAGATGCGGGGCTCGG	440	+
chr1	861828	861854	TGGGTGTGAGTGACTTGTGTCTCTGGG	14	+
chr1	863152	863171	TGTGCTGTGGCCGAGGTCTC	12	+
chr1	864073	864093	TTTTCCCAGTGAGCTGTCGTG	7	+
chr1	864354	864380	ACCCTGGTGACTGAACGGAGGAGGGAG	3	+
chr1	864870	864891	CCCCTGAGCCGGGCTGTGCGTG	10	+
chr1	865138	865172	CACATGGGGTGGCCCCGACTCAGGCCCTGGAGTTG	7	+
chr1	865535	865707	AACCGGGGGCGGCTGGCAGACAAGAGGACAGTCGCCCTGCCTGCCGCCCGGAACCTGAAGAAGGAGCGAACTCCCAGCTTCTCTGCCAGCGATGGTGACAGCGACGGGAGTGGCCCCACCTGTGGGCGGCGGCCAGGCTTGAAGCAGGAGGATGGTCCGCACATCCGTATCAT	755	+
chr1	865894	865923	TCTGGCGTCCCCTCCCACCTCTGCTCTGCG	10	+
chr1	866419	866469	AGTCCACACCCACTGGGACGTGAACATCTCTTTCCGAGAGGCGTCCTGCAG	180	+
chr1	866560	866613	TGTCTCAGCGTGAGCTGATGCTGTGATGCTGGCTGAGTGTCTGCCAGGTTTGAC	13	+
chr1	867890	867918	ACGCCTGAGTGGACTGAAGCCTCCGCCTG	7	+
chr1	868582	868597	CTGCTTCTCCACTCTG	12	+
chr1	870621	870650	AGCTGCACGTGTCTGCCGGTGCCGTGTGTG	6	+
chr1	870666	870694	ATCAGCTGCAGGACTGTGGTCTGGGCCTC	20	+
chr1	871161	871257	CAACCTTCCCACCCTCATATCCAGCGTCCACCGCAGCCGCCACCTCGTTATGCCCGAGCATCAGAGCCGCTGTGAATTCCAGAGAGGCAGCCTGGAG	148	+
chr1	871258	871279	ATTGGCCTGCGACCCGCCGGTG	33	+
chr1	874428	874479	TTGGGCAAGAGGCTGGGCCGCTCCCCCCGTATCAGCAGCGACTGCTTTTCAG	119	+
chr1	874652	874796	CAGAGGCGCTGCTGCTGCCGCGGGAGCTGGGGCCCAGCATGGCCCCGGAGGACCATTACCGCCGGCTTGTGTCAGCACTGAGCGAGGCCAGCACCTTTGAGGACCCTCAGCGCCTCTACCACCTGGGCCTCCCCAGCCACGGTGA	461	+
chr1	876532	876582	AGGGTCCGGCAGGAGGTGGCGGCTGCAGCTCTGAGGGGCCCCAGTGGCCTG	38	+
chr1	876584	876645	AAGCCCACCTGCCCTCCTCCACGGCAGGTCAGCGTCGGAAGCAGGGCCTGGCTCAGCACCGG	33	+
chr1	877000	877018	GGGGTCCTGGCTGGCGCTC	13	+
chr1	877518	877580	AGCTGCCTCAGCCGCCCCCCTTGCTGTCGCCGCAGAATGCCCCTCACGTCGCCCTGGGCCCCC	59	+
chr1	877621	877667	CCAGACCCCAGGTGAGGAGGCGGGTGCGCATCCCCTGGGAGCCCGCG	12	+
chr1	877790	877875	GCTACGGCTTCCTGCCCCCCGCGCAGGCGGAGATGTTCGCCTGGCAGCAGGAGCTCCTGCGGAAGCAGAACCTGGCCCGGTAGGTG	90	+
chr1	878040	878081	AGGAGCTGCAGCGGCGCGGGGCCCTGCTGGTGCTGAACCACG	34	+
chr1	878085	878111	CGGCGCCACTGCTGGCCCTGCCCCCCC	14	+
chr1	878187	878336	GCCCTGCCTCAGCGCGGCCCAGCGAGTCCAAGGAGATGACGGGGGCTAGGCTCTGGGCACAAGATGGCTCGGAAGACGAGCCCCCCAAAGACTCGGACGGAGAGGACCCCGAGACGGCAGCTGTTGGGTGCAGGGGGCCCACTCCGGGCC	1236	+
chr1	878353	878438	GGCCGGCGCCGAGGGGAAGGGGCTTTTCCCAGGGTCCACACTGCCCCTGGGCTTCCCTTATGCCGTCAGCCCCTACTTCCACACAG	189	+
chr1	878627	878656	ACTCAGGCGCGGTAGGGGGACTCTCCATGG	184	+
chr1	878668	878759	GCCCCAGCCCCTGAGGACGTCACCAAGTGGACCGTGGATGACGTCTGCAGCTTCGTGGGGGGCCTGTCTGGCTGTGGAGAGTACACTCGGGT	425	+
chr1	879090	879171	CAGGGGATCGACGGGGAGACCCTGCCACTGCTGACGGAGGAGCACCTGCTGACCAACATGGGGCTGAAGCTGGGGCCCGCCC	42	+
chr1	879175	879213	AGATCCGGGCCCAGGTGAGACGCTGGGGAGTGAGGTCAG	24	+
chr1	879228	879258	AGCTGGGCAGAAAGCTCTGGGTGGGTGTGCG	46	+
chr1	879292	879427	CCAGGCGCCTGGGCCGAGTTTTCTACGTGGCCAGCTTCCCCGTGGCTCTGCCACTGCAGCCACCAACCCTGCGGGCCCCGGAGCGAGAACTCGGCACAGGAGAGCAGCCCTTGTCCCCCACGACGGCCACGTCCCC	187	+
chr1	879434	879527	AGGGGGCCACGCCCTTGCCGGTCAAACTTCACCCAAGCAGGAGAATGGGACCTTGGCTCTACTTCCAGGGGCCCCCGACCCTTCCCAGCCTCTG	219	+
chr1	879528	879584	TGTTGAGGTTGCCGGGGGTAGGGGTGGGGCCACACAAATCTCCAGGAGCCACCACTC	327	+
chr1	879586	879634	ACACAATGGCCCTGCCTCCCACCGCTTTATTTCTTTCGGTTTCGGATGC	84	+
chr1	879690	879778	AAGACTTGGGGGAGTGAAGGCAGAGCCTGGTGCAGATGGACGAGGTCTGCAGACGGAGGGCAGAGGTGGTGGAAGGGGCCAGGGGCCTG	134	+
chr1	879791	879839	TGGAACTGGGACTGGTCTCGGTCTGCTGACGTCAGGGTCAGCTCCCCCG	515	+
chr1	879840	879869	CGGAGCTGACTTCAGCAGCCCACAGCTGTG	82	+
chr1	881778	881803	TAACCACTGCCTGCTGCTCAGAGACG	7	+
chr1	896049	896075	AATCGGCGGTGGGTCCGGCAGCCGAAT	8	+
chr1	896726	896752	AGGGAGCCGTGCAGCTGCTGAGCCGCG	19	+
chr1	896827	896871	CGCGGCCTCCTGTGCGACATCGTCCTGCACGTGGCTGCCAAGGAG	22	+
chr1	896886	896910	AGTGGTGCTGGCCTCCTGCAGCCCC	11	+
chr1	897054	897074	TCGACCCTCAGGCCTTGGACC	8	+
chr1	897086	897128	TTTGCCTACACGGCTGAGATTGTGGTGGGCGAGGGCAATGTGC	55	+
chr1	897269	897297	CTACTGAGTCAGCTCGACCCCTCCAACTG	24	+
chr1	897359	897403	AGGTACGTGCTGCAGCACTTCGTGGACGTGGCCAAGACCGAGGAG	116	+
chr1	897732	897758	CAGGTTCTGGAACTGGTCTCTAGCGAC	22	+
chr1	897765	897793	AACGTGCCTTCAGAGGAGGAGGTCTACCG	8	+
chr1	898010	898038	TGGGGGGTTGTCTCAGCCCTGACGCCCAG	7	+
chr1	898090	898171	AAGTGTGTGCGGCTGCCCTTGCTGAGCCGCGACTTCCTGCTGGGCCACGTGGATGCCGAGAGCCTGGTGAGGCACCACCCTG	115	+
chr1	898202	898235	AGTTCCACCTGCTGCCTGAGCAGAGGGGCGTCCT	20	+
chr1	898425	898454	AGCCTGGGGTGTGGCCCAGCAGTGGGATCC	4	+
chr1	898503	898533	TTTGCCATCCACGGAGACTGTGAGGCCTACG	26	+
chr1	898553	898577	GCACGTGGTGGCCTCCATGTCCACG	11	+
chr1	898591	898626	TGGGAGTGGCTGCGGTGGGGAACCGGCTCTATGCTG	30	+
chr1	898722	898748	ATGGGACCTCAGACCTGGCTACCGTGG	9	+
chr1	898758	898797	ACCCCGTGACTAACACGTGGCAGCCGGAGGTGTCCATGGG	20	+
chr1	898818	898859	GTGTGGCCGCCTTGCATGGACTCCTGTACTCGGCCGGCGGCT	64	+
chr1	899322	899388	ACCGGAACGTGGACGTCCGTCGCTGCCATGAGCACCCGGAGGCGCTATGTGCGAGTGGCCACGCTTG	44	+
chr1	899487	899508	ATGGGAACCTGTATGCTGTGGG	11	+
chr1	899517	899548	ACAGCTCCTCACACCTGGCCACTGTGGAGAAG	13	+
chr1	899787	899822	CCGTGCTGGAGGGTGCCCTGTACGTGGCAGGGGGCA	9	+
chr1	900758	900797	ACACCTTTAGCGTCTGGTCCTCCTGCGTGTCCTCCCCTCC	18	+
chr1	900975	900998	TCCTTCCTGTCGTCGTCTGCCGTG	6	+
chr1	906737	906758	ACGTCCTTGGCCATTTTCTCCG	13	+
chr1	907730	907751	CTGTGCCTTCGCGCTGTCACCC	4	+
chr1	935088	935116	TCCAGGATGAGGGTTTTGAGCTGAGCGAG	5	+
chr1	935830	935864	AGCCGGGGCTGGACGGAGCTGGGGCTGTGGCCGCG	16	+
chr1	936227	936258	AACGTGCGCGTGACGCGAGCGGGCTGGTGACG	19	+
chr1	936281	936307	ACGCAAGCCTGCTGGGATGACGTCATG	10	+
chr1	936327	936358	CTTCCAGGTGACCCGCTGGCGAACTCAGCAGC	10	+
chr1	936426	936492	AAAACAGGGCTGTGGTTATTTTCGTGTTTGCTGTTTTTATTTCGAATGCCGCTGCGGGGCACGTTGG	42	+
chr1	936545	936570	CTTCCTGAGCCCCCTGGAGAGCCTGG	14	+
chr1	936651	936691	AACCGAATTAGGTGGGTGGCCTGGGTGGACAAAAGCCTTCT	19	+
chr1	936751	936779	AAGGGAGGGCGTGGCATTCCCAGGGTGCG	5	+
chr1	937424	937450	GTCATCCCAGGGGAGCTGCCGGCCTGA	11	+
chr1	937484	937501	AAATTTGGGGGGGCTCTG	8	+
chr1	937609	937636	CCCAGGCTGGTCTCGAACTCCTGGCCCG	4	+
chr1	937929	937957	CATGTACCACCACGCCCGGCTAGTGTTTT	4	+
chr1	938682	938702	CCTTGGGGTTCCCTTGCTCTG	8	+
chr1	938845	938911	TCTCAGCTGGGAAGAATGGGGTGTTTGGCAGGACATGACTTCTGAGGCTGACTTGGAAGACGCCATG	45	+
chr1	939087	939143	AGGGTGGTTGCTGAGCGTGCTGTTTTGGGGTGGTTTGTGGTGCGGCACTCAAGACTG	49	+
chr1	939282	939301	AACGGGTGCTTCTTGGGAGC	7	+
chr1	939413	939442	CATTCACACGCCAGTGGGGAGACTGTGGGG	13	+
chr1	939832	939895	TTCCTGGGTGTTTGCTGGGATTGTAGTGACAGAAGGCCAGGGCTGCAGGAATCCAGGCTGCCAG	26	+
chr1	940453	940480	CCTGCATCTGCGGCTTCCTCCTCCCCTG	8	+
chr1	940904	940928	AATCTCCACCACACTCCATCGGCCA	8	+
chr1	941097	941122	AGTGGCAGGGACTTTAGGGAGCCTGG	14	+
chr1	941307	941339	TCCGTGGCCGTGTGGGGTCAGGTGTCCGGCTCG	4	+
chr1	941689	941712	ACAGGGGGCTGCAGCTGGGGGGTG	17	+
chr1	941879	941901	TAATCAGCCCAGCCTCGGACGTC	9	+
chr1	942058	942082	TGGGACAGGCAGAGGCCCAGCCGTG	6	+
chr1	942173	942261	AGTGGTGACTGGCCAGATGGGAAGGCGGGGAAGGGTCTGGATTTGAATGAGAGCGAGGGAGTGGGCTGCAGGCTGGTAGACTCCTCCAG	159	+
chr1	942262	942282	ATGGATGAGGCCAGACCCCTG	10	+
chr1	942391	942415	TCACCCTGGCTCTGCGGGAAGGCAG	4	+
chr1	943606	943649	ACACGGCGAGAATCGGGGTCCAGCACAGATGATGGCGACAGCGG	10	+
chr1	946979	947007	TAACGGGGTCGGCTTCCTGTGCTGCGGCT	17	+
chr1	948911	948933	TACAGGAGCTTGTGCCGTGGCCC	17	+
chr1	949037	949071	AGGGGTGCAGGGAGAGCGGAGCTGCTCAGAGCTTG	8	+
chr1	949344	949381	AACCTGTGTGACGCCTGCAGGGCTGGGACCTGACGGTG	21	+
chr1	949401	949453	AATTCCAGGTGTCCCTGAGCAGCTCCATGTCGGTGTCAGAGCTGAAGGCGCAG	37	+
chr1	949471	949539	CGTGCACGCCTTCCAGCAGCGTCTGGCTGTCCACCCGAGCGGTGTGGCGCTGCAGGACAGGGTCCCCCT	30	+
chr1	949694	949745	AGCGGGCTGGAGGGTGTGCAGGACGACCTGTTCTGGCTGACCTTCGAGGGGA	44	+
chr1	949778	949807	TACGGCCTCAAGCCCCTGAGCACCGTGTTC	9	+
chr1	955598	955628	CTCCTTGTGGTGGCCGCGTGCGTCCTGCCCG	17	+
chr1	955673	955711	GAGGAGGCGAACGTGGTGCTCACCGGGACGGTGGAGGAG	84	+
chr1	957579	957609	AGGTTCGGGTCTGGCGGTACTTGAAGGGCAA	57	+
chr1	957618	957682	TGGCCCGGGAGAGCCTGCTGGACGGCGGCAACAAGGTGGTGATCAGCGGCTTTGGAGACCCCCTC	56	+
chr1	957701	957731	TCCACTGGGGACACCAGGATCTTCTTTGTGA	28	+
chr1	957776	957842	ATGCTCAACTCCAGCCTCATGCGGATCACCCTGCGGAACCTGGAGGAGGTGGAGTTCTGTGTGGAAG	436	+
chr1	959514	959535	CATGTGGAGCTCTGCTGTGGAA	6	+
chr1	962273	962296	CTGCTGGGAGCTGCACTGGGGCTC	4	+
chr1	967924	967950	TGGGTCCTCTGGGGTGGACTGAGGTGA	5	+
chr1	969714	969732	CTACTCCGGGAGAATTCTG	6	+
chr1	970657	970680	ATAAACCCGGGACCCACTTCACTC	14	+
chr1	970901	970929	ACGGCACTGGACCTCGGCTCTCACTTCTC	8	+
chr1	975544	975560	TGCTGGACGCTGCAGCA	5	+
chr1	976045	976092	CGTGCCGGGGAATGCTGTGCGGCTTCGGCGCCGTGTGCGAGCCCAACG	28	+
chr1	976149	976182	GTGGCGCCTGTGTGTGGGTCGGACGCCTCCACCT	20	+
chr1	976192	976249	AATGCGAGCTGCAGCGGGCGCAGTGCAGCCAGCAGCGCCGCATCCGCCTGCTCAGCCG	38	+
chr1	976574	976647	ACGTGACCTGCAGCTTCGGCAGCACCTGTGCGCGCTCGGCCGACGGGCTGACGGCCTCGTGCCTGTGCCCCGCG	35	+
chr1	976667	976686	AGGGGACCGTCTGCGGCAGC	7	+
chr1	976873	976944	CCCTCCCTGACCCGAGCCGCAGCTGCCGTGTGAACCCGCGCACGCGGCGCCCTGAGATGCTCCTACGGCCCG	32	+
chr1	976955	976998	TGCCCGGCAGGCGCCAGTGTGTGGGGACGACGGAGTCACCTACG	54	+
chr1	977002	977035	ACGACTGTGTCATGGGCCGATCGGGGGCCGCCCG	36	+
chr1	977052	977080	AAAGTGCGCTCCGGCCAGTGCCAGGGTCG	26	+
chr1	977363	977413	ATGCCGTGTGCCTGTCCCGCCGTGGCCGTCCCCGCTGCTCCTGCGACCGCG	156	+
chr1	977464	977494	TATGACAGTGATTGCTGGCGGCAGCAGGCTG	48	+
chr1	978635	978754	ATGCCTCGGGGTGCAGTGTGCATTTGGGGCGACGTGTGCTGTGAAGAACGGGCAGGCAGCGTGTGAATGCCTGCAGGCGTGCTCGAGCCTCTACGATCCTGTGTGCGGCAGCGACGGCGT	188	+
chr1	978767	978824	CGCGTGCGAGCTGGAGGCCACGGCCTGTACCCTCGGGCGGGAGATCCAGGTGGCGCGC	85	+
chr1	978929	978959	CAGTGCCGCTTTGGAGCCCTGTGCGAGGCCG	11	+
chr1	978977	978996	TGCCCCTCTGAATGCGTGGC	11	+
chr1	979015	979064	TGGCTCCGACGGGCACACGTACCCCAGCGAGTGCATGCTGCACGTGCACG	26	+
chr1	979069	979109	CACACACCAGATCAGCCTGCACGTGGCCTCAGCTGGACCCT	29	+
chr1	979203	979289	AGACCTGTGGAGATGCCGTGTGTGCTTTTGGGGCTGTGTGCTCCGCAGGGCAGTGTGTGTGTCCCCGGTGTGAGCACCCCCCGCCCG	390	+
chr1	979304	979337	AGCGACGGTGTCACCTACGGCAGTGCCTGCGAGC	20	+
chr1	979488	979640	GCCGAGTGCGGTTCCGGAGGCTCTGGCTCTGGGGAGGACGGTGACTGTGAGCAGGAGCTGTGCCGGCAGCGCGGTGGCATCTGGGACGAGGACTCGGAGGACGGGCCGTGTGTCTGTGACTTCAGCTGCCAGAGTGTCCCAGGCAGCCCGGTG	176	+
chr1	979719	979747	CGGCTCAGATGGGGTCACCTACAGCACCG	28	+
chr1	979762	979817	AAGGCCAGGTGTGAGTCACAGCGAGGGCTCTACGTAGCGGCCCAGGGAGCCTGCCG	57	+
chr1	980550	980576	TCGCCCCGCTGCCGCCTGTGGCCCCCT	30	+
chr1	980584	980614	TGCCCAGACGCCCTACGGCTGCTGCCAGGAC	11	+
chr1	980618	980646	ATCACCGCAGCCCGGGGCGTGGGCCTGGC	8	+
chr1	980746	980789	CCAGTGCAACCCCCATGGCTCTTACGGCGGCACCTGTGACCCAG	17	+
chr1	980809	980898	CCGCCCAGGTGTGGGGGGCCTCAGGTGTGACCGCTGTGAGCCTGGCTTCTGGAACTTTCGAGGCATCGTCACCGATGGCCGGAGTGGCTG	193	+
chr1	981123	981202	TGATCCCCAAGGCGCCGTGCGGGATGACTGTGAGCAGATGACGGGGCTGTGCTCGTGTAAGCCCGGGGTGGCTGGACCCA	128	+
chr1	981207	981256	TGGGCAGTGTCCAGACGGCCGTGCCCTGGGCCCCGCGGGCTGTGAAGCTG	56	+
chr1	981344	981372	ACGCTTCTGCGCCTGCGACCTGTGCGGAG	31	+
chr1	981378	981457	CTGTGAGTTCGGTGCGCGGTGCGTGGAGGAGTCTGGCTCAGCCCACTGTGTCTGCCCGATGCTCACCTGTCCAGAGGCCA	175	+
chr1	981538	981569	AGGTCTGTGGGTCAGATGGAGTCACATACGGC	61	+
chr1	981614	981650	AATCTCTATCCAGAGCCTGGGCCCGTGCCAGGGTGAG	39	+
chr1	981783	981839	TTGCTCCCAGCACTCACCCGACATCTGCCTCCGTGACTGTGACCACCCCAGGGCTCC	47	+
chr1	981932	982010	CGACCTCGGACCACTGCCAGCGTCCCCAGGACCACCGTGTGGCCCGTGCTGACGGTGCCCCCCACGGCACCCTCCCCTG	22	+
chr1	982011	982098	CACCCAGCCTGGTGGCGTCCGCCTTTGGTGAATCTGGCAGCACTGATGGAAGCAGCGATGAGGAACTGAGCGGGGACCAGGAGGCCAG	126	+
chr1	982132	982155	GACTTGGGGTGGGTGGGCAGGCGC	9	+
chr1	982251	982326	AGAGGGCTTCCTGCTACAACTCCGCGTTGGGCTGCTGCTCTGATGGGAAGACGCCCTCGCTGGACGCAGAGGGCTC	130	+
chr1	982728	982822	TCCTGGAGCTGGAGGGCGTCGAGGGCCAGGAGCTGTTCTACACGCCCGAGATGGCTGACCCCAAGTCAGAACTGTTCGGGGAGACAGCCAGGAGC	54	+
chr1	982986	983028	AAGGATTTTCGGAGTGTCCGCTTGCGGGACCTGGGGCCCGGCA	68	+
chr1	983177	983257	ACGTGGCCCGGGCCCTGCTCCGGCAGATCCAGGTGTCCAGGCGCCGGTCCTTGGGGGTGAGGCGGCCGCTGCAGGAGCACG	50	+
chr1	983460	983513	ACCACTGCATCGCGCCTGCCGTCCTCTGCTGTGACCCCTCGGGCCCCGCACCCC	56	+
chr1	983632	983707	AGCCCTGTGACTCACAGCCCTGCTTCCACGGGGGGACCTGCCAGGACTGGGCATTGGGCGGGGGCTTCACCTGCAG	100	+
chr1	984337	984420	AATTCCGGGCGCTGGAGCCTCAGGGGCTGCTGCTGTACAATGGCAACGCCCGGGGCAAGGACTTCCTGGCATTGGCGCTGCTAG	152	+
chr1	984618	984674	TTGACACAGGTTCGGGGCCGGCGGTGCTGACCAGTGCCGTGCCGGTAGAGCCGGGCC	90	+
chr1	984707	984752	CGCCGGGGCACCCTCTCGGTGGATGGTGAGACCCCTGTTCTGGGCG	19	+
chr1	984757	984823	TCCCAGTGGCACCGACGGCCTCAACCTGGACACAGACCTCTTTGTGGGCGGCGTACCCGAGGACCAG	41	+
chr1	984953	984987	GAGCGGACCTTCGTGGGCGCCGGCCTGAGGGGGTG	74	+
chr1	985008	985043	ACAACCAGCGCCTGGAGCTTGGCATTGGGCCGGGGG	29	+
chr1	985105	985132	CCATGGCGGGGCCCCATGCCAGAACCTG	49	+
chr1	985288	985318	ACCTGTGCCGATGAGAAGAGCCCCTGCCAGC	36	+
chr1	985347	985396	CCGTGTGCTGCCCGAGGGTGGTGCTCAGTGCGAGTGCCCCCTGGGGCGTG	88	+
chr1	985811	985844	AAGATGGCGCTGGAGGTCGTGTTCCTGGCACGAG	63	+
chr1	985890	985937	AGGGGGACTTCGTGTCGCTGGCACTGCGGGACCGCCGCCTGGAGTTCC	86	+
chr1	986116	986156	CCAGTCACCCTGGGAGCCTGGACCAGGGTCTCACTGGAGCG	41	+
chr1	986163	986198	CCGCAAGGGTGCCCTGCGTGTGGGCGACGGCCCCCG	8	+
chr1	986635	986669	TCCGCACACCGTCCTCAACCTGAAGGAGCCGCTCT	18	+
chr1	986693	986747	AGCAAGCTGGCCCGTGCTGCTGCCGTGTCCTCTGGCTTCGACGGTGCCATCCAGC	56	+
chr1	986858	986892	TGACCCCGGAGCACGTGCTGCGGCAGGTGGACGTC	10	+
chr1	986896	986927	TCCTTTGCAGGTCACCCCTGCACCCGGGCCTC	16	+
chr1	986975	987019	CCTATGTGTGCCTGTGTCCCGGGGGATTCTCAGGACCGCACTGCG	104	+
chr1	987119	987187	AAGTCAGCGGGGGACGTGGATACCTTGGCCTTTGACGGGCGGACCTTTGTCGAGTACCTCAACGCTGTG	143	+
chr1	989135	989353	AGAAGGCACTGCAGAGCAACCACTTTGAACTGAGCCTGCGCACTGAGGCCACGCAGGGGCTGGTGCTCTGGAGTGGCAAGGCCACGGAGCGGGCAGACTATGTGGCACTGGCCATTGTGGACGGGCACCTGCAACTGAGCTACAACCTGGGCTCCCAGCCCGTGGTGCTGCGTTCCACCGTGCCCGTCAACACCAACCGCTGGTTGCGGGTCGTGGCAC	410	+
chr1	989832	989858	CAGAGGGAAGGTTCCCTGCAGGTGGGC	8	+
chr1	989860	989924	ATGAGGCCCCTGTGACCGGCTCCTCCCCGCTGGGCGCCACGCAGCTGGACACTGATGGAGCCCTG	120	+
chr1	990085	990113	TGCTGTGGGGCCGGGAGGCGGGTGCCCAG	7	+
chr1	990253	990328	CACAGGCTTTGTGGGCTGCTTGCGGGACGTGGTGGTGGGCCGGCACCCGCTGCACCTGCTGGAGGACGCCGTCACC	112	+
chr1	990431	990488	ATTTTCTTGCCTGAGTGTTGGCCGGAGGGACTGCTGGCCCGGCCTCCCTTCCGTCCAG	231	+
chr1	990514	990590	TGCCGAGGGATGGACAGGCGAGGTGGCAGCGTGGAGGGCTCGGCGTGGATGGCAGCCTCAGGACACACACCCCTGCC	56	+
chr1	990597	990632	TGCTGAGCCCCCGCCTTGCACTGCGCCTGCCCCACG	11	+
chr1	990665	990697	AATCACCCTCGCTCCGTCAGGCGGGACTCGTGT	34	+
chr1	990703	990772	AGAGGAAGGGGCTGCTGAGGTCTGATGGGGCCCTTCCTCCGGGTGACCCCACAGGGCCTTTCCAAGCCCC	25	+
chr1	990774	990796	ATTTGAGCTGCTCCTTCCTGTGT	7	+
chr1	990812	990843	CCTCGGCCTCCTGCGCCAATACTGTGACTTCC	27	+
chr1	990845	990898	AACAATGTTACTGCTGGGCACAGCTCTGCGTTGCTCCCGTGCTGCCTGCGCCAG	169	+
chr1	990899	990923	CCCCAGGCTGCTGAGGAGCAGAGGC	18	+
chr1	990951	991017	ACCCTCAGCTGGCCCTGCCCAGCCACCCTGGACGTGACCGTATCCCTCTGCCACACCCCAGGCCCTG	44	+
chr1	991020	991112	AGGGGCTATCGAGAGGAGCTCACTGTGGGATGGGGTTGACCTCTGCCGCCTGCCTGGGTATCTGGGCCTGGCCATGGCTGTGTTCTTCATGTG	168	+
chr1	991136	991247	TGGTGGGTCTCATCTTTCCCATCTCGCCTGAGAGCGGCTGAGGGCTGCCTCACTGCAAATCCTCCCCACAGCGTCAGTGAAAGTCGTCCTTGTCTCAGAATGACCAGGGGCC	74	+
chr1	991270	991303	AGGGGCAGGTGCAGAGGTGGCAGGGATGGCTCCG	25	+
chr1	991409	991430	CGGGCGGCGGTGGGGCTGGGTG	5	+
chr1	1026374	1026402	TGAACGGTGAGGGCGTCCAGGGGTGACTG	16	+
chr1	1071760	1071777	TATGGTGTGGTCGAGGGA	30	+
chr1	1110966	1110985	GCTGTCCCTGAGCTCTCTGC	5	+
chr1	1123850	1123879	ATCTCAGCTCACTGCAGCCTCGCCTCCCAG	6	+
chr1	1154189	1154206	TCCCCGGCTGTGCTCGGG	5	+
chr1	1167662	1167795	AAGCTGCTGCGGCGGGCGTGGCGGCGGCGGGCGGCGCTAGGCCTGGGCACGCTGGCGCTGTGCGGGGCGGCGCTGCTCTACCTGGCGCGCTGCGCGGCCGAGCCCGGGGACCCCAGGGCGATGTCGGGCCGCAG	154	+
chr1	1167816	1167968	CGCGCGCCGCCGCCTTCCTGGCAGTGCTGGTGGCCAGCGCGCCCCGCGCCGCCGAGCGCCGCAGCGTGATCCGCAGCACGTGGCTTGCGCGGCGCGGGGCCCCGGGCGACGTGTGGGCGCGCTTTGCCGTGGGCACGGCCGGCCTGGGCGCCG	507	+
chr1	1167989	1168046	CGGGAGCAGGCGCGGCACGGGGACCTGCTGCTGCTGCCCGCGCTGCGCGACGCCTACG	129	+
chr1	1168050	1168178	ACCTCACGGCCAAGGTGCTGGCCATGCTGGCCTGGCTGGACGAGCACGTGGCCTTCGAGTTCGTGCTCAAGGCGGACGACGACTCCTTCGCGCGGCTGGACGCGCTGCTGGCCGAGCTGCGCGCCCGCG	566	+
chr1	1168179	1168546	AGCCCGCGCGCCGCCGCCGCCTCTACTGGGGCTTCTTCTCGGGCCGCGGCCGCGTCAAGCCGGGGGGGCGCTGGCGCGAGGCCGCCTGGCAACTCTGCGACTACTACCTGCCCTACGCGCTGGGCGGCGGCTACGTGCTCTCGGCCGACCTGGTGCACTACCTGCGCCTCAGCCGCGACTACCTGCGCGCCTGGCACAGCGAGGACGTGTCTCTGGGCGCCTGGCTGGCGCCGGTGGACGTCCAGCGGGAGCACGACCCGCGCTTCGACACCGAATACCGGTCCCGCGGCTGCAGCAACCAGTACCTGGTGACGCACAAGCAGAGCCTGGAGGACATGCTGGAGAAGCACGCGACGCTGGCGCGCGAG	2728	+
chr1	1168552	1168600	CCTGTGCAAGCGCGAGGTGCAGCTGCGCCTGTCCTACGTGTACGACTGG	302	+
chr1	1168601	1168658	TCCGCGCCGCCCTCGCAGTGCTGCCAGAGAAGGGAGGGCATCCCCTGAGCCGCCGCGG	379	+
chr1	1168659	1168949	CCCGGCCCTCCGGGACACCTGCTTCACCCGGCGGCGCCTTGGGGCAGGTGCCGAGCGGGCGCACTACGCCCGGGCCCCAAGGCCCCCGTCCCGCAGCCACGCTTGTGGTCGCTGCGTCCCGGTCTGCGTTTGGGAGACCCCTGGGGGTTGCCGGGGCAGCGCGCCGTGTCCAGGTGGAGGTGCCCGTTCCTGGACCTCAGCGAGCCTGAGCCGGGCCCGGCCGCACGCTGACCCCCGTGCTGTCCCCGACCGGCTCACGGGGCTGGGCTCCGATCTTCCGTGTCTCTTATC	1154	+
chr1	1168990	1169077	TTCACATCAATCCGCTTTCATGGGATTTTGGTCTCTGTCCAGTGACTTCGTGGTAAATGTAACTCAGTGTTTGCTTGCGACTTATTTA	178	+
chr1	1169083	1169133	ATTGTAAGTTTGTGTCGATGAGTGTAAGTTGGCAGTGCGCACGTCTCGGTT	53	+
chr1	1169163	1169209	TGTCAGAACTTGGTGCCTGTACCGTCAACCCCGCTGCTGCCCGTGTT	66	+
chr1	1169233	1169414	TGGCCATCTATCTTTTCAGTGTACAAGTCACTGAACCCATTGTTTCTTTCTGAAGAGACTTTCCTTTCAAGGCTTCCCATGGGTCCGCGCCACACAGGGCCGGTGCTGCTTTATTTCAGACTCTGCCCCAGGTTCCAGGAATCCGAACCCCGGAGTGCTGACGCGGTTCCCCAACTTCCGCC	246	+
chr1	1169428	1169462	ACCAGCCGGCACCAGGCCCGTCTCTCACGTACTTT	9	+
chr1	1169544	1169594	ACAAGGGGTTACCATGAGCTCCCTGGAGTCCGACGCGGGTTTTCTCTCTGG	105	+
chr1	1169605	1169790	TGGTCCCCGCTGTGGTCTTTGTTGTCCCACTTTGGGACCGGGTCCAGTCTGGGGTCTAGTCTCGAGCATCAGGGTCAGGCTCGGGGCAGGGCTGGGTTAGGCTCCGGGTCAGTCTTGCCATGGGTTTGGGAGCAGGTTTGGGTTACTTGCGTTTGAAGGCAGCAGTGGTCTCAGGAGGAAGAAACG	408	+
chr1	1169801	1169843	AGAGTGGTGATCTGTGGTCAGTGGGTCAGTGACCTGCACGGTG	64	+
chr1	1169861	1170011	AGGTAGGGGTGGGACTGGAGGCGTCCCTAGGTCAGGCCGTTGAGTTCGAGCTCCGATGGGCCACCTTGAATCCAGGACTGACCGCCCGTGTGTGCACAGTTTGTTCTTGGACGAGGACTCGTGAGGATCGAGGGCTGGGGACCCCGGTGTG	437	+
chr1	1170012	1170102	AGCAGGATGGGGCCCTGCCCTCCCGTGGGAGTTGTGGACTCGAGCCCAGGGGCTGCCCGTCACAGCGGTGTCCCAGGTCCCTGCCATCCGA	205	+
chr1	1170110	1170258	TGGGATGTCTTCTCTGGAGTTTGGAATTGCTTGAGGAACCCTGCGTGTGCTTGGAGAGGCCAGAGGGCTTGCTGAGAACCCCATGGACAGTGGAGAGCGGGATTCGAACCAAGGGCTGGACTCCCACACCTCTGGCCTGCGTCGCCCAG	327	+
chr1	1170269	1170331	CTCTGAAGAATTGGCCGCTGTGGAAAAGAGCAAATGTCCGAGACCCCCAACAGGAAGAGTCTA	53	+
chr1	1170487	1170517	AAGGCTGGGCCTCGGGAGGGCTGGGGGCTTC	12	+
chr1	1170535	1170560	CAGCTCTCTCTGGTCTCACCTGGAAC	5	+
chr1	1170800	1170832	TTTCTCCTCTAGTGGCCCCGAGAACCTACCATG	19	+
chr1	1171000	1171030	TGGTCCTGCCTCTCTGCCCCCTGAGGCTGGC	4	+
chr1	1171180	1171207	ACCTGTGTCTGGCTGGGATCCTGGCTGT	15	+
chr1	1171209	1171232	AAGGCTCCTGTTACGGGACTGAAC	18	+
chr1	1171288	1171312	TCTGGAAGTCGGGTCTCTGCAGGTG	16	+
chr1	1171565	1171614	TTCCCTGTGCCCGGCGCTCTTCGGTGCAGACGCAGGCAGGGGCTCCTGCA	17	+
chr1	1171778	1171797	ACTGTCCCAGCTCAGAGTCC	11	+
chr1	1172037	1172086	AGCAGCCTGTCAGAAGTTTCCAGCTCCTTGGACTGGCTGTGTGGGGCCTG	15	+
chr1	1172126	1172155	TTCCTGGTTTCCTACTCTGAGGTGAGCTGG	10	+
chr1	1173442	1173469	AGGGGTCTGGAGACGCTTCCCTGCGGAG	8	+
chr1	1173520	1173549	AGGGCCGTGGGCGCGGGCGGGGTGGGCAGG	14	+
chr1	1174019	1174040	AAAGAGCTTCCCCTTGGGACAG	6	+
chr1	1174214	1174270	CTCCAGGCACTGAGTGGCCAGCCAAGCGCTCGGGCCCGGGGTCCTGGACGGCTGTTC	12	+
chr1	1174500	1174518	TTGTTCCAAGGCCCAGATG	4	+
chr1	1174534	1174555	TGTGGTGTGGTCTGGGGTCTGG	10	+
chr1	1174823	1174860	AGGCACCGGGGACGGATGGGCAATGGTGTCCACACCTG	14	+
chr1	1175349	1175380	GGTCAGGGGTCGGGTTGAGGCCGTCCGGCACG	3	+
chr1	1175653	1175670	AGTGTGGGTCCAGCCCAG	4	+
chr1	1178440	1178464	ACGTGTGGCGCTGGCACAGGGACTC	13	+
chr1	1185053	1185069	AACGGGCAGCCCTGGTG	10	+
chr1	1209680	1209712	GGACCCGAGAGTGACACGCGTGGCATCTCTTTG	20	+
chr1	1210608	1210631	CCCCGGACAGGTGTGGCCAGCACG	29	+
chr1	1214575	1214605	AGGAACCGAGCTGTGGAATGGGGTTCCGTGG	20	+
chr1	1221510	1221557	CTGTCCCTGGGAGCCCTGGTCGCGCTCTGCTGGCAGCTGGGGCTCCTC	23	+
chr1	1223109	1223130	CTGGCCGGCATCAGGGTCATGG	9	+
chr1	1227227	1227279	TGGACGTGCCGACACGCGGTGATGTACCCATGCTCCGTGTGTCTGTGTCTGCA	27	+
chr1	1227294	1227329	ATGCACCTGTGTACGTGTGTCAAGCCTAGCCACCTC	14	+
chr1	1227367	1227380	ACACACTTGGGCTG	11	+
chr1	1243987	1244026	TGGAGGCCGCCTCTGACGCCACCGGCTGGGCTCCGCCATG	24	+
chr1	1244040	1244095	CCTCAGGCTCCGTGCGCGCGCGCTATCTTGTGTACTTCCAGTACGTGGGCACCGAC	54	+
chr1	1244132	1244199	CGTGGGCCCGGGCGGAGGCGGGAAGGAGGGCGCGGGCGGGCAGGCGGATGTCTCTGGACGCGGGTTCC	80	+
chr1	1244295	1244340	CGGGGTCGCGGCCGTCAGGGGCACTCAGCGCGCCGTCGGGGTCCAG	38	+
chr1	1244486	1244547	TTCCGTGGAGCCGGTCAGGTTCACCATCTCCAGCCGCACGGACGCCGGGGTCCACGCCCTGA	42	+
chr1	1244841	1244984	CGGGCCTTCCGAGTGCCCAGCGACTTCCACGCTCGTCACGCAGCCACGTCCCGGACCTACCTGTACCGCCTGGCCACTGGCTGTCACCGGCGTGATGAGCTGCCGGTGTTTGAACGCAACCTATGCTGGACTCTCCCGGCAGAG	287	+
chr1	1244985	1245017	TGAGTGTGGCCCTGACAGCGGGGAGGGGGCGGG	23	+
chr1	1245064	1245109	CCTGGATATGGTCGCCATGCAGGAAGCCGCCCAGCACCTCCTCGGC	23	+
chr1	1245110	1245154	ACACACGACTTCAGCGCCTTCCAGTCCGCTGGCAGCCCGGTGCCG	24	+
chr1	1245166	1245226	AACGCTGCGCCGGGTCTCCGTTTCCCCAGGCCAAGCCAGCCCCTTGGTCACCCCCGAGGAG	63	+
chr1	1246011	1246063	CAGGAAGCTGCGGTTCTGGAACCTGGAGTTTGAGAGCCAGTCTTTCCTGTATA	259	+
chr1	1246260	1246351	TCTGGGTCACAGGTGGCTCTGGGTCACAGGTACGGAGGATGACGGCTGTGCTGGTGGCCGTGGGGCTGGGGGCTTTGGCACCTGCCCAGGTG	256	+
chr1	1246358	1246393	ATTCTGGAGAGCCAAGATCCCCTGGGCAAGCACCAG	76	+
chr1	1246394	1246453	ACACGTGTAGCCCCAGCCCACGGCTTATTCCTCAAGTCAGTGCTGTACGGGAACCTCGGT	214	+
chr1	1246726	1246827	CCTGCAGGGGCCACAGTTCGGGAGCCACGGATGACCCTGGACACTCAAGCCAAAGTTAGGCCACACCAGGCCCAACCCTGTGCTGGTCAAGCCAGGGCAGTC	132	+
chr1	1246869	1246962	AGTAGCCTCCCTGCCCGGGTCCCAGCACCCTGGATGCCCGTCTCTGTCCCAGGCGGGATGGGGCACAGTGCAGGACACAGCCATGTACACCAAG	155	+
chr1	1246967	1247040	GAGTACCAAGTAGTCTTTTGTTCAGCTTTTACTGGAAACTGCTGTCTAGGACCACCTGCCCTAACCAGGAATAA	182	+
chr1	1247069	1247147	TTCTTCAGCTGCAAACAGCTGCCTGGGCAGGCAGGTGACACAAGGCCTCTGTCCCCAGGGATGGGACCTGCAGGGTCTG	71	+
chr1	1247198	1247318	CTGGGAGAGGGCAGAGGTGGCGGCTGGGTGAGTTGCCGGCCTCAGCTGGGGGCCTGGGGGAGGCCCTTCTTCAGCAGAGATGTGAGGAAGCTCCCCAGCTCCTCGTCCTAGGGCAGAGGCA	68	+
chr1	1247320	1247361	AAGCATTGTGGGTGGTGCAGGACAGGGAGGAATGTTGATACC	160	+
chr1	1247419	1247461	CAGCACCTTGGTGCCTGGGTCCTCAGAAGGGGCGGCGGCCTGG	271	+
chr1	1247506	1247545	CACACAGTGGTCCTTCAGGACGCTGTGGGGAGGCTCGGTG	39	+
chr1	1247604	1247692	ACCTCTTGAGGTGGCTGTAGACGCGCAATGCCGTCTCCTGCTCCTTGCGTGTGTCATGCAGGTGCACGCGGCAGGTGAAGCGCAGCTGG	185	+
chr1	1247712	1247800	CTTTGAGGGCTTGCTCTGAGGACACCAGCCGGAAGTTCTGTGGGGCAGGGACAGGTCAGTGAGCGCAGCAGCGGCCCTCCCCCCTCCAG	467	+
chr1	1247801	1247896	AGACCGTCCTGGCACTCACGCTGTCCTTCATGATCAGGGTGCCGTGCAGGAGCCGAGGCTTCTTGGCCTCAGGGAGCAGCCCTGCGGAGGAGGTGG	181	+
chr1	1247909	1247939	ATGTGAGGGCCGCTCCCAGCCGCCTGCCCCG	37	+
chr1	1248008	1248084	ATGCCTACGGGGATGCTGGGGCTTGTGGGCAGCGTCACCGTCTCGCCATTGGCCGGCATGTAGCAGTTGACCCCTGG	213	+
chr1	1248102	1248132	AGCCTCAGCCCAGGCTGCCCGTGCTGACCCG	25	+
chr1	1248147	1248227	CCGCCCGCCCGGCTGCCTACGGAGCTCCTGCTCGATCTTCTGCTTCAGGAACTCCATCTTCTTGGCCTCGCCATGCACCAG	59	+
chr1	1248235	1248391	CTCTCCGGCTCTGCCTGGCCCACCAGCTGCATGATGCCCTTGGCGTCCGCGTGTGCGCTGAATGACATGTACTCCACCTGCATCTTGACCTCCAGCTACAGAGGCCACGGGGCGTGGACAGTGGTTACCACCAGGAGGTGCCCCTCGGCCCTGCCAG	113	+
chr1	1248401	1248485	GGGTCGAGACTCACCACCTGCCGCCCCTCCATCTCGAGCTTCCGCTGCCCGCTGAGGATCTTGTGGCCGACGGTGCCCTGCACGC	46	+
chr1	1248488	1248555	TAGCCGGGCATGATGACCTGGGGGCAGGCACAGAGCTCACAGCCAGGGAACTCCAGCCTTGGCACCTC	71	+
chr1	1248571	1248622	ATGCCCCCGCCTGAACCCCTGGAAGCTGTTTCCACCTGCCAGCGGCGCCCGA	17	+
chr1	1248636	1248767	CAGACTCCAAAGGGCTCAGGTTTTGGCACAAGACTGTCCAGGGCTGGGCTGGGGCTGTTCTGCCCGAGGTGGACAAGCTGTGTCACAGAGACTGAGCAGCTCCAGGCGGACATCGCCCCCGTTCCCCAGCAG	210	+
chr1	1248774	1248868	CCACGTCCCTTGGCCAGCACGAGGCCAAGCCAGTGAGAGCTCAGAGACAGCATGGGTGGAAGGACAACCCGTCGGCCTCCAGCTTCCAGATTCCC	74	+
chr1	1248897	1248963	TTTCGTTTCCGGCCCATTTCCGGAAGATCTGCAGGGACTGCCCAGCGTGCAGCATTCCTGGCGTGGC	88	+
chr1	1249067	1249101	ACCGACGGGTGTGGATGTGCTGGCCGGCCCTGCCG	36	+
chr1	1249102	1249181	CGGGCCTCACCATCGGTCCTGGGTTGTCAGCAAAAGCCCGGTCGAAGGCCTTGATGTGCTTGAACTCAAACATGTTCCTC	74	+
chr1	1249190	1249268	AGTCTTGCGGATCTTCTGGTTGGTCCAGGGGATGAACAGCTTGTAGTAGTGGTTGGCCTTCTCGGTCAGCCCCGTGGAG	113	+
chr1	1249272	1249378	TAGATGGGCACCTTCAGGTTCATGCGCTCCCTGGGGACCACCGGCCCAGTCAGCACAGTGGCCACAGGGGAGAATGCTGCAGGGCAGGACTCGGCCGGGTCACCCCC	114	+
chr1	1249398	1249461	CCCACGCACGGGCCAGGTTGAGTCCAGTCGCGACCACTTGTCCCATTAAGCCCTGCAGCAGCCG	45	+
chr1	1249498	1249541	CACACGGTGGCGCTGACGGGATGTCACAGGCTTCCTGGGGTCAC	47	+
chr1	1249577	1249659	CAGGGCCAAGATGCCACCGCTACGCTGGACAGGGCTGCCCACCAACTGGACTGTGTTCAGGCCGGGCCAGGGGCTCCTTAAAG	132	+
chr1	1249696	1249724	AGGATGCAGAGCTCCTGGGCGCGGCCCAG	38	+
chr1	1249825	1249854	GTGCCCAAGAGCTGCGGCCTCATAGGGACC	18	+
chr1	1249859	1249897	CCTCTCATCTGCTCCCAGTCCCGTCCCAGCCGCTCTCCA	32	+
chr1	1249906	1249948	AGGGAGCCGTATGAGAGACAGGAGGGAGCCGCATGAGAGACAG	37	+
chr1	1249949	1250014	AAGGGAGCTGCATGAGAGACAGAAGGAGCCTGGCCAGGGCTTCGTCCGCACCTGAGGTAGGAGGGA	47	+
chr1	1250031	1250059	AAAGGGTCTCTGAGTTTTCCTCCTCAATG	30	+
chr1	1250093	1250129	TGCAGTACCCCCCACCCTGAGACCCTGACCCATGCCA	31	+
chr1	1250179	1250215	ATGTCCCCACCCCTGCTGCAGCTACCTTCCCACCACG	11	+
chr1	1250238	1250416	TTCAGGAAGTCTCGCTCCCGGCAGCGCTTGGAGTCACGGATGGTCGTGGCGTACGTGGACTCTGTGATGAGCAGGTTGGGGCGGCACTTGTCAATCCAGGCAGCTCTGGAACACGGGGGTGGGGGTGTGAGCCACGATGCACTGTCCCCACGGTTGCAGGGCTGGGTGTGACAAGCTGG	338	+
chr1	1250439	1250516	CCTTCCTAGGTCACTCTGGCTGGAAAGAGCCAGCTGGTAAAATGCTGTGGGCAGCACACTTGGGAAGAGAGAGGAGAG	70	+
chr1	1250601	1250646	AGGCCCCTGCCTGGACCCTGTGCCTTCGCGCATTTGGGCCCAGAAC	52	+
chr1	1250670	1250725	AGGACATGGGAGACACTGCCAGGCTGGCCACTCAAGGGCTGGCACCCTGACACCTG	33	+
chr1	1250766	1250852	ACACCTCAGCCTACTTACCCTAAGTGTCGGTCTGGGGTCATGTTATAATCACCCTGGTGAACGATCAAGGATGCCATGAGGAGGGTG	71	+
chr1	1250894	1250926	ACTGACCGTGTAGACCACAGACTCTGAGCCCAC	19	+
chr1	1250970	1251032	TAGGCCTTGATCTCCAGCTCATCATCTACCTGTGGAGGACAGGGCTGCGCTCAGGCTGTGTCC	52	+
chr1	1251238	1251294	CGAGGGCACTGCACTGAGCTTTTCAGTCCCTGTTGCTCACACACAGCATCCAGTTCA	77	+
chr1	1251342	1251379	ACTGAAGGGACCTGAAATTGGAGTTTCCAGCGTGGACT	48	+
chr1	1251400	1251453	AGACAAGGTTCAGAATGTTGGCGGCCAGGCCTAAGGTGGATCCCTTGGGGTCAG	28	+
chr1	1251510	1251539	AAGTAAGCCAGGTGTGGAAGTGCGTGCCTG	17	+
chr1	1251635	1251662	CTGGGCAATGGGGCGGGACTCCATCTCG	15	+
chr1	1251678	1251710	AAAATACTGGGCTGGGCACAGTGGCTCACACCT	25	+
chr1	1252927	1252954	AACGTCAGGCTCTCGGGGTCCCTGGAGG	17	+
chr1	1253082	1253124	ACCAAGGCTCCTGCTCAGACCCTACGGCTGCCCATGCCCAGAG	14	+
chr1	1254515	1254538	CTGACGCCTCCTGGTGTCCCCACG	3	+
chr1	1261795	1261816	CTCGCACTCCCCATGCACCCAG	4	+
chr1	1262271	1262375	ATTTCCGTTCCTATCAAAAAATGGATGACTCGGAGACAGGTTTCAATCTGAAAGTCGTCCTGGTCAGTTTCAAGCAGTGTCTCGATGAGAAGGAAGAGGTCTTGC	65	+
chr1	1262379	1262408	ACCCCTACATTGCCAGCTGGAAGGGCCTGG	25	+
chr1	1262622	1262695	TTTCTGAACAGCCTGGGCACCATCTTCTCATTCATCTCCAAGGACGTGGTCTCCAAGCTGCGGATCATGGAGCG	157	+
chr1	1262723	1262881	CTACCGCAGCCTGCAGGCCATGGTGGCCCACGAGCTGAGCAACCGGCTGGTGGACCTGGAGCGCCGCTCCCACCACCCGGAGTCTGGCTGCCGGACGGTGCTGCGCCTGCACCGCGCCCTGCACTGGCTGCAGCTGTTCCTGGAGGGCCTGCGTACCAG	212	+
chr1	1262893	1262924	CACGCACCTCCGCGCTCTGCGCCGACTCCTAC	19	+
chr1	1262971	1263110	TCACCGTGGCCTTCTGCACGCTGCCCACACGCGAGGTCTTCCTGGAGGCCATGAACGTGGGGCCCCCGGAGCAGGCCGTGCAGATGCTAGGCGAGGCCCTCCCCTTCATCCAGCGTGTCTACAACGTCTCCCAGAAGCTC	74	+
chr1	1263115	1263143	CCGAGCACTCCCTGCTGGACCTGCCCTAG	21	+
chr1	1263151	1263182	AAGCCAGGGCCGCACCGGCTTTCCTGCTGCAG	20	+
chr1	1263183	1263222	ATCTGGGCTGCGGTGGCCAGGGCCGTGAGTCCCGTGGCAG	28	+
chr1	1263223	1263280	AGCCTTCTGGGCGCTGCGGGAACAGGAGATCCTCTGTCGCCCCTGTGAGCTGAGCTGG	80	+
chr1	1263281	1263319	TTAGGAACCACAGACTGTGACAGAGAAGGTGGCGACCAG	48	+
chr1	1263325	1263348	AAGAGGCCCACCCTCTCGGTCCGG	20	+
chr1	1263470	1263511	AAGGTCGCCACCCCCTAGCCTGTGGGGTGCATCTGCGAACCA	33	+
chr1	1263518	1263678	AGTCACAGGTCCCGGGGTGTGGAGGCTCCATCCTTTCTCCTTTCTGCCAGCCGATGTGTCCTCATCTCAGGCCCGTGCCTGGGACCCCGTGTCTGCCCAGGTGGGCAGCCTTGAGCCCAGGGGACTCAGTGCCCTCCATGCCCTGGCTGGCAGAAACCCTC	107	+
chr1	1263687	1263717	TCTGGGCACTGTGGGGCTCTCCCCGCCTCTC	17	+
chr1	1263729	1263789	GCCCCTCAGCGTGCCAGGCAGACTGGGGGCAGGACAGCCGGAAGCTGAGACCAAGGCTCCT	31	+
chr1	1263815	1263862	CCCTTGGGACAGCCTCCTCCGTAGCCCCTGCACGGCACCAGTTCCCCG	24	+
chr1	1263926	1264054	CCCCCAGGAGCTGGGACTCTGCTACACCCAGTGAAATGCTGTGTCCCTTCTCCCCCGTGCCCCTTGATGCCCCCTCCCCACAGTGCTCAGGAGACCCGTGGGGCACGGAACAGGAGGGTCTGGACCCTG	150	+
chr1	1264186	1264208	CAGACATGCGAGCTTCCAGAGTG	16	+
chr1	1265132	1265142	CTGTGCGCATG	3	+
chr1	1265445	1265470	TATGCTGTGCACGTGTGGCATGCATG	5	+
chr1	1265639	1265668	CTCAGCATGTGCCATATGCATGTGCGGTGG	10	+
chr1	1266792	1266818	TTGTGCCTGTCACAGCAACTTAGGATG	6	+
chr1	1269357	1269383	TGGAGGTCGCACTGTGCACCTGGTACC	8	+
chr1	1287314	1287338	GTAACCGGGCTGGGAGGGGGGTGCA	42	+
chr1	1287631	1287659	ATCCGTGCTGGCCTGGCCAAGACTCTTGG	11	+
chr1	1288300	1288329	TGGCTGAGAGCAAGGCTAGGGTAGGGATGG	6	+
chr1	1288403	1288445	TCAGCAGGTCCCTGGGGAGAACAGATGGTGCCTGGAGTCCCAC	15	+
chr1	1288635	1288655	TTTTGGGGCTGCCAGGTTCTG	17	+
chr1	1289093	1289125	ACTCCCCAGGGATTTCTGAGCCTGAGGTGGCAG	6	+
chr1	1289157	1289187	TTGGTCCCAGGTGAGGTGGAATGGGGACAGG	14	+
chr1	1289307	1289329	ATCTGTGGGAGGAGAGGAGGCTG	35	+
chr1	1289383	1289410	TGCCCTCGTGTCCCAGCACTGCCTCACC	8	+
chr1	1289826	1289852	AAGTGGGCTCGGCTCTCGGGGACGATG	25	+
chr1	1289865	1289892	TTGTGGCCGCGCGCCAGTGTGGGGTCTG	19	+
chr1	1290400	1290437	ACCTGTTGAGCCTCCTCCACGTGCCGGTCGGTCCACAC	10	+
chr1	1290644	1290688	CGGACGGCCAGGCTCTCGTAGAGGTGGCAGTAGTGATGGTGCAGG	13	+
chr1	1292710	1292740	TTCACATCCCCCGTCCTCGAGCTGATCCACC	21	+
chr1	1293142	1293167	ATCACGCCACTGCACTGCAGCCTCCT	8	+
chr1	1295001	1295046	ATCAGAGTGGTGGTCTCAGGGCGAGGGGAGGGGAACCTGCGGCTGC	57	+
chr1	1296996	1297025	ACACCAACACAGACAGGGTTAGGCTCGAGG	7	+
chr1	1334939	1334972	TCCCTAGCGGAGGCGCGGGTGCCGTGCTGAGAGC	26	+
chr1	1334974	1335061	CCTGCCTGTGCGCCCCGAGCGGGGCTGGGACTCTTCCAAGATGCCCACGTTCGCACAGAGACCCCGGATCGCGGAAGCTCGCGTCTCG	87	+
chr1	1335097	1335132	GATCTGGGGCGGGACGACCCCCACTGCTGAACCCTG	15	+
chr1	1335155	1335185	TCCGCTCGGCCTCCCCCTGGATGAGACGCGC	17	+
chr1	1335196	1335276	TCCCCCGGCCGCCGTCGGCGTCGTGTCTTCAGTCCTTATCGACTCCAGACTTTGGGGATGCGTATTAACGCCAGACTCCTG	63	+
chr1	1335290	1335354	TCAACACTCAGCCCCTGGGGAGAGACGGGTGGAGGGATGACTGGAAACGTGGCCTCGACGTCCCT	25	+
chr1	1335424	1335478	CGAGGCCCGGTGATCTACGTGTGAAGGAGCTTGGACAGGACCTCACAAACGCCAG	63	+
chr1	1335517	1335537	ACATCGCTGATCCTCCCGCAG	12	+
chr1	1335539	1335615	CGGTCTCACGCCCTGCCCGTCCTGGGTTCACGGTTTTTCATCACCTGCGGCTGTCCTGCGATCGACCACAGCTGTGC	136	+
chr1	1335638	1335682	TGCTGCAGTTACCGGAACCTTTGCCAGGACTAGTACAGGACCACG	39	+
chr1	1335858	1335878	CTGTCCACTAGCTCTGCCATG	6	+
chr1	1335960	1336146	CTTTACTCATGTCCTCTTTCCCCAGGCTGGTAGCTCAGGGATGTCTCGTCTGTGAGTTACAGCTGCACGCTCTCCAGGAAAGAAGGAATTTCCTCTTCTCTGGAAACCCCACCACACAGCTGGTTTCTCATTGGTGCTGCTTGCCCATTCCCTGAGCTGTGACTGCCAGAGGAGTGGGAGGTTGGTG	426	+
chr1	1336151	1336274	CTCCAGCCCATCAGGGGCAGGCCCTGGGACCGCCTGGGAACAGGAGGACTATGGCACAAACCGAGTGAGTGATGGGAGCAACCCGCAGGGCTCTGCCACATCCCTGTCTTCCTTCACTGACATG	121	+
chr1	1336292	1336313	CTTTGCCACAACACAGGAGCAC	11	+
chr1	1336320	1336401	AATGTGGCCGCCCAGGGCTCTGTCCTTGACCCTGTTGTCCAGGACTGTTTACCAAGGGCTGACAGGCACTGAGTGCCCCGTG	279	+
chr1	1336402	1336443	CACCTGGCCAGACACTGCACTCATGCAGCGGAAAGGACAGTG	54	+
chr1	1336450	1336481	ACTTTGTCCCTGGCCTCCAAAGGCTTAGGGCG	62	+
chr1	1336482	1336797	TAGTGGCTGTCATGAGGCACAGTGACAAGGGCCAGGAGGGGGACCTCTTAGGGGGCCATGCAGTGATGGAAGCCAGAAGGAATGAAGGCCTGCAGTGAGGATGGAGTGGTCGGCCTGAAGCCATCTCTAGCAAGTGGTCAGGACGCTGATTGTTCTGCGCAGGTTGGAGGTAGGTGGTGAGTCTGAGAAAGGGGCCGGAAAGACTCCCCAGCAACTGCTGGCAAAGGGTGAAGGGCACGTTCCCACAGGATTCAAGCCAGCTGCCTTTGGAGGGGAGACGGGCACTCAGTTTAGGCGCTCCTACAGCAGGGTCAGC	718	+
chr1	1336809	1336862	GTTGCGGCAAGGGTCTGCGCACTGCTGTGTAAATGTAGGGGCATCGGGGGGCAG	69	+
chr1	1336877	1336970	AAGTGTGCATCACCCTTGGGGTTAAGGGACAGTTGTCTGCTAGGTGTTGCTTCCTGGAGATGGCTGAAAAGCCAGTCCAGTCTGCAGGGACCAG	140	+
chr1	1336986	1337231	ATGTGGGAGCATTTCCCCCAATCCCTGCTGGGCTGCTGAATCTGGGGGACATAGGGAAGCTGAGGCTGGTGTTCTGAGTAGTGGCAGAGCTGAGCCACAGGGCATGTCTGAGGTCAGCCCCGAGCAAAATGGAATAGGGACTCAGGGTGGGTCAGGTAACTGGAAAGCGGGCACTGTGCACGCAGCCCTTGAGGGGAGCCAGGGTGGGTGGGGATCCCCCACTGTGTGCAGAAGGCAGCAGCCTTG	612	+
chr1	1337233	1337271	AAGCAGGGTGTGCTCCTCGGTGTGGTCGCTCGATACCAG	121	+
chr1	1337319	1337376	ACATGGACATCATCTGTGAGGCTCTGTCCCAGAGAGACAGGGCCATCCCTCATGTCTG	131	+
chr1	1337615	1337635	TCCTGTTGAGCTCCACCTGGC	5	+
chr1	1337699	1337719	TTGCGGCGCTGGCTCAGGAAG	16	+
chr1	1337937	1337960	CTGACTGCTGGCCTAGGGTAACCC	10	+
chr1	1342348	1342406	TCACGGTTCTGACCGCCAACCTGTAGCAGCGATTTTTCCTTCCCCGGAAGTGCTGGGAC	49	+
chr1	1342758	1342784	TGCTCCTGAACTCGCGGTGGTGGTGCG	19	+
chr1	1342787	1342817	TTGGGGAGCGGATGTGGGGCCGCGGCGGGGA	14	+
chr1	1343075	1343094	CCCGTTGCCTCTGAACCTTG	6	+
chr1	1343175	1343213	CCGCGGCCTCTGCCTTCCTAGTAGCTGGGACGTCAGGCG	14	+
chr1	1345153	1345194	TTACTCGCATTTCCTGAGCGATGGGGACACTCACTGTGGGGA	45	+
chr1	1371116	1371155	TCCCTCGCGCGCGATGCTCCCCTGGACGGCGCTCGGCCTG	11	+
chr1	1372329	1372360	AGGGGACCTGATGTTCCTGCTGGACAGCTCAG	24	+
chr1	1372391	1372414	TTCGGGAGTTTGTGGGGCAGCTGG	5	+
chr1	1372532	1372584	CGGTGCGTGCTTCTGCCCAGCGCATGGGTGACACCCACACTGGCCTGGCGCTG	13	+
chr1	1372643	1372669	AAGTGCTGGTGTGGGTGACAGATGGCG	9	+
chr1	1372703	1372730	AGCTCAAGGACCTGGGCGTCACCGTGTT	17	+
chr1	1372808	1372841	TTGTGGACGTGGATGACCTGCACATCATTGTCCA	32	+
chr1	1374613	1374644	CCAGGGAACGCCACGGACTGGATCTGGGCCGG	13	+
chr1	1375204	1375232	ACCTGAGGGCCCCTGTGTCCCGAACCCGG	8	+
chr1	1375411	1375437	CCGGGCGTCGTGTGGGTCCGTGGGTGA	17	+
chr1	1375446	1375467	AGCGTCAGACCCAGGACTGTTC	22	+
chr1	1375558	1375577	TTGATAGGAAGCGGAAGGGG	3	+
chr1	1375624	1375657	AAGAGGAAGGGCGAGTAGGGGCACCTGGACGCTG	32	+
chr1	1376077	1376101	CAATGCTCACCTCGCCTCTTCCCCA	9	+
chr1	1376841	1376862	TGGGTTTCTCCTGAGCTCCCCT	6	+
chr1	1407160	1407188	TGGTCCTGGCCACCGGCTCGCGGCGCGTG	7	+
chr1	1407262	1407284	AGCATGTCGTGGCTCTTCGGCGT	16	+
chr1	1412663	1412692	AGGAGGCCCTGAATCTGGCGCAGATGCAGG	23	+
chr1	1413411	1413436	TCACTCTGTCCCCCAGTCTGGCGTGC	22	+
chr1	1413758	1413782	AAACAGCCTTGTGGGGTGGGGTTGG	9	+
chr1	1413886	1413916	CTGGAAGCCCTGAACCTGCTGCACACACTAG	8	+
chr1	1417553	1417593	AATGAGATGCTGCGAGTGGAGACCGAGGCCCGGGCGCGCGC	27	+
chr1	1417634	1417672	ATCCGCCTGAAGGCGTCCGAGCACCGTCAGACCGTCTTG	48	+
chr1	1420507	1420546	ACGTCCCGCATCACGGTGCTGGAGGCGCTGCGGCACCCCA	68	+
chr1	1421565	1421597	CACATCCTGCTGTATGGGCCACCAGGCACCGGG	105	+
chr1	1423250	1423278	CTCTTCATGGATGAAGCAGACGCCTTCCT	15	+
chr1	1424595	1424649	CAAGGACCTCAGAGCCACACTGAACGCCTTCCTGTACCACATGGGCCAACACAGC	73	+
chr1	1425637	1425731	ATTCATGCTGGTCCTGGCCAGCAATCTGCCTGAGCAGTTCGACTGTGCCATCAACAGCCGCATTGACGTGATGGTCCACTTCGACCTGCCGCAGC	226	+
chr1	1425768	1425794	ACAACTGTGTTCTTAAGCCGGCCACAG	5	+
chr1	1430862	1430922	TAGGCCACGGCATATGCCTCCAAGGACGGGGTCCTCACTGAGGCCATGATGGACGCCTGTG	80	+
chr1	1430953	1430980	AGATGCGCTGGCTGAAGGCGGAGGGGCC	55	+
chr1	1430995	1431020	AGCACCCCCTATCCGGAGTCCAAGGC	29	+
chr1	1431039	1431067	AGCCTGGCCACGGACCCCTCCTACCCCTG	17	+
chr1	1431086	1431131	ATTTAGGATATGCTCCTGGATGGGGACTGGGCTGTGCCCAGGGCCT	588	+
chr1	1431135	1431167	TCCCCCAGGATGTCTTGTGGTGGCGGTCGGCCG	28	+
chr1	1431323	1431352	AGGGTGGGTGCTGGCTGAGCCCCTGGGGCA	9	+
chr1	1431396	1431432	CAGAGCCAGGTGAGGGGGGGCCTGCCAGGACTAGACA	34	+
chr1	1431434	1431480	AAGTGGGGCGGCCTGAACCCTGCTTCCAGCCATGGCCAGGGGCCACG	30	+
chr1	1431527	1431552	AAGCCTGTGGCTGGAGCTGGTGTGTG	83	+
chr1	1438681	1438707	TTGGGCAAGAGCCTCCTCCCGTCCACG	7	+
chr1	1439104	1439131	GTAGGGCTACTGCCGGTGGGTAGGGCTG	8	+
chr1	1442967	1442999	ACTTTGCTGGCATTTTGTTGAGGACTTTCCCAG	8	+
chr1	1443108	1443138	ATTTGTCCAGGAGTTTGAGGAGTGCTCTGAT	15	+
chr1	1447310	1447342	CGCGGGGCTGACGCTGCCTTGGGTTCGCCTACG	4	+
chr1	1447646	1447681	AGCATGTCGTGGCTCTTCGGCATTAACAAGGGCCCC	38	+
chr1	1447737	1447776	AGGGCGGCGGGGACCGCGGGTTGGGAGACCGGCCGGCGCC	25	+
chr1	1451393	1451441	TTATGCCAAGGACGCCCTGAATCTGGCACAGATGCAGGAGCAGACGCTG	52	+
chr1	1455556	1455591	AATGAGATGCTGCGAGTGGAGGCCGAGGCCCGGGCG	45	+
chr1	1455638	1455678	TCCGCCTGAAGGCGGCCGAGCACCGTCAGACCGTCTTGGAG	63	+
chr1	1455950	1455997	GAAGGATTCCGTGCCTTTGTGACAGACTGGGACAAAGTGACAGCCACG	254	+
chr1	1458124	1458210	GTGGCTGGGCTGACGCTGCTGGCTGTTGGGGTCTACTCAGCCAAGAATGCCACGCTTGTCGCCGGCCGCTTCATCGAGGCTCGGCTG	546	+
chr1	1458911	1458946	TCGACCCCAGGACGCGCTGGAGGGTGTTGTGCTCAG	158	+
chr1	1459061	1459088	ATGCGACTGCTTGGACCGTGCTGGGGAT	9	+
chr1	1459233	1459262	ACGGGTGCGCGACATCGCCATAGCAACAAG	7	+
chr1	1459273	1459326	AAGAACCGCAGCCTGTACAGGAACATCCTGATGTACGGGCCACCAGGCACCGGG	78	+
chr1	1460399	1460424	TGTGGTTGGTTTCCCACGGCCTTCTG	6	+
chr1	1463076	1463205	TTCATGCTGGTCCTGGCCAGCAACCAACCAGAGCAGTTCGACTGGGCCATCAATGACCGCATCAATGAGATGGTCCACTTCGACCTGCCAGGGCAGGAGGAACGGGAGCGCCTGGTGAGAATGTATTTTG	220	+
chr1	1463649	1463681	CCATTCCTCTTCACTACGAGGAGGGCTGTGAGG	17	+
chr1	1463729	1463746	ATACGGAGTGTTGCTCTG	7	+
chr1	1463878	1463900	GAGCCTCGTGGTGTGGGGCACGG	8	+
chr1	1463910	1463940	CTCACGTGCCTTGAGGCTGTCAGGCTCCCTG	8	+
chr1	1464055	1464090	CTTCTTGGCGTCCCCCGGGCCCCGGTTTCTGAGTCC	35	+
chr1	1464449	1464472	CAGGGAGGATGTGGAGCTGGGCTG	15	+
chr1	1464509	1464539	CGTGGGTGTCGGCCTCGCTGCCTGTCTTCCG	4	+
chr1	1464554	1464573	TTGTGGGAGCTGCTGCCTTG	6	+
chr1	1464973	1465027	CCGTAGCCCGAGCTTTGCCAGGTGGGGCTGGAGGCTTCTGACTCTCACCTTGGCC	24	+
chr1	1465098	1465123	ACATTGTGTTTTCTGGACCAAGTCTG	14	+
chr1	1468229	1468258	TGGCGGTGCGGCTCTGGTCAGTGTCTCCTG	5	+
chr1	1469394	1469435	AGATGTGCTGGCTGAAGGCGGAAGGGCCTGGGCGTGGGGACG	63	+
chr1	1469576	1469619	TCCCCCAGGATGTCTTGTGGTGCGGGTCGGCCGTTCTGCCCCCC	99	+
chr1	1469728	1469757	AGGCTTTGCACCCCAGCCCCTGCCCAGGCC	37	+
chr1	1469762	1469794	TGAGGGTGGGTGCTGGCTGAGCCCCCGGGGCAG	20	+
chr1	1469844	1469885	AGGTGAGGGGGCGCCTGCCAGGGCCAGACCCAGGTGGGGCAG	15	+
chr1	1469890	1469960	AACCCTGCTTCCCCCTGTGGCCGGCATGCCCCGATCTTTCACACACTGGTGACCCTGAGAGAGGAGGGAGG	331	+
chr1	1469965	1470042	AACCTGGCGGGGGTGTCTGAGGCCGCACTGTCAGCTGGCCGGTCCAAGCCTGTGGCTGGAGCTGGGGTCTGTTTACCT	275	+
chr1	1510840	1510856	CGGTGGACAGTGGGCTG	6	+
chr1	1511799	1511828	AGGAGGTTTGAAGGGTGTGGCTCTCAGGCT	19	+
chr1	1526551	1526571	TCTCTTGCTGGCTGCCCGTTG	5	+
chr1	1550954	1551010	AGCCGTCCCCGAGTCGCTCCTAGGTCACTGGCGCGATGCGGGCCGTCCTCTCGGCTG	35	+
chr1	1551330	1551402	CGCTCTGGCCTGGCCTGGCCGCCGCTGAGCAGTCGGGGCCGGTGGGTGGCCTCGAACGCCGGGACAGACCGAC	30	+
chr1	1551441	1551471	CGGGCGGGACGGAAACGTCCGGGCAAGTTGG	7	+
chr1	1551688	1551721	CACGCAATTACGGGCCCGGCGCTGGCGGCTCCTG	9	+
chr1	1551918	1551990	TCCCAAAGTTTCCAGGCATCAGGGCTGCAGCCCAGGAGCCTCAAGGCGGCCCGGCGGGCGACTGGACGGCCGG	22	+
chr1	1552036	1552059	CTCTCCCACTTTGGGGCTCCGTGG	7	+
chr1	1552193	1552217	ATAGGCACCTGCAGGATTGGGGCAG	9	+
chr1	1552549	1552579	CTGGAGCTACTCCATGGCCTGTGGCGTGCCA	7	+
chr1	1554179	1554199	AGCAGGTGCACTCTGTCCCCT	11	+
chr1	1554363	1554396	TGGCAGGTCTTGGGTGACTGCTGGCCCTGGGGCA	9	+
chr1	1557679	1557702	ACAGCCAGCTGTAGCCTCCACCTT	6	+
chr1	1558193	1558219	CTGGTGTCCCCCAGGAGCAGTGTCTGG	4	+
chr1	1558860	1558926	CAGGTGGGCATGCGGGTGGTGCGCGGCGTGGACTGGAAGTGGGGCCAGCAGGACGGCGGCGAGGGCG	41	+
chr1	1558985	1559032	AGTGGTCGTGCAGTGGGACCAGGGCACGCGCACCAACTACCGCGCCGG	36	+
chr1	1559169	1559308	ACATCATCTGTGACTGCTGCAAGAAGCACGGGCTGCGGGGGATGCGCTGGAAGTGCCGTGTGTGCCTGGACTACGACCTCTGCACGCAGTGCTACATGCACAACAAGCATGAGCTCGCCCACGCCTTCGACCGCTACGAG	177	+
chr1	1560177	1560213	TCACACTGAGTCCCCGCCAGGGCCTCCCGAGGATCCC	61	+
chr1	1560299	1560325	GGCGGGGTCAGGGCTGGGCTGTGGCTG	4	+
chr1	1560382	1560418	AAACCGGGCCGTGTGGTGGACATCCGTGGCTGGGATG	28	+
chr1	1560434	1560544	GTGTGGCCAGCGTGACGTGGGCTGATGGTACCACCAATGTGTACCGTGTGGGCCACAAGGGCAAGGTGGACCTCAAGTGTGTGGGCGAGGCAGCGGGCGGCTTCTACTACA	102	+
chr1	1560926	1560985	TTTATCGGACAGACGGGCACCGTGCATCGTATCACGGACCGCGGGGACGTGCGCGTGCAG	95	+
chr1	1561004	1561028	TGGACCTTCCACCCCGGGGCGCTCA	6	+
chr1	1562028	1562070	AGCACCACTCCTTCTGGGTGGGCGACGTGGTCCGGGTCATCGG	47	+
chr1	1562085	1562123	TGAAGCGGCTGCAGGCTGGGCATGGCGAGTGGACGGACG	86	+
chr1	1562244	1562369	AAAGTGTTTGGAGACGGGAACCTGCGTGTAGCAGTCGCTGGTCAGCGGTGGACCTTCAGCCCCTCCTGCCTGGTGGCCTACCGGCCCGAGGAGGATGCCAACCTGGACGTGGCCGAGCGCGCCCGG	126	+
chr1	1562495	1562577	AGTGACCCAGAGCACCCGGGAAGGCTGGTGGTGGAGGTGGCGCTGGGTAACGCAGCCCGGGCTCTGGACCTGCTGCGGAGGCG	50	+
chr1	1562693	1562795	AGGCAGGACCGCTCTGCAAGTGGCTGCCTACCTGGGCCAGGTGGAGTTGATACGGCTGCTGCTACAAGCCAGGGCGGGCGTGGACCTGCCGGACGACGAGGGC	144	+
chr1	1563075	1563216	GTGCTCCTGAGTGCTGGGTGCCGGGCGGACGCCATCAACAGCACCCAGAGCACAGCACTGCACGTGGCCGTGCAGAGGGGCTTCCTGGAGGTGGTGCGGGCCCTGTGTGAGCGCGGCTGTGACGTCAACCTGCCCGTGAGTG	116	+
chr1	1563444	1563484	ACTGGAGCCAGCGGCATTGTCGAGGTCCTCACGGAGGTGCC	24	+
chr1	1563662	1563740	AAAGATTCTGGCTCGGGCGCGGCAGCTGGTGGACGCCAAGAAGGAGGACGGCTTCACGGCGCTGCATCTGGCTGCCCTC	137	+
chr1	1563867	1563892	AGGGCCGCTGTGACGTGAACGTGCGC	25	+
chr1	1563899	1563925	AAGCTGCAGTCCCCGCTGCATCTCGCC	11	+
chr1	1563942	1563989	TGGGGCTGGTGCCGCTACTGGTGGACGCTGGGTGCAGTGTCAACGCCG	144	+
chr1	1564539	1564567	CGCGGAGCTGACGGTGGGCGCGGCGGTCG	18	+
chr1	1564603	1564638	TACACCAACCACCGCGGTCGGAGCCCGCTGGACCTG	19	+
chr1	1564875	1564929	AGTGCCTGGTGTGCTCCGAGCTGGCGCTGCTGGTGCTGTTCTCGCCGTGCCAGCA	66	+
chr1	1565019	1565035	AGTGCGCGCGCAGGATG	9	+
chr1	1565039	1565068	AAGTGCATCAGGTGCCAGGTGGTCGTCAGC	21	+
chr1	1565713	1565746	CCGCGCCAGCTGGTGGAGGAGCTGCAGAGCCGCT	48	+
chr1	1565908	1565939	TGAGCCGCGCCGTCCGCCGCGCCCGAGCTGCC	48	+
chr1	1590585	1590612	ACAGCGCTTGCTCAGGTCCAGGACGCCA	12	+
chr1	1590970	1590997	ACAGGGCAGGGAGAGCTCTTACGATGTG	11	+
chr1	1593628	1593651	TCATTAGGGAAGCTCGGATGCTCT	8	+
chr1	1593836	1593868	TAAAAAGCTGTCTTGTTGGCCTGTTATTCCCAC	25	+
chr1	1594226	1594260	ACCCAATTCGGGAGGTGGTTCAAGTGTTCTGTTCG	18	+
chr1	1594487	1594522	CGGCTGGAAACCGACTTGGGCATGGAGAGGAGACTG	26	+
chr1	1596819	1596860	ATGGCTGGTGTGGGAAGCCGAGGGCTCTCTTGGCTGTGGCAG	11	+
chr1	1596871	1596901	TCGTTGGCACTGGACCCACCTCTGGCTCCCG	9	+
chr1	1597353	1597371	AACGGTCACCAGGGCTGTG	15	+
chr1	1597407	1597439	AACGATTACGCTGAGCCAGATGGACAAGGCATG	14	+
chr1	1602688	1602719	ATTTCAGCATTTGTCAGCTAACCGTGTCTCCA	18	+
chr1	1602782	1602800	TACCTGCCGGGGATACCTG	4	+
chr1	1602957	1602984	ATGTTGGTGGACAGTGCGGCCGAGAACC	11	+
chr1	1603009	1603017	TGGCCGTGC	4	+
chr1	1603905	1603947	GCGTCCTCTCGTCTGCCGTCACCTGGTCTCGGCCTCTGCTGGA	24	+
chr1	1604234	1604252	ACAGAGTCACTTCTCTGGG	13	+
chr1	1633807	1633832	GACGACACGGGGAGCTTTCCTCGAAG	3	+
chr1	1660711	1660733	AGAGGCCGGCAGCCATATTCTCG	9	+
chr1	1664017	1664046	CGTGGTGCACAGCTACCAGCTCGGATGGGT	5	+
chr1	1683997	1684015	AGTCATTCTGACTCCTCTG	8	+
chr1	1710379	1710402	ATTACCGGGCTGTGACACGGTGTG	7	+
chr1	1823124	1823149	AAGTGGGCCTCGGGCTGCGGAGGAGG	12	+
chr1	1871792	1871810	ACTCGGGTCTCCTTGTCAA	6	+
chr1	1885707	1885732	CAGAGCTGGGCTTCTGGGCTGTCCAG	7	+
chr1	1956388	1956421	AATGACATCGGCGACTACGTGGGCTCCAACCTGG	7	+
chr1	1956987	1957011	AGCTGGCGGGACAGCAGGCTCTCCT	8	+
chr1	1957060	1957082	AGCTGTGGCTGCCCGACACCTTC	13	+
chr1	1957085	1957110	CGTGAACGCCAAGTCGGCCTGGTTCC	3	+
chr1	1961529	1961553	CTCCTACAGGTCGGTGGGGGTGGAG	12	+
chr1	1961794	1961822	AGCCCTCGGGCTGCCTTCCCCTCTGCGTG	22	+
chr1	1967961	1967982	CAGCTCTCCAGGAGCTTCTCAG	9	+
chr1	1981938	1981971	TTGACCGGGTCGGCGCCGTCGGTCCTGAGCGCTG	35	+
chr1	1986891	1986983	TCACCAGCGTGGACGCCGCCACGACCTTCGAGGAGCTCTGTGAGGAAGTGAGAGACATGTGTCGTCTGCACCAGCAGCACCCGCTCACCCTCA	86	+
chr1	1986986	1987007	TGGGTGGACAGCGAAGGTAGCC	8	+
chr1	1987926	1988009	ACCCTTGCACGGTGTCCTCCCAGATGGAGCTGGAAGAGGCTTTCCGCCTGGCCCGTCAGTGCAGGGATGAAGGCCTCATCATTC	91	+
chr1	1990980	1991006	TTTTCCCGAGCACCCCTGAGCAGCCTG	52	+
chr1	2002904	2002927	TCAACGGATGCCTGTGATTCCCTG	7	+
chr1	2003966	2003984	TGGGTCGGCCAGGTGGAGT	17	+
chr1	2006756	2006804	AGCGCCGTGGCCAGGGTCAGGATTCGAGCGGTTACTGGCTTTTGGTCTG	13	+
chr1	2009704	2009730	ATGGCGTGGGAGGCCAGTTTGGGGGAT	4	+
chr1	2012362	2012380	AGGACTGGGGCCTTGTGTT	4	+
chr1	2014622	2014642	ATTTTACGGGAGGAGGGGTCG	6	+
chr1	2014679	2014713	AATTACTCACTGCCTGTCCCTCCCTGCAGCCTCTG	8	+
chr1	2016100	2016124	CTGCCCAGCATCGGGTCTGTGTGGC	8	+
chr1	2019789	2019810	CAGCTCGGAGGCTGCCCCTTTC	9	+
chr1	2023148	2023174	CTGTGGTTGCGTTGTCCTGTGGGGTGG	7	+
chr1	2026381	2026404	TCTCTCCCTGCCCCCGCCGGCATG	3	+
chr1	2027651	2027684	ACTTCATCCCTCCGATCGGGCAGGTGGTTTTGTG	15	+
chr1	2027869	2027896	TTTCCCCAGTTGGTGGTGTAGACGCCAG	3	+
chr1	2030564	2030587	TTCGTTGGAGAAGGAGCCACACAG	6	+
chr1	2032490	2032515	ATTCTACTTTGTAGAGGGATCCCAAG	9	+
chr1	2040956	2040978	AGCTCCCTTGGACGGTTGAGCAG	6	+
chr1	2042872	2042900	ACAAGGGGTGCACCTTGGTGGTCTGGGTG	4	+
chr1	2056781	2056812	ACAAATTAGGATATTTTCAGTAGAACTGATTG	4	+
chr1	2066702	2066727	ATCTATCTACCGCCGGGGAGCCAGAA	51	+
chr1	2075655	2075677	TACTGCGGTCAGTGCAGCGAGAG	22	+
chr1	2075679	2075774	ATATGGGGCCTCGCGAGGCAAGGCTACAGGTGCATCAACTGCAAACTGCTGGTCCATAAGCGCTGCCACGGCCTCGTCCCGCTGACCTGCAGGAAG	76	+
chr1	2077466	2077502	GATTCTGTCATGCCTTCCCAAGAGCCTCCAGTAGACG	29	+
chr1	2077506	2077539	AGAACGAGGACGCCGACCTTCCTTCCGAGGAGAC	23	+
chr1	2080314	2080350	CTTACATTTCCTCATCCCGGAAGCATGACAGCATTAA	43	+
chr1	2082227	2082259	AGGACCTTAAGCCAGTTATCGATGGGATGGATG	28	+
chr1	2082265	2082357	AAAATCTCTCAGGGGCTTGGGCTGCAGGACTTTGACCTAATCAGAGTCATCGGGCGCGGGAGCTACGCCAAGGTTCTCCTGGTGCGGTTGAAG	384	+
chr1	2082370	2082390	ATTTACGCCATGAAAGTGGTG	5	+
chr1	2087432	2087520	AGGATATTGACTGGGTACAGACAGAGAAGCACGTGTTTGAGCAGGCATCCAGCAACCCCTTCCTGGTCGGATTACACTCCTGCTTCCAG	105	+
chr1	2088511	2088541	GTCGCTTCCAGTCCGGGTCTGAAGGCCTCAG	8	+
chr1	2090202	2090222	TGGACTCTTCTGTCAAGTCAC	3	+
chr1	2100976	2101017	TACGTCAACGGCGGGGACCTGATGTTCCACATGCAGAGGCAG	59	+
chr1	2103490	2103612	CCAGGTTCTACGCGGCCGAGATCTGCATCGCCCTCAACTTCCTGCACGAGAGGGGGATCATCTACAGGGACCTGAAGCTGGACAACGTCCTCCTGGATGCGGACGGGCACATCAAGCTCACAG	155	+
chr1	2103738	2103804	AGGAAGGCCTGGGCCCTGGTGACACAACGAGCACTTTCTGCGGAACCCCGAATTACATCGCCCCCGA	177	+
chr1	2105183	2105206	TTTGGGAAGTGGAAGTCACAGAGG	3	+
chr1	2105338	2105427	TTCAGCGTGGACTGGTGGGCGCTGGGAGTCCTCATGTTTGAGATGATGGCCGGGCGCTCCCCGTTCGACATCATCACCGACAACCCGGAC	190	+
chr1	2105429	2105452	TGAACACAGAGGACTACCTTTTCC	22	+
chr1	2106195	2106236	ATCCTGGAGAAGCCCATCCGGATCCCCCGGTTCCTGTCCGTC	46	+
chr1	2106671	2106738	AGAGAGGCTCGGCTGCCGGCCACAGACTGGATTTTCTGACATCAAGTCCCACGCGTTCTTCCGCAGCA	60	+
chr1	2109682	2109701	TGTGGCTCTGCCTGGTCTGC	10	+
chr1	2110620	2110655	TCTAGACCCCACCCTCCGCCGGTCCAGGCACATCCT	16	+
chr1	2112438	2112467	CCCAGCACGTGGGGCTCGTCCATTCTGTGC	5	+
chr1	2115364	2115383	CATGGCTGTGTCACTGGGAC	4	+
chr1	2115947	2115990	AGTGCGTGCAAAACACTCAATCTGGTAGGGATGATGCCCGCGCG	16	+
chr1	2116034	2116054	CAGGCGCTCCCTCCATTCCAG	6	+
chr1	2116065	2116091	CAGACGACTACGGTCTGGACAACTTTG	24	+
chr1	2116100	2116133	TTCACCAGCGAGCCCGTGCAGCTGACCCCAGACG	15	+
chr1	2116372	2116401	AGAGGATCGACCAGTCAGAGTTCGAAGGCT	16	+
chr1	2116421	2116488	ATTGCTGTCCACCGAGGAGTCGGTGTGAGGCCGCGTGCGTCTCTGTCGTGGACACGCGTGATTGACCC	81	+
chr1	2116612	2116744	AACAGTCCCTCACACCTGGGCCCGGGCAGGCCAGCTTCGTGCTGGAGGAACTTGCTGCTGTGCCTGCGTCGCGGCGGATCCGCGGGGACCCTGCCGAGGGGGCTGTCATGCGGTTTCCAAGGTGCACATTTTC	244	+
chr1	2116785	2116809	AAAGTGAGCGTGTAGCGTCCTGAGG	27	+
chr1	2117536	2117564	AGCTCCCTGGGAGAGGGGGTCGCGCCACC	7	+
chr1	2117576	2117596	AGTGAGGCCTGGTGCACAGGT	6	+
chr1	2117720	2117736	AGGAGGTCTGTGCCGCG	4	+
chr1	2117797	2117825	TTTCTCAGGGTGCCACTCCGTGCCTGGCG	5	+
chr1	2118496	2118522	AACTCTGGTGACTTGGGGGCTGCACAG	15	+
chr1	2121275	2121312	AGAGCACCGTCTGGACCTCCGGGCCCTCTCTGCTCCTG	12	+
chr1	2122481	2122502	CCTTCTGAAGCCCCCGAGGGTC	7	+
chr1	2122753	2122780	TGGTGTGGACAGGCCAGCCCGGCTGCAG	10	+
chr1	2125087	2125113	AACTCCTTCTGGCACATGGGGCAGCTG	10	+
chr1	2159453	2159531	AGCTCAGCGCCGGGCGCTCAGTCCGAGCCGGAGCGAGCCGCCGGGAGGATGTGCGCCGAGCGCCCCGAGCCCCGCGCCG	142	+
chr1	2159540	2159570	CTCTGAGGGCCGCGGGCGAGAGGCGCCTCCG	130	+
chr1	2159664	2159700	GGACGAGCCGGGCGGGCGCCTCGCGGTGGGAGGAGCG	109	+
chr1	2159800	2159836	CGCCTCGCGGCGCCGGCACCTGCCCGCGCGCCCCCCG	60	+
chr1	2159839	2159904	AGCCCCGGGCCCGCGAGCGTTGGCGTTGGCGTTGGCGGCGCGCGCCGGGGCATGCCCCGCGCCTAG	659	+
chr1	2159947	2160000	CGGCGGGCGCGGCGCGGGGCGCGTGGATGTGGCGCCGGGCCCGGGCGGCGGCGG	95	+
chr1	2160071	2160101	ATCGGCCGTGAGCCGGCGGCGGGGGGCGGCC	51	+
chr1	2160198	2160346	AGCGCACCATGGAGGCGGCGGCAGGCGGCCGCGGCTGTTTCCAGCCGCACCCGGGGCTGCAGAAGACGCTGGAGCAGTTCCACCTGAGCTCCATGAGCTCGCTGGGCGGCCCGGCCGCTTTCTCGGCGCGCTGGGCGCAGGAGGCCTAC	448	+
chr1	2160378	2160445	CCGCGGTGCCGGCGCCGGTGCCCGCAGCCACCGAGCCGCCGCCCGTGCTGCACCTGCCCGCCATCCAG	503	+
chr1	2160449	2160788	CCGCCGCCCGTGCTGCCCGGGCCCTTCTTCATGCCGTCCGACCGCTCCACCGAGCGCTGCGAGACCGTACTGGAAGGCGAGACCATCTCGTGCTTCGTGGTGGGAGGCGAGAAGCGCCTGTGTCTGCCGCAGATTCTCAACTCGGTGCTGCGCGACTTCTCGCTGCAGCAGATCAACGCGGTGTGCGACGAGCTCCACATCTACTGCTCGCGCTGCACGGCCGACCAGCTGGAGATCCTCAAAGTCATGGGCATCCTGCCCTTCTCGGCGCCCTCGTGCGGGCTCATCACCAAGACGGACGCCGAGCGCCTGTGCAACGCGCTGCTCTACGGCGGCGCCT	3286	+
chr1	2160806	2161176	AAGGAGCTGGCCGCCAGCCTGGCGCTGGGCCTGGAGCTCAGCGAGCGCAGCGTCCGCGTGTACCACGAGTGCTTCGGCAAGTGTAAGGGGCTGCTGGTGCCCGAGCTCTACAGCAGCCCGAGCGCCGCCTGCATCCAGTGCCTGGACTGCCGCCTCATGTACCCGCCGCACAAGTTCGTGGTGCACTCGCACAAGGCCCTGGAGAACCGGACCTGCCACTGGGGCTTCGACTCGGCCAACTGGCGGGCCTACATCCTGCTGAGCCAGGATTACACGGGCAAGGAGGAGCAGGCGCGCCTCGGCCGCTGCCTGGACGACGTGAAGGAGAAATTCGACTATGGCAACAAGTACAAGCGGCGGGTGCCCCGGGT	4093	+
chr1	2161207	2161276	ATGCGCTTGGGGTGGGGGCCCCTTCTGGACTACAGGCTCTGGTCTCCGAAGGCTGGGACCTGTGCTTCTG	37	+
chr1	2161389	2161428	CCTGGAGTGCGGGCTGTGGCGGTGGGGTGGGGGGCCAGGC	23	+
chr1	2161631	2161660	ACGGAGGGCTGCCTGCCTTTGGGCCCCAGG	11	+
chr1	2161663	2161693	ACAGAGCTTGGGTGAGGCGAGGCCTGGTTTT	17	+
chr1	2161720	2161742	TGCCTTGAAGTTTTGGGACACAG	9	+
chr1	2161810	2161867	TGCTGGTTGGTCTCCCTGGGCCTGCCAGGGACCAAATCCCAGAGTCCGCCGTGTGGGG	35	+
chr1	2161932	2161947	TTACTGGCGGCCTGCG	9	+
chr1	2162036	2162053	TTTGCCAGTTGGAGGATC	11	+
chr1	2162296	2162355	TTTTCTCTGGGCGCCCCTCCAGCAGAGTGTCAGATCGTGGGGAGGAGGGGCTGTGGATGG	25	+
chr1	2162549	2162574	TGTCACACGGGGAGTTGGTTGGGGTG	9	+
chr1	2162581	2162607	ATGGCGCTCCCTGTGGGCTGGGGCCTT	11	+
chr1	2162637	2162646	TGCCTGTGGC	6	+
chr1	2162663	2162694	TCGGGGGGGATTGTGGGCTCGTGCAGGCTGCG	37	+
chr1	2162737	2162789	CTCACGTCACTGTCTTCAGAGCTGATGGCAGAGGATCTCGGTTGAGCAGGGTG	21	+
chr1	2162812	2162837	ACTGTGGGTCATGTGTGTGCTTGTGG	11	+
chr1	2162871	2162897	ATTGGAGTGGCCAGTGGGGCCTCGTTG	7	+
chr1	2163008	2163039	TCTCAGCGGATGCCTCCGAGCCGCCTTTCCCT	14	+
chr1	2163040	2163063	TTTGAAGTCCCCAGCACTGCTCTG	20	+
chr1	2163090	2163119	ATTCCCAGGCCATACTGACGACGTGCACGG	5	+
chr1	2163288	2163418	TTCTTGACGTGGGATGGCGGCCAGGGACTCTGCCCTCGCTCAGTGCCTGCCCTTTAGGCTCTGTGACTGTGCACTTGGGAGTTCTGGGCTTCAGGGTCCCCTTAAGTCTCCTCAGGACAGCCGTGTGCGTG	87	+
chr1	2163444	2163473	TGAGAAGGGAGTGTGGTCTCAGGGTGGGCG	22	+
chr1	2163680	2163711	AACTCTCTTTGCAGGGCTGCTGCTCCCAGCAG	16	+
chr1	2163794	2163830	AGTGGGCTGGGTCAGCGCCACTCTCCTACCCATGGTG	13	+
chr1	2163872	2163925	AGTGGGAGGCAGGGCTGCAGCTTTCTCCTTGGAAGCCTCCTGTGACAGCGGCTG	20	+
chr1	2163952	2163974	TGCAGTGGCAGCATGAGGGGCAG	18	+
chr1	2164073	2164138	TATCTTGGAAGACCATGTGGGCTGCATGGGTGCTTGGCGAGTCTCCTCTTAGGGACCCTGGGGCTG	46	+
chr1	2164197	2164213	ACCTTGGACGAGTTGCT	3	+
chr1	2164261	2164297	TGGACTTTATGTTTTGAGTGGTACAGGTGGGGCACAG	19	+
chr1	2164378	2164427	TCCGGTCGGCTCGCCTCCTTCCTCGGGTTCTCTGATAGCTGTAGGACTCC	32	+
chr1	2164451	2164472	TATAGACAGCTGTCAGAGACGG	10	+
chr1	2164580	2164603	TGGTGCCGTGCTTCCCTTGGGCCG	11	+
chr1	2164731	2164851	TTCTGGGCCGGGGGTCCTGCTCCGAGGGGGCCGGGCGTCCTGTTCCTAGGGGCGGTGGGCTGCCTGTGTGAGAGCTGTTCTTCACCTGCCACGTGCAGTCTGGGCATTCTGGTGACTGGAG	62	+
chr1	2164941	2164999	TGGGCTGGCGTGGGTCTCAGTGGGCTGTGGGTTGAGGGTCGCTTGGTTGGGAAGCTCTG	36	+
chr1	2165039	2165071	ATCCCTCATGCTGGCTTTTGACCCGTGTCACTG	15	+
chr1	2165125	2165177	TGGTCGGGCTTGAGACCTTTGAGTCTCGAGGTCTGTTCTGGGGAATGACTGAG	44	+
chr1	2165188	2165234	CCAGGAAGGGGTTGCTGGGCTTGGAGAGCCTCTGGGGAGGAGTTGTG	32	+
chr1	2165391	2165416	ATCTGTCCCTTTGTCCACCAGCTTCC	8	+
chr1	2165456	2165483	TTTCGTGGGGTTCCCTGTAGTCTTGGGC	7	+
chr1	2165547	2165569	TTTGGGCTGGTCTGCCCCCCAGG	16	+
chr1	2165638	2165664	TTCTTGACCTCTGCCCACCCCAGCTGG	11	+
chr1	2165668	2165694	TGCACGGACTGGGGAGGGCATGGGCAG	8	+
chr1	2165756	2165785	TCATCCGTCTGTCTGGGACCCCTCTGGGAG	6	+
chr1	2165897	2165927	TCTGTCTGAGTCTCCGGGTGAGGGCAGACAG	11	+
chr1	2165980	2166019	TCTCTCGGGGTTGTGGGGCCACAGCCCCAGCTTAGGTTAG	14	+
chr1	2166026	2166048	ACTGCTGCTGGCAGGGCCTCCAG	13	+
chr1	2166140	2166186	TCTTTCTAAGGATTGCGAAAGTTGAGGGAGGATTTCTCCACTGGAAG	22	+
chr1	2167207	2167254	TAAAATCCAGACTAGGACCAGATGGACTGAGCACCTGCGTTGGCCATG	29	+
chr1	2167256	2167320	CCCGGAGGTGGCGTGGTGGTGCCTGGCGCCTGTGGCCCTCAGCATGTGTCCTGCCGGCCGCCTAG	31	+
chr1	2167439	2167480	TTCTGTTCGGTGCTTGGTGTTCGTGTCTTCTCTGATTTTACC	24	+
chr1	2167487	2167530	ACTCATAAAGATGGAAGGAGTGCTCTGCCTCGGTGCCTCTGCAG	39	+
chr1	2167599	2167694	CCTTCTTGGGCTGCCTCTGCTGGGGTGCTTGTCTCACTGGCCGTGGGGGTTGTTGCCTGTGTGGTTGTGTTGCTGGCTTCAGGGGCTAGGGTTAGG	37	+
chr1	2167754	2167785	ACTCAGTGGAACTCTGCAGGCACTGGCAGTCA	26	+
chr1	2168163	2168196	AAATTGGTTCACCGTCTTCTGACCTGGGGGGCGC	20	+
chr1	2168209	2168236	TCCATATTGAGGGCTGGGAAGTTGCTGG	10	+
chr1	2168243	2168272	ATTACCCTTGGCTGGTGAGGCTGAGTGCTG	16	+
chr1	2168276	2168339	CTCCTCCCAGCTCTCAGCCCTGCCTGGACCAACTGCGGCTTCTGCTGGAACGTCGGCGGCTGAC	22	+
chr1	2168516	2168544	ACTGGGTTCTTGTGTGGCCCTTCCCGACC	8	+
chr1	2168570	2168597	TGAGGTGATGGTGACTCCACGACAGCTT	23	+
chr1	2168707	2168731	TGCTGGCGCTGCCTCTGTCTCTCTG	22	+
chr1	2168742	2168803	GTGTGTATCTGGAGTGGCTTAGGTGCTCCCTGCGGTGCTCCTGGCTGCTGTGGTTCCTGAAG	50	+
chr1	2168977	2169002	TCCTGGTTGGGGTGCTGCCTGCTGGG	5	+
chr1	2169003	2169057	AACCCCTGGTCCAGCTGTTGAGAGGAGGCTGACTGGGGGCACAGTTGTTGCAGAG	37	+
chr1	2169062	2169083	ATGCAGGCTTTCTCTGCCGGGA	11	+
chr1	2169178	2169214	CCCATAGGCTGGGTCCTTCTTGCCCTGTTGAGGGAAC	38	+
chr1	2169241	2169266	TCTGGCCGGGTGCTGAGCTCGTCCTG	19	+
chr1	2169278	2169305	TGAACGCCTCATCCCTGAGGGCCCCGGG	16	+
chr1	2169652	2169677	TCCCCGTGCCTCCCTTCAGGATCCTG	11	+
chr1	2170001	2170053	AGTGAGGGGACTCTTGCCTGCCTGGTGAGGGTGAGCGTGGGGTCTGGACTCTG	28	+
chr1	2170079	2170145	CACACTGGACAGGGCAGCCGAGCCACCCTCTGCGGAGCTGTGGACACTGCGTGTGTGGTGCTGAAGG	48	+
chr1	2170185	2170209	TCCTGTGGGCTGGCACTCACCGAGT	13	+
chr1	2170336	2170355	AGCTGGTGTGGCGTCTGTGA	9	+
chr1	2170357	2170387	ATCTCAGCTGCTGCTTCCCTGGACGCCCGTG	10	+
chr1	2170834	2170858	AGTCAAGCCGGGCTCGATGTCTTCC	10	+
chr1	2171498	2171547	AAGGAGGACCTGTTTTCTCTCAGGAGTGTCTGTGGGGTCTCTTGTCCTGG	25	+
chr1	2171638	2171666	TTCTTCTCCACTTTCTGGGACCTTGGCCG	8	+
chr1	2171926	2171964	TCCCGTGGGTGGTGGCGGGTGGTGGCTGGTTGTGGGGCA	16	+
chr1	2172032	2172061	ATTTTAAGAAGCAGAGTTCTCTTTAGCCCG	6	+
chr1	2172105	2172141	AGTGAAGCTCTCTCTACTTGTTCGGAGGATGGAGGAC	13	+
chr1	2172169	2172201	CAGACACGGACTTCACCCTTGGTGGGAGGGGAG	15	+
chr1	2172601	2172628	ACACTTGCCTGTGGGGACCAGTGGGAAC	20	+
chr1	2173318	2173345	TTTTCCTGCTGCTTTTCGGGACCCAGGG	7	+
chr1	2173348	2173361	AGCACTGCGTGCGA	3	+
chr1	2173439	2173475	GTGCTGTGATGGGCTGTGGGGACAGTCCCGCGTGCTG	21	+
chr1	2173765	2173787	TTGTTCTTGGTGGGTTGGGGGAG	5	+
chr1	2174445	2174484	TGGGTGAGGGCAGAGTTGTTCTTGGTTTGTCACAAGGGCG	13	+
chr1	2174613	2174643	AACTTACTTAGTGTCTGGGGCATGGGCCGTG	34	+
chr1	2174862	2174892	TTGCAGGAGCTCCTGTCAGGCTGCTGGTCTG	14	+
chr1	2174973	2175044	TGTGCCTTGGGACGAGTGGGCAGAGTGCTTGCTGTTGGGTAGGCTGTGGTGCACCATGTGGGCCTGGGAGTG	44	+
chr1	2175340	2175368	ATTTCCTTAGTGGACTCTGAGATTCCCCT	5	+
chr1	2178074	2178129	TGCGAGCTGGGCGGGGGCTCTGCCGGGACTGGTGGTGTTCATGGAGAGGGCTTCTG	45	+
chr1	2178145	2178180	ACAGTGACCTGCTGGGGCCGAAGGCTGTGAGTGCCA	14	+
chr1	2178695	2178718	TGTGTGCACAGGTGTGCATGGGTG	8	+
chr1	2179102	2179131	GGTTTCTGGGACAATCTGCTGGCTTGGCCT	14	+
chr1	2179450	2179490	CGGGGGGCCTTGGTCGCGTCGTGTCTGCTCTTGTGCACCGG	18	+
chr1	2179501	2179536	AGAGGCTGTGGTGAGTGCGCGGAAGGACCCTGGTGC	11	+
chr1	2179769	2179801	AGGAGCAGGCTGTGGGACTCAGGGTGGGTTCTG	22	+
chr1	2179808	2179828	GTGACCCGCTCTGCTCTTTTG	9	+
chr1	2179935	2179970	CCACTGGGGCAATGCAACTGTGACGGTGCTGGTTGG	18	+
chr1	2180027	2180046	CGGGGCGGCGCTCTGCGCTG	6	+
chr1	2180078	2180108	CAGGCACTGGCTGTACCTGTTGGTTTTCCTT	8	+
chr1	2180150	2180185	TTTAACTCACTGTCTTTCCTTCTCACGTCTTCTCTG	17	+
chr1	2180232	2180262	AGTTTCTAGGAGCGTAGAGAGGCAGCGTGGC	18	+
chr1	2180277	2180306	CATGGCTGGGCTACCTTCCTACTCTGAGTG	13	+
chr1	2180396	2180424	GCCGCGTCTGGGCGCTGGCACGGGGACTG	10	+
chr1	2180486	2180504	CCTGGAGTGTGCGAGGCTG	9	+
chr1	2180546	2180579	GTGCTGCCTGGCACTGCCACCCTGATGGTCGGCT	13	+
chr1	2180610	2180648	TTGTTGGTGGGCGTGCAGGGTGTGTCTGACCTGGGCCTG	16	+
chr1	2180694	2180718	ATTCGTGGAGGTGCTGGGGGAATTC	13	+
chr1	2180953	2180981	TGGTCTGAGTGGGCTGAAACCGACCCCAG	14	+
chr1	2181126	2181201	TGTCCCCTGCTCCAACCGACTCACTGGCCGCGGCCTCATGGGGCCTCCCTGTCCTGCCTCCTGCTCAACAGGCCAC	26	+
chr1	2181249	2181278	TTGGAGATGTTTTTACAGTTGGAGAGTTTG	9	+
chr1	2181293	2181326	TTTCGGGTTGTTGGAGTTCGGTGTCTTGCTGCTG	23	+
chr1	2181960	2182016	AGTCCCCATTCCCTGAGCTCAGCTGCTGCTGGCACTGGCCTCCTCTCGCCACGACTG	24	+
chr1	2182106	2182137	AAGGGGATGTGGTGTGTGACCGTGACACGGTG	15	+
chr1	2182203	2182243	TTTACTTCTGCCTGGGACCTGCCTGGCGGCTCAGCTGACTC	24	+
chr1	2182475	2182501	TATCCGGGTGGGCCAGGATCCCTGGTG	16	+
chr1	2182502	2182545	AGTCTGCTTGTCTTAGGGATGGGGACGTGGGGCACTGACCGCAC	10	+
chr1	2182598	2182623	TTGCCGTGTAGTAGCGCTGCGGACCG	11	+
chr1	2182949	2182979	ATGGTGTGTTCACTCCTGTCCTGGTCCCCAG	13	+
chr1	2183307	2183333	CTTCCCTCCCCGCCCCTTGGCTCCGGG	4	+
chr1	2183520	2183566	TCTCTGTGCACCCCCCGGTGAGAGATCTGAGGAGGAGGAGGAGGAAC	13	+
chr1	2184060	2184106	TCCTTTCTGGCACAGTCTGTGGCCCTCTGGAGTACCCGGCCAGCGTC	18	+
chr1	2184836	2184856	AGGGGGCTTCCTGAGTTTTGG	10	+
chr1	2184902	2184942	AGTGCAGGTCGTCCTTGGACACACACTTGGAGGAATCGGAA	17	+
chr1	2185305	2185344	ATGCTGGACTTGCTGAGGGTTGCTTTCTGGTGGTGTGCAC	17	+
chr1	2185397	2185433	CTCTGGGTCCTTCTGGATGCCCATCCTGGCTGTGTGG	21	+
chr1	2185479	2185516	CTTGTCCGGAGCTGCCTCATGTGGCTCTTGCACAGAAG	25	+
chr1	2185529	2185576	ACATTCCAGGTGGGCTCCAGTGACCATGAGGGGCTGGGGTTGGCACTG	29	+
chr1	2185583	2185616	CTCCTCTGAGGTGTTGGACCCACGTGGGAGCTGC	26	+
chr1	2185643	2185663	AAGAATCTGGAAGGTCCACGC	6	+
chr1	2185788	2185815	ACAGGGTGCTTGGGGGACTCTGCTGCAC	35	+
chr1	2185955	2185975	ATACTCAGTCTGGGTGCGTTG	13	+
chr1	2186151	2186181	CCAGACTGTGGTCACTGCGTGCGTGTGTGTG	10	+
chr1	2186401	2186433	CACTGCCCCACAGTGTCACCTCTGTGTCCTGTG	4	+
chr1	2186864	2186896	ACTTCATTTCCTGTCTGGAGCACACTGTCCTGA	23	+
chr1	2188082	2188110	TAACTGGGCACCCGTGTATGGAGGGCTGG	5	+
chr1	2188260	2188285	TCTTGTCAGACACCTCGAGGCGGCTT	9	+
chr1	2188371	2188398	CCCGTGGCATCTTCTGCTCGGTGCTCCC	7	+
chr1	2188408	2188431	ACGTTGGTCCTCCTGGCACTGGTG	8	+
chr1	2188807	2188837	CGGATGGCTCTTATGCAGACGTGCGGGCCAG	16	+
chr1	2189694	2189719	AAACCCGTATGTTCGGTGTCTGCAGC	19	+
chr1	2189800	2189840	GAGGATGGGACAGTGGCTGTGCTGAGCGTGCTACGGCGTCA	18	+
chr1	2189883	2189905	AGAGTTGAAACTTGTCAGTCAGG	8	+
chr1	2190273	2190296	ACCGTGCCTGGCGGGAGCTCATGT	10	+
chr1	2190358	2190379	TGTTTGCCTCGGGGTGTGTTCC	8	+
chr1	2190392	2190411	TCAGCTCATCACTTGGCCGG	14	+
chr1	2190556	2190588	ATGACATGGTGGCTCCTCCGGAACCCCTGCCTC	16	+
chr1	2190676	2190692	AGGCTGAGTAGGTGCGA	7	+
chr1	2190888	2190914	TTTGTCCTGAGCTGTGGAGGTTGTTTA	8	+
chr1	2191161	2191188	CTGCAGCAGTCTGCTTTTGGGCCTGTAG	10	+
chr1	2191237	2191269	TTCTTCTTTTGGTCTGGCTTCCTTCCCTCAGCG	9	+
chr1	2191275	2191320	ATTTTGGGCTCCTTGGATGCGTGGCGTGTGCTGGGCAGTGTTCCCC	31	+
chr1	2191352	2191379	CCCGTTGGAGCGTGTGGAGTGTTTCCAG	20	+
chr1	2191398	2191436	AAAGCGGCTGTGAACATTCGGGTACAAGTTGTTGTCGGG	25	+
chr1	2191459	2191484	ATAGATACCTAGGTGTGGAATGGCTG	11	+
chr1	2191702	2191724	AACGTAGAGTGGCTTCTCTTGTG	12	+
chr1	2192596	2192616	TCAACGCCATGCTGTTTTGGA	8	+
chr1	2192680	2192712	TCAGAGCTGTTACAGCTATTCGGGATCTTCCAC	15	+
chr1	2192766	2192798	AAATTTTGATTGGGATTGTATTGAGTCCATAGA	10	+
chr1	2193025	2193072	ATCCTGCAGCCTGTAACCTTCCTAACTTGCTCATGAGTCCTAGTGGCT	15	+
chr1	2195930	2195959	ATCTCCTGACCTCATGGATCCGCCTGCTTC	10	+
chr1	2197578	2197603	AATCTTCTGAGAGACATAGGACCCCA	9	+
chr1	2197616	2197639	ATTTCCTGTCTGTCGGGTGGAGAC	7	+
chr1	2197692	2197721	TGTGGGTGACTCTTCCCCAGCCTCGTGGAG	27	+
chr1	2197735	2197767	ATACTGTGATCTGGGGTCTGCGGAATTGCCAGG	55	+
chr1	2197912	2197951	TACCATGGCTGGGAACTCTCGGGAGGCAGTGAGCTGGGGC	16	+
chr1	2198748	2198767	TTGCGCGGGCTGCGGTGGAG	8	+
chr1	2199480	2199512	GTTCCCACAGGCCAGGGCACTCCCAACAGCACT	12	+
chr1	2199842	2199862	GGCTCTGCGTGGCGCTGATGG	5	+
chr1	2199877	2199901	AGGGGGCACGGTAGTGAGTCAGGTG	14	+
chr1	2200032	2200057	TTCTTGGCTGGCTTGACAGGTCCCCC	9	+
chr1	2200118	2200144	TCTTTTTCTGGCCTGTGAGGGCTGCAG	14	+
chr1	2200727	2200782	CACCGCTGGCCATGACTGGGCAGAGCCAGAGAGTGACTAAGGGGCTGTTAGGACAG	17	+
chr1	2200892	2200932	TGGGATGTCCGTCCTCAGCAGTCTGTGGCCTTCTGTGAAGC	14	+
chr1	2201064	2201111	TCATGGCTGGCCCTGGACCTCTCCTCCTTCCTTCCTTGTTGGTTGCTG	14	+
chr1	2201145	2201227	ACGTGGCTGTGCACCGGGCCCAGGGCTGGCAGGAGGCTGCTTCAGGGCTCTGGACCAGAGCAGTGTGTGGCTGGTGGTACCTG	37	+
chr1	2201444	2201474	TGGCTGGCGTGGGTCTGGCGGGTCTGGCATG	11	+
chr1	2201503	2201536	ATGGATGAGCCTGCCTGTCCCCCACGGATTGGAG	13	+
chr1	2201682	2201725	TCTGGGTTCGGTCCTGGACCTGCTGCGTGTTATCCTCCCTGCGG	21	+
chr1	2201751	2201772	AGATGCTGGTGACACCACTCTG	5	+
chr1	2201926	2202005	ATGGGAGGCCTGTGGTTCCTGGGCTGCCATCTGGCGATTGTAAAACGGGCAGTGTGCAGTGTTGAGGGGGCGCTGGGGAA	41	+
chr1	2202095	2202120	AAGTTCAGGCTGTCCCTGCTCTCCAG	10	+
chr1	2202409	2202441	AGTGCCTGGCCTCAGGCCTGGGCTGTGGGGATG	26	+
chr1	2202454	2202484	TGAGGAGTGGGCTGGGGCCTGGTGTGACCTG	23	+
chr1	2202485	2202516	CACGGTCTGTGGGGGTTGGAGGGATGCGCGAC	33	+
chr1	2202731	2202762	AAGAGTCTGCTCGGTGGGGGAGCCGCAGGGGG	14	+
chr1	2203040	2203077	TGCTACGCTGCTCTCGCCCCTCGGGAACCTTTGTCCCA	5	+
chr1	2203134	2203158	CGGGGATTGTGGCCCTGGTCCCCTG	8	+
chr1	2203344	2203416	ATGCATCTGGTCCTGGCCCGTGGATGGCTGGCGGGACTGGGAGAGACACTCCGGGCCACTGGCTGCTTTCTCG	35	+
chr1	2203426	2203451	TCCTCTGGGAGGACTTGCCCCTGTGG	7	+
chr1	2203588	2203613	ACGTTCTCACGACCTCTTGCCCTCTG	27	+
chr1	2203619	2203642	ATGGGCGGGGCTGGAGCTTCCACG	37	+
chr1	2204221	2204251	ATGTGTGCTGACCCTGGGACCGGTGAGGCAG	20	+
chr1	2204536	2204565	AGGCCATTTGGCCCTTCATCTCGGGAACAG	23	+
chr1	2204683	2204705	AGACCTTTGGTAGTGGGTGTGGA	6	+
chr1	2204796	2204840	CAGCTGTGGGGTCCCTATCCTGGTCAGAGGGTGGCATTCCTCCCA	21	+
chr1	2205046	2205069	TTGGGTGGCTGACCTGGTGGGGGG	10	+
chr1	2205110	2205158	AGTGTGGACCCAGCCAGGAGGCCTGACCGTGACTGCAGCCTCCCCCAGC	13	+
chr1	2205301	2205331	TGCTCTTGGGTGGTTGTGGTGGGGATGCCTC	16	+
chr1	2205551	2205579	TAAGGGGGATTGAGGAAGGTAGCGCTTTG	13	+
chr1	2205623	2205670	TTGAGGAGCTCTGCTCATGTGCTTTGCCTGCTTTCCCATGGCAGGCTT	17	+
chr1	2205808	2205835	CTGGGTTTGCAGGTCACGACCACCCATG	4	+
chr1	2205930	2205966	TCCTGGTCGTGGCCGCGTGTGCTCTGCTGTGTGGGTG	14	+
chr1	2206058	2206099	TTTCTGGAAGTGGGATTCTAGGCTGGAGCCTCATAGCGGGCA	35	+
chr1	2206127	2206172	ACAGTTGGTTGATGGGACTTGAAGGGGCCTCTGGACAGTGTGGCTG	35	+
chr1	2206569	2206597	TGAGAGGAGCTTCTAGAGATGGTGGCCAG	11	+
chr1	2206617	2206640	ATGTGTTCGCGGGGTCCTGGTCTG	11	+
chr1	2206832	2206854	TAGGTGCTCTGAGGCGATCTGGG	6	+
chr1	2207574	2207601	AGCACAGGGCCTGTGGACTCTCCCATTC	17	+
chr1	2207894	2207922	CTTCTGTGGCCCTGGGATTGGGGAGCCAG	5	+
chr1	2208219	2208241	TCTTTGCGTAACTTAGGAACCCC	8	+
chr1	2208280	2208350	TTCAGGAACGCCTCTGTTGAGGTTTTTCTCTTTGGTTCTGGAATTCCTGGGTCCCTTTGACCCCTGATGCG	23	+
chr1	2208438	2208464	AGGAGGCTGCTGTGGGTGCTGGAGCGG	15	+
chr1	2208822	2208844	TCATCGGGCTGGTCTTTTCTGTG	15	+
chr1	2209374	2209392	ACATGCACCAGCACCCGTG	8	+
chr1	2210173	2210220	TGCTGGAGGCTGCCCCAGGCTGGATGCCGTGGCCTGCAGACCCCCCTT	15	+
chr1	2210637	2210663	TCTGAGCGGGACTGCCTCTGGCCTTTC	17	+
chr1	2210882	2210894	CCTCTCGCCTGTT	3	+
chr1	2211849	2211901	ACAAGGGGGCTGCCCCTTCTACCCTCGTTGGGGAAGGCCTGGTCTGCTGTAAG	15	+
chr1	2213992	2214047	AGTTCCATAGTGGGCGGGTGGGCAGTATTTCGGCTTGTGTGGCACCAGGGCAGGGC	23	+
chr1	2214110	2214138	TGATAGGGCCTGGGTAGGGGCTGCTGGTC	18	+
chr1	2214441	2214464	TCTCGGACCCTCATCTGCCAGCAG	12	+
chr1	2214571	2214614	TTGTCGGGGATCCTGAGAGGCTTTGTGCGGAGGCTGGGTCCCAG	10	+
chr1	2214675	2214708	AACACTTCTCCCCACTTCTGCGCCAGGCCTCACT	21	+
chr1	2214836	2214897	GGGGTGAGGAGGTGGCAAGCATCGCCTTTTGAGGACAGAGTCTTGGAGAGGTGTTGGCTTTC	26	+
chr1	2214923	2214943	CAACCATGTGGGCCGGGGCCA	7	+
chr1	2215005	2215080	TACTGCAGGCCTGGGCCTTGGCTTGGGGTCTCTGTGTCTCCATGTTCAGGACAGGCTTGTGGCTTTGGGTACCACG	39	+
chr1	2215143	2215192	GTGCAGCCCTGCTGCCCATGGCCCGGAAGTCCAGGCAGCACTGCTCTGGT	27	+
chr1	2215279	2215305	ATCGTGGGCGTCTGCTGGGGCTGGAGG	41	+
chr1	2215414	2215435	TCTGCCCGCAGCTAGTGCCCTG	6	+
chr1	2215745	2215774	TTCCCTCCTCTCCCACCCCGAGGCGGCCTG	5	+
chr1	2215799	2215821	TGACCTGGCCTGGGTCAGCACAG	14	+
chr1	2215884	2215907	ATTGGGCAACGGCAGCTCCGTGTG	10	+
chr1	2216049	2216088	CCCAGAGGGCCCGCTGTCCGTGTGGACCTCCTGTGACTGC	23	+
chr1	2216152	2216178	GGTGGCTGGGAGGGCTCCAGGCAGGGA	50	+
chr1	2216191	2216224	GGGTGGATGGCCGGCGTGGCTGTAAGAATGACAG	8	+
chr1	2216244	2216281	TTGGCCTGTGCTGGGGGCCCCGGTGGCTGGAGAGTGAG	16	+
chr1	2216355	2216386	CACAGGTGCACCATGCGGGCCTTTCTGATGAT	23	+
chr1	2216484	2216543	TATCTGGAGGCTGGGGGCAGTCGTGGCCAGGGTCAGAGTCTGGGTTGGAGATAGGTGTCA	53	+
chr1	2216558	2216583	TGGCCGTGTGGACTTGTCCCCATCTG	50	+
chr1	2216594	2216628	TTCCATCTGCCCTGACGTCAGCTGCCTTTTTGACA	40	+
chr1	2217651	2217683	CAAATGCAGGTCGGGTGCAGTGGCTCACTCCTG	11	+
chr1	2218082	2218103	AACCTGGCTGTTGGAGTTCGCT	6	+
chr1	2218486	2218505	TCCCAGACCCGGTGGTCCAG	7	+
chr1	2218714	2218735	AGATGAGAGAGTGTTGGCCTTG	6	+
chr1	2219047	2219068	CTCTGCCTGTGGGTGGGGGTGG	8	+
chr1	2219613	2219640	ATGGGGTTTCTCCACATGGGCCAGGCTG	8	+
chr1	2219906	2220024	TTATTTTGAGGTTAGGAGTGAGAACACGATTGGTTGTCGTCGTTTCCTGTGGGAGTGGCTCTTTTCAGAGGCAGACAGTTGTCTTTGCTCGTGCGTGCACATTTGTTTGCATGCGCGTG	82	+
chr1	2220040	2220057	TTTGCTCTGGGAGTCGTG	16	+
chr1	2220113	2220146	TCAGCTGGCAGTGGCTGTCTGTGGGTCACCTCCA	16	+
chr1	2220405	2220435	CTCTTCCTGCAGGTCCCCGGTGCCGCCTGGT	8	+
chr1	2220727	2220757	GGCCATGGCTGTTTGTCTTCATCCCTCTTCG	12	+
chr1	2221055	2221102	ATCGTGGGGGTGGGGGTGCAGCACAGGTCGTGCTCCCGGGGCTGGCTG	11	+
chr1	2221188	2221210	CAGCATCTGGGTTGACGTCCCTG	6	+
chr1	2221474	2221497	CACAGAGACCCTTGCCCTCTTGTG	13	+
chr1	2221567	2221597	TGTTGGTTGTAAGGGGTGGAGTCCTTGGTCT	9	+
chr1	2221712	2221764	CACAGGCAGGGAGCAGCTGTGAGGGTGTGGCTGTGATGGGGACTCTTGACTGC	20	+
chr1	2221777	2221814	AGCTGATTGGGGGTAGGCCAGCCTTCTGTGCGGGACAC	22	+
chr1	2221825	2221876	AGGGGACACAGCCGCCACCCTGCACTGCTCAGCCTGAGCACCTCTCTGGCTG	11	+
chr1	2221879	2221906	TGGTGCTGCACGTGTTTCTGGGCATCTG	12	+
chr1	2221967	2221995	ACAGTTGGCGGGTGGGCTGGGGTCGTCAG	15	+
chr1	2221998	2222023	CTTCTGACCTCATCAGGGGCTCCCCC	8	+
chr1	2222087	2222118	TTTGAGGTCTTGTAGGCAGGAGGAGGAGGAGG	21	+
chr1	2222146	2222198	TGGTCTGAGGGCCCCTTCTGCCCCAGCTAGCGCTTGGGTGAGGGTTGGGCTTG	15	+
chr1	2222323	2222388	CATCCTGTGCCGCTTCTGTGTTCCGCATTTTTCTCTTTCTGCAGCGTTTCCTCTCATTCTGGATGG	30	+
chr1	2222684	2222703	TGTCCCCTGGGGGACCTCTG	7	+
chr1	2222792	2222818	AATCTGGGGTCTGTGGTTCGAGGCTGA	8	+
chr1	2223113	2223139	TGTGTTTTGATGCCCCTTGGCTCTGGC	15	+
chr1	2223597	2223624	AGAGTGCCTCAGCGCGAGCTTCTGCCAG	12	+
chr1	2223746	2223791	TTGGGGTGGGGCTTTGCCTGTAGAAGCTCTGAGCTGTGCTGCATGG	28	+
chr1	2223872	2223894	TCAGGGACCTGCTGTGGGCCAGG	11	+
chr1	2223994	2224023	CAGTGTGGGGGCAGCTCTGATGGAGGGGTG	17	+
chr1	2224338	2224367	CCGTGTCTCAGTGGCACCCTCTCCCAGCCG	11	+
chr1	2224371	2224406	ATGTCGGCACCATTTGGGCCCGTGGACTTCCTCCAG	11	+
chr1	2224407	2224436	TCTCTGGGTGGTGGTGAGTGGGGCCTGCTG	17	+
chr1	2224454	2224479	TTCTGTGGGGCTTCACTCCTGGGCAG	9	+
chr1	2224666	2224702	TGCTTTGGTTGGCGATCGGGACTCACCATGTTAGACC	34	+
chr1	2224935	2224984	TTTCTGCGTGTCTGTCCCCACCATCGTGCCCTCTTCTTCTCTGGACTGCG	25	+
chr1	2225096	2225125	CTGCGTGTCCTCGTGTTTCCGCTGCCCCTG	8	+
chr1	2225144	2225189	TGTTCTGTCTGGGATCCCCGTGCAAGGCCCCTGGGTCTGGTGGCTG	11	+
chr1	2225789	2225824	TGACCATCAGGCTGGCTGTGTGTGGCTGCTCTCCTC	26	+
chr1	2225980	2225997	CTGTCTCGGGGAACCGGT	8	+
chr1	2226073	2226105	AAGTTGTGGGAGGTGCTGGTTGCCAGGGATGGC	13	+
chr1	2227042	2227097	AGAAGTAGAGCCACGTGACTGTGTGTGTGTCTGGGCCACGCGTGGCTGTGTGTATG	43	+
chr1	2227132	2227157	ACTGTGTGTCCGGGCCACGTGTGGCT	7	+
chr1	2227168	2227201	GCCACGTGTGACTGTGTGTGTCCGGCCTCAGCAC	13	+
chr1	2227281	2227317	ATTTGTCTCTGGATGCTTGGGTGGCTGCACTTTGCTG	18	+
chr1	2227334	2227363	ACAAGCTGTCGTGTGGATGTGTGTTTTCAG	25	+
chr1	2227407	2227438	ACTGTGTTAAGCTTCCGAGGACCTGCCAGACT	22	+
chr1	2227740	2227768	AGGAGGATTGCTTGAGCCCTGGGTGGTTG	4	+
chr1	2228071	2228127	TACCAGCTACCGGGTTTGCACGTTTTCCCTTGCATCCTGTGGGCTGTCTTTTCCCTT	44	+
chr1	2228230	2228269	CACTTCTGCGGGGGCGGGAGTCTGGACTGAGGCCGCCACG	9	+
chr1	2228288	2228321	TCACGTGCGCTCGCAGCCTCGGCTCTACAGACGG	12	+
chr1	2228465	2228514	AGGTGCCAGGCACCCGCACAGGCTCTTGGTGTGGGCATAGGCCGTCTTCC	16	+
chr1	2229102	2229133	ATTGGCGCTCACGGACTCACCCTGCGAGGCAG	19	+
chr1	2229190	2229221	TCATGGCAGCTGTGCCTGGTTGCGGATGCTGC	12	+
chr1	2229520	2229548	AGCTTGGTGGTGGCCCCTGGACTGACCTG	18	+
chr1	2229671	2229706	CCGCTGGACACTGGGGTCCCGGGGTGACTGAGGCTG	13	+
chr1	2229875	2229913	ATTGGCTGCCCATGCTCAGGATGGTCTGGGGTGTGGCCG	14	+
chr1	2230021	2230048	ATACGGGGTCCCGTTTACCAATGAGGGC	3	+
chr1	2230413	2230460	CTGGTGCCTGTGAGCCCTGGGTGGGTGGATGCCGGGTGGTCGTGGAGG	18	+
chr1	2230495	2230526	ATTTGGGGTGTGAATTCTCTCAGCAAAGGCTG	14	+
chr1	2231015	2231047	CGTCTCCTTGCTCTGGGGGGTTGAGGTCTTCTG	23	+
chr1	2231048	2231071	TGTTTGGACCCTGTGGGATCTGGC	9	+
chr1	2231093	2231127	TGTTGTGCCAGGGGCCTGGGGAAGGGAGATGGCAG	7	+
chr1	2231129	2231154	TCTGTGACCTCCAGACTCCCTTTCCT	4	+
chr1	2231884	2231916	AGACTCAGCCGTCTGTCACTGGGTGTGGTTTTG	22	+
chr1	2231985	2232014	AGACGGCTGTCTGCTTCCTGGGGCTTTGAG	19	+
chr1	2232150	2232176	TCGCCTGATGAGGGGTCGGCAGGGGTC	9	+
chr1	2232191	2232217	TCTCCGAAGGCTCGTCCTGGCTCCCTG	10	+
chr1	2232409	2232434	CTCTCATGGAGGTGGCCTGAGGCATC	17	+
chr1	2232464	2232506	TCTCCCGGAGTCAGCGCCGGCTGTTGTGGCTTTTCCCCGGGTG	8	+
chr1	2232612	2232635	ATTCCGGAAGGGGCTCTGCTGCAG	17	+
chr1	2232939	2232959	GGGCTGCAGGGTGGGTGCACG	4	+
chr1	2233327	2233359	AGACCTGGTGCCAGCTGCCCTGGAGACTCTGTG	18	+
chr1	2233511	2233536	TTTGCCTGAGGCTGGATGTACCGGCT	13	+
chr1	2233621	2233644	TGGGCTGGGTCCAGGCACCTTCGC	15	+
chr1	2233946	2233973	TGAGTGGCTCTCGCCGTGCTGTGGCTGG	10	+
chr1	2233993	2234023	CTGGGCACCCTCTGAGGACACACTCGGGTTC	14	+
chr1	2234044	2234080	AGAAGGACGAGGGACTCCTGGCCAGGCTGAGCCGCTG	13	+
chr1	2234160	2234213	AGGTCCACTCTGTTCTCTCGGAGATGACTTGTCCCTCAGCACAGCCTCCACGTG	19	+
chr1	2234303	2234332	TCGTTTGTGGCCGGAGTGCATGGGGCTCTG	17	+
chr1	2234414	2234450	CAGGTCTCCTCTGAGCCTCCGGCCTCCATAAGACCCA	199	+
chr1	2234452	2234490	AACAGATGACACCTCTTCCCAGTCCCCCGCGCCTTCCGA	164	+
chr1	2234492	2234542	AAGGACAAGCCGTCCAGCTGGCTGCGGACCTTGGCCGGCTCTTCCAATAAG	1164	+
chr1	2234709	2234837	ACTCTTTCTCGACAGAGCCTGGGCTGTGTTCACCCTCGCCAGCGCCTCTCTGCTTTCCGACCCTGGTCCCCCGCAGTGTCAGCGAGTGAGAAAGAGCTCTCCCCACACCTCCCGGCCCTCATCCGAGAC	720	+
chr1	2235283	2235387	TACTCCTACAAGAGCTTTGAGACAGCCGTGGCGCCCAACGTGGCCCTCGCACCGCCGGCCCAGCAGAAGGTTGTGAGCAGCCCTCCGTGTGCCGCCGCCGTCTCC	1260	+
chr1	2235407	2235538	CCACTTGCACCCAGCCTCGGAAGCGGAAGCTGACTGTGGACACCCCAGGAGCCCCAGAGACGCTGGCGCCCGTGGCTGCCCCAGAGGAGGACAAGGACTCGGAGGCGGAGGTGGAAGTTGAAAGCAGGGAGG	1818	+
chr1	2235775	2236024	ATCCAGCTCCGCCAAGGACCTGGGCTCCCCGGGTGCGCGTGCCCTGCCCTCGGCCGTCCCTGATGCTGCGGCCCCTGCCGACGCCCCCAGTGGGCTGGAGGCGGAGCTGGAGCACCTGCGGCAGGCACTGGAGGGCGGCCTGGACACCAAGGAAGCCAAAGAGAAGTTCCTGCATGAGGTGGTCAAGATGCGCGTGAAGCAGGAGGAGAAGCTCAGCGCAGCCCTGCAGGCCAAGCGCAGCCTCCACCAG	2662	+
chr1	2236382	2236407	AGTTGGGAGCAGCTGCATGGAGACAG	8	+
chr1	2237457	2237566	AGGAGCTGGAGTTCCTACGCGTGGCCAAGAAGGAGAAGCTGCGGGAGGCCACGGAGGCCAAGCGTAACCTGCGGAAGGAGATCGAGCGTCTCCGCGCCGAGAACGAGAAG	1276	+
chr1	2237575	2237689	AGAGGCCAACGAGTCACGGCTGCGCCTGAAGCGGGAGCTGGAGCAGGCGCGGCAGGCCCGGGTGTGCGACAAGGGCTGCGAGGCGGGCCGCCTGCGCGCCAAGTACTCGGCCCAG	701	+
chr1	2238016	2238367	ATCGAAGACCTGCAGGTGAAGCTGCAGCACGCGGAGGCGGACCGGGAGCAGCTGCGGGCCGACCTGCTGCGGGAGCGCGAGGCCCGGGAGCACCTGGAGAAGGTGGTGAAGGAGCTGCAGGAACAGCTGTGGCCGCGGGCCCGCCCCGAGGCTGCGGGCAGCGAGGGCGCTGCGGAGCTGGAGCCGTAGATTCCGTGCCTGCCGCCGCAGCGCCGCCGACAACGCGGGTGCAGGGGGGCGCGGCTGGGCGGTGCAGCTCCGCCCGGCTCCGCCCCTGCAGCCCACACAGCACAACGTCTTACCGTGCCTATTACCAAGCGAGTGTTTGTAACCATGTAGTTTTGGAACCCAC	2512	+
chr1	2238372	2238495	AAATTTTCTACTGGCCAAGTTCAAGTGAGTAAGCCGCGTCCCCCAACTACAGCTGGAGACGGGGCCAGCTCGGCGGCCTGCTGGTCCTCTGCTTGCTGGAACATTCTAACATTTACACTTTTGT	461	+
chr1	2238505	2238526	TTTAAAACCAGTAAGGAGACTT	12	+
chr1	2238554	2238629	AATGACTAACTTCTAAAAGCCCCAACACATGACGCCATCTGAAGACCCGCAACGGAGTGGGGGTGGCGGCCGCCCC	71	+
chr1	2238647	2238708	AAGCCATCACAGCTCATCTGCCCGCGGCTGCGTGAGGACAGCAGGGGTTTTTCTTCAGAGTC	318	+
chr1	2238713	2239114	TTTTCAGCGACAAGGACCCAGGTCTTCCTGCTGCTGCCAGGGAGAGCAGGGACAGTGCCGCGTGCGAGATGAGCTCGAACACTGCCCGCCTTACTGCCGCCTACCCCGCCCGCCACGCCGCCGTCGATGCCAGCGCTGTCCCCACGGGTACCAGGAAGTGCAGAGCCGCACAGGAGCTGCCCCGGAGCTGAGGGGACGGTCTTCGGCTCCTCTGCACCCCGTGATTCTGCCCACGCTCCTCCACCACGAGGCACTGACCTGCGTCGGGTGGTGACCGTGGCTGGCGGTCACGCCCTCAGCCCCTCCGGGCACACGTGCCGCCTGACCGGGCGACCCTTTTCAGTTCGGCAAACGTCGCTCCCTTCATTTTGGGACTGAGGCTGCAGCATTGGAACAAAA…	4686	+
chr1	2239162	2239249	TATATTTAGAACTGCACTTTGTCCACAACCTTCCCTTCTCTTTCTATTCCCCAGTGAACTGAGGTTTTTACCGATTTATAGAGCAGTC	40	+
chr1	2239257	2239300	AAGTGCTCGAGTGCTTAGAAACCCCCTCTGGTGCTTGGTTGAAC	71	+
chr1	2239331	2239376	AACTGAACTTCGGGGGTCGTTCTGTGCCTTCCAGCATCTTGTACAG	70	+
chr1	2239377	2239450	CAAATCCTGACTCGTGTCTTTTTACCCCCAAGATATCTGTCTTCAGTAGCGACTGAATCTGCCACTCTCAGAAT	93	+
chr1	2239465	2239494	TATTCCAAATAATCTCGTTTACTCTCACCT	7	+
chr1	2239539	2239572	ATGATTTCCCAGTAGACAAGAGGCGGCTACCTAT	30	+
chr1	2239610	2239831	ACAGGAGTTCTTTGCTTGAATCCGTTCTAACACCCGCGGCAGCTGCACGCGCTCACAGAAGGTGGAGGTTACTTGCCCAGGTACAGACGACCTCGGGGCAGTGACGAGCAAAGACCAGAGACTGCTGAGCCCTCGCATCTGGGTGGCGGAATTGCCTGCGGGGTTTTGCCCTTGGTTTACTGAGGGGGGTCTTGGTTGCTGCTGAAGCCCCCCACCCCTTCT	847	+
chr1	2239840	2239886	ATGCAAAAGGGACATCATGTATATGCAGCGTTTGTTTGGAATTTTCT	54	+
chr1	2239888	2240010	TGCTTTTGTTTTCTTTGCGGTTGTTCTGTGTGCATGGATTCCACACCTCTGCCGTAGGTAGATCCGTCAGCGGGCATTATTACCGTGTCTTGTAAAGGGTCGGTTTTGTTATGCAACATGCAG	388	+
chr1	2240079	2240208	ATGATTTAGTTGGAGCAAAGCTTTAAGTGTGTTGGCGTGCTTCTGTGTGGCTGTCCTGTGTCGCCAGGTCGAAGATCACAGTGAGGTAGAGGCCCTGCCCCATCCCCAGGGCCGCCAGGCTTGCTCCGTT	565	+
chr1	2240216	2240724	AGTTTTTAGACCCCAGAGGGAGATGAGCTTTTCCAAGCTGTGTCTGGGCCAGAGCCTCTCCTTGCCCTTGCTCCATCCCGACGGTCACCGTTGGGTCCACGCCTCCACCGCCCCATCTTGCCCCAAACGGAAAGCGCTGTATCTGCAGTGGCAGCCCTTCCCCACTTCGGCTCTGGGAGGGTCCAGCCAGTGTCACCTGGGCCCACCCTTTCCTGCAGCTGCCAGGCCCGTGCGGTCAGTGGGACCCGGACGTGGGCAGGCGAGCTCGGGACCCTCCCAGGCAGTTCCCACAGCTCTTGCCTCGGCTCACCAGGGTCACTTCCACTGTCAGGGGCCTGAGGGGGCAGCTGTGGCTGCAGGGCTGCTCTGGACTGAGGGGTCCCAGGCCCCGAGGGGTGC…	3347	+
chr1	2240805	2240871	ATAACATTCATATCTCTGGAGCAGCTAACTCATACACGTAATGTCTGCTTTTCGTACAGAACTAGCC	175	+
chr1	2240920	2241007	TATTATACATGTATATGCTGGGTCCTTTTTCAGAAACTCTTTTCTTACCTGAGAGTTGTCTTGTTTTCTGGGCTGTTTTTAACTGAGG	77	+
chr1	2241017	2241043	ATGCTTTCCTGCCGGGGGGCAGGGGAG	92	+
chr1	2241072	2241096	TGACCCCCTCCTCCCTGTGGGTCTG	13	+
chr1	2241472	2241499	TATGATGCTTACTCTGCTACTCGGAAAC	36	+
chr1	2248206	2248229	CACTTTGCTGAGCTGTGGTCTTGC	9	+
chr1	2256254	2256284	AGTGATGGGCCTGTTCCTCCTGCCTGGACAG	3	+
chr1	2260409	2260427	TGACTGCTTTCCCAGGTCG	3	+
chr1	2323280	2323321	AAGTGCTCGCTGCAGCTTCCCGGAGCCGGAGCGCAGCGCCTG	28	+
chr1	2323357	2323392	CCGTGAGGGAGACCGCGGCTCGGCCGTAGCGGAGCT	29	+
chr1	2323438	2323462	CGCCGCCTCCGCTTCTTCCGGGCTG	14	+
chr1	2323686	2323722	CCACCCGGGCCGCATCTCGTCCGCATCCCCTGCTTGG	32	+
chr1	2323723	2323780	CATCTGGGGGAAGCGGGCAGTCGCGGCCCCCACAGCGCTGCGAGTTGGGCTGTATTCC	28	+
chr1	2323785	2323809	TAATGTGCCCTGTCCCCATCCTGCG	8	+
chr1	2323831	2323885	AGGATTTAGTGTTAAGCTCTGGGGTGAAGGCGTTACTGACGGGCTGAAGGGAAAC	30	+
chr1	2323935	2323993	TTCTCCAGGCTGACTTAGTACTGGTCTGTGGCCCCACTGATAAAGGTATCGTTCGTTTC	30	+
chr1	2324124	2324155	TGACATTTCCCAGGAAGATGCAGTTATCCCCG	16	+
chr1	2324180	2324214	ATTCAGACTCTCACATGGCTTCTGCCGTATGCCTG	19	+
chr1	2324235	2324279	ACAGTGTGTCAGAGCCAGGTGGAGATATAAGATGGTCAGGCCCAG	26	+
chr1	2324298	2324361	CTGGAATGTGGCCTTGGGAAGGAGGAAGAGACGGGGTCTGGGAGGGCATTTCAGAGGACTGAAC	87	+
chr1	2324392	2324438	CAGCCGGGGGCTTTCTTAGTCCCGGAGGAATTGGGGATGGGGACGTG	30	+
chr1	2324455	2324511	CCAGACTGTCAATGCTCCCGGACGCCAGGCAGAGGACTTCATCCTTTCCACGTGCAG	37	+
chr1	2324530	2324561	TGGATGAATGTGACGGGCCTGGAACAAGGCAC	35	+
chr1	2324568	2324628	AGTCTTACACTTTCTGGCACGTCCTCATGGTCTCTGCTTGGACTGGTTTTATCTCCCTTTC	88	+
chr1	2324658	2324694	TCACCTTCAACAGGTAATTGATGGGCTGTCTACTATG	29	+
chr1	2324697	2324727	ATGGACTTCCAGGTGGCAGGGCCCAGCCCCG	11	+
chr1	2325230	2325260	AGGGTGCAAGCTGTGTTTGGTATACGTGTGT	9	+
chr1	2325708	2325747	AGGATCCAGGAACGGTGTCATGGAGCCACATTCTGCACAG	12	+
chr1	2325824	2325863	CGGGATTGCGTCTGGCCACCTGTTGCCTTCCACCTGAAGG	12	+
chr1	2326463	2326497	CAGGGCTGTGGCAGGACCTTGGACACGTGGCTTCC	16	+
chr1	2326542	2326571	TGAGCATCTGGGAATTAAGTGGGTGAACAA	14	+
chr1	2326715	2326747	TTTTCCTGTTCATGGGGTGGAGGACCTGGCCCT	19	+
chr1	2327223	2327310	TTACAGAATGTCTGAAGGGGACAGTGTGGGAGAATCCGTCCATGGGAAACCTTCGGTGGTGTACAGATTTTTCACAAGACTTGGACAG	206	+
chr1	2327354	2327376	AAACGGGACTCCCAGCATTTTCG	10	+
chr1	2327483	2327503	ATCGGGCTCTGGGGCCACACG	17	+
chr1	2328555	2328638	ATTTATCAGTCCTGGCTAGACAAGTCCACACCCTACACGGCTGTGCGATGGGTCGTGACACTGGGCCTGAGCTTTGTCTACATG	780	+
chr1	2330851	2330893	CAGGGTTGGTACATTGTGACCTATGCCTTGGGGATCTACCATC	106	+
chr1	2330924	2330953	AAGTGGATCCTTCCTTAATGGAAGACTCAG	77	+
chr1	2332296	2332319	ATGACGGTCCTTCGCTACCCACCA	29	+
chr1	2332329	2332361	AGGAATTCCGCCCCTTCATTCGAAGGCTCCCAG	35	+
chr1	2333538	2333572	ATGCTTCTGTTTGCGGGGACGGTCGGTGCAGCTGC	19	+
chr1	2333595	2333639	TGCCCGGTGCTGGCTGCAGATGCGGCGCTAACCTTCTCTCCCCAC	28	+
chr1	2333648	2333766	ATGCGGCTACCAAGGGCATCCTTGTGGCTATGGTCTGTACTTTCTTCGACGCTTTCAACGTCCCGGTGTTCTGGCCGATTCTGGTGATGTACTTCATCATGCTCTTCTGTATCACGATG	288	+
chr1	2334474	2334540	CACATGATTAAGTACCGGTACATCCCGTTCACACATGGGAAGAGAAGGTACAGAGGCAAGGAGGATG	55	+
chr1	2334564	2334611	AAGCGGGACTGAGGCTGCCTCACGTGTTGCAAGAACAGTTTTGAGCCA	117	+
chr1	2334792	2334897	AATTCTAGTCAGCTGCAGGCGGGAAGCCAGGCGGGTGGAGCCCATGGGAGCAAGGGCGAGTGGCCGGTCCCCGCTGTGCCAGGTGGGCAGGCAGGAGCAAGGCCTG	312	+
chr1	2334917	2335007	TCCCCGCCAGCCGCCTTCCCCAGCAGCCGCAGGTGGTGCCAGCCACTCCACAGAGCCCGAGGGATGATCTAGCCTGATTCCTGCGTGTCCG	180	+
chr1	2335034	2335117	TGTCAAGTAACTGTGTGGGGTTCTAATGCCAGTTTCCTAATTCCATCTCACTGGAGATGTTTAAAGTTGGCCTCTATCCTAATG	81	+
chr1	2335122	2335145	AAAACTTGGTTCTTAACTACCATG	12	+
chr1	2335251	2335285	ATCTGTCCTCATGCAACCCTCCATGAGGGGCAGCG	18	+
chr1	2335293	2335349	CAGGGAGCAGACTGGCTTTGTAGGTTCAGCACTCGGCCCCCCACTGCGGGAGAGGCG	36	+
chr1	2335451	2335484	ACATGGCAGTCGCTGGACACAGGAAAGCCCACCT	29	+
chr1	2335527	2335555	AACATCACAGCTGTGGTCCCAGATGAGAC	32	+
chr1	2335567	2335649	AGTGAAGGCCTCTCCTCCTGGGCCCCGGGCTGCGCAGGCTCCTCACTCTGGGCGGTGTTTCCTGTCTCAGAATTGACACGGTG	82	+
chr1	2335688	2335709	ATATCTGACATCGAGCTCCTCT	23	+
chr1	2335716	2335834	CCACGTTCAAGCTTGTGTGTCCCTGACCCAAGATAGCCAGTGCTGCTCCCAGGTGGTACTTCTGGTACCGTGTTGAGACACTTGGGATTCTCAGACTGTGGACAGGAGTGTTTGTCATT	189	+
chr1	2335852	2335881	AATAAGCGCTCAGGCCTAAGGTGTGACAGG	77	+
chr1	2335882	2335911	AAGTCGCACGCGCTTGGCCAGAGCACAGTG	10	+
chr1	2335912	2335954	AAGCAAAGGACTGGGTGCTGATGGATGGAGCCACGGCGGCATC	135	+
chr1	2335979	2335998	TGCCTCTCCTGGTGGTCCTC	6	+
chr1	2336006	2336063	AGAGGGTCACGGCCCCCCCGCCCTCCTCCGTCTCTGGCAAGCTGACCTTGACTAACCC	32	+
chr1	2336112	2336151	TGGTTTGCGCGGGTCTTTGCCGGAAGCCGGTCCTGCTGGC	28	+
chr1	2336245	2336314	TAACGTACCCACATTTTGCTGGAGTTAGTTTATTAAAGATGCCTACGGTGAACTCTCTGGCGCAGGTTAA	105	+
chr1	2336355	2336390	AAATAGGCTGGGGCCGAGCTGAGGGGCTGAACACAG	45	+
chr1	2336458	2336530	CAGCCCCCATACCCCCAGGACCTGGCTCGTGAGTGCGTCTGGGTCAGGAAGAGACCTCTCTGTGCGTCTCAGG	54	+
chr1	2336552	2336596	TCTAAAACTGGAAGCGACCTTGACGTGTATTGAAGGTGTGTGTGC	20	+
chr1	2336600	2336683	ATGCTTCCGACGGAGGTGCTGGCCTTGGTTGGTTTCTCTCTGCCCCGTGTGGTCATCAAGTCCTGGGGGATGTGCTCTGCCCAG	202	+
chr1	2336705	2336745	CCGCCTCCCATGGGGCCGTGGGGCTGCTGTTCTCACTGCAC	50	+
chr1	2336798	2336835	ATTCAGTCCATTGCCTTAACACAAGCCTGATGGGGCTG	22	+
chr1	2347390	2347410	TTCCGGTGCTGTGGGGAGCTC	6	+
chr1	2478347	2478371	AGGGGACCCGGTGGACGCCCTGGTG	8	+
chr1	2478499	2478531	ACATATTGGAGGTGGGGCTCTGGGGAAAGGGTG	32	+
chr1	2486582	2486610	TCCACTGGGTGCCACCTGGTCCCCCACCC	4	+
chr1	2486621	2486647	TATTGGGGTCTGGGCTCGTCCACCCTG	4	+
chr1	2487069	2487096	AGGGGGTGACTGGGACCTGCTCTGGGCA	3	+
chr1	2489789	2489814	TGTGAAGGAGGCCTGCGGGGAGCTGA	6	+
chr1	2518314	2518360	CAGCGGCCGCCATGAGCACGGTGGACCTTGCTCGCGTGGGCGCGTGC	10	+
chr1	2518530	2518722	GCCGTGGAGCTGCGGAGCCTGTGGCGGGAGCACGCGTGCGTGGTGGCCGGGCTGCGGCGCTTCGGGTGCGTGGTGTGCCGCTGGATCGCCCAGGACCTCAGCAGCCTTGCTGGGCTCCTGGACCAACACGGCGTGCGCCTGGTGGGCGTAGGGCCCGAGGCCCTGGGTCTGCAGGAGTTCCTGGACGGCGACT	192	+
chr1	2519859	2519887	TCTGGGGAAGCCCGTGCGTGATGTGGCTG	9	+
chr1	2519987	2520039	AGGCCAAGGCTGTTGGCATCCAGGGGAACTTGTCTGGGGACCTGCTGCAGAGC	48	+
chr1	2520367	2520387	ATAAAGTGCTCCTGCATTTCG	13	+
chr1	2520427	2520466	TCCTGCAGGTCCTGGGCATCTCTGCGGAGGTCTGTGCCAG	22	+
chr1	2520876	2520974	AGGCCCTGGCCTCCGAGGATCTGGGTGGCGTCTGCTGCCCTAGGTGTGCTGGAAGTCCACTTGGAAGAACTGTTCCGGAGGCGCTGGGTCGGGATGCCG	61	+
chr1	2521102	2521195	CGGGCAGGGTGGCTGTGAGTCCCAGGTGTCATCTTCCTGCTCTGCGACTTTCTCTGGAGACCTTGGGCCTTTGGCCTGTGGGGCACTGGGGATG	101	+
chr1	2521199	2521222	ACCTCACTGCCCCGTCACTCCCTT	7	+
chr1	2521271	2521316	CTCCAGCAGGGTCGGGGTCAGTGCCTGTGTCTGGTGGGGGCCACTC	41	+
chr1	2521329	2521388	TTTTCAGGGCAGAGATGGGCTTGATTCCACCTGGTGGGGTGGGTGGACCCTGGAGACTCT	22	+
chr1	2521436	2521469	CATTGTTTGCACCTGCTGGGTATGGCCTTTGGGG	23	+
chr1	2521497	2521535	ATTAGGTGTGTCCAGCTTCTTGGCCACCTTTCCCTGGGG	19	+
chr1	2521587	2521636	CTCAGGCCCTCCCCTCCCATGCAGGCCGATGACAACTGCAGCCCTCTCTG	35	+
chr1	2521667	2521692	TGGGTTCCTGTGGGTCTCCCGGCTCC	6	+
chr1	2521768	2521791	TTCAGCCCCTCCTCTGGCTTTCAG	16	+
chr1	2521829	2521850	TCTCTGGGTCCCCCGGTGCCCC	6	+
chr1	2521880	2521917	TCCCTGGGGGTGGGCACTTGGGGGCATCCTGGTCACTG	36	+
chr1	2521926	2521969	AGCATTGGACCCTAGGAGACCTGACTGGAACTGGCTCCCTCCCC	53	+
chr1	2522032	2522054	ACCTGTTTACCCACCCTGGTCCC	15	+
chr1	2522129	2522193	ACAATGCACCTTGGAGGGTGGGCAGGACACAGTTGATTGTCTCTACAGAGCTGTGACGGGGGCAC	61	+
chr1	2522196	2522272	AGCCCCGCGGGTGTCTGTGGAGGGGGCTCCGGTCCAGGTACTGCACTGGACACTGCTCATCCCTGGGTGTCAGGCAG	77	+
chr1	2522311	2522372	CAGGCTTGGCATGGTTGGCCGGGGCGGGACGTACACTGGGTCGCCGCTAGCTGCACCTTCGC	19	+
chr1	2522774	2522791	TTCGCAGCCTGCGGTAGG	13	+
chr1	2550720	2550743	TATGCCAGTGAGTGTTGGGCTGGG	3	+
chr1	2573579	2573596	AAAGTGCTGTTCCGACCC	4	+
chr1	2712253	2712271	TTTCCTAGCGCTCTTAATG	7	+
chr1	2833288	2833308	ATGCCTGTGTGCCTGCTTCTG	4	+
chr1	2843093	2843114	CTGGGCTGTGCTGTGCTGGGCT	6	+
chr1	2946348	2946368	TGGATGGTGACGGATGCTGTG	6	+
chr1	2985762	2985789	AAGATAGTGTGTGGCTGCTTCTGGACTC	25	+
chr1	2988600	2988627	AGCCGGGGCTGTGGCTCAGCTGATGGGA	8	+
chr1	2989365	2989386	GCTGCGGTGGAGGGGTGGAGTG	4	+
chr1	2989596	2989611	TCGGGGGGTCCTCCTT	6	+
chr1	2989879	2989905	TTAGGGATCCTTGGGGGGCTTGGGCTG	8	+
chr1	2990258	2990286	AGTCTCGGCCGACTTCCCACTCCCCGCGC	17	+
chr1	2991385	2991414	TCAGGGGGAGGTGGAGCTGCTGCTGCCCTG	7	+
chr1	2991531	2991554	TCATCCTGGGCCAGGAGTGCTCCC	3	+
chr1	2992873	2992897	ATACGTGCTCCCTGTCCGGCTGGTG	9	+
chr1	2993127	2993151	CACTGGAGCCTGGGGCTTCTCCGAG	6	+
chr1	2997079	2997100	TTTCCCTGGAAGTGATTTGGCA	3	+
chr1	2997784	2997805	ACGGCGGCGGGACTTGGGTTCG	6	+
chr1	2998042	2998074	AGCAGGGCTGAGGTGGGGAGAACGCCGACTTGC	18	+
chr1	2999833	2999861	ACCTGGCGGCTGGGCCCCGGAACTGCACA	10	+
chr1	3000482	3000503	ATGTGACTCCATGAGCTGGACT	6	+
chr1	3002928	3002951	AGTGATGCAGGGATGGGCTCTGAG	8	+
chr1	3009314	3009335	ACTTTGGGGTCTCCCGGCAGCT	4	+
chr1	3011215	3011246	TTTTGCTTATTGGTGTGAACAGACTCCTTTCA	7	+
chr1	3012143	3012164	AGCTTCCACATCCACAGGATTG	7	+
chr1	3026565	3026588	GATGTGGGGACACAGTGTCTGCGG	6	+
chr1	3030410	3030443	CCGGCTCTGGGCTCAGAAGCTCTGGAATCGAAGG	4	+
chr1	3035676	3035704	TTTGGTGGGACTGGCTGGCCTAGTGACTT	14	+
chr1	3036140	3036165	TGTTTTCTCTCTGAATCAGGCTGCTG	8	+
chr1	3038651	3038679	ACGGTGTCTGTGGAGGTCAGGCGGACACG	6	+
chr1	3041254	3041262	ATCTGGGCT	3	+
chr1	3043488	3043508	CTTACTCTGGACTCAGCTGGG	12	+
chr1	3046857	3046880	CTGGGGGCTCCAGGGCTGTGGTCT	7	+
chr1	3053208	3053230	TTCTGGCTGCTGGGTGTGGACAG	5	+
chr1	3055157	3055181	AGTTTGGCTGGAAGGCAACTGAGGG	4	+
chr1	3056555	3056579	TTCCCGCAGTCAGCCCCGGCGACGC	5	+
chr1	3063873	3063895	CTTGAGGTCTGGGGTGTGTGACG	20	+
chr1	3070754	3070774	AGTCGTTAGGATCTGCCATGG	10	+
chr1	3070880	3070907	AGCACTCCCATCCCCTCTGGGTGGGCAG	10	+
chr1	3073513	3073541	TCAGGACGGAGGGTGCTGTAGGACTATGG	3	+
chr1	3102710	3102745	ATATGTATGAGCCCAACCGGGACCTGCTGGCCAGCC	15	+
chr1	3102824	3102849	AGGACTTCACCCCCAAGGAGGGCTCG	19	+
chr1	3102878	3102951	AAGACATTCCGATCCCAGCAGACTTCGAGCTCCGAGAGTCCTCCATCCCAGGGGCTGGCCTGGGGGTCTGGGCC	30	+
chr1	3102994	3103035	GTGGTGCCCCGGGCGGCGGCAAAGGAGACAGACTTCGGATGG	21	+
chr1	3105318	3105345	ATGTGCGTCGGTGCCTTCGGGAGCTGAC	14	+
chr1	3110901	3110920	CTGGAGCTGAGCCCCGCCAT	4	+
chr1	3119606	3119618	ACTGGCATTCTTC	14	+
chr1	3124332	3124349	ATTGCGCTCATCTGACTC	14	+
chr1	3144669	3144698	ATTGAGTGTGCGGGGGTCCTCCCTCTTCTG	8	+
chr1	3149461	3149487	ACCAGGAGATCTACGACCCTTCTTATT	3	+
chr1	3160651	3160683	CAAATACTGACGGACGTGGAAGTGTCGCCCCAG	32	+
chr1	3165182	3165203	TCATTCCGCCGGAAGAGGGGCC	10	+
chr1	3165537	3165565	AGTGTCTTTTGTGCAGCAGTTACTGGAGG	4	+
chr1	3166347	3166367	TCCATTGTCCCAGGGTTGCTG	6	+
chr1	3191442	3191458	TGAGACAGCCGGCTTTG	9	+
chr1	3196949	3196973	ATCTGGGAGGGTGCAGAGTTCTCTG	9	+
chr1	3198964	3198993	TCGGGCTTAGGACAGGCCAGGGTCACCCTC	8	+
chr1	3218375	3218400	TTTTCCTGTGTGCTCCAGGCCTCCAG	8	+
chr1	3236953	3236973	AATGTGGGGCTTGGTCTCTGC	3	+
chr1	3237031	3237059	AAGGGCCTGTGTGCTGGCTGCCTCCCGGG	5	+
chr1	3239548	3239566	GTCGATGTGGGTCCCTTTG	5	+
chr1	3245125	3245151	AGGGGTCCTGTCTGGGCTGCTGCAGTG	9	+
chr1	3265775	3265804	ATTCCTGGGCCTGCTCTCTGGCTCCCAGTG	6	+
chr1	3274339	3274366	ATGGTTGTGGTTGTCACCTCTGGGGGTG	5	+
chr1	3281221	3281254	ATTTGCTGCCGGGCAGTGACTTCCTCCCCCACTC	8	+
chr1	3286460	3286482	CTTAGACTTGGCCTGTTGAGATT	3	+
chr1	3301723	3301850	AAGACCTGGGCAGTGAGAAGTTCTGCGTGGATGCAAATCAGGCGGGGGCTGGCAGCTGGCTCAAGTACATCCGTGTGGCGTGCTCCTGCGATGACCAGAACCTCACCATGTGTCAGATCAGTGAGCAG	154	+
chr1	3313071	3313111	TTAAGGACATTGAGCCAGGTGAGGAGCTGCTGGTGCACGTG	62	+
chr1	3319154	3319183	GCCCTGGGGACTCCACATGCCTGTTTCCAG	4	+
chr1	3319340	3319381	TTCTCTCTCTTGCAGAGGAGCCCACGTTCCGCTGTGACGAGT	17	+
chr1	3319389	3319474	ACTCTTCCAGTCCAAGCTGGACCTGCGGCGCCATAAGAAGTACACGTGTGGCTCAGTGGGGGCTGCGCTCTACGAGGGCCTGGCTG	68	+
chr1	3319523	3319555	AGTGCAAGGACTGCGAGCGGATGTTCCCCAACA	50	+
chr1	3321310	3321340	CAGCACATGGTCATCCACACGGAGGAGCGCG	24	+
chr1	3321347	3321373	AATGCGACCAGTGTCCCAAGGCCTTCA	10	+
chr1	3322118	3322138	GGCCCACGCCTGCCCCGACTG	11	+
chr1	3322155	3322177	ACGTCCTCCGGCCTCAAGCAGCA	19	+
chr1	3322263	3322288	TGGCGGTCGGGCCGAGGTGGGCCATC	11	+
chr1	3322936	3322956	CTCAGGAGGGAGCTGTGAGCG	3	+
chr1	3323458	3323484	TTCCCAAGCATTCTTACACAGCATCCT	9	+
chr1	3323672	3323700	AGGCGGGGTGCTGGGAGCTTGGGAACCTG	11	+
chr1	3323711	3323729	TTCTTGCTGATGTGGGACC	10	+
chr1	3327171	3327191	CCTTCTCCGGGGTGCAGGCAG	4	+
chr1	3327392	3327417	ATTCGCTTTCCCCGTGCCCCGCCCTG	5	+
chr1	3327951	3328006	AGGTCTGCCACAAGTCCTACACGCAGTTCTCCAACCTGTGCCGGCACAAGCGGATG	41	+
chr1	3328028	3328060	ATCAAGTGCAAGGACTGTGGCCAGATGTTCAGC	158	+
chr1	3328080	3328156	AGCACCGGCGCTTCTGCGAGGGCAAGAACCATTACACGCCGGGCGGCATCTTTGCCCCGGGCCTGCCCTTGACCCCC	51	+
chr1	3328322	3328361	TCCTTGTACCCCCGGCCGCCTCTGCTACCTCCCACATCGC	18	+
chr1	3328423	3328449	AGCCCTGCCCCTGGTCTCCGCCGTCAG	13	+
chr1	3328493	3328528	AAGTTCGAGAGCCGCCTGGAGGACTCCTGTGTGGAG	44	+
chr1	3328543	3328571	GAGCAGCGACATGTCGGACGGCAGTGACT	41	+
chr1	3328613	3328664	ACCACGGGGACGGGCTCGGACCTGGACAGCGACGTGGACAGCGACCCTGACA	79	+
chr1	3328744	3328799	CGTGGCCGAGGTGCCTGTCTTCTATTCCCAGCACTCATTCTTCCCGCCACCCGACG	83	+
chr1	3328811	3328840	ACTGCAACGGGCGCCGCCGGGGACTCCATC	24	+
chr1	3328947	3329004	TCCTGCCCAACTTCCCCCACTCCCTTTACCCCTTCACGGACCGAGCCCTCGCCCACAA	32	+
chr1	3329009	3329047	CTGGTCAAGGCCGAGCCAAAGTCACCCCGGGACGCCCTC	13	+
chr1	3329070	3329092	AGTGCCCCTTTGATCTCACCACC	11	+
chr1	3329165	3329197	CCGCTGGACCTGAGCATCGGCAGCCGGGCCCGT	13	+
chr1	3329234	3329270	AACCACGTCTATGGGGAACGCAAGCTGGGCGCCGGCG	35	+
chr1	3329271	3329323	AGGGGCTGCCCCAGGTGTGCCCGGCGCGGATGCCCCAGCAGCCCCCGCTCCAC	40	+
chr1	3331132	3331172	AAAAGCGGAAGGTCACAGACCCCGTGGGAGCCCTGAAGGAG	57	+
chr1	3331176	3331209	TACCTGCGGCCGTCCCCGCTGCTCTTCCACCCCC	27	+
chr1	3334415	3334466	AGAGAAGCTGGAGAGCTTTGCAGCCATGAAGGCGGACTCGGGCAGCTCCCTG	25	+
chr1	3335263	3335305	ATCTCACCAGACACCTGAGGACGCACACTGGGGAGCAGCCGTA	60	+
chr1	3337476	3337496	ATGCGAGCAGGGCTGCCCGGG	8	+
chr1	3342150	3342211	AGTACTGCGACCGCTCCTTCAGCATCTCTTCGAACCTCCAGCGGCACGTCCGGAACATCCAC	105	+
chr1	3342231	3342285	AGTGCCACCTGTGCAACCGCTGCTTCGGGCAGCAGACCAACCTGGACCGGCACCT	30	+
chr1	3342658	3342701	CGCGTCCTCTCCCACCTCAGAGTCGGACAACCACGCACTTTTAG	20	+
chr1	3347465	3347569	CCCAGTGTCCAGGCCTAGCCAGTGAGAAGCAGGAGGACGTGGAGGAGGAGGACGACGATGACCTGGAGGAGGACGATGAGGACAGCCTGGCCGGGAAGTCGCAGG	271	+
chr1	3347588	3347635	CACCCGAGCCCCAGGCCGCCTACGAGGATGAGGAGGATGAGGAGCCAG	25	+
chr1	3348536	3348607	TGAGGACCACGAAGGCGGTCTGTTAGCTTTGGAGCCGATGCCGACTTTTGGGAAGGGGCTGGACCTCCGCAG	104	+
chr1	3348676	3348696	ATACACTGTGCAGGCAGGCTA	10	+
chr1	3349554	3349576	TTTGGTGTCCCCACGGTCACCAA	3	+
chr1	3350298	3350352	GGTTCTCTGGACGCTTGGTTGAAGGTCACTGGAGCCACGTCGGAGTCTGGAGCAT	89	+
chr1	3350353	3350405	TTCACCCCATCAACCACCTCTGACGGGCTGGGCAGCCGGGGGCCGGTGGCCAG	26	+
chr1	3350460	3350497	TCCCTGCGTGTGGCCACTCCTCAGCATCCTCCCCACCC	11	+
chr1	3350661	3350693	CAGCCAGTGGGCAGGTGGACGCTCTGCTGAGAC	60	+
chr1	3350699	3350761	CTGGTGGCCACTGCCGGGTGCCCGCGTGGGGTCGCGGAAGGGAATGGATAGACTGGTGTGCTC	49	+
chr1	3350957	3350985	AACCCGAGTCTGCCTGGGAACCCGCACTG	15	+
chr1	3351060	3351086	TGATGCTGGGTGCCCCGAGGCAGAACA	25	+
chr1	3351133	3351198	TCTTAGGCAGGGCGCCCTGGGCTGCAGGCCTGCCCGAGGCTGGGATGGGAAGTGTGCCTGCCCTCG	78	+
chr1	3351210	3351242	ATTGGTGTCAGGACCGCCACGTGGCCTTCAGAG	26	+
chr1	3351274	3351316	ATTATATGGGGAAGTCGAGGGCCTGTGGCTTGGATCCGCCATG	106	+
chr1	3351524	3351596	CACCTGTGCCTGAGACTCCGGATGGACGACACAGTCGTCACGTCGCTCTTCCTGCGGGTTCTTGGCGAGACAC	85	+
chr1	3351610	3351629	AAGGGCGTCGGGGGAACCTG	22	+
chr1	3351668	3351728	CCGCCTCCCTCTCTTGGGACGCAACTTCTTCCCCACTCGGATGGGCTTTAAATTATTCCCA	33	+
chr1	3351913	3351953	ACCGTGTGATAAGGTTGTGTGTCGTGTGGGAGTGGGGCGAT	27	+
chr1	3352210	3352239	TGTGGGTTTGTGTCACGTGTGGACATCTCC	4	+
chr1	3352245	3352309	CTTTGTGTCACGCGTGGACATCTCCTCAGGCTGTCCCCAGCGGTGACGGGAGGTGTCCTGGCTGC	42	+
chr1	3352326	3352364	ATCGTCTCTGTGGGTGCCGGGTGGTCCAGGCTTGCACTG	37	+
chr1	3352532	3352560	AGAGCCAGCTGGCGTGTCGGGAAGGATCC	10	+
chr1	3352804	3352827	GACATTCGGACGGATGGAGCCCTC	22	+
chr1	3353688	3353732	CCTGGGGCCCTGGGGTGTGGAGCAGTGGCTGGGGTGGGCGTGGTG	16	+
chr1	3354025	3354054	TCACTGTGCTGTCCTAGGGGGAGGGAGAGC	9	+
chr1	3354129	3354158	CTGCTCCTGGTCAGTGGAGGTCAGCCGGGT	24	+
chr1	3370839	3370858	AGGGCTGGTCTCCTTCCCCG	3	+
chr1	3371379	3371408	AGCCTGGGGGACAGGTGAGCCGGGGGACAG	14	+
chr1	3372707	3372726	CTCCCTGAGGTCGCTGGCTC	4	+
chr1	3379892	3379929	AAGCTGGGCACCCAACAGCTGATCCCTAAGAGCCTGGC	10	+
chr1	3379967	3379990	AGCTTCGGGGCGGCTGTACTTAGC	21	+
chr1	3380015	3380102	AAGCTCCTCCCAGCCCCCAGCTTCTCCCTGGATGACATGGACGTGGACAAGGACCCCGGGGGCATGCTGAGGCGGAACCTGCGGAACC	35	+
chr1	3380123	3380146	AAGGGCCTGGGGAAGCCAGGTGGC	27	+
chr1	3380170	3380228	CCCTAAGCTCCAGGCTCTGGCTGAGGAACCCAGCCAGCCTCATACTCGGAGCCCGGCCA	46	+
chr1	3381551	3381578	TCCTCGGTCACAGCTCTCTCTTGTGCCT	3	+
chr1	3383817	3383877	CCCCGAGGGAACCCAGAAGGTGGACGCCACCATTGTGGTCAAGAGCTACCGGCCCGCCCAG	47	+
chr1	3385442	3385485	AGGTGGTGGAATTGGGCATCCTGGACCAGCTCTCCACTGAGGAG	96	+
chr1	3386007	3386071	AGATCCTCACGTCGGAGTTCTCCTACCAGCACAGCCTGAGCATCCTGGTGGAGGAGTTCCTGCAG	51	+
chr1	3386096	3386147	ACCCAGATGGAGCACCACCACCTCTTCTCCAACATCCTGGATGTCCTGGGTG	15	+
chr1	3387805	3387824	CCTGAGGGGCGGTGCCTCTG	4	+
chr1	3389643	3389714	TTCTTCGAGGACCTGGAGCAGCGGCACAAGGCCCAGGTGCTGGTCGAGGACATCAGTGACATCCTGGAGGAG	49	+
chr1	3389740	3389765	ACATCGCCTACTGCTCCAACGAGGTC	19	+
chr1	3390014	3390041	CGGGGGCCTGCCCATGCTCTCCTTCCTG	12	+
chr1	3390054	3390083	CAGCGGGTGACCCGGCTGCCCCTCCTGATG	14	+
chr1	3392588	3392616	TACACGCTGCACACACAGCTGGACTTCAG	16	+
chr1	3394469	3394499	CTGCTGAAGCGCGGAGAGCTGTTCTTAGTGG	22	+
chr1	3394527	3394570	CCAGCCGGCCAACGTGCTACCTTTTCCTGTTCAACGATGTCCTG	28	+
chr1	3394996	3395024	GCTACATGGTCCAGGACTACGCCCAGATG	33	+
chr1	3395146	3395177	AGGAGCAGCTCCTGCTCTCCTCGGACTCCGCG	24	+
chr1	3396082	3396106	AGTGACCGGGCACGGTGGATCGTGG	16	+
chr1	3396441	3396470	CAGGCGGACGTGGTCCTGGTTCTGCAGCAG	59	+
chr1	3397017	3397042	CTCTATGGCGAGAGGCTCCGGGACGG	10	+
chr1	3397051	3397090	GATGGTTCCCCGAGGACTTTGCCCGCTTCATCACCAGCCG	29	+
chr1	3397127	3397161	TCTGCGGGTGGAGACGGACGTGTAGCCCTGGCGAG	67	+
chr1	3397193	3397223	TCAGCAAGTGGTCGTGCCTGGCTCTAGAGAG	32	+
chr1	3397256	3397314	TTCCCTGGGGCTTCCCAAGAGCCTGTGGCTGTGGTGCCGGGCTCCAGACACTTCACGGA	55	+
chr1	3397458	3397494	ACTCCACCTGGACTGATGGGCACAGGAGGCACCAATA	26	+
chr1	3399419	3399448	CTCAGCCTGGGGTGCCGCCTTCACTGGCCC	6	+
chr1	3541593	3541675	CGGTCGCGTCGGCGTCAGGGTCGGGGTCGGTAAGGGGTGCGGCAATGCTGCAACTGCGGGACTCGGTGGACTCGGCCGGTACG	140	+
chr1	3541749	3541790	CGGGGACGCCGCTGCGCCAGACACTCTGGCCTCTCAGCATCC	21	+
chr1	3541993	3542078	CAGCATCGAGCAGGCAGTGGAGGAGATCCGCGTGGTGGTGCGGCCCGTGGAGGACGGCGAGATCCAGGGAGTGTGGCTGCTTACCG	67	+
chr1	3542299	3542336	AAGGAGCGGCTGGTGCTGGTCACGGAGCAGTCCCTGCT	37	+
chr1	3542351	3542398	ACTTCATCAGTCTCCAGTGCCAGCAGGTGGTGCGGATAGCGCTCAACG	106	+
chr1	3544101	3544118	CAAAGTCGTCCTTCCTTC	16	+
chr1	3544127	3544166	ATGGAATCCCTGGTCTACCAACGTGCCCTATGCCACTTTC	32	+
chr1	3544169	3544198	AGAACACCCGATGGCTGGCGCAGATGAGAA	64	+
chr1	3544981	3545008	CTTCAAGGCTCTGTTAATCCAAGCTGTC	14	+
chr1	3545022	3545089	AAGAAAGCCCTTTGCCAGGACAGGCGAATGGCGTGCTGATCCTGGAGCGCCCCCTGCTCATCGAGACC	58	+
chr1	3545118	3545153	ACGAGGCGAAACTGGGCTACTCCATGACCAGGGGCA	89	+
chr1	3545155	3545182	AATAGGCTTTTAGCCGCTGCGTTCTGGG	18	+
chr1	3545228	3545280	AGGGATGTGGGGGCTGGGGGACTGGGAGGCCTGGCAGTCTTCATGCTGCCCTG	65	+
chr1	3545346	3545367	AATTCTATCTATTTAATTGGAT	10	+
chr1	3545407	3545433	AGACTCTCGCTGTCCCTGTGCTGCTGG	37	+
chr1	3545476	3545497	TATCTACTTGGCTTCTCGTGGT	9	+
chr1	3545677	3545780	AAAGCAGCCAGCAGACCGGTTGACTGAGACCGGTCTGTGGCTGTGGGCCCCTTGGTGACCCGCTGCTCTTTTGGAAATGGGTGACCTGAAGTGACACTTTTTCC	304	+
chr1	3545801	3545831	TAATACTTCAGGTCTGTTTCCCAGACCCAGA	55	+
chr1	3545904	3545929	AGTTTTACACCTCTCTGGATTCGAAG	20	+
chr1	3545948	3545977	TTAAAGGGAATCGGGTACTTTGCTTGTTGA	26	+
chr1	3545993	3546018	ACAAGGAACCGTATCAGGCCAGCATG	23	+
chr1	3546307	3546425	CAGCTGATGCCTGCCTTGGTTCCTACCACTCTGGTGTAGACAGAGGACTTTGTCCAAGTCTCACACTAAACATGCCCGGGCTTCGATGTGCCTGGAGGATTTCCCCACAGGGACCCACG	173	+
chr1	3546426	3546471	CACCTCCCTGTATCTGCGCAGCTTGCTCGTGTGGCTGGAAGCGCTG	110	+
chr1	3546478	3546622	AGCTTCACGCACTGGCTTGCCAGTTCTTCAGCTCTAGGACTTGTAGCTTTAAGCAAACGGTGTGGCATGGGTTGAGTGTGGCCACCTGCAGGATGTGCAGGGCTGCCTCAGAAGCTGGCTGGGGACTCTAGCCTCTGTGTTCATA	402	+
chr1	3547240	3547266	AGTTACTGTAGGGCTATCCATCTTCCC	7	+
chr1	3547728	3547749	ATTCTGGGGGATGGGCACCCCC	7	+
chr1	3548540	3548561	AGTGGAGCAAGTGAGCAGGGTG	4	+
chr1	3549387	3549412	CTGCACCTGTCCTGACCCCCATCCTG	14	+
chr1	3553125	3553150	CTCTACCTTAATGATGGATTGTGCTG	13	+
chr1	3555292	3555317	TGCGTGGCTCCGATCGACTCACCCTG	11	+
chr1	3556718	3556739	AAGGGCTCCTGTGCTGATGCTG	5	+
chr1	3562650	3562671	TATACGCTCCCCGGCTCCCTCC	6	+
chr1	3567605	3567626	TTCTGGGAGCTGAGAGCCGGCC	6	+
chr1	3569175	3569205	ACGCCGATGCCCGGGGCTGCGACGGCTGCAG	12	+
chr1	3581465	3581495	TCAGTGGGCAAGGCAACTCACCATCCTCTCT	4	+
chr1	3587787	3587809	AGGCGTGGGGTGTGGGAGCTGGG	6	+
chr1	3589589	3589609	ACATACATGATTTGCCTCCAG	9	+
chr1	3597715	3597743	TATCAGCTCCCGCCTGCCTGGGGAAGGAC	4	+
chr1	3598965	3598993	CACCACGTTTGAGCACCTCTGGAGCTCTC	42	+
chr1	3599636	3599729	CACCTACTTCGACCTTCCCCAGTCAAGCCGGGGGAATAATGAGGTGGTGGGCGGAACGGATTCCAGCATGGACGTCTTCCACCTGGAGGGCATG	112	+
chr1	3616198	3616222	AAGAGCATGTCTCTGCCCCGTCTGG	4	+
chr1	3624123	3624161	ATCTGCTGAGCAGCACCATGGACCAGATGAGCAGCCGCG	49	+
chr1	3624225	3624338	CACAACCCAGCTCCACCTTCGACACCATGTCGCCGGCGCCTGTCATCCCCTCCAACACCGACTACCCCGGACCCCACCACTTTGAGGTCACTTTCCAGCAGTCCAGCACGGCCA	114	+
chr1	3627845	3627877	ACACCCTCTGTGGGACAGTGTGGGCTCAGAGTG	6	+
chr1	3638603	3638626	AAACTCTACTGCCAGATCGCCAAG	24	+
chr1	3638676	3638698	CCATCCGGGCCATGCCTGTTTAC	24	+
chr1	3638702	3638768	AAAGCGGAGCACGTGACCGACGTCGTGAAACGCTGCCCCAACCACGAGCTCGGGAGGGACTTCAACG	41	+
chr1	3639954	3640022	AAGGCAATAATCTCTCGCAGTATGTGGATGACCCTGTCACCGGCAGGCAGAGCGTCGTGGTGCCCTATG	88	+
chr1	3643689	3643708	AATTCACCACCATCCTGTAC	14	+
chr1	3643709	3643771	AACTTCATGTGTAACAGCAGCTGTGTAGGGGGCATGAACCGGCGGCCCATCCTCATCATCATC	42	+
chr1	3644221	3644252	AGGGCCGCATCTGCGCCTGTCCTGGCCGCGAC	23	+
chr1	3644255	3644294	AAAAGCTGATGAGGACCACTACCGGGAGCAGCAGGCCCTG	74	+
chr1	3644704	3644737	AGCCCCCCTGCCGTCCCCGCCCTTGGTGCCGGTG	43	+
chr1	3644743	3644772	AAGCGGCGGCATGGAGACGAGGACACGTAC	21	+
chr1	3645889	3645913	AGGTGCGAGGCCGGGAGAACTTTGA	23	+
chr1	3645930	3646007	AAAGAGAGCCTGGAGCTGATGGAGTTGGTGCCGCAGCCACTGGTGGACTCCTATCGGCAGCAGCAGCAGCTCCTACAG	200	+
chr1	3646583	3646606	TCCTACGGGCCGGTCCTCTCGCCC	11	+
chr1	3646611	3646630	ACAAGGTGCACGGGGGCATG	21	+
chr1	3646649	3646709	AACCAGCTGGTGGGCCAGCCTCCCCCGCACAGTTCGGCAGCTACACCCAACCTGGGGCCCG	31	+
chr1	3647560	3647596	CCCAGTCCATGGTCTCGGGGTCCCACTGCACTCCGCC	42	+
chr1	3648027	3648087	TTTTTTAACAGGATTGGGGTGTCCAAACTGCATCGAGTATTTCACCTCCCAAGGGTTACAG	86	+
chr1	3648090	3648121	CATTTACCACCTGCAGAACCTGACCATTGAGG	34	+
chr1	3649341	3649376	TACCGCATGACCATCTGGCGGGGCCTGCAGGACCTG	98	+
chr1	3649398	3649423	ACCGCGCAGCAGCTGCTCCGCTCTAG	5	+
chr1	3649424	3649502	CAACGCGGCCACCATCTCCATCGGCGGCTCAGGGGAACTGCAGCGCCAGCGGGTCATGGAGGCCGTGCACTTCCGCGTG	71	+
chr1	3649550	3649598	TGACGAGTGGGCGGACTTCGGCTTCGACCTGCCCGACTGCAAGGCCCGC	68	+
chr1	3649602	3649640	CAGCCCATCAAGGAGGAGTTCACGGAGGCCGAGATCCAC	47	+
chr1	3649643	3649674	AGGGCCTCGCCTGGCTGCAGCCTGCGCCACCG	15	+
chr1	3649687	3649716	AGCTGCCTCCCCTCTCCTTCCTGTGTGTCC	24	+
chr1	3649724	3649766	CCTCAGGAGGCAGGACCTTCGGGCTGTGCCCGGGGAAAGGCAA	35	+
chr1	3649821	3649864	AGCCGCCTGTGGACAGCCTGAGTCACCTGCAGAACCTTCTGGAG	44	+
chr1	3649871	3649992	TAGTGCTGGGCTTGTGGGGCGGGGGCTGGCCCACTCTCAGCCCTGCCACTGCCCCGGCGTGCTCCATGGCAGGCGTGGGTGGGGACCGCAGCGTCGGCTCCGACTTCCAGGCTTCATCCTAG	114	+
chr1	3649999	3650022	TCATCTCCCAACCAGGCGAGGTCC	23	+
chr1	3650031	3650059	GAAAGGATCCTCTTTGCTGATGGACTGCC	25	+
chr1	3650081	3650110	TTTGGTTCTGGATAGTAGTGAGCAGCCAAG	44	+
chr1	3650134	3650260	TATTTTCAGGGAATGTCCCTAACTGCGTCTTGCCCGCGCCGGGGGCTGGGGACTCTCTCTGCTGGACTTGGGACTGGCCTCTGCCCCCAGCACGCTGTATTCTGCAGGACCGCCTCCTTCCTGCCCC	99	+
chr1	3650339	3650362	GTACCGCCTCAGCCAGTGCCCCTC	5	+
chr1	3650380	3650403	CTCTCCTCGGGGACCCCTCAGCAG	11	+
chr1	3650539	3650573	AGCGCCCATGAGCCAGGCTGAGGAAGCTGAGTGAG	18	+
chr1	3650632	3650685	AACCCCAGGAAGGGCAAATCCAGGCAAATCTGCAGGAATGCTCTGCCATGGGAG	62	+
chr1	3650686	3650748	CAGCTCCTCCCTTGCCACGGCCACCTTCTCTAGCACTGCAAGGTCCACAGGGCATTGCTTTCC	35	+
chr1	3650749	3650815	TTTCTAGGCGGTGGCAGTCAGGGAACAGACTGAGGTAGGTGTAGGGGGGTCTAGGCCTTCGTGGAGC	43	+
chr1	3650825	3650857	AGTTAGTAGGCCCCGGGGAGACAGAGTCTGCAC	21	+
chr1	3650886	3650924	CGAGGAGCAGCCTGAGCCTTGGTGGCCGAACCTTGACCG	36	+
chr1	3650983	3651006	ACGAGGCCCTTCATTGCAGGCAGG	9	+
chr1	3651053	3651077	AGTGCAGGCTGCCTGGCCCCTTCTG	5	+
chr1	3651100	3651120	TGCCTAGGGTATGTGTGGTCC	14	+
chr1	3651231	3651259	CTAAGTGGCATCACCGTCACCAGCCTCCC	11	+
chr1	3651375	3651419	CACGCTTGTGGGGGCAGCAGGAACGGGGCTGTCGGCTCTCAGGGG	29	+
chr1	3651582	3651599	ACTCGGGGCTTTCCCAGG	10	+
chr1	3651880	3651921	TACGTTACCTGTCCACCCTGAGTCCAGTGAGGCTGTCCCAAG	37	+
chr1	3652116	3652148	TAGACAGAGTTGAGACTTCGCCGTGGTCAGGAG	17	+
chr1	3652260	3652288	TGGAGGGAGGCTGCTGGCACTCCTGGGGC	14	+
chr1	3652430	3652455	CCTGGGCTGCTGGGAAGCCCTTGCTG	8	+
chr1	3652555	3652580	TTAAAGCACTTTAATGCTTTAAGGTG	7	+
chr1	3699604	3699627	ATCAGTAGTGGGACTGCGCCTATG	9	+
chr1	3773951	3773973	TGGTGTCCGTGGGGCGACGCCTG	4	+
chr1	3774039	3774062	CACCCGGCCTGTGCCAGCTTGCAG	11	+
chr1	3774114	3774151	CTGGGCAGCAGGTGCCACCGCCTGTGGGACCCAGAGGG	38	+
chr1	3774216	3774246	AGGAAGTTCGGCGTGGCTGGCCGGAGCTGCC	9	+
chr1	3774253	3774281	TGCTGCGCAAGGGCTGTCTCCGCTTCCAG	22	+
chr1	3775282	3775318	CTCCCTGAGCGCGGTTCCCGGCTGTGCCTGTACGAGG	28	+
chr1	3775333	3775360	ACGGAAGATTACTTCCCCAGTGTTCCCG	25	+
chr1	3775364	3775408	ACGCCGAGCTGGTGCTGCTCACCTTGGGCCAGGCCTGGCAGGGCT	19	+
chr1	3775569	3775586	CTTAGGTGGCAGAGTCCT	10	+
chr1	3782312	3782351	TGTGACCGGGGCAGGATGTGTCTTCTGCTGGACCGGCACC	27	+
chr1	3782387	3782434	ATCAGGCGCTTCCTCAGTGCATTTCACGAGCCACAGGTGGGGCTCATC	32	+
chr1	3782481	3782503	AGAGGCTGCTGGCTGACCTCCTG	15	+
chr1	3782520	3782556	ACATCGCGGCCGAGACCCGGGCTGAGGACCCGCCGTG	16	+
chr1	3784536	3784620	AGGCTTGGAGTCCCGATTTCAGAGCAAGTCTGGCTATCTGAGATACAGCTGTGAGAGCCGGATCCGGAGTTACCTGAGGGAGGTG	115	+
chr1	3786167	3786186	AGGTGAGCTCCTACCCCTCC	11	+
chr1	3786212	3786261	AATTCCTGCGGGTCCTCGGCTCCATGTGCCAGAGGCTCCGGTCCATGCAG	84	+
chr1	3786306	3786333	CCTCTGCACACCGGAAGGCTGGTTCTCC	12	+
chr1	3786765	3786792	CTTTAGTGGTGATGCATCTGTGTCTCTG	15	+
chr1	3789044	3789066	TGACATGGACAGCTGCTTATCAA	17	+
chr1	3789068	3789132	ACACTCCATCAACCCCTACAGTAACAGGGAGAGCAGGATCCTCTTCAGCACCTGGAACCTGGATC	19	+
chr1	3792079	3792107	CTTTCCCGGGTTCTTGCTGACACTTGGTG	6	+
chr1	3792696	3792719	ATCCTGCCCTACCCTGTCTATCCG	5	+
chr1	3792733	3792757	TACTCTTTTCTCTGCTGTTTGCTGG	6	+
chr1	3795731	3795751	TTGGATTCTGCCTGGGACTTG	6	+
chr1	3796788	3796807	TCGTCACAGAGGGCTGTGGA	7	+
chr1	3797001	3797022	TTATGGAGTCTGAGGTGGTCTC	5	+
chr1	3797581	3797613	ACCCTGTGTGCTCCCCTGCCTTCTCTCCCCACG	10	+
chr1	3800093	3800119	ATTCCTACACTGGTGGAAGCAATTAAG	19	+
chr1	3800750	3800777	AATCATTTCTTATACCTTCTGACAGCCC	16	+
chr1	3800779	3800814	ACTTCCAGAGGACAGCTCTGGGGTACTCGTTGGATG	26	+
chr1	3800819	3800911	TGAGTACCTGGTCATACGGGTCAGTAGGGATAAGAATTGTCTCTGGGCTGAGGAATTCTTCTGTTCTCTGGTTTCACCAGCGTTGGGTTTGCT	120	+
chr1	3800943	3800964	TCATGGCTGAAGTTGGCCACCT	4	+
chr1	3800983	3801048	TTTATGTATCAGCTCTCTGCTGGGTCTCCCTTTCCATGGCAAATGGGCAGCTCCATCCTCTTGACT	66	+
chr1	3801069	3801088	GTGTCATGCTTTGGGGGTAC	5	+
chr1	3801466	3801498	AAACCCCCCAATGTCTGTTGAACAGCTATCACG	25	+
chr1	3801693	3801719	ACTATCATCTCGGATCATATGGAGCTC	29	+
chr1	3801721	3801747	TGTCAGCCGTGTGGGTGGCGGGTGCAC	13	+
chr1	3801755	3801824	GTCTGGAAGGAAACACGCGGATCTGAACAGCAGTAATCCTGGGGGATACGGGGGTTGGGCTAGATTACAG	49	+
chr1	3820566	3820590	TCCCAGAGCATGGCGCATCCACTCA	6	+
chr1	3821102	3821122	CGCTGTGTCTGCTTCTGTTCT	12	+
chr1	3827191	3827212	CTTTGGCCTGGCATGGACCCTC	4	+
chr1	3831053	3831078	TGGACTTGGCTGGGCCCTTCATGGTG	4	+
chr1	3833081	3833099	AGTGTGGCATCCGGGCTGC	3	+
chr1	4043823	4043839	TGTATGAGCTGAAGGCG	15	+
chr1	4150956	4150975	TAGGGGGGATTTGGGAGCCT	11	+
chr1	4262286	4262306	GCTTTGGAGACTGGGAAGTCC	8	+
chr1	4486241	4486260	TCCCCCTGGAAGCTTCCTTG	4	+
chr1	4554455	4554475	TATAACCTGAGGTTGGAGCAG	7	+
chr1	4605947	4605968	CTTCCTGCTGTCTTCAGCCCAG	5	+
chr1	4707410	4707435	TTGGTGATGGTGGTGATGATGATGGT	6	+
chr1	4752823	4752842	TTGTCAGCTGAAATGCCTGT	4	+
chr1	4790559	4790576	AAGCCGCTGCCTCTGCCG	39	+
chr1	4797235	4797253	ATGGGCACCCCTGGGATGG	7	+
chr1	4870858	4870879	AAGGACAGTTTCATGGTTTCAT	3	+
chr1	5171975	5171992	TTGGGACAGTCAGCTGGT	189	+
chr1	5244903	5244925	TTCATGGCAGGCACTGGCCTCAG	6	+
chr1	5357079	5357100	ATGCCCTTCTGCCCTGCTGATG	9	+
chr1	5476298	5476320	CAATCCTCCTGCCCATCCTCCCA	12	+
chr1	5565467	5565486	ATGGGCGCTGTTTGTTACTG	8	+
chr1	5987078	5987096	AGGTGGAATTCTCAACCAG	4	+
chr1	6054713	6054743	TGGTTGAGAACCGTCTTGGGTCTGGATTTGG	12	+
chr1	6055669	6055685	CTGTTGTTCGTGGCCTT	9	+
chr1	6056087	6056114	CTCTTTCCTTGGTGACGGGTGACCCGCC	6	+
chr1	6064406	6064431	TTGCTGCACCCAGCTTGGTTAGAGGG	6	+
chr1	6100611	6100634	ATAAGTGAGGCTGGCTCCATGTAT	7	+
chr1	6100644	6100670	ACGACGGGCTCCCCGGCTCGGCTCTCG	8	+
chr1	6102960	6102987	CTCAGAGTGATCTGTGCCACGCCTTCAG	23	+
chr1	6103573	6103596	ATTCTGGTGCCCACAGGCTCTGGC	6	+
chr1	6108689	6108708	TTGATCTCAGCCTGGTCGGG	4	+
chr1	6110683	6110705	ATTCCCACTATGTGGATGGACTG	5	+
chr1	6126096	6126121	CAGCCAGGATCTGAGCACCCGGCCTC	8	+
chr1	6132833	6132855	CCTGCGGGTCTCCTGCCTGGGAC	7	+
chr1	6133794	6133820	AACATGGGTGACCTTCGGAGGCCAGAT	14	+
chr1	6145262	6145277	AGGGCTGAAGTGGTAC	12	+
chr1	6157343	6157378	AATGAGGGAGTCAGCTCCGTGCTCCTGGGGGCCTCC	13	+
chr1	6159483	6159573	GCCCCTCTGTCTGGCCACCCCTCTGTCCTGGCCCCGGAAGGCCCTGTGGTCATGTGCTCCTAGCTGCACGGTGGCTGCTGGCCACACCACG	61	+
chr1	6159608	6159640	GATGCACTCCTCTCGGCCCCTGTAGACTTTCTC	73	+
chr1	6159681	6159719	CTGGTGGGCTTGGGTTTTGTGGAGCGCATGCTTGGACCC	48	+
chr1	6159731	6159751	AAGGGTCTTTGGGGTTTTCTG	5	+
chr1	6160307	6160338	ATTACCGACCCCCCTTCATGCTGCCCCTGGCG	11	+
chr1	6160666	6160690	ATGCGAGGCACACCTGGGGCAGCTG	10	+
chr1	6160774	6160793	TCCACGACCTGGTTCCTGGA	9	+
chr1	6160818	6160841	TACAGGGAGGATGTGAGGGGGCTC	15	+
chr1	6160912	6160931	ACCAAGGGCAGTCGGGGTCT	10	+
chr1	6279297	6279318	AATAATCCAGGAAGTGTCCCGG	3	+
chr1	6310060	6310080	GGACCTGTCAGGACGCGGCTG	6	+
chr1	6434795	6434811	TCTCCGTGGCTGGGACA	45	+
chr1	6454047	6454075	TTGGTGGCGGCTGCTGGGAAGACACGGGG	15	+
chr1	6566058	6566078	TCCTCCCGGGAGGTGGGTTCG	3	+
chr1	6640062	6640085	ACGTCACGTCCGGCGCGGAGACGG	13	+
chr1	6640097	6640163	CACTGTCGGCGGGGTACGCATAGCCGGGCACTAGGTTCGTGGGCTGTGGAGGCGACGGAGCAGGGGG	75	+
chr1	6640604	6640785	CTTTCTCTTGCATACCCTCGCTTAGGCTGGCCGGGGTGTCACTTCTGCCTCCCTGCCCTCCAGACCATGGACGGCTCCTTCGTCCAGCACAGTGTGAGGGTTCTGCAGGAGCTCAACAAGCAGCGGGAGAAGGGCCAGTACTGCGACGCCACTCTGGACGTGGGGGGCCTGGTGTTTAAGGC	219	+
chr1	6640795	6640859	TGTCCTTGCCTGCTGCAGTCACTTTTTCCAGAGCCTCTACGGGGATGGCTCAGGGGGCAGTGTCG	123	+
chr1	6640884	6641077	TCTTTGGCCTCTTGTTGGACTTTTTCTACACTGGTCACCTCGCTCTCACCTCAGGGAACCGGGATCAGGTGCTCCTGGCAGCCAGGGAGTTGCGAGTGCCAGAGGCCGTAGAGCTGTGCCAGAGCTTCAAGCCCAAAACTTCAGTGGGACAGGCAGCAGGTGGCCAGAGTGGGCTGGGGCCCCCTGCCTCCCAG	547	+
chr1	6641084	6641352	AACAGCCACGTCAAGGAGCCGGCAGGCTTGGAAGAAGAGGAAGTTTCGAGGACTCTGGGTCTAGTCCCCAGGGATCAGGAGCCCAGAGGCAGTCATAGTCCTCAGAGGCCCCAGCTCCATTCCCCAGCTCAGAGTGAGGGCCCCTCCTCCCTCTGTGGGAAACTGAAGCAGGCCTTGAAGCCTTGTCCCCTTGAGGACAAGAAACCCGAGGACTGCAAAGTGCCCCCAAGGCCCTTAGAGGCTGAAGGTGCCCAGCTGCAGGGCGGCAG	313	+
chr1	6641424	6641447	ATAGGGACCCTGGGCTGGGTGTGA	16	+
chr1	6642107	6642201	TTGTGCTCTAGTGGGAAGTGGTGGTTCAAGTGGAGGATGATGGGGATGGCGATTACATGTCTGAGCCTGAGGCTGTGCTGACCAGGAGGAAGTCA	402	+
chr1	6642202	6642278	AATGTAATCCGAAAGCCCTGTGCAGCTGAGCCAGCCCTGAGCGCGGGCTCCCTAGCAGCTGAGCCTGCTGAGAACAG	26	+
chr1	6642279	6642316	AAAAGGTACAGCGGTGCCGGTCGAATGCCCCACATGTC	67	+
chr1	6646018	6646058	TGGGAAGTGTTACTTTCGGAAGGAGAACCTCCTGGAGCATG	159	+
chr1	6646067	6646092	AATTGCATGAACCGCTCGGAACAGGT	33	+
chr1	6646752	6646835	CAGGTCTTCACGTGCTCTGTGTGCCAGGAGACATTCCGCCGAAGGATGGAGCTGCGGGTGCACATGGTGTCTCACACAGGGGAG	437	+
chr1	6647263	6647322	AGTGTTCCTCCTGCTCCCAGCAGTTCATGCAGAAGAAGGACTTGCAGAGCCACATGATCA	149	+
chr1	6647323	6647349	AACTTCATGGAGCCCCCAAGCCCCATG	27	+
chr1	6647540	6647681	CCCCACCTGTGCCAAGTGCTTCCTGTCTCGGACAGAGCTGCAGCTGCATGAAGCTTTCAAGCACCGTGGTGAGAAGCTGTTTGTGTGTGAGGAGTGTGGGCACCGGGCCTCGAGCCGGAATGGCCTGCAGATGCACATCAAG	552	+
chr1	6648131	6648167	CACACGTATGTGAGTTCTGCAGCCACGCCTTCACCCA	89	+
chr1	6648181	6648237	AACATGCACCTGCGCACACACACGGGTGAGAAGCCCTTCCAGTGCCACCTCTGTGGC	68	+
chr1	6648374	6648407	AAAGGCCCTTCAGTTGCGAGTTCTGTGAACAGCG	36	+
chr1	6648447	6648480	CCGCCATCAGGAGGGCCGGCCCCACTTCTGCCAG	29	+
chr1	6648816	6648865	CCGTGGAGCAACTGCGTGTGCACGTCAGACGGCACAAGGGGGTGAGGAAG	40	+
chr1	6648870	6648889	AGTGCACCGAGTGTGGCTAC	21	+
chr1	6648985	6649015	CGGAGGCACATGGAGATCCACGACCGGGTAG	36	+
chr1	6649038	6649066	CAAGCTCCGCAACCTGATCATCGAGGACG	7	+
chr1	6649069	6649149	AAGATGGTGGTGGTGGCGCTGCAGCCGCCTGCAGAGCTGGAGGTGGGCTCGGCGGAGGTCATTGTGGAGTCCCTGGCCCAG	185	+
chr1	6649152	6649296	CGGCCTGGCCTCCCAGCTCCCCGGCCAGAGACTGTGTGCAGAGGAGAGCTTCACCGGCCCAGGTGTCCTGGAGCCCTCCCTCATCATCACAGCTGCTGTCCCCGAGGACTGTGACACATAGCCCATTCTGGCCACCAGAGCCCAC	143	+
chr1	6649313	6649338	ATAAACCGTGTGGCTTTGGACTCTCG	36	+
chr1	6649496	6649515	GCTTGGATGGGGTTCCTTTG	6	+
chr1	6673816	6673869	AACTGGGCGTCAGGTCGGGGAGCCGGTCGGGTTCCCGCTCACCGCCGCCGCCGC	85	+
chr1	6673905	6673989	CGGGAGCTGCATCGTCCACTCCGGTCGGCGGTGGAACCGCCAGTCCGGGGTCACAGAGCTTGAGAAGCGACGCGCTGAGCCCCCC	129	+
chr1	6674057	6674111	CCCCGGGCGGCCCCGCTCCAGCATCCCAGCTCCTGCACTCTCGCAGCCGCCGCCG	100	+
chr1	6674112	6674163	CCCCCCGCCCGGAACATGGACTCTGACTCTTGCGCCGCCGCCTTCCACCCGG	170	+
chr1	6675053	6675080	AATCCTGCCTGGCGCACCCCCCTCACAC	6	+
chr1	6675275	6675306	AGGCCGTCGCCGCCCTCCACTTGGCATTCGGG	21	+
chr1	6675379	6675411	CCCGCGGTTCCCGTGGCTGGGCAGGCTCGCCAG	20	+
chr1	6675516	6675538	ATAATTTTCTAAGGGCACCGACT	3	+
chr1	6675607	6675628	CCCCCCATTTCCCCACCGGCTC	7	+
chr1	6675774	6675796	CTCCATCTCTCCGTGCTTCTCTC	9	+
chr1	6676829	6676919	AGTTGCAAGAGGCGCAGGACCGTGGAAGACTTCAACAAATTCTGCACCTTTGTCTTGGCCTATGCTGGCTACATCCCTTATCCGAAGGAGG	274	+
chr1	6679861	6679989	AGGAACTCCCTTTAAGGAGCAGCCCCAGCCCTGCTAACAGCACTGCTGGTACCATTGACAGCGACGGCTGGGACGCGGGTTTCTCAGACATCGCGTCCTCAGTGCCCTTGCCAGTCTCTGACCGCTGCT	501	+
chr1	6680001	6680050	CAGCCTACTCTCTTGCAGCGAGCCAAGCCCAGTAACTTCCTGCTGGACAG	133	+
chr1	6680091	6680292	CGCAGGGACAGTGATGCGCCTGGGAAAGAGGGGTACAGGGGGGGCTTGCTGAAGCTGGAAGCCGCTGACCCCTACGTGGAGACCCCCACGAGTCCCACCTTGCAGGATATCCCCCAGGCTCCCAGCGACCCCTGCTCGGGCTGGGACTCCGATACTCCCTCGAGTGGATCTTGTGCCACTGTGTCACCTGATCAGGTCAAAG	715	+
chr1	6680306	6680397	AGGCAAACGGACTATCGTCCGGCAGGGAAAGCAGGTGGTGTTCCGAGATGAGGACAGCACTGGCAATGATGAGGACATCATGGTGGACTCAG	626	+
chr1	6680468	6680493	TCATCTCTCTGGGGCACAGGGTCTGG	8	+
chr1	6681281	6681300	CATCTCCTGGGTAATACCTG	9	+
chr1	6681469	6682002	AGATGACGATTCCTGGGACCTCGTGACCTGCTTCTGCATGAAGCCATTTGCCGGCCGCCCCATGATCGAGTGTAATGAGTGCCACACCTGGATTCACCTGTCCTGTGCGAAAATCCGGAAATCCAATGTTCCAGAAGTGTTTGTCTGCCAAAAGTGCCGGGACTCCAAGTTTGACATCCGCCGTTCCAACCGCTCGCGGACGGGCTCCCGGAAGCTGTTCCTGGACTGACTGCTGGCTGGCGAGGAGGCTGCGAGCGTGGAATCGGAAGCGACCGCGGGCTTTTTTGCCCTTCTCTTAGTTGAGCACAGAACCCTCAGCTCTGGTGCGGGCAGATCCCTGCCATTTAGGTGCCTAAGCAAAAGGACAGGCTGTCCAAGGTAGAAACTGTACATAGCCGG…	6760	+
chr1	6682006	6682559	ATTGCTAAGAGATTCCCGCTGATTGGGCTCAGTGCCAGCTGTTATTCTGCTTCCACTGTGTTGGGGAGAGGTGTTCGGTTTCCCCAGCCTGTTAATGAACAGCCATACGTGTAAGCTTTTTCTTGAGTGTTAAGTCTTTTACCAAAAGTGTCTGTACAGCAGCCATCCAAGTTGCCCCTACTTAGTGGCTTGCCCTCTGCCTGCCTCAGCTGCTGCCTGACCGGCTGGGGGAGGCACTGGCGGGAGGCCTCGGGCTCCCCTGGAAGGGCGCTGGGCTGGCGGGTCAGCTGGTGGTTCTTAGGTTTCCTTCTGTTTGTTAAAAGGGACAATGTGGCCACTTCTCTGTGGAAAGGGAGTTGGTTGGGGGGTTGAGATGGCCCGTGTTCATAACTCAGTTTC…	4684	+
chr1	6682577	6683026	ATTCTGGTAGCAGCATAAAGGTTAGGCAATCACTGGGACCCGCATGGTGTTCCTCCAAAGAATAGGGTAAAGGAGAGCTGGGAGGGAGCCCTCTCCGTTGGGTGACTCTTGTGTGCCCTTTAGACAGGCTGGCCTGCCGGTTCCACAGGGTACAGTTAGGACTTGAGTCTTTCTTTTTCTGTTTTGAGTTGGTGAGTGAGTGATAGGGTAACATGGGCCTTCAGGATGACCCCTTGGAACTGTGCCGAGTTCCTTAAATCTCAGCTGGGATCCTGGACCTGGGAGGCCCCTGTGAGGGCCAGCTCTGGAAAAACCTGGGAGTTGATGCCGGAGGCTGTGGAAGAACTCTGCTCGAGGGCAGGGTGCCCTGGAACACTGGTAGTTCTGGGGCTGGGAGGG…	2999	+
chr1	6683040	6683107	AACATTTTCTAATTGATTGGTAGGTTTTCATAAGCATTGTTTCTTTAAGGCATGGAAAGGGAAGAATG	53	+
chr1	6683116	6683281	AGTCATGTTTGTTTTCAGTGGGATGGGCCCGCGTTCTCACTGCTGGGGGCTTCCCCTTCATGTGGCACCTTTGTGCCAGGCCACCAGGCAGACTCTTCCCACCTTCTCCCACTGAAGCACCAAGGGGCTTGAACCGTAATTTGGCTAATCAGAGGCATTTTTTTTG	450	+
chr1	6683288	6683312	TATCTTTCACACTTGTCCAACCGTC	33	+
chr1	6683361	6683486	AAATAGTTTCTGAAGCCAGTTTATTGTGAAGATCCCCAAGGGGGAGGTTCGGTAGAGAAAAATAGTAAGCTGGTTTAGAAACTGACGAGGGCAAACAGCCAGGACGCATTGGAGAGGAATTTGCCA	233	+
chr1	6683490	6683549	ATCTACCCTGAGATAACGCCTGTCCAGTGTCTTCACCACGTGAATAACCAGCGCTCCAAA	93	+
chr1	6683598	6683707	CATTTAAGAATCCATGTGACTTTAGAATGGAACTGCCGGCCCTGGCAACTGTCACGTGTGCTAGAAGGTTCGATGCCTCTGGAATGCATGTGATACTCATCTCCATTTTG	589	+
chr1	6683722	6683821	TTTTTGTTCTTTTAGCAGATCTGTCCCTGTGGGTGGTGTCTAAGAAGTCGGACACCTTGGTTTTTGTGTTAGATTGAGCTGGGCAGCTGCAATCAGCTTC	424	+
chr1	6683830	6683903	CAAATTAGGCACGACCCATCTGTGGTTCCTGGTTGGTGGCTAATGAAGTGAGGGGAGGGAGGGATGTCACCCCA	422	+
chr1	6683906	6683965	AGTAGGCCCTCCCATTGGCTTTGGCCAGGCCAGACACTTCACATCGTTTACATGGTTCTG	89	+
chr1	6683985	6684007	TGTATAAAGCGAAGCTGTTTCTG	11	+
chr1	6685247	6685272	TCTTTGTTGGGGGCAGCCAGGCCTGG	10	+
chr1	6686921	6686942	ACAAACATTGTTTTGGCCAGTT	4	+
chr1	6688068	6688097	GTGCTGCCACTTCCTGCGGTCTGTGCTCAA	9	+
chr1	6688225	6688249	AATATCAGCTCTTGGGGGCCAGGAC	10	+
chr1	6688448	6688465	ATGTCCACAGCTGTCCAG	6	+
chr1	6688578	6688631	GAGCTGCTGAAGGAATGGGTGCTGAACATCGGCCGGGGCAACTTCAAGCCCAAG	83	+
chr1	6688635	6688691	CACACGGTCATCTGCTCCGAGCACTTCCGGCCAGAGTGCTTCAGCGCCTTTGGAAAC	35	+
chr1	6688707	6688751	CACAATGCCGTGCCCACGGTGTTCGCCTTTCAGGACCCCACACAG	76	+
chr1	6692483	6692547	TCCTGGGAGAAACATGGACACTGCACTTGAAGAGCTTCAGTTGCCCCCAAATGCCGAAGGCCACG	49	+
chr1	6692854	6692930	AGGTCTCGCCACGGAGGCCGCAAGCAACAGAGGCTGTTGGCCGGCCGACTGGCCCTGCAGGCCTGAGAAGGACCCCC	58	+
chr1	6693007	6693087	AGGAAAATGAAAAGCTCCGGAAGCGCTTGCAGGCCCAGAGGCTGGTGATGCGAAGGATGTCCAGCCGCCTCCGTGCTTGCA	85	+
chr1	6693184	6693235	CAGAGCTTTGGAGCTCTGGCTGTGGACATTTTTGTCTGCTGTGGACACTGAG	125	+
chr1	6693240	6693347	TTGGCCATGAGGCCTGCTTGGCCGGGGATCGAGACAGTAGCCAAGCTCCCCGGCGAGAGCCCCAATGCCGTCTGGGGGACGTTTAGAGGCGTGGCACTAGGAGTGCAC	120	+
chr1	6693361	6693379	ACAAGCTTATCCTCCCATG	4	+
chr1	6693385	6693438	AGAAGTCCAGGCTGAGGCTGATTCTGGACGCTGTCCTTTCAGCACACGCAGAGC	99	+
chr1	6693460	6693602	TGTGGGAGATGCTCCTCAGGGAGGAAGCCATGTGAGGGGGCTGGCTCTGTGGCGGGTGAGTGGTCCCCTCCTCCATCAGCCTGGACAGCCGCTCGGGGTTCTAAGGAGTGACTCCTGTCCCGGCCTGGTGTGAGTGGGCAGTG	368	+
chr1	6694208	6694238	TACACGGAAGAGCGCCAGCCTCTGCTTTCAG	15	+
chr1	6694242	6694279	AGGTTTATTGTGGTGAGTGCCTTCTGTACAGTCGACTG	24	+
chr1	6694297	6694319	ATGGGTGCCCAGAAGCACCTGCG	9	+
chr1	6694428	6694452	TTACAGAATTGGACAACCCGAACTG	27	+
chr1	6694526	6694557	AGCAACAGCTGTGGGTGGGCTGGAGGCCGGCG	14	+
chr1	6694676	6694740	TAACTTTACTGCAGCCGAGGTCCAGGCCGTGGAGGGGGTCCTAGCTCCGCTGCATTCTGCATCCC	40	+
chr1	6694741	6694766	AAGTGGGCACGTGGAGGAAGGGTCTG	11	+
chr1	6694884	6694903	TGGGTTGGGTGTGTCTGATG	5	+
chr1	6694904	6694988	TCTTGCCAAGCGCCTGGTCCTGTCCTCTTGAGCTGCCCTTGCCCAGCACTGCACTCTGGAGGTGGGTGGTGCAGGCGGTGGAGGG	51	+
chr1	6695054	6695081	TGTCAGGGCTAGGCCCTGGGATCGGGAG	10	+
chr1	6695082	6695104	TTACACTACCCTGTCCCAAGCCG	10	+
chr1	6695115	6695145	TGGAATGACTTGAGCAGCTCTGGGAGTGGGG	15	+
chr1	6695322	6695338	ATGTTCAGCGTGGACTG	8	+
chr1	6695342	6695361	AAGTGGCTCACGCTCCTGTG	8	+
chr1	6695430	6695449	AGCACGTGTGCTCGGGACAC	6	+
chr1	6695519	6695545	CAGTCTGGTTCCCAGTGGGGCTGCCTC	17	+
chr1	6696183	6696205	TTGGTATCCGGAGGGCCTCACTG	9	+
chr1	6697546	6697568	ATTCCTGCATCAGCCGGACCTGC	6	+
chr1	6707164	6707188	ACGGAGTTTCGCTCGTCCAGGCTGG	16	+
chr1	6713558	6713576	TTTTCGCGTGCCCAGGGCT	13	+
chr1	6845574	6845609	TCGCGAGGAGGAGGAGGATGTGGCGCGCGGAGGGGA	235	+
chr1	6848610	6848643	TCAGCTTGATGGGATTGTGTATTTTTAGGGGGTG	12	+
chr1	6888167	6888199	TTCGTGTGTGCTCGCTCGCTCTCTCTGCTGGAT	10	+
chr1	6889769	6889806	AGAGCCGGGAAGTGGGGGACGGGGGAGTTCAGCCGCTG	12	+
chr1	6895629	6895652	TCCTGGGTGGGGCCTGAGGATGTG	7	+
chr1	6901006	6901030	TTCTGTAGGTCAGTCATCTGACATG	5	+
chr1	6931987	6932014	GATTTCCTCAAATAGAGATACCCCTTTG	3	+
chr1	6934433	6934457	TTTCCCCCTCTTTAAATTGGGGATG	5	+
chr1	6947750	6947776	AAGAGGGATCCACAGAGCTGGAGCCAT	20	+
chr1	6948403	6948423	AGTTCAGGGTGCTGTGAGAAG	11	+
chr1	6957174	6957198	CCTCGACTCTGCCTGGTTCCCCACT	4	+
chr1	6958278	6958301	ATCCATCTGTTGCCCATTCCTCAG	7	+
chr1	6970413	6970447	TTTACCCCAGTTTTCTTTCAGCTTCTGCATAGGCA	4	+
chr1	6975700	6975721	CTCATCACAGGGCTTGCCGGAG	10	+
chr1	6978825	6978850	TTCAGTCATGCCCACCGCGTTCCCCC	5	+
chr1	6985550	6985568	AACCTGTGTTGAGGCTGTG	15	+
chr1	6990001	6990041	AACTTAGTAACCCATTCAATGTGGTCTTGACCGTGCTCTCG	9	+
chr1	6991905	6991928	AATGAGGAGAGGGGGATGCTTTTG	13	+
chr1	6995782	6995807	AATGAATGATTTTCCTTCCTGGACTG	3	+
chr1	7002856	7002886	TACCCCTGTGAGGCCAGTGTGGCCAGCTGTG	5	+
chr1	7003290	7003325	TCCTCACCTGGCGTCCAGGACACCATGGTTCCTGGT	7	+
chr1	7012164	7012182	ATACTGGGTGGTTCAGATG	11	+
chr1	7014003	7014026	TGCCAGGTCTTCTGAGTGCTGCTG	27	+
chr1	7026000	7026030	ATCTTTCTGGGACTGGTCGCAGCAGCTTCCT	5	+
chr1	7027624	7027654	ATGTTGGTGTGGTTGAGGGCTCTAGGGCAGC	9	+
chr1	7055952	7055980	ATTTTGGTGGGCTCTGAGCGAAGGGGCTG	6	+
chr1	7066087	7066107	ATTGGGTGTGGAGCATTTGGA	12	+
chr1	7068335	7068355	ATAGGAGCTGGAGTGGTCACT	6	+
chr1	7081925	7081946	TTTCTGGGGTTTGAGCACTGGA	5	+
chr1	7086327	7086352	TGAGGCCTGCGGAGCCTGGGTAGTGG	14	+
chr1	7107803	7107824	TTACTAGGATTAGAGATTGAAG	4	+
chr1	7116117	7116135	TCTTCTCTGCACGACTCAT	4	+
chr1	7153719	7153746	AAGGGGATGTCACTCAGGGTCATGCCTG	10	+
chr1	7169034	7169065	TCAGTTCCTTGTGGGCTGTTGAGCTGAGGGCT	4	+
chr1	7183992	7184027	TGGGGTTGACCCAAGGGAGTGAACTTGGGCTGGACG	7	+
chr1	7201071	7201093	AACCTTCGGGGATGTTTATGCAG	3	+
chr1	7211124	7211152	ATTGGGCCAAGAATGAGAAAAACACTTTG	3	+
chr1	7243838	7243861	TTCTTGGTGTAATGCTGGTGAGAG	5	+
chr1	7247112	7247139	TGTGATGGGGGGAATATAGGATGGGCAG	7	+
chr1	7318731	7318757	CTTGGGTGAAGAGTAGCTCTGGCCATC	10	+
chr1	7324056	7324081	GGGATGTGTGGGTTAATGCTGAGAGC	11	+
chr1	7325767	7325788	TTTCCATTTTACTTCTCTACTG	4	+
chr1	7326368	7326390	ATACTAGCAGGACTTCTGGCTGG	8	+
chr1	7326678	7326700	AGTCCCTTAGGAGCCCTGAGAGA	11	+
chr1	7332929	7332953	ATTTCAATGTTTAACATTCTGAGGA	7	+
chr1	7349099	7349124	AGGAATCTAGCCCTTCACATGGCCAG	6	+
chr1	7350812	7350831	TGGCTCTCGGGGACTCTCCG	3	+
chr1	7361671	7361692	AGTCTGCTCACCTCTTCCCCAC	6	+
chr1	7363235	7363265	ATTACTTGACTTCTTCCTGTCTTCTGCCTCG	3	+
chr1	7380508	7380536	CATCTGGCTGGTGGGTGTGATTGATCAGG	15	+
chr1	7392229	7392253	TCTGCCAGTCACTCTGAGTTCCCTG	5	+
chr1	7397134	7397159	TGATCTGACCTCTCTGGGGGAGTTGC	5	+
chr1	7465141	7465164	TGTTGGAGGCTGGTCTCTGTGGGC	9	+
chr1	7482378	7482395	AGGGCCTGGTGGATCCTC	5	+
chr1	7490221	7490245	ATGGTGATGATGACGATGGCAGTGG	5	+
chr1	7504648	7504678	CCACGGCAAGGTCTTGGCCCTGCTGATGATG	4	+
chr1	7509106	7509123	ATGGGCTGGAGGCCTGGG	9	+
chr1	7521983	7521998	ATACGCCTGGGCCATG	13	+
chr1	7525341	7525361	AACCATTGGGGTAGCCCAGTG	4	+
chr1	7574128	7574147	TTCTGGGGCACTGGGGACTT	9	+
chr1	7582313	7582333	TTAAGCATCTTTCAGGTGCTT	5	+
chr1	7627649	7627680	TGGGTTGTTTGCACTGGTGGGTCCCACCTTGG	4	+
chr1	7700464	7700489	CCGACATCGTCCTGGTGCACTACCTG	9	+
chr1	7724357	7724367	ATGGACTTCAG	8	+
chr1	7724917	7725004	CAACCAGTTCTCCGACCTGATCAACGACTTCATCTCCGTGGAGGGGGGCAGCAGCACCATCTATGGGCACCAGCTGGTGTCGGGGGAC	28	+
chr1	7725057	7725078	CAGAGATGTGCCTCCCCTGCTG	12	+
chr1	7725190	7725242	AGGCATGCTGCAGCAGAGCGGACGGGTGTTCATGGTGACCGACTACTCCCCAG	23	+
chr1	7738926	7738946	CTTGCTGTTGGCTGCTGGAGG	10	+
chr1	7764890	7764913	CGGGAGCCAGTGAGCGGCGGCTCG	7	+
chr1	7764930	7764954	CAGGAGCCGAGCTCAGCAGGTCCGG	14	+
chr1	7779290	7779315	AGACTGTGTTGTGATGTGGCTGCCTG	6	+
chr1	7792521	7792578	GATGTCCATCCTGGAACGACTGGAGCAGATGGAGAGGAGGATGGCCGAGATGACGGGG	60	+
chr1	7796400	7796467	ACAGTGTGCTTCTGGGACTGGGGCCTTGGGGAGCTGCTTTGAGAGCCGTGTGGTCGTGGTATGCGAGA	447	+
chr1	7796470	7796494	ATGATGAGCCGAGCCTGCTGGGCGA	21	+
chr1	7796517	7796576	AAAGACTTTCCGCGGAATGACCCTACTCCACCTGGCCGCTGCCCAGGGCTATGCCACCCT	86	+
chr1	7796992	7797069	ACAAAGCACGCGGATAGCATTGACCTGGAACTGGAAGTTGACCCCTTGAATGTGGACCACTTCTCCTGTACTCCTCTG	314	+
chr1	7797315	7797444	ATGTGGGCGTGTGCCCTAGGGCACTTGGAAGCTGCCGTCGTGCTGTACAAGTGGGACCGTCGGGCCATCTCGATTCCCGACTCTCTAGGAAGGCTGCCTTTGGGAATTGCCAGGTCACGGGGTCATGTGA	774	+
chr1	7797446	7797563	ATTAGCAGAGTGTCTGGAGCACCTGCAGAGAGATGAGCAGGCTCAGCTGGGACAGAACCCCAGAATCCACTGTCCTGCAAGCGAAGAGCCCAGCACAGAGAGCTGGATGGCCCAGTGG	187	+
chr1	7797587	7797617	AGAAATACCCAAGGGAGTCACTGTTATTGCA	109	+
chr1	7798024	7798051	AGAAGACCTCGTTCTGAACCCTCTAATT	21	+
chr1	7798093	7798132	AAGCATAAATTGAACCCTGAGTACTTCCAGACAAGGCAGG	23	+
chr1	7798135	7798170	AAGCTGCTTCCCACTGCACTGAGTCTGGAAGAGCCA	67	+
chr1	7798175	7798223	TCAGGAAGCAAAGCCCTAGTTCTAAGCAGTCTGTCCCCGAGACACTCAG	32	+
chr1	7798224	7798320	CCCCAGTGAAGGAGTGAGGGACTTCAGCCGGGAACTCTCCCCTCCCACTCCAGAGACTGCAGCATTTCAAGCCTCTGGATCTCAGCCTGTAGGAAAG	192	+
chr1	7798344	7798499	TGGTGTGTCTACAGTACAGGTGACTGGAAATCCGAAGGGGACCAGTGTAGGAAAGGAGGCAGCACCTTCACAGGTGCGTCCACGGGAACCAATGAGTGTCCTGATGATGGCTAACAGAGAGGTGGTGAATACAGAGCTGGGGTCCTACCGTGATAG	306	+
chr1	7798514	7798536	AATGCGGCCAGCCCATGGATGAC	28	+
chr1	7804958	7805016	AATTTTGTGCCCATGGAGTCCTCAGGATTGGAAAGAACAGACCCTGCCACCATTAGCAG	73	+
chr1	7805017	7805082	TACAATGAGCTGGCTGGCCAGTTATCTAGCGGATGCTGACTGCCTTCCCAGTGCTGCCCAGATCCG	327	+
chr1	7805912	7806057	TATAACGAGCCTCTAACCCCTTCTTCTAATACCAGCTTGAGCCCTGTTGGCTCTCCCGTCAGTGAAATCGCTTTCGAGAAACCTAACCTTCCCTCCGCCGCGGATTGGTCAGAATTCCTGAGTGCATCTACCAGTGAGAAGGTAGA	440	+
chr1	7806065	7806143	TTTGCTCAGCTCACTCTGTCTGATCATGAACAGAGAGAACTCTATGAGGCTGCCAGGCTTGTCCAGACAGCTTTCCGGA	191	+
chr1	7807795	7807815	AAGTAGCTGCTGCTGTTATTC	14	+
chr1	7810638	7810662	CTCCTGGGTCGTCCGCAGCTCTGTG	5	+
chr1	7811275	7811314	AGATGACACAGGCTGCCATCCTTATCCAGAGCAAATTCCG	59	+
chr1	7811334	7811371	AAATTCCAGCAGAGCCGACGGGCTGCTGTGCTCATCCA	274	+
chr1	7811415	7811439	GCTCGCCGGACGGCTGTGATTGTAC	28	+
chr1	7811445	7811470	AAACTCAGGTGGGTGGAGAAGAGCTC	19	+
chr1	7811881	7811899	ATATGAAAACTATTCTTGG	9	+
chr1	7812562	7812597	ATAATGAGGTTTCTTCGCCGCTGTCGCCACAGGTAC	195	+
chr1	7812614	7812634	ACATTCTGCTCAGGGAGAATG	3	+
chr1	7813113	7813149	AAGCCGGTCCGTGATGAGGAACAGGAGAGATCACTGG	27	+
chr1	7813172	7813200	AAGACATCTGAGACTCTGGGCACATCTTC	17	+
chr1	7813427	7813448	TAGACCACCTTCTGTGTGGTTG	3	+
chr1	7814755	7814778	TCAGATACGGGCTCTGGATTCCTG	11	+
chr1	7815734	7815768	TTTAGCTGCCTGCTAGCCAGTTTCTCTTCTCTTCC	8	+
chr1	7817302	7817324	CTTTGTGGGCTGTATGGTCTGTC	6	+
chr1	7818456	7818477	CAAGTTTGAGAGATAGGGGCTG	8	+
chr1	7820058	7820091	AAGGCTTTATAAACTGTAACAATCACTATGGGTG	11	+
chr1	7820268	7820288	TTATTTGAGAACCGGGTTTCC	10	+
chr1	7820700	7820742	ATTGCAGACAACATGCTCTGTGTCATTCTTATTGGGCCTCTCT	17	+
chr1	7820924	7820943	ACTCATGAGACATTTCTCTG	13	+
chr1	7821042	7821070	TTGATTCATAAATGATCATTGGACGTCTG	10	+
chr1	7821085	7821116	TGTGGGCTTTTGCTGGCTTTCAGTGCTGTTGC	15	+
chr1	7821146	7821174	CAACTTTTTGGGAAGGGGGAATTGAGACT	12	+
chr1	7821281	7821306	TTCTAATTACTGTGAGTCTGAGCCAA	37	+
chr1	7821344	7821453	AAATGTGGCCGCACAGCTCTCCTGAGGGCAGCACTGGCGCTGTGGGAACTGTAGCTTCTGTCCTGCATTGCCTCTATGAGCTCAGGGAAGACTGCTTTGCCTGTCTTCTG	79	+
chr1	7821622	7821642	TTTATCATGCACCTGTGTTCC	12	+
chr1	7822172	7822202	ACTGCACTCCAGTCTGGTCAACCCTCTCTCT	9	+
chr1	7822853	7822879	TTTATGTGAGGGTCTTCCCCCACCAAG	20	+
chr1	7823531	7823557	TGCACCTCTCCTTAACCTCGTGGTCTG	17	+
chr1	7823951	7823972	AATGAGGTCTGTGCTAGTGCAG	10	+
chr1	7824707	7824728	TCTGCCTGAGTATTATCAGGTT	8	+
chr1	7825574	7825605	CACCCTATGGCTGTCCATCTGGGATCACTGGG	13	+
chr1	7826701	7826723	GGGAGATCAGCTGCAGGATTTTA	15	+
chr1	7826952	7826971	AAAAGGTGGGGCTATACTAG	14	+
chr1	7826984	7827014	AATGCTGTTCCTGCACCTGCCGGTTATTTCC	56	+
chr1	7827018	7827064	AAGCTGAATCTTTGGGACTGATTCTCAGTGGAGGGCTTAGATCATAC	57	+
chr1	7827395	7827420	AATTGGTAACGCATGTAGCCTTTTTT	4	+
chr1	7827459	7827480	AACCTTGCCTGGACATTTGCCA	11	+
chr1	7827489	7827519	ATCAGTGTGGTGCTGCGTTCTGGCCAGTAAA	28	+
chr1	7828425	7828482	CTGATGCCAGTTTAAAATTCCCAGGTTACGTCTGAGGATCAGTTGGTGTAAAGCTGAG	49	+
chr1	7828486	7828516	TTTTTTCTTGGTTCTGGCTGCCAACTGTGAG	26	+
chr1	7828562	7828592	AGCTTTTAAACTGGTGTCTTTGGAAGGAAGG	19	+
chr1	7828613	7828642	TAAAAACTGGGGTCAGTGCTCTTGGTGCCT	38	+
chr1	7828821	7828846	ATGTTGCAGCTGTTGCAGTCCCCCAG	8	+
chr1	7828925	7828951	ATAGAACGTGAAAGCCAGCTCTTTCAG	6	+
chr1	7829028	7829053	AGTAATGACCTCAGTGGATTTGCTTT	24	+
chr1	7829340	7829366	AATTCCCAAGTGCCAGGAGTAGGATTT	21	+
chr1	7829437	7829456	TCAGCTGTACTGTGTGAACG	9	+
chr1	7829468	7829514	ATAATACGAACCCCTCTCTGGCTGCACGGTCGCTTATGGCAGTTCCA	65	+
chr1	7831375	7831432	CCTCCGGTCCCAACTTCGCTTCTCTGCTGACCCTCTCTCGTCGCCGCTGCCGCCGCCG	58	+
chr1	7831444	7831503	ATGTGAGTGACGCTACGCGACGCGGGCGGCTTCGGGCCCCGCAGGCGGCAGCTCGCGCTG	26	+
chr1	7831506	7831546	ACCGCCATACTGCCCAGTTGCCGCCGGCCGCCACTCGGACG	83	+
chr1	7831562	7831642	CGGGGATCCCGAGGCCTGGGGGTGGGCGGTGGCCCTTGGGTCGCGGGCTGCAGACGGGCCGGGCGGGTCCCGCGGCCATCG	41	+
chr1	7831681	7831709	CTTCCCGGAGGAAGTGAGCTGCCCGCCCG	29	+
chr1	7831735	7831815	TCTAGTCCCCGACGTCCCTGAGAGGAATGGGGACGACAGCCCTGGTTCGGGAGCGCCCGCTCTCGGCCCGGTGCTGCGCTG	131	+
chr1	7831836	7831987	AAAGGACCTCGGCCCTGTCCTGAGCCCCTGTGGGCCGAAGAGCTCCTTGCCTAGCTAGGGGCATCTGCACTGGAAAGATCACTTAACCGTGGGCCTTCGCTCTCTTAAGCGAAAGCACGTTGCAAACCCCTGCTTCCAGTGGTAAGACTCAG	222	+
chr1	7832006	7832140	AATCACAAGGACTCCCTCTTCCACCTCCATTCTGCTCATTGCTCACCGTCGGAGGAAGCCCCGGGTTTCTTCCAGGAGCTGGGGACCCCCCTCGAATGTTCCTGCTGAGGCTGCTGTGCCAATAGATCACAGTGG	148	+
chr1	7832395	7832429	TGACAGATGTAAAGTGACTGTTCAAACAGCCCATC	31	+
chr1	7832436	7832469	TTGTATACCAAGGCACATGCTAGGTGCTATCTAG	52	+
chr1	7832493	7832530	ACCCAGGAACCTGTGATCTATTCGAGGAGGCGGGACTT	23	+
chr1	7832552	7832603	ATACTTTCCAAGTAATGGAGCCAATAATGACTTCAGAGTCAGAGTGGTTAAG	63	+
chr1	7832652	7832685	ATGAGTACCTTCCTGGGCCGGGCGCGGTGGCTCA	35	+
chr1	7833074	7833106	TCTATTTTTCCATATTGGAAAAAGGGCATTCTG	20	+
chr1	7833212	7833249	ACAGTAGAGCTTACCTATCGTGGGATCAGATACTTCAG	36	+
chr1	7833469	7833489	ATGTACTCATGCTCATGCCTT	9	+
chr1	7833503	7833532	TCTACAGGTCCAACTGCTGCCACTGGCAGT	24	+
chr1	7833564	7833592	TAGATGAGGTATTGCTCTGAAATGTTGGA	20	+
chr1	7833690	7833727	TGTAACGAAACTTTGCTCCCTGCTGTGCTGGAAGATCT	20	+
chr1	7834053	7834072	ATACTGTCAAACTCCATTAG	10	+
chr1	7835219	7835271	CTTATTGGCCATTTGTATGTCTTTGAAGAAATGTCTGTTCAGGCTTTGCCCAT	21	+
chr1	7835472	7835503	ATCTCAGCTCACTGCAGCCTCCAAGCCCCAGG	10	+
chr1	7835596	7835623	ACAGTGGTTCACCATTTTGGTCAGGCTG	51	+
chr1	7835914	7835936	TATATAGGGTGAGGTGGGGATTC	21	+
chr1	7835948	7836021	TTTGCATGTTGGCTCTTCAATTGGCCCAGCACTGTTTATTGAAAAGACTGTTGGATGGCCTTCGCACTCTTGTC	97	+
chr1	7836029	7836066	AATTGGCCATAGATGCTTAGGTTGACTTCTAGACTCTC	30	+
chr1	7836149	7836182	AAATTGGGAAGTGACTTTGGGGAGTACTGCCCTC	26	+
chr1	7836282	7836301	TCCAAGTCGTTCACCTTTTG	4	+
chr1	7836381	7836438	ATTTGTTGCTGGTGTATAGAAACACAACTGATTTCTATGTGTTGTTGTTGTACCCTGC	22	+
chr1	7836588	7836614	AACTTCCAGTACAGTATTGAGTGGCAG	17	+
chr1	7836619	7836645	AAAGTGAGCATCCTTGCCTCGTTCCTG	6	+
chr1	7836680	7836700	ATATTAGTTGTGGATTTTCCC	13	+
chr1	7836745	7836766	ATATGCTGATTGTTTTGATCAT	13	+
chr1	7837009	7837038	AGCGCCCAGCACCCCTCCCGGCTGATTTTC	12	+
chr1	7837044	7837076	TTTTTAGTACTGAGACAGGGTTTCCCCATGTTG	24	+
chr1	7837149	7837181	GCGTGAGCCACCGCACCTGGCCCTGTTCCTCCA	12	+
chr1	7837195	7837228	ACTTGCTGTGATCACACTCATCTAGGTGGTGGAC	30	+
chr1	7837231	7837259	AATGCGAGTTAACGTGGACAAGGTTCTGG	20	+
chr1	7837302	7837322	CACTGCAGGCAGGCGCTTCTC	13	+
chr1	7838157	7838205	TGGACATATGTTTTGTTACAGATGTGGGCAATCGGGATTACTGTTCTGG	70	+
chr1	7839614	7839629	TTGGCTTGGGATTCAC	8	+
chr1	7839695	7839733	TCTCTTCATGAAGAACCAGCGGAACTCAAAACTGCTGTT	33	+
chr1	7839915	7839948	ACAGATTTACGTATGGGCTGATGAAGAGGCCTTC	17	+
chr1	7839954	7839980	TTCCAGAGTGCTATAATCTAGATGTAA	4	+
chr1	7840122	7840154	ATCTGTGATAACAACAGGCTGTGCCTTATTTTG	25	+
chr1	7840192	7840218	TTTGTAAGCACTACTGACTCTCGCTGT	27	+
chr1	7840229	7840255	CTGGTGAAGAGCTTTTGCTCTTGCATT	44	+
chr1	7840441	7840474	AAACGTGCCAAATGGAACTCAAGGTGCCCCTTCA	27	+
chr1	7840481	7840516	AAATCATTACCTTGTGTGTGAACCTTCTACATCTTC	35	+
chr1	7840528	7840563	TTCCTTTTGAAAGGCTGTAGACAGTGTGGCTCCCCT	28	+
chr1	7840576	7840623	TTTTGCATGGGGGTTAGAGAAGGTTTGAGGTAGACTCTGACCGTCTCA	36	+
chr1	7840642	7840680	CAGTTGGCAGATTATCAGCTGTGGACTCCAGCATGTTTC	142	+
chr1	7840830	7840875	ATTATGCCTGCAATTAGGCATTGGTCAGGGGTGAATGGCTCTTTTC	46	+
chr1	7840989	7841015	CATGAGACTCAACATCAGGATCCACAG	12	+
chr1	7841081	7841118	ACTTTATCGCTCTGTGGCTCATTGTTACTGGAATATTC	74	+
chr1	7841229	7841271	ATTTACTGTTGAAGAGATGCCTTGCGGTGTGGCCAGCTGTGAG	98	+
chr1	7841275	7841342	AAAGCAGCTGGCAGTGTTAGGACATTAGTCCACCTTCAGCGCAGGGTCTCTGGCCGGGTCTGACTCAG	112	+
chr1	7841355	7841413	TCGCCCCTTGGCCACAGTGCCCAGACCCATGTAACCCACTGGCTCCTGCATTAACCCAG	74	+
chr1	7841418	7841458	ACCTCGCTTCTATCTGTGCACTTAGCTGGGAACTTACCCAC	43	+
chr1	7844787	7844844	TGACCCCCTGGCTCGTGGTGGCCGCCTGTTCTCACTAACGCCATGGCGGGGACCGGAG	11	+
chr1	7846801	7846834	ATTCTCAGTCAGAATGGAGCACCTCAGGCAGATG	18	+
chr1	7847462	7847489	TTGTAATAGTGGAACGTGCGCAATCCCT	3	+
chr1	7848128	7848151	ATTTCTGTCTGGAAGGTTAGTGCA	8	+
chr1	7848253	7848290	ACGCGCACACTGCCAGAGCTCAGCTTCCTTTCTGGAAC	25	+
chr1	7863826	7863848	ATACTGGATTCCAGTTGGTCCAG	10	+
chr1	7870013	7870037	CAGCTTGTCAGCATCGCCTCCTCCA	12	+
chr1	7870674	7870700	TCTCCTTCCATGGGCTGTCACTCTCTG	9	+
chr1	7879390	7879416	ATAGTGTGTACACTGAGCCCTGTGAGG	9	+
chr1	7886549	7886571	CTACCCTCTTCTGTGAGCCCTGG	10	+
chr1	7887562	7887582	TTTTCCTGCCTGACCCCCCTG	13	+
chr1	7902719	7902739	TTCTTTTTTGGAGGCCTGTGT	5	+
chr1	7902805	7902824	ACAGCTGTTGAGTGACTGTG	9	+
chr1	7903364	7903394	CATATCTGGGATAACCAGGTTTTGGGGGTTG	5	+
chr1	7935896	7935920	TTGCCCATGGCCTCTGGCACCCATG	4	+
chr1	8021778	8021808	TTTTCAGCCTGGTGTGGGGTGAGTGGTACCC	27	+
chr1	8022838	8022935	ACATAAAAATGGCTTCCAAAAGAGCTCTGGTCATCCTGGCTAAAGGAGCAGAGGAAATGGAGACGGTCATCCCTGTAGATGTCATGAGGCGAGCTGGG	202	+
chr1	8025384	8025413	ATTAAGGTCACCGTTGCAGGCCTGGCTGGA	78	+
chr1	8025418	8025468	ACCCAGTACAGTGTAGCCGTGATGTGGTCATTTGTCCTGATGCCAGCCTTG	515	+
chr1	8029411	8029453	TATGATGTGGTGGTTCTACCAGGAGGTAATCTGGGCGCACAGA	83	+
chr1	8030952	8030994	AGTCTGCTGCTGTGAAGGAGATACTGAAGGAGCAGGAAAACCG	30	+
chr1	8037709	8037739	TAGGTCCTACTGCTCTGTTGGCTCATGAAAT	50	+
chr1	8044952	8044983	AGGTCATTACACCTACTCTGAGAATCGTGTGG	34	+
chr1	8044990	8045097	ACGGCCTGATTCTTACAAGCCGGGGGCCTGGGACCAGCTTCGAGTTTGCGCTTGCAATTGTTGAAGCCCTGAATGGCAAGGAGGTGGCGGCTCAAGTGAAGGCTCCAC	124	+
chr1	8045108	8045172	AGACTAGAGCAGCGAACTGCGACGATCACTTAGAGAAACAGGCCGTTAGGAATCCATTCTCACTG	59	+
chr1	8045207	8045231	TGTTCAGAAGTCGCTGTCCTTACTA	11	+
chr1	8269094	8269115	TGATTGAATGGTGTGCTCCCTG	6	+
chr1	8385971	8385993	TGACCGTGTGCGGTGTGGTGCTG	7	+
chr1	8388127	8388150	GGCTGGGCCGAAGGTAGTGAGTTA	4	+
chr1	8409293	8409309	TTGGGGGGTGGGGGGGA	3	+
chr1	8414925	8414945	CTGGGGGACTGTCATGCAGGG	4	+
chr1	8571512	8571530	TTTTTGAGCAGGTAGGATC	6	+
chr1	8858499	8858522	TTCTGCTGTAGGCCTGGGTGGCTG	27	+
chr1	8931649	8931668	CTCATGCTTGGGTTCCTGTC	4	+
chr1	8954067	8954091	TCTAGTCTTGAGAGACTTCCTCTTG	11	+
chr1	9026784	9026802	ATCCTGTGTTGCCTTGAGA	4	+
chr1	9132695	9132713	AGGAGCGTTTCTGTTACTG	5	+
chr1	9220596	9220615	AAGCTGCCCTACCTCTGGAC	32	+
chr1	9243684	9243705	ACTCACAGTTTGCAGGACTCCG	6	+
chr1	9243741	9243771	AAAGGGCGGATTCTCCTTGGACTCACGAGGC	13	+
chr1	9252099	9252124	AAATGCTGGCATCAGTGGAACCCTCA	26	+
chr1	9252898	9252922	TGTGTCTCTCCCAACTGCCTTGAAG	3	+
chr1	9257364	9257386	TGCCTTGGCGCCTTTCTCTGCAG	4	+
chr1	9259760	9259781	AGGGAAGGAGGCCTCTGGCCAT	5	+
chr1	9294938	9294979	CTCCGCGGGCGGTATCGGAGTGTCGTGCGGCGCGTGGCCGCG	25	+
chr1	9294987	9295021	CGCACTTGTCGGAGTGACGGGCCCTGCGGAAGAGG	31	+
chr1	9295047	9295071	CCCTCGGGAGCGGGCCCGGCCCTCA	12	+
chr1	9295308	9295335	CCGAGCTGTCCTTTCCCTGGGCTTCCCG	9	+
chr1	9295737	9295768	ACGGTTCCCTGCAGCCTCCACCTCTTGGGCTC	15	+
chr1	9296763	9296787	TGGGTGCTTACTGTATGCCAGGCAT	12	+
chr1	9297207	9297240	ACGGGAAGGTTAGCTCTGGGACCAGACTGCCTGT	24	+
chr1	9297246	9297269	AATCCTATCACCTCTAGCTGCTTG	11	+
chr1	9298781	9298803	CAATTGACTGCATGAGTCTGGAG	5	+
chr1	9299399	9299431	ATGGGATGAGGATTCTCTGAGATGAGAGAGGAA	6	+
chr1	9299910	9299962	AACGCTCTGCGGCTAGAGCTTCAGCACAGGCTGGGTCTGCTGTGCCGGGTCTG	45	+
chr1	9300004	9300024	AAGGCCGGAACCTGGATTCTG	20	+
chr1	9300031	9300057	ACCCCCTGGCCCCCACCTTCTGGGATG	6	+
chr1	9301874	9301899	AGGGTCCAGGCTTTGTGGCTTGACAG	6	+
chr1	9303850	9303882	TTGTTGGTCCTCACCTTGGGTTGGTCACTCACT	3	+
chr1	9305013	9305166	TGGCGATGTGCTTGGCCCTTCTGGGCTGCCTGCAAGCCCAGGAGCTCCAGGGACATGTCTCCATAATCCTGCTGGGAGCAACTGGGGACCTGGCTAAGAAGTACTTATGGCAGGGACTGTTCCAGCTGTACCTGGATGAAGCGGGGAGGGGTCA	158	+
chr1	9305174	9305322	AGCTTCCATGGAGCTGCTCTGACAGCCCCCAAGCAGGGTCAAGAGCTCATGGCCAAGGCCCTGGAATCCCTCTCCTGCCCCAAGGACATGGCACCCAGTCACTGTGCAGAGCACAAGGATCAGTTCCTGCAGCTGAGCCAGTACCGCCA	160	+
chr1	9305361	9305441	ACATCGAGGCACAGCTCCAGCACGCAGGCCTCCGGGAGGCTGGCAGGATCTTCTACTTCTCAGTGCCACCCTTCGCCTATG	60	+
chr1	9305464	9305608	CAGTAGCTGCCGGCCAGGCCCGGGCGCCTGGCTGCGGGTTGTCCTTGAGAAACCCTTTGGCCATGACCACTTCTCAGCCCAGCAGCTGGCCACAGAACTCGGGACCTTTTTCCAGGAGGAGGAGATGTACCGGGTGGACCATTAC	105	+
chr1	9307022	9307052	CAGGCTGTGGCGCAGATCCTGCCTTTCCGAG	25	+
chr1	9307063	9307139	CAAGGCTTTGGACGGCCTCTGGAACCGGCACCATGTGGAGCGGGTGGAGATCATCATGAAAGAGACCGTGGATGCTG	68	+
chr1	9311100	9311133	TGCGTCCCAGTCCGTGAGCCCCTGAGAGTCACAG	4	+
chr1	9312005	9312028	AAGGGGTTTCTGGTCCCGGTTCTG	3	+
chr1	9322141	9322200	TACGGTGTCATTCGCGACGTCCTCCAGAACCATCTGACGGAGGTCCTCACCCTCGTGGCC	26	+
chr1	9322217	9322255	ATGTCAGCAGTGCGGAGGCTGTGCTGCGGCACAAGCTTC	72	+
chr1	9322259	9322314	TCTTCCAGGCGCTGCGGGGCCTGCAGAGGGGCAGTGCCGTCGTGGGCCAGTACCAG	60	+
chr1	9322319	9322347	ACAGTGAGCAGGTGCGCAGAGAGCTGCAG	22	+
chr1	9323004	9323027	AACCAGGCTTGGAACTTGGGCATG	24	+
chr1	9323221	9323253	AGTCAGGGTCCCCCACCCCACTTGCCCCCACTG	3	+
chr1	9323589	9323668	ACCTTCGCTGGGAGGGCGTGCCTTTCATCCTGATGTCTGGCAAAGCCTTGGACGAGAGAGTGGGCTACGCTCGGATCTTG	48	+
chr1	9323725	9323827	CCAGTGCCTGCCCCGGCAGCTCGTCTTCCACATCGGCCATGGCGACCTGGGCAGCCCTGCCGTGCTGGTCAGCAGGAACCTGTTCAGGCCCTCCCTGCCCTCC	60	+
chr1	9323888	9323935	TACTACGCCTACAGCCCTGTGCGGGAGCGGGACGCCCACTCCGTCCTC	15	+
chr1	9323975	9324035	ACCACAGAGAACTTGCTGGCCTCCTGGAACTTCTGGACCCCTCTGCTGGAGAGCCTGGCCC	76	+
chr1	9324038	9324092	AAGGCCCCACGCCTCTACCCTGGAGGAGCTGAGAATGGCCGTCTGTTGGACTTTG	109	+
chr1	9324114	9324155	TCTTTTCCCAGCAGCAGCCGGAGCAGCTGGTGCCAGGGCCAG	25	+
chr1	9324170	9324284	CCCAGTGACTTCCAGGTCCTCAGGGCCAAGTACCGAGAGAGCCCGCTGGTCTCCGCCTGGTCCGAGGAGCTGATCTCTAAGCTGGCTAATGACATCGAGGCCACCGCTGTGCGAG	148	+
chr1	9324285	9324313	CCGTGCGGCGCTTTGGCCAGTTCCACCTG	42	+
chr1	9324372	9324421	ATGGCTTCCCCTGGGCCCACACGCACCTGTGGCTGGTTGACGAGCGCTGC	38	+
chr1	9324546	9324572	AGGAGGACCAGGGCGCCCAGATCTATG	12	+
chr1	9324581	9324611	ATCTCAGCCCTGGTGGCCAACAGCAGCTTCG	17	+
chr1	9324612	9324650	ACCTGGTGCTGCTGGGCATGGGTGCCGACGGGCACACAG	12	+
chr1	9324670	9324701	ACCCACTGGCCTGGATGGCGAGCAGCTGGTCG	21	+
chr1	9324762	9324809	ACCGCGCCAAGAAGGTGGCAGTCCTGGTCATGGGCAGGATGAAGCGTG	37	+
chr1	9324818	9324850	ACGCTGGTGAGCCGGGTGGGCCATGAGCCCAAG	39	+
chr1	9324854	9324969	TGGCCCATCTCGGGTGTCCTGCCGCACTCCGGCCAGCTGGTGTGGTACATGGACTACGACGCCTTCCTGGGATGAGGGCGCCTGTGCCCCTTGCCCGCTTCGCTCCTGTGCTTTCC	96	+
chr1	9325037	9325060	TTCTATCCCACAGTCAGGCCCCAG	13	+
chr1	9325067	9325122	CAGGACAAGCCTTGTCCCGATGCCTTTGACCGGCAGCTCTGTGTATTGGTGGATAG	37	+
chr1	9325271	9325306	AGGAGACGTGACGTGGTGGGCTGAGGTTAATCAGGG	37	+
chr1	9325340	9325375	CTCCCGGGGAACATTCAGAGCATGATTGGTAGACAG	23	+
chr1	9325508	9325568	AGCCTCTGGCCCTCCTCTTCACTGCCTCCACCTGCTCCCGCTTGCCATCCCTGTCTCCTCC	23	+
chr1	9325581	9325610	CAGTAGGAATTCCAGGCTCCTCCCTGTGTC	14	+
chr1	9325641	9325686	AATGAGGGCTGATAACAGGAATACAGTGGCAAAGACTAGACTGTGG	15	+
chr1	9325857	9325933	AAATCTCAGTGCTGTTTGGAGCTCCATTTCTCATTTGATGACTTGCTCTGCGTGGGGAGGTGGGGTCTCATTCCCCC	78	+
chr1	9325943	9326040	AGGGAGGACCCCTGCCCTCCGCTGCTCCTCTGTCCTGCTAGCCTTCCTCCAGGAAGCACACTGGGTGCAGATAATCAGGACATTCCAGAGATCCCCAA	59	+
chr1	9326045	9326076	AGAGGGTCATTTCCATCTCAGGGGACTCCCGG	18	+
chr1	9326133	9326211	ATCACCCACTGAGGTGACAGCTCATTAGCGGGGAGAGAGATGGAGCATCGAGTGACACTGGGCCATCCAGGCGGCTCTG	299	+
chr1	9326262	9326297	CTTTTCAGGGGCTCGCTTGGCGGGTGACGGGGCCGC	22	+
chr1	9326322	9326366	TTGGTGACCCCGTGGCTTCCTGTCTGCTGGCCTCTCCTGCTACTT	48	+
chr1	9326381	9326414	AACTCTCTGCCTGAGACTGGGGAAGTAAGCGGGT	34	+
chr1	9326415	9326446	ATCTTCTCAGTGAGCATAGGTTGGGGACTGTG	30	+
chr1	9326583	9326605	AAGGCTGGGAGATGGAACTCTTG	8	+
chr1	9326616	9326669	ATTTTTCTGTCTGGCTTCTCCGCACCTTCCACTTGCTCTCTGGATCAGGCAGAT	76	+
chr1	9326692	9326724	AGAGAGGGCTTTCTTGGGTGAGGGAGCATGGCA	53	+
chr1	9326796	9326840	ATGCCAGTCTGAGACATGTTCCCAAGCCGGGGCTCTTGTTCACAC	38	+
chr1	9327252	9327324	CCCTCCTGGCGCCCAGCATCTGAGCTTCTACACGTGATGGGCGGGCTCAGGAGAGGACAGGGAGTCGTGGTGG	44	+
chr1	9327325	9327355	AAGTTCCACAGCTGGCCGCGTGGGGGGGCCC	10	+
chr1	9327416	9327447	TTTCCCTCCTCTCTCCCAGGGTACCTGGCCCC	23	+
chr1	9327464	9327489	TTCTTCAGGAACCGACTCCTCTCCAG	31	+
chr1	9327568	9327637	CCATTTCTGAATAATAGTCACTGCCGCCGAGTCTAGGATGTCCTGTTCTAACTCAGCCCTGCCTCGGATG	42	+
chr1	9327651	9327691	TGCAGAGTGGGTGTGGGAGTGTGGGTGAGGGTCGAAATGCC	36	+
chr1	9327817	9327846	TTTTCAGAACCCTCTAGGCTGGTGGCTTTC	63	+
chr1	9328018	9328042	AATTGGGCTAGGTGTGGCTCATGCC	15	+
chr1	9328243	9328269	AGGTGTGATTGCACTATTGCTCTCTAG	5	+
chr1	9328397	9328460	CAGGCTGTTTGCCTCTTCCTGGTCTGGAAGCCCTTGGGTCCTATGGTGGCGGCAGCTCCCACAG	23	+
chr1	9328475	9328496	TGGGGACCAATGATTCCATCCG	18	+
chr1	9328592	9328627	ATTGCCATTTGTAGAGGGGAAGGAATCAAGGGACTT	36	+
chr1	9328766	9328788	TCAAAGCTTCCTACCGTTTGGCC	16	+
chr1	9328827	9328937	AAATATGCAGGGCTCAGGCTCCCAATTCCGGGCCTGTCTGCTTTGCTTGTGTTTCTCCTGTCCCTGTTCTCCCGGAGGGCCCAGGTGGAACTCACGACAGGGAGGGAGACG	167	+
chr1	9329114	9329158	AAAACTGCCTGGCAGCATCTCAGTGTCAGAGTGAGCACGGCACAG	12	+
chr1	9329242	9329258	AGATCTGCGGTCTCCAG	6	+
chr1	9329327	9329350	TTCCCTCTCTCCGCAACTCTCCCG	11	+
chr1	9329535	9329564	TGTAACTCAGTCATGGGAGCTGCCTCTTTG	16	+
chr1	9329592	9329655	CCTGCCTGCTTTTACCTCTCGTCCACTGACCAGCAAGTGTGAGTCCCGGTGTCAGTCGGCACAG	32	+
chr1	9329717	9329750	TTTTCCTTTTGCAGCACACTGGGCAGTCTCCCTA	34	+
chr1	9329791	9329812	CAGAGCTCCCCCTCCCATTTCC	6	+
chr1	9329910	9329939	AACAGCCACACACGGTTCTCCAGGCCGCCG	20	+
chr1	9330006	9330032	CAACCGGGCTCATGCTGTCATCAGCAC	15	+
chr1	9330152	9330176	AGCGCTGGGGATGTGCCTGTCTCTG	15	+
chr1	9330179	9330235	TGACCCACGAACGGGAAGGGAGAGCACTGGAGTAATGACACTTCTGCTGCTGCTTTG	17	+
chr1	9330280	9330324	CTTTAAAGGCAGTCTGCATCTTTTCTTCCCTTGGTGTGGGAGAGG	42	+
chr1	9330401	9330448	AACAGACACTACTTGTGTCGCTTTGGGTCCTTCACTTTACCCCCACAG	35	+
chr1	9330491	9330524	ATGCAGGAGGAAGGACCTGTATTAGCTGGAAATC	24	+
chr1	9330556	9330612	AGATGTGCTGGGTACAGCCTGCCCCTCCTAGTTCTGTCCACCGGGAAGAGCCGGCTG	26	+
chr1	9330634	9330774	AGCCCCTGCTGGATCCTGGGAGCTCATCTTTACCTGTGCCGGAGTGGGAACTGTGATTCCAGCCGGGCAGGTCAGAGTGGAGCAGTGCTAAGAGGCTGTTGCAGGAGAACTAGACGGGCGGGGCCTGCTGCATCTGGATCA	169	+
chr1	9330777	9330892	TTTCTGTGCTCTGCCCCGCGCTAGGGACTCAGGGTCTGGGCTTCTGCCAGGTGAGGAGCAGAGAGACTGTTCCCTTGGGTGGAGAGGTGTGGGCATGAGAGCCACCCATTGCCAAG	137	+
chr1	9330957	9330985	AAACTTACAGATGCCTGCCTGGGATGATG	15	+
chr1	9367555	9367577	TGGCCTTCTGCGTCTGACTTCTG	5	+
chr1	9380788	9380808	TCTGGCTGGCCACGACCTTCC	22	+
chr1	9415900	9415929	ATTGATGAGTTTGCCTTGGGAGTCGGTAAG	20	+
chr1	9416039	9416073	ATTACTGCAAGCCCACCCGGCTGGATCTGCTACTG	17	+
chr1	9416093	9416128	ATGATGTCCAGCTGCTGCATTCATGGAACAACAACG	19	+
chr1	9416170	9416196	ATCTTTCACCGGCATCCGGTGGCCCAG	19	+
chr1	9416199	9416251	CACGGACGCTATCAGGGGCAAAGTCGGGTATACCCGTGGGCTGCACGTGTGGC	110	+
chr1	9416288	9416336	CCGTGGTGGGGGTGGCGACGGCAGACGCCCCCCTGCACTCTGTCGGGTA	18	+
chr1	9416357	9416403	ACCACGAGTCCTGGGGCTGGGACTTGGGGCGCAACCGGCTCTACCAC	36	+
chr1	9416442	9416565	TCTGGAACCAGATGAGACATTCATTGTCCCTGACTCCTTCCTGGTAGCCCTGGACATGGACGACGGGACTCTGAGCTTCATTGTGGATGGACAGTACATGGGAGTGGCTTTTCGGGGACTCAAG	177	+
chr1	9416592	9416613	TGCCGTCTGGGGCCACTGTGAG	7	+
chr1	9427528	9427562	ATTTGTGCCGTCGCTCGGTGCGCCTGGCCCTGGGG	18	+
chr1	9427581	9427607	ATCCACACGCTGCCGCTGCCGGCTTCC	5	+
chr1	9427612	9427641	AGGCCTACCTCCTCTACCAGTGACGTTCGC	11	+
chr1	9427758	9427788	TCTTCCCTCATCCTCCGTGGCTGCCTCCATG	13	+
chr1	9427927	9427967	TTGAGCTCCAATCTGCTCGGGGTGGGACGGGTGCTTCCCAC	46	+
chr1	9428462	9428482	AAGTTCCCTAGCGGGCCCCTC	7	+
chr1	9428531	9428555	TGGAAGGGCTGCAGCAATTCCCCTG	10	+
chr1	9599666	9599695	ACAAGACCCGGCGACCTCGCGCATCCCTCG	18	+
chr1	9613729	9613771	CATTAAGACACGGTTGCAGTCTTCAAGATTAGCTCTCCGGACA	41	+
chr1	9636741	9636769	AGATGAGGTCTGCGTATGCTCACTTCCCC	55	+
chr1	9640012	9640053	AGTGAGGGGCTCTAAGCAGATGAATACACTCCAGTGTGCTCG	22	+
chr1	9642357	9642391	AAGTCATAAGGACGAGGCTCCGGGAAGAGGGCACC	75	+
chr1	9642403	9642506	TTTTGTCCAGACGGCGCGCCTGGTGTTCCGGGAAGAAGGCTACCTTGCCTTTTATAGAGGACTGTTTGCCCAGCTTATCCGGCAGATCCCAAATACTGCCATTG	131	+
chr1	9642627	9642648	ATGTTTAGAAAGTTTGAGACTG	9	+
chr1	9642667	9642725	AATATCTGGTTCATATCACCTGTTGGACATTTCCTTTTGGATTCATGCTTTCTGGAAGG	120	+
chr1	9642768	9642788	TAACTTAAGAGGATTCAGGGT	14	+
chr1	9642820	9642862	AATTTAAGTATACATTTGGCTTGTGTCCTCTTTTATGCTCACT	19	+
chr1	9642963	9643010	ATCTTGCACTGCTAGACAGGGAAGAAGTGTCGCATTTTGGCTGGGCAC	45	+
chr1	9643130	9643152	AAAATTAGCCGGACGTGTGCCTG	28	+
chr1	9643299	9643334	TTTTGGTGGTGGTGTGTGGACCAGGACAAACTTCCC	68	+
chr1	9643378	9643405	ATCATCTAAGCGTTCAGACTGCTGAGAT	21	+
chr1	9643462	9643491	TTATCCTTTTCTCCCTACTTTGAACCAAAG	30	+
chr1	9643513	9643542	TTTTATCAATGGCCTGGCTCCTGGATATAG	90	+
chr1	9643625	9643659	AAGAACAGTCATTCCCACTGAGGTCTTTAGCCCTG	17	+
chr1	9643660	9643679	TTCTTGGACCTCTGCTCTTG	15	+
chr1	9644242	9644267	TAATACCTATGCACTGTAGTTTCAGG	13	+
chr1	9644795	9644829	ACAAGGTATCACTCGATCACTGAAGCTGGATACAG	8	+
chr1	9644959	9645011	CAGACGAGGTTTTGCTATGTTGTCCAGGCTGGTCTCAGACTACTGGCCAGAAG	13	+
chr1	9645098	9645128	ATTCGATGATGGCACTTAGCAACATCCTCCT	22	+
chr1	9648959	9649017	CCGGCCTGCCGTCCTTCCACGCGGAGAGCCATGGAGGGAGTGAGCGCGCTGCTGGCCCG	141	+
chr1	9649037	9649078	GCCGGCGGCCTGGGGGTCACGGCGTGCGCCGCGGCCGGCGTG	167	+
chr1	9649080	9649112	TGCTCTACCGGATCGCGCGGAGGTGAGTGCATG	107	+
chr1	9649538	9649574	CTTACGCTAGAGCAGCTGAGGGACAGGGAGGCTCAGT	13	+
chr1	9649600	9649611	TGGTTTGAGCCG	7	+
chr1	9652047	9652069	CATCTCTGCCAGCCTAGGGTGGT	6	+
chr1	9652148	9652171	TGTTGGAGTTGCTGCTGTGGATTC	37	+
chr1	9652176	9652215	ATGTTTTGCTTGGAGATGGGCTGGAGGCCCTGGCAGTGCT	17	+
chr1	9655955	9656053	CCAACGCACACGATGGTCAACTGCTGGTTCTGCAACCAGGATACGCTGGTGCCCTATGGGAACCGCAACTGCTGGGACTGTCCCCACTGCGAGCAGTAC	415	+
chr1	9656932	9657063	AAGCCGATCCCCGCCCAGTACTTGGAGCACCTGAACCACGTGGTGAGCAGCGCGCCCAGCCTGCGCGACCCTTCGCAGCCGCAGCAGTGGGTGAGCAGCCAAGTCCTGCTGTGCAAGAGGTGCAACCACCAC	294	+
chr1	9657079	9657104	AAGCAGCTGGCCGCCTTCGCTCCCCG	23	+
chr1	9658513	9658560	TATGACGAGGAGGTCGAGGTGTACCGGCATCACCTGGAGCAGATGTAC	273	+
chr1	9658562	9658647	AGCTGTGCCGGCCGTGCCAAGCGGCTGTGGAGTACTACATCAAGCACCAGAACCGCCAGCTGCGCGCCCTGTTGCTCAGCCACCAG	166	+
chr1	9661163	9661333	AACTTCTCCTCCGCCGTGAAGTCCCCGGTCCAGGTCATCCTGCTCCGTGCCCTCGCCTTCCTGGCCTGCGCCTTCCTACTGACCACCGCGCTGTATGGGGCCAGCGGACACTTCGCCCCAGGCACCACTGTGCCCCTGGCCCTGCCACCTGGTGGCAATGGCTCAGCCACA	377	+
chr1	9661338	9661584	ACAATGGCACCACCCCTGGGGCCGAGGGCTGGCGGCAGTTGCTGGGCCTACTCCCCGAGCACATGGCGGAGAAGCTGTGTGAGGCCTGGGCCTTTGGGCAGAGCCACCAGACGGGCGTCGTGGCACTGGGCCTACTCACCTGCCTGCTGGCAATGCTGCTGGCTGGCCGCATCAGGTGTGCATGGGGCCAGGGCCAGGAGTTGGCGGGCAGGGGACTGTGTGCTGGATTACTGTCTAGGGCGGGGGC	639	+
chr1	9661638	9661674	TACAAGGCTTGGTCCCAGGGGCTGGGAGTCGTAGGTG	27	+
chr1	9661689	9661719	ACGCCCTCTGAGCCAGCCCCGTGCACACCCG	7	+
chr1	9661737	9661760	TTGCCTCCTCTCTCCTCCTCGGGC	13	+
chr1	9661864	9661897	TGTCCCCGTCGCCCCTGCTCACCGACTCGGAGGA	29	+
chr1	9662023	9662048	ACTCTTCTGAGCAGGGCCAGGTATAG	7	+
chr1	9662123	9662291	TCAGGCTCCGGAGGATCGATGCCTTCTGCACCTGCCTGTGGGCCCTGCTGCTGGGGCTGCACCTGGCTGAGCAGCACCTGCAGGCCGCCTCGCCTAGCTGGCTAGACACGCTCAAGTTCAGCACCACATCTTTGTGCTGCCTGGTTGGCTTCACGGCGGCTGTGGCCAC	432	+
chr1	9662302	9662366	ACGGGCCCACGGAGGTTCCGGCCCCGAAGGTCAGAGAAGCAGCCATGACTGCGGGGGGAGGACAC	59	+
chr1	9662371	9662400	ATGCTCAGGCCCAGGCTTTGCCAGGTCCGA	48	+
chr1	9662471	9662492	TCCTGGCCCAGTCCCTCCACTG	15	+
chr1	9662517	9662836	CTTTTCCTTTCGGGCACCACCAGCCATCCCCGAGTGCCCTGTAGCCACTCACCACTGCTGCCACCTCTCTGGCCAATGGCCCTTTCACTGGCCTGGTGACTGGAATGTGGGCAGCGCCCACACAGGCTCTGGCCCATGGCTTCCTACTGGCAGCTCCAGGCACCCCCCTCTCACCACGCCGTTTGCTGGCTCTGACACTGTTGGGTGAGGGTCCTGGTCCTGCTGTCTTCCCTTCTGGCCTCTGCACAGGGGTGGTGACAGTGGCTACAGGCTGGGCCCCTGGCGTGCCCTGACCGTGCAGCAGAGTGAGGCTGGGGCAG	509	+
chr1	9662866	9662931	CACCTGTGGTCTGTCCCCTTGGTCCTGCTTATGGCTGGACCGGCCCTGCAGGAGGTGGTGGAGCCG	160	+
chr1	9662952	9662979	CTCTGGCTGCTGCTTGGCCTCCTGCTCC	24	+
chr1	9662981	9663044	AGACCCTCCCGAGTCCCCGGAAATGGAGAGTGCAGTTCTTGGGCCCAGCCTGGCCTTCGCCATG	87	+
chr1	9663047	9663109	TTTGGGGAGCGAGACCCCACCTGAGACAGGCAGTAGGAGCCTGTGCTGACCTTGGGGAATCTG	152	+
chr1	9663114	9663168	TTTCCAAGGGTAAGGGGCCCAGGGTATGCAGGCCTTCAGTGACATCAGGTCGTTG	82	+
chr1	9663169	9663297	TCATCCTTTCCCTCCCTGACCTGTCACGAGCCTCTGCAGGTGCCTGCTCACCATGGCCCAGCGCCACTCTGTCCTCCGACTCAGGTGAGGGGGCAGCCCACAGACCTGCTCCTCAGTAGCAGGGCCTGG	82	+
chr1	9663298	9663324	CCAGGCCCCTGCTGTTCTCAGCCTCAG	11	+
chr1	9663338	9663589	AAATGAGGTGGACCCCTCTCCATAGCCCTTGGGTGCCAGCTCAGTGGGTGTGGGGATCACATGAGGTGGCTCATGAGGACACACTCTGGAAGTCGAGGGGCTGCCACGTGCAGAGGAAGTTCCCGGCCTGGGGGCTTTATCCAGGGGTCCCAGTCGAGAGTGGCCCGAGGCCGTCCCTCACCGGGCATGTTCCCTCTGGCTGCCCACTCCCTCAGGGCCCACATGTCCTGCCACTCGCCACTCTGAGCACGA	633	+
chr1	9663591	9663871	TTCACCTTCCAGATGTGGCCAGGGTGTGCCAGCTCCTCTCTCCTGTGCGTTGGAACCCCGGGGGAGGCAAGAGCAGATCACAGGTGCATGAGGGTTACACCCGTCACCTGGGTCTGCCGGGATGGGTTGGGGGGGCAGGTGCCAGGCCTCACTGCTGTGAATCTGCCACGCCTGGGGGTCCTAGAGGCTGCCCCACCCCAGTGATTGGGTAGCAGCTCACATCCCACCCAGCTTCACAAGTGAGGAACCCAGGTGCATCGGGAGACCCTCGGGGGCTTCTG	359	+
chr1	9663872	9664114	TGGCCTCTGTGCCCGATGACCTGCGTGGCTTCAGACAAGGCCCCAGCGTTACTGGGCTCAGCTTGTTGTTCTGTGTGGAGCGTGAGGTGAGAAAACCCCTCTGAAAAGATGTGGTCGGGGCCACGCTTCCCACTGGTTCTGCAGTGAGGAGTTGGGGCGGGTGAGCCAAAGCGGCCCCCCATGGTGTCTACCTGAGGGGCAGGGAACCGCCTGCCTGTGCACTCACGCCACCCCCCAGCCCAC	1046	+
chr1	9664119	9664237	AGCCCATCTGAGAGAAGGACGTGGTGGAGCCAGGACGGGAAAGCGTCCTGTCGGCTGGCCATGCTGTTGCTTGCGTCTCGAATCTTCGGTTCTCGAGGAAGTGTTGACAGTGTGATGCT	769	+
chr1	9664311	9664353	ATAATAACCAGAGCCAGCCCTCGCGCTGGCCAGGATCCTCCTG	19	+
chr1	9664357	9664380	AGCTGATGTCGCTCCTGCCCTCTG	424	+
chr1	9664381	9664443	CCGGGGTCCGGAAGCGACATCTCAGGAGGTAGCTCTCAGCAGAGTGAGGATTCCTGCCTTTCG	291	+
chr1	9664520	9664540	AGTGTTGTGGCAACAGCTGAG	13	+
chr1	9664557	9664699	TGTGTTGTGGCTTGTTGACCGGGAATGTGTCACCCCTGCCAGGGAACTCTTCTCCTCGCGGGGGACTTGGGATGGCCATCAGACCTTCTAGGGTCTGGCTGGGGTCATCCTAGGTATGGGTGACCGTCCCTGAGACATAAGCG	312	+
chr1	9664706	9664778	ATTCAGCCATCCTCACCCTCAGACTTGAGGTCCCCACCCAGGCCAAGCCGGCCCCCCGTACCCCTTGCCTGGG	68	+
chr1	9664781	9664815	CAAACCGCCAGGACGCAGCCTCCACGCCGCACCTG	23	+
chr1	9664831	9664931	CCCAGGAAGGAACACATGACCCTTCTGTCTGTGACTGTTGCTGAGTCTCTGTCTCATGTCGTAGAATTGTGGATAATTGTCTAGTGACCCTCTCATCACTG	118	+
chr1	9664951	9664978	AGATGTCGTGTTTTGGATGCTGTGTTTT	15	+
chr1	9667616	9667643	TTCTTCCCAGGAGACTCTGCCGGCCTTT	75	+
chr1	9667660	9667678	CTTGGCCATCCCTCACCCG	9	+
chr1	9667733	9667767	CCCCTCGCCAACCAGCAGCTCTTCCGGTCTCCTCG	15	+
chr1	9667768	9667844	ACGGACCTCACCCTCCTCATTGCCTGGCCGCCTCAGCCGGGCCCTCTCTCTGGGAACCATACCCTCTCTGACTCGAG	63	+
chr1	9669912	9669956	TTCAGCGGTAGCCGCCCACCATCTCAGGTGTCTCGATCTGGGGAG	35	+
chr1	9670567	9670591	ACTTCTCTCTTCTGTCGGGGAGCTG	10	+
chr1	9670620	9670645	CCTTCCGTGGCCGGCTCGGTGGCCTC	7	+
chr1	9670674	9670697	CCCCTCATCAGCCCTGCCCGGCTC	7	+
chr1	9671874	9671930	ACTCTTCCCAGTCATCTACCTGTGTGGTGGACACCACCACCAGGGGCTGCTCGGAGG	66	+
chr1	9673081	9673161	CGTGAGCTTGGCCGCCAACGCCCTGTTCACCTCGGTGTTTCTGTACCAGAGCCTGCGCTGACCCACCGTTGGAGCCCCTCG	59	+
chr1	9673196	9673227	TGCCGGCCTCAGGACCCTCCCTGGAGGGGCTG	10	+
chr1	9673235	9673404	TGCCCTCATCTCCAGGGCCTTGACCTCACTGGACTGTGACTGTCCTCAGGACACCTGCCCCTCCTCACCTAACGGACTGCAGGGCTGAGCATGTGTCTGAGGTCACACTCTCTGCCCACTCACCTCCTTGGCTGACATCGGTTGTGTTTGGTGCTGACACTCTGATCCCG	208	+
chr1	9673481	9673500	TACTACTGTAACTGCAGCAG	8	+
chr1	9673502	9673540	AGCTGCCCGGCCTGCCTTCTGGCCCCACGCCCACAGGCG	15	+
chr1	9673548	9673589	ATCTTTGTACTGTACTCCCCTGTCTCACCTGGGGCAACCTCA	21	+
chr1	9673641	9673667	TCATCTGCCCTATCTTGCCCCTTCCTG	3	+
[truncated: 539,561 more rows]
