# Supplementary material for: Advancing the functional utility of PAR-CLIP by quantifying background binding to mRNAs and lncRNAs
Source: Genome Biol. 2014 Jan 7;15(1):R2. doi: 10.1186/gb-2014-15-1-r2 (PMC4053780; doi:10.1186/gb-2014-15-1-r2)
Supplement: Additional file 36 — Is a table of re-analyzed PARalyzer output for clusters of at least 5 reads and 2 T-to-C conversions for the FMR1.I304N.iso7 library from [34]. [file gb-2014-15-1-r2-S36.gz › FMR1.I304N.iso7.clusters.csv]

chr1	237090	237109	ATTCCGGGTGACTTCAGGCA	3	+
chr1	565392	565414	ACATCCGGCCTGCTCCTTCTCAC	9	+
chr1	777380	777418	TATTTGATGGCCTCTGTTGTTTCTTTCCTGAAACTCCTG	14	+
chr1	779125	779153	TAGTGACAAGTGGGTGACTCTGGGGCAAG	6	+
chr1	779428	779449	ACTAGATTTGTAGACAGGGCCT	10	+
chr1	779471	779495	TGAGGTCACCAGGTGGGCCCTGATG	9	+
chr1	782331	782358	TGTGTGGCTGTCACTTGCAGGAGGGTTC	10	+
chr1	783114	783143	ATCAGCAGTCAGTTCGTTACCTTGGTTCTC	11	+
chr1	785055	785077	CATCCGGCAAGGGCTTCTCGCTG	7	+
chr1	787317	787355	TTATACACTCTGGAGGTGACTTGACCTGTCATTGTGAAC	60	+
chr1	787358	787383	TTATTGCTCTTGGACGACCCAGGACA	20	+
chr1	788813	788848	ACCGCCGTGTGGTAAACTGATGAACCCTGACCCTGA	17	+
chr1	789266	789294	TAAACTGATGAACCCTGACCCATTAGGCT	15	+
chr1	789332	789391	TGTGTGTAATCCTAGGGTGCAGGACACCGGCCGGGAGGTTCCATAGAGTGATGGGTTCTG	47	+
chr1	789651	789676	ATTGTTAAACAGTGGGATATCTTGTG	15	+
chr1	789893	789958	AGGGACTCACATGGGAACCAGAGGAGCTACGAAGGGAGGCAGTGGGGACTGGTGGGTCGAGACCTG	44	+
chr1	790061	790093	TCCACAGCTTGATGGCACACTCTCCTTTCTCAG	13	+
chr1	790255	790384	AGCTTGGGTGCATGTGAAGCCAGAGGAGCACTCCTGGGGCCTGCGGTGCCATCACTCAGCTCCCCTGGGCTTCACATGGCCATGGAGCACCCAGCAAGTGTAGGCTCTGAGCCTTCAGGGAGGGGCGGCA	137	+
chr1	790435	790514	TGTTGTCAGGGCCAGAATTGGGCAATTCCGGGTGACATCCAGGTGTGGCTGCTGACACGGAGCACAGGTGAGGTTCACTG	134	+
chr1	790518	790562	TAAGTGGGCCATGGCCTTGGGCTTCTAGTTCAGAGCACACCATCC	30	+
chr1	790637	790680	TATGCATGTGCTTTGATGCATGTTGATGTACGGGTGTATCTGTG	31	+
chr1	790730	790753	ATGTGTTTAATGCGAACACGTGTC	14	+
chr1	790765	790809	TTCACATGCATGTGTGTCTGTGTACTGTGTGCAACAGTGTGTGCA	86	+
chr1	790847	790879	TAGTGTGTGTACACATATACACCTGTGTGCATG	10	+
chr1	791025	791058	CAAAGGAAGGCTGGAGTGCCTGGGATTCACGTTG	40	+
chr1	791059	791117	AAATGGCCAATCCGTCAGCTGGGCTGGACACAGCCATCACGCTGGGCAGCTGTGAGGTT	75	+
chr1	791368	791397	TTCTTGGGAAATACTTTTCTCACTCTAAAG	13	+
chr1	791485	791508	CCTTGCCTGGCTCTCGCCTTCTTG	9	+
chr1	791581	791627	CTCCCCATTCCCGGATCCAAGGTCCTGCCTCTGTCCTGTCCCCTGAG	21	+
chr1	791664	791682	TGCCCAGTGCTGTGTTGTC	8	+
chr1	791715	791756	ATGGCACTGGGACTGCTGACTCCACCCACTGGACAACCCGTG	26	+
chr1	791806	791846	ATTTTGCTCCCATTGCTTCTCAGGACACCCTGCTCCTGTGG	31	+
chr1	791886	791927	TTCTGCCTCACACTCGGATTGGACCTTCTTCAGCACAGCCAG	38	+
chr1	792000	792043	AGTCTGTTCCAGTCATGCCCTTGAGCCTCTAAAGCTCCTAGGTG	21	+
chr1	792167	792207	TCTCAGGTCAGGTGGGACCGGCAGGCCAGCATGAGTTCCTG	134	+
chr1	793702	793731	TTGTTTTCATACATTGTTCAGATATTGACG	7	+
chr1	793789	793810	TGTGGCTTGAAGGGAGATGAAG	6	+
chr1	794149	794178	CCGCCCAGGGCACCGTGCTGTGCGATAGCT	7	+
chr1	794189	794226	GTGCTTCTGCCAAACCCTTCAGCAGCTGGTTTGGGGCC	17	+
chr1	794445	794470	TAAGAAGAGGTCGGTTAAGCTCTCTA	20	+
chr1	802800	802820	AGTGGGCAGAGTCCTTGACCG	11	+
chr1	809586	809607	TACACGGGCGAGGGCATGGAAG	4	+
chr1	844813	844841	TCTTTGCTGGTATATGCGGTGGTCGGGGT	6	+
chr1	845876	845907	TCGCGGCGGCATCTGGAGGGGTCCTGGTTGAG	7	+
chr1	845911	845933	CTAGGGGGGTGTCTGGTAACCAG	5	+
chr1	846808	846828	CGCCTTTGTGCTCACACGCAG	17	+
chr1	848003	848025	ACATTGGCATCAAGGATGAACAG	4	+
chr1	848783	848818	CCATGCCCATTGGAGGCTCTGGGTGCAGGCTGCCCC	10	+
chr1	848993	849019	GGTCAGGGATCCTGGGACCTGCTTGAG	7	+
chr1	857859	857879	CCACAGCTGGGGTCAGGGATG	4	+
chr1	859143	859166	CTCGCAGTGACTCGGTACTCGGGA	5	+
chr1	859328	859358	CCGGGCGGGCGCGCGCCAGTGGACGCGGGTG	44	+
chr1	859418	859610	ACTCCGCGACTCCTCGCTGCCGGGCTCGGCCTGGCGGGTGGGTCGGCGAGCCGGGCGTGGGACTGCCCCGGGCGCGGGCGCTGGTGGCCGGGGCGCGGGACTCCAGACGCCCCGGGGAGCCCCGAGGCCCTGGAACTGCGGCGCTCGGCGAGTCGATCCGGGATCGATAGCAGCTCCATGTCTCCGGCCTCTG	197	+
chr1	859661	859687	TAGGCGGCGGCTGCGGGCGCCGGGGCG	43	+
chr1	859742	859880	AACTCCAGCCCGGGCCGGAATAAGTTGCTGCCGCCGGCGGAGAGCGGGGCTGCGGAGCCACCGGGGCGCCATGCCGGCGGTCAAGAAGGAGTTCCCGGGCCGCGAGGACCTGGCCCTGGCTCTGGCCACGTTCCACCCG	251	+
chr1	859962	860242	TCGCTGCCCGCCTCGGCCGCCGGTTACGAGGCTCTGCTGGCCCCGCCGCTCCGCCCCCCGCGCGCCTACCTCAGCCTGCACGAGGCCGCCCCGCACCTCCACCTGCCCAGGGACCCGCTGGCCCTCGAGCGCTTCTCGGCCACCGCGGCCGCGGCCCCGGATTTCCAGCCGCTGCTGGACAACGGCGAGCCGTGCATCGAGGTGGAGTGCGGCGCCAACCGCGCGCTGCTCTACGTGCGCAAACTCTGCCAGGGCAGCAAGGGCCCGTCCATCCGCCACCG	785	+
chr1	860243	860287	CGGCGAGTGGCTCACGCCCAACGAGTTCCAGTTCGTCAGCGGCCG	64	+
chr1	860292	860325	ACGGCCAAGGACTGGAAGCGCAGCATCCGCCACA	57	+
chr1	860958	860992	ACGGCGCCGCTCACCGCTCCGGGACTCAGCCTTTC	5	+
chr1	861203	861239	ATTTCGTCCACGAGCCGGGGAGGGGGTACTGGCCCTG	13	+
chr1	861274	861302	ACAGGGTCTGCCTCGGCTCTGCTCGCAGG	9	+
chr1	861313	861422	AAGACGCTTATGTCCAAGGGGATCCTGCAGGTGCATCCTCCGATCTGCGACTGCCCGGGCTGCCGAATATCCTCCCCGGTGGTGAGATGCGGGGCTCGGTTGGGGCTGGG	857	+
chr1	861637	861660	TCTTAGAGCCTCCCCTTGGGTGCC	7	+
chr1	861723	861750	TGGGCCTGGCACTGTGCCCTGTCACCGC	9	+
chr1	861821	861867	ACAGGCTTGGGTGTGAGTGACTTGTGTCTCTGGGTGCTGAAGGCCAG	20	+
chr1	861931	861952	TCTTTGCAGTGTGGGCCTTTGG	8	+
chr1	862186	862217	ATTAGGGCCATGGCTGCTGGGGGTGGGGGCTG	12	+
chr1	862293	862327	GTCCCGGGCGTACCTCCGCTTGCCTGCTTTGGGCC	17	+
chr1	862675	862726	TAGCCTTGGGTCTCTGTTTGGATTTGAGCGGCCCCCTTGAGGGCTCCCCCAG	13	+
chr1	862935	862956	ACTCCAGGGGCCCCTTCTTTCC	7	+
chr1	863054	863083	TATGAGTGTGTATGTGCCTTGGGGACCCTG	10	+
chr1	863147	863187	ATCTGTGTGCTGTGGCCGAGGTCTCTAGTGTGGAGGAGGTG	22	+
chr1	863276	863302	CCTTGGGGCGTGGCTGGGGTGCCGGTG	11	+
chr1	863804	863830	AGAGGCTGTCAGAGCCTCTAAGCCCTG	3	+
chr1	863861	863929	CGGGACTTCCCAGCACAGCACACTCCGGACAGGCTGTGGCTGTTGAAGGGACCCCCGAGCTCCAGCTGA	27	+
chr1	864066	864088	TGCTGCGTTTTCCCAGTGAGCTG	5	+
chr1	864223	864251	ACTAAGCTGGCACTGGGGCTGTGCATTTG	23	+
chr1	864349	864371	AGGAGACCCTGGTGACTGAACGG	6	+
chr1	864515	864538	ACTGGAGGAGTCCGGAAGTGCCTG	8	+
chr1	864688	864706	TTCCGTGGGTGCAAAGGAG	6	+
chr1	865231	865267	AGGGGAGGGCTGAGCCAGTGGGCGTCGTCTGTAGGGG	22	+
chr1	865535	865708	AACCGGGGGCGGCTGGCAGACAAGAGGACAGTCGCCCTGCCTGCCGCCCGGAACCTGAAGAAGGAGCGAACTCCCAGCTTCTCTGCCAGCGATGGTGACAGCGACGGGAGTGGCCCCACCTGTGGGCGGCGGCCAGGCTTGAAGCAGGAGGATGGTCCGCACATCCGTATCATG	1126	+
chr1	865710	865746	AGAGAAGGTACTTGGACCAGGGCCGGACAGGAAGGCG	17	+
chr1	866173	866201	TCTTCCTGATGCGTGTCTGCTGAGGCCAG	15	+
chr1	866417	866465	AGAGTCCACACCCACTGGGACGTGAACATCTCTTTCCGAGAGGCGTCCT	325	+
chr1	866955	866975	AGTGAACCTGGCAGCTCTGGT	7	+
chr1	867704	867726	CTCGGGAATGCAGCGTCCCTCGG	12	+
chr1	867906	867932	AAGCCTCCGCCTGTTGACCTGACCCTG	8	+
chr1	869024	869065	ACACCCCCGCGTCGATTAGGATCATGGAAGGGATGAGTCTCG	17	+
chr1	869308	869332	TTTAGGGTAGGCTCCTAGGTCACTG	4	+
chr1	870467	870495	TGCTCTCTGGGACTCTGTGGATGTGGGAT	13	+
chr1	870632	870650	TCTGCCGGTGCCGTGTGTG	3	+
chr1	870707	870735	TGCAGAAATCGGGGGTCAGGGGATGGTTC	11	+
chr1	870770	870792	CAGGACTGCCCCTGAGCAGATCG	7	+
chr1	870889	870918	CTGGCTGCTCCACATAGACCCTCCCTGGAG	3	+
chr1	870960	870980	CTTTGACTCGGGTGCTGCGTG	8	+
chr1	871094	871137	CTGGGCTCCAGCCTCGCAGCTGCCCACGGGGTCAGCTTTTCCCG	15	+
chr1	871152	871280	CCAGGACGGCAACCTTCCCACCCTCATATCCAGCGTCCACCGCAGCCGCCACCTCGTTATGCCCGAGCATCAGAGCCGCTGTGAATTCCAGAGAGGCAGCCTGGAGATTGGCCTGCGACCCGCCGGTGA	345	+
chr1	873508	873534	AGCTCGGGGTGGGTCGGAGATGGGTAC	7	+
chr1	874423	874509	ACCTGTTGGGCAAGAGGCTGGGCCGCTCCCCCCGTATCAGCAGCGACTGCTTTTCAGAGAAGAGGGCACGAAGCGAATCGCCTCAAG	219	+
chr1	874652	874835	CAGAGGCGCTGCTGCTGCCGCGGGAGCTGGGGCCCAGCATGGCCCCGGAGGACCATTACCGCCGGCTTGTGTCAGCACTGAGCGAGGCCAGCACCTTTGAGGACCCTCAGCGCCTCTACCACCTGGGCCTCCCCAGCCACGGTGAGGACCCACCCTGGCATGATCCCCCTCATCACCTCCCCAG	651	+
chr1	875221	875250	AAAGGCCGGGCTGGGTGCAGTGGGCACTTG	7	+
chr1	875979	876008	TGCGCATTGGGGCGAGTGTGGCCACGCGGG	3	+
chr1	876187	876211	TCTGGACTCTCTCGCTGCCCCGCAG	8	+
chr1	876524	876575	ATCTCCTGAGGGTCCGGCAGGAGGTGGCGGCTGCAGCTCTGAGGGGCCCCAG	46	+
chr1	876587	876655	CCCACCTGCCCTCCTCCACGGCAGGTCAGCGTCGGAAGCAGGGCCTGGCTCAGCACCGGGAGGGCGCCG	76	+
chr1	876666	876713	CGCCCCGTCCTTCTCGGAGAGGTACTGGGGTGGCTGCCGTTCTCTGCT	49	+
chr1	877520	877580	CTGCCTCAGCCGCCCCCCTTGCTGTCGCCGCAGAATGCCCCTCACGTCGCCCTGGGCCCCC	98	+
chr1	877590	877631	CCCCCTTCCTGGGGGTGCCCTCGGCTCTGTGCCAGACCCCAG	20	+
chr1	877763	877889	ACCCCGCGTTGTCCCCCTCCCCACCAGGCTACGGCTTCCTGCCCCCCGCGCAGGCGGAGATGTTCGCCTGGCAGCAGGAGCTCCTGCGGAAGCAGAACCTGGCCCGGTAGGTGCGGGGAGGCGGGCG	181	+
chr1	877921	877969	CGTCTGCCCCCGGCCCAGGCTGGAGCTGCCCGCCGACCTCCTGCGGCAG	67	+
chr1	877986	878011	CGCGCCCACAGCTGCTGGCGCCCGAG	10	+
chr1	878035	878113	CGCCGAGGAGCTGCAGCGGCGCGGGGCCCTGCTGGTGCTGAACCACGGCGCGGCGCCACTGCTGGCCCTGCCCCCCCAG	83	+
chr1	878123	878170	GGCTCCGGACCCCCCACCCCGTCCCGGGACTCTGCCCGGCGAGCCCCC	21	+
chr1	878174	878272	AAGGGGGGTCCCGGCCCTGCCTCAGCGCGGCCCAGCGAGTCCAAGGAGATGACGGGGGCTAGGCTCTGGGCACAAGATGGCTCGGAAGACGAGCCCCCC	2506	+
chr1	878273	878336	AAAGACTCGGACGGAGAGGACCCCGAGACGGCAGCTGTTGGGTGCAGGGGGCCCACTCCGGGCC	212	+
chr1	878340	878377	CTCCAGCTGGAGGGGCCGGCGCCGAGGGGAAGGGGCTT	188	+
chr1	878630	878758	CAGGCGCGGTAGGGGGACTCTCCATGGATGGGGAGGAGGCCCCAGCCCCTGAGGACGTCACCAAGTGGACCGTGGATGACGTCTGCAGCTTCGTGGGGGGCCTGTCTGGCTGTGGAGAGTACACTCGGG	1173	+
chr1	879078	879176	GTCTTCAGGGAGCAGGGGATCGACGGGGAGACCCTGCCACTGCTGACGGAGGAGCACCTGCTGACCAACATGGGGCTGAAGCTGGGGCCCGCCCTCAAG	165	+
chr1	879189	879258	GTGAGACGCTGGGGAGTGAGGTCAGGGTCTCCAGACCACAGCTGGGCAGAAAGCTCTGGGTGGGTGTGCG	51	+
chr1	879270	879527	CAGGCCATCTCTCTGCAGGTGGCCAGGCGCCTGGGCCGAGTTTTCTACGTGGCCAGCTTCCCCGTGGCTCTGCCACTGCAGCCACCAACCCTGCGGGCCCCGGAGCGAGAACTCGGCACAGGAGAGCAGCCCTTGTCCCCCACGACGGCCACGTCCCCCTATGGAGGGGGCCACGCCCTTGCCGGTCAAACTTCACCCAAGCAGGAGAATGGGACCTTGGCTCTACTTCCAGGGGCCCCCGACCCTTCCCAGCCTCTG	839	+
chr1	879528	879619	TGTTGAGGTTGCCGGGGGTAGGGGTGGGGCCACACAAATCTCCAGGAGCCACCACTCAACACAATGGCCCTGCCTCCCACCGCTTTATTTCT	562	+
chr1	879689	879778	AAAGACTTGGGGGAGTGAAGGCAGAGCCTGGTGCAGATGGACGAGGTCTGCAGACGGAGGGCAGAGGTGGTGGAAGGGGCCAGGGGCCTG	368	+
chr1	879783	879827	CCTCCCCCTGGAACTGGGACTGGTCTCGGTCTGCTGACGTCAGGG	896	+
chr1	879840	879920	CGGAGCTGACTTCAGCAGCCCACAGCTGTGGGGCTTCAGCAGCCACACCAGCCCAGCCCAGCCCAGCTCTCGATACGTTTG	176	+
chr1	879951	879978	CCTGTCCCGTGTCTACTGCCTCCCCCAA	9	+
chr1	879992	880021	AGCCTCTAGGCCTGACTGCCAGGGAGGTGG	13	+
chr1	880064	880097	ATGGGCTGCCTCAGTCGTCCTCTGAGAGCTGCAG	21	+
chr1	880180	880201	TCTGCGGGGAGAGATGGAGGCT	7	+
chr1	880277	880300	TTTATCCCTGTTGCTGGCTGCCAG	11	+
chr1	880310	880330	CATTTGGCCTGGCCTTCCCAG	9	+
chr1	880642	880696	AGCAGGTGGAGAGGAGCCCTGGGGAGGAACTGGGAGGTCACAGGCCTGGGGACAG	22	+
chr1	880810	880838	ATGGGTACAGGTGGCCCTCGTGGCTCTGG	7	+
chr1	880908	880946	GAATCCCTCGGTGTCGTCCTCTTCAGAGCTGTTCAGGTC	16	+
chr1	881034	881081	CTGGAAGGCCAAAGAACCAGGGGCTCAGGTGAGAGAGGGCAGGGGCTG	38	+
chr1	881201	881232	AGGTCAAAGGCAGAGCCCTTCCTGCTTCTCCT	8	+
chr1	881581	881613	ATCTCCCGGTCACGCAGCTTGCGCCAGTGGCTG	12	+
chr1	881663	881692	CTTCCTGGGGGGTTGGGGGAGTTCAGGGTC	9	+
chr1	881722	881754	TAGCTGGGGCTATACCCTGGCAGGTGCCCTCAG	26	+
chr1	881779	881803	AACCACTGCCTGCTGCTCAGAGACG	25	+
chr1	881837	881862	TATGCCGAGTTCTCCTGAACCTTCCC	12	+
chr1	881903	881971	CACTCCCGGAGGAACGACTTCAGCTGCGGAAGGGAGGGGTCAGCCACTGAAGCCCAGGACCGCTCCATG	47	+
chr1	881974	881996	CACAGCTGGCCCAGGTCCTGTGC	13	+
chr1	882042	882069	GATCCCATCTCAGGGCTCAAGTGCATAG	33	+
chr1	882073	882096	TTGCAGCTGGGATGGCAGAGGCAG	16	+
chr1	882097	882130	AATCAGCCCACCCTCTGGGCCAACCCTGCCCACT	12	+
chr1	896004	896026	CCCTCCGGCAGTCTCCGCGTCCG	16	+
chr1	896049	896079	AATCGGCGGTGGGTCCGGCAGCCGAATGCAG	19	+
chr1	896271	896323	CTTCCGAGGGCCGGGGGAGGTCGGGACTCAGGTGCGGAGCGGGGTCGGCCCGG	14	+
chr1	896361	896380	CGACTCCCGCTGCGGTCCCG	5	+
chr1	896595	896641	CTGCCCGGGCCCCCCAGCGGCTCCAGGGCGGGCGGGCGGCTCCAGCG	22	+
chr1	896726	896760	AGGGAGCCGTGCAGCTGCTGAGCCGCGAGGGCCAC	23	+
chr1	896763	896794	CGTGGCCCACAACTCCAAGCGGCACTACCACG	32	+
chr1	896798	896910	CCTTCGTGGCCATGAGCCGCATGCGCCAGCGCGGCCTCCTGTGCGACATCGTCCTGCACGTGGCTGCCAAGGAGATCCGTGCGCACAAAGTGGTGCTGGCCTCCTGCAGCCCC	133	+
chr1	897014	897137	ATGAGCGAGAGCCGCCAGACCCACGTGACGCTGCACGACATCGACCCTCAGGCCTTGGACCAGCTGGTGCAGTTTGCCTACACGGCTGAGATTGTGGTGGGCGAGGGCAATGTGCAGGTGAGGG	241	+
chr1	897203	897317	TAGACTCTGCTCCCAGCCGCCAGTCTCCTGCAGCTGAATGGCGTCCGAGACGCTTGCTGCAAGTTTCTACTGAGTCAGCTCGACCCCTCCAACTGCCTGGGTATCCGGGGCTTTG	103	+
chr1	897359	897428	AGGTACGTGCTGCAGCACTTCGTGGACGTGGCCAAGACCGAGGAGTTTATGCTGCTGCCCCTGAAACAGG	430	+
chr1	897706	897734	ATCTCAGGTCTGAGGACCCCCACTCCCAG	17	+
chr1	897761	897843	CCTGAACGTGCCTTCAGAGGAGGAGGTCTACCGAGCCGTCCTGAGCTGGGTGAAACACGACGTGGACGCCCGCAGGCAGCATG	137	+
chr1	898090	898231	AAGTGTGTGCGGCTGCCCTTGCTGAGCCGCGACTTCCTGCTGGGCCACGTGGATGCCGAGAGCCTGGTGAGGCACCACCCTGACTGCAAGGACCTCCTCATCGAGGCCCTGAAGTTCCACCTGCTGCCTGAGCAGAGGGGCG	313	+
chr1	898266	898294	CGAGGGGGCCGGGCCTGTGCTTTTTGCTG	40	+
chr1	898490	898533	CGGCGGGAGCCTGTTTGCCATCCACGGAGACTGTGAGGCCTACG	133	+
chr1	898550	898632	CTGGCACGTGGTGGCCTCCATGTCCACGCGCCGGGCCCGGGTGGGAGTGGCTGCGGTGGGGAACCGGCTCTATGCTGTGGGCG	172	+
chr1	898719	898780	ATGATGGGACCTCAGACCTGGCTACCGTGGAGTCCTACGACCCCGTGACTAACACGTGGCAG	95	+
chr1	898798	898875	CACAAGGCGAAGCTGCCTGGGTGTGGCCGCCTTGCATGGACTCCTGTACTCGGCCGGCGGCTATGACGGGGCCTCCTG	241	+
chr1	899260	899281	TGTCTCTGCTGAGCTGTGGCTG	4	+
chr1	899299	899385	GTGCTGAACGCTACGACCCCCTGACCGGAACGTGGACGTCCGTCGCTGCCATGAGCACCCGGAGGCGCTATGTGCGAGTGGCCACGC	113	+
chr1	899460	899551	TGCCACGGGTGTGTTGACTTCCGGCAGATGGGAACCTGTATGCTGTGGGCGGCTACGACAGCTCCTCACACCTGGCCACTGTGGAGAAGTAT	68	+
chr1	899732	899810	AACGTGTGGTCGCCCGTGGCGTCCATGCTGAGCCGACGCAGCTCAGCGGGCGTGGCCGTGCTGGAGGGTGCCCTGTACG	168	+
chr1	899826	899897	ACGGCACCAGCTGCCTCAACTCGGTAGAGAGATACAGTCCAAAGGCTGGAGCCTGGGAAAGCGTGGCGCCCA	55	+
chr1	900340	900405	CAGGAGCACGCATGACCTGGTGGCCATGGACGGATGGTTGTACGCCGTGGGGGGTAACGACGGTAG	40	+
chr1	900450	900561	AGTGGGTGGCCGCATCCTGCATGTTCACCCGGCGCAGCAGTGTGGGTGTGGCGGTGCTGGAGCTGCTCAATTTCCCGCCGCCATCCTCCCCGACGCTGTCCGTGTCCTCCAC	142	+
chr1	900612	900666	AAGGGGACCGTGGCCCCCACCAGGGACGTCCTGCGCCATCCGTTCACGTCTCTGC	33	+
chr1	900891	900918	AGGCCCTGGGTCTCTCCAAGCAGCTGCA	9	+
chr1	900975	901019	TCCTTCCTGTCGTCGTCTGCCGTGTGCCATCTTTCCTGGATCTTG	25	+
chr1	933591	933611	TGCTCGGGACGATGAGGGAGG	3	+
chr1	935277	935294	TCTGGGGTCCGGCTGGCG	3	+
chr1	935828	935899	GGAGCCGGGGCTGGACGGAGCTGGGGCTGTGGCCGCGCGGGAAGTCGGGAAGGAAATTCCCCCAGTGGCGCA	89	+
chr1	935916	935979	AGGGGTGGGCGAGCCTCGGTCTCGAGCCTCTTGGCTTCCTCCGCCCGTCCCCACTCCGGTCCCG	21	+
chr1	935983	936004	TGGGCCCTGCTCGGTCTCCGAG	7	+
chr1	936021	936037	CTCGGCCTCCGGGGGTC	3	+
chr1	936049	936115	TGTGCGGCCTGGAGCACGGAGGGCTGCAGAAAGCCTTGGGAGCGACAGAGCCGGGGGAAGGTCGGCG	34	+
chr1	936231	936275	TGCGCGTGACGCGAGCGGGCTGGTGACGTCACCAGGCACCCGGGG	23	+
chr1	936286	936354	AGCCTGCTGGGATGACGTCATGTGGCCCGTGTCGCCACGTGCTTCCAGGTGACCCGCTGGCGAACTCAG	36	+
chr1	936462	936589	TTATTTCGAATGCCGCTGCGGGGCACGTTGGTCCTTTCCGCACTCGGGGTCCCCGGCGGCCTCACGCGTCCGTGCAGCGGAGGCTTCCTGAGCCCCCTGGAGAGCCTGGCCTGGGCCCGGGTGTGGAG	143	+
chr1	936590	936644	ACCCTCCCGGGCTTTCAATCCGGGCAGGAGGCAGATGGCAGACTCAGCAGTCACG	14	+
chr1	936651	936682	AACCGAATTAGGTGGGTGGCCTGGGTGGACAA	54	+
chr1	936686	936710	CCTTCTTGACGCCGGGTGGTCCCAA	11	+
chr1	936714	936746	CTTCTGCGGGGTGGGGGGTCCTCAGGGGGGAAG	17	+
chr1	936748	936779	CTCAAGGGAGGGCGTGGCATTCCCAGGGTGCG	12	+
chr1	936830	936998	AACCGGGAGCTTCTGGTCGGGGAGGGAGTCGGGGAACTTTTTGGGGAGCTTTTCTGAGCCAGGGAGTCGGCTGATTGGCAGGTTCGCCCCTGCCCGGGCACCTGGACCCAGGGTTTCTGTGCGGAAGCTTCCCCTCCCCTCGGACCCCACGTCTAATCTGGCCCCAAGC	146	+
chr1	937146	937208	CCGAGAGGCTGTCCGCGCCCCTCGCCGACTGGGGAAAGCCGCGGGGGCTGGGCGGGCGTCTCG	43	+
chr1	937231	937264	AGCCCCGGCTCTCCTGCCCCGACCTCTCTGCGCG	18	+
chr1	937265	937352	CGCCTCGGCGCTGGAGAGGCTCGGACCGGCCCCGTAGCCCAGGAGGTGGTGTGGATGGTGTCCCCGTCCCGCGTCCCTCCCCGGCCTG	84	+
chr1	937425	937449	TCATCCCAGGGGAGCTGCCGGCCTG	11	+
chr1	937450	937476	AATCTCCCCAGCCCCTGGGCCCCGGCT	15	+
chr1	937521	937562	ACAGGCAGGGAGTTCGGGATGGAAGGAGGAGCCTGAGGATCG	22	+
chr1	937619	937664	TCTCGAACTCCTGGCCCGAGACGATGCTCCTGCCTCGGCCTCCCAA	11	+
chr1	938378	938440	CCCATCTGCCAGGGTTCCTGCCCCTGGGCAGCAGCTGGGGTCCTTGCTGAGCAGAGGCAGGAG	19	+
chr1	938453	938474	CTTGCCTCTGCTCTTCTGGAGA	10	+
chr1	938552	938675	TCTTTGCCACAGGACAGCTCCCATCTGTGTGTCTGTCTCTCTGGGTCTGTGCCCTTGGCCTCTGATGGTCCCCTCCCTGCCTCTCGAATCTGGCCTCGATTTGTGGTAGGGGCCTCAGGGTTCC	92	+
chr1	938678	938779	AGGGCCTTGGGGTTCCCTTGCTCTGAGTGTGGGGGTGGATCCTGGGCTGCAGCCCAGGATGGTGCCGACACCTGGGTTGGGGGCAGGTTGCGTTTTTCAGAG	93	+
chr1	938784	938814	CCGTGATAGTATCTCCCATCCCCATATCTTG	7	+
chr1	938825	938982	TACATGAGACTCTGTGACAGTCTCAGCTGGGAAGAATGGGGTGTTTGGCAGGACATGACTTCTGAGGCTGACTTGGAAGACGCCATGCGTACCTCGCTGTCCTGGGACAGTCGCTCTTGGAACCCAGCTGCCGTGCTGGGAGGGAGCACGCCCTGGCC	258	+
chr1	939005	939047	AATCAGCATTGGATTCCAGACTCCTGAGCAGCTTCCGGCGCAG	63	+
chr1	939065	939139	TCCAAGGCTGCCCGCACACAGTAGGGTGGTTGCTGAGCGTGCTGTTTTGGGGTGGTTTGTGGTGCGGCACTCAAG	100	+
chr1	939140	939181	ACTGGAATAGTGGAGGTGGGCTGGGGCCCTGACCCAGGGAGA	48	+
chr1	939390	939444	CTAAGGGGGGTGACTGATGAGGACATTCACACGCCAGTGGGGAGACTGTGGGGAA	61	+
chr1	939498	939518	TCTCCTCACATTGGGCCACTG	12	+
chr1	939554	939589	AAGGCCTGTGAGGTGCTGGCTGTGACCTCCCCTCCC	29	+
chr1	939647	939675	ACACACTGACTCCTGACATCAGAGACCTG	17	+
chr1	939714	939746	ACTCCTGCCCAGGGCAGCGGGCTGTGCACTCAG	17	+
chr1	939797	939910	TTCTCTCCCGGAGAGCCGAGGTGGGCGCAGAGCTGTTCCTGGGTGTTTGCTGGGATTGTAGTGACAGAAGGCCAGGGCTGCAGGAATCCAGGCTGCCAGAGAGAGACCAGGACT	101	+
chr1	939959	939992	ATGCCTTCTCAGCAGCGGTGGGAGCTGTGTCTCC	12	+
chr1	940071	940106	TGCTTTTCTCTCTGCTGTACCAGGACGAGGTGGGTG	17	+
chr1	940107	940140	CCCTTGTCCCTCCTCACTGGCACTCCCAGACTGC	17	+
chr1	940158	940188	ACCACCCCCGCTTTGTGACCAGACCTCACTG	7	+
chr1	940191	940207	TTGAAGTCATCGGCACC	11	+
chr1	940453	940484	CCTGCATCTGCGGCTTCCTCCTCCCCTGTCTG	22	+
chr1	940552	940570	TGTTCATGTGGGCAGACCA	10	+
chr1	940644	940677	GGCAGTGCCAGTGGCTTCCTGGGGCCTCTCACAG	8	+
chr1	940702	940748	CTGGGTGGGAAGGGCCCAAGGGTAGCCATGCTGGACACCTGGGGCTG	27	+
chr1	940749	940776	CTGTCCCTCAGCTGCCGGGCTCTCTGCC	36	+
chr1	940826	940894	ACACATGGCCAGCGTTCCAGGAGGGCGAAGTGGAAGCCTAGGGACTCTTGAGGCCAGGATCCAGAACGC	85	+
chr1	941032	941075	CTGATGAGCCCCCTGGGTTTATCTGCCCTGCTGGCCCTGGGAAG	11	+
chr1	941094	941126	TTTAGTGGCAGGGACTTTAGGGAGCCTGGTATG	45	+
chr1	941190	941221	ACAGCTGGGCCTGGGTCTCCAGTGGGTCGGAG	15	+
chr1	941229	941268	AAGCCGGCCGTGGGTCGACCTCGCACCCGGTGACTGCCCC	29	+
chr1	941296	941347	CGGGGGCCCTGTCCGTGGCCGTGTGGGGTCAGGTGTCCGGCTCGGGGCTTCT	23	+
chr1	941373	941406	CAGCTCCCGCGTCCCCTGCCAGGTCCTTTAGGTC	12	+
chr1	941465	941503	CTGGGTGCCTCCCCCTGGCTGGAACGGCAGCCCTCCCTG	16	+
chr1	941608	941717	ACTCTAAGTGGCCCACTGGGTCCACTGTGTGGAGTGGGACCCTCCGCCCTGTCTCAGGTCCTGCTGTCCCAGGAAGCCCTTACAGGGGGCTGCAGCTGGGGGGTGACATG	62	+
chr1	941722	941751	CCGAGTGGGTGGGGAGGCTCCGGCCCGGTA	14	+
chr1	941754	941786	ATGGGATCCAGCAGTGCGAGACTGTGGCCCAGG	38	+
chr1	941791	941826	ATGGTGGCAGCTCGGCCTTCCTGGTCCCAGGTGGAG	31	+
chr1	941829	941912	ACAGGGTGAGGCTCCTCCCCATGGGATCTGGAGGGGAGGGGCTGCCTGTGTAATCAGCCCAGCCTCGGACGTCAACAATCCATG	56	+
chr1	941965	942007	ATCATCCGGTGGCCACAGGGAATCACAGGCTCGGTGTGACTTT	9	+
chr1	942015	942057	CGCCATGGTGCCCCTGTGGGGTTTCCCAGCCCATCCTGTCCTG	15	+
chr1	942070	942110	AGGCCCAGCCGTGTCATCGGAGTGACCTTTGAGCTCTAACC	41	+
chr1	942146	942292	AGGTGCCATCCAGGGCGGCGGCTGAGGAGTGGTGACTGGCCAGATGGGAAGGCGGGGAAGGGTCTGGATTTGAATGAGAGCGAGGGAGTGGGCTGCAGGCTGGTAGACTCCTCCAGATGGATGAGGCCAGACCCCTGCAACAGCCAT	489	+
chr1	942336	942474	TCAGCCCTGCACCTGGCCCGGGCCTCGGACCCCGACGGGGCTCACCCACCTGAGATCACCCTGGCTCTGCGGGAAGGCAGGAAGCTTTGGCATGATCCTCCACGGGCGAGGATCACGTAGAGACGTGTAGAGACGCGAC	83	+
chr1	943024	943071	CTCTCCAGATCGTGGTGACATTTCCAGCTTGATGTGGTAACGTGATTG	25	+
chr1	943590	943636	AAAGTCTGGTGAGAAGACACGGCGAGAATCGGGGTCCAGCACAGATG	14	+
chr1	944486	944506	CCACCATCTGACAATCTTGGT	7	+
chr1	944522	944553	AATTTTGGGCTTTTGGCCTGGAGAACTACGAG	50	+
chr1	944630	944686	AGTGACTGCAGGTCTGGTCACCTTCCTCGGTGCCTGTGCCTGGGGTTGGTTCTGTCG	35	+
chr1	945781	945812	ATTTGCTGGGAGACGGGGAAGGGCCAGGATTC	12	+
chr1	945984	946012	TATTCAGTGATGTGGGATGGGTTTTAACT	10	+
chr1	946704	946729	CCTGGCCTGGATAGATGTTTATGATA	3	+
chr1	946979	947064	TAACGGGGTCGGCTTCCTGTGCTGCGGCTCTACCAGTTCCGGTCGTTTCCCCTGCGGTGAATGGAACCAACACTCTGCGGCCTTCG	45	+
chr1	947232	947264	TAAACTGTGCTGCCATGGACATTTGTATGCAAG	4	+
chr1	947338	947361	TTGAACGTTTTGAGCATCGCGGCG	8	+
chr1	948597	948628	TAGTGCATCCTGTGAAGGATCTGGAATGCGCG	17	+
chr1	948651	948673	TTGGGTGGGGGTGGGGATGCCGT	8	+
chr1	948703	948757	TTTTCCCTGTCTTTCGGTCATTCGGTTTTGTTTCTTCCGCTCACTCTGGGGCATG	58	+
chr1	948809	948844	CTCGGCGGCACGCCCCCTGACGTGTGTGCCTCAGGC	24	+
chr1	948919	948941	CTTGTGCCGTGGCCCACAGCCCA	13	+
chr1	949037	949080	AGGGGTGCAGGGAGAGCGGAGCTGCTCAGAGCTTGGCCAGGTTC	28	+
chr1	949308	949396	TGTGTGGTGGGCCTGGGGCTGGCGCCGCAGTCTCTGAACCTGTGTGACGCCTGCAGGGCTGGGACCTGACGGTGAAGATGCTGGCGGGC	52	+
chr1	949401	949462	AATTCCAGGTGTCCCTGAGCAGCTCCATGTCGGTGTCAGAGCTGAAGGCGCAGATCACCCAG	71	+
chr1	949475	949544	CACGCCTTCCAGCAGCGTCTGGCTGTCCACCCGAGCGGTGTGGCGCTGCAGGACAGGGTCCCCCTTGCCA	53	+
chr1	949567	949592	CACGGTCCTGCTGGTGGTGGACAAAT	28	+
chr1	949617	949666	TGAGGAATAACAAGGGCCGCAGCAGCACCTACGAGGTACGGCTGACGCAG	24	+
chr1	949685	949747	CAGCAAGTGAGCGGGCTGGAGGGTGTGCAGGACGACCTGTTCTGGCTGACCTTCGAGGGGAAG	139	+
chr1	949748	949771	CCCCTGGAGGACCAGCTCCCGCTG	18	+
chr1	949778	949859	TACGGCCTCAAGCCCCTGAGCACCGTGTTCATGAATCTGCGCCTGCGGGGAGGCGGCACAGAGCCTGGCGGGCGGAGCTAAG	38	+
chr1	955527	955573	CTCCTCCGCCGCCTCTCGCCTGCGCCATGGCCGGCCGGTCCCACCCG	44	+
chr1	955592	955628	CTGCCGCTCCTTGTGGTGGCCGCGTGCGTCCTGCCCG	46	+
chr1	955636	955660	CGGGACATGCCCGGAGCGCGCGCTG	7	+
chr1	955677	955750	AGGCGAACGTGGTGCTCACCGGGACGGTGGAGGAGATCCTCAACGTGGACCCGGTGCAGCACACGTACTCCTGC	132	+
chr1	956572	956600	CTCCCCCGCCGGCCCAGTCTCCTCCACAG	8	+
chr1	957289	957312	ATTCGGCCTTAGCTGATAGGGACG	7	+
chr1	957579	957691	AGGTTCGGGTCTGGCGGTACTTGAAGGGCAAAGACCTGGTGGCCCGGGAGAGCCTGCTGGACGGCGGCAACAAGGTGGTGATCAGCGGCTTTGGAGACCCCCTCATCTGTGAC	252	+
chr1	957708	957764	GGGACACCAGGATCTTCTTTGTGAACCCTGCACCCCCATACCTGTGGCCAGCCCACA	99	+
chr1	957783	957842	ACTCCAGCCTCATGCGGATCACCCTGCGGAACCTGGAGGAGGTGGAGTTCTGTGTGGAAG	642	+
chr1	957921	957946	TGCGGGGTCCTTTCGTGCTGTGCCGG	6	+
chr1	958921	958946	ATGGGGGCATCGTGGACTCAGGATAG	5	+
chr1	959789	959816	AGGGGGATGGATGGAGGGAGCTTGAGCC	11	+
chr1	960828	960866	TGTGGGGCAGTCTAGGAGTTGGGGGAGGTTTCTGGGATG	12	+
chr1	961554	961580	TTGTTCCTGCAGACTAGAGAGGGAAGG	5	+
chr1	962268	962298	GTGAGCTGCTGGGAGCTGCACTGGGGCTCAG	19	+
chr1	962307	962327	TGTGCGCCCCTCAGGCTGTGG	6	+
chr1	962969	962992	ACCAGTGTGGTTTCTGAAGGTTTG	3	+
chr1	966896	966922	TGACTGGGGCTGGGTGGGGCCAGGCTG	6	+
chr1	967924	967949	TGGGTCCTCTGGGGTGGACTGAGGTG	11	+
chr1	969746	969776	ATGAGCCTGGAGGACTGGAGCCGGGACCTGG	12	+
chr1	970657	970693	ATAAACCCGGGACCCACTTCACTCCAGTGCCTCCGAC	30	+
chr1	970720	970754	TTCGGGGGACCTGGATGGGCTGTGGCACTCTTGGG	3	+
chr1	971127	971161	CTGGGGGAGGGCCCTGACCTGATCAGTGACAGCTG	10	+
chr1	971482	971508	TGTGTGCAGGGCTGTCTGTGAGGGCTG	8	+
chr1	971621	971646	TCTTGGGAGTGGGGGATGATGGCTGG	14	+
chr1	971765	971794	AGTTTAGGCACCTGGGAACCGGAGCTGGAT	10	+
chr1	972292	972313	GGTGGTTTGTGACCTGAGGCAT	11	+
chr1	972416	972440	ACTGGGGGCAGGAGGGTATGGACTC	5	+
chr1	972484	972509	AGTGGGCTGGGTCCTGGGGAGGAGAC	9	+
chr1	973062	973093	CTCTCAGGGTCCTAGGTGTGTCACCTGCATCT	4	+
chr1	973097	973126	AGGGGCCATGTGGGCAGGTGACCGGAGCAC	3	+
chr1	973236	973264	ATGCGCTGTGCCTGGCGGGTACGTGCGTG	9	+
chr1	973393	973414	ATGGGGGGGTGGGGCTTCCCGG	6	+
chr1	973984	974009	TCAGGGCCTTGGGAGAGGTCTGGCTG	9	+
chr1	974059	974075	AGGTGACTGGGTCCTTG	3	+
chr1	974296	974316	ATTTGAGCCAGGACGGGGGAA	3	+
chr1	974614	974635	ACAGGGATCTGGTGGGGGGAGC	3	+
chr1	974976	975002	AGGATGGGCTGCCGCAGGGGCTCTGGG	5	+
chr1	975066	975084	GCGCTGTGGTCTGCAGCTG	7	+
chr1	975983	976006	AGGCTTGTGGACGTGGGTACGGGC	4	+
chr1	976008	976030	TCTCGGCACCCTGAGCTTTCTCC	7	+
chr1	976047	976127	TGCCGGGGAATGCTGTGCGGCTTCGGCGCCGTGTGCGAGCCCAACGCGGAGGGGCCGGGCCGGGCGTCCTGCGTCTGCAAG	118	+
chr1	976131	976258	AGCCCGTGCCCCAGCGTGGTGGCGCCTGTGTGTGGGTCGGACGCCTCCACCTACAGCAACGAATGCGAGCTGCAGCGGGCGCAGTGCAGCCAGCAGCGCCGCATCCGCCTGCTCAGCCGCGGGCCGTG	179	+
chr1	976569	976758	CTCCAACGTGACCTGCAGCTTCGGCAGCACCTGTGCGCGCTCGGCCGACGGGCTGACGGCCTCGTGCCTGTGCCCCGCGACCTGCCGTGGCGCCCCCGAGGGGACCGTCTGCGGCAGCGACGGCGCCGACTACCCCGGCGAGTGCCAGCTCCTGCGCCGCGCCTGCGCCCGCCAGGAGAATGTCTTCAAG	163	+
chr1	976769	976790	GCCCTTGTGGTGAGCGCGGCGG	4	+
chr1	976858	976997	ACCCCTGTCAGGGCGCCCTCCCTGACCCGAGCCGCAGCTGCCGTGTGAACCCGCGCACGCGGCGCCCTGAGATGCTCCTACGGCCCGAGAGCTGCCCTGCCCGGCAGGCGCCAGTGTGTGGGGACGACGGAGTCACCTAC	222	+
chr1	976999	977082	AAAACGACTGTGTCATGGGCCGATCGGGGGCCGCCCGGGGTCTCCTCCTGCAGAAAGTGCGCTCCGGCCAGTGCCAGGGTCGAG	167	+
chr1	977336	977399	ACCAGTGCCCGGAGCCCTGCCGGTTCAATGCCGTGTGCCTGTCCCGCCGTGGCCGTCCCCGCTG	280	+
chr1	977414	977540	TCACCTGTGACGGGGCCTACAGGCCCGTGTGTGCCCAGGACGGGCGCACGTATGACAGTGATTGCTGGCGGCAGCAGGCTGAGTGCCGGCAGCAGCGTGCCATCCCCAGCAAGCACCAGGGCCCGTG	420	+
chr1	978635	978828	ATGCCTCGGGGTGCAGTGTGCATTTGGGGCGACGTGTGCTGTGAAGAACGGGCAGGCAGCGTGTGAATGCCTGCAGGCGTGCTCGAGCCTCTACGATCCTGTGTGCGGCAGCGACGGCGTCACATACGGCAGCGCGTGCGAGCTGGAGGCCACGGCCTGTACCCTCGGGCGGGAGATCCAGGTGGCGCGCAAAG	707	+
chr1	978883	979112	TTCCTGGTCGCCTGGTGATGGAAGCTCCTCCCCAGACCGCTGCGGGCAGTGCCGCTTTGGAGCCCTGTGCGAGGCCGAGACCGGGCGCTGCGTGTGCCCCTCTGAATGCGTGGCTTTGGCCCAGCCCGTGTGTGGCTCCGACGGGCACACGTACCCCAGCGAGTGCATGCTGCACGTGCACGCCTGCACACACCAGATCAGCCTGCACGTGGCCTCAGCTGGACCCTGTG	267	+
chr1	979203	979359	AGACCTGTGGAGATGCCGTGTGTGCTTTTGGGGCTGTGTGCTCCGCAGGGCAGTGTGTGTGTCCCCGGTGTGAGCACCCCCCGCCCGGCCCCGTGTGTGGCAGCGACGGTGTCACCTACGGCAGTGCCTGCGAGCTACGGGAAGCCGCCTGCCTCCA	1042	+
chr1	979488	979640	GCCGAGTGCGGTTCCGGAGGCTCTGGCTCTGGGGAGGACGGTGACTGTGAGCAGGAGCTGTGCCGGCAGCGCGGTGGCATCTGGGACGAGGACTCGGAGGACGGGCCGTGTGTCTGTGACTTCAGCTGCCAGAGTGTCCCAGGCAGCCCGGTG	838	+
chr1	979715	979814	TGTGCGGCTCAGATGGGGTCACCTACAGCACCGAGTGTGAGCTGAAGAAGGCCAGGTGTGAGTCACAGCGAGGGCTCTACGTAGCGGCCCAGGGAGCCTG	312	+
chr1	980539	980583	AGGCCCCACCTTCGCCCCGCTGCCGCCTGTGGCCCCCTTACACTG	80	+
chr1	980586	980615	CCCAGACGCCCTACGGCTGCTGCCAGGACA	17	+
chr1	980617	980652	TATCACCGCAGCCCGGGGCGTGGGCCTGGCTGGCTG	17	+
chr1	980740	980895	TGCCTGCCAGTGCAACCCCCATGGCTCTTACGGCGGCACCTGTGACCCAGCCACAGGCCAGTGCTCCTGCCGCCCAGGTGTGGGGGGCCTCAGGTGTGACCGCTGTGAGCCTGGCTTCTGGAACTTTCGAGGCATCGTCACCGATGGCCGGAGTGG	396	+
chr1	981117	981213	CAGCTGTGATCCCCAAGGCGCCGTGCGGGATGACTGTGAGCAGATGACGGGGCTGTGCTCGTGTAAGCCCGGGGTGGCTGGACCCAAGTGTGGGCAG	433	+
chr1	981216	981256	TCCAGACGGCCGTGCCCTGGGCCCCGCGGGCTGTGAAGCTG	232	+
chr1	981344	981460	ACGCTTCTGCGCCTGCGACCTGTGCGGAGATGCGCTGTGAGTTCGGTGCGCGGTGCGTGGAGGAGTCTGGCTCAGCCCACTGTGTCTGCCCGATGCTCACCTGTCCAGAGGCCAACG	401	+
chr1	981538	981648	AGGTCTGTGGGTCAGATGGAGTCACATACGGCAACGAGTGTCAGCTGAAGACCATCGCCTGCCGCCAGGGCCTGCAAATCTCTATCCAGAGCCTGGGCCCGTGCCAGGGTG	297	+
chr1	981777	981856	AGGCTGTTGCTCCCAGCACTCACCCGACATCTGCCTCCGTGACTGTGACCACCCCAGGGCTCCTCCTGAGCCAGGCACTG	99	+
chr1	981928	982010	ATCACGACCTCGGACCACTGCCAGCGTCCCCAGGACCACCGTGTGGCCCGTGCTGACGGTGCCCCCCACGGCACCCTCCCCTG	44	+
chr1	982016	982146	AGCCTGGTGGCGTCCGCCTTTGGTGAATCTGGCAGCACTGATGGAAGCAGCGATGAGGAACTGAGCGGGGACCAGGAGGCCAGTGGGGGTGGCTCTGGGGGTGAGCAGGGATCAAGGACTTGGGGTGGGTG	494	+
chr1	982225	982319	CGTGGCCACCCCTGGGCCACCTGTCGAGAGGGCTTCCTGCTACAACTCCGCGTTGGGCTGCTGCTCTGATGGGAAGACGCCCTCGCTGGACGCAG	444	+
chr1	982713	982828	AGGTGTTCCAGGGCGTCCTGGAGCTGGAGGGCGTCGAGGGCCAGGAGCTGTTCTACACGCCCGAGATGGCTGACCCCAAGTCAGAACTGTTCGGGGAGACAGCCAGGAGCATTGAG	180	+
chr1	982953	982982	CTGGACGACCTCTTCCGGAATTCAGACGTC	21	+
chr1	982986	983052	AAGGATTTTCGGAGTGTCCGCTTGCGGGACCTGGGGCCCGGCAAATCCGTCCGCGCCATTGTGGATG	183	+
chr1	983162	983271	CCTTCAGGGCACCCGACGTGGCCCGGGCCCTGCTCCGGCAGATCCAGGTGTCCAGGCGCCGGTCCTTGGGGGTGAGGCGGCCGCTGCAGGAGCACGTGCGATTTATGGAC	86	+
chr1	983406	983433	TTTATCACGGGGGCCACGTCAGGAGCCA	46	+
chr1	983458	983521	CCACCACTGCATCGCGCCTGCCGTCCTCTGCTGTGACCCCTCGGGCCCCGCACCCCAGTCACAC	137	+
chr1	983591	983739	TGTGCCCGGACGTCGGCCCCCGGCCCCCCAGCAGCCTCCAAAGCCCTGTGACTCACAGCCCTGCTTCCACGGGGGGACCTGCCAGGACTGGGCATTGGGCGGGGGCTTCACCTGCAGCTGCCCGGCAGGCAGGGGAGGCGCCGTCTGTG	439	+
chr1	984249	984273	CTTGGCGCCCCTGTGCCGGCCTTCG	23	+
chr1	984274	984440	AGGGCCGCTCCTTCCTGGCCTTCCCCACTCTCCGCGCCTACCACACGCTGCGCCTGGCACTGGAATTCCGGGCGCTGGAGCCTCAGGGGCTGCTGCTGTACAATGGCAACGCCCGGGGCAAGGACTTCCTGGCATTGGCGCTGCTAGATGGCCGCGTGCAGCTCAGG	615	+
chr1	984617	984832	TTTGACACAGGTTCGGGGCCGGCGGTGCTGACCAGTGCCGTGCCGGTAGAGCCGGGCCAGTGGCACCGCCTGGAGCTGTCCCGGCACTGGCGCCGGGGCACCCTCTCGGTGGATGGTGAGACCCCTGTTCTGGGCGAGAGTCCCAGTGGCACCGACGGCCTCAACCTGGACACAGACCTCTTTGTGGGCGGCGTACCCGAGGACCAGGCTGCCGTG	422	+
chr1	984947	985007	GCGCTGGAGCGGACCTTCGTGGGCGCCGGCCTGAGGGGGTGCATCCGTTTGCTGGACGTCA	224	+
chr1	985008	985053	ACAACCAGCGCCTGGAGCTTGGCATTGGGCCGGGGGCTGCCACCCG	106	+
chr1	985105	985176	CCATGGCGGGGCCCCATGCCAGAACCTGGAGGCTGGAAGGTTCCATTGCCAGTGCCCGCCCGGCCGCGTCGG	90	+
chr1	985283	985409	GACCAACCTGTGCCGATGAGAAGAGCCCCTGCCAGCCCAACCCCTGCCATGGGGCGGCGCCCTGCCGTGTGCTGCCCGAGGGTGGTGCTCAGTGCGAGTGCCCCCTGGGGCGTGAGGGCACCTTCTG	249	+
chr1	985609	985710	ACAGCCTCGGGGCAGGACGGCTCTGGGCCCTTCCTGGCTGACTTCAACGGCTTCTCCCACCTGGAGCTGAGAGGCCTGCACACCTTTGCACGGGACCTGGGG	139	+
chr1	985800	985844	ACCCCAGGGAGAAGATGGCGCTGGAGGTCGTGTTCCTGGCACGAG	89	+
chr1	985877	985971	AAGACGGACGGCAAGGGGGACTTCGTGTCGCTGGCACTGCGGGACCGCCGCCTGGAGTTCCGCTACGACCTGGGCAAGGGGGCAGCGGTCATCAG	274	+
chr1	986107	986156	AGCAGGGAGCCAGTCACCCTGGGAGCCTGGACCAGGGTCTCACTGGAGCG	73	+
chr1	986168	986222	AGGGTGCCCTGCGTGTGGGCGACGGCCCCCGTGTGTTGGGGGAGTCCCCGGTGAG	28	+
chr1	986633	986746	GTTCCGCACACCGTCCTCAACCTGAAGGAGCCGCTCTACGTAGGGGGCGCTCCCGACTTCAGCAAGCTGGCCCGTGCTGCTGCCGTGTCCTCTGGCTTCGACGGTGCCATCCAG	215	+
chr1	986833	987022	GTCTCCCTCGGAGGCCGCCAGCTGCTGACCCCGGAGCACGTGCTGCGGCAGGTGGACGTCACGTCCTTTGCAGGTCACCCCTGCACCCGGGCCTCAGGCCACCCCTGCCTCAATGGGGCCTCCTGCGTCCCGAGGGAGGCTGCCTATGTGTGCCTGTGTCCCGGGGGATTCTCAGGACCGCACTGCGAGA	583	+
chr1	987107	987195	GGGCTGGTGGAGAAGTCAGCGGGGGACGTGGATACCTTGGCCTTTGACGGGCGGACCTTTGTCGAGTACCTCAACGCTGTGACCGAGAG	561	+
chr1	989131	989358	AGCGAGAAGGCACTGCAGAGCAACCACTTTGAACTGAGCCTGCGCACTGAGGCCACGCAGGGGCTGGTGCTCTGGAGTGGCAAGGCCACGGAGCGGGCAGACTATGTGGCACTGGCCATTGTGGACGGGCACCTGCAACTGAGCTACAACCTGGGCTCCCAGCCCGTGGTGCTGCGTTCCACCGTGCCCGTCAACACCAACCGCTGGTTGCGGGTCGTGGCACATAGG	960	+
chr1	989830	989948	AGCAGAGGGAAGGTTCCCTGCAGGTGGGCAATGAGGCCCCTGTGACCGGCTCCTCCCCGCTGGGCGCCACGCAGCTGGACACTGATGGAGCCCTGTGGCTTGGTGAGTGTTTTGGGGAG	223	+
chr1	990021	990078	TCAGGGTGCATGTGAGCCGGCGGGCTGGGCTCTCTTCTCCCGCTGTAGCCCCTGCAGT	18	+
chr1	990207	990401	GCCTGCCGGAGCTGCCCGTGGGCCCAGCACTGCCCAAGGCCTACGGCACAGGCTTTGTGGGCTGCTTGCGGGACGTGGTGGTGGGCCGGCACCCGCTGCACCTGCTGGAGGACGCCGTCACCAAGCCAGAGCTGCGGCCCTGCCCCACCCCATGAGCTGGCACCAGAGCCCCGCGCCCGCTGTAATTATTTTCTA	363	+
chr1	990431	990593	ATTTTCTTGCCTGAGTGTTGGCCGGAGGGACTGCTGGCCCGGCCTCCCTTCCGTCCAGGCAGCCGTGCTGCAGACAGACCTAGTGCCGAGGGATGGACAGGCGAGGTGGCAGCGTGGAGGGCTCGGCGTGGATGGCAGCCTCAGGACACACACCCCTGCCTCA	829	+
chr1	990596	990645	GTGCTGAGCCCCCGCCTTGCACTGCGCCTGCCCCACGGTGTCCCCGCCGG	31	+
chr1	990648	990843	AGCAGCCCCGGCTCCTGAATCACCCTCGCTCCGTCAGGCGGGACTCGTGTCCCAGAGAGGAAGGGGCTGCTGAGGTCTGATGGGGCCCTTCCTCCGGGTGACCCCACAGGGCCTTTCCAAGCCCCCATTTGAGCTGCTCCTTCCTGTGTGTGCTCTGGGCCCTGCCTCGGCCTCCTGCGCCAATACTGTGACTTCC	190	+
chr1	990845	991019	AACAATGTTACTGCTGGGCACAGCTCTGCGTTGCTCCCGTGCTGCCTGCGCCAGCCCCAGGCTGCTGAGGAGCAGAGGCCAGACCAGGGCCGATCTGGGTGTCCTGACCCTCAGCTGGCCCTGCCCAGCCACCCTGGACGTGACCGTATCCCTCTGCCACACCCCAGGCCCTGCG	758	+
chr1	991020	991112	AGGGGCTATCGAGAGGAGCTCACTGTGGGATGGGGTTGACCTCTGCCGCCTGCCTGGGTATCTGGGCCTGGCCATGGCTGTGTTCTTCATGTG	418	+
chr1	991148	991303	TCTTTCCCATCTCGCCTGAGAGCGGCTGAGGGCTGCCTCACTGCAAATCCTCCCCACAGCGTCAGTGAAAGTCGTCCTTGTCTCAGAATGACCAGGGGCCAGCCAGTGTCTGACCAAGGTCAAGGGGCAGGTGCAGAGGTGGCAGGGATGGCTCCG	205	+
chr1	991328	991351	ACGTCCCGTCCCTTCCCCACCCCC	6	+
chr1	991377	991402	CCCAGTCCTCCTAGGAGCAGGACCCG	22	+
chr1	991406	991439	AAGCGGGCGGCGGTGGGGCTGGGTGCCGTGTTAC	56	+
chr1	1008910	1008937	ACGGACACTGGGGGATGCTGCTCTGCCC	8	+
chr1	1014969	1014987	CTGGGCTCCCGGCTGACAC	12	+
chr1	1026376	1026406	AACGGTGAGGGCGTCCAGGGGTGACTGCGGA	4	+
chr1	1070180	1070201	TCTGAGGCTGCAGCCCCTCTCA	4	+
chr1	1110966	1110985	GCTGTCCCTGAGCTCTCTGC	7	+
chr1	1144843	1144864	CCAGGCTGTGCCAGGCCCTCAG	4	+
chr1	1167649	1167914	CGCGGGCGCCATGAAGCTGCTGCGGCGGGCGTGGCGGCGGCGGGCGGCGCTAGGCCTGGGCACGCTGGCGCTGTGCGGGGCGGCGCTGCTCTACCTGGCGCGCTGCGCGGCCGAGCCCGGGGACCCCAGGGCGATGTCGGGCCGCAGCCCGCCTCCCCCCGCGCCCGCGCGCGCCGCCGCCTTCCTGGCAGTGCTGGTGGCCAGCGCGCCCCGCGCCGCCGAGCGCCGCAGCGTGATCCGCAGCACGTGGCTTGCGCGGCGCGGGG	564	+
chr1	1167915	1167970	CCCCGGGCGACGTGTGGGCGCGCTTTGCCGTGGGCACGGCCGGCCTGGGCGCCGAG	415	+
chr1	1167979	1168047	CGCCCTGGAGCGGGAGCAGGCGCGGCACGGGGACCTGCTGCTGCTGCCCGCGCTGCGCGACGCCTACGA	152	+
chr1	1168049	1168219	AACCTCACGGCCAAGGTGCTGGCCATGCTGGCCTGGCTGGACGAGCACGTGGCCTTCGAGTTCGTGCTCAAGGCGGACGACGACTCCTTCGCGCGGCTGGACGCGCTGCTGGCCGAGCTGCGCGCCCGCGAGCCCGCGCGCCGCCGCCGCCTCTACTGGGGCTTCTTCTCG	1470	+
chr1	1168231	1168784	CGTCAAGCCGGGGGGGCGCTGGCGCGAGGCCGCCTGGCAACTCTGCGACTACTACCTGCCCTACGCGCTGGGCGGCGGCTACGTGCTCTCGGCCGACCTGGTGCACTACCTGCGCCTCAGCCGCGACTACCTGCGCGCCTGGCACAGCGAGGACGTGTCTCTGGGCGCCTGGCTGGCGCCGGTGGACGTCCAGCGGGAGCACGACCCGCGCTTCGACACCGAATACCGGTCCCGCGGCTGCAGCAACCAGTACCTGGTGACGCACAAGCAGAGCCTGGAGGACATGCTGGAGAAGCACGCGACGCTGGCGCGCGAGGGCCGCCTGTGCAAGCGCGAGGTGCAGCTGCGCCTGTCCTACGTGTACGACTGGTCCGCGCCGCCCTCGCAGTGCTGCCAGAG…	5168	+
chr1	1168787	1168940	TTTGGGAGACCCCTGGGGGTTGCCGGGGCAGCGCGCCGTGTCCAGGTGGAGGTGCCCGTTCCTGGACCTCAGCGAGCCTGAGCCGGGCCCGGCCGCACGCTGACCCCCGTGCTGTCCCCGACCGGCTCACGGGGCTGGGCTCCGATCTTCCGTG	1219	+
chr1	1168952	1169003	TGGCGTTTCTCACGTCTGCGTCTCAGATCTAACGTGGTTTCACATCAATCCG	222	+
chr1	1169045	1169078	AATGTAACTCAGTGTTTGCTTGCGACTTATTTAT	26	+
chr1	1169091	1169136	TTTGTGTCGATGAGTGTAAGTTGGCAGTGCGCACGTCTCGGTTTTT	58	+
chr1	1169138	1169221	TACATGATTTAAGGAAAGACTTTTATGTCAGAACTTGGTGCCTGTACCGTCAACCCCGCTGCTGCCCGTGTTTAAACGCAGGAG	161	+
chr1	1169245	1169274	TTTTCAGTGTACAAGTCACTGAACCCATTG	28	+
chr1	1169300	1169416	CAAGGCTTCCCATGGGTCCGCGCCACACAGGGCCGGTGCTGCTTTATTTCAGACTCTGCCCCAGGTTCCAGGAATCCGAACCCCGGAGTGCTGACGCGGTTCCCCAACTTCCGCCTT	233	+
chr1	1169423	1169461	ACAGGACCAGCCGGCACCAGGCCCGTCTCTCACGTACTT	29	+
chr1	1169497	1169519	AAGCGAACACTGCGGTCCTTGCC	24	+
chr1	1169544	1169593	ACAAGGGGTTACCATGAGCTCCCTGGAGTCCGACGCGGGTTTTCTCTCTG	200	+
chr1	1169605	1170101	TGGTCCCCGCTGTGGTCTTTGTTGTCCCACTTTGGGACCGGGTCCAGTCTGGGGTCTAGTCTCGAGCATCAGGGTCAGGCTCGGGGCAGGGCTGGGTTAGGCTCCGGGTCAGTCTTGCCATGGGTTTGGGAGCAGGTTTGGGTTACTTGCGTTTGAAGGCAGCAGTGGTCTCAGGAGGAAGAAACGGGGGCGGGAGAGAGTGGTGATCTGTGGTCAGTGGGTCAGTGACCTGCACGGTGATTCTCCCACCTCCAAAAGGTAGGGGTGGGACTGGAGGCGTCCCTAGGTCAGGCCGTTGAGTTCGAGCTCCGATGGGCCACCTTGAATCCAGGACTGACCGCCCGTGTGTGCACAGTTTGTTCTTGGACGAGGACTCGTGAGGATCGAGGGCTGGGGACC…	1918	+
chr1	1170102	1170258	ATTTTACCTGGGATGTCTTCTCTGGAGTTTGGAATTGCTTGAGGAACCCTGCGTGTGCTTGGAGAGGCCAGAGGGCTTGCTGAGAACCCCATGGACAGTGGAGAGCGGGATTCGAACCAAGGGCTGGACTCCCACACCTCTGGCCTGCGTCGCCCAG	443	+
chr1	1170266	1170330	TGGCTCTGAAGAATTGGCCGCTGTGGAAAAGAGCAAATGTCCGAGACCCCCAACAGGAAGAGTCT	79	+
chr1	1170452	1170484	ACCGTGGTGAACGGGTTCAGAGGATACGTGGGC	9	+
chr1	1170535	1170568	CAGCTCTCTCTGGTCTCACCTGGAACTTGCCCTG	6	+
chr1	1170827	1170866	ACCATGGAGGGGACAGTGTCAGGGCTGGACGGGCACGGCG	23	+
chr1	1170999	1171020	ATGGTCCTGCCTCTCTGCCCCC	3	+
chr1	1171092	1171111	TGGCCTGGTTGGTCACCCCC	5	+
chr1	1171185	1171218	TGTCTGGCTGGGATCCTGGCTGTCAAGGCTCCTG	12	+
chr1	1171277	1171313	AACTGACCTTGTCTGGAAGTCGGGTCTCTGCAGGTGG	31	+
chr1	1171324	1171364	AGGCAAGGTCCTGAGGTGGCCTTACTCCCACGGAACTGGTG	20	+
chr1	1171396	1171413	CTGTGTGGCTAGAGACTG	8	+
chr1	1171857	1171885	TGGCACTGTGAGACCAGCTGACGTTGCAG	13	+
chr1	1172095	1172125	TTTCAGGGGCCTGGGAAGGGCTTGGCGCTTT	14	+
chr1	1172813	1172836	CCTCTCCTTGGGCTGGGGCTCGGG	7	+
chr1	1173202	1173231	GACCGGAGAGAGAGTGAGGGATGGGCAGAG	26	+
chr1	1173392	1173413	CACACTCCTGTGTGGCAGGGAG	12	+
chr1	1173427	1173466	CGGGCTGGGGGCCCAAGGGGTCTGGAGACGCTTCCCTGCG	12	+
chr1	1173801	1173825	CCATTCCTGGGTCAGGGTCAGGCTG	8	+
chr1	1174240	1174272	CGCTCGGGCCCGGGGTCCTGGACGGCTGTTCTG	11	+
chr1	1174526	1174557	TCACCAGGTGTGGTGTGGTCTGGGGTCTGGGA	15	+
chr1	1175323	1175350	CTCAGGGCATGGGGTCAAGGGTCAGGGG	3	+
chr1	1179311	1179335	TCTAAGCTCCCGGCTCCACTCACAG	3	+
chr1	1188998	1189025	TAGCATTCCCCCTCCCATGAGCCTCGGG	5	+
chr1	1209614	1209661	CGTCCCGGGCCCCTGGAGGCTCAGTGGAGGGTTGGGCTCCAGGGAGCT	20	+
chr1	1209823	1209840	TCCACCTCTCTCTGACCC	4	+
chr1	1209966	1209986	TGGGGGATCAGGAGGTGGACC	8	+
chr1	1210160	1210180	GTGGGTCTGAGACGTTGCTGC	10	+
chr1	1210229	1210247	TGGGAATCCAGCCTGCCTC	4	+
chr1	1210420	1210458	TCCACTCGCATGCACACTCACGGCTGTGGCCCGCGGCAG	24	+
chr1	1210462	1210503	GAGGCCCGCTCTGCCTTGTCTGTCCCTCAGTAGTGTGCGATG	42	+
chr1	1210510	1210557	CACCTGTGGGGGCCCTGCAGCTGGGAAGACTGCAGCGAGGCTCAACTC	21	+
chr1	1210577	1210601	CATGGCTGAGTCACACCCCAGGGAG	31	+
chr1	1210605	1210638	GTGCCCCGGACAGGTGTGGCCAGCACGTCTTGCC	15	+
chr1	1214449	1214479	AACCGAGCTGTGGCCTGGGGTTCCATGGAGC	10	+
chr1	1214501	1214534	AGCTGTGGCCTGGGGTTCCGTGGAGCAGGTTGAG	15	+
chr1	1214585	1214614	CTGTGGAATGGGGTTCCGTGGAGCAGGTTG	10	+
chr1	1214636	1214655	TCGTGGGCGGGACTCCCCAG	9	+
chr1	1214660	1214686	TCACCACTGAGGCATCTTCGCCCTCTT	7	+
chr1	1216447	1216473	TCCCGACCTTGGGCTGCCTGTCTATTG	9	+
chr1	1216666	1216687	CGGCCCAAGGAGGTGAGCTCAC	5	+
chr1	1217072	1217099	ATGTGCTCTGACTGAGGCCCTGCAGGGC	17	+
chr1	1217195	1217223	ACCGGGCCCCACTGGCCGGACCTGGGCTC	6	+
chr1	1218018	1218044	TGTGTGAGGTCTTAGCGTGTGTGGTCT	3	+
chr1	1218469	1218482	TGTGTGGTGTGGGT	5	+
chr1	1219403	1219434	CAATGGCTGAGCACCGAAGCATGGACGGGAGA	24	+
chr1	1220006	1220023	ACCACTGGGGGTGCACAG	6	+
chr1	1220351	1220381	TGCGCCAGGTGGAGACGAGGAGTGGGGACTG	3	+
chr1	1220423	1220453	AGATGGCCTTGGGGACGCAGGGTGAGCAGAG	5	+
chr1	1220634	1220657	TAGGCCTGTCCCAGGACTCCAGAG	11	+
chr1	1220937	1220959	TTGCCTTTGGGTAGATCGCCTGG	5	+
chr1	1221397	1221434	CCGCCTCGTTCCGGGAGCTGCTCACCTTCTTCTGCACC	10	+
chr1	1221452	1221486	CGCCATCCGCCTGGTCTGCTCCCGCGGGAACCGCC	11	+
chr1	1221510	1221561	CTGTCCCTGGGAGCCCTGGTCGCGCTCTGCTGGCAGCTGGGGCTCCTCTTTG	30	+
chr1	1221583	1221609	TCCTCATGGCCGTCTCTGTGCACTCGG	11	+
chr1	1221616	1221646	AGCTGCTCCCGCTGGTCACCCTGTGTGACGG	14	+
chr1	1222166	1222199	CCATCTGGAGCTGCTGGACGAGTTTGCCAGGGAG	25	+
chr1	1222246	1222267	CCCTCTCCGCCACTGTCCCCCG	10	+
chr1	1222531	1222561	TCAGGCGTGGCGGCTGTCCAGGACTGGTACC	17	+
chr1	1222623	1222670	CCAGGACGGCCACTTCGTCCTCTCCTGCAGTTACGATGGCCTGGACTG	13	+
chr1	1223031	1223053	ACACCAGCCCTTGGCCTCCCAGG	13	+
chr1	1223374	1223394	GCGTGGAGGTGGAGCTGCTAC	12	+
chr1	1226468	1226492	TCGTCTACCAGGAGCTCAACTACCG	13	+
chr1	1226719	1226758	TGCTGCTCGATGCTTCTGCCCTCACCCTGGTGCTAGGCGG	13	+
chr1	1226956	1227048	CTGGGCCCCAGCCCCTTGAGACTCTGGACACCTGAACCAGACCTGCCAGGGCTGTGCGATCTCTTGGCCTGGTCCTTGCAGCTGTGGCAGCAG	51	+
chr1	1227123	1227157	CACCGGGCATGTCGGCGCCTCTGGTCAAACCACCT	5	+
chr1	1227219	1227278	AGTGCGGCTGGACGTGCCGACACGCGGTGATGTACCCATGCTCCGTGTGTCTGTGTCTGC	66	+
chr1	1227305	1227331	TACGTGTGTCAAGCCTAGCCACCTCAG	12	+
chr1	1227354	1227383	GCAGGCCCCACGGACACACTTGGGCTGCTC	11	+
chr1	1243977	1244026	ATTCCTGCGCTGGAGGCCGCCTCTGACGCCACCGGCTGGGCTCCGCCATG	20	+
chr1	1244036	1244099	CCGGCCTCAGGCTCCGTGCGCGCGCGCTATCTTGTGTACTTCCAGTACGTGGGCACCGACTTTA	104	+
chr1	1244157	1244198	GAGGGCGCGGGCGGGCAGGCGGATGTCTCTGGACGCGGGTTC	51	+
chr1	1244271	1244292	ACCTCCGCCCGCTTCTGCCCGC	13	+
chr1	1244299	1244353	GTCGCGGCCGTCAGGGGCACTCAGCGCGCCGTCGGGGTCCAGAACTACCTGGAGG	80	+
chr1	1244467	1244571	AGGCCGCCGAGCGGCTGAATTCCGTGGAGCCGGTCAGGTTCACCATCTCCAGCCGCACGGACGCCGGGGTCCACGCCCTGAGCAACGCGGCGCACCTGGACGTCC	110	+
chr1	1244576	1244622	CCGCTCAGGCCGGCCGCCCTTCCCGCCCGAGGTCCTGGCCGAGGCCC	13	+
chr1	1244701	1244772	ATCTGTCGCGGGCGGAGGCTGGAGATCTGGACAGACTTCCTTGTCTGGTCGGAGCTCGAGGGGGAAGGAGAG	45	+
chr1	1244787	1244999	CGGGCGGGCGGGGTCGTTCCTCCGGTGAGCTTTACCTGCCGCCATAGGGTCCTGCGGGCCTTCCGAGTGCCCAGCGACTTCCACGCTCGTCACGCAGCCACGTCCCGGACCTACCTGTACCGCCTGGCCACTGGCTGTCACCGGCGTGATGAGCTGCCGGTGTTTGAACGCAACCTATGCTGGACTCTCCCGGCAGAGTGAGTGTGGCCCTGA	479	+
chr1	1245021	1245111	GCCGGCCCCACCCTCCTGACGGTCACCCTGGTCCCTGAAGCTGCCTGGATATGGTCGCCATGCAGGAAGCCGCCCAGCACCTCCTCGGCAC	62	+
chr1	1245117	1245231	ACTTCAGCGCCTTCCAGTCCGCTGGCAGCCCGGTGCCGAGCCCCGTGCGAACGCTGCGCCGGGTCTCCGTTTCCCCAGGCCAAGCCAGCCCCTTGGTCACCCCCGAGGAGAGCAG	188	+
chr1	1246006	1246069	TTTTCCAGGAAGCTGCGGTTCTGGAACCTGGAGTTTGAGAGCCAGTCTTTCCTGTATAGACAGG	492	+
chr1	1246273	1246455	TGGCTCTGGGTCACAGGTACGGAGGATGACGGCTGTGCTGGTGGCCGTGGGGCTGGGGGCTTTGGCACCTGCCCAGGTGAAGACGATTCTGGAGAGCCAAGATCCCCTGGGCAAGCACCAGACACGTGTAGCCCCAGCCCACGGCTTATTCCTCAAGTCAGTGCTGTACGGGAACCTCGGTAA	1148	+
chr1	1246713	1246777	CTGCCTCCTGCACCCTGCAGGGGCCACAGTTCGGGAGCCACGGATGACCCTGGACACTCAAGCCA	429	+
chr1	1246779	1246813	AGTTAGGCCACACCAGGCCCAACCCTGTGCTGGTC	28	+
chr1	1246815	1246860	AGCCAGGGCAGTCACAGCTGCTTGGGGCCCACAGCACTGCTGCCTG	86	+
chr1	1246869	1246962	AGTAGCCTCCCTGCCCGGGTCCCAGCACCCTGGATGCCCGTCTCTGTCCCAGGCGGGATGGGGCACAGTGCAGGACACAGCCATGTACACCAAG	425	+
chr1	1246980	1247165	TCTTTTGTTCAGCTTTTACTGGAAACTGCTGTCTAGGACCACCTGCCCTAACCAGGAATAAAGGCAAGACAGCCTGGAGACCAGTTTGTTTCTTCAGCTGCAAACAGCTGCCTGGGCAGGCAGGTGACACAAGGCCTCTGTCCCCAGGGATGGGACCTGCAGGGTCTGTTCACCCAGGGCACCCAC	466	+
chr1	1247173	1247547	AAGTGCAGGCCCAGGGTCTGTCCAGCTGGGAGAGGGCAGAGGTGGCGGCTGGGTGAGTTGCCGGCCTCAGCTGGGGGCCTGGGGGAGGCCCTTCTTCAGCAGAGATGTGAGGAAGCTCCCCAGCTCCTCGTCCTAGGGCAGAGGCAAAAGCATTGTGGGTGGTGCAGGACAGGGAGGAATGTTGATACCTGTGTTGACCGCGGTGGGGTGGGGGTCACCCCTTACCTGGTAGGTCCAGGAGACCAGCAGCACCTTGGTGCCTGGGTCCTCAGAAGGGGCGGCGGCCTGGAGGAGGACGGACTCCACAGTCACAGAGCCGTCTGGGAGGTGCTGCACACAGTGGTCCTTCAGGACGCTGTGGGGAGGCTCGGTGAG	1052	+
chr1	1247593	1247862	GCCGGGCGCCCACCTCTTGAGGTGGCTGTAGACGCGCAATGCCGTCTCCTGCTCCTTGCGTGTGTCATGCAGGTGCACGCGGCAGGTGAAGCGCAGCTGGTGCTCAGCCAGACCCAGCTCTTTGAGGGCTTGCTCTGAGGACACCAGCCGGAAGTTCTGTGGGGCAGGGACAGGTCAGTGAGCGCAGCAGCGGCCCTCCCCCCTCCAGAGACCGTCCTGGCACTCACGCTGTCCTTCATGATCAGGGTGCCGTGCAGGAGCCGAGGCTTC	1013	+
chr1	1247878	1247930	AGCCCTGCGGAGGAGGTGGCAGGAGCCATCAATGTGAGGGCCGCTCCCAGCCG	72	+
chr1	1247931	1248003	CCTGCCCCGAGCACCCTGCCCTGCCCTGCCCAGCCCGCATACCCTGCGCCATCTCCCGCTTCAGCAGCCCCAG	68	+
chr1	1248004	1248095	CGAGATGCCTACGGGGATGCTGGGGCTTGTGGGCAGCGTCACCGTCTCGCCATTGGCCGGCATGTAGCAGTTGACCCCTGGACCCCGGGGGA	617	+
chr1	1248108	1248357	AGCCCAGGCTGCCCGTGCTGACCCGAGGTGGGCCCCACGCCGCCCGCCCGGCTGCCTACGGAGCTCCTGCTCGATCTTCTGCTTCAGGAACTCCATCTTCTTGGCCTCGCCATGCACCAGCAGCACGCTCTCCGGCTCTGCCTGGCCCACCAGCTGCATGATGCCCTTGGCGTCCGCGTGTGCGCTGAATGACATGTACTCCACCTGCATCTTGACCTCCAGCTACAGAGGCCACGGGGCGTGGACAGTG	528	+
chr1	1248359	1248969	TTACCACCAGGAGGTGCCCCTCGGCCCTGCCAGCCCAGTGCGGGGTCGAGACTCACCACCTGCCGCCCCTCCATCTCGAGCTTCCGCTGCCCGCTGAGGATCTTGTGGCCGACGGTGCCCTGCACGCAGTAGCCGGGCATGATGACCTGGGGGCAGGCACAGAGCTCACAGCCAGGGAACTCCAGCCTTGGCACCTCAAGGCCTTGCCCGGGATGCCCCCGCCTGAACCCCTGGAAGCTGTTTCCACCTGCCAGCGGCGCCCGACCAAGCCTAGCTGCAGACTCCAAAGGGCTCAGGTTTTGGCACAAGACTGTCCAGGGCTGGGCTGGGGCTGTTCTGCCCGAGGTGGACAAGCTGTGTCACAGAGACTGAGCAGCTCCAGGCGGACATCGCCCCCGT…	1269	+
chr1	1248980	1249010	ACACACAGGGCCAGGTGGGGGGTCAGGGCAG	54	+
chr1	1249014	1249186	ATGCCCCCACCCCCACTGCAGGCCCAAGCCCAGACACCTGCGGAAGACAGGAGACCGACGGGTGTGGATGTGCTGGCCGGCCCTGCCGCGGGCCTCACCATCGGTCCTGGGTTGTCAGCAAAAGCCCGGTCGAAGGCCTTGATGTGCTTGAACTCAAACATGTTCCTCTGCAC	233	+
chr1	1249192	1249320	TCTTGCGGATCTTCTGGTTGGTCCAGGGGATGAACAGCTTGTAGTAGTGGTTGGCCTTCTCGGTCAGCCCCGTGGAGAAGTAGATGGGCACCTTCAGGTTCATGCGCTCCCTGGGGACCACCGGCCCAG	239	+
chr1	1249328	1249393	AGTGGCCACAGGGGAGAATGCTGCAGGGCAGGACTCGGCCGGGTCACCCCCAACACCCGTGTCTGC	151	+
chr1	1249398	1249485	CCCACGCACGGGCCAGGTTGAGTCCAGTCGCGACCACTTGTCCCATTAAGCCCTGCAGCAGCCGGGCTCAGCGGAGAACCAGGAACCC	136	+
chr1	1249493	1249546	AGCCGCACACGGTGGCGCTGACGGGATGTCACAGGCTTCCTGGGGTCACACAGC	44	+
chr1	1249577	1249791	CAGGGCCAAGATGCCACCGCTACGCTGGACAGGGCTGCCCACCAACTGGACTGTGTTCAGGCCGGGCCAGGGGCTCCTTAAAGAGCCGTCCTGGCGGCACCTACCAGAAGGTCTCCAGGAGGATGCAGAGCTCCTGGGCGCGGCCCAGCGCGAACACAGGTATCAGCACCTGAGGGGGACACAAGGCAGGAGCCCTGGGCACATGGCCCCTCGAC	489	+
chr1	1249836	1249898	CTGCGGCCTCATAGGGACCTTAGCCTCTCATCTGCTCCCAGTCCCGTCCCAGCCGCTCTCCAG	27	+
chr1	1249905	1249970	AAGGGAGCCGTATGAGAGACAGGAGGGAGCCGCATGAGAGACAGAAGGGAGCTGCATGAGAGACAG	123	+
chr1	1249971	1250014	AAGGAGCCTGGCCAGGGCTTCGTCCGCACCTGAGGTAGGAGGGA	27	+
chr1	1250027	1250054	TAGGAAAGGGTCTCTGAGTTTTCCTCCT	8	+
chr1	1250065	1250088	CAAATCTTCTTCCCTCCCTGCCTG	16	+
chr1	1250092	1250131	ATGCAGTACCCCCCACCCTGAGACCCTGACCCATGCCAAG	42	+
chr1	1250164	1250465	CATGGCCGAGGGCCCATGTCCCCACCCCTGCTGCAGCTACCTTCCCACCACGCTCCACGGTCTCGTGGACTTTCTTCAGGAAGTCTCGCTCCCGGCAGCGCTTGGAGTCACGGATGGTCGTGGCGTACGTGGACTCTGTGATGAGCAGGTTGGGGCGGCACTTGTCAATCCAGGCAGCTCTGGAACACGGGGGTGGGGGTGTGAGCCACGATGCACTGTCCCCACGGTTGCAGGGCTGGGTGTGACAAGCTGGACCCCAGTACCACGCCCAGCCGCCTTCCTAGGTCACTCTGGCTGGAAAG	557	+
chr1	1250478	1250505	AAATGCTGTGGGCAGCACACTTGGGAAG	38	+
chr1	1250573	1250647	ACTTGGGAAGAGAGAGAAGGAGGGACAGAGGCCCCTGCCTGGACCCTGTGCCTTCGCGCATTTGGGCCCAGAACG	123	+
chr1	1250648	1250726	AAGGGGGCTCTCCAGGCCGCACAGGACATGGGAGACACTGCCAGGCTGGCCACTCAAGGGCTGGCACCCTGACACCTGC	133	+
chr1	1250732	1250759	TCCTGAGCTCCAGGGGGGCCCACGGGAC	22	+
chr1	1250781	1250809	TACCCTAAGTGTCGGTCTGGGGTCATGTT	41	+
chr1	1250813	1250858	ATCACCCTGGTGAACGATCAAGGATGCCATGAGGAGGGTGCCTCCC	47	+
chr1	1250887	1250927	CCCTTCCACTGACCGTGTAGACCACAGACTCTGAGCCCACT	32	+
chr1	1250931	1251051	ATCTGGAACATGGCTGCCCCCAGCACGTGGCCTGCATAGTAGGCCTTGATCTCCAGCTCATCATCTACCTGTGGAGGACAGGGCTGCGCTCAGGCTGTGTCCTCACAGCAGAGGGGCGGGG	115	+
chr1	1251238	1251323	CGAGGGCACTGCACTGAGCTTTTCAGTCCCTGTTGCTCACACACAGCATCCAGTTCACAAGGGACGGGCAACGTGGACAAAGAACG	183	+
chr1	1251347	1251394	AGGGACCTGAAATTGGAGTTTCCAGCGTGGACTTTGAATACATGACAG	40	+
chr1	1251413	1251456	AATGTTGGCGGCCAGGCCTAAGGTGGATCCCTTGGGGTCAGGAA	28	+
chr1	1251510	1251538	AAGTAAGCCAGGTGTGGAAGTGCGTGCCT	25	+
chr1	1251627	1251665	ACTCTAGCCTGGGCAATGGGGCGGGACTCCATCTCGGTA	92	+
chr1	1251681	1251709	ATACTGGGCTGGGCACAGTGGCTCACACC	17	+
chr1	1251862	1251894	AGTAGGCTAAGGCAGAATTACTTGAACCCGGGA	6	+
chr1	1252339	1252364	TGGGGCTGTCACCCAGGCTGCAGTGG	4	+
chr1	1252691	1252724	TTGAACCCAGAAGGCGGAGGTTCAAGGTGAGCTG	10	+
chr1	1252914	1252957	TTTCAAGAGGTTGAACGTCAGGCTCTCGGGGTCCCTGGAGGAGC	27	+
chr1	1253086	1253122	AGGCTCCTGCTCAGACCCTACGGCTGCCCATGCCCAG	13	+
chr1	1253252	1253284	TTTTTGAGCCGGAGTCTCGCGTCTCGCTCTGTC	10	+
chr1	1253571	1253598	AATTCAGCACCAGCAGACCCACACTCAT	11	+
chr1	1254408	1254428	TGCCGCTCGGACAGAGCCTGG	5	+
chr1	1254770	1254796	ACGGCGATCTTGCGGTAGTCCTCCAGC	7	+
chr1	1255196	1255232	TCAGGCAGTCAGGACAGGCTGAGTGGAGCTGCAGGTG	7	+
chr1	1255507	1255543	CTGGGGTCAGGGCAGACTCGGGACTCTGGAATCGCCA	7	+
chr1	1255916	1255931	AGGATGTGGGGGTTTC	3	+
chr1	1256330	1256346	ATGGCCGGCTCTCCCAG	3	+
chr1	1257233	1257257	TGCCTGGGCAGGAGTCTGATGGCAG	5	+
chr1	1260412	1260480	GGCCTCTCGGTGGAGCAGGGACCCGAACCGGTGCCCATCCAGTCCGGTGCCATCTGAAGCCCCCTTCCC	16	+
chr1	1260927	1260946	TGCATCTTTCTGAGGCCCAG	6	+
chr1	1260987	1261015	TCTGGGGCCTCCGCCTGGTGCCAAGCATG	6	+
chr1	1261408	1261436	TGGGTGCCTGGATGTCTGTGGATCTGTGG	11	+
chr1	1262290	1262337	AATGGATGACTCGGAGACAGGTTTCAATCTGAAAGTCGTCCTGGTCAG	28	+
chr1	1262378	1262407	GACCCCTACATTGCCAGCTGGAAGGGCCTG	10	+
chr1	1262651	1262721	ATTCATCTCCAAGGACGTGGTCTCCAAGCTGCGGATCATGGAGCGCCTCAGGGGCGGCCCGCAGAGCGAGC	135	+
chr1	1262736	1262785	CAGGCCATGGTGGCCCACGAGCTGAGCAACCGGCTGGTGGACCTGGAGCG	118	+
chr1	1262789	1262832	CTCCCACCACCCGGAGTCTGGCTGCCGGACGGTGCTGCGCCTGC	59	+
chr1	1262839	1262881	CCCTGCACTGGCTGCAGCTGTTCCTGGAGGGCCTGCGTACCAG	62	+
chr1	1262968	1263041	CCGTCACCGTGGCCTTCTGCACGCTGCCCACACGCGAGGTCTTCCTGGAGGCCATGAACGTGGGGCCCCCGGAG	81	+
chr1	1263115	1263140	CCGAGCACTCCCTGCTGGACCTGCCC	21	+
chr1	1263163	1263209	CACCGGCTTTCCTGCTGCAGATCTGGGCTGCGGTGGCCAGGGCCGTG	26	+
chr1	1263223	1263284	AGCCTTCTGGGCGCTGCGGGAACAGGAGATCCTCTGTCGCCCCTGTGAGCTGAGCTGGTTAG	164	+
chr1	1263294	1263319	ACTGTGACAGAGAAGGTGGCGACCAG	23	+
chr1	1263364	1263383	CCACGGCTCCCCCTCGGCCT	6	+
chr1	1263470	1263617	AAGGTCGCCACCCCCTAGCCTGTGGGGTGCATCTGCGAACCAGGGTGAAGTCACAGGTCCCGGGGTGTGGAGGCTCCATCCTTTCTCCTTTCTGCCAGCCGATGTGTCCTCATCTCAGGCCCGTGCCTGGGACCCCGTGTCTGCCCAG	84	+
chr1	1263619	1263646	TGGGCAGCCTTGAGCCCAGGGGACTCAG	13	+
chr1	1263679	1263720	AACAGCAGTCTGGGCACTGTGGGGCTCTCCCCGCCTCTCCTG	47	+
chr1	1263726	1263835	TTTGCCCCTCAGCGTGCCAGGCAGACTGGGGGCAGGACAGCCGGAAGCTGAGACCAAGGCTCCTCACAGAAGGGCCCAGGAAGTCCCCGCCCTTGGGACAGCCTCCTCCG	55	+
chr1	1263919	1263958	CCCAAGGCCCCCAGGAGCTGGGACTCTGCTACACCCAGTG	29	+
chr1	1263959	1263985	AAATGCTGTGTCCCTTCTCCCCCGTGC	13	+
chr1	1263989	1264074	TTGATGCCCCCTCCCCACAGTGCTCAGGAGACCCGTGGGGCACGGAACAGGAGGGTCTGGACCCTGTGGCCCAGCCAAAGGCTACC	47	+
chr1	1264091	1264144	CCCAGCCACCATCCAGTGCCTGGGGCCTGGCCACTGGCTCTTCACAGTGGACCC	20	+
chr1	1264233	1264257	TTAATAAATCACACAGCCTCCCAGG	4	+
chr1	1264563	1264592	GCTGGGTTGGGAGGACGGTTGGGAGGGCAG	5	+
chr1	1264670	1264757	ACAGTGGCCTGGACAGAAAGGGGATGCAATTCAGCAGAGTCTTCCTGGATGTCACCCCCACCTCAGGGTCTGTGGGAGCTGCATATGG	31	+
chr1	1264783	1264799	TATGGGCCGGGAGAACT	5	+
chr1	1264903	1264931	TTTGCGTGTGCCGCACGTGTGCCGTTTGC	5	+
chr1	1264991	1265021	TTGCATGTGCCATGCGTGTTGGCCGTGAGCG	9	+
chr1	1265024	1265052	TGCTGTTTTCGTGTATGTGCCATGCACGT	11	+
chr1	1265058	1265079	CTGCGTGTTGGCCGTGCACGTG	6	+
chr1	1265108	1265162	TGCCGTGTGTGCTGTGAGCGTATGCTGTGCGCATGTGCGTGCCATGTGCTTTGCG	26	+
chr1	1265214	1265241	TTTGCGTGCGATGCGCGTGTGCCACACG	9	+
chr1	1265439	1265462	TGCATGTATGCTGTGCACGTGTGG	15	+
chr1	1265519	1265573	TCCCATGCACGTGTGCCGTGCATGTGCCATTCGCGTGTACCATGCGCATGTGCCG	12	+
chr1	1265575	1265602	TTGTGTGTGTGCCGCATTCCTGTGCTCG	14	+
chr1	1265639	1265668	CTCAGCATGTGCCATATGCATGTGCGGTGG	12	+
chr1	1266273	1266301	CTCCCGGGGCTGGGTAGGAGGCATTTCTG	14	+
chr1	1266483	1266512	CAGAGCCTGCCTGCCGGTCAACGCTGGCCA	16	+
chr1	1267587	1267604	TTCTCGGCCCTGGCCGCG	9	+
chr1	1267639	1267686	TGCCGCTGCCCCGTGCCGATGACTCGCGGCTGGGGAAGGTGCAGGACG	18	+
chr1	1267829	1267862	TGACCTGGTCATGGGGCTGCCCGGCATGGCCCAG	9	+
chr1	1269063	1269091	ATCGGGACAGCCCACTGGTTCAGGCCTCG	7	+
chr1	1269255	1269275	AGATCTTCGTGGAGTCAGAAC	8	+
chr1	1269304	1269333	TGGCTGCCTGCGGGGGCCCTGGGCCTGGCT	6	+
chr1	1269402	1269450	AGGTGGTGACGGACTGGCACATGCTGCCCACGGAGGCGCTGGTGCACTG	21	+
chr1	1269673	1269714	CGCCCTCCTGCTCTGTGTCCTGGGCATCCTGGCTGCCTTCCA	8	+
chr1	1277033	1277066	ACACTCCCACACACCTGCTCGTGCTGCCATCCTC	9	+
chr1	1286901	1286939	TCTATCGGGCCCTGACCGTGCTGGGGGCTGCACCGGCTC	28	+
chr1	1286975	1286992	ACGGTCAGCTTGGGCCTG	8	+
chr1	1287038	1287065	TTTGCTCAGCCAAGCCCGGACAGCTTAG	33	+
chr1	1287264	1287295	ATGTGGTCCAGCTGGGGCCCTGACAGGTGTGG	12	+
chr1	1287307	1287342	GCCAGAGGTAACCGGGCTGGGAGGGGGGTGCATCTT	30	+
chr1	1287455	1287477	ATGGGGTTGGGTGGTGACGCCAG	14	+
chr1	1287600	1287613	ATGCCTGAGCGGGA	9	+
chr1	1287652	1287692	ACTCTTGGAACCACCCTGCTGTCCCGGGCTGTCTCTGCTGG	19	+
chr1	1287847	1287873	CCTCAAGGGAATCTGAACTCCTCCACG	15	+
chr1	1288248	1288276	AAGGGAGGGGTGTCAGGGTCAGAAGTCAC	12	+
chr1	1288297	1288334	AGGTGGCTGAGAGCAAGGCTAGGGTAGGGATGGGGCAG	12	+
chr1	1288427	1288469	ATGGTGCCTGGAGTCCCACATGGTGGTACAGGTGGGGGAGCTC	11	+
chr1	1288496	1288522	AGTGGGACTCCTGCCGAGGCTGACCCC	15	+
chr1	1288546	1288565	ATGGGAGTGTCCTCCTCCAG	4	+
chr1	1288604	1288632	AGTGGGACTCCTGCCCTGAGGCTGACCCC	8	+
chr1	1288635	1288662	TTTTGGGGCTGCCAGGTTCTGATGGGAG	35	+
chr1	1288735	1288762	TGGGATTTTGGTTGTGCCAGGGGTGGGC	5	+
chr1	1288847	1288871	CATACGCCCAGGCCAAATTCCAGGA	11	+
chr1	1288994	1289013	TTCTCCTTCCGGAACCCTGG	9	+
chr1	1289033	1289055	GTTGGCGGCTGTCCTCCACCCTC	9	+
chr1	1289082	1289127	CCCCCCGCAGGACTCCCCAGGGATTTCTGAGCCTGAGGTGGCAGGG	14	+
chr1	1289129	1289150	CCCCGGGCCTGGCTGGTGCCTG	5	+
chr1	1289167	1289199	GTGAGGTGGAATGGGGACAGGCAGGGCTCTGAG	11	+
chr1	1289233	1289273	TCTAGGTCGATGTACTTGGCAGGCAGGGGGCTGTGGGCCAG	21	+
chr1	1289385	1289399	CCCTCGTGTCCCAGC	3	+
chr1	1289485	1289511	TCCTGGATGGCGAGGGTGGGAGGAGGT	9	+
chr1	1289826	1289857	AAGTGGGCTCGGCTCTCGGGGACGATGACATT	54	+
chr1	1289859	1289901	ATGACGTTGTGGCCGCGCGCCAGTGTGGGGTCTGCGGGGAACG	15	+
chr1	1290033	1290075	TTCCCGGGTCCCAGGGAGGCCTCCTTCACCTGGGCCTGGGGCG	36	+
chr1	1290127	1290149	TGGGGTTCGGCGACCGTCAGGTG	8	+
chr1	1290180	1290198	ATGGTGGTGCAGGTGGCAG	20	+
chr1	1290203	1290244	AGGTGCCCTCGTCGGCGACCTCCAGCGGCTCGATACGCAGTG	13	+
chr1	1290635	1290695	ACCTCCAGGCGGACGGCCAGGCTCTCGTAGAGGTGGCAGTAGTGATGGTGCAGGTTGCAGG	26	+
chr1	1290988	1291032	AGCACGCGCTGGCGGTCGTGCAGCCGGTCCTGGGTCCACACCATG	10	+
chr1	1291088	1291112	ACTCGGACACCACGGAGCTGCCAGC	11	+
chr1	1291378	1291413	TCAGTGGGGGAGGGGCGGGCTCTGAGGACCCTGGTG	81	+
chr1	1291450	1291475	AGGACTCTGGCGGGGTTGGGGGCATC	13	+
chr1	1292265	1292295	TTGGATGGCACCTGCCCTTGAGTGGGGAAGC	7	+
chr1	1292652	1292678	AATCTAGGCTGGACTTTCTCTGACCGG	10	+
chr1	1292810	1292831	TGGACTGTGCAGCTGCACCACG	7	+
chr1	1293983	1294035	TCACGGAGGCCTGGGCCTGTCTACGGTCTGGGGACCGCCCCCTCTGGCTCCTG	14	+
chr1	1294194	1294232	ATCGTGTCTCACGTCTAGGAGCCTCCCGGGCCTGTGGTG	19	+
chr1	1294878	1294911	TTCCGCCCGCCCACTTGGAGTGAGCTCTCCTTAC	7	+
chr1	1295830	1295857	TGTGCCTCTTCTGCACCTTCCTGGGCTG	15	+
chr1	1295925	1295950	CCTGGCCTGGCATTTTTCTCCCTCTG	13	+
chr1	1296108	1296135	ATCTTGGCTGCCATTCCTGGTGACTCGG	10	+
chr1	1297082	1297101	TTTTCCCTGCGTGGGGCTGG	5	+
chr1	1297185	1297203	CTCGCTGTGGGGAGGGACG	5	+
chr1	1334946	1334969	CGGAGGCGCGGGTGCCGTGCTGAG	10	+
chr1	1334975	1335111	CTGCCTGTGCGCCCCGAGCGGGGCTGGGACTCTTCCAAGATGCCCACGTTCGCACAGAGACCCCGGATCGCGGAAGCTCGCGTCTCGAAAGGCCTGTGGGTCAAGGGGGGCCATCTCGGTGGGATCTGGGGCGGGAC	158	+
chr1	1335153	1335182	GCTCCGCTCGGCCTCCCCCTGGATGAGACG	12	+
chr1	1335185	1335288	CATGCCCGGTGTCCCCCGGCCGCCGTCGGCGTCGTGTCTTCAGTCCTTATCGACTCCAGACTTTGGGGATGCGTATTAACGCCAGACTCCTGCAAAGTCTTGCC	86	+
chr1	1335384	1335435	AGTACCTCAAGGTTCAGGCCCACGGAAGGAGTCGGGGGAGCGAGGCCCGGTG	17	+
chr1	1335440	1335476	ACGTGTGAAGGAGCTTGGACAGGACCTCACAAACGCC	55	+
chr1	1335512	1335633	TCTTGACATCGCTGATCCTCCCGCAGGCGGTCTCACGCCCTGCCCGTCCTGGGTTCACGGTTTTTCATCACCTGCGGCTGTCCTGCGATCGACCACAGCTGTGCAGGAGGGGCAGGAGGTAT	165	+
chr1	1335637	1335675	TTGCTGCAGTTACCGGAACCTTTGCCAGGACTAGTACAG	55	+
chr1	1335984	1336269	GGCTGGTAGCTCAGGGATGTCTCGTCTGTGAGTTACAGCTGCACGCTCTCCAGGAAAGAAGGAATTTCCTCTTCTCTGGAAACCCCACCACACAGCTGGTTTCTCATTGGTGCTGCTTGCCCATTCCCTGAGCTGTGACTGCCAGAGGAGTGGGAGGTTGGTGGTGCCTCCAGCCCATCAGGGGCAGGCCCTGGGACCGCCTGGGAACAGGAGGACTATGGCACAAACCGAGTGAGTGATGGGAGCAACCCGCAGGGCTCTGCCACATCCCTGTCTTCCTTCACTG	683	+
chr1	1336292	1336444	CTTTGCCACAACACAGGAGCACGCACCGAATGTGGCCGCCCAGGGCTCTGTCCTTGACCCTGTTGTCCAGGACTGTTTACCAAGGGCTGACAGGCACTGAGTGCCCCGTGCACCTGGCCAGACACTGCACTCATGCAGCGGAAAGGACAGTGA	543	+
chr1	1336450	1336704	ACTTTGTCCCTGGCCTCCAAAGGCTTAGGGCGTAGTGGCTGTCATGAGGCACAGTGACAAGGGCCAGGAGGGGGACCTCTTAGGGGGCCATGCAGTGATGGAAGCCAGAAGGAATGAAGGCCTGCAGTGAGGATGGAGTGGTCGGCCTGAAGCCATCTCTAGCAAGTGGTCAGGACGCTGATTGTTCTGCGCAGGTTGGAGGTAGGTGGTGAGTCTGAGAAAGGGGCCGGAAAGACTCCCCAGCAACTGCTGGCA	1047	+
chr1	1336706	1336772	AGGGTGAAGGGCACGTTCCCACAGGATTCAAGCCAGCTGCCTTTGGAGGGGAGACGGGCACTCAGTT	150	+
chr1	1336810	1336866	TTGCGGCAAGGGTCTGCGCACTGCTGTGTAAATGTAGGGGCATCGGGGGGCAGAAAG	91	+
chr1	1336877	1337223	AAGTGTGCATCACCCTTGGGGTTAAGGGACAGTTGTCTGCTAGGTGTTGCTTCCTGGAGATGGCTGAAAAGCCAGTCCAGTCTGCAGGGACCAGGCCACCACCCACCTGATGTGGGAGCATTTCCCCCAATCCCTGCTGGGCTGCTGAATCTGGGGGACATAGGGAAGCTGAGGCTGGTGTTCTGAGTAGTGGCAGAGCTGAGCCACAGGGCATGTCTGAGGTCAGCCCCGAGCAAAATGGAATAGGGACTCAGGGTGGGTCAGGTAACTGGAAAGCGGGCACTGTGCACGCAGCCCTTGAGGGGAGCCAGGGTGGGTGGGGATCCCCCACTGTGTGCAGAAGGCAG	1020	+
chr1	1337224	1337271	CAGCCTTGGAAGCAGGGTGTGCTCCTCGGTGTGGTCGCTCGATACCAG	265	+
chr1	1337317	1337350	AAACATGGACATCATCTGTGAGGCTCTGTCCCAG	98	+
chr1	1337351	1337376	AGAGACAGGGCCATCCCTCATGTCTG	32	+
chr1	1337456	1337485	ACAGTCCTCAGTGGTACTGCACCACTCTGG	14	+
chr1	1337593	1337631	ATGGCCAGATCCGCTAGGACTTTCCTGTTGAGCTCCACC	28	+
chr1	1337733	1337756	ACTCGCCTGGGGGGAGGGAAGGCC	18	+
chr1	1337866	1337880	ACTCCAGTCCTGATG	3	+
chr1	1338044	1338064	AGGGGGGCCGTCTCTTTGAGC	13	+
chr1	1338130	1338163	AGGCAGGCAGGTCACCTGAGGTCGGAAGTTCGAG	7	+
chr1	1341923	1341954	TAGCCCTGGAGGGTTGGCAAGGGGCTGGGTTG	11	+
chr1	1342313	1342378	GTATCGGGCTTTGGTGCATTTCACAAAGGCTCGAATCACGGTTCTGACCGCCAACCTGTAGCAGCG	220	+
chr1	1342379	1342410	ATTTTTCCTTCCCCGGAAGTGCTGGGACAGAA	47	+
chr1	1342438	1342475	CCCGCGCCGGCCGCCCCTTGGCCCGCGGGATACCCCGG	21	+
chr1	1342501	1342523	CGGCACTCACCCTGGCGTGCTTC	6	+
chr1	1342545	1342574	TAGCGGTCGGTGACGCGATTCCGCAGCCAG	33	+
chr1	1342636	1342659	ACGCGCAGCGCCGCTGCCATCTTG	10	+
chr1	1342670	1342699	AAATGGTGGTCACGAGCGCTTCCGGGTCAG	8	+
chr1	1342723	1342786	AGGTCGTCTCCCGTCAGCCCGCGGGTGCCCAGTTGTGCTCCTGAACTCGCGGTGGTGGTGCGTG	26	+
chr1	1342787	1342820	TTGGGGAGCGGATGTGGGGCCGCGGCGGGGACTG	22	+
chr1	1342853	1342872	TTCGCGGACGATGGATAAAC	13	+
chr1	1342916	1342937	CTGTGGCTCCGAGGGCACCGTG	9	+
chr1	1342970	1343003	CCGGGGAGCTCGGGTGCGGCGCGGGCGGGGAGGG	13	+
chr1	1343033	1343069	TTCAGGAACCGAGGTGGAGATGGTCGCATCGGTGTGA	41	+
chr1	1343113	1343145	ATTTTGAGACGGGGTCTCGCCCGGTCGCCCTGG	28	+
chr1	1343147	1343193	TGGGGTGCAGCGGCCCGACCTCGGCTCGCCGCGGCCTCTGCCTTCCT	20	+
chr1	1343239	1343321	TTGTGTTTTTTGTAGAGGGGGCGTCTTCCCGCGTTGGCCAGGCTGTTCTCGGACTGCTGGCTTCTGCTGGGATTACAGGCCTG	29	+
chr1	1343366	1343426	ATGTGATCGCTGTGGTGCTGATGCCTGTAATCCCAGCACTTTCGGAGGCCGAGGGGGGAGG	30	+
chr1	1343564	1343638	GAGGCTCGCCTGAGCTCTGGAGGTGGAGGCTGCAGTGAGCTCAGATTGCACCACCGCACAACAGCCTGGGCAGCG	26	+
chr1	1345060	1345121	ATTACAGACACAACTGGCCTACCTGCAGGATTTTCAGTTTATGGACATGACTGACTGGAGAC	25	+
chr1	1345155	1345194	ACTCGCATTTCCTGAGCGATGGGGACACTCACTGTGGGGA	116	+
chr1	1345343	1345362	TGTGCTACGTCCACTCAGGG	6	+
chr1	1345760	1345802	ACCGCCTTAGGGCTGGAGGTGGGACCCGCGGGCAGCAATACTG	57	+
chr1	1345924	1345958	ATTGTCTTGTGACCGTGACACATCCCCCTCTTTGA	11	+
chr1	1346922	1346940	CATCTGGCCTTGGTGCATG	10	+
chr1	1350161	1350181	CTTCGGCTGTACGTGGACCAG	13	+
chr1	1371114	1371140	CGTCCCTCGCGCGCGATGCTCCCCTGG	6	+
chr1	1372329	1372355	AGGGGACCTGATGTTCCTGCTGGACAG	10	+
chr1	1372457	1372528	TGGTGCACGTGGGCAGTCGGCCATACACCGAGTTCCCCTTCGGCCAGCACAGCTCGGGTGAGGCTGCCCAGG	29	+
chr1	1372532	1372584	CGGTGCGTGCTTCTGCCCAGCGCATGGGTGACACCCACACTGGCCTGGCGCTG	15	+
chr1	1372664	1372696	ATGGCGGCTCCAGCGACCCTGTGGGCCCCCCCA	18	+
chr1	1372807	1372864	TTTGTGGACGTGGATGACCTGCACATCATTGTCCAAGAGCTGAGGGGCTCCATTCTCG	31	+
chr1	1374611	1374663	TGCCAGGGAACGCCACGGACTGGATCTGGGCCGGCCTCGACCCGGACACGGAC	22	+
chr1	1374680	1374705	TGCCTGAGTCCAACGTGCGCCTCCTG	4	+
chr1	1374815	1374881	CCCCAGAGGAGGCCGGGCCAGAGCGCATCGTCATCTCCCACGCCCGGCCGCGCAGCCTCCGCGTGAG	24	+
chr1	1374895	1374922	CTGGGCTCAGCCGCGGCGCTCGGCTACC	7	+
chr1	1375256	1375283	ACGGGTGCAGGCCCGGCCTTTCCCCACG	9	+
chr1	1375411	1375437	CCGGGCGTCGTGTGGGTCCGTGGGTGA	12	+
chr1	1375439	1375494	AATTGAGAGCGTCAGACCCAGGACTGTTCAGGGAGGAGCCCCGGTCAGACTCCCAC	26	+
chr1	1375531	1375561	TGGGGCGGGCAGCTTGGGTCCTGGACGTTGA	13	+
chr1	1375783	1375811	AGCTGGGCATTCAGGACCTTGAGGACACG	8	+
chr1	1375884	1375907	CACTTCCCAGGGGCCGCAGGGACG	10	+
chr1	1377167	1377197	TTCCTGGTGGCCTCAGTGGCTTCTGTGGACG	5	+
chr1	1391246	1391266	CACATCCTGCTGTACGGGCCA	31	+
chr1	1407192	1407217	GCTGCTCCCAGCCGCGCCCGAGTCAG	19	+
chr1	1407252	1407300	CGGCGGTGCGAGCATGTCGTGGCTCTTCGGCGTTAACAAGGGCCCCAAG	43	+
chr1	1407353	1407399	AGGGCGGCGGGGACCGCGGTTTGGGAGACCGGCCGGCGCCCAAGGAC	23	+
chr1	1407615	1407635	TCTCGCGTGCCGGGAGGATCG	6	+
chr1	1408243	1408277	TCGCCCTGTCGCCGAGGCTGGAGTGCAGTGGTGCG	10	+
chr1	1408278	1408306	ATTTCGGCTCCCTGCAACCTCCGCCTCCG	7	+
chr1	1409327	1409353	TGAGGTTTCTGGCCCCGGCTGGGTCTC	5	+
chr1	1412643	1412694	TGCGCCCGCAGGTTACGCCAAGGAGGCCCTGAATCTGGCGCAGATGCAGGAG	39	+
chr1	1413667	1413695	GCGCCCGGCCCACTCAGCAGGATTCCTAG	15	+
chr1	1413696	1413757	AATGGGCACGAGCTCTGCCCTCATCACAGTCCAAAAGTGAGCACCTGCCTGGAGCTGCCCAG	37	+
chr1	1413758	1413784	AAACAGCCTTGTGGGGTGGGGTTGGTG	18	+
chr1	1413786	1413841	CTGACCTCCCTCCCCGGGGGCCTTCGCAGGCTTCTCTGCTGGTGCTTCTGTGCCTG	16	+
chr1	1413863	1413960	CCTGATCCTGGGTGCAGATGCAGCTGGAAGCCCTGAACCTGCTGCACACACTAGTCTGGGCACGGAGTCTCTGCCGTGCCGGAGCTGTGCAGACACAG	106	+
chr1	1417553	1417590	AATGAGATGCTGCGAGTGGAGACCGAGGCCCGGGCGCG	64	+
chr1	1417631	1417673	CAGATCCGCCTGAAGGCGTCCGAGCACCGTCAGACCGTCTTGG	154	+
chr1	1420445	1420484	CGACAGCCGTCACTGGCCGCTTCATCGAGGCTCGGCTGGG	32	+
chr1	1420501	1420549	AGGGAGACGTCCCGCATCACGGTGCTGGAGGCGCTGCGGCACCCCATCC	124	+
chr1	1421565	1421603	CACATCCTGCTGTATGGGCCACCAGGCACCGGGAAGACG	114	+
chr1	1424595	1424649	CAAGGACCTCAGAGCCACACTGAACGCCTTCCTGTACCACATGGGCCAACACAGC	100	+
chr1	1425637	1425770	ATTCATGCTGGTCCTGGCCAGCAATCTGCCTGAGCAGTTCGACTGTGCCATCAACAGCCGCATTGACGTGATGGTCCACTTCGACCTGCCGCAGCAGGAGGAGCGGGAGCGCCTGGTGAGACTGCATTTTGACA	390	+
chr1	1426203	1426225	AGTCGGGCCACTCCACGCAGCAG	7	+
chr1	1429246	1429268	ATATTGGCCTGCCATTTCTCTTG	8	+
chr1	1430016	1430050	TTCTGTCATGGTGACAGTGTTGTGGGAGGATGGTG	4	+
chr1	1430297	1430325	CAGAAGGGCTGCTGCACCTGAGGTGCCTA	22	+
chr1	1430862	1430947	TAGGCCACGGCATATGCCTCCAAGGACGGGGTCCTCACTGAGGCCATGATGGACGCCTGTGTGCAAGATGCTGTCCAGCAGTACCG	99	+
chr1	1430952	1430994	AAGATGCGCTGGCTGAAGGCGGAGGGGCCTGGGCGCGGGGTCG	100	+
chr1	1430995	1431128	AGCACCCCCTATCCGGAGTCCAAGGCGAGACCCTCACCTCATGGAGCCTGGCCACGGACCCCTCCTACCCCTGCCTTGCCGGCCCCTGCACATTTAGGATATGCTCCTGGATGGGGACTGGGCTGTGCCCAGGG	1409	+
chr1	1431133	1431182	TGTCCCCCAGGATGTCTTGTGGTGGCGGTCGGCCGTTCTGCCCCCCAGGG	101	+
chr1	1431323	1431379	AGGGTGGGTGCTGGCTGAGCCCCTGGGGCAGAAGGAGTGGGGCAGGCGGGGTCTTTG	31	+
chr1	1431394	1431491	AGCAGAGCCAGGTGAGGGGGGGCCTGCCAGGACTAGACAGAAGTGGGGCGGCCTGAACCCTGCTTCCAGCCATGGCCAGGGGCCACGGAACCCGGCAG	182	+
chr1	1431520	1431554	CCGGTCCAAGCCTGTGGCTGGAGCTGGTGTGTGTT	123	+
chr1	1431667	1431689	GCAGAGGCTGGAGCTTTCTGGAG	7	+
chr1	1439269	1439294	TTGTCCGGAGGATGGGGATCTTCTTG	13	+
chr1	1440196	1440208	GAGAGTGACTGAG	4	+
chr1	1440431	1440472	ATAAAAGACAGCTGGGCCCGGGGAACCACTGCCACCTAGACG	14	+
chr1	1442802	1442833	AGAGGGTCATGTGGTTTCCTTCTTCCACTCTG	4	+
chr1	1443029	1443056	TTTTTCTTGTGGCATCTTCATCTGGGTT	5	+
chr1	1443059	1443082	ATATCAGGGTACTGCTGGCTTCCT	10	+
chr1	1443116	1443142	AGGAGTTTGAGGAGTGCTCTGATTCTT	11	+
chr1	1443253	1443286	CTCCCGGGCCTGGGGCCTCGCCACGTGGTGAACG	6	+
chr1	1443661	1443688	TGGCTCTTGGCGAGGGATGGGCGCTGGC	6	+
chr1	1443983	1444008	AGGATGGAGAGTGACCTGTCTGGCAG	10	+
chr1	1444681	1444702	TGGCTGAAGAGGGGGAGGCCTG	10	+
chr1	1447127	1447155	CCGCCTCGGGTGAGGTTCCCGCGAGACTC	3	+
chr1	1447444	1447463	CTATGGCGTCACTGTCCTCG	6	+
chr1	1447552	1447609	ACCACCGGCTCGCGGCGCGTGGAGGCTGCTCCCAGCCGCGCGCGAGTCAGACTCGGGT	38	+
chr1	1447648	1447673	CATGTCGTGGCTCTTCGGCATTAACA	17	+
chr1	1447737	1447777	AGGGCGGCGGGGACCGCGGGTTGGGAGACCGGCCGGCGCCC	36	+
chr1	1450522	1450553	ATCTGGGTTCACTGCAGCCTCTGTCTCCGGGG	4	+
chr1	1451393	1451438	TTATGCCAAGGACGCCCTGAATCTGGCACAGATGCAGGAGCAGACG	95	+
chr1	1455562	1455593	ATGCTGCGAGTGGAGGCCGAGGCCCGGGCGCG	20	+
chr1	1455646	1455681	AAGGCGGCCGAGCACCGTCAGACCGTCTTGGAGTCC	68	+
chr1	1455949	1455997	GGAAGGATTCCGTGCCTTTGTGACAGACTGGGACAAAGTGACAGCCACG	290	+
chr1	1458124	1458213	GTGGCTGGGCTGACGCTGCTGGCTGTTGGGGTCTACTCAGCCAAGAATGCCACGCTTGTCGCCGGCCGCTTCATCGAGGCTCGGCTGGGG	552	+
chr1	1458904	1458946	TCCTCAGTCGACCCCAGGACGCGCTGGAGGGTGTTGTGCTCAG	85	+
chr1	1459281	1459326	CAGCCTGTACAGGAACATCCTGATGTACGGGCCACCAGGCACCGGG	49	+
chr1	1460643	1460672	CGGACGCCTTCCTTCGGAAGCGAGCCACCG	51	+
chr1	1463076	1463134	TTCATGCTGGTCCTGGCCAGCAACCAACCAGAGCAGTTCGACTGGGCCATCAATGACCG	132	+
chr1	1463135	1463208	CATCAATGAGATGGTCCACTTCGACCTGCCAGGGCAGGAGGAACGGGAGCGCCTGGTGAGAATGTATTTTGACA	125	+
chr1	1463708	1463762	CCCTGGCTGTGAGGGGAGGTGATACGGAGTGTTGCTCTGAGACCCCCGTGTCGGG	37	+
chr1	1463786	1463806	AGACCCCCGTGTCGGGACTGG	8	+
chr1	1463837	1463859	CTTCTGGCCTGGCCTCCCTCCAG	6	+
chr1	1463886	1463905	TGGTGTGGGGCACGGCTCTT	8	+
chr1	1464047	1464081	CTGCTCCACTTCTTGGCGTCCCCCGGGCCCCGGTT	19	+
chr1	1464236	1464290	TGGCTGCTCGTAGCCCTGGCACCATGACTTGGCTTCTGTGGCCTCCAGGCAGACG	19	+
chr1	1464301	1464325	AAGTCGGGGCTCCGCCACTGCCAGC	13	+
chr1	1464358	1464382	AGCAGCTGTGGGCAGGGCTGGTGTG	16	+
chr1	1464431	1464476	TCCGGGCCTGGCCTGCAGCAGGGAGGATGTGGAGCTGGGCTGTCAG	25	+
chr1	1464509	1464539	CGTGGGTGTCGGCCTCGCTGCCTGTCTTCCG	9	+
chr1	1464554	1464585	TTGTGGGAGCTGCTGCCTTGGCCGGCCCACTT	4	+
chr1	1464800	1464824	TCACGCGGGAGCTTCTGTTGAGGGG	7	+
chr1	1465126	1465145	GGCTTGGTCCTGCTTGACAC	4	+
chr1	1465146	1465169	ATGGGTGGGAGTGGCCTCTGGTTG	13	+
chr1	1465229	1465254	CTGAGGAGCCAGGACTCACAGGAGTG	13	+
chr1	1467363	1467393	ATTTGGTCGAATGCTTTTCCTGCATCAGATG	5	+
chr1	1468413	1468443	CACCACGTGGTCATCCCCATGGCAGGTTCCG	5	+
chr1	1468686	1468706	CCCTTCGCTGGCATTGGGATG	3	+
chr1	1469396	1469435	ATGTGCTGGCTGAAGGCGGAAGGGCCTGGGCGTGGGGACG	60	+
chr1	1469438	1469491	CCCTCCCCATCCTGAGTCCACAGGGAGATCCACAGCTCACGGAGCCTGGCCGCG	63	+
chr1	1469539	1469560	CTCCTGGGTGGGGACTGGGCTG	4	+
chr1	1469576	1469619	TCCCCCAGGATGTCTTGTGGTGCGGGTCGGCCGTTCTGCCCCCC	98	+
chr1	1469720	1469761	GGAGGGTGAGGCTTTGCACCCCAGCCCCTGCCCAGGCCACTG	42	+
chr1	1469764	1469814	AGGGTGGGTGCTGGCTGAGCCCCCGGGGCAGCAGGAGCCAGGCAGGTGATG	48	+
chr1	1469837	1469870	CAGAGCCAGGTGAGGGGGCGCCTGCCAGGGCCAG	27	+
chr1	1469871	1469955	ACCCAGGTGGGGCAGCCTGAACCCTGCTTCCCCCTGTGGCCGGCATGCCCCGATCTTTCACACACTGGTGACCCTGAGAGAGGAG	487	+
chr1	1469960	1470049	GAGGGAACCTGGCGGGGGTGTCTGAGGCCGCACTGTCAGCTGGCCGGTCCAAGCCTGTGGCTGGAGCTGGGGTCTGTTTACCTAATAAAG	307	+
chr1	1475030	1475054	ACGCGTGTCGAGCCGGCGCCGGTTG	4	+
chr1	1475982	1476000	ATGCGCTCGGCTCGGCTCG	6	+
chr1	1476929	1476956	AGCACCACCAGGTCTGAGCTACTCCTCC	3	+
chr1	1477771	1477798	TGGGAGGAGCTGGGAGGAGCCTGGAGCT	14	+
chr1	1510448	1510470	TCCCCGTGGGGCCCATAGTCCTC	3	+
chr1	1527500	1527541	AAAGGAGAGAGATCTGGACACAGTGACGGTGGAGACAGGCAG	32	+
chr1	1527546	1527583	ATCACCCTGTGAGGACGGAGGCAGAGACTGGGCTGATG	28	+
chr1	1537657	1537685	GTCCCGGCGTGTCGTGGCTGCAGACCCTG	4	+
chr1	1541246	1541269	CGTGGGCTGGGCTGGGCTGGTCTG	3	+
chr1	1551280	1551322	TCGGCGCTGGGGTCGTCGTCCGGGCCGGGTGGGCTGCGGCGCG	19	+
chr1	1551333	1551361	TCTGGCCTGGCCTGGCCGCCGCTGAGCAG	6	+
chr1	1551911	1551955	AGGCCAGTCCCAAAGTTTCCAGGCATCAGGGCTGCAGCCCAGGAG	40	+
chr1	1551972	1552018	CGGGCGACTGGACGGCCGGACAGGTGAGCTCTTGATCGTCCGCGGCC	28	+
chr1	1552205	1552233	AGGATTGGGGCAGAGCGGCCGCAGCGCAG	7	+
chr1	1552379	1552433	CTGCAGGGTGCCTGTAGGTCTCCACCCAGATGGGCAGGATTGGAGGTGGCCGCAG	27	+
chr1	1552467	1552490	TGCTGGCCTCCCCGCCTCAGGGCT	4	+
chr1	1553320	1553344	ATACCCATTGTGGGGCAGCATCCTG	6	+
chr1	1553535	1553569	GGTTGGTGTGAGGGCAGGGCTAGCCTTGGACATCT	9	+
chr1	1554227	1554244	CTGGGTCCTGGCGGGGTG	6	+
chr1	1554369	1554396	GTCTTGGGTGACTGCTGGCCCTGGGGCA	8	+
chr1	1554877	1554896	CATGGCTGGAGACCCCGCTC	10	+
chr1	1554924	1554948	CCATGCTGGACAGAAGGGACTGCCT	7	+
chr1	1555253	1555280	TTGTGGGCCAGGGCTGGAGAGCTGCCTG	12	+
chr1	1555550	1555577	AATGGCATATGGCCAGCGGGTCGGGCAG	7	+
chr1	1555602	1555627	CTGGCTGTGGCTGAGAGTCTGGGCGC	11	+
chr1	1555775	1555795	TCGGTTCTGCGGCTGCCTGTG	7	+
chr1	1555850	1555888	AGTGTGATTCCAGCTGTGGCCGATTCTGGTGGGATCCTG	13	+
chr1	1555892	1555928	AGGAGGAGGTTGCGTGTGGATCTGGTGGAGGTGGACG	13	+
chr1	1556050	1556072	TAGAGGAGGCTGGAGTGGGGGAG	6	+
chr1	1556100	1556110	TTGGGTGCTCC	4	+
chr1	1557041	1557077	TCCACCCATTCCTGTGGAAGCTCTCGCGGTCCTGGGC	13	+
chr1	1557533	1557586	CCTCCTGGGACTGCCGTGTCCCCCACCTCTGCTTCAGGCAGTGTTCCTGGGCTG	11	+
chr1	1557720	1557746	TGTTCACATCCATTCTTCTTGTTAACG	6	+
chr1	1557956	1558011	TCCCTCCATCTGCTGGTGAGCTCTGGCTTGTGCTCTGTGTGGCGAGTGGGTCCCTG	20	+
chr1	1558372	1558390	CGTGTCACGGTGTCTGCTC	7	+
chr1	1558827	1558920	CCCAACATGGACCCAGACCCCCAGGCGGGCGTGCAGGTGGGCATGCGGGTGGTGCGCGGCGTGGACTGGAAGTGGGGCCAGCAGGACGGCGGCG	73	+
chr1	1558921	1558961	AGGGCGGCGTGGGCACGGTGGTGGAGCTTGGCCGCCACGGC	16	+
chr1	1558982	1559026	CACAGTGGTCGTGCAGTGGGACCAGGGCACGCGCACCAACTACCG	70	+
chr1	1559162	1559191	CACCCCAACATCATCTGTGACTGCTGCAAG	18	+
chr1	1559192	1559263	AAGCACGGGCTGCGGGGGATGCGCTGGAAGTGCCGTGTGTGCCTGGACTACGACCTCTGCACGCAGTGCTAC	166	+
chr1	1559274	1559306	AGCATGAGCTCGCCCACGCCTTCGACCGCTACG	45	+
chr1	1560002	1560031	TGGAGGATGCTGACCTGCTGGACCGGCCAT	10	+
chr1	1560045	1560070	CTGGGGCTGCGGAGCCCAGCAGGCTG	11	+
chr1	1560187	1560236	TCCCCGCCAGGGCCTCCCGAGGATCCCACTAAGGGGCATCTTCCAGGGAG	68	+
chr1	1560253	1560281	CCCCGACTGGGAGTGGGGCTCACAGGATG	13	+
chr1	1560381	1560541	GAAACCGGGCCGTGTGGTGGACATCCGTGGCTGGGATGTGGAGACAGGCCGGAGTGTGGCCAGCGTGACGTGGGCTGATGGTACCACCAATGTGTACCGTGTGGGCCACAAGGGCAAGGTGGACCTCAAGTGTGTGGGCGAGGCAGCGGGCGGCTTCTACT	341	+
chr1	1560545	1560568	AGGACCACCTCCCAAGGCTCGGTA	10	+
chr1	1560668	1560727	AAGCCGGCGGAGCTGCAGCGCAGGGTGAGTGCTGACAGCCAGCCCTTCCAGCACGGGGAC	35	+
chr1	1560743	1560764	CTGGACACTGATGTCCTGCGGG	14	+
chr1	1560770	1560808	CAGGAAGGCCACGGCGGCTGGAACCCCAGGATGGCGGAG	24	+
chr1	1560926	1560988	TTTATCGGACAGACGGGCACCGTGCATCGTATCACGGACCGCGGGGACGTGCGCGTGCAGTTC	190	+
chr1	1560998	1561031	ACGCGCTGGACCTTCCACCCCGGGGCGCTCACCA	24	+
chr1	1561101	1561128	CTTGGGGGGTCAGGCAGGACTAGGGTGC	4	+
chr1	1561357	1561386	TGCTGTATGGGGGCCGATGGGGGTGGCTGG	10	+
chr1	1561549	1561573	ATCTGGGGTCCTGGATACCAGGCAC	4	+
chr1	1562028	1562124	AGCACCACTCCTTCTGGGTGGGCGACGTGGTCCGGGTCATCGGCGACCTTGACACAGTGAAGCGGCTGCAGGCTGGGCATGGCGAGTGGACGGACGA	183	+
chr1	1562218	1562243	CCCTGGGCCGCGTCGGGAAGGTGGTG	11	+
chr1	1562244	1562373	AAAGTGTTTGGAGACGGGAACCTGCGTGTAGCAGTCGCTGGTCAGCGGTGGACCTTCAGCCCCTCCTGCCTGGTGGCCTACCGGCCCGAGGAGGATGCCAACCTGGACGTGGCCGAGCGCGCCCGGGAGA	256	+
chr1	1562455	1562574	CTCACTGAGCGTGGCCCTGGACAAGCTTCGGGCCCAGAAGAGTGACCCAGAGCACCCGGGAAGGCTGGTGGTGGAGGTGGCGCTGGGTAACGCAGCCCGGGCTCTGGACCTGCTGCGGAG	110	+
chr1	1562693	1562814	AGGCAGGACCGCTCTGCAAGTGGCTGCCTACCTGGGCCAGGTGGAGTTGATACGGCTGCTGCTACAAGCCAGGGCGGGCGTGGACCTGCCGGACGACGAGGGCAACACGGCACTGCACTACG	253	+
chr1	1563060	1563129	CCCGAGGCCACCAGGGTGCTCCTGAGTGCTGGGTGCCGGGCGGACGCCATCAACAGCACCCAGAGCACAG	53	+
chr1	1563148	1563210	AGAGGGGCTTCCTGGAGGTGGTGCGGGCCCTGTGTGAGCGCGGCTGTGACGTCAACCTGCCCG	100	+
chr1	1563403	1563488	CCCACTCGGACACGCCCCTGCACTCCGCCATCTCGGCGGGCACTGGAGCCAGCGGCATTGTCGAGGTCCTCACGGAGGTGCCAAAC	61	+
chr1	1563489	1563546	ATCGATGTTACCGCCACCAACAGCCAGGGTTTCACCCTGCTGCACCATGCCTCCCTCA	23	+
chr1	1563666	1563704	ATTCTGGCTCGGGCGCGGCAGCTGGTGGACGCCAAGAAG	110	+
chr1	1563713	1563764	CTTCACGGCGCTGCATCTGGCTGCCCTCAACAACCACCGCGAGGTGGCCCAG	41	+
chr1	1563874	1563995	CTGTGACGTGAACGTGCGCAACCGGAAGCTGCAGTCCCCGCTGCATCTCGCCGTGCAACAGGCCCACGTGGGGCTGGTGCCGCTACTGGTGGACGCTGGGTGCAGTGTCAACGCCGAGGACG	293	+
chr1	1564020	1564071	TGGCGCTGCAGCGTCATCAGCTGCTGCCCCTGGTGGCTGATGGGGCCGGGGG	24	+
chr1	1564078	1564102	AGGGCCCTTGCAGCTGCTGTCCAGG	4	+
chr1	1564544	1564563	AGCTGACGGTGGGCGCGGCG	16	+
chr1	1564572	1564659	CTTCCTGGCGCTGGAGGGCGCCGACGTGAGCTACACCAACCACCGCGGTCGGAGCCCGCTGGACCTGGCCGCCGAGGGTCGCGTGCTC	39	+
chr1	1564862	1564937	CCCGAGGCCGCTGAGTGCCTGGTGTGCTCCGAGCTGGCGCTGCTGGTGCTGTTCTCGCCGTGCCAGCACCGCACCG	134	+
chr1	1565018	1565071	GAGTGCGCGCGCAGGATGAAGAAGTGCATCAGGTGCCAGGTGGTCGTCAGCAAG	54	+
chr1	1565713	1565757	CCGCGCCAGCTGGTGGAGGAGCTGCAGAGCCGCTACCGGCAGATG	43	+
chr1	1565768	1565788	TCACCTGCCCCATCTGCATCG	10	+
chr1	1565862	1565896	CCCCATCTGCCGCCAGCCCATCCGCGACCGCATCC	18	+
chr1	1565906	1565947	TGTGAGCCGCGCCGTCCGCCGCGCCCGAGCTGCCTTCGCGTG	32	+
chr1	1572069	1572091	ATTTCTGACTTCCCGGGGAACAG	7	+
chr1	1575662	1575689	CAGCTCCTGCTTGAGCTCGATGGGCGAC	6	+
chr1	1590617	1590666	AAACAGCCCGGTGAGCGCACTTCCGACTTCGGCGCGGGCTGTGACGCAGG	23	+
chr1	1591244	1591266	AGTGATCCGCCCGCTTCGTCCTC	23	+
chr1	1593633	1593655	AGGGAAGCTCGGATGCTCTCATT	12	+
chr1	1593841	1593881	AGCTGTCTTGTTGGCCTGTTATTCCCACTGACCCGTCTGAG	52	+
chr1	1594218	1594260	AGCCGATGACCCAATTCGGGAGGTGGTTCAAGTGTTCTGTTCG	45	+
chr1	1594441	1594464	TTTGCCTCTTGGTGCCCGGCTGTG	31	+
chr1	1594500	1594528	ACTTGGGCATGGAGAGGAGACTGAGGGAG	25	+
chr1	1595945	1595963	AATCCGCCAGCTGCGAGAT	5	+
chr1	1596437	1596492	ACCTCAGGGCTGGAAACCCCCACAGGTAGGAGGGCAGGGTGCCCTGGGGTTGCGGG	23	+
chr1	1596496	1596543	CTCACGCAGCCCAGGGTGTGGAAGGGATAGGAGGGCAGGGTGTGGAAG	24	+
chr1	1596592	1596613	TCATAGCCCTTGAGTGCCGTGC	7	+
chr1	1596652	1596687	TCTGAGGATGCCCACAGCCCTGGGTCAGGTGGGGAG	27	+
chr1	1596762	1596786	TCTGTGGCCTCATGCCCAGGGCCAG	9	+
chr1	1596791	1596905	CCGCCGGTCCAGGGCCTCAGGGCCTTCGATGGCTGGTGTGGGAAGCCGAGGGCTCTCTTGGCTGTGGCAGGGAGCGGCTCTCGTTGGCACTGGACCCACCTCTGGCTCCCGGTGG	69	+
chr1	1596933	1596965	TGGGCACCCCCAGCATGGGAGCCTCAGAGGCTG	4	+
chr1	1596975	1597089	TACACGGGGATGGGCTCGGCGGACACAGTCAGCTACTGGTCTGGTCTCTACTCCAGGAAGCTGATACCTGGAATCCCCAGTTTGAGTTTCTGCTGGTCTTCACCGACAAACCGAG	109	+
chr1	1597167	1597197	ATTTCTGGGGGATGCAGTGTCACGAGGACAG	23	+
chr1	1597218	1597251	CTCTCAGGGATGCTGCCTGGGGTCCTGTGGAAGC	25	+
chr1	1597267	1597338	TCGTCTGGGGCCCGGCCAGTGGCTGCAGCCAGGCTCTGCAGCGCCTCCTGCTGGTGTTGCCTGGCTTTGTTG	45	+
chr1	1597411	1597428	ATTACGCTGAGCCAGATG	17	+
chr1	1597436	1597632	CATGTTTCACGGTGCTGGCGACGCTGCGGAGGCAAGGGGAGGCAGCAGGGGCGCTCAGGGCTATGGTCTCCTCAGCCCGTGGCCAGCAGCTCGGCTGAGCCTGGGTCTGGAGGCTGGGTGGGGTTGGGGGACTCAGCGTCACGGTGACATCAGCCCTGCGGCCAGCAGCTCGGCTGACCCCGGGTCTGGAGGCCAGG	133	+
chr1	1597673	1597728	ATCAGCCCAGGGGTTTGGGAGCTTTCAGCGGGGCTTGCCTGCTCCCTCGTCCCTTC	26	+
chr1	1597781	1597806	AGTAACGGCCACGTCCTGTGATCTAG	12	+
chr1	1597847	1597879	ATCGAGGTGGGTCTCACTATGTAGCCCAGGCTG	19	+
chr1	1598235	1598263	GCTCAGCCTGTCATCCCAGCACTGTGGAG	4	+
chr1	1601158	1601194	AACTGCAGCTCCGGGGCCCTGTGGGTGACAGAACACG	23	+
chr1	1601286	1601313	TCTCTAGACAGGACTAGGGTGCTGCAGC	15	+
chr1	1601338	1601361	CACACCAGGCTGGCTGAGGGGCTC	5	+
chr1	1601377	1601408	AAACGGGCGGGTCCCTCCCGAGCTTAGACAGG	13	+
chr1	1601441	1601485	AGGGAGTCAGGCCTGTGGGGTGTTCTGACTCTTACAGTGAGCAGG	24	+
chr1	1601546	1601565	TATTTGTCCCCGCTGAGCAG	13	+
chr1	1601621	1601645	TACTAGTCCTCGGCACGGAACATCA	12	+
chr1	1602305	1602343	TCTCAAAGGGCAGGTTTTGCCGGGGCTGGAGTGTGGCCA	24	+
chr1	1602351	1602383	CACGGCAGGGAGGTGGACGCCCAATTCTGGGTG	10	+
chr1	1602402	1602436	AGTGCAGCGTCCACCGCTCTTCTCTACCGAGTGAC	19	+
chr1	1602476	1602528	CCACGCGCTGTCCTCGCTGTGGGAGTCGGCCTCTCATCCTTCCTGCCATCGTG	28	+
chr1	1602615	1602645	TGGGGGACTGTCCCTGCTCTGGCAGCCGCAT	13	+
chr1	1602658	1602681	AGCGAGACACACTGCTGAGCGTAT	9	+
chr1	1602696	1602721	ATTTGTCAGCTAACCGTGTCTCCATG	4	+
chr1	1602829	1602859	TTGGACGCACCTGCTTTGGCTCACGGGAGGA	16	+
chr1	1602896	1602921	CAGGTGAGCACCGGGTCTCGTCCCCC	7	+
chr1	1602955	1602993	TGATGTTGGTGGACAGTGCGGCCGAGAACCCCAGGACAT	33	+
chr1	1603056	1603089	TTGACCAGCAGCCCTGGCGAGAGGACAGCCCCTG	14	+
chr1	1603092	1603115	AGTGGCTGACCCGCCGGGCGGACG	28	+
chr1	1603246	1603285	ATAAGTCCCGTCCCCACGGCAAAGGTGGCGCCTTTCACTC	12	+
chr1	1603391	1603410	AGATGGTCCCCAGGGAACTG	6	+
chr1	1603668	1603698	TCCCGGCTACTGGGGAGGCTGAGGTGGGAAG	4	+
chr1	1603839	1603868	TGCCCAGTCGAGACCCTGGCGTAGCAGAGG	11	+
chr1	1603923	1603946	TCACCTGGTCTCGGCCTCTGCTGG	3	+
chr1	1604026	1604050	AGGAGGGCTTGCTGCTGCTGTTGAC	13	+
chr1	1604134	1604155	GTGGGGCGCCCATTCCAGCTTG	6	+
chr1	1604234	1604257	ACAGAGTCACTTCTCTGGGCTGCC	10	+
chr1	1604272	1604291	CCGGGTGCCTCAGGCCCTGG	4	+
chr1	1604433	1604452	TGCTGGAAATAAACGGCTCC	4	+
chr1	1606478	1606508	CGGGTGCTGGAGAGGCTGTGGGGTGCTGGCA	6	+
chr1	1610296	1610326	CCAGTTTCCCGGACTGATGGGCCCTGGCTGG	6	+
chr1	1656912	1656938	AGGGCGATGGGTATCGGAATTCTTTTC	11	+
chr1	1658321	1658353	TTTTGGGTAACTGCAGCCTCCGTCTCCTGGGTA	6	+
chr1	1660115	1660145	ACCCAATTCGGAAGGTGGTTCAAGTGTTCTG	11	+
chr1	1660221	1660247	CTCATCTGTGACAGTTCAACAAGAACT	6	+
chr1	1660332	1660351	TGCCTCTTGGTGTCCAGCTG	4	+
chr1	1660371	1660399	ACCAGCGGCTGGAAACTGACTTGGGCATG	8	+
chr1	1663977	1664016	AAGCACAAGCTCCAGCTCCTCAGCTGTGGAACGCTGCGTG	18	+
chr1	1666237	1666260	CTGAAGCTCTTCCCGCTCCTCCCG	5	+
chr1	1669336	1669368	GGTGCTGGGGAGGCTGTGGGGTGCTGGCACAGG	43	+
chr1	1671719	1671748	CTTTGTGGCTGCCGCTGCCGGGTGCCCAGG	17	+
chr1	1671788	1671810	TCTCGCTGTGTCGCCTAGCCTGA	5	+
chr1	1680051	1680071	ACTGTTTTCCTAGTTGAGAAC	8	+
chr1	1680180	1680224	AGGACGCCCTCGCTGTGTGGGAGACTGATGGGTCCAGGCGCTGTG	28	+
chr1	1680259	1680283	TGGGACCTTCCGGGTTGTGCTGCTC	8	+
chr1	1680335	1680367	GGTCTACCCAGGCTGAGCGGCCCATGGGCTGTG	9	+
chr1	1680531	1680603	AGGGTGAGACCTGCCGGCCCAAAGGAGCTGAAGTTTCCCAAGGGGCGTTGAGGACAGCAGGGAAGTGTGGGGT	28	+
chr1	1680884	1680914	TGGTTTGGAGGAAGCTTCCTGTTGCCCAGAG	5	+
chr1	1681715	1681746	AGCCATGGGACTTGGGCTGGGTCTTTGGGCCT	8	+
chr1	1683722	1683752	ATGCCAGCCCCCTTCCCGCTGAGTGTCCCAG	11	+
chr1	1684377	1684429	AAGTGGGCTTGCTTCTTCCGGACGTTCCAATGCAGGCACTGGGCGAGGCTCTC	25	+
chr1	1684481	1684514	TGAGGTAGTGATGCTGATGCTGGGACGGGAGAGC	23	+
chr1	1684861	1684888	TGTGATGCTGCAAGACCCAGGGACTCAG	7	+
chr1	1685067	1685097	TTGCTTCAGGTGACAGCATGATCTGAGGGTC	9	+
chr1	1685507	1685546	CGGGGACCACGATGGGCCGGAAGGACAGCGAGTGGGGGCA	18	+
chr1	1686899	1686925	ACCGGAGGGACGCTGCCCTGTGAGCCG	7	+
chr1	1687660	1687679	AGAACCTGGTGTGGGTCTGG	4	+
chr1	1687888	1687915	ATGGGGCGGGGAACTGTGCTGGAGAAAC	9	+
chr1	1688718	1688742	TCAGCCGCTGGCTCGCGGGGTCCTG	4	+
chr1	1710117	1710143	TCCGCGACTCGGGTAGGCGGGGGTCGG	4	+
chr1	1710381	1710412	TACCGGGCTGTGACACGGTGTGGGCCGAGCCG	6	+
chr1	1712667	1712692	AGGGTAAGTGGCCTGGAGCCTGGGGA	10	+
chr1	1715054	1715087	CCCTATGGGAGCCTCTCCGGCCAGGGACTGCCAG	6	+
chr1	1716490	1716510	GAGGGGTCTGGGCGATGGCAG	7	+
chr1	1732430	1732450	TGGACATGGAAGATCTCTCTG	3	+
chr1	1877408	1877419	TGCGTGTGGGGG	3	+
chr1	1881558	1881585	AATTCCAGCTGCTCCTCACCGGCACTTG	16	+
chr1	1885706	1885732	GCAGAGCTGGGCTTCTGGGCTGTCCAG	3	+
chr1	1886604	1886628	GAGGAGGACGGAGGTTTCTGGATCT	8	+
chr1	1888198	1888216	TCAATGAGCTCCTTGTCGA	8	+
chr1	1888332	1888359	CGTTGTGCACTGCACAAGCAGGTACACG	5	+
chr1	1888527	1888575	TTGGAGGTCCTGAGGATGGATGGTGTCATTCCTGGGTGAGGTCAGCTGG	10	+
chr1	1889806	1889834	ATAATGACGTCCCCACTGTCCTCTGGGAG	10	+
chr1	1889965	1890007	TCGGCGGGGGCCGGGGGGACAATGATGTGTGGGTTCCTGGTTT	17	+
chr1	1890529	1890555	AAATGCTGGCTCGGACACCTTTGAACT	6	+
chr1	1950829	1950848	TTTGCGCGGACCCCGTCCCG	10	+
chr1	1955750	1955768	TGCTGTCTACCCCGAGCTG	3	+
chr1	1956390	1956421	TGACATCGGCGACTACGTGGGCTCCAACCTGG	10	+
chr1	1956422	1956445	AGATCTCCTGGCTCCCCAACCTGG	14	+
chr1	1956987	1957013	AGCTGGCGGGACAGCAGGCTCTCCTAC	9	+
chr1	1957062	1957126	CTGTGGCTGCCCGACACCTTCATCGTGAACGCCAAGTCGGCCTGGTTCCACGACGTGACGGTGGA	32	+
chr1	1959016	1959045	AATCACCTCCACTGTGGCCTGCGACATGGA	21	+
chr1	1959071	1959096	CAGGAGTGCATGCTGGACCTGGAGAG	26	+
chr1	1959598	1959661	TTACTCATCGGAGGACATCGTCTACTACTGGTCGGAGAGCCAGGAGCACATCCACGGGCTGGAC	53	+
chr1	1960622	1960668	ACATGCCCTCCGTCCTGCTGGTCGCCATGTCCTGGGTCTCCTTCTGG	20	+
chr1	1961026	1961087	TCAGTGCCCGCTCCTCCCTGCCACGGGCATCAGCCATCAAGGCACTGGACGTCTACTTCTGG	38	+
chr1	1961106	1961136	TTTGCCGCCCTGGTGGAGTACGCCTTTGCTC	13	+
chr1	1961438	1961473	CCATTGTCCTCTTCTCCCTCTCTGCTGCCGGCGTCA	31	+
chr1	1961500	1961531	CAGCGCCGCGTCCCGGGGAACCTGATGGGCTC	13	+
chr1	1961690	1961745	ATGTCATCTACTGGGCGGCATACGCCATGTGAGCACAGGACTCAGGCCACCCTCGC	27	+
chr1	1961792	1961822	AGAGCCCTCGGGCTGCCTTCCCCTCTGCGTG	49	+
chr1	1961984	1962015	CCAGGCCGGGGTCTGGGCCCTTCAGGGAGCCG	5	+
chr1	1962037	1962092	TGATCCTGGTTTCTAGGTCTTTGCTCTGCAGGATCGGGATCAGAGCGTGGGAGGAG	25	+
chr1	1962128	1962153	CGTTTGTGAGGTCTTTCTGGTCCCAG	10	+
chr1	1981928	1981971	TTCCGCGGAGTTGACCGGGTCGGCGCCGTCGGTCCTGAGCGCTG	32	+
chr1	1982017	1982041	CCATGGCCGGAGCTCCCGGGGCGCA	10	+
chr1	1986898	1986992	CGTGGACGCCGCCACGACCTTCGAGGAGCTCTGTGAGGAAGTGAGAGACATGTGTCGTCTGCACCAGCAGCACCCGCTCACCCTCAAGTGGGTGG	68	+
chr1	1987674	1987726	AGTGGTGCCCAGGGCTGCAGGTGTACTGACTTCCCTTCCGGGGTGGCTCTGAC	18	+
chr1	1987923	1988009	GTGACCCTTGCACGGTGTCCTCCCAGATGGAGCTGGAAGAGGCTTTCCGCCTGGCCCGTCAGTGCAGGGATGAAGGCCTCATCATTC	78	+
chr1	1990980	1991027	TTTTCCCGAGCACCCCTGAGCAGCCTGGCCTGCCATGTCCGGGAGAAG	63	+
chr1	1991216	1991262	TGACAGCACCACATGGCGGGGGACTCGCTTGGCTGGTTGGTAGCATG	22	+
chr1	1991518	1991545	TCCCGGAGACTGTTGGGCCCTGAGCAGG	7	+
chr1	1992736	1992761	TCTTTCTGTCTACGACCTCGGCATTG	8	+
chr1	1992866	1992886	TGTCCAGAGGCCTGAGCTCTG	6	+
chr1	1993489	1993515	GTACCGTGGGCCTGGTTCAGACGGCTG	9	+
chr1	1998840	1998885	ATGGACACTGGTGGGGGCTGGGTCGTTCGGGGCTGAGCGTGTGATG	14	+
chr1	1999403	1999416	GGGCCCTTCTCTTG	7	+
chr1	2000041	2000065	TCACAGCTTCTGGAGTAGGACATGG	6	+
chr1	2000129	2000149	ATCTGGTGGGAGTGCTGGGTG	12	+
chr1	2000224	2000256	AGAGGTTCGTGCTGCCAGTGGCGCTGGTCATTG	5	+
chr1	2001775	2001791	TGGCTTCTGGAGCCTGG	3	+
chr1	2004241	2004271	TGTGGTGTGACTGGTCAGAGCCAGAGGTCTG	4	+
chr1	2005394	2005422	GATTTTCCGCGCCCCCGGGGCCGGGCCAG	4	+
chr1	2005738	2005783	TGTGTGGCGGTGGCTGTGGAGGGCTGGGGGCCGGGGGGCTTGGGGA	9	+
chr1	2005846	2005879	TGTGGCCGATGCTTTTTGGTTGTGGGTCTGTGGG	4	+
chr1	2006057	2006081	TCTGAGCCCCCGTTTTGCATTGACA	10	+
chr1	2008384	2008409	TGCTCGGGACTGGCTGCTTCTCTGTG	11	+
chr1	2008578	2008612	ACGGGTGTGAGGGTGCTGGGGCTTCGTTTCGTCCA	17	+
chr1	2008803	2008831	TTGGGGCTGTGGGGACCCAGGTGCACTGG	11	+
chr1	2009992	2010013	CTGGGAACTCGTGCTGTGGAAC	5	+
chr1	2011427	2011451	ACTCCTCACTGACTGGGACCCTGCA	4	+
chr1	2012362	2012393	AGGACTGGGGCCTTGTGTTTTGGGAGGAGGTG	6	+
chr1	2012987	2013012	ATTGGTACTGCAGCCGGAGCTCCAGC	12	+
chr1	2013172	2013199	GCTCTGCATGGGGCTCGTGTGGGACTCG	4	+
chr1	2013307	2013327	ACTTCCTCAGTTGGTTTGATG	6	+
chr1	2013570	2013594	AGGGCGGACGTGGTCAGGGGTGCTG	4	+
chr1	2013721	2013755	ACGTGCAGGAGCTGGGGGCTGCCAGAGCGGCTGTT	20	+
chr1	2014087	2014116	TTGGGCAAGGGCGTACACGGTCGGCTTCTG	10	+
chr1	2020519	2020546	CCAGTTCTGTTCCGGGCTCATCGTTTCT	7	+
chr1	2027621	2027648	CTCTGGGTGGGTGGTGGTGGCTTCCTTG	4	+
chr1	2027700	2027733	AGGCGCACGGCAGCATGATCGGTCCCTGAGTGTC	12	+
chr1	2027980	2028000	AGGCGGTTGTGAGCAGTGCAG	10	+
chr1	2029787	2029853	AGCGGTGCCGCTGGCCTGTGGCTTCTGCAGGGACAAGTAGTGGCTGTGGCCGGGAGGCGTTCGGCAG	53	+
chr1	2029919	2029980	AAGTGGCCTGGAGACTGCTGAGTTACTTCTGGAATCTGCACCGTGAAAGTGAAACCTGGACC	58	+
chr1	2030047	2030073	ATGGCCCTCTGGTTCTCACTCAGGACC	6	+
chr1	2030396	2030466	AGGCGTGAGCCACCGCGCCGGGCCCAATAGTGATGTTTTTACTGCTCTGGGCCTGATCGCATGCACCGTTG	18	+
chr1	2030467	2030487	TCTGTGCTGTGACTTCCGTCG	17	+
chr1	2030536	2030567	TTGTCTGTGTTGCGACTTCTGTGGGATATTCG	13	+
chr1	2030585	2030601	CAGCTGTGTGGGACCCG	5	+
chr1	2030991	2031014	ATGAGGCTCACAGGACTGTACCCG	9	+
chr1	2031048	2031079	CGGGGGCACGGCACAGGCTGTGGCTGTAGGTG	13	+
chr1	2031389	2031415	AGTGATGAGCTGCGTCTGTTAGGGGTG	9	+
chr1	2031904	2031926	ATGCTGTGTCCTCTCCCCGGACG	10	+
chr1	2032047	2032075	GGGTGTGCGAGCGGGGCCTCGGGGAGCAG	7	+
chr1	2032740	2032759	TGCACTGGCCACGTCCTCTC	6	+
chr1	2033143	2033165	CCCGTGCATCCTGGGTCTGGACC	7	+
chr1	2033544	2033572	AGGTGACTTCCATACTGGGGGCCAGGATC	10	+
chr1	2034257	2034282	AGGGGCTGGAGGGGCCTTACCCTTTG	7	+
chr1	2034541	2034563	TGATTCTCCCACTTCGCCCGCCC	11	+
chr1	2034566	2034603	AGTACTGGGAGCCACCACGCCGGGCTAGACTGTGGGGT	10	+
chr1	2034650	2034695	TCTTACACTGTGGACAAACAGCAGCTGATGTTCTCACCCGGCCTTG	18	+
chr1	2035107	2035126	AGGCTGCAGGGCTATGATTG	6	+
chr1	2035568	2035594	TCTCGGTTTCCGTGGCGGCTCTGGGGC	9	+
chr1	2035733	2035758	ACTCTTGGTTGCGATTTCTTTGGCTG	13	+
chr1	2036648	2036677	TGTACCGGCACTGCCGCCCAGCAGGTGACC	5	+
chr1	2037286	2037304	TAGTTGTCATCGTCGGATG	6	+
chr1	2037508	2037538	ATTGTTGGGAGATGAGGGCCTCGCCCAGGAC	20	+
chr1	2038582	2038613	TGACCGGGGTGCGGAGCACTGGTGTGCAGTTC	14	+
chr1	2039532	2039554	AGTCAGGTAGCCCAGGGCCCGCA	8	+
chr1	2040125	2040158	CTGTGAGCGAGGCTGTCTGATGTGCTCCCTGGTC	7	+
chr1	2040178	2040207	TCTTGCCTGGGCAGATGGAGGTGGATGAAC	13	+
chr1	2040691	2040717	TCTGTCCTCTGCTGGAAGGATTCCTGG	5	+
chr1	2040726	2040760	CAGCAGAGGGCACCCAGATGGAGGCACTGCCGGAC	6	+
chr1	2040871	2040902	ATACCTGCTCCGTCCTCCTCACTGAATTGTCC	3	+
chr1	2040924	2040965	ATATTAAACATGTGGATTGCAACCCTAGACAGAGCTCCCTTG	28	+
chr1	2041245	2041265	ATTTTGTGGTGTCGGTGGTGG	4	+
chr1	2041307	2041334	AGGGCCAGGGCAGTGGGGTGGACTCCAG	4	+
chr1	2042351	2042370	AGCCGGAAGGTGAGGGACTG	6	+
chr1	2042587	2042633	CTGGGAGCTGTGGGGCTGGCTGTGCGTGTTGGGCCTAACTCGGGCTG	20	+
chr1	2043592	2043619	CTGGGTTACAGGGTGCGGGTTCCAGGAG	12	+
chr1	2043796	2043825	AGGCGGCCCGCGAACCTCTGACGTGCTCCA	14	+
chr1	2044756	2044787	TCTCTTCGGTGGGCTGCCTGTGGATCGCCAAG	13	+
chr1	2045424	2045451	TCCACGGGGCTGGCTCTGGGGGAGGGAG	8	+
chr1	2045609	2045634	CTCCGTCGTGGCCTGGGAGGACGTGG	9	+
chr1	2046410	2046466	TTTTACAAAGCAAACTGCACCGCGTCACATAGCTGATCCGTGTGTAGCTTGTCCTCT	13	+
chr1	2046628	2046650	TTTCCCGTGGTGTGGGGTGCGGT	5	+
chr1	2047074	2047098	ACCAACTGGCTGTGAATCGGGGGTG	9	+
chr1	2047283	2047301	TATATTCACCAACTCGGAC	9	+
chr1	2047571	2047593	AGGGGCTGCGCGCTGGGAAACTG	3	+
chr1	2047950	2047977	ACTCCGCGGCTCGCCTTCCACTCCATGG	8	+
chr1	2052810	2052837	TCCATATGTTGAAGCCCTAACCCTCCAG	5	+
chr1	2056535	2056563	TTTGAGGGTGGGGGACACGGAGCTCAGCA	5	+
chr1	2057167	2057179	CAGCGCCAGGTTT	5	+
chr1	2058135	2058166	CGCAGCTCCACCACGAGGGGACCTGAGGCTTG	8	+
chr1	2058779	2058810	TTGCAGGCTTGCGATCCGGGCAGGTCCCTCAG	3	+
chr1	2059056	2059079	ATGCAGTGGGAGCTCTGGTGCAGG	14	+
chr1	2060177	2060206	CACCGTCCACTGTGCGCTGTCCACTGCAGG	6	+
chr1	2064388	2064411	TTGGGGGTTAGGGCTCCCCACGTG	4	+
chr1	2065252	2065275	AGTCAGGCCTACGGACTCCTGGAG	12	+
chr1	2066701	2066780	AATCTATCTACCGCCGGGGAGCCAGAAGATGGAGGAAGCTGTACCGTGCCAACGGCCACCTCTTCCAAGCCAAGCGCTTT	59	+
chr1	2075651	2075780	AGCGTACTGCGGTCAGTGCAGCGAGAGGATATGGGGCCTCGCGAGGCAAGGCTACAGGTGCATCAACTGCAAACTGCTGGTCCATAAGCGCTGCCACGGCCTCGTCCCGCTGACCTGCAGGAAGCATATG	170	+
chr1	2076901	2076922	AGGTCATGGCCTGCAGTACCGA	15	+
chr1	2077467	2077496	ATTCTGTCATGCCTTCCCAAGAGCCTCCAG	43	+
chr1	2077508	2077537	AACGAGGACGCCGACCTTCCTTCCGAGGAG	9	+
chr1	2080311	2080352	TTGCTTACATTTCCTCATCCCGGAAGCATGACAGCATTAAAG	73	+
chr1	2082236	2082357	AGCCAGTTATCGATGGGATGGATGGAATCAAAATCTCTCAGGGGCTTGGGCTGCAGGACTTTGACCTAATCAGAGTCATCGGGCGCGGGAGCTACGCCAAGGTTCTCCTGGTGCGGTTGAAG	381	+
chr1	2082392	2082417	AGAAAGAGCTGGTGCATGATGACGAG	10	+
chr1	2084363	2084385	TTGTGAGTGGTGCCACTGTGAAG	3	+
chr1	2087435	2087523	ATATTGACTGGGTACAGACAGAGAAGCACGTGTTTGAGCAGGCATCCAGCAACCCCTTCCTGGTCGGATTACACTCCTGCTTCCAGACG	154	+
chr1	2097711	2097735	AGCTGGCGGTGGTGGTGCAAGCATG	7	+
chr1	2100970	2101008	ATTGAGTACGTCAACGGCGGGGACCTGATGTTCCACATG	54	+
chr1	2103495	2103620	TTCTACGCGGCCGAGATCTGCATCGCCCTCAACTTCCTGCACGAGAGGGGGATCATCTACAGGGACCTGAAGCTGGACAACGTCCTCCTGGATGCGGACGGGCACATCAAGCTCACAGACTACGGC	248	+
chr1	2103738	2103804	AGGAAGGCCTGGGCCCTGGTGACACAACGAGCACTTTCTGCGGAACCCCGAATTACATCGCCCCCGA	215	+
chr1	2105338	2105393	TTCAGCGTGGACTGGTGGGCGCTGGGAGTCCTCATGTTTGAGATGATGGCCGGGCG	191	+
chr1	2105395	2105455	TCCCCGTTCGACATCATCACCGACAACCCGGACATGAACACAGAGGACTACCTTTTCCAAG	37	+
chr1	2106202	2106248	AGAAGCCCATCCGGATCCCCCGGTTCCTGTCCGTCAAAGCCTCCCAT	49	+
chr1	2106671	2106736	AGAGAGGCTCGGCTGCCGGCCACAGACTGGATTTTCTGACATCAAGTCCCACGCGTTCTTCCGCAG	60	+
chr1	2107425	2107515	TTACTGGACAGGACCAGCAGTCGCAGCGTTCACGGCTTGAGCTTTAGCGTCGGGTATTGAAGGAGAGTGAGTCTGTGGACAGGGTGCGACG	28	+
chr1	2107766	2107799	AGGCTGCGCCGCTTGGTCGTGGGTTCTGTGTGGA	5	+
chr1	2107807	2107852	TCTCCACCCAGGATGTTTCCAGCGCCGCTCGGTCGTGGGTTCTGTG	10	+
chr1	2108892	2108918	CCAGCCGGGCCCCTGATCTTGTCTCTC	8	+
chr1	2109668	2109684	GCTCCGCCAGGCTGTGT	8	+
chr1	2110326	2110357	AGTGTCCGAGGGTAGAGCTGGGACAGGGTCAC	5	+
chr1	2110862	2110889	CAAAGCCTGAGTATTTGTGGATCACGTG	8	+
chr1	2111250	2111287	CTTTCCCACGTGCGACAGGCACGTTCCTGGGAGCTCGG	9	+
chr1	2111388	2111407	AGAGATGGCTGGGTCTGGGC	6	+
chr1	2111436	2111458	ATGGGAGACGTGGAGCAGTGGAG	3	+
chr1	2111868	2111889	CGGATGACTCATCCACAGATGA	8	+
chr1	2112204	2112229	TGGTTTGGGCACCAGGAGCCTGGGAG	17	+
chr1	2113090	2113114	CAATCTTGAGCCCTCGGAGCAGAGA	10	+
chr1	2114023	2114056	TTCGGCTTGGTCTGCAGGGGCTGGGGGGCTGCAT	21	+
chr1	2114112	2114149	AGCGCGCCGTGACATCCTCCCCTCAAGCCTGGTGAATG	6	+
chr1	2114155	2114183	TCCATGAGGCTGGAGTCAGTGGGTGCCTG	14	+
chr1	2115798	2115827	CATGGCCGACACTGGCATTTCTCAGCTCGA	3	+
chr1	2116040	2116099	CTCCCTCCATTCCAGCCACAGATCACAGACGACTACGGTCTGGACAACTTTGACACACAG	52	+
chr1	2116386	2116407	TCAGAGTTCGAAGGCTTTGAGT	5	+
chr1	2116420	2116496	TATTGCTGTCCACCGAGGAGTCGGTGTGAGGCCGCGTGCGTCTCTGTCGTGGACACGCGTGATTGACCCTTTAACTG	63	+
chr1	2116516	2116551	TGCATGCCAGGCTGGGCACGGCTCCGAGGGCGGCCA	30	+
chr1	2116559	2116609	ACGCTTGCGCCGAGACCGCAGAGGGAAGCGTCAGCGGGCGCTGCTGGGAGC	29	+
chr1	2116623	2116739	ACACCTGGGCCCGGGCAGGCCAGCTTCGTGCTGGAGGAACTTGCTGCTGTGCCTGCGTCGCGGCGGATCCGCGGGGACCCTGCCGAGGGGGCTGTCATGCGGTTTCCAAGGTGCACA	205	+
chr1	2116742	2116811	TTCCACGGAAACAGAACTCGATGCACTGACCTGCTCCGCCAGGAAAGTGAGCGTGTAGCGTCCTGAGGAA	48	+
chr1	2116898	2116930	TAGGGGGGCAGCTTAGGAGCCAGCGGGACACAG	9	+
chr1	2117072	2117103	ATGGCAGCTGGGCCAGCCAGCTCACTGGACCG	4	+
chr1	2117576	2117601	AGTGAGGCCTGGTGCACAGGTGTGGA	14	+
chr1	2117673	2117698	ATTGTGCGGCTGGTGGCTTGGGGAAG	29	+
chr1	2117965	2117982	TGGAATGTGGAGACGGGT	3	+
chr1	2121288	2121312	GACCTCCGGGCCCTCTCTGCTCCTG	3	+
chr1	2122085	2122106	TCCCGGGGCTGAGTGGGCGGCT	11	+
chr1	2122509	2122533	TCTGAGACTTTCCGGCTTCTGCCCA	9	+
chr1	2122753	2122777	TGGTGTGGACAGGCCAGCCCGGCTG	9	+
chr1	2123787	2123811	CCAAGGCCTGGACCTGACTTCATTG	3	+
chr1	2124033	2124053	ATTTCTCCCCAGGGCTCCCAA	7	+
chr1	2124356	2124392	TGTTGTTGGCTGCCAACTTTGGACTCCGGTGCCTTCG	20	+
chr1	2124576	2124601	ACAAGGCCAGGCACTGGGCAGTTTGG	8	+
chr1	2125070	2125084	CTACTCACCTGGGGG	4	+
chr1	2134356	2134375	ACTTTGTGGTGTGAGGGATG	4	+
chr1	2141772	2141790	CATCCGGGTGCTGGCGGGA	5	+
chr1	2159480	2159531	CCGGAGCGAGCCGCCGGGAGGATGTGCGCCGAGCGCCCCGAGCCCCGCGCCG	111	+
chr1	2159532	2159580	CCGCCGCGCTCTGAGGGCCGCGGGCGAGAGGCGCCTCCGCCGCCCCGGA	123	+
chr1	2159667	2159709	CGAGCCGGGCGGGCGCCTCGCGGTGGGAGGAGCGGGGCGGCGG	111	+
chr1	2159759	2159925	CTCCTCCCGGGCCCCTCGGCCTCGGCCGCCGCGGCGATTCGCGCCTCGCGGCGCCGGCACCTGCCCGCGCGCCCCCCGCGAGCCCCGGGCCCGCGAGCGTTGGCGTTGGCGTTGGCGGCGCGCGCCGGGGCATGCCCCGCGCCTAGAGCCCGGGGGGCGCGCGGGGG	759	+
chr1	2159947	2160001	CGGCGGGCGCGGCGCGGGGCGCGTGGATGTGGCGCCGGGCCCGGGCGGCGGCGGG	106	+
chr1	2160033	2160096	CCTTCCCCTTCGCGCCCCCGGGCGAGGCCGCGGCCGTGATCGGCCGTGAGCCGGCGGCGGGGGG	142	+
chr1	2160185	2160260	CCGGGGGAGCCGGAGCGCACCATGGAGGCGGCGGCAGGCGGCCGCGGCTGTTTCCAGCCGCACCCGGGGCTGCAGA	136	+
chr1	2160263	2160362	ACGCTGGAGCAGTTCCACCTGAGCTCCATGAGCTCGCTGGGCGGCCCGGCCGCTTTCTCGGCGCGCTGGGCGCAGGAGGCCTACAAGAAGGAGAGCGCCA	525	+
chr1	2160384	2160793	TGCCGGCGCCGGTGCCCGCAGCCACCGAGCCGCCGCCCGTGCTGCACCTGCCCGCCATCCAGCCGCCGCCGCCCGTGCTGCCCGGGCCCTTCTTCATGCCGTCCGACCGCTCCACCGAGCGCTGCGAGACCGTACTGGAAGGCGAGACCATCTCGTGCTTCGTGGTGGGAGGCGAGAAGCGCCTGTGTCTGCCGCAGATTCTCAACTCGGTGCTGCGCGACTTCTCGCTGCAGCAGATCAACGCGGTGTGCGACGAGCTCCACATCTACTGCTCGCGCTGCACGGCCGACCAGCTGGAGATCCTCAAAGTCATGGGCATCCTGCCCTTCTCGGCGCCCTCGTGCGGGCTCATCACCAAGACGGACGCCGAGCGCCTGTGCAACGCGCTGCTCTACGGCG…	3686	+
chr1	2160794	2161175	CCGCCCTGCAAGAAGGAGCTGGCCGCCAGCCTGGCGCTGGGCCTGGAGCTCAGCGAGCGCAGCGTCCGCGTGTACCACGAGTGCTTCGGCAAGTGTAAGGGGCTGCTGGTGCCCGAGCTCTACAGCAGCCCGAGCGCCGCCTGCATCCAGTGCCTGGACTGCCGCCTCATGTACCCGCCGCACAAGTTCGTGGTGCACTCGCACAAGGCCCTGGAGAACCGGACCTGCCACTGGGGCTTCGACTCGGCCAACTGGCGGGCCTACATCCTGCTGAGCCAGGATTACACGGGCAAGGAGGAGCAGGCGCGCCTCGGCCGCTGCCTGGACGACGTGAAGGAGAAATTCGACTATGGCAACAAGTACAAGCGGCGGGTGCCCCGGG	4872	+
chr1	2161191	2161276	CTGGGAGCTGGGGAGGATGCGCTTGGGGTGGGGGCCCCTTCTGGACTACAGGCTCTGGTCTCCGAAGGCTGGGACCTGTGCTTCTG	72	+
chr1	2161321	2161349	AGAGTGTTCCGACTGGCAGGGCCAGAGAG	15	+
chr1	2161374	2161407	GTTCCCCAGGACGAGCCTGGAGTGCGGGCTGTGG	26	+
chr1	2161506	2161538	CGGCCTGCCCCAGGTCAGGGAAGTTAGGTCCAG	19	+
chr1	2161562	2161596	AGGCCCAGGTCTTTCTTGGGGTTGGGGTGAAGGTG	21	+
chr1	2161669	2161689	CTTGGGTGAGGCGAGGCCTGG	18	+
chr1	2161696	2161745	TACTGGCTCCCGCTCCCTGTTTGGTGCCTTGAAGTTTTGGGACACAGACA	36	+
chr1	2161770	2161842	TTCAGTGGCAGGGGCCCGAGACTTGGCGGCTCCAGCACTGTGCTGGTTGGTCTCCCTGGGCCTGCCAGGGACC	20	+
chr1	2161879	2161990	TGGCACCCGGCTGAGGGGCCTGGTCAGCAGGCTCCTGGGCCCGCGTGCTGGAGTTACTGGCGGCCTGCGATTTGCTTTGGACTCACCCATTTCCTTCTCTCCCTCTGAAACG	98	+
chr1	2161994	2162032	AGGGGTGCGCCGGAGAGGGAGGCTGCTGGCCTGGCTTTG	38	+
chr1	2162036	2162087	TTTGCCAGTTGGAGGATCTATGGGATCCGGCATGGGCAGCTCCCAGGCCACG	41	+
chr1	2162093	2162133	CCGAAATTACTCAGTGGGGTCCTCAGGAACTTTCCGTTGCG	47	+
chr1	2162273	2162354	TGTGAATAGATGCTCCAGCCCGGTTTTCTCTGGGCGCCCCTCCAGCAGAGTGTCAGATCGTGGGGAGGAGGGGCTGTGGATG	57	+
chr1	2162369	2162404	TCGCCTCTGCTCGGAGGGGGCTGCGGAGGGTGCATG	36	+
chr1	2162423	2162452	TTTGTGTGTGCGCGCTTCTGACCCTGCCAG	20	+
chr1	2162454	2162551	CCAGGGCTCAGGTGGCAGCCGCCTGCAGACCTGTGGGCTGGGGAAGGATGCTCGTGGCAGAGCTGCAGACAGACGTAGCAGGCTGGGGCCCTTCGTGT	56	+
chr1	2162576	2162648	GCCCGATGGCGCTCCCTGTGGGCTGGGGCCTTTCTTTTTGGGGTGGCCGCACCCTCGTCAGTGCCTGTGGCTG	62	+
chr1	2162653	2162845	AAGCCACATGTCGGGGGGGATTGTGGGCTCGTGCAGGCTGCGTAGTGGGTCACCTGTGGCCAAGGCCTGAGCTGCTGGGACACGCTCACGTCACTGTCTTCAGAGCTGATGGCAGAGGATCTCGGTTGAGCAGGGTGTGTCTGCGTTTGTTTTTGTCCGACTGTGGGTCATGTGTGTGCTTGTGGTCTTTCTG	224	+
chr1	2162881	2162901	CCAGTGGGGCCTCGTTGTCAC	12	+
chr1	2162942	2162977	TCCCTGTGGTTGTGAGCGCCGGGGTCCTTGGGCCGC	21	+
chr1	2162999	2163071	CTCTGGTCATCTCAGCGGATGCCTCCGAGCCGCCTTTCCCTTTTGAAGTCCCCAGCACTGCTCTGAAATTTCA	57	+
chr1	2163088	2163162	CAATTCCCAGGCCATACTGACGACGTGCACGGTGTGAGTGACTGCGTCCTCTAGGCCTGAGTGGCAGCCACACAG	57	+
chr1	2163177	2163198	TGGTGTCCTCCGCCTGGCTCCC	14	+
chr1	2163205	2163264	TTCACCAGCTCCTGCGGGTTTTCCTCTCCTCATGCTCCTGGGGGTGGGGCACCCATCCTG	20	+
chr1	2163288	2163381	TTCTTGACGTGGGATGGCGGCCAGGGACTCTGCCCTCGCTCAGTGCCTGCCCTTTAGGCTCTGTGACTGTGCACTTGGGAGTTCTGGGCTTCAG	105	+
chr1	2163411	2163482	TGTGCGTGTCTCTGTGTGCACAGGAGCGACACATGAGAAGGGAGTGTGGTCTCAGGGTGGGCGTGGACCCAC	61	+
chr1	2163531	2163565	CCTCCGCCCTCACTGGCCGCCGTTGGCTCCTCCCA	5	+
chr1	2163581	2163595	CTTATTCTCGGGATA	4	+
chr1	2163670	2163720	AATGTACTGGAACTCTCTTTGCAGGGCTGCTGCTCCCAGCAGGCCTTCGGG	29	+
chr1	2163745	2163827	ATTGCCTTCCGGGTGTTTGTGGCCAGGCCAGGGTCGGGTCTCCTGCCTGAGTGGGCTGGGTCAGCGCCACTCTCCTACCCATG	40	+
chr1	2163862	2163999	TCCCAAACCAAGTGGGAGGCAGGGCTGCAGCTTTCTCCTTGGAAGCCTCCTGTGACAGCGGCTGTGCCTGAGCCTCTGGCCTGTCGGCAGTGCAGTGGCAGCATGAGGGGCAGACAGTCTTCCTCCAGATGCCCCCTC	125	+
chr1	2164015	2164072	AGAGGAAGCCTCCGCTTCTGTCCAGTGGCTGTCGGGCCCGGCCAGCTTCCTGCTGCTG	27	+
chr1	2164073	2164160	TATCTTGGAAGACCATGTGGGCTGCATGGGTGCTTGGCGAGTCTCCTCTTAGGGACCCTGGGGCTGCTATCCTTGACAGGGGACCTTG	61	+
chr1	2164161	2164208	TCTCACCTCCCCACTCGGTCCCACACTGGCTTTGTGACCTTGGACGAG	24	+
chr1	2164229	2164257	AGTGTAAACTGGGGACTACTGTTTATTGA	23	+
chr1	2164272	2164345	TTTTGAGTGGTACAGGTGGGGCACAGATGGGTCATTGTGCTGCTGGGAGCACTTAGCCAAGACTGGAGCCTCTG	89	+
chr1	2164373	2164446	TTCTTTCCGGTCGGCTCGCCTCCTTCCTCGGGTTCTCTGATAGCTGTAGGACTCCATTGGACTACATTTTTTTG	59	+
chr1	2164449	2164474	AGTATAGACAGCTGTCAGAGACGGAG	15	+
chr1	2164483	2164512	TGGCAGTTGGAGCTGCCGCTTGGCCTGCTG	19	+
chr1	2164551	2164606	AGCGCTTTCCGTGCAGGCTGATAACAGGGTGGTGCCGTGCTTCCCTTGGGCCGTGG	38	+
chr1	2164627	2164672	GGGTCCTGCTCCGAGGGGGCCGGGGTTTCTGTTCCAACAGGGCTGG	29	+
chr1	2164722	2164864	AGGGTCCTGTTCTGGGCCGGGGGTCCTGCTCCGAGGGGGCCGGGCGTCCTGTTCCTAGGGGCGGTGGGCTGCCTGTGTGAGAGCTGTTCTTCACCTGCCACGTGCAGTCTGGGCATTCTGGTGACTGGAGAATTTGGGTTGTG	96	+
chr1	2164937	2165095	TGTGTGGGCTGGCGTGGGTCTCAGTGGGCTGTGGGTTGAGGGTCGCTTGGTTGGGAAGCTCTGCGCGCTTCCCAGTGGAGGGTCCGCGACGGGGGTTTTCTGATCCCTCATGCTGGCTTTTGACCCGTGTCACTGCAAGGCTGCCCCTGGCCCCAGGCA	187	+
chr1	2165125	2165234	TGGTCGGGCTTGAGACCTTTGAGTCTCGAGGTCTGTTCTGGGGAATGACTGAGCTTGTGGAGGCCAGGAAGGGGTTGCTGGGCTTGGAGAGCCTCTGGGGAGGAGTTGTG	115	+
chr1	2165291	2165365	TTTCTTTCTGGGACACCCCTCACTCAGCTCAGCGGCCGTGTGTGGGTTTGGGGCTGTGCTCTCCCAGACACCCTC	67	+
chr1	2165392	2165416	TCTGTCCCTTTGTCCACCAGCTTCC	7	+
chr1	2165443	2165499	TTTTTCTCCAGCTTTTCGTGGGGTTCCCTGTAGTCTTGGGCCATGCTCTGGGGTCAG	48	+
chr1	2165529	2165581	AAGGCCAGGGTCTGCGGGTTTGGGCTGGTCTGCCCCCCAGGTGAGGGTTCCGG	39	+
chr1	2165586	2165607	ACGGCCGGCTGCTGAGTCTTCT	6	+
chr1	2165633	2165694	AGTGGTTCTTGACCTCTGCCCACCCCAGCTGGCTGTGCACGGACTGGGGAGGGCATGGGCAG	59	+
chr1	2165752	2165794	TCTGTCATCCGTCTGTCTGGGACCCCTCTGGGAGCTGGGCTGG	40	+
chr1	2165891	2165952	TGTCTGTCTGTCTGAGTCTCCGGGTGAGGGCAGACAGGATATGGTGCGAGGAAGTCTGGGGT	80	+
chr1	2165956	2166011	TGTGAGCCGAACCCCGCCCTGGAGTCTCTCGGGGTTGTGGGGCCACAGCCCCAGCT	47	+
chr1	2166016	2166093	TTAGGCCTTCACTGCTGCTGGCAGGGCCTCCAGAGAGAAGGCGGTGGTTCCGGGGCCTGGGCCCTGACTGTCTGGCAG	30	+
chr1	2166100	2166178	TCCACGCCGGCGGCCCGGCTCTCTGTGGCAATAATGTGTCTCTTTCTAAGGATTGCGAAAGTTGAGGGAGGATTTCTCC	48	+
chr1	2166260	2166286	TTTCCCTAATATCTGGGAGAGCTGGAA	18	+
chr1	2166354	2166382	TCATGGAGGGGGGGCTGCCTGGGGACCAG	7	+
chr1	2166391	2166417	ACCTGGCCTCCAGAGCGGGTGGTAGGG	8	+
chr1	2166757	2166914	ACAGGCATAAGCCACTGTGCCTGGCCCCTGGAGTGGGTTCTGCCACGGAAGGCATCCCCGGGGTCTGCGGGCTGGAGGGGTCGCCCCCACTGTGCCACCTGTTCTCTCGAGGCCTGGTTGCCCTCTGCAGACCAGGTGCCATGCCAGGTGACCCTCAG	87	+
chr1	2166916	2166952	AAGCTCTGGCTCACCCCGGGGGCTGGGGGGCATGATA	37	+
chr1	2167002	2167048	AAGGGCCCCGCTTCCCAGAGCCTGCATGTTGGTTTCACTGTGTGGTA	20	+
chr1	2167053	2167102	ATATTTTTCCAGGCTGCCTTGCTGGGGTGGCCTCGATGGGGGGCCCAGGG	21	+
chr1	2167112	2167143	CTCTGGGGACATGCTGCCACATGAGCCTGCTT	20	+
chr1	2167217	2167295	ACTAGGACCAGATGGACTGAGCACCTGCGTTGGCCATGGCCCGGAGGTGGCGTGGTGGTGCCTGGCGCCTGTGGCCCTC	69	+
chr1	2167374	2167474	TGGGGGGAAACAGATAAAGGGGGCTTTGAGAGGCGTCTCGGCGTGATCCTGGGAAACGGCCGAGATTCTGTTCGGTGCTTGGTGTTCGTGTCTTCTCTGAT	82	+
chr1	2167487	2167533	ACTCATAAAGATGGAAGGAGTGCTCTGCCTCGGTGCCTCTGCAGCTG	59	+
chr1	2167565	2167638	TCTTGGGCTGGCACACCTGGCGGCCTTGGTCAGGCCTTCTTGGGCTGCCTCTGCTGGGGTGCTTGTCTCACTGG	51	+
chr1	2167658	2167700	TGTGGTTGTGTTGCTGGCTTCAGGGGCTAGGGTTAGGGACGCC	59	+
chr1	2167722	2167784	TTTGGGGGCCAGATTCAATAACTCACTGAATGACTCAGTGGAACTCTGCAGGCACTGGCAGTC	47	+
chr1	2167804	2167826	ATTCTTTGGCTAGAAGGAGAATG	21	+
chr1	2168201	2168238	ACCCTGGTTCCATATTGAGGGCTGGGAAGTTGCTGGAA	65	+
chr1	2168243	2168343	ATTACCCTTGGCTGGTGAGGCTGAGTGCTGATGCTCCTCCCAGCTCTCAGCCCTGCCTGGACCAACTGCGGCTTCTGCTGGAACGTCGGCGGCTGACTTAG	105	+
chr1	2168351	2168400	CAGCTCCTGTTCTAGGCTTCCTGCAGGTCCCACGGTGCTGCTTGTTTCAG	23	+
chr1	2168405	2168446	ACGCAGCTCAGGCTGGCGGCCTCAGGTGGGCATGGGTGGCAG	39	+
chr1	2168464	2168509	ATCAGGGATCTTTCTCTGTCCTGAGGGTTCCACCCCAGGACCCAGG	22	+
chr1	2168542	2168563	ACCAGACCTGACCCCTGAGCTG	10	+
chr1	2168568	2168592	TGTGAGGTGATGGTGACTCCACGAC	24	+
chr1	2168601	2168737	TGCCGTTATGGGGGCACCTGAGGACTGGCTGACCTCACCGGGAAGTGCGTCAGGAGTGGGTGAGGGGTGGTGGGAGGGCAGGGAGCGCCCAGCAGGTGTCCAGCGGTGCTGGCGCTGCCTCTGTCTCTCTGTCCACG	111	+
chr1	2168745	2168834	TGTATCTGGAGTGGCTTAGGTGCTCCCTGCGGTGCTCCTGGCTGCTGTGGTTCCTGAAGGCTGCGGCTGTGCCGGTGGTTTCCTTTGATG	80	+
chr1	2168839	2168935	TCTTCTTCTACAGGGGAAACCATGTTGCCAGGAGAGCCAGGTGTCCGCTAATTACGTTGTGTTGTTCTGCCCAGGAGTGAACCTGTAAGTGATGAGA	46	+
chr1	2168946	2169086	GCTGTCAGCCTGCAGACCCGCCCTCACCCTGTCCTGGTTGGGGTGCTGCCTGCTGGGAACCCCTGGTCCAGCTGTTGAGAGGAGGCTGACTGGGGGCACAGTTGTTGCAGAGTCTGATGCAGGCTTTCTCTGCCGGGAAAG	140	+
chr1	2169186	2169211	CTGGGTCCTTCTTGCCCTGTTGAGGG	6	+
chr1	2169234	2169269	AGGCCAGTCTGGCCGGGTGCTGAGCTCGTCCTGCAG	66	+
chr1	2169286	2169307	TCATCCCTGAGGGCCCCGGGAG	8	+
chr1	2169309	2169368	CTGGCGCCCTCTGTGGGAGGTCTGAGGTTGGCCCATTTGACCCTATCCAGGACGGGTTAC	38	+
chr1	2169381	2169410	ACGGGCCTTGAGAGGCTGATCACCCTCGTG	8	+
chr1	2169431	2169508	TGCCCTCCCGCCTGGTGCTGTCAAGGGCTTCTCTGTGCCAGGCGCTGGGCTGTGGCAGCCCCAGGTCCCCGCCTGGTG	46	+
chr1	2169549	2169580	TGGCTCCCTCCCTCACCAGCTGGCCCTGGGAG	8	+
chr1	2169607	2169631	TTGTCCGTGCTCAGAGAACCCGAGC	10	+
chr1	2169648	2169734	TTTGTCCCCGTGCCTCCCTTCAGGATCCTGTGGCCTGAGAAGCCTCTGCGTGGCAGTGGATGGCAGCTCCAGCTGCCCGTGGCCCTC	46	+
chr1	2169754	2169786	ATGACTGGGCCAAGCTGGGCCTCTGCATCCTAG	39	+
chr1	2169802	2169865	CGCTTCCCTGGAAGGTCGGCGGCCCTGCGTGGACCTACACGGTACCCAGGACAGGCCTGCCATG	43	+
chr1	2169933	2169959	GATGGGGGCCGGGCACTCCCAGCCTTG	18	+
chr1	2169962	2169982	ACTTCCCTCTGCAGAGGTGGC	10	+
chr1	2170001	2170183	AGTGAGGGGACTCTTGCCTGCCTGGTGAGGGTGAGCGTGGGGTCTGGACTCTGACCCCTGGTCCAGGCGGGAGAGGAGCACACTGGACAGGGCAGCCGAGCCACCCTCTGCGGAGCTGTGGACACTGCGTGTGTGGTGCTGAAGGTGTACACGTCCACTGAGGCCACCTGCGCCGCTGCCTGT	195	+
chr1	2170185	2170207	TCCTGTGGGCTGGCACTCACCGA	15	+
chr1	2170285	2170396	TGAAGCCTGCCCCAGGCTGCCTTCTGGGTTAGGGATACCCAGGACCTCCATAGCTGGTGTGGCGTCTGTGAGATCTCAGCTGCTGCTTCCCTGGACGCCCGTGTGGACCTGG	74	+
chr1	2170446	2170500	CTCCGGGTTGTGCCGTTGGCAGTGCCTTCGCTCTGCCTCACCTGCTGCCTCCGCC	13	+
chr1	2170715	2170746	TGGATGCGGTGAGTGGCGCCCAGCTTGCCTGA	17	+
chr1	2170792	2170816	AAACAAGGTAAACCCCCTGGGTTGC	6	+
chr1	2170822	2170952	TGTGGCTCTTCGAGTCAAGCCGGGCTCGATGTCTTCCTTGTCACTGGCTGGGGTGGGGACCTGCCTCGTGCGTGGTCTTGAGCTCCCGTTGGGGGAACGGGAGAACCTTCATCCCATGTGGGTGTAGCCGT	109	+
chr1	2170965	2170996	TGTACGGGGACACACCCTGGACCTGAATGGAG	27	+
chr1	2171061	2171126	GCCGGTCCTGGTGGCGGGCTCCCTGGTGATGCTGGTGGATGGTTGTGCGTGGGCCTTGGGGTTCAC	34	+
chr1	2171193	2171269	AGAGCAGCTTTCACGGCTCCGGGGCTGAGTGAGGCCTGTGTCTAGGCTCATCCTGCCCTCCGGGGCGTCCCAGTGTG	44	+
chr1	2171315	2171362	CTTCTGCTCCCCACTGCTGCTTCAGCTGCGTCCTTTGCGGGTCCCCGT	10	+
chr1	2171367	2171431	TCAGTGCCCCCACCCCTGTTCGGTTCCCTGACTGAGCTCGGCGCCTCTAGTGTAGATGGGTTTTT	68	+
chr1	2171433	2171491	ATTTTCCCAGCTGAACGTCGTTATTTGGATTGTGATTTCTTTGGTGTTTCAATGGACTG	12	+
chr1	2171495	2171587	ATGAAGGAGGACCTGTTTTCTCTCAGGAGTGTCTGTGGGGTCTCTTGTCCTGGTTTGCTCAGTGAAGTGTGGCCCCAAGGGCTGAGGGAGGTG	83	+
chr1	2171743	2171784	AGGGAGGAGGGAGTCCTGGGCCTGGAGGAACGTGGGAGGGGC	17	+
chr1	2171810	2171869	ATGTGGGCCAGGCAGGTCTGGCTACGGGCAGGAGTGTGTCTGGGACTCTGAACTGCCAGA	28	+
chr1	2171926	2171953	TCCCGTGGGTGGTGGCGGGTGGTGGCTG	21	+
chr1	2171955	2172004	TTGTGGGGCAAGGCTGCGGGACTGGGACCGCTGGCTTCCTGGGGCCATCG	38	+
chr1	2172122	2172156	TTGTTCGGAGGATGGAGGACAGTTCTAGATCCAGG	23	+
chr1	2172307	2172346	CACTGCTGGGGAAGTGGCCCTGCGTCGACCCCAATCCTCC	19	+
chr1	2172387	2172414	TTGAGCTTTGGTGGGTAACTGCAGGATG	12	+
chr1	2172420	2172465	AGGAGCTGCAGGCGAGGGCTTTGTAGGAGCTCTGTGGCCGCCCCAC	22	+
chr1	2172553	2172579	CGGGCTCCATCACTTCACTCCAGGGCA	6	+
chr1	2172601	2172638	ACACTTGCCTGTGGGGACCAGTGGGAACAATTCTCATT	88	+
chr1	2172667	2172687	ATATGTCTGTGGACTTCAAAG	12	+
chr1	2172813	2172832	ATTTTGAGGGGGAGGGATTG	5	+
chr1	2173267	2173290	GGCAATTTCCGGACACCAGCCCAT	6	+
chr1	2173318	2173360	TTTTCCTGCTGCTTTTCGGGACCCAGGGACAGCACTGCGTGCG	34	+
chr1	2173447	2173490	ATGGGCTGTGGGGACAGTCCCGCGTGCTGACCTGAGCCTGGCAG	35	+
chr1	2173499	2173549	TCTTGTTGGGAGGCAGCAGGCCAGGAGAGAGCGGAGCTGGTTGGAGGAGGG	14	+
chr1	2173554	2173582	CCTCCCCACCTAGAGACCGTCGGTGACCT	11	+
chr1	2173642	2173666	TGTATGTGAACACTTCCCGTGCATG	3	+
chr1	2173767	2173788	GTTCTTGGTGGGTTGGGGGAGA	8	+
chr1	2173853	2173877	AAACGTGGGAAGCCGGGATGTGGCC	9	+
chr1	2173883	2173912	TGGCCCCTTCTGGCCCCGCAGGGGAGTGGG	8	+
chr1	2174087	2174105	TAGCCGGGACTGTAGGTGG	7	+
chr1	2174322	2174360	AGTATTTCTGTGGCTGTGTTCTCTGTGGGAATATTATTG	23	+
chr1	2174485	2174515	TGTGAACGCGGTTCCCCACCTGCCCTGCTCT	7	+
chr1	2174561	2174590	TTTGGGCCAGCCCTGTGGTATTTTGGAGTA	32	+
chr1	2174614	2174654	ACTTACTTAGTGTCTGGGGCATGGGCCGTGTTTTGGTATCG	61	+
chr1	2174691	2174726	ATCACACGGGCTTCGTGACCATGTGCTGGCTGCACG	18	+
chr1	2174754	2174779	TGCTTCATCCCCGCCCTGCCCTCTCG	9	+
chr1	2174823	2174861	TTTCTGCAGCTGTGGGTGCAGGCTGGCCGTTGTGCTCTG	11	+
chr1	2174877	2174955	TCAGGCTGCTGGTCTGCGCGTGTGCTCTCCGAGTGCCTGTCACTCTGGCTGACTCACTGTGTCAGTGTCACCGTGCAGC	33	+
chr1	2174969	2175042	TTCTTGTGCCTTGGGACGAGTGGGCAGAGTGCTTGCTGTTGGGTAGGCTGTGGTGCACCATGTGGGCCTGGGAG	110	+
chr1	2175124	2175180	TTGGCTGTAAACGAGTTCTCTGCTGCATGGGATGCTAGGGGTGTGGTGAGTTTCTTG	49	+
chr1	2175284	2175313	TTCACTCAGCTGGGATGATTCTGTGTGTGC	12	+
chr1	2175341	2175368	TTTCCTTAGTGGACTCTGAGATTCCCCT	22	+
chr1	2177723	2177743	AGTATGTTGGGCATTTTTTCG	8	+
chr1	2177764	2177786	ATATCCTCTTTGAGGAATGTCTG	7	+
chr1	2177806	2177846	TTGTGTGTGGGGGCCTTTGCTCAGTTGTACGTCTTTATCTA	19	+
chr1	2177892	2177990	TTGTCTACTGCGTGCACCGTGGTCGGATCCTGCCTCTGTTGCTGGAGGCTGCCTCTGTCCTCTGCTGTGGTGGTCAGGAAGCTGGAGCGTCTCGGCGCC	79	+
chr1	2178010	2178048	GAGACGCTCTGTGAGCCTCGGTGTGCAGCGCTGTCTGCA	24	+
chr1	2178071	2178129	TTGTGCGAGCTGGGCGGGGGCTCTGCCGGGACTGGTGGTGTTCATGGAGAGGGCTTCTG	55	+
chr1	2178130	2178203	TGTGATGAAGAGATGACAGTGACCTGCTGGGGCCGAAGGCTGTGAGTGCCATTGGGGGAGGGAGTCTCAGAGAG	32	+
chr1	2178206	2178237	CGGCAGTCGGGCCTGATGGGGCTGCTCTTCTG	23	+
chr1	2178240	2178277	AAGGGGCACCTACCGTGTGCCTGGCCTGTAGCAGCAGC	19	+
chr1	2178699	2178750	TGCACAGGTGTGCATGGGTGTGTGCAGCTGGAGAGGGAAGGGCCTGGGTCAG	27	+
chr1	2178759	2178767	TCAGCCTGG	5	+
chr1	2179115	2179165	ATCTGCTGGCTTGGCCTTGACTTTTTCCTGAACCTAGGAGCCCAGGGCCTG	25	+
chr1	2179360	2179392	CCCCTTTTACCAGGGCATGTGGGCTGGGACCAG	40	+
chr1	2179406	2179564	TTGACTTGTTTGGCTCTGCTGGTGGTGACGGGGGGGCGCGGTGGCGGGGGGCCTTGGTCGCGTCGTGTCTGCTCTTGTGCACCGGTGCCTCACGGAGAGGCTGTGGTGAGTGCGCGGAAGGACCCTGGTGCTTTTGGGGACTTTCTGGAGCAGCCCACA	120	+
chr1	2179615	2179675	AGGCCACCAGGTTCTTGGGGGGAGCTCCTAGGTTCTGCTTTGGCCTGGCTGGGTGGTGCCC	30	+
chr1	2179709	2179735	ACTCAGCCTGGCTGGCAGCCATTTCCG	12	+
chr1	2179765	2179832	AATCAGGAGCAGGCTGTGGGACTCAGGGTGGGTTCTGAGCTTGGTGACCCGCTCTGCTCTTTTGTCCG	48	+
chr1	2179861	2179889	AGGGGCGCCGCAGGGTGGCTCTCCAGTGG	13	+
chr1	2179935	2179975	CCACTGGGGCAATGCAACTGTGACGGTGCTGGTTGGATTCA	36	+
chr1	2180026	2180047	GCGGGGCGGCGCTCTGCGCTGG	21	+
chr1	2180054	2180110	AAAGCCGTGGGGCAGCCTCTCTGGCAGGCACTGGCTGTACCTGTTGGTTTTCCTTTG	42	+
chr1	2180213	2180319	ATTATTTCAGTCAAGTGGAAGTTTCTAGGAGCGTAGAGAGGCAGCGTGGCTTAGGGTTTAGGAGCATGGCTGGGCTACCTTCCTACTCTGAGTGTGGGCCACGTTAC	58	+
chr1	2180335	2180364	TTTCCCATTGGCCCCTCTCCTGTTTGGAAG	11	+
chr1	2180392	2180429	AGGAGCCGCGTCTGGGCGCTGGCACGGGGACTGTGCCC	36	+
chr1	2180440	2180478	AGCCTGGTGGTCAGCTGATGGATTCCCGTAGGTACTTAG	24	+
chr1	2180481	2180519	AAATGCCTGGAGTGTGCGAGGCTGTCAGGCCAGTGGCAG	17	+
chr1	2180544	2180653	TGGTGCTGCCTGGCACTGCCACCCTGATGGTCGGCTCTGAGTTGGAGGCCAGCTTTCATGGCAGCGTTGTTGGTGGGCGTGCAGGGTGTGTCTGACCTGGGCCTGGGCAT	91	+
chr1	2180673	2180757	GTCCACAGGGCCCCTTGCCTCATTCGTGGAGGTGCTGGGGGAATTCTACAGGCTGAGGACGTGTGAGGCTCCAGGGTCCAGCGTG	86	+
chr1	2180856	2180904	AGTGCCCCAGGGCTGTTTTGAGATCAAGGCTGAGGGGGACCCTTTCAAG	33	+
chr1	2180951	2180994	TGTGGTCTGAGTGGGCTGAAACCGACCCCAGGTGATTCTTATTC	35	+
chr1	2181023	2181085	AGGCAGTGAGTGGAGAGCCAGCTGAGAGATGCTTGACTCCCCACCTGCTGCTGTTGGGGCCAA	27	+
chr1	2181214	2181254	ATTCGTCAATTATGACCCAGGTTGTTGAACTGGAATTGGAG	19	+
chr1	2181255	2181278	ATGTTTTTACAGTTGGAGAGTTTG	24	+
chr1	2181281	2181332	ACAGTCAGAACATTTCGGGTTGTTGGAGTTCGGTGTCTTGCTGCTGTTGCAG	31	+
chr1	2181829	2181859	CACTGTCCATGGCTGATGGAGGAGCAGGAAG	22	+
chr1	2181960	2182016	AGTCCCCATTCCCTGAGCTCAGCTGCTGCTGGCACTGGCCTCCTCTCGCCACGACTG	52	+
chr1	2182105	2182137	TAAGGGGATGTGGTGTGTGACCGTGACACGGTG	9	+
chr1	2182168	2182243	ACGCTCTGCCGTGTCTGCCACGCCCTCTTCAGTAGTTTACTTCTGCCTGGGACCTGCCTGGCGGCTCAGCTGACTC	52	+
chr1	2182247	2182267	TCTTGGGCCTGCCTCGTTGCC	13	+
chr1	2182413	2182448	ATTAATGAGTAATCCGCCGAGGGGAACTTTGGACCC	16	+
chr1	2182471	2182501	ACTTTATCCGGGTGGGCCAGGATCCCTGGTG	18	+
chr1	2182504	2182574	TCTGCTTGTCTTAGGGATGGGGACGTGGGGCACTGACCGCACTCTTGGCCACTGCTGCTGCTGGAGTCTCG	75	+
chr1	2182601	2182636	CCGTGTAGTAGCGCTGCGGACCGTGTTCGGAAAGAG	54	+
chr1	2182677	2182720	TTGACCTTCTGTTGGCTGCCCACAGGTCTGGGTATCTGCTGATG	23	+
chr1	2182783	2182813	AATTCCTGGGCTTGAGCCATCCTCCCGCCTG	13	+
chr1	2182948	2182976	TATGGTGTGTTCACTCCTGTCCTGGTCCC	12	+
chr1	2183003	2183036	ATCCCCAGCTGCAGCCGCCCTCCTTTCCCTGTAG	15	+
chr1	2183071	2183135	TGGGCAGCATCTGGGGGGGCTGGCGCCGGGCAGTGGGAGACCTGCTCCATGTCACTGGTGGAACC	47	+
chr1	2183180	2183202	TTGTACACGGTGGCTTTTTCTAG	4	+
chr1	2183319	2183351	CCCCTTGGCTCCGGGCACAGCGTGGCTGAACCG	7	+
chr1	2183356	2183387	ATCTGGCCTCGTCTCTGGAGGCCTCCCCAGCT	14	+
chr1	2183422	2183476	TGGCTGTGCCCAGACGCGCCGTGGCACGTGGGAGTGATGCTGGTCTTTGCCAGTG	35	+
chr1	2183502	2183568	TCGGGGTTTCCTGCCAGGTCTCTGTGCACCCCCCGGTGAGAGATCTGAGGAGGAGGAGGAGGAACCG	21	+
chr1	2183708	2183729	CTGAGTAGGGGGCTGTGTCCCA	8	+
chr1	2183764	2183813	AATCCCCTGGGCCCCAGGAGGGTGCTGTGGCTGCTGAGGAGGCTGCCCCA	16	+
chr1	2183914	2183968	GTGTTTTGGCCTGTGGAAGGCTTTCGTCCGTCTGAGCTGCTGACTGAGGGTCTTT	56	+
chr1	2184706	2184764	ATCACGGGCTCCAGAGCACCCAGGTTGGTATCATGGGCTCCAGAGCACCCAGGCCGGTA	29	+
chr1	2184897	2184941	TTGTGAGTGCAGGTCGTCCTTGGACACACACTTGGAGGAATCGGA	17	+
chr1	2184967	2184987	TCCTGTCAGCCCTTCCTGCAC	5	+
chr1	2185047	2185072	AGGACATCTTCCCAGCGCGTGTGCAC	17	+
chr1	2185079	2185107	AATGAGCCACATGCCCCCAGTTCTGACAG	7	+
chr1	2185114	2185158	ACGGTGCGAGCAGATGGAGGATGGAGCTGGTGCTGCTGCCCACAG	22	+
chr1	2185275	2185357	AGGGGAGGTGTGTGCGGGGGCCGGGCATCGATGCTGGACTTGCTGAGGGTTGCTTTCTGGTGGTGTGCACACATCTTGGGCCA	66	+
chr1	2185364	2185464	TGTCCCCAGAGTGCCTGCTGCTGGAAGAGAAGGCTCTGGGTCCTTCTGGATGCCCATCCTGGCTGTGTGGACCACGGCGGCAAGGGCCACGTGCCTGGTCG	30	+
chr1	2185476	2185552	ATGCTTGTCCGGAGCTGCCTCATGTGGCTCTTGCACAGAAGGCACCATTCTAGACATTCCAGGTGGGCTCCAGTGAC	44	+
chr1	2185555	2185615	TGAGGGGCTGGGGTTGGCACTGGCGCTGCTCCTCTGAGGTGTTGGACCCACGTGGGAGCTG	62	+
chr1	2185758	2185833	CTCTGCTCTCCCCCCGTGGGTCTTCGTGTCACAGGGTGCTTGGGGGACTCTGCTGCACTGAGATCTCCAGCGTGAC	52	+
chr1	2185850	2185911	CAGCCCTGAAATGGCAATGCCTCATCCTAGGATTACCGTCCCTTCCCGAAGGCTTGAGGTCC	25	+
chr1	2185950	2186030	ACTTGATACTCAGTCTGGGTGCGTTGAAGACGCGGCCTCTGGCTGTCAGCCTGTCCTTGTGTGCAGTGACCGGTCTACCTG	60	+
chr1	2186067	2186122	ATCTCTGGGGAGGGGTGAAGTGGACTGGGAGGTAGGAGCCGAATTGGAGTCTTCTC	27	+
chr1	2186151	2186214	CCAGACTGTGGTCACTGCGTGCGTGTGTGTGTGTGTGTGATGCGCAGGGCATTTGCTGGTGGAA	48	+
chr1	2186274	2186309	GGGTCCCTGCGGTCAGGTGAGCTCTGGGGGGTTTCT	21	+
chr1	2186348	2186372	AATGCCTGTGCTGTGCACTTGGGTG	14	+
chr1	2186481	2186514	TTTCTCTCAGGTGTCGGTCACCCTACCATGCGGC	26	+
chr1	2186866	2186897	TTCATTTCCTGTCTGGAGCACACTGTCCTGAC	24	+
chr1	2186938	2186966	TCCTGCCTGGAGCTCTCTGTGTCCTGACC	5	+
chr1	2187870	2187900	CTCCAGCGTTCTTCTCTGCCCCCTCCCTCTG	5	+
chr1	2187950	2187973	TTTCTGTGCTCTTCCTGGTGAGGG	7	+
chr1	2188124	2188151	TCGGCGCTCCTCAGCGTCTTGCCTCTGG	8	+
chr1	2188175	2188219	CCATCTGCTTTGGGCTCTGACATGTGACCTGACTGTGCCCTTCAG	22	+
chr1	2188334	2188374	TTGCCAGGAGGCTCGCGCCCCGATCTTCGGGATGGTGCCCG	10	+
chr1	2188429	2188457	GTGCTCCGGTTGCTGTGGTCTCCCTGCTG	18	+
chr1	2188582	2188609	TCCCACCTTTTGTGACTTGTGGATGCTG	8	+
chr1	2188653	2188683	ACAGTTTGTCCTGCTGGTTTCCTCTGCATTC	17	+
chr1	2188735	2188761	AATTCTTGACCATCTGGTCACGTCAAG	11	+
chr1	2188762	2188788	GCTGACGTGCCAATGGCTGCAAGGGGG	10	+
chr1	2189015	2189082	CCGGGCTCTCGGCGATTTTTGAGAGGAGAATGGGGTTGAAGCGATGTTGCTCTTCCGTCTTAAAACTG	36	+
chr1	2189611	2189634	ATGTTATTGTCTTGGAATGTGGTG	8	+
chr1	2189635	2189688	TTTTATCTAGTGACAATGTGTGTGCATGCACACGTGGACACACAGGATTCCTGG	15	+
chr1	2189695	2189737	AACCCGTATGTTCGGTGTCTGCAGCATAGAATGGTCTCGGCTG	25	+
chr1	2189738	2189765	GTATGTGTGGGACCAGCTCAGATGCCCC	27	+
chr1	2189811	2189844	AGTGGCTGTGCTGAGCGTGCTACGGCGTCATGGA	25	+
chr1	2190471	2190526	ACATGCTGTGGGCTCCATCCCCAGAATTCTGGGTTCCCAGGTCCGAGGTAGGGACT	20	+
chr1	2190556	2190590	ATGACATGGTGGCTCCTCCGGAACCCCTGCCTCCT	19	+
chr1	2190663	2190701	TGCCACAGCAGAAAGGCTGAGTAGGTGCGAGAGAGACCA	17	+
chr1	2190791	2190855	CAGGGCTACATTGTTTTTGTGAAACTCTTTAGGATGGAAAAGGGCATCTCTGAGGTCAGCGACAG	16	+
chr1	2190889	2190911	TTGTCCTGAGCTGTGGAGGTTGT	25	+
chr1	2191172	2191209	TGCTTTTGGGCCTGTAGATTCGTTGCCTTCCTTAGAGC	8	+
chr1	2191244	2191269	TTTGGTCTGGCTTCCTTCCCTCAGCG	24	+
chr1	2191275	2191335	ATTTTGGGCTCCTTGGATGCGTGGCGTGTGCTGGGCAGTGTTCCCCTGCGTGGATGTCGCG	33	+
chr1	2191463	2191493	ATACCTAGGTGTGGAATGGCTGGATCATATA	9	+
chr1	2191539	2191575	AGGTGGCTGCACCATTCCTCGTCCTACCAGCAGTGAG	24	+
chr1	2191578	2191602	AGAGTTCCTGCTGCTCCACGTCCTG	18	+
chr1	2191616	2191645	GTGGGCGGGCTTAGGCGTTCAGCCGTCCTG	13	+
chr1	2191646	2191674	ATGGGTGTGCGGCGGCATCTCCTTGAGGT	28	+
chr1	2192180	2192216	ATGTTGCCCAGGCTGGTTGCGAACTCTAGCTCAAATG	15	+
chr1	2192676	2192703	TTTTTCAGAGCTGTTACAGCTATTCGGG	14	+
chr1	2193014	2193056	CTTATATGTTGATCCTGCAGCCTGTAACCTTCCTAACTTGCTC	25	+
chr1	2193099	2193125	TGTGTAGATGATCATGTCGTCTGCAGT	15	+
chr1	2193376	2193406	CGCCCTCGCTCCTGATCTCCTGATCTCCTGG	4	+
chr1	2193617	2193637	TCTCTTGATCTCCTAGTCTGG	7	+
chr1	2193717	2193760	AATCAGAGTTTGGATGGGAGTGGTCGGAGTGGACACCCTCGCTC	24	+
chr1	2194872	2194904	TCAGCATGTTGGCCAGGCAGTCTTGAACTTCTG	14	+
chr1	2196525	2196566	ACAGGAGTGAGCCACGGCGCCCGGCTGGACATGCCTTTCTTT	7	+
chr1	2196671	2196705	TCTCCTGCGTCCCTCCTCTGGGCACTTGGTGGCCC	13	+
chr1	2197514	2197554	AGGTGGGTCTAGAGCTGGGCTCAGGGCTCATTCTAGGCCTG	23	+
chr1	2197616	2197639	ATTTCCTGTCTGTCGGGTGGAGAC	11	+
chr1	2197687	2197769	ATCTTTGTGGGTGACTCTTCCCCAGCCTCGTGGAGTTTCTGCACATACATACTGTGATCTGGGGTCTGCGGAATTGCCAGGGG	207	+
chr1	2197799	2197861	TGCTCCCTTCTCTGCTGCTCCGTCCTGTGAATTCCAGCCGCCATGCTCTCCCTGAATTGTCAG	21	+
chr1	2198056	2198093	CGTTTTTGGCCTTTCCAGGGAGGAGGGTGATGGGTCTC	18	+
chr1	2198096	2198118	TGACTTCACCTTGGCTGCAGGCG	11	+
chr1	2198244	2198287	GTAGCTCGTGGGCTCCCCTCTAGGCTGAGGCTCTTGTTGTGGGA	18	+
chr1	2198652	2198682	TCGCTCTTAATAACATCTGCAGGCACAGGCG	3	+
chr1	2198745	2198828	AGCTTGCGCGGGCTGCGGTGGAGTTCTGGGGTTTGTTTGTGGGCATTTCCAGGTAGTCTGATCCTGTGAGGAGCAAGGAAGGGG	29	+
chr1	2198869	2198904	GAATGTCCCACGTCCTCTCGTGTGCTGTCGGGAGAC	20	+
chr1	2198941	2199054	AGCCTCCTTTCAGGGTGGAAGGGGTGGTGGATGGCTTTGGGATTGGGCCAGGCCTGAGGGCACTGAGGGAGTGGGGCATTAGGGGCCACGTGGTCAGCACTGCACTCTGCTCTC	40	+
chr1	2199151	2199193	AGGAAACGCAGCTGGGACATCCTGAGGTGTGTGAGGCTGATGC	21	+
chr1	2199214	2199240	ACTGTCCCAGGACACGGGTCCACGGTC	7	+
chr1	2199382	2199408	TGTGCTGTGGTGGTCGTGGCTCTGTGG	7	+
chr1	2199457	2199541	ACGCTACTCACCCTTAGAAGCAGGTTCCCACAGGCCAGGGCACTCCCAACAGCACTGCGTGGAGCTGGTGCCCACCCCTGTGGTC	25	+
chr1	2199707	2199760	TCCCAGGGGGCTGTGTAGCCAGGTGTCTCAGAGGGCTCAGGGCTCCTGGTAGGG	13	+
chr1	2199789	2199861	CCCGGGTGTGGGGTCCTGGTGCTCTGTGGCCTGGGACACCCGTGCTTCCTGCAGGCTCTGCGTGGCGCTGATG	29	+
chr1	2199874	2199912	TTAAGGGGGCACGGTAGTGAGTCAGGTGCCCGGGGGCTC	45	+
chr1	2199933	2200047	TCTGGGTGCATGGGGACTCCTCTGGCCTCCCCAGCGGTGCTGAGCCGTCACTGCAGGGCAGCCATGGCCCATTTGGCTGGTGCTGAGACAAGGTGAATTTTCTTGGCTGGCTTGA	64	+
chr1	2200122	2200168	TTTCTGGCCTGTGAGGGCTGCAGAGCAGCGTGCCCAGGGGCTGTAGG	29	+
chr1	2200191	2200224	ACAGGAGTGGGTGTGGGGACTGGTGGGGACAGCG	23	+
chr1	2200408	2200433	AGGGTCTGGCTCTGGCTCTGTCACCC	4	+
chr1	2200727	2200784	CACCGCTGGCCATGACTGGGCAGAGCCAGAGAGTGACTAAGGGGCTGTTAGGACAGAG	42	+
chr1	2200864	2200937	CGGACACTGCGGGACACGTTCCCCAACGTGGGATGTCCGTCCTCAGCAGTCTGTGGCCTTCTGTGAAGCAAAGC	97	+
chr1	2200949	2201008	CTGGGTTCATCCCCGTTCCAGGCCCGCACTAGTGGCGCCTGGTTATCAGGTGTGGTGAGG	51	+
chr1	2201025	2201238	AGCGTCGCTTTGTGGGCAGAAGCCAACTTTGGAATCGCCTCATGGCTGGCCCTGGACCTCTCCTCCTTCCTTCCTTGTTGGTTGCTGTTAAGCCAGCCTTGGGCACCAGGGACAGTGGGGACGTGGCTGTGCACCGGGCCCAGGGCTGGCAGGAGGCTGCTTCAGGGCTCTGGACCAGAGCAGTGTGTGGCTGGTGGTACCTGTGGCTGGCGTG	167	+
chr1	2201451	2201482	CGTGGGTCTGGCGGGTCTGGCATGTTTGGTGG	15	+
chr1	2201485	2201534	CCTGCCATCAGGCTGCCGATGGATGAGCCTGCCTGTCCCCCACGGATTGG	58	+
chr1	2201552	2201580	CTGTGCCCTGGTCATTGTCCCCTACAGCC	6	+
chr1	2201659	2201777	TGGGCCCACTGGCTGGCGCTGCGTCTGGGTTCGGTCCTGGACCTGCTGCGTGTTATCCTCCCTGCGGGCCTGGCATGGGAGTAGGGGCTGAGAGATGCTGGTGACACCACTCTGACGCC	118	+
chr1	2201786	2201848	AGGCAGCCGTTGGACAGTGCCCATCTTGAATGCAGCCCTGGTGACCTGAAGCCCCTGCGTTGG	54	+
chr1	2201924	2201966	TAATGGGAGGCCTGTGGTTCCTGGGCTGCCATCTGGCGATTGT	61	+
chr1	2201980	2202068	TGCAGTGTTGAGGGGGCGCTGGGGAAACAAGCTGCCGGCTGAGGAGGCCGCACTCCCCGTGCCTCCCGGGCAGACACCTCACGGCCTTT	96	+
chr1	2202121	2202146	AGGGGCTGGAGGTGGGGCGGGAGCAG	27	+
chr1	2202159	2202195	GCCAGCCCCTCCCGCTTCCCTTCCTCTGGGCCCCTGG	6	+
chr1	2202196	2202284	ACTCTGGGGGCGAGGGCAGGGCTGTTTGGCTGTTGGACATCCTTGCTGTCCCTTTGCTGGACTCTCCAGAGGACCAGCATGGAGGTGCA	103	+
chr1	2202330	2202360	TCCCGGGCCACCCCAGGCTGGACCAGCTGCC	8	+
chr1	2202382	2202399	TTCCCTGTGAATGAGCCG	10	+
chr1	2202407	2202530	CAAGTGCCTGGCCTCAGGCCTGGGCTGTGGGGATGACTGAGGCCCAGTGAGGAGTGGGCTGGGGCCTGGTGTGACCTGCACGGTCTGTGGGGGTTGGAGGGATGCGCGACTTGGGCCCACCCCA	199	+
chr1	2202542	2202564	TTCCTGATGGGTGTTGGGGTGCA	8	+
chr1	2202585	2202613	TGATTGGCGACCCCAGGGTCCCGGGACAG	16	+
chr1	2202736	2202765	TCTGCTCGGTGGGGGAGCCGCAGGGGGCTG	29	+
chr1	2202832	2202880	TTATGGAGCCGCGTGGCGCCTGGGCTGGTGTCACCCCTGGGAGCCCCCT	35	+
chr1	2202939	2202972	CGCTCAGATGCTGGCAGGTTCCGCGGAGTGCCCG	6	+
chr1	2202995	2203070	TGTTGGCTGCCCTGCCCCGGGCTGACCCCAGACGCTCGCCTTTTGTGCTACGCTGCTCTCGCCCCTCGGGAACCTT	59	+
chr1	2203170	2203223	GGGGCTTTTGGTGGCCTAAGGGGACCCTCTGAGCACTCATGCAGGCCTCCCCCC	52	+
chr1	2203230	2203269	ACGTCCAGGTCTGTTGCCGAGGGGCCAGGAGATTCTGACA	27	+
chr1	2203277	2203325	ATGGCCCCAGAGGTTGACATCCTGGGGAGGATTGGCTGGTGATGCTTCC	27	+
chr1	2203344	2203437	ATGCATCTGGTCCTGGCCCGTGGATGGCTGGCGGGACTGGGAGAGACACTCCGGGCCACTGGCTGCTTTCTCGCAGCTGTTCTCCTCTGGGAGG	128	+
chr1	2203449	2203487	TGGGCAGGTGCAGGGGCACTGAGCGGAGGGGCTTGGGGG	27	+
chr1	2203505	2203537	CCACCTTGCTCTCTCTCCAGGCCTGCGTCCTGC	28	+
chr1	2203582	2203644	TCTCTTACGTTCTCACGACCTCTTGCCCTCTGCACAGATGGGCGGGGCTGGAGCTTCCACGAG	198	+
chr1	2203666	2203703	AAAACCCACTGAAAGGTCTGAGCCTAGCTACCAAGCTT	33	+
chr1	2203917	2203984	AATGGCAGTGGCCGTCCCTGTGGTCTGGGGGCCTCCTTCCCCCACAGGCTACACAAGCCCTGGTCCTG	52	+
chr1	2204021	2204046	ATAATAATGGAGGGTGAACTGGTTCC	17	+
chr1	2204168	2204251	TGTTCTGTCAATAGCGTGTTGGAGTCTGGTTCCCGTCTCCCCTGCCCCGGCCTATGTGTGCTGACCCTGGGACCGGTGAGGCAG	86	+
chr1	2204515	2204625	CTCTTCCTGAGATGGCTTCCGAGGCCATTTGGCCCTTCATCTCGGGAACAGACCAAGGGGGTGTTTTCGGCCGTCTGAGACCCACCTGGGGGTGTCTGGGCCTTGGCCATG	100	+
chr1	2204647	2204749	CTTCTCCCGGCCCCTCCTCCTTCCCACTGGCGCCGGAGACCTTTGGTAGTGGGTGTGGAAAGACAGCAGCTGTGGGGTCCCTGTCCTGGCCGGCCACTCCTCC	51	+
chr1	2204760	2204783	TGCCGGAGACCCTCGGAAGTGTAT	9	+
chr1	2204792	2204822	ACAGCAGCTGTGGGGTCCCTATCCTGGTCAG	13	+
chr1	2204830	2204886	CATTCCTCCCACAGTCCTGGGAGCCACAGGGCTGAGATGGGACTTCTCAGCTTGGCA	47	+
chr1	2204933	2204990	ATGGAAACGGGAGGGCCTGGCCCTGCCTCTGTTACTGAGCTTGAGCCAGGGACACCCG	32	+
chr1	2205024	2205072	TGAGCCAGGGCAGAGGTGCAGGTTGGGTGGCTGACCTGGTGGGGGGTAA	17	+
chr1	2205128	2205402	AGGCCTGACCGTGACTGCAGCCTCCCCCAGCATTGCACCAAAGTGTGCTCGTGCAGGACCTCGAAGATGCCCCGTGGGCAGCGTTCGGGCTGAGGCTGCAGGGGGCCTTGGGAGCACGGTGGCCCTCCTGTCTGTTCTGTGGACCGGGTGCGGATGGGCCGTGCAGGCAGACGTGCTCTTGGGTGGTTGTGGTGGGGATGCCTCTCCGCCCACCACCCTCTCACTCACTGCCCTGGCTGGAAGGTGACGGCATCTCCCTGACCGGCAGCGCCAGG	247	+
chr1	2205423	2205457	TCCTGGTCGCCCCAGAGGCATGCTGAGCGCCCATG	14	+
chr1	2205466	2205490	CAGGTCCTACGGGCCGTGTCCAGAC	21	+
chr1	2205551	2205579	TAAGGGGGATTGAGGAAGGTAGCGCTTTG	50	+
chr1	2205582	2205669	AATGGCACTGGTTTTGCTCCGAGGCTGGACTCCTTTTCCCTTTGAGGAGCTCTGCTCATGTGCTTTGCCTGCTTTCCCATGGCAGGCT	117	+
chr1	2205737	2205777	TTGGCCCTTCCCAGGCTTGGGGCTGCCGGCTCACGGTTCTT	17	+
chr1	2205806	2205856	TGCTGGGTTTGCAGGTCACGACCACCCATGACGGCTGTGCTGCGTGGGGTG	34	+
chr1	2205857	2205892	CAGTTCCCCGTGGGCGCCGAGGGTGGTGTGGGGCTG	6	+
chr1	2205928	2205981	TGTCCTGGTCGTGGCCGCGTGTGCTCTGCTGTGTGGGTGGTCAGTCCTCCCCAG	45	+
chr1	2205993	2206053	ATGGTGTCCACTCCTGCCCCATGGCAGGAAGTCCCAGCGGCACCTGGCCACGTCCCTCTAA	21	+
chr1	2206058	2206130	TTTCTGGAAGTGGGATTCTAGGCTGGAGCCTCATAGCGGGCAGATACTGCCCCCTGGCCATGAGCCATGACAG	67	+
chr1	2206135	2206191	TTGATGGGACTTGAAGGGGCCTCTGGACAGTGTGGCTGCAGCCCTGGACCCTAGGAG	66	+
chr1	2206239	2206267	TGAGGAGGGCCGGCTGCTGCCCCTTGCTG	13	+
chr1	2206315	2206361	TCTTGCTCTCAGCAGAGGGGACAAGACCCTTGTGAGGGTGGGCACAG	27	+
chr1	2206374	2206434	TTTGGGGCCTTCGCTGTCCCTTGCTGTCTGTGCTGGTCTTTCCAGGCATCCCCAGGCCGTG	44	+
chr1	2206587	2206675	ATGGTGGCCAGCCTTGGGGGCCCGGTGGAGATGTGTTCGCGGGGTCCTGGTCTGATTCTGTCTTGGAAGGAACATCGGGCCCCTGAGAG	77	+
chr1	2206774	2206870	CTTCCTGTGGCTCCGCCGTCAGGGAGCAGTGGGGCTGCCCCAGCCTCTGGGGGCTTTTTAGGTGCTCTGAGGCGATCTGGGTGTGGCCTGGCCGGTG	52	+
chr1	2206878	2206901	CTTTGCCCTTCGTCTGAGACCCCG	11	+
chr1	2206912	2206930	CAGGATGAGGGGTGTGGGG	5	+
chr1	2207260	2207291	TTAAATGTGCCTTGGACCTGGCCCCTGGCTCT	13	+
chr1	2207388	2207409	TCTTACAGGCCCTACACTCCTG	13	+
chr1	2207493	2207545	TTCTTTTCTTTGGTTCACACTGAGCAAGGGCTGGTTGCTCCGATAGGGAGAAG	42	+
chr1	2207563	2207615	TACTGTGATTGAGCACAGGGCCTGTGGACTCTCCCATTCACGCAGCCACATTT	40	+
chr1	2207625	2207647	AAGTGGTCCTGCTCCCCACCCCC	8	+
chr1	2207683	2207736	ACTTGGAGGGACAGCGCAGCAGGCTGTGGCTGGCTACCCCAGGTGGCTCCACCC	15	+
chr1	2207739	2207777	CTCTCAGAAGTTCACCTGCTGCACTCAGAGGCCGTTTAC	16	+
chr1	2207818	2207847	ACTGGCCTGGACCCTCCAGGGAGTTCAGCA	23	+
chr1	2207859	2207878	CGTGTCTGCTGCTCTCCTGG	17	+
chr1	2207894	2207935	CTTCTGTGGCCCTGGGATTGGGGAGCCAGGGCTGAGGGCCTG	40	+
chr1	2208057	2208100	ACAGAAAATGGCAGGGCTCACTGTGTGGGGCTGGGGACAGCGCT	36	+
chr1	2208104	2208131	CCTGCTTTAGGCCGTGCACCCCAACCTG	13	+
chr1	2208175	2208205	TGTGGCCATCCTCTGGCTCCTGATTGCTGAG	17	+
chr1	2208243	2208298	ATGAAGAGCCCGTGCTCATAGCTCCGTTCCTGACATGTTCAGGAACGCCTCTGTTG	29	+
chr1	2208323	2208350	TTCCTGGGTCCCTTTGACCCCTGATGCG	7	+
chr1	2208357	2208426	TTGGGTGTTGATGAGCACTGGAGCTGCTTCCCCACAGGGATGGGGCATTGGGGAGATTCCGACACAGCAG	111	+
chr1	2208429	2208515	CCCTCACCCAGGAGGCTGCTGTGGGTGCTGGAGCGGTTGCTTCCATGGAGCTGGGATTCCTCTCATTTGGGGCTGTAGGAAGGGGTC	113	+
chr1	2208601	2208628	ATGGAGTCTCACCCTGTCTCCTCCCAGG	6	+
chr1	2208791	2208823	TTGTGGGAGGGACCCAGGGGAGGCAATTGAATC	24	+
chr1	2209034	2209057	TTTCGGGTATATCTTCTTCAGCAG	4	+
chr1	2209340	2209369	ACGCACTCGTCAGGACCCACGGGCAGATGT	29	+
chr1	2209376	2209412	ATGCACCAGCACCCGTGGACACGTGCACGCACACATC	11	+
chr1	2209480	2209555	ATGGCTTCGGCTTGCTGGGTGCCTGCTTCGCCCTCGGGTGAGCAAGTCTGGAGGCAGGCACTTGGGGTGGGGCCAC	50	+
chr1	2209653	2209686	ATGGGCAGGGCTGTCTGAACAGGGCAGAGTCACG	4	+
chr1	2209696	2209722	AGGGTGGGGTGTGGAGGCCTTGCCTAG	7	+
chr1	2209742	2209760	CTTGGCTGGGCCTTACCTT	7	+
chr1	2209842	2209865	AATGTGATCTGGAGACGACTCTTG	14	+
chr1	2209892	2209967	GGTCTGTCCCTCCCTTCACCCTCCACAGTCAGGGACAGGCTGCGTGGTGTGCCTCCCCATCTGTGCGTGGCCTCAG	30	+
chr1	2209994	2210020	TAAAGGTAGAGCCCGGCAGATTCATTG	14	+
chr1	2210032	2210082	CTTCCCCAGACCCACCAACTCCTGTGTCTTCCCATGGTGAGAAGGGTGGGG	31	+
chr1	2210153	2210219	ATCTCTGGAGTGGCCCCTTCTGCTGGAGGCTGCCCCAGGCTGGATGCCGTGGCCTGCAGACCCCCCT	23	+
chr1	2210288	2210320	AGCCAGGTGGTGGTGGGGGGTGTTGGGGCTAAG	25	+
chr1	2210322	2210338	TTTGGTTAGGGCCCGAG	14	+
chr1	2210361	2210406	ATTTCCCATGGTGCTGGGATGCTGCCGCCTCCTGGACCCTGGCGTT	31	+
chr1	2210452	2210518	AGGGCAGGCTGTGGCCGTCACTCTGGCCAGCTGCTCGGGGGCTTGGTGGCTGCTGGGTGGTCGCCTG	22	+
chr1	2210611	2210675	TCAGTTCTTTGGGGATGGCCCTGATCTCTGAGCGGGACTGCCTCTGGCCTTTCTTCTGCATCCCC	84	+
chr1	2210822	2210841	TCCTTCCTGGCCCTGCTCTC	10	+
chr1	2210914	2210943	TTCTCTCAGGCCTCCTCTGGGCTTGCCAGG	17	+
chr1	2210954	2210997	AATTAGGGGGAGGGGGACACAGGAAATGCCTCCCCTCCTCTGAC	27	+
chr1	2211038	2211094	AGTGGGTGAGACGAGGGAGGGCTGAAGGGGGGAGTCGGCTTGGGGGGAGAGTGTTCT	44	+
chr1	2211333	2211372	AACTGGCCTGTGATGCGGTGGTCCTTGTGACATGTCAGGC	12	+
chr1	2211477	2211499	ATTCTGAGTCTGCCTTCCACCTG	5	+
chr1	2211516	2211546	TCTGACCACGGGCTGGGTGTGGTGGCTCATG	10	+
chr1	2211876	2211915	TTGGGGAAGGCCTGGTCTGCTGTAAGTGCAGTGACCGGAC	43	+
chr1	2211922	2211940	ATACCCCGGAATGGTCTTG	3	+
chr1	2212506	2212529	ATCTTCAGAGAGCGGACGCCCGAG	16	+
chr1	2212538	2212566	CGGCGGCGGAGATCTTCAGAGAGAGGATG	11	+
chr1	2213994	2214052	TTCCATAGTGGGCGGGTGGGCAGTATTTCGGCTTGTGTGGCACCAGGGCAGGGCCTCCG	81	+
chr1	2214086	2214142	CTGGCTCCCAGCCCTCCACCCTCATGATAGGGCCTGGGTAGGGGCTGCTGGTCACCC	35	+
chr1	2214271	2214334	AGGGTGGGTCTGGTTCTCAGCCTCCGACCTGTCACCCCGGTGTGGGCCCAGTGACCTCAGTGAG	26	+
chr1	2214344	2214387	TGCCCTAAGCTGAGCCACTGTGTACACTGAAGAGGAGGCTGGGG	37	+
chr1	2214408	2214519	CTTCCCTTGCCGGTGCTGGGAGACGGGAGCCAGTCTCGGACCCTCATCTGCCAGCAGCTCCTGTGGCTGTGGGGGCGCAGGCATCTTGGCTGACTAGGGAGGATCCCGTGGG	93	+
chr1	2214572	2214620	TGTCGGGGATCCTGAGAGGCTTTGTGCGGAGGCTGGGTCCCAGGCTGGG	68	+
chr1	2214638	2214671	CGCCCCTCCTATGGGTGAGGCTGTCTGCTTACAG	44	+
chr1	2214681	2214751	TCTCCCCACTTCTGCGCCAGGCCTCACTCAGTCTCCCCAGCACGGAGCTCTTGTTGCTGGCCCAGGGCCTG	44	+
chr1	2214752	2214785	TCCAGGTCCTTTGACAGGGCAAGGACTCAGAGCC	36	+
chr1	2214818	2214859	TATGTCTCTGTGAAAATGGGGGTGAGGAGGTGGCAAGCATCG	23	+
chr1	2214860	2215104	CCTTTTGAGGACAGAGTCTTGGAGAGGTGTTGGCTTTCTAGGGAGGGCCCTGTGATTCTCCTGCAACCATGTGGGCCGGGGCCAGGACCAAAGCCATCGTGCTGTCGCTGTGGATTTGGTGGCCGCTTCCCCTGCTCAGATGTTGTACTGCAGGCCTGGGCCTTGGCTTGGGGTCTCTGTGTCTCCATGTTCAGGACAGGCTTGTGGCTTTGGGTACCACGAGGGGCCATCCAGCCCAGGGGGCT	291	+
chr1	2215127	2215226	CATGTGGGGTGCTGGGGTGCAGCCCTGCTGCCCATGGCCCGGAAGTCCAGGCAGCACTGCTCTGGTTCGAAGCTGCCCCAAGGGTACGGGAGGCCCGTCC	49	+
chr1	2215240	2215318	CCTGGCACCATGTTGTGTCGGTTTTCATGGCGAGAAAACATCGTGGGCGTCTGCTGGGGCTGGAGGAGGCGGGAGGCCG	57	+
chr1	2215395	2215440	TTTCCCTCCAGAGCTGCTGTCTGCCCGCAGCTAGTGCCCTGTTAGC	34	+
chr1	2215489	2215515	CTCATGGAGACCCTGTCCTCCGGGCCA	13	+
chr1	2215527	2215585	TGAATGCCCGGGGCTTGGGGTCCATCTCCTGTCCACATGGACCTCCCCTCTTGGGTGTC	39	+
chr1	2215654	2215683	TCCACTGGCCGGGGCTCCCTCAGGTTGCTG	6	+
chr1	2215694	2215774	AGATCCCTGATCCCTGGACCCATGCTGCCGAGACGTCCTGGTAGGGTTGAGTTCCCTCCTCTCCCACCCCGAGGCGGCCTG	64	+
chr1	2215775	2215798	AGAAGAGCCTCTTGGAGGTTCAGG	6	+
chr1	2215822	2215852	TAGAGGCGGAGCTGCCCTCAGACCTCTTTTG	36	+
chr1	2215920	2215985	TCTGGAAGAGATTTGTCCCTGTTCTGTGGAGCAGGGCAGATGCAGCTGAGGTGCCTGGGGGGGCAG	27	+
chr1	2216062	2216098	CTGTCCGTGTGGACCTCCTGTGACTGCATGGGCCTCT	47	+
chr1	2216134	2216325	AGCCCTCCCTGGCCCCTGGGTGGCTGGGAGGGCTCCAGGCAGGGAAGAGTCAGGGAGGGGTGGATGGCCGGCGTGGCTGTAAGAATGACAGGTGGACACGGGGGCCCACCTTGGCCTGTGCTGGGGGCCCCGGTGGCTGGAGAGTGAGAGTGGGTGCTCTCACTGAGGGTCTGACCCTGCTCCGCAGTGCAG	445	+
chr1	2216355	2216387	CACAGGTGCACCATGCGGGCCTTTCTGATGATC	45	+
chr1	2216458	2216552	ATGATTTCGTGTTTGGGCCACCAGGGTATCTGGAGGCTGGGGGCAGTCGTGGCCAGGGTCAGAGTCTGGGTTGGAGATAGGTGTCATGCGGCAGT	149	+
chr1	2216555	2216583	GTGTGGCCGTGTGGACTTGTCCCCATCTG	76	+
chr1	2216591	2216631	AATTTCCATCTGCCCTGACGTCAGCTGCCTTTTTGACATGC	123	+
chr1	2216661	2216681	ATTCTTCCAGGCCGGTCGCAG	6	+
chr1	2217242	2217263	TGATCTGCTCATCTGGACCTCC	7	+
chr1	2217967	2217997	TTTAACTTGTGGAATCATCAAAATTGCACAG	17	+
chr1	2218077	2218107	AAATGAACCTGGCTGTTGGAGTTCGCTTAAC	37	+
chr1	2218114	2218304	ATGTGGCCACGCAGCTCTCGCTCTGAGTGAGGACAGACTGCGTGTGGGGGCTGTGGGCGCCTGTCTCCCTCCCTCCCAAGGCTCCGGTCGTGGGCTAGTGGGAGAAAGTGACTGGGTGGGACCAACGCGACCTCCTCCACTGGACGCTCTTTACACGGGCTGGGAATGGCAGTGGGCTTGCATGTGGCGTG	148	+
chr1	2218316	2218345	CTCATGCATGCTCTGTGGTCACGGAGAACT	6	+
chr1	2218388	2218416	AATGCCAATGATGGGGACAGAGCGTTAAG	12	+
chr1	2218478	2218500	CGTTTTCTTCCCAGACCCGGTGG	16	+
chr1	2218509	2218534	TGAGTGTCCAGCTGCAGGCCCCACAG	17	+
chr1	2218555	2218579	TCTAGAGGGCCCCTGCGCACCCTCC	6	+
chr1	2218614	2218644	CTCTGGACCCTGGGCCGTGCGGGGCTCCAGG	9	+
chr1	2218662	2218701	TTTTGTGTGGGAAGGTGGAGGCGACTTGGGAATGCGTTTC	94	+
chr1	2218711	2218740	TAAAGATGAGAGAGTGTTGGCCTTGGACAG	15	+
chr1	2219025	2219079	AGCAGTGTTGGTGGTAGGTGTGCTCTGCCTGTGGGTGGGGGTGGTCTCTGTCTCA	38	+
chr1	2219082	2219119	GTGGGCTACGAGGGTCTGCCGCAGGGGGGGTGTGGACG	28	+
chr1	2219122	2219228	TCTTGCATGCGTCACCTTCCCTGTGTGGGGCGTGGGGGTGGTCTCCCCCTAGAAGGACAGGGCTTGTGGCAGCCGTGAGATGGATGGATTCCCAGGGATCTCCCCTC	81	+
chr1	2219272	2219296	TGTCCCCGATGGACCAGCTTCCTGC	9	+
chr1	2219367	2219403	CCTGGCACTCAAGGGCTGCTTTCAGGGCTGTTTCTCG	33	+
chr1	2219613	2219636	ATGGGGTTTCTCCACATGGGCCAG	15	+
chr1	2219859	2219896	CAGGGCTGTTTACTTAAAGGTACATGTTCCGATCCCTG	9	+
chr1	2219904	2219941	TTTTATTTTGAGGTTAGGAGTGAGAACACGATTGGTTG	110	+
chr1	2219945	2220037	TCGTTTCCTGTGGGAGTGGCTCTTTTCAGAGGCAGACAGTTGTCTTTGCTCGTGCGTGCACATTTGTTTGCATGCGCGTGAGACCCCCAGGTG	128	+
chr1	2220039	2220256	TTTTGCTCTGGGAGTCGTGGGATGTGTTCTCTGCTCCCTTCCCTTGTCCTGAGTGGCCTTGGTTGGCCACAGAGTCAGCTGGCAGTGGCTGTCTGTGGGTCACCTCCACACATGGATGAAACTAGCCTGAGGTGGGCTGTTGTTGGCCTGCTGGCATTTTTGGGGTCATGGCAGTGCCCTCAGGCTGGTGATAGTGGGGGTGGGGACCTTGTCTCAGG	232	+
chr1	2220316	2220346	ACGTGTGTGAGGCCTGCAGTGGTGTGCACAG	16	+
chr1	2220347	2220392	AAGCCACCCTTGGGCCTGCTGGGTGACAGGTCCCCTCCAGGTGACG	12	+
chr1	2220407	2220500	CTTCCTGCAGGTCCCCGGTGCCGCCTGGTTTTCCCGAATCGCATGCACCTGTCACTGAGCTGTCAGTGTGGTCAGCTTGCTGCACCCACCCGGG	48	+
chr1	2220553	2220577	CTCAGGACCCAGCTGCCCCTCCCCG	7	+
chr1	2220713	2220847	ACACCTGTCTCAGTGGCCATGGCTGTTTGTCTTCATCCCTCTTCGGTGAGGGTGGCAGGCGGCCAGATGCCCATTACAGGCCACCTCTCCTGCCAGCCAGTCTTCGAGGGCTGGTCACCACGTGGCCACTTTGTG	97	+
chr1	2220862	2220898	AGATCAAATGTGGCACTGCAGAGCTACACCAACCCCG	14	+
chr1	2220974	2220996	ATCGGGGTGGGGGTGCAGGGCAG	7	+
chr1	2221053	2221108	AGATCGTGGGGGTGGGGGTGCAGCACAGGTCGTGCTCCCGGGGCTGGCTGTAGCGG	40	+
chr1	2221175	2221222	TTTGGCCCCACAGCAGCATCTGGGTTGACGTCCCTGATGAGGTTTGGA	17	+
chr1	2221228	2221253	CAGAGAAGGGGTTGTCCTCTTCCACC	15	+
chr1	2221288	2221343	CACCTGGCTGGGCTGACTGGGCAGAGGGAAGGGGTGGCCTGGCCAGGGTGAGCATG	61	+
chr1	2221445	2221478	AGGTCTTAGGATGGCTGTTTGTGCCCTAGCACAG	11	+
chr1	2221498	2221520	TGGCGCCGGGGGTCCCTGTTGGT	12	+
chr1	2221529	2221599	TTCCTAGAGTGGGGAGGGAGTCGGTAAGGCAAGGGTGATGTTGGTTGTAAGGGGTGGAGTCCTTGGTCTTA	46	+
chr1	2221719	2221835	AGGGAGCAGCTGTGAGGGTGTGGCTGTGATGGGGACTCTTGACTGCAGTGTGGATGTGAGCTGATTGGGGGTAGGCCAGCCTTCTGTGCGGGACACTTGGGAACTGAGGGGACACAG	141	+
chr1	2221857	2221890	CCTGAGCACCTCTCTGGCTGTTTGGTGCTGCACG	24	+
chr1	2221909	2221935	ATGAGGCCCCAGGGCCTTTGCTTCCAG	9	+
chr1	2221968	2222005	CAGTTGGCGGGTGGGCTGGGGTCGTCAGAGCTTCTGAC	33	+
chr1	2222028	2222073	TTTTCTGTGCGCTGCCGTGTGTCTGGGCCAGCGCTGGGGGCAAGCG	98	+
chr1	2222084	2222121	TGGTTTGAGGTCTTGTAGGCAGGAGGAGGAGGAGGAAG	41	+
chr1	2222139	2222216	ACTTCACTGGTCTGAGGGCCCCTTCTGCCCCAGCTAGCGCTTGGGTGAGGGTTGGGCTTGCGGAGCCGTCCTGTAAAG	57	+
chr1	2222217	2222350	CCGGGGATGGCAGGACGCATTGTCACCCCCTCCTGCCGCTCTTACGAAACACTCTTAATTGAGTCCGATTCTTGGTGAATCAGCCTTCCAAGAACCGCGACCGCAGCATCCTGTGCCGCTTCTGTGTTCCGCAT	78	+
chr1	2222353	2222417	TTCTCTTTCTGCAGCGTTTCCTCTCATTCTGGATGGAAAGGCCTGTTTGTCTCCCTCAATCTTTG	53	+
chr1	2222447	2222496	TACGGGCCGCGCCTCCCACCAGCCAGTCGCTGGCAGGAGCGTCCGGGGAG	20	+
chr1	2222561	2222609	ATGCAGGCGCTGGGGATGCTCATGCCAGCTTGCTGTTCTTGGGAGTCTG	16	+
chr1	2222667	2222850	ATACATTCGCCCCAGTGTGTCCCCTGGGGGACCTCTGGCTAATTTTCGGATTCCGAAAGTGAGGTTTTGCAGGGCTGTGTGGCCACTCCTTTGTGGTCGGCCCCAGTGTCATCAGGCTGGTTTCAAATCTGGGGTCTGTGGTTCGAGGCTGAGTGCAGGGCTCAGGCTGGATGGGGAGGGTGAG	183	+
chr1	2222852	2222885	AGAGTGGGGCCAGACTTCCCGGGGTCAGCACACA	20	+
chr1	2222888	2222915	TCTAGGGTCGTCATGGAGCCCATGGCAG	18	+
chr1	2222921	2222941	CCTGGCCATTGGCCCCTGGTG	7	+
chr1	2222978	2223026	AGGTTGGGGCTGCAGAGGGAGCCCTCCCCGGGACAGCAGCTGGACCAGA	25	+
chr1	2223117	2223145	TTTTGATGCCCCTTGGCTCTGGCATTGTG	46	+
chr1	2223334	2223383	ATTTTGGGGCTTGGGGTTGTCTTGCAGATTCAATCTGTTTCCTCTGTGCC	42	+
chr1	2223531	2223570	CTTGAGTGAGGGTATTTGGGGGTGCACCTGGAGGAGACAG	43	+
chr1	2223583	2223633	CAGGGTTTGTCTCTAGAGTGCCTCAGCGCGAGCTTCTGCCAGTCCCCGGAG	32	+
chr1	2223634	2223687	AGGAGTCCCCACGCCTCCTTGCCCTGCTCAGGGCTGCACGGGAGTTGCCACGTA	25	+
chr1	2223714	2223852	TGGGGTTCGGGCTTTTGGAGTTTGTCCAGGCTTTGGGGTGGGGCTTTGCCTGTAGAAGCTCTGAGCTGTGCTGCATGGTAGGGTGACCGCAGTGGGCTGCCCTGGGTGCCCCATGAAGGACTGAGCAGTGGGGTGACCC	218	+
chr1	2223868	2223900	TTCATCAGGGACCTGCTGTGGGCCAGGCTGGGG	43	+
chr1	2223968	2224068	AGCCCACACCCCCTGGGGAGCCGTAGCAGTGTGGGGGCAGCTCTGATGGAGGGGTGTGTACCTGGCCACAGCTGTCTCTGGGCTGTGGTCATCACCCACAG	108	+
chr1	2224076	2224130	TCAGATGCGGTGCCCACCTGGGTGTGTGGACATGACCCTTGCCTAAGGGAGGGAG	46	+
chr1	2224137	2224269	AGGCCTGGTACCAGGCAGTGTCCTCTGCCTGTGCCCCTGCTGGGGAGGACGTGAGGGCCTGTGGCTTTTAGGAACCTTGAGGAGGTGGGGGTGGTCTTCTGACGCCGGCGGGGCTCCTGAAGGTGCAGGAAGG	149	+
chr1	2224290	2224319	CTTCGGAGGAAGCAACGCCTGTCCCTGGCG	12	+
chr1	2224338	2224486	CCGTGTCTCAGTGGCACCCTCTCCCAGCCGAGGATGTCGGCACCATTTGGGCCCGTGGACTTCCTCCAGTCTCTGGGTGGTGGTGAGTGGGGCCTGCTGTTGTCTAGCAGCCACTGTTCTGTGGGGCTTCACTCCTGGGCAGGGTGCAC	198	+
chr1	2224494	2224591	CAGGGGTTGGCAGGAACCCGGCAAATTTGTCAATAAACCTGAACCTGAAGTCCCACAAGGACGGAGGCTCAGTAGGGCTCGGGCCTGAGCGGGGCAGG	63	+
chr1	2224657	2224702	TTGTTCTGTTGCTTTGGTTGGCGATCGGGACTCACCATGTTAGACC	142	+
chr1	2224708	2224752	TTCGTGGTGGGATCCACCGGCGTGGCCCTGGGTGGCTGCCCTGTG	25	+
chr1	2224781	2224846	TGGTGTTGCCCGTGGGCCTGGAAGGTCCAGCCGAGGGTTGGGGCCTGCGGATGTCGCTTCTCTGAA	87	+
chr1	2224886	2224919	AGGTTCTCCTGCGTCGCCCTCTCCTTCCAGGCAC	12	+
chr1	2224921	2224992	TTTGGCCGTCCCCTTTTCTGCGTGTCTGTCCCCACCATCGTGCCCTCTTCTTCTCTGGACTGCGTTTGGATG	67	+
chr1	2225012	2225067	ATTCTGGAAAGTTCTGCTCGAGCATCTGGTATCTCCCTGGTGTTTGGGATGTCTCC	21	+
chr1	2225117	2225165	CTGCCCCTGTTCTTGGGCACTGCGTTGTGTTCTGTCTGGGATCCCCGTG	31	+
chr1	2225190	2225238	CTGCCCGGCCTCTGGGACCGTCTACCTGTCCCAGCCCCCGTTTCCCCGC	16	+
chr1	2225308	2225339	TCGTGGGTTCTGGGTTGTCCCTTCCAGTGCAG	4	+
chr1	2225361	2225413	TGGGGGTCCAGGCAGCAGGATGGTCATGTGATGGGGGCCACTCTGGGCTTTTC	36	+
chr1	2225416	2225459	TCTCCTTTCATCTGTGGCCTCGGAGGCTCCCCATGTTTTCTGAG	45	+
chr1	2225472	2225496	TGGAGGGGTGCTCATCTCATGTCAG	10	+
chr1	2225497	2225518	ATATTGGAAGGATGTCGTGCAG	7	+
chr1	2225524	2225558	TTCGAGGGTCTCGGGGTGGTCCTGAGAAGCCGATG	27	+
chr1	2225565	2225588	GTGCGGCAGCTTCCTCTTCCCCTG	5	+
chr1	2225616	2225653	ACTGGTGCCCATGGGGTTTGAGCCTGATAGCTCCGCAG	13	+
chr1	2225695	2225728	AGGCAGGCCTGATGCCGGGCAGGGCGACATTTCT	23	+
chr1	2225734	2225755	AGGTTTCATCTGGTGATCTGCT	7	+
chr1	2225778	2225825	TTGGCACTCAGTGACCATCAGGCTGGCTGTGTGTGGCTGCTCTCCTCA	84	+
chr1	2225859	2225878	ACTCCCGCTGGCCTCCCCCG	6	+
chr1	2225881	2225900	CGGGGATGTGGGGACCAGGG	9	+
chr1	2225941	2225971	ACCACGTCGTGCCGTTTCCTCCTCCCTTGAG	18	+
chr1	2225978	2226045	AGCTGTCTCGGGGAACCGGTAAGCCCAGGGCCACCTTGTCACGTCCTCCACTGAACGTGGGTCCACGT	25	+
chr1	2226048	2226065	ATGCCAGCCCCTTGGTCT	6	+
chr1	2226074	2226106	AGTTGTGGGAGGTGCTGGTTGCCAGGGATGGCT	36	+
chr1	2226114	2226140	TTTGTCCCCATGGCAGGGAGGCCTCTG	5	+
chr1	2226150	2226175	CCCTCCCCCCGCTAGCTGCTTCTCAC	3	+
chr1	2226375	2226582	ACTTGACCTCAGGGTGGTGGCAGGGCTCTGTGGGATGCCCCTGGTGACAGGGACCAGAATGTTCCCTAAAGTGGATGTCAGGCCCCTGGCTCAGATGGAGCTTTCTGTTCTTGATGGGCTTTAGAAGGTGAAAAACTAGGCTTCCAGAGGTGAAGTTGCACTGTGGGCTTTGTGGCAGGTGAGCGCTGCCTGACCCTGAACAGCTGCT	140	+
chr1	2226599	2226638	AGCCTTCCTGGTGTCCTGTGTGTCCACGCAGGTGTGCCAG	29	+
chr1	2226703	2226755	CCCTCTGGCTCCCAGGCATCTCATCCTGTCTGGCTCTGAGGGCCGTGCTGCAG	29	+
chr1	2227009	2227160	ATCTTGGCCATTGGCCTGTCCTGGTCATTCCATAGAAGTAGAGCCACGTGACTGTGTGTGTGTCTGGGCCACGCGTGGCTGTGTGTATGAGAGCCATGCGTGACTGTGTCCGGGTCACACGTGACTGTGTGTCCGGGCCACGTGTGGCTATG	180	+
chr1	2227176	2227210	TGACTGTGTGTGTCCGGCCTCAGCACAGTATTTTC	24	+
chr1	2227282	2227410	TTTGTCTCTGGATGCTTGGGTGGCTGCACTTTGCTGCTGTGAGCACTTGTGCACAAGCTGTCGTGTGGATGTGTGTTTTCAGTAACCTGCGTGTACGCCGAGGACTGGAATTGCTGGGCGATGTAACTG	108	+
chr1	2227413	2227449	TTAAGCTTCCGAGGACCTGCCAGACTGTTTTCCACAG	15	+
chr1	2227490	2227502	GTTCCTGTGTCTC	3	+
chr1	2227733	2227777	CTGAGGTAGGAGGATTGCTTGAGCCCTGGGTGGTTGAGGCTGCAG	21	+
chr1	2227857	2227896	AGCCATCGTTGTGGGCGTGAGTTGACGTCTCCCTGCGGTG	17	+
chr1	2227905	2227954	TTTCCACAGTGAATGATGTCAGGCAGCTTTGCATGCGGTTACTGGATGTT	61	+
chr1	2228012	2228038	TGTTTTGTGTTTTCCTTGCTGACTTGC	11	+
chr1	2228059	2228126	AATCTGGTCCCTTACCAGCTACCGGGTTTGCACGTTTTCCCTTGCATCCTGTGGGCTGTCTTTTCCCT	78	+
chr1	2228139	2228217	TCCTTTGAAGCACAAAGACGTCGTGATTGTTTTCTGGGAAGCCTTGTTGTTGTGTTTTCTCTCTGTTCCTTGTGCTTTG	30	+
chr1	2228221	2228357	TCATGGAAGCACTTCTGCGGGGGCGGGAGTCTGGACTGAGGCCGCCACGTTCCTGCTGTGAAAACCTTCACGTGCGCTCGCAGCCTCGGCTCTACAGACGGTTCAGTCCGGGAAATGGTTTAAGGAGGCCGTGCACA	112	+
chr1	2228365	2228389	TCTTTGCAGCCAGGGACATGAGAGC	19	+
chr1	2228412	2228433	CCCGTGGCCTCTGCAGGTGAGA	12	+
chr1	2228453	2228490	AATACTGAATGGAGGTGCCAGGCACCCGCACAGGCTCT	15	+
chr1	2228491	2228522	TGGTGTGGGCATAGGCCGTCTTCCACTTGAAG	13	+
chr1	2228523	2228546	AATGTGGCAAGATGGTCTGAAAAC	34	+
chr1	2228552	2228612	AGTTTGTGTTTGGAGACACGGTCTCAGTGTGTTGCTCAGGCTGGAGTGTAGTGGTGGGATC	28	+
chr1	2228785	2228842	CGTAGCAGAGTGTTGCTGGGCCATGTGCTTCAGGAGCAGGGCCACAGGCAGGACCTCG	28	+
chr1	2228856	2228890	CTCACCACGCTGTGGGCGGCCTCTTGGGAATGTCA	34	+
chr1	2228974	2229019	ACCATGTGGACTGTGGCTGGCAGCTTCTGGAGGCTTCTTGGTGCCT	26	+
chr1	2229098	2229164	ACGAATTGGCGCTCACGGACTCACCCTGCGAGGCAGCATCTGCGTCTGCAGGACTTCCCGGCCCTTG	43	+
chr1	2229190	2229234	TCATGGCAGCTGTGCCTGGTTGCGGATGCTGCATGCTGAGGAGAG	63	+
chr1	2229311	2229347	GTCCCCTTGCCCCGTGGCTGCAGCCTGGCAGGAGAAG	24	+
chr1	2229354	2229431	AGGGGACGCACGGGAGGGGTTGCAGGGTGGGCTGTGCTGTGTGGCAGGCCTTGGGGTGTAGCCGCAAGCTGTGGGTCC	46	+
chr1	2229455	2229489	TTTGACACCGGGTGGTCATGGGCCGAGCATCCATG	49	+
chr1	2229512	2229548	ACCCACAGAGCTTGGTGGTGGCCCCTGGACTGACCTG	51	+
chr1	2229623	2229691	TTCAGCTGGATACATGCGCGCCCTCGTGGGGGCTTGAGGGCACACTGGCCGCTGGACACTGGGGTCCCG	45	+
chr1	2229692	2229737	GGGTGACTGAGGCTGGTGCCCTCCTGACAGGTTGCTGGGCTGCAAG	38	+
chr1	2229773	2229891	TTCCCTGTGGTTGTCCCTGGGGTTGGAGGGAGTTGTGTTGACATCATCATGGCTGCTGCTGTGCGCCTCTCCCTTGGAGCAGGTGTGGTCCCCGGCTCCTGGATTGGCTGCCCATGCTC	40	+
chr1	2229895	2229913	ATGGTCTGGGGTGTGGCCG	23	+
chr1	2229956	2229983	AGGCAGCATGAGCAGAGGCGGGACCCTG	7	+
chr1	2230094	2230125	GTCTGGCCTTGGGGTCTGGGTGCTGCTTCCAG	20	+
chr1	2230249	2230346	TGTGGTGGGCGGGCGCGTGTGCCAGCTTCCAGGCCGTGGGCTCCTTGGTGCCCAGAGCTCACCCTGTGGTGCTTGCCCACTACTCACTCCCGCCTCCC	27	+
chr1	2230357	2230493	CCCTGGGGGGTCCTGGTGTGGGAGCTGCCTTCTCTAGTTGGGTGGAGCCTTGCCTGCTGGTGCCTGTGAGCCCTGGGTGGGTGGATGCCGGGTGGTCGTGGAGGTTCACAGCAGGCTCTATGTGGTTGTTTTGTGTG	96	+
chr1	2230495	2230544	ATTTGGGGTGTGAATTCTCTCAGCAAAGGCTGACTCAGACCCCAGTGTTC	44	+
chr1	2230585	2230649	CAGGGCGGGGATGCGGCGTTGAGCCCCGTCATTCAGCTTCAGTGTGGAGAAGGCCCGGAGCTGTG	43	+
chr1	2230728	2230786	TGTGCCCATGTCCTCCTCACGGACTCTGGAAGTGAGAGGCGCTGAGGCCACAGTGGGGG	26	+
chr1	2230818	2231008	TGCCCTGGGAGGAGCTGTTGTTAGGACATGTGCAGACTGGGTTCAGCCTGTCTGGAGTGGCTCAGGTGCCTGGGGACAGAGGCCAGCTGTAACCGCTGCTGCACTCGGTTCTGGATTCAGTGCCCTCCGCCTCTGCGGCGTCTCCCTCGGCAGCTGTCCAGGACTCCAGCCTCCCTGCCAGGGTAGGGGAC	151	+
chr1	2231015	2231082	CGTCTCCTTGCTCTGGGGGGTTGAGGTCTTCTGTGTTTGGACCCTGTGGGATCTGGCAGGAGAAGCAG	113	+
chr1	2231093	2231172	TGTTGTGCCAGGGGCCTGGGGAAGGGAGATGGCAGTTCTGTGACCTCCAGACTCCCTTTCCTTATTGCAGGGGATGGGCC	82	+
chr1	2231230	2231263	TCAATGGCTCTTCTCTGTTCCTGGCACCTTACAG	37	+
chr1	2231289	2231314	TGGGGTGTGCATTTTTGGAGAGCGTC	18	+
chr1	2231361	2231394	TGTACTGTGGCTGCCCAGTCCTCGGCAGGCATCC	7	+
chr1	2231409	2231459	TGTTTGGGCCACCGCCTCTGCATAGGTCCTGTGGGCTTTGCTCAGGAACTG	63	+
chr1	2231490	2231508	CTTGGGCCCGCTATTCCTC	4	+
chr1	2231570	2231596	TTGCCCGGGTGCCTGCTGGCCAGGTAG	5	+
chr1	2231597	2231627	CTTGCCTGGTCATCCTCGGGGTGTGGGGAAG	22	+
chr1	2231637	2231786	AGGGGAAGTGGCCGCGGGGCAGCGCGGTGTGTCGTCTGGCCTCCGCTGTGTAAGCTGACAGTGGCCTGAAGGGCTTTGGGATGGGGCAGCCCCTTGCAGGCCTATCCAGGCCCAGCCCCATTGCTTTGGTGTGTCAGGTCCAGAGCCGTG	73	+
chr1	2231798	2231878	TGGCCTGTGGGCTCCAAGGGCGGGTTTTGAAGCCCCAGGAAGGGTCACACCAGAGGCAAGCGGTCGTAGCTGCTCTTCCCA	48	+
chr1	2231882	2231937	TAAGACTCAGCCGTCTGTCACTGGGTGTGGTTTTGTCCCTGACCGACAGCTGACAC	46	+
chr1	2231987	2232020	ACGGCTGTCTGCTTCCTGGGGCTTTGAGAAACCA	36	+
chr1	2232021	2232048	ATACTGCTCAGGTGACAGTCCCTCTGAG	23	+
chr1	2232148	2232217	AGTCGCCTGATGAGGGGTCGGCAGGGGTCTTAACGGAGTCATGTCTCCGAAGGCTCGTCCTGGCTCCCTG	69	+
chr1	2232246	2232276	ATGGCCCTGAGCCCATCTGCCTCAACCCTCC	13	+
chr1	2232309	2232326	AGCGGATTGGGCTCGGGG	4	+
chr1	2232395	2232448	TTCTCAGGCGTTGGCTCTCATGGAGGTGGCCTGAGGCATCTGACTCTTTCCCCT	30	+
chr1	2232451	2232506	AGGAGTCTCTGAGTCTCCCGGAGTCAGCGCCGGCTGTTGTGGCTTTTCCCCGGGTG	44	+
chr1	2232519	2232546	AATTTCCGCGCCCGCTTCAGTGGCTGCT	19	+
chr1	2232575	2232644	TCCTCGGCCTTCTGTGCCTCTCGGGAGGGTCCGCATGATTCCGGAAGGGGCTCTGCTGCAGCTAGGATGG	89	+
chr1	2232866	2232889	ATCTTTCTCCCTTGGGCCCAGGTC	11	+
chr1	2232938	2232959	AGGGCTGCAGGGTGGGTGCACG	17	+
chr1	2232991	2233013	ATCTTCCCCCAGGGCCCTCCATC	12	+
chr1	2233025	2233058	AGCACCTTGATGGACAGCCTGCCCTGCGCCCCAT	11	+
chr1	2233089	2233124	CCTCCAGGAGGCTGGTTCCTGATGCAGCGTCTTCTC	9	+
chr1	2233147	2233180	AGCCCCCGGCCCTGAGTGTGCTCTGTCCACCAAG	7	+
chr1	2233208	2233236	CCCCCACCGCCCGACTTTGCTGCCTCCTC	9	+
chr1	2233238	2233270	TGAGGTTGGCCTCGGCAGAGTGAGTGGGACCTC	14	+
chr1	2233313	2233388	TTGGCCTGTGGTGTAGACCTGGTGCCAGCTGCCCTGGAGACTCTGTGCTGTCCTGTGGGGTCTTTGGCAGTAGAGG	77	+
chr1	2233394	2233433	CCCATTTTACGGAGACTGCCCTGTGATTTTGCTTGGGAAG	23	+
chr1	2233450	2233528	TTGTGCCTTGCGGGCAGCACCGTCTCAGGGGTTTCCAGCCGCAGGGCTGTGGGAGTTCACGTTTGCCTGAGGCTGGATG	66	+
chr1	2233561	2233599	TCACTCACTGGCTCTTGGGGGATGTGCCTCAGCACCTGA	27	+
chr1	2233611	2233646	TGGTTCTGAGTGGGCTGGGTCCAGGCACCTTCGCTA	23	+
chr1	2233808	2233839	ATGTTTCCTTCCCATGGGGAGGGGGCAGCCAG	3	+
chr1	2233858	2233887	CACCTGTGCCAGTGGCCCACAGGGACACGG	9	+
chr1	2233924	2234018	CCCTTCCCAGACGCATCCGTCGTGAGTGGCTCTCGCCGTGCTGTGGCTGGTTGAGCTGAGTGCCCAGCGCTGGGCACCCTCTGAGGACACACTCG	80	+
chr1	2234059	2234103	TCCTGGCCAGGCTGAGCCGCTGTGGAAGGGGAGAGTGGGTCTTGG	16	+
chr1	2234131	2234199	TGGGTGAGGTCACCCGGAATGGCAGGACAAGGTCCACTCTGTTCTCTCGGAGATGACTTGTCCCTCAGC	83	+
chr1	2234252	2234276	ACTTGGTCTCCTGGGGGGTGCCCTG	7	+
chr1	2234278	2234352	AATCTGCCTTCTGCGCCACTCAGGGTCGTTTGTGGCCGGAGTGCATGGGGCTCTGACTGCCATGTGCCAGCCACG	78	+
chr1	2234406	2234542	ATTGATCGCAGGTCTCCTCTGAGCCTCCGGCCTCCATAAGACCCAAAACAGATGACACCTCTTCCCAGTCCCCCGCGCCTTCCGAAAAGGACAAGCCGTCCAGCTGGCTGCGGACCTTGGCCGGCTCTTCCAATAAG	2192	+
chr1	2234704	2234837	AGACAACTCTTTCTCGACAGAGCCTGGGCTGTGTTCACCCTCGCCAGCGCCTCTCTGCTTTCCGACCCTGGTCCCCCGCAGTGTCAGCGAGTGAGAAAGAGCTCTCCCCACACCTCCCGGCCCTCATCCGAGAC	991	+
chr1	2235281	2235542	TCTACTCCTACAAGAGCTTTGAGACAGCCGTGGCGCCCAACGTGGCCCTCGCACCGCCGGCCCAGCAGAAGGTTGTGAGCAGCCCTCCGTGTGCCGCCGCCGTCTCCCGGGCCCCCGAGCCTCTCGCCACTTGCACCCAGCCTCGGAAGCGGAAGCTGACTGTGGACACCCCAGGAGCCCCAGAGACGCTGGCGCCCGTGGCTGCCCCAGAGGAGGACAAGGACTCGGAGGCGGAGGTGGAAGTTGAAAGCAGGGAGGAATG	3402	+
chr1	2235752	2235933	CTCTCTTCCCCGTCCTTTACCTCATCCAGCTCCGCCAAGGACCTGGGCTCCCCGGGTGCGCGTGCCCTGCCCTCGGCCGTCCCTGATGCTGCGGCCCCTGCCGACGCCCCCAGTGGGCTGGAGGCGGAGCTGGAGCACCTGCGGCAGGCACTGGAGGGCGGCCTGGACACCAAGGAAGCCAA	2022	+
chr1	2235936	2236025	AGAAGTTCCTGCATGAGGTGGTCAAGATGCGCGTGAAGCAGGAGGAGAAGCTCAGCGCAGCCCTGCAGGCCAAGCGCAGCCTCCACCAGG	470	+
chr1	2237457	2237689	AGGAGCTGGAGTTCCTACGCGTGGCCAAGAAGGAGAAGCTGCGGGAGGCCACGGAGGCCAAGCGTAACCTGCGGAAGGAGATCGAGCGTCTCCGCGCCGAGAACGAGAAGAAGATGAAAGAGGCCAACGAGTCACGGCTGCGCCTGAAGCGGGAGCTGGAGCAGGCGCGGCAGGCCCGGGTGTGCGACAAGGGCTGCGAGGCGGGCCGCCTGCGCGCCAAGTACTCGGCCCAG	2032	+
chr1	2238016	2238339	ATCGAAGACCTGCAGGTGAAGCTGCAGCACGCGGAGGCGGACCGGGAGCAGCTGCGGGCCGACCTGCTGCGGGAGCGCGAGGCCCGGGAGCACCTGGAGAAGGTGGTGAAGGAGCTGCAGGAACAGCTGTGGCCGCGGGCCCGCCCCGAGGCTGCGGGCAGCGAGGGCGCTGCGGAGCTGGAGCCGTAGATTCCGTGCCTGCCGCCGCAGCGCCGCCGACAACGCGGGTGCAGGGGGGCGCGGCTGGGCGGTGCAGCTCCGCCCGGCTCCGCCCCTGCAGCCCACACAGCACAACGTCTTACCGTGCCTATTACCAAGCGAGTG	3297	+
chr1	2238373	2238484	AATTTTCTACTGGCCAAGTTCAAGTGAGTAAGCCGCGTCCCCCAACTACAGCTGGAGACGGGGCCAGCTCGGCGGCCTGCTGGTCCTCTGCTTGCTGGAACATTCTAACATT	529	+
chr1	2238562	2238625	ACTTCTAAAAGCCCCAACACATGACGCCATCTGAAGACCCGCAACGGAGTGGGGGTGGCGGCCG	98	+
chr1	2238650	2239110	CCATCACAGCTCATCTGCCCGCGGCTGCGTGAGGACAGCAGGGGTTTTTCTTCAGAGTCTATTTTTTCAGCGACAAGGACCCAGGTCTTCCTGCTGCTGCCAGGGAGAGCAGGGACAGTGCCGCGTGCGAGATGAGCTCGAACACTGCCCGCCTTACTGCCGCCTACCCCGCCCGCCACGCCGCCGTCGATGCCAGCGCTGTCCCCACGGGTACCAGGAAGTGCAGAGCCGCACAGGAGCTGCCCCGGAGCTGAGGGGACGGTCTTCGGCTCCTCTGCACCCCGTGATTCTGCCCACGCTCCTCCACCACGAGGCACTGACCTGCGTCGGGTGGTGACCGTGGCTGGCGGTCACGCCCTCAGCCCCTCCGGGCACACGTGCCGCCTGACCGGGCGACCC…	6424	+
chr1	2239169	2239215	AGAACTGCACTTTGTCCACAACCTTCCCTTCTCTTTCTATTCCCCAG	11	+
chr1	2239223	2239300	AGGTTTTTACCGATTTATAGAGCAGTCAAATCCGAAGTGCTCGAGTGCTTAGAAACCCCCTCTGGTGCTTGGTTGAAC	147	+
chr1	2239327	2239394	CAAAAACTGAACTTCGGGGGTCGTTCTGTGCCTTCCAGCATCTTGTACAGCAAATCCTGACTCGTGTC	69	+
chr1	2239409	2239453	ATATCTGTCTTCAGTAGCGACTGAATCTGCCACTCTCAGAATAAG	76	+
chr1	2239538	2239585	AATGATTTCCCAGTAGACAAGAGGCGGCTACCTATCCTACAGTTACGG	39	+
chr1	2239610	2239798	ACAGGAGTTCTTTGCTTGAATCCGTTCTAACACCCGCGGCAGCTGCACGCGCTCACAGAAGGTGGAGGTTACTTGCCCAGGTACAGACGACCTCGGGGCAGTGACGAGCAAAGACCAGAGACTGCTGAGCCCTCGCATCTGGGTGGCGGAATTGCCTGCGGGGTTTTGCCCTTGGTTTACTGAGGGGGG	817	+
chr1	2239808	2239858	CTGCTGAAGCCCCCCACCCCTTCTAAAGTGCAATGCAAAAGGGACATCATG	94	+
chr1	2239896	2240025	TTTTCTTTGCGGTTGTTCTGTGTGCATGGATTCCACACCTCTGCCGTAGGTAGATCCGTCAGCGGGCATTATTACCGTGTCTTGTAAAGGGTCGGTTTTGTTATGCAACATGCAGAATGCTGTTTTTAGC	447	+
chr1	2240072	2240098	AAACTAAATGATTTAGTTGGAGCAAAG	30	+
chr1	2240122	2240730	TGTGTGGCTGTCCTGTGTCGCCAGGTCGAAGATCACAGTGAGGTAGAGGCCCTGCCCCATCCCCAGGGCCGCCAGGCTTGCTCCGTTTGCTTTGAGTTTTTAGACCCCAGAGGGAGATGAGCTTTTCCAAGCTGTGTCTGGGCCAGAGCCTCTCCTTGCCCTTGCTCCATCCCGACGGTCACCGTTGGGTCCACGCCTCCACCGCCCCATCTTGCCCCAAACGGAAAGCGCTGTATCTGCAGTGGCAGCCCTTCCCCACTTCGGCTCTGGGAGGGTCCAGCCAGTGTCACCTGGGCCCACCCTTTCCTGCAGCTGCCAGGCCCGTGCGGTCAGTGGGACCCGGACGTGGGCAGGCGAGCTCGGGACCCTCCCAGGCAGTTCCCACAGCTCTTGCCTCGG…	6207	+
chr1	2240777	2240802	ATTTTTAACGAAGGGAAAAACAACAG	5	+
chr1	2240808	2240875	ACATTCATATCTCTGGAGCAGCTAACTCATACACGTAATGTCTGCTTTTCGTACAGAACTAGCCAATG	150	+
chr1	2240924	2240989	ATACATGTATATGCTGGGTCCTTTTTCAGAAACTCTTTTCTTACCTGAGAGTTGTCTTGTTTTCTG	63	+
chr1	2241015	2241049	AAATGCTTTCCTGCCGGGGGGCAGGGGAGACGGAG	88	+
chr1	2241061	2241096	CGTTTCCCATGTGACCCCCTCCTCCCTGTGGGTCTG	23	+
chr1	2241392	2241415	AAGGAAAAAGCTCCATCTCTACCT	8	+
chr1	2241430	2241496	ACCCCCGCCCCTGCCCGTGCCCCACGCTGCTGCTAACGACAGTATGATGCTTACTCTGCTACTCGGA	76	+
chr1	2243005	2243032	CACTCTGCCTCGGAGCTGAGCACCGCAG	3	+
chr1	2247377	2247404	CTGGGCAGGACCGTGGAGCCCATGCGTG	3	+
chr1	2249515	2249532	CTCAGGGACTGGTTCTGG	14	+
chr1	2251133	2251157	AGTGGCTGCCTGCCTTGCTGTCTGG	12	+
chr1	2253468	2253490	TGAAGGCTGGTGTGTCTGGTTTG	11	+
chr1	2260553	2260580	TTTGGGGGAGCCTGTTCACCTGTGGGCC	5	+
chr1	2321845	2321866	TCCCCTGCCGTGGCCCTTCAGT	5	+
chr1	2323280	2323308	AAGTGCTCGCTGCAGCTTCCCGGAGCCGG	35	+
chr1	2323320	2323433	TGCGGCCGCCCGTGCCCCGCCGTCCTCCTTCCCGCGGCCGTGAGGGAGACCGCGGCTCGGCCGTAGCGGAGCTGCGAGGTGCCAGGAAGGGCTGCGTGGCGCGGGAACGGCCGG	108	+
chr1	2323576	2323627	CGCCTCGGGGTCGGGCCCGGGACGGGGTGCTGGGGGGTGCGGCGGAGCCCTG	23	+
chr1	2323686	2323774	CCACCCGGGCCGCATCTCGTCCGCATCCCCTGCTTGGCATCTGGGGGAAGCGGGCAGTCGCGGCCCCCACAGCGCTGCGAGTTGGGCTG	50	+
chr1	2323785	2323829	TAATGTGCCCTGTCCCCATCCTGCGTCCAGGTCAGCGCTTATCTG	29	+
chr1	2323830	2323888	TAGGATTTAGTGTTAAGCTCTGGGGTGAAGGCGTTACTGACGGGCTGAAGGGAAACTAG	77	+
chr1	2323935	2324004	TTCTCCAGGCTGACTTAGTACTGGTCTGTGGCCCCACTGATAAAGGTATCGTTCGTTTCTCTGCCAGGTG	29	+
chr1	2324078	2324110	TAGAGACTGGCCGCTAGTCCTGGAAGCACTTTA	17	+
chr1	2324129	2324176	TTTCCCAGGAAGATGCAGTTATCCCCGTAAGTGGATAAAGGGTTCTCA	18	+
chr1	2324180	2324214	ATTCAGACTCTCACATGGCTTCTGCCGTATGCCTG	25	+
chr1	2324235	2324361	ACAGTGTGTCAGAGCCAGGTGGAGATATAAGATGGTCAGGCCCAGAGGAGCGGGGAGCCCAGGCTGGAATGTGGCCTTGGGAAGGAGGAAGAGACGGGGTCTGGGAGGGCATTTCAGAGGACTGAAC	190	+
chr1	2324377	2324494	AAGCTTGGTGCACGGCAGCCGGGGGCTTTCTTAGTCCCGGAGGAATTGGGGATGGGGACGTGAAGAGAAAGGTGGGAGCCAGACTGTCAATGCTCCCGGACGCCAGGCAGAGGACTTC	186	+
chr1	2324527	2324624	ATGTGGATGAATGTGACGGGCCTGGAACAAGGCACATAGAGAGTCTTACACTTTCTGGCACGTCCTCATGGTCTCTGCTTGGACTGGTTTTATCTCCC	138	+
chr1	2324672	2324694	TAATTGATGGGCTGTCTACTATG	9	+
chr1	2324695	2324727	TAATGGACTTCCAGGTGGCAGGGCCCAGCCCCG	19	+
chr1	2324737	2324767	AGGGACCCCTCAAGGAGCTTCATTCTAGCAG	15	+
chr1	2324844	2324868	AGGGACTGGGGGTCAGTGTGGGCGG	7	+
chr1	2324936	2324956	CTGGTGTGAGGGCTGGCCCTG	10	+
chr1	2325134	2325168	TAGAGCCAGGATCTGAAAGCAGGCTGTTGGAGTCC	12	+
chr1	2325224	2325255	TCAGTCAGGGTGCAAGCTGTGTTTGGTATACG	6	+
chr1	2325686	2325724	AGCAGCCTGGCACTCTGCACAGAGGATCCAGGAACGGTG	12	+
chr1	2325761	2325785	GAGGGAGCTGCCTGGATCACTTCAG	7	+
chr1	2325794	2325859	TTGTGATGGGAGAGCCAAGGCACTTGAGGGCGGGATTGCGTCTGGCCACCTGTTGCCTTCCACCTG	47	+
chr1	2325904	2325989	AAGCGTTGGTTTCAGGAAGGTGCAGGTTCTGGCTCCTGCCCACTGCGAACATGCTGATGGGCCAGGGCAACTCTTTAGTCTTTGTG	62	+
chr1	2326065	2326088	TTCATGTCTGGTATTTCTTAGAGC	8	+
chr1	2326107	2326139	AAACTGAGGCTGGCTGCGTGCTCAGAGGGTTTG	15	+
chr1	2326244	2326272	TGGGGGAGGTGAACGTCACCCCTGGCGTC	6	+
chr1	2326463	2326515	CAGGGCTGTGGCAGGACCTTGGACACGTGGCTTCCACTGTTTGAGACTTGGTG	25	+
chr1	2326556	2326583	TTAAGTGGGTGAACAATGTGACCTCTGG	8	+
chr1	2326812	2326844	AGGTGCCTGGGCGGGGGAACCCTGAGGGATCCA	11	+
chr1	2326848	2326870	AGGGTGCGGTCCTTGGAGGGAGG	8	+
chr1	2327223	2327290	TTACAGAATGTCTGAAGGGGACAGTGTGGGAGAATCCGTCCATGGGAAACCTTCGGTGGTGTACAGAT	289	+
chr1	2327483	2327503	ATCGGGCTCTGGGGCCACACG	4	+
chr1	2327608	2327643	CTGCCGTTCTGCTCTTGCTGTCCCTCTCCCAGCCAC	16	+
chr1	2327739	2327768	TGCTTGGTGAGTGAGGGACCTAGAGCTGCC	29	+
chr1	2328092	2328125	GTGGGTGTGGCTGCTGGGGCTCAGGCTGTGGCCA	13	+
chr1	2328146	2328181	AGGCTGGCTGCTGGCTGCTGCAGATGGGGGAGCTGA	13	+
chr1	2328199	2328221	AGGGCTGTGCTGTAGGGTGGGGA	11	+
chr1	2328555	2328661	ATTTATCAGTCCTGGCTAGACAAGTCCACACCCTACACGGCTGTGCGATGGGTCGTGACACTGGGCCTGAGCTTTGTCTACATGATTCGAGTTTACCTGCTGCAGGT	1278	+
chr1	2329367	2329400	TTCTCCTCTGGGGACTGTAGAAGATACTTCCTTG	5	+
chr1	2330851	2330894	CAGGGTTGGTACATTGTGACCTATGCCTTGGGGATCTACCATCT	72	+
chr1	2330911	2330953	TTTCTTTCTCCCAAAGTGGATCCTTCCTTAATGGAAGACTCAG	133	+
chr1	2330983	2331005	TGGGCAGGTTGGGCCTTTCTTTT	5	+
chr1	2331647	2331677	TTCTGGGGGAACCTGCTGTCAGGGAGTAGGG	6	+
chr1	2332188	2332217	TCGGTTTAGATTTGTGAGGCCTGCTAGTCC	12	+
chr1	2332294	2332324	AGATGACGGTCCTTCGCTACCCACCAAACAG	54	+
chr1	2332329	2332362	AGGAATTCCGCCCCTTCATTCGAAGGCTCCCAGA	57	+
chr1	2332404	2332433	GAATTGTGCTCAAGGGTGGCTGAGACTGAG	12	+
chr1	2332456	2332500	TCACCTGAAAGATGACTGCTGTGCTGGGCTGGGCACGGGGAATCG	13	+
chr1	2332583	2332610	TCTGGGATGGAGTGCGCACCGGCTTCTG	5	+
chr1	2333519	2333579	ACCCCTCCTTTCCACAGGGATGCTTCTGTTTGCGGGGACGGTCGGTGCAGCTGCAAGGCTG	36	+
chr1	2333584	2333772	CGGCCGGCAGGTGCCCGGTGCTGGCTGCAGATGCGGCGCTAACCTTCTCTCCCCACTTGAAGGCATGCGGCTACCAAGGGCATCCTTGTGGCTATGGTCTGTACTTTCTTCGACGCTTTCAACGTCCCGGTGTTCTGGCCGATTCTGGTGATGTACTTCATCATGCTCTTCTGTATCACGATGAAGAGG	410	+
chr1	2334484	2334600	AGTACCGGTACATCCCGTTCACACATGGGAAGAGAAGGTACAGAGGCAAGGAGGATGCCGGCAAGGCCTTCGCCAGCTAGAAGCGGGACTGAGGCTGCCTCACGTGTTGCAAGAACA	306	+
chr1	2334712	2334899	AGGTTCTAGAAGAAACTGGCGCTTAAACCAAATCGCATGGATTTCTTTTTCAGTGACGTTCAAGTGTTTCTCACGGATGGAATTCTAGTCAGCTGCAGGCGGGAAGCCAGGCGGGTGGAGCCCATGGGAGCAAGGGCGAGTGGCCGGTCCCCGCTGTGCCAGGTGGGCAGGCAGGAGCAAGGCCTGCG	472	+
chr1	2334907	2335011	AACGGGCCGCTCCCCGCCAGCCGCCTTCCCCAGCAGCCGCAGGTGGTGCCAGCCACTCCACAGAGCCCGAGGGATGATCTAGCCTGATTCCTGCGTGTCCGAAAG	260	+
chr1	2335036	2335107	TCAAGTAACTGTGTGGGGTTCTAATGCCAGTTTCCTAATTCCATCTCACTGGAGATGTTTAAAGTTGGCCTC	85	+
chr1	2335119	2335167	CTCAAAACTTGGTTCTTAACTACCATGATTGCTTTTGAGGGCCCGGAAT	27	+
chr1	2335261	2335370	ATGCAACCCTCCATGAGGGGCAGCGAAGCTGGCAGGGAGCAGACTGGCTTTGTAGGTTCAGCACTCGGCCCCCCACTGCGGGAGAGGCGGAACCCACTTGCATGTCAGCG	101	+
chr1	2335451	2335488	ACATGGCAGTCGCTGGACACAGGAAAGCCCACCTTTTG	79	+
chr1	2335530	2335557	ATCACAGCTGTGGTCCCAGATGAGACAC	13	+
chr1	2335565	2335665	CGAGTGAAGGCCTCTCCTCCTGGGCCCCGGGCTGCGCAGGCTCCTCACTCTGGGCGGTGTTTCCTGTCTCAGAATTGACACGGTGAATGCTTAGTGTCTGG	260	+
chr1	2335685	2335831	TACATATCTGACATCGAGCTCCTCTAAGAGGCCACGTTCAAGCTTGTGTGTCCCTGACCCAAGATAGCCAGTGCTGCTCCCAGGTGGTACTTCTGGTACCGTGTTGAGACACTTGGGATTCTCAGACTGTGGACAGGAGTGTTTGTC	376	+
chr1	2335851	2335880	TAATAAGCGCTCAGGCCTAAGGTGTGACAG	35	+
chr1	2335882	2335956	AAGTCGCACGCGCTTGGCCAGAGCACAGTGAAGCAAAGGACTGGGTGCTGATGGATGGAGCCACGGCGGCATCTG	244	+
chr1	2335979	2336046	TGCCTCTCCTGGTGGTCCTCCCAGTCTAGAGGGTCACGGCCCCCCCGCCCTCCTCCGTCTCTGGCAAG	37	+
chr1	2336112	2336141	TGGTTTGCGCGGGTCTTTGCCGGAAGCCGG	62	+
chr1	2336219	2336272	AAATCTCAAGTTCCATCTTGTGTTAGTAACGTACCCACATTTTGCTGGAGTTAG	33	+
chr1	2336280	2336316	AAGATGCCTACGGTGAACTCTCTGGCGCAGGTTAAAT	197	+
chr1	2336343	2336421	AATGGAGGCGGGAAATAGGCTGGGGCCGAGCTGAGGGGCTGAACACAGCAGTGACCGTGGGTCAGCAGGTCGCCTGCCC	180	+
chr1	2336439	2336573	AGGGCTCGGGCGCCCCTGGCAGCCCCCATACCCCCAGGACCTGGCTCGTGAGTGCGTCTGGGTCAGGAAGAGACCTCTCTGTGCGTCTCAGGCTGAGATGCAGATTTCTGTTTTCTAAAACTGGAAGCGACCTTG	194	+
chr1	2336579	2336755	TATTGAAGGTGTGTGTGCCAAATGCTTCCGACGGAGGTGCTGGCCTTGGTTGGTTTCTCTCTGCCCCGTGTGGTCATCAAGTCCTGGGGGATGTGCTCTGCCCAGCCGCCCTCGGGGAGAGCAGCGCCGCCTCCCATGGGGCCGTGGGGCTGCTGTTCTCACTGCACTGGCTGAAGC	612	+
chr1	2336762	2336791	CCAGCCTCCGTGCCCCACCCCACCCAGCAC	5	+
chr1	2336804	2336844	TCCATTGCCTTAACACAAGCCTGATGGGGCTGTTTTCTCAC	29	+
chr1	2344374	2344402	ACGCTGCAGGCCCATTTACGGCTGGGGAG	7	+
chr1	2347570	2347597	ACAGGGGACTGCTGTGCCTGGGTTGCTG	9	+
chr1	2348628	2348651	AAATGAGGGGTCCTGGTGTGCAGC	9	+
chr1	2348807	2348829	TGGAGGCTGGGATTGTTGGGTTG	7	+
chr1	2348933	2348955	AGAGTGAGCCCAGGACCTGTGGG	5	+
chr1	2351150	2351178	AGGCGCTGCTGGCTCTGGTGGAGGTGGTG	4	+
chr1	2384599	2384622	ATCTTCCAGTGGGGCAGCCGGGAC	5	+
chr1	2405038	2405060	TCTGTCCTGCCCGTCCCTCCCTG	7	+
chr1	2424639	2424658	TACGGGCTGTGTCTGGCCGT	5	+
chr1	2460229	2460255	TCCCGTGGCTTCCACGTGACTGAGAGT	4	+
chr1	2462271	2462293	ACTGTCACCTGGGACTCCTGACT	7	+
chr1	2462633	2462663	TAGTCTCTCTGGCAGCCAGGGCACTTGTAGG	10	+
chr1	2478502	2478531	TATTGGAGGTGGGGCTCTGGGGAAAGGGTG	16	+
chr1	2478763	2478784	ATTGCCCCGGGGTGTGGGGCTG	7	+
chr1	2481686	2481714	TGCGCTCTTTGGCTGCGTGCTTTCTTTCC	7	+
chr1	2482696	2482716	TTATTAGGAGTGGAGTTGCTG	14	+
chr1	2482820	2482869	TTTCAGGGTCCACGTCTGACAAGTCCACCGTGGCTGCCCTTCTGGGCCTG	10	+
chr1	2482927	2482945	TTTCTCGTTGGATGTGGAC	6	+
chr1	2483190	2483216	CTCTCCCCCTGGCGGTTGGAACTCCTG	4	+
chr1	2486081	2486104	CTTGGGGCCTTGGTGTGGGAGCTG	3	+
chr1	2486434	2486468	TGGCTCTGCATGTGGGGGACATTCCTGGCAGGGGG	17	+
chr1	2486629	2486651	TCTGGGCTCGTCCACCCTGGATG	6	+
chr1	2487005	2487050	CCAGGCGTCTGGCAGATGGGCTTGCTGGAGGTGGGGGTTCCTGGTG	10	+
chr1	2487270	2487309	TGGGCTGTCTCCATCCGGAGGTCTCCCTACCACCAGGCTC	12	+
chr1	2487722	2487743	TTGGGGGGCTCCCCCTTCTACA	4	+
chr1	2487807	2487841	TTCATACCGGCCCTTCCCCTCGGCTTTGCCTGGAC	14	+
chr1	2488036	2488093	CGCTGAGTTCCTCTGCTGGAGTTCATCCTGCTAGCTGGGTTCCCGAGCTGCCGGTCTG	17	+
chr1	2489783	2489820	TTATCGTGTGAAGGAGGCCTGCGGGGAGCTGACGGGCA	10	+
chr1	2490727	2490756	TCTACTTGGGCTGAGGATGTGGGGGCACAG	10	+
chr1	2494931	2494953	TTCTGCTGTGGCCTGAGCTCCCC	16	+
chr1	2495108	2495137	AGGCTGGACTGGGTTGGCTGCAGTGTGGTG	11	+
chr1	2495217	2495242	TGTATTTGGGGAGATGCTGTGGGAGG	8	+
chr1	2495457	2495483	AGGCTATTGCTGTGGATTCTGATGCTC	14	+
chr1	2495675	2495696	TAATGGTCGGGATGAGGCCCCT	4	+
chr1	2501266	2501292	CATGGGTGGGACCCTAGGGGGCTGTGG	10	+
chr1	2501936	2501964	TCGCTCCCTGGGAGCTCGGCTGTGGTCTG	7	+
chr1	2518273	2518315	AGCGGGGAACAGGGAGTCGGGGAGCCGGGAACCAGGGCTGGCA	21	+
chr1	2518330	2518385	CACGGTGGACCTTGCTCGCGTGGGCGCGTGCATCCTGAAGCATGCGGTGACCGGGG	30	+
chr1	2518528	2518558	AGGCCGTGGAGCTGCGGAGCCTGTGGCGGGA	15	+
chr1	2518560	2518728	CACGCGTGCGTGGTGGCCGGGCTGCGGCGCTTCGGGTGCGTGGTGTGCCGCTGGATCGCCCAGGACCTCAGCAGCCTTGCTGGGCTCCTGGACCAACACGGCGTGCGCCTGGTGGGCGTAGGGCCCGAGGCCCTGGGTCTGCAGGAGTTCCTGGACGGCGACTACTTCG	430	+
chr1	2519178	2519207	AGAGCTCTACCTGGATGAGAGCAAGCAGCT	20	+
chr1	2519760	2519797	TGGACACTGGAGCAGGCTCTGGACCCAGGCTTCTCCGG	11	+
chr1	2519820	2519843	TCTTCGCAGGTACAACAGCCTGAG	7	+
chr1	2519845	2519888	ATCCTCCCAGCAGCTCTGGGGAAGCCCGTGCGTGATGTGGCTGC	46	+
chr1	2519987	2520055	AGGCCAAGGCTGTTGGCATCCAGGGGAACTTGTCTGGGGACCTGCTGCAGAGCGGAGGGCTGCTGGTGG	274	+
chr1	2520404	2520479	CGACTACGTCCCCAAGGAGCACATCCTGCAGGTCCTGGGCATCTCTGCGGAGGTCTGTGCCAGCGACCCGCCTCAG	104	+
chr1	2520857	2520998	AGAGGTGTGAGGGAGGCGAAGGCCCTGGCCTCCGAGGATCTGGGTGGCGTCTGCTGCCCTAGGTGTGCTGGAAGTCCACTTGGAAGAACTGTTCCGGAGGCGCTGGGTCGGGATGCCGAACCTCTCCTGATCCGCCGGCAGC	189	+
chr1	2521013	2521160	ACTGCAGTTCCTGACCACGCACTGCTTCGCAGGCTCCGAGCCCTGCATCCTCCACAGCCCCCGCCTTGCTCACTGTTGGGCCCTCAGGGCGGGCAGGGTGGCTGTGAGTCCCAGGTGTCATCTTCCTGCTCTGCGACTTTCTCTGGAG	195	+
chr1	2521161	2521223	ACCTTGGGCCTTTGGCCTGTGGGGCACTGGGGATGGTAACCTCACTGCCCCGTCACTCCCTTC	405	+
chr1	2521267	2521418	TCAGCTCCAGCAGGGTCGGGGTCAGTGCCTGTGTCTGGTGGGGGCCACTCAGGAGAGTTGGGTTTTCAGGGCAGAGATGGGCTTGATTCCACCTGGTGGGGTGGGTGGACCCTGGAGACTCTCAGGTGATGGGCCAGCCTGCCCCAAGGCTC	266	+
chr1	2521441	2521472	TTTGCACCTGCTGGGTATGGCCTTTGGGGCGG	31	+
chr1	2521496	2521545	AATTAGGTGTGTCCAGCTTCTTGGCCACCTTTCCCTGGGGACCCTAACAG	92	+
chr1	2521557	2521708	AGCCCCTTACCTCCCAGGTCAGACTACCTGCTCAGGCCCTCCCCTCCCATGCAGGCCGATGACAACTGCAGCCCTCTCTGCACTCCCTAGTCCAGACCTGGGGACCACTGTGGGTTCCTGTGGGTCTCCCGGCTCCCTTCCTGCCCCCAATG	169	+
chr1	2521737	2521791	CATAGCAGGTGACCCACTGCGTCCCTTTGCGTTCAGCCCCTCCTCTGGCTTTCAG	34	+
chr1	2521815	2521958	TTCCCAGCTGCAGCTCTCTGGGTCCCCCGGTGCCCCAGTGGGGCTCCCCGCATCTGAATGTGTGGTCCCTGGGGGTGGGCACTTGGGGGCATCCTGGTCACTGCTGGCCCTAGCATTGGACCCTAGGAGACCTGACTGGAACTG	566	+
chr1	2521973	2522082	AGCTCCCAGCTGTCACTCTCTCCCACCCCCGGGCAGCTGTTTTGCCCAAGACCACTGCTACCTGTTTACCCACCCTGGTCCCTCCCAGACAAGCAAGGCCTCTGATTTCT	65	+
chr1	2522097	2522195	TAGCTCAAGTCTGAAGCTGTAGATACTGGAAGACAATGCACCTTGGAGGGTGGGCAGGACACAGTTGATTGTCTCTACAGAGCTGTGACGGGGGCACTG	280	+
chr1	2522203	2522298	CGGGTGTCTGTGGAGGGGGCTCCGGTCCAGGTACTGCACTGGACACTGCTCATCCCTGGGTGTCAGGCAGGTGGCTGCACCCTAGGCCAGGCGCAG	267	+
chr1	2522299	2522376	AGGCCTGGCAGGCAGGCTTGGCATGGTTGGCCGGGGCGGGACGTACACTGGGTCGCCGCTAGCTGCACCTTCGCACAG	110	+
chr1	2522413	2522564	CGCGGCAGGGCCTTGGCTACCACACGCGGCATCGCTCCTTGGGGTGCATGGGGGTGCCCCGGGCACAGTGGAACGTGTCTGCGAAGGCGGCCAGGTTCTGCAGCGACCCCAGTACCCTGTGGGTGGGTGGGTGTGACAGCAGGAGCATTGCC	129	+
chr1	2742241	2742260	TTGATCTGGAGAGGGAGCTT	11	+
chr1	2801772	2801790	TCACATGGGGACCTCCCGG	134	+
chr1	2822869	2822884	TGTGAGAGCTGCAGCC	4	+
chr1	2931610	2931627	TCAGCCCCCGTATGCCTG	3	+
chr1	2946348	2946367	TGGATGGTGACGGATGCTGT	5	+
chr1	2986514	2986541	TTTGCCCGGGCTGGGAACTGTGGTCGTG	7	+
chr1	2989081	2989143	TGCTCGTGTTTGAGGGTGATGCGTGTGGAAGGTGTGCTGGAGACAGGGTAGAGGTAAGCGGGG	23	+
chr1	2989145	2989171	TGGCGGCCCAGTTCACAGCCTCCTTCC	9	+
chr1	2989322	2989356	CGGGAATCCAGCGTCTTGCCCCGCTTCGGACGAAA	12	+
chr1	2989531	2989549	TGCTGGGTGGGCTCCTTGG	5	+
chr1	2989885	2989906	ATCCTTGGGGGGCTTGGGCTGG	7	+
chr1	2990958	2990978	ATTCCATAGGGTTTTTTCTGT	3	+
chr1	2992887	2992918	TCCGGCTGGTGGGGACCTGGGGCTCTCAGAGG	9	+
chr1	2993647	2993672	TCTGTGTGGTGTGCTATGGAGTTGGG	5	+
chr1	2994220	2994241	TATCTCCTTGGCCTGTTTGGGA	4	+
chr1	2994477	2994498	ATGATTGTTAGCTGCTCATTTC	7	+
chr1	2994743	2994764	TCATGGTGTGGTGGGATTCCTG	5	+
chr1	2996647	2996667	TTCCGCACGCTGTAACCCCTG	8	+
chr1	2997892	2997917	CGTCCGCTCCTGACAGGTGACCCTTG	10	+
chr1	2997927	2997950	AACGAGGGGCTGGTGGCCACGGTG	9	+
chr1	2999655	2999678	GTTTCTGGAACTTTCACTGGCCAA	3	+
chr1	2999874	2999892	ATAGCCCTGTCCTGGACTG	10	+
chr1	3000485	3000504	TGACTCCATGAGCTGGACTG	8	+
chr1	3000921	3000952	AGATTCCAGGGAACACAGTGCTGATGGGGCCG	6	+
chr1	3001111	3001130	TGCAGTTGCTCTGTCGCCGA	9	+
chr1	3001779	3001807	TGGCCAAGGCCTCTGAAGCCTGGGTGGGT	11	+
chr1	3001970	3001991	CTGGGACCTGACCCTGGGCAGC	5	+
chr1	3002928	3002963	AGTGATGCAGGGATGGGCTCTGAGTTTCTTGGTCAG	25	+
chr1	3004266	3004282	CCCTCGCGATGGCTGGA	3	+
chr1	3004771	3004796	TAGGCAGGACTCTGGAGTTGCAGTTG	3	+
chr1	3005838	3005858	ACAATAGGGACTGCTGGTAGC	6	+
chr1	3009836	3009873	CTAGCTCCATGCTGGGGCCTGAGCCTGGGTACTGTCCA	23	+
chr1	3010536	3010555	TGTGGGCTTCTGCGATTCTG	11	+
chr1	3010648	3010672	TGGTCTGTGGCTGCTGGTGACCCAG	13	+
chr1	3011338	3011361	TTCCCGGCCTCCCTGGACTCCCTG	15	+
chr1	3011419	3011448	AGGAGGGGGTCTGCATGAGTGCCAGGTGTG	5	+
chr1	3012322	3012344	ACTCTGTGGAGTTGGGGGTGATG	6	+
chr1	3013180	3013201	AAAGGTCGTGAGGGAGGGACGC	6	+
chr1	3015775	3015805	CTGTGGACTGCCCGTCTGACCAACCCAGTTC	12	+
chr1	3016494	3016515	AAATCGGGGGTCGGTGGCAAGC	9	+
chr1	3018953	3018985	TGGGAAGCCACCTCTGGGGTCCTCATGGGCTGG	11	+
chr1	3019151	3019170	TGGGGTTTTCTGCACTGTGC	3	+
chr1	3019742	3019772	AGTACCTCGGACCACAGACTGGGCAGCTTAG	9	+
chr1	3021534	3021561	GAGGAGGCAGGATGGACTGTTCTGGAGC	14	+
chr1	3021751	3021776	ACTGCCTGCCTGGTGTCCTGAGGGCT	8	+
chr1	3025814	3025844	TTTTGCAGGTGGGTGGGCTGCCACCAGCTCC	5	+
chr1	3026653	3026680	ACACAGTGGCTGTGGCTCCCCCATGTCC	8	+
chr1	3028994	3029020	TTTCAAGTAAGAGGAGCCCCGCGCTTG	6	+
chr1	3029465	3029490	TCTTGCGGGGAGAGCCTGTGGGAACT	9	+
chr1	3033370	3033394	ACTTGGTGGAGGGCTTGGAGCTCCG	8	+
chr1	3033560	3033591	AGTGAGTCTGAATTCTGGCCCTGAAAGTGGGG	9	+
chr1	3034026	3034046	AGGTGCATGTCTGGGGAGTGG	6	+
chr1	3035445	3035464	TGGGACTGAAGACTCCCATC	5	+
chr1	3040577	3040600	AGGCTTTGTGTGGAATGACTTCTC	7	+
chr1	3041584	3041612	CTCTCTGGGCTCTTTGCATGTCTCTGGGA	7	+
chr1	3041795	3041819	AATCACTCCGGCTGAGGCTGCTTTC	3	+
chr1	3047018	3047041	CTTTGGAAACATGTGGAGACCTAG	5	+
chr1	3048018	3048042	TAGTTCCATTCACAGAGCTGTGACC	9	+
chr1	3049352	3049382	AGGAATTCCCCGGGGACTGGGTGGGGCAGGG	13	+
chr1	3049612	3049640	CGTTCTGCCGTGCCTCTGACTGGGTGGTG	9	+
chr1	3051196	3051218	ACCGTGGCGGCTTGAAGGACCTT	5	+
chr1	3051897	3051927	TACCCAGCTCTTCCTGCCTTGCAGACACCGA	6	+
chr1	3051995	3052021	ATGAGCTCCGGGCGTCCTGGGAAGGGG	21	+
chr1	3052557	3052581	TTGGAAGTAGAGTCCAGGTGTGAGG	16	+
chr1	3052736	3052787	TACAGGGGTGATGCTGCCCCGCTGATAGGGTTGGGGGCCTGGGGCTGCAGCG	17	+
chr1	3053393	3053419	ACTGGGTCAGTTGGGGGTCCGGGATGC	10	+
chr1	3054772	3054809	CATCCCTCCCAGCGCAACCACGGGGTGTGGCTTTGTGC	17	+
chr1	3054986	3055002	TCATGGCTGTGCCCCCG	4	+
chr1	3055441	3055464	ACCGGGTGTGTTGCTGTTTTCTGG	7	+
chr1	3055546	3055565	CTGTGGGCGTTCAACTTTGA	10	+
chr1	3055583	3055603	TGGGACTTCTGTTCTCGGGAG	6	+
chr1	3055779	3055831	CCACCGGGCCTCCCCTATGTGGAACTGGGGGTGTTGGAACACGGCACGCAGAG	19	+
chr1	3056596	3056619	GGACCGCGGGCTCTGGATTTTGAC	11	+
chr1	3059517	3059546	CGATGCTGATCTCTCGGCAACAGCTTTTCC	14	+
chr1	3059842	3059890	GACATGGGTCCGGGCTGAGGACTTCGTCAGGTGTCAGGACTCGGGACAG	8	+
chr1	3060619	3060646	TCTCTGGCCCCCTCCCATGACTCTACAG	13	+
chr1	3065132	3065159	ATCCAGGAGATGTCAACTCCTTGCTGGG	16	+
chr1	3066417	3066445	CCAGGGACACGGGTTTTCTGAGATGCGTG	10	+
chr1	3068062	3068087	ACAGGCTTCCCAGAGGGTGTGTTCTG	6	+
chr1	3069107	3069131	AGGGGTTCTGACCTCTTTTATAGAG	6	+
chr1	3070465	3070491	TCTACGTAGAGATCCAACTTTTGATTT	6	+
chr1	3072309	3072338	AGGTGGTTGCAAGGCTTCGGGGATTCAGTG	7	+
chr1	3080942	3080965	TTGGGCCGACAGCTTCTGGGAACG	5	+
chr1	3081176	3081199	AAACCATGGTCGGAGGTGTGAGGG	5	+
chr1	3083192	3083218	CACACTGGCCCTGGCTCCCTGACCCAC	5	+
chr1	3085681	3085701	TGTGGTGTGTGGCCCTGGACA	5	+
chr1	3091404	3091431	TGGGCCAGGTCCCGGGTGCAGGTTTGAG	3	+
chr1	3102715	3102743	TATGAGCCCAACCGGGACCTGCTGGCCAG	11	+
chr1	3102907	3102931	CTCCGAGAGTCCTCCATCCCAGGGG	12	+
chr1	3103614	3103642	AGGGTCTGAAGCTGGCCTGGTGATCCTGC	6	+
chr1	3105040	3105065	ATCCCGGGTGTGTGTGTACGTGAGGG	7	+
chr1	3105295	3105343	ATCAGATGGGACGGGGGGCAGCCATGTGCGTCGGTGCCTTCGGGAGCTG	24	+
chr1	3105715	3105736	ACGGGACGGGAACACCAGGCTT	6	+
chr1	3110342	3110370	CTCCCAAGTCCTTCCCGGGTGCCTGAGAC	10	+
chr1	3110537	3110569	AAGTCCTGGCACACCCCTCTGGCATCAGGCATG	8	+
chr1	3110725	3110746	AGCACTCGTCTGGCCTTCTGCA	4	+
chr1	3110850	3110878	TACCTCCCTGTGCAGGGCGCTTCCTTCTG	5	+
chr1	3111530	3111553	TGCCGCGCTTCCCCACTCAGGAGC	4	+
chr1	3111711	3111739	AGCCTGAGGCCACCGTGGGGACAGGGATG	11	+
chr1	3114702	3114733	AATCTGCTCGGGTCAGGGGCGGGCACTCCATG	6	+
chr1	3116233	3116265	CCTCTCTAGTGCATGAAGAATCGCTGGGGGCTG	3	+
chr1	3118491	3118516	AGGGGTCCAGCTCCTGTAGGTTTCTT	4	+
chr1	3118833	3118859	AGATGTCAGCTGCAGACTGGAGGGCCT	11	+
chr1	3119345	3119367	CTGCTGAGACCTTGAGCAAGCCA	5	+
chr1	3128557	3128580	ATAATGGGCGAGTTCTCCGGGTGG	6	+
chr1	3155461	3155485	TCAACTCTGCAGCCCCTGTTTCCCG	3	+
chr1	3160654	3160683	ATACTGACGGACGTGGAAGTGTCGCCCCAG	21	+
chr1	3165694	3165727	ACTGCTGTTCGGTGTCCAGTCCTGTGGCTCACTG	17	+
chr1	3174798	3174818	TCTGAGGAGTCCCTTCTCAGG	4	+
[truncated: 672,977 more rows]
