# Supplementary material for: Advancing the functional utility of PAR-CLIP by quantifying background binding to mRNAs and lncRNAs
Source: Genome Biol. 2014 Jan 7;15(1):R2. doi: 10.1186/gb-2014-15-1-r2 (PMC4053780; doi:10.1186/gb-2014-15-1-r2)
Supplement: Additional file 37 — Is a table of re-analyzed PARalyzer output for clusters of at least 5 reads and 2 T-to-C conversions for the FMR1.iso1 library from [34]. [file gb-2014-15-1-r2-S37.gz › FMR1.iso1.clusters.csv]

chr1	790076	790099	CACACTCTCCTTTCTCAGCATTCT	4	+
chr1	861320	861335	TTATGTCCAAGGGGAT	3	+
chr1	871219	871237	CATCAGAGCCGCTGTGAAT	4	+
chr1	874706	874729	ATTACCGCCGGCTTGTGTCAGCAC	6	+
chr1	878696	878715	GGACCGTGGATGACGTCTGC	5	+
chr1	879477	879501	AATGGGACCTTGGCTCTACTTCCAG	4	+
chr1	879532	879556	GAGGTTGCCGGGGGTAGGGGTGGGG	6	+
chr1	879794	879821	AACTGGGACTGGTCTCGGTCTGCTGACG	6	+
chr1	879840	879857	CGGAGCTGACTTCAGCAG	3	+
chr1	939021	939045	CAGACTCCTGAGCAGCTTCCGGCGC	4	+
chr1	939145	939159	AATAGTGGAGGTGGG	3	+
chr1	989137	989160	AAGGCACTGCAGAGCAACCACTTT	4	+
chr1	989243	989264	TGGCCATTGTGGACGGGCACCT	4	+
chr1	1168080	1168103	CCTGGCTGGACGAGCACGTGGCCT	3	+
chr1	1168214	1168232	TTCTCGGGCCGCGGCCGCG	4	+
chr1	1168274	1168284	TGCGACTACTA	4	+
chr1	1168380	1168400	AGGACGTGTCTCTGGGCGCCT	4	+
chr1	1168760	1168779	CTTGTGGTCGCTGCGTCCCG	4	+
chr1	1168931	1168938	ATCTTCCG	3	+
chr1	1168989	1169002	TTTCACATCAATCC	3	+
chr1	1169091	1169102	TTTGTGTCGATG	4	+
chr1	1169107	1169119	TAAGTTGGCAGTG	4	+
chr1	1169156	1169189	ACTTTTATGTCAGAACTTGGTGCCTGTACCGTCA	7	+
chr1	1169233	1169243	TGGCCATCTAT	3	+
chr1	1169294	1169313	TCCTTTCAAGGCTTCCCATG	4	+
chr1	1170102	1170125	ATTTTACCTGGGATGTCTTCTCTG	4	+
chr1	1244072	1244092	TACTTCCAGTACGTGGGCACC	4	+
chr1	1244957	1244981	CAACCTATGCTGGACTCTCCCGGCA	5	+
chr1	1246018	1246036	CTGCGGTTCTGGAACCTGG	4	+
chr1	1246755	1246772	GATGACCCTGGACACTCA	4	+
chr1	1246995	1247027	TTACTGGAAACTGCTGTCTAGGACCACCTGCCC	9	+
chr1	1247325	1247348	TTGTGGGTGGTGCAGGACAGGGAG	5	+
chr1	1248458	1248469	ATCTTGTGGCCG	3	+
chr1	1248639	1248660	ACTCCAAAGGGCTCAGGTTTTG	3	+
chr1	1251256	1251276	CTTTTCAGTCCCTGTTGCTCA	6	+
chr1	1336586	1336613	AGTGGTCGGCCTGAAGCCATCTCTAGCA	6	+
chr1	1336630	1336643	ATTGTTCTGCGCAG	3	+
chr1	1431093	1431119	ATATGCTCCTGGATGGGGACTGGGCTG	7	+
chr1	1593851	1593871	TTGGCCTGTTATTCCCACTGA	4	+
chr1	2103549	2103567	ATCTACAGGGACCTGAAGC	4	+
chr1	2116489	2116508	TTTAACTGTATCCTTAACCA	3	+
chr1	2159862	2159876	CGTTGGCGTTGGCGG	4	+
chr1	2160530	2160547	ACCATCTCGTGCTTCGTG	3	+
chr1	2160569	2160614	TGTCTGCCGCAGATTCTCAACTCGGTGCTGCGCGACTTCTCGCTGC	12	+
chr1	2160641	2160670	CTCCACATCTACTGCTCGCGCTGCACGGCC	11	+
chr1	2160693	2160715	TCATGGGCATCCTGCCCTTCTCG	7	+
chr1	2160862	2160915	CGTGTACCACGAGTGCTTCGGCAAGTGTAAGGGGCTGCTGGTGCCCGAGCTCTA	16	+
chr1	2160937	2160974	CATCCAGTGCCTGGACTGCCGCCTCATGTACCCGCCGC	9	+
chr1	2160980	2160988	TTCGTGGTG	3	+
chr1	2161002	2161033	CCCTGGAGAACCGGACCTGCCACTGGGGCTTC	10	+
chr1	2161062	2161081	TGCTGAGCCAGGATTACACG	5	+
chr1	2161112	2161150	TGCCTGGACGACGTGAAGGAGAAATTCGACTATGGCAAC	12	+
chr1	2164274	2164289	TTGAGTGGTACAGGTG	3	+
chr1	2230926	2230947	TTCTGGATTCAGTGCCCTCCGC	4	+
chr1	2231015	2231040	CGTCTCCTTGCTCTGGGGGGTTGAGG	4	+
chr1	2234457	2234482	ATGACACCTCTTCCCAGTCCCCCGCG	6	+
chr1	2234504	2234526	TCCAGCTGGCTGCGGACCTTGGC	6	+
chr1	2234762	2234792	TTTCCGACCCTGGTCCCCCGCAGTGTCAGCG	6	+
chr1	2235297	2235314	CTTTGAGACAGCCGTGGC	4	+
chr1	2235430	2235455	CGGAAGCTGACTGTGGACACCCCAGG	8	+
chr1	2235938	2235962	AAGTTCCTGCATGAGGTGGTCAAGA	6	+
chr1	2237462	2237484	CTGGAGTTCCTACGCGTGGCCAA	22	+
chr1	2237580	2237604	CCAACGAGTCACGGCTGCGCCTGAA	8	+
chr1	2238197	2238215	AGCCGTAGATTCCGTGCCT	7	+
chr1	2238312	2238349	TCTTACCGTGCCTATTACCAAGCGAGTGTTTGTAACCA	19	+
chr1	2238355	2238415	TTTTGGAACCCACTGCAAAATTTTCTACTGGCCAAGTTCAAGTGAGTAAGCCGCGTCCCCC	25	+
chr1	2238463	2238494	CTTGCTGGAACATTCTAACATTTACACTTTTG	7	+
chr1	2238502	2238527	CTATTTAAAACCAGTAAGGAGACTTG	4	+
chr1	2238551	2238587	TTAAATGACTAACTTCTAAAAGCCCCAACACATGACG	13	+
chr1	2238650	2238676	CCATCACAGCTCATCTGCCCGCGGCTG	6	+
chr1	2238712	2238742	TTTTTCAGCGACAAGGACCCAGGTCTTCCTG	9	+
chr1	2238905	2238942	GGGACGGTCTTCGGCTCCTCTGCACCCCGTGATTCTGC	15	+
chr1	2239037	2239108	ACCGGGCGACCCTTTTCAGTTCGGCAAACGTCGCTCCCTTCATTTTGGGACTGAGGCTGCAGCATTGGAACA	28	+
chr1	2239116	2239135	ATTATTTCAATTTTTCTTTC	3	+
chr1	2239186	2239211	ACAACCTTCCCTTCTCTTTCTATTCC	4	+
chr1	2239248	2239289	TCAAATCCGAAGTGCTCGAGTGCTTAGAAACCCCCTCTGGTG	11	+
chr1	2239327	2239354	CAAAAACTGAACTTCGGGGGTCGTTCTG	7	+
chr1	2239420	2239442	CAGTAGCGACTGAATCTGCCACT	5	+
chr1	2239466	2239504	ATTCCAAATAATCTCGTTTACTCTCACCTGTTTATGCAA	10	+
chr1	2239617	2239637	TTCTTTGCTTGAATCCGTTCT	6	+
chr1	2239844	2239862	AAAAGGGACATCATGTATA	3	+
chr1	2239896	2239923	TTTTCTTTGCGGTTGTTCTGTGTGCATG	14	+
chr1	2239980	2240000	TAAAGGGTCGGTTTTGTTATG	7	+
chr1	2240082	2240097	ATTTAGTTGGAGCAAA	3	+
chr1	2240109	2240134	GTTGGCGTGCTTCTGTGTGGCTGTCC	12	+
chr1	2240408	2240430	TCACCTGGGCCCACCCTTTCCTG	4	+
chr1	2240682	2240712	CTGTGTGGGCTGCTGACTCCTCTGTGTGTGA	11	+
chr1	2240747	2240770	ATTCTCATTATATTTCTATACTGA	9	+
chr1	2240777	2240794	ATTTTTAACGAAGGGAAA	4	+
chr1	2240803	2240831	CAATAACATTCATATCTCTGGAGCAGCTA	7	+
chr1	2240852	2240861	CTTTTCGTAC	4	+
chr1	2240885	2240916	TTCACCTGTAAATACTTTTTCCTTTTTCACCG	9	+
chr1	2240940	2240963	GGTCCTTTTTCAGAAACTCTTTTC	5	+
chr1	2324560	2324583	ACATAGAGAGTCTTACACTTTCTG	3	+
chr1	2327233	2327245	TCTGAAGGGGACA	3	+
chr1	2328614	2328633	ACTGGGCCTGAGCTTTGTCT	4	+
chr1	2334752	2334799	ATTTCTTTTTCAGTGACGTTCAAGTGTTTCTCACGGATGGAATTCTAG	14	+
chr1	2334983	2335003	ATCTAGCCTGATTCCTGCGTG	4	+
chr1	2335066	2335090	TTTCCTAATTCCATCTCACTGGAGA	6	+
chr1	2335097	2335113	AAGTTGGCCTCTATCCT	4	+
chr1	2335793	2335826	ACACTTGGGATTCTCAGACTGTGGACAGGAGTGT	10	+
chr1	2335847	2335869	TTCTTAATAAGCGCTCAGGCCTA	6	+
chr1	2335921	2335938	ACTGGGTGCTGATGGATG	4	+
chr1	3545705	3545729	ACCGGTCTGTGGCTGTGGGCCCCTT	6	+
chr1	3545751	3545771	AAATGGGTGACCTGAAGTGAC	4	+
chr1	3545906	3545926	TTTTACACCTCTCTGGATTCG	4	+
chr1	3545948	3545972	TTAAAGGGAATCGGGTACTTTGCTT	7	+
chr1	6647610	6647635	GAGAAGCTGTTTGTGTGTGAGGAGTG	4	+
chr1	6674128	6674143	TGGACTCTGACTCTTG	3	+
chr1	6676858	6676879	CTTCAACAAATTCTGCACCTTT	5	+
chr1	6680033	6680043	TAACTTCCTGC	4	+
chr1	6680098	6680113	ACAGTGATGCGCCTGG	3	+
chr1	6680218	6680280	ACCCCTGCTCGGGCTGGGACTCCGATACTCCCTCGAGTGGATCTTGTGCCACTGTGTCACCTG	14	+
chr1	6680309	6680333	CAAACGGACTATCGTCCGGCAGGGA	7	+
chr1	6680346	6680397	TTCCGAGATGAGGACAGCACTGGCAATGATGAGGACATCATGGTGGACTCAG	19	+
chr1	6681474	6681502	ACGATTCCTGGGACCTCGTGACCTGCTTC	22	+
chr1	6681550	6681568	CCACACCTGGATTCACCTG	4	+
chr1	6681578	6681598	AAAATCCGGAAATCCAATGTT	10	+
chr1	6681612	6681644	TCTGCCAAAAGTGCCGGGACTCCAAGTTTGACA	10	+
chr1	6681668	6681730	ACGGGCTCCCGGAAGCTGTTCCTGGACTGACTGCTGGCTGGCGAGGAGGCTGCGAGCGTGGAA	29	+
chr1	6681748	6681772	CTTTTTTGCCCTTCTCTTAGTTGAG	7	+
chr1	6681773	6681819	CACAGAACCCTCAGCTCTGGTGCGGGCAGATCCCTGCCATTTAGGTG	15	+
chr1	6681851	6681874	AAACTGTACATAGCCGGTGACCGA	7	+
chr1	6681969	6681995	AAAATGAGGGTCCGTGGTAGCTGTGCG	12	+
chr1	6682017	6682075	ATTCCCGCTGATTGGGCTCAGTGCCAGCTGTTATTCTGCTTCCACTGTGTTGGGGAGAG	25	+
chr1	6682084	6682103	TTTCCCCAGCCTGTTAATGA	5	+
chr1	6682111	6682130	TACGTGTAAGCTTTTTCTTG	6	+
chr1	6682140	6682164	TCTTTTACCAAAAGTGTCTGTACAG	12	+
chr1	6682194	6682220	CTTGCCCTCTGCCTGCCTCAGCTGCTG	18	+
chr1	6682274	6682312	CGCTGGGCTGGCGGGTCAGCTGGTGGTTCTTAGGTTTCC	27	+
chr1	6682316	6682350	TGTTTGTTAAAAGGGACAATGTGGCCACTTCTCTG	48	+
chr1	6682379	6682454	ATGGCCCGTGTTCATAACTCAGTTTCCTGTTTTGCACGATGTAAAAACCCTGTCTTTTTGCACGATACAGCCAAAA	30	+
chr1	6682456	6682522	TATTGGCTGATTTCTTGCTGAGTGCCCTCTTAGTTGGTGTGTGAGGTCTTGGTGGGCTCAGGCCAGC	37	+
chr1	6682529	6682553	CGAGTGTGGGAACTCATAGGTTCTG	8	+
chr1	6682590	6682618	CATAAAGGTTAGGCAATCACTGGGACCCG	10	+
chr1	6682626	6682645	TTCCTCCAAAGAATAGGGTA	4	+
chr1	6682700	6682804	ACAGGCTGGCCTGCCGGTTCCACAGGGTACAGTTAGGACTTGAGTCTTTCTTTTTCTGTTTTGAGTTGGTGAGTGAGTGATAGGGTAACATGGGCCTTCAGGATG	63	+
chr1	6682826	6682866	TTCCTTAAATCTCAGCTGGGATCCTGGACCTGGGAGGCCCC	16	+
chr1	6682885	6682926	AAAAACCTGGGAGTTGATGCCGGAGGCTGTGGAAGAACTCTG	17	+
chr1	6682972	6682994	AGGGAGAGGGGCTCCGGCTTTCT	7	+
chr1	6682998	6683023	AAATGAACACTGCTCTTCAGCAGTTC	13	+
chr1	6683033	6683078	TTCTCAAAACATTTTCTAATTGATTGGTAGGTTTTCATAAGCATTG	23	+
chr1	6683080	6683091	TTCTTTAAGGCA	4	+
chr1	6683118	6683146	TCATGTTTGTTTTCAGTGGGATGGGCCCG	14	+
chr1	6683150	6683179	TCTCACTGCTGGGGGCTTCCCCTTCATGTG	6	+
chr1	6683252	6683312	TAATTTGGCTAATCAGAGGCATTTTTTTTGTCCTAGTATCTTTCACACTTGTCCAACCGTC	13	+
chr1	6683361	6683386	AAATAGTTTCTGAAGCCAGTTTATTG	10	+
chr1	6683392	6683445	ATCCCCAAGGGGGAGGTTCGGTAGAGAAAAATAGTAAGCTGGTTTAGAAACTGA	17	+
chr1	6683467	6683483	CATTGGAGAGGAATTTG	3	+
chr1	6683502	6683529	ATAACGCCTGTCCAGTGTCTTCACCACG	8	+
chr1	6683598	6683679	CATTTAAGAATCCATGTGACTTTAGAATGGAACTGCCGGCCCTGGCAACTGTCACGTGTGCTAGAAGGTTCGATGCCTCTGG	32	+
chr1	6683728	6683762	TTCTTTTAGCAGATCTGTCCCTGTGGGTGGTGTCT	23	+
chr1	6683790	6683880	TTAGATTGAGCTGGGCAGCTGCAATCAGCTTCTTTATATGCAAATTAGGCACGACCCATCTGTGGTTCCTGGTTGGTGGCTAATGAAGTGA	27	+
chr1	6683930	6683965	CCAGGCCAGACACTTCACATCGTTTACATGGTTCTG	14	+
chr1	7797004	7797023	GATAGCATTGACCTGGAACT	5	+
chr1	7797046	7797068	GACCACTTCTCCTGTACTCCTCT	5	+
chr1	7797591	7797615	ATACCCAAGGGAGTCACTGTTATTG	5	+
chr1	7798288	7798307	TTTCAAGCCTCTGGATCTCA	4	+
chr1	7804958	7804982	AATTTTGTGCCCATGGAGTCCTCAG	7	+
chr1	7805026	7805058	CTGGCTGGCCAGTTATCTAGCGGATGCTGACTG	7	+
chr1	7805990	7806038	AAACCTAACCTTCCCTCCGCCGCGGATTGGTCAGAATTCCTGAGTGCAT	12	+
chr1	7821273	7821297	TCTTGCTATTCTAATTACTGTGAGT	5	+
chr1	7821659	7821675	GTGACCACAGGTCCTGG	4	+
chr1	7827044	7827061	AGTGGAGGGCTTAGATCA	4	+
chr1	7827494	7827512	TGTGGTGCTGCGTTCTGGC	4	+
chr1	7828340	7828356	TCCACATAATGAGGAGC	5	+
chr1	7828564	7828592	CTTTTAAACTGGTGTCTTTGGAAGGAAGG	7	+
chr1	7828615	7828636	AAAACTGGGGTCAGTGCTCTTG	3	+
chr1	7828813	7828835	TGTGGGTTATGTTGCAGCTGTTG	4	+
chr1	7829384	7829405	CTAATCTTATTCTATCTCCTGA	3	+
chr1	7829436	7829456	ATCAGCTGTACTGTGTGAACG	4	+
chr1	7829471	7829493	ATACGAACCCCTCTCTGGCTGCA	5	+
chr1	7832018	7832032	TCCCTCTTCCACCTC	3	+
chr1	7832449	7832464	CACATGCTAGGTGCTA	3	+
chr1	7833275	7833294	CTTAACATTTGTCCCTTTAG	4	+
chr1	7835949	7835970	TTGCATGTTGGCTCTTCAATTG	5	+
chr1	7836064	7836071	CTCAGTTC	3	+
chr1	7836149	7836172	AAATTGGGAAGTGACTTTGGGGAG	5	+
chr1	7836680	7836698	ATATTAGTTGTGGATTTTC	3	+
chr1	7837221	7837259	TGGTGGACATAATGCGAGTTAACGTGGACAAGGTTCTGG	9	+
chr1	7839758	7839793	ACTTAGAACCTGCTATATTATCAAGCTTACCTACTG	9	+
chr1	7840129	7840153	ATAACAACAGGCTGTGCCTTATTTT	5	+
chr1	7840155	7840174	ATAATTTTCTGATTCCCTAG	5	+
chr1	7840224	7840251	AGATGCTGGTGAAGAGCTTTTGCTCTTG	7	+
chr1	7840339	7840365	AAAATTTTTAAAGAACTATGGCTATGA	7	+
chr1	7840441	7840466	AAACGTGCCAAATGGAACTCAAGGTG	7	+
chr1	7840595	7840612	AAGGTTTGAGGTAGACTC	3	+
chr1	7840652	7840679	ATTATCAGCTGTGGACTCCAGCATGTTT	12	+
chr1	7840683	7840709	ATAATTATGCAAGCAACAATTCTGTAG	5	+
chr1	7840946	7840962	CTGGAAGCAGAAACTTT	4	+
chr1	7841081	7841109	ACTTTATCGCTCTGTGGCTCATTGTTACT	10	+
chr1	7841112	7841121	AATATTCTAA	3	+
chr1	7841240	7841269	AAGAGATGCCTTGCGGTGTGGCCAGCTGTG	7	+
chr1	7841316	7841341	CAGGGTCTCTGGCCGGGTCTGACTCA	5	+
chr1	7841386	7841411	TAACCCACTGGCTCCTGCATTAACCC	7	+
chr1	7841436	7841459	CACTTAGCTGGGAACTTACCCACT	10	+
chr1	8045180	8045199	TCTAAACAAAACAGTGGTAG	4	+
chr1	9325675	9325688	ACTAGACTGTGGAA	4	+
chr1	9326170	9326194	AGATGGAGCATCGAGTGACACTGGG	13	+
chr1	9328009	9328028	AATTCACTAAATTGGGCTAG	5	+
chr1	9330846	9330860	TTCCCTTGGGTGGAG	3	+
chr1	9613745	9613768	CAGTCTTCAAGATTAGCTCTCCGG	7	+
chr1	9640031	9640052	ATGAATACACTCCAGTGTGCTC	5	+
chr1	9642358	9642380	AGTCATAAGGACGAGGCTCCGGG	7	+
chr1	9642476	9642498	CTTATCCGGCAGATCCCAAATAC	4	+
chr1	9642676	9642696	TTCATATCACCTGTTGGACAT	5	+
chr1	9642830	9642853	TACATTTGGCTTGTGTCCTCTTTT	3	+
chr1	9642860	9642884	ACTATACTATGAAGGACTTAAGTAA	6	+
chr1	9642964	9642985	TCTTGCACTGCTAGACAGGGAA	4	+
chr1	9643315	9643333	TGGACCAGGACAAACTTCC	4	+
chr1	9643513	9643537	TTTTATCAATGGCCTGGCTCCTGGA	10	+
chr1	9663940	9663966	TTCTGTGTGGAGCGTGAGGTGAGAAAA	5	+
chr1	9664458	9664484	ACTTTTTAAATTATTCATGTGTCCCTT	4	+
chr1	9664844	9664857	ACATGACCCTTCTG	4	+
chr1	10007431	10007452	ATCCGGCTGATCTGGCTGGCTA	16	+
chr1	10195172	10195187	ATTACTCTTCCCAATG	3	+
chr1	10211480	10211489	TTTGGTGGCC	3	+
chr1	10292340	10292403	ATTCTTTATTTCTGGACTGCATATATATATATAACAAGGCCATTAAAATGTCGGGAGCCTCAGT	21	+
chr1	10292421	10292439	TAAGGCCCTTCAATTCTCG	5	+
chr1	10316356	10316372	ACTATTCCTACTGGTCT	4	+
chr1	10318570	10318597	CATCTCAAAACCGTGTGTACAATGACAT	7	+
chr1	10318631	10318641	ATATAATGTCT	3	+
chr1	10318644	10318694	ATTTTTGCCTATGGGCAGACTGGTGCTGGAAAATCTTATACAATGATGGGT	16	+
chr1	10327492	10327540	AACAAGGGTAATTTGCGTGTGCGTGAACACCCACTTCTTGGACCCTATG	19	+
chr1	10327566	10327611	TACTTCCTACACAGACATTGCTGACCTCATGGATGCTGGGAACAAA	24	+
chr1	10328255	10328267	CGCTGTGTTTACG	3	+
chr1	10331565	10331587	TAAAATCAGCTTGGTGGATCTAG	5	+
chr1	10331597	10331631	AACGAGCTGATTCAACTGGTGCCAAAGGGACTCGA	13	+
chr1	10332314	10332334	AATAAGTCTCTTACAACTTTG	4	+
chr1	10335526	10335552	ATTCTGTACTTACTTGGCTCCTTCGAG	7	+
chr1	10336375	10336444	TTAGGTGGCAATTCTCGGACTGCAATGGTTGCTGCTCTGAGCCCCGCGGATATCAACTACGATGAGACTT	36	+
chr1	10338082	10338108	TTATCAATGAGGACCCCAATGCCAAAC	10	+
chr1	10338148	10338174	ACCTTCTTCGTGCTCAGGGCCTGGGAG	10	+
chr1	10342547	10342572	ATCATGTCTACACCTGGAGGAGAGGA	13	+
chr1	10352115	10352141	TTGGCTGAGATGGGAGTTGCCATTCGG	6	+
chr1	10355172	10355199	ACCCACTAATGTCTGAGTGCCTACTTTA	6	+
chr1	10355750	10355771	ACATAGTGCTGAGCGGGGCTCA	6	+
chr1	10356640	10356663	TTATCGTGACCTTAGAGCCCTGTG	7	+
chr1	10357032	10357056	ACTCCTTCTGCTGAGACCCCCTCTG	8	+
chr1	10357058	10357089	GCCTGTGGACTGGACATTTGCCCAGAGGGAGC	10	+
chr1	10357248	10357259	ATCTTATACAAA	4	+
chr1	10363223	10363267	CGCGGATTCTGATAGCGGGGACGATTCTGACAAGAGGTCGTGTGA	12	+
chr1	10363270	10363297	AGAGCTGGAAACTGATTACTTCTCTGAG	8	+
chr1	10363444	10363465	ATCTTAAAATTCAGGCTGTCAA	9	+
chr1	10363471	10363507	TTTGCTATGAGGTTGCTCTCAATGACTTCAGGCACAG	9	+
chr1	10363660	10363713	TCATGGCCACTGGGAAAGGCAGCACTGATGTAGATGACCTCAAGGTTCATATAG	14	+
chr1	10363807	10363841	AAAAAGTCTTGCCACTGATCGGATCTCAGGAACAG	17	+
chr1	10363965	10363992	ATGAATGGGGATCCAGCTTTTAGACGTG	11	+
chr1	10364024	10364039	TCGGTTTAAGAACTTG	3	+
chr1	10364150	10364179	AAACTCTTGGAGTCCTGGGACACATATCAT	14	+
chr1	10364194	10364223	AGGTTATAGAGCTTAGGATTCCAAAAGACG	8	+
chr1	10364373	10364392	CCACCTCAACTACGTTGGAG	4	+
chr1	10364396	10364416	CAATTCTCTCAATAATGGCCA	5	+
chr1	10364516	10364537	CCATATTCATCAACACCGTCAG	4	+
chr1	10364627	10364647	CCAGTTTGTGACACCTCCGCG	4	+
chr1	10364705	10364734	AATCAGTTACTGGACAAACTTGAAATCATG	8	+
chr1	10364758	10364791	CTCATGATTTGATTTGGTTCTACCTTTGGCCTTG	7	+
chr1	10364853	10364877	TAAAAGTTTCAACACCTCCCTTTTG	8	+
chr1	10364882	10364946	TATACCATAAATGGGCAGTTTCTGAAATTTTGGATAAAGCATCAAGAACTCCTTTTTCTGAAACG	20	+
chr1	10364964	10364985	CCTAATTAATATACTTACTTAC	6	+
chr1	10365032	10365066	CCTATAAATTAATCTGACATCCAGAAAGACCTGCC	17	+
chr1	10365110	10365134	AATTAAATGTCTGTTATTCATAAAT	5	+
chr1	10365167	10365213	ACTGGGTGGGCACAGCTTTGGATTTCTCATCCACGTCTGTTCCCTTC	11	+
chr1	10365308	10365335	TCTTCTTTTATTCTGTATTTTACAAAAA	6	+
chr1	10365397	10365415	AATCTATAAATTGGCACTG	6	+
chr1	10365446	10365467	TGAAGTTCAATGTATCATTTGA	4	+
chr1	10365611	10365630	CTCTGTGGTGCTGCTTTTTT	6	+
chr1	10365657	10365717	AAAGTTAACTTTGGTTGGGCTTGGAATAAAGGAGATGATACATAATAAACTATTCTTTGGT	39	+
chr1	10365727	10365751	TAATGCTTGTAGACACTCAAACAAG	8	+
chr1	10365781	10365834	TATCAATACCTCATTTTATTTGGTTGTGGTCTCAGTTTGCCTCACTGGAGAATC	24	+
chr1	10365872	10365899	TATTTTCTACATCGTTCCTCATCTCTTG	9	+
chr1	10365915	10365973	TTTCTAAGAGGCAGTGTGAAGAGCCAGAGATGTCCGAAATTGCCTGACTTCATGTTTTG	15	+
chr1	10366001	10366024	CTATCAAACACTTGTCTTCCAAAC	7	+
chr1	10366091	10366132	TTTTTTTTCCTTTGCGTGTGGGCACTATGCTTTATTAGAACA	16	+
chr1	10366164	10366188	CCTCTAAGAAAATACTTTCTTAATG	5	+
chr1	10366201	10366221	CTTCCAATTAATGTTTTTTTC	5	+
chr1	10366223	10366277	CCTTAAAAAGAGAAGCTTTGAGAGATATTTTTGCTTTCATAGCTAGAACAGTTGA	11	+
chr1	10366280	10366300	TCTTCAACTGAGGTTTTATAG	9	+
chr1	10366309	10366407	ACATGGGTAAATGATGTCTGTAATGGGTTGAGTTACTGAGATGACAATCTCCTGTGCCATTTGGTTTGAATGTACTTGATAGGCTGCTTCAAATCAGTC	36	+
chr1	10366426	10366464	TAAACCCAGTTGTCCTTTTTTATTCCTCTTTAGACATAA	15	+
chr1	10366470	10366505	CTAACTATTCCTTTCTATACACAATTTATTTTCTAA	15	+
chr1	10366507	10366541	ATTAAAAATAATAATTGCTAGGTTTGGTGGCACAT	23	+
chr1	10366599	10366623	TTCTGGGCTGTGGTACACTATGCCA	6	+
chr1	10366749	10366789	TAATGGGATCTTGCCTATGAATAGCCAGTGCACTGCAGCCA	10	+
chr1	10366858	10366880	ATTATTCAGGTTTCAACTCTGTA	7	+
chr1	10366882	10366911	CAAAAATGGGCTCTCATTTCCCTAACTTGA	9	+
chr1	10366942	10366969	TTCTTACAGTGGTCTTTTCATGGGAGTG	6	+
chr1	10366992	10367073	ATTAGGTAATACTGTAGAATGAAGAGTTGTATAATATATTCATTTACAGCTGTGGATTGTGGTAAGGACTATGTCCACAGTG	96	+
chr1	10367113	10367136	TTAATCCCAGGTGTCCTCATGTTG	7	+
chr1	10367154	10367188	CTAAAATATCCCTTAATTTCACAGATGACCAGGAA	12	+
chr1	10367203	10367266	TTTTATTGACTGCCATGTATGTCCCATGATGCATTTCTGAGCAAATGCTTATCCTAGAGAATAA	14	+
chr1	10367286	10367313	CTTAATTGAGTCTCTTACTAAATAAGTA	9	+
chr1	10367674	10367715	TTTTTTTAACATGATTTTTCTCTAAGCTTAAATACCACAAGG	11	+
chr1	10367730	10367755	TCATAATTTAAACCATTATTATATTG	7	+
chr1	10367762	10367782	TATCCCTAGCTATTATTATAG	3	+
chr1	10367813	10367858	AAGTTATGTAATGATCCGACATTAATGGGAATATAGAGGAGTCCTA	32	+
chr1	10367959	10368008	CTTCTAATTCCTTCTAGCCCAGTGAATTATTTCTCTTTTCACTGGTAATG	15	+
chr1	10368011	10368071	ATGAATGGGAATTGTTTATTACATTGAAGTGACTTGAAGTGACCTTTTGTGCTTTAGGTGC	27	+
chr1	10368103	10368173	AATTTTTCACACCTATGTCTGCATTAAAGGCTGTTTTACTACCGGAAGTTACATAGACTTCCTGCAGTCAG	30	+
chr1	10368233	10368278	TGACTGGGAGGCGGGGATGCTGCCTGTGTCCTGGTGAACCTTAATG	10	+
chr1	10368306	10368347	ACAAGCATTTGTCCTGTACTGTTAGAGCCAAAATTGTGATGA	23	+
chr1	10368375	10368401	TCATCTTTCCCAGATTTTAAAATCTGT	4	+
chr1	10368455	10368474	TCCCATTATTACTGTAAAAT	4	+
chr1	10368494	10368518	TTAATAAACTGTGGATTTCCCCTCT	9	+
chr1	10368558	10368585	TCTTTGAGTGTAAGATCTGCCTTTTCAG	6	+
chr1	10381832	10381861	TTTACTTCATTACGGGACTTACTCTGGGGC	20	+
chr1	10394655	10394681	AAGTGCGGGGATTTCTGCGTGTGGCTG	8	+
chr1	10396733	10396751	ATTATGGCTCTGGAATTCG	4	+
chr1	10397196	10397222	AAGGACAGGGTCAGAGTTCTGAGGTCA	12	+
chr1	10397537	10397554	TGTTGCAGGCCAGTGGAA	3	+
chr1	10402139	10402161	ATTACATCAAAACCAAGCCTATT	5	+
chr1	10421033	10421048	TCCCTTCTTCTGAACC	4	+
chr1	10425188	10425213	ATACGTCAGTGGCATATGTGCGGGGA	5	+
chr1	10434958	10435019	TACAGTAACTGGGCTAAACATTTTGTTGTCGTCCGTCGGCCTTATGTCTTCATCTATAACAG	17	+
chr1	10436634	10436663	TCGAAATACTAAGTGACTCTGCCGAGTGCC	9	+
chr1	10436688	10436713	AAAGCGTTACCTCTCATTTCTCTTTG	8	+
chr1	10437297	10437327	CAAAGTTGGGGCTTTTTACGGCATAATTATG	7	+
chr1	10437332	10437347	TTTTATTTACTGGTAG	4	+
chr1	10437360	10437385	AGGCTTTTTCAGTGGGCCTGGGACAG	8	+
chr1	10438879	10438905	AATCACAGGCTGCGTCTGCACCTGAAA	6	+
chr1	10438938	10438958	TTTTTAACTTTCTTCTTCCTG	3	+
chr1	10439050	10439067	ACACAATATGCCCTTCCG	4	+
chr1	10439109	10439137	GCTGCCTGGACTGGAATCAAATCTAATTT	10	+
chr1	10439175	10439187	AATTAAGTCATTG	3	+
chr1	10439223	10439245	TCTGTGACACAGGACGGTGGGAA	5	+
chr1	10439292	10439321	TTTTCTTCTAACTCATACAAAACTGGTTTG	8	+
chr1	10439573	10439593	ATTTGTGGCAGGAACTGTTTA	5	+
chr1	10440253	10440263	TTTGTCAGGTC	4	+
chr1	10440316	10440374	ATTCTCCAGTGTGCACACTCATCGGTACTCTTTCTGCATTTCCCTCGTGCTGTGTCCCG	11	+
chr1	10440386	10440439	ATGGACAGTATCAGGGCTTGTTTGACTTAGGTCTTTCAGTTTTCCTTTCGGTTC	13	+
chr1	10440450	10440469	ATGTGATTGTTAACCTGCCT	4	+
chr1	10440808	10440841	TGCTGGATGTGTTTACATAGGACTCTAACTTGTG	12	+
chr1	10440974	10440995	TTATTCAAAAGGCCATTTATGA	5	+
chr1	10441088	10441106	TAGCCAAACGGCTGTGCTC	3	+
chr1	10441189	10441204	TTTTCATTCTGCCTAT	3	+
chr1	10441373	10441393	CTTTGCAAACTGATCTCTCCC	3	+
chr1	10459732	10459739	ATTCTGAA	3	+
chr1	10460600	10460618	CAAGCTGTGGATGATTTCA	4	+
chr1	10477053	10477072	TCTTTGCTCGGTGCTTATCA	4	+
chr1	10477079	10477101	AAGGATGAGAGAATTCAAGCTAG	3	+
chr1	10477148	10477172	AAATCATTCCTGGAGGACATTCGGA	6	+
chr1	10477504	10477529	TGGCTGGACTCTCAATTATGGTGGCA	9	+
chr1	10478927	10478960	AACTTCAGAACCTCCTACTGGACGACTTCTTTAA	9	+
chr1	10479792	10479825	TCATACAATGCCTGATCATGCTGCTCCTGTCACC	9	+
chr1	10480036	10480055	TGGGAACCATCTCCTTGCGG	6	+
chr1	10605623	10605651	TCATGTTTGGACTACTTCAGCTTTAGAGG	9	+
chr1	10607236	10607256	TGGGCTTGGCTTCTACTTCTG	3	+
chr1	10607296	10607316	ACATTACAATAGGAAACCTCA	4	+
chr1	11072725	11072739	AAGCGGTGGCTGGGC	3	+
chr1	11072754	11072767	TCGCTGCTTCGGTG	3	+
chr1	11073857	11073879	ACGGTGCTGCTCTCCACGGTTAC	5	+
chr1	11073901	11073926	TGGGCTTCGCTACAGGAATCCAGTGT	14	+
chr1	11073961	11073992	AATTCTGCATGCCCCAGATGCTGGCTGGGGAA	6	+
chr1	11073999	11074020	TGTATGTTGTCAACTATCCAAA	7	+
chr1	11077002	11077035	AAAACAACCGAACAGGACCTGAAAGAGTATTTTA	14	+
chr1	11078796	11078858	AAAGATCTTAAGACTGGTCATTCAAAGGGGTTTGGCTTTGTTCGTTTTACGGAATATGAAACA	28	+
chr1	11078894	11078925	TGGACGATGGTGTGACTGCAAACTTCCTAATT	13	+
chr1	11080531	11080592	CGCTGTACAGAGGACATGACTGAGGATGAGCTGCGGGAGTTCTTCTCTCAGTACGGGGATGT	28	+
chr1	11082211	11082238	ATCATTAAAGGAATCAGCGTTCATATAT	6	+
chr1	11082381	11082409	TAATATGGGTGGTGGGATGAACTTTGGTG	10	+
chr1	11082462	11082487	CAGTTGGGGTATGATGGGCATGTTAG	11	+
chr1	11082578	11082614	ATAACTCTTATAGTGGCTCTAATTCTGGTGCAGCAAT	11	+
chr1	11083051	11083077	AACGGAAACCATTGATTAGAACTACAT	7	+
chr1	11083199	11083208	CTCCCCTCAT	3	+
chr1	11083314	11083347	CCATAGGAATACTGTCTACATGCTTTCTCATTCA	11	+
chr1	11083506	11083520	TGATGGTGGTGCCGA	3	+
chr1	11083613	11083653	TCTCTCAATCCTGTGGCTTTGGTGAGAGAGTGTGCAGAGAG	6	+
chr1	11084242	11084268	TCTCAAGTCAAATGGATTCATCACCTG	4	+
chr1	11084726	11084745	TTAAGTGGAATGGGCTTTGT	4	+
chr1	11085201	11085220	AACACTTAAAATGGTACTCG	3	+
chr1	11085359	11085371	CCTTTTATTAACA	3	+
chr1	11090447	11090471	TCATAAATAGGAGGTCTCTGCATTA	5	+
chr1	11333633	11333654	GGGAGAGACTGTCAAAGCTGGG	4	+
chr1	11333934	11333972	AGTGATGACAGGACACTTGTGGACCGAATCTTGGAGCCG	16	+
chr1	11334032	11334074	CCTCTACTACCTGTCCCCTCTGAAACTGGAGCACTTGGCTCTT	9	+
chr1	11345733	11345756	CTCATCATCCTCATCACTTTTGGC	6	+
chr1	11346385	11346407	ATTTAAAAACCATTCTTGTATCA	3	+
chr1	11346487	11346505	TGGACTTAGTTCCTCCTTG	4	+
chr1	11346604	11346624	TCTTCGTCTCGTAGGATGTGC	4	+
chr1	11347423	11347447	CATTTATCCTGGCTGCGTTTCATTG	6	+
chr1	11347489	11347511	TTGCATTTGATCCAGGACTATAG	5	+
chr1	11347535	11347544	TTCTGTTGTG	3	+
chr1	11347627	11347640	CTAATGATGATATG	3	+
chr1	11348290	11348316	TGGTCACTCCCATCGGGGCTATCAGTT	8	+
chr1	11348320	11348345	CACTGTGCCCTGGTGCGGATTTTAAT	18	+
chr1	11355232	11355254	ATGGGGCTGCTGGGTATCAGGAA	5	+
chr1	11355317	11355339	AGGTGACTGTTCCATGGAAACCG	5	+
chr1	11355419	11355439	TCCTTAATCAGCCTCTTTTGG	3	+
chr1	11355525	11355544	AAAACTCCGACACTTCCTTG	4	+
chr1	11355592	11355617	CTGCCAATACCTAATCAAGATGAATG	5	+
chr1	11355839	11355854	ACTGAGAGCCTGCTCT	3	+
chr1	11356108	11356130	ATCAATTCACTATCTATGACTAG	25	+
chr1	11356194	11356223	TTACAGGCACTTGCTAAGCTCTGGGAGGTA	13	+
chr1	11356303	11356321	ATATCACTCCTGGAGCTTG	3	+
chr1	11356341	11356361	TTTGGGCTTTCGAGTCTGGCA	7	+
chr1	11357046	11357069	ATAAGTACCAGGAACTGTATTAAA	10	+
chr1	11357901	11357919	ATAACATCCCCTTGGGCTG	4	+
chr1	11790759	11790781	TGTCTGGGAAGGCCTGGCGGGGA	804	+
chr1	11814044	11814059	TTGCCTCTGGTCTCCT	3	+
chr1	11939478	11939498	ATTGAGCTGGGGCTGCTGTAT	6	+
chr1	11968284	11968313	AGTCTGAAACCAATTTTTTGAGGCCTTGCG	23	+
chr1	12035233	12035254	ACTGTCTGGGTGAGAAGCCATG	5	+
chr1	12042058	12042075	ATAGCCAACCTCAACCTG	3	+
chr1	12042099	12042137	AATCTTTTTGTCTTTTGGACTTCAGCCATGTCCATGATG	6	+
chr1	12049282	12049302	ACACATGGCTGAGGTGAATGC	6	+
chr1	12056238	12056257	ATCAATGCCATGCTCTGGGA	7	+
chr1	12057419	12057439	TGTGATGTGGCCCAACTCTAA	6	+
chr1	12057441	12057465	TGCCCACTTCTGAAGGATGACCTCG	6	+
chr1	12058841	12058872	TCACCACAGAGCTGGACAGCTGGATTGACAAG	8	+
chr1	12058873	12058904	TTTTGTCTGGATGCTGATGTGTTTGTGCTGGT	16	+
chr1	12059118	12059135	ATGCATCTGCCTCAGAGC	4	+
chr1	12061560	12061585	AAGGAGGTGCTCAACGCCAGGATTCA	6	+
chr1	12061844	12061872	GCTTTCAAGTGAGGATGTTTGAGTTTCAG	12	+
chr1	12062112	12062149	CGGTTCGACTCATCATGGACTCCCTGCACATGGCGGCT	22	+
chr1	12064084	12064146	ACCGACTGAAATTTATTGACAAACAGCTGGAGCTCTTGGCTCAAGACTATAAGCTGCGAATTA	18	+
chr1	12064149	12064171	CAGATTACGGAGGAAGTGGAGAG	9	+
chr1	12064596	12064656	CGCCTCTCTGTACTGGTGGACGATTACCAGATGGACTTCCACCCTTCTCCAGTAGTCCTCA	20	+
chr1	12065776	12065803	AAACCCCTCCTTCCTGTGTCTGTGCGGA	5	+
chr1	12065836	12065889	TTCTCCCTCAACTATGACCTAAACTGTGACAAGCTGTGTGCTGACTTCCAGGAA	29	+
chr1	12065893	12065932	ATTGAGTTCCATTTCTCTCTCGGATGGACCATGCTGGTGA	27	+
chr1	12066715	12066736	AGGACCTCCATGGGCATTCTTG	6	+
chr1	12067163	12067179	CCTCCTCTACGTCTATG	4	+
chr1	12069656	12069675	TCTGGGACCTTTGCTCATCT	5	+
chr1	12069683	12069728	CAAGTTGACGTCACCCGGGAGAACCTGGAGCAGGAAATTGCCGCCA	9	+
chr1	12069747	12069767	TTCTTGACTCACTTCAGAGCA	7	+
chr1	12071554	12071592	AATAAAGCCGGTTGGTTGGACAGTGAGCTCAACATGTTC	21	+
chr1	12071754	12071767	TACCATTTTGAGCC	4	+
chr1	12071774	12071796	CACTACTTATTTTCCCCCACCTT	5	+
chr1	12071825	12071843	ATACCCCCAAAGGACACTT	4	+
chr1	12071890	12071908	CTTTTTCCAGCTTTCTCTG	3	+
chr1	12071910	12071937	TTCATTTGATTGCTTGATAAGGCCTCAG	16	+
chr1	12072054	12072075	TAAGGGACGATTGGAGTTTCTT	4	+
chr1	12072445	12072460	AGGTGGTTGAAGGATG	3	+
chr1	12072687	12072712	TTTCCTGTGCCAGTGACTGCAGTTGG	5	+
chr1	12072782	12072797	CCCCCTTGTCTTTATG	4	+
chr1	12072811	12072823	TTGGGATTGTTAC	3	+
chr1	12072881	12072903	TTTGGGTGACAAATCCTGTGTGG	5	+
chr1	12073125	12073160	TGCCAGGTGGACATGCTGTGGGTGGATGTTCCCGGC	12	+
chr1	12073180	12073193	ACAGGGGCCACTTC	3	+
chr1	12073218	12073250	TCACACAATTCCAATGGATTTTGTGCTCTTTTT	8	+
chr1	12073348	12073361	ATTTATACCACTGA	3	+
chr1	12073391	12073413	CCAAAAGCACTTTAATGCTGCTG	4	+
chr1	12073451	12073478	ACGTGCTGACACAGTGAGTTTTCTCTGA	7	+
chr1	12091328	12091349	CCTGCTGGGCTGGGACATTTTT	3	+
chr1	12294292	12294312	ATTTCTAAACACCTTTTCCTG	4	+
chr1	12313835	12313865	GGATGTCGATTGCACTTTACTGGGGGATTTG	7	+
chr1	12317065	12317087	GAATTCCTCAAGGAGCTGGAACG	7	+
chr1	12318099	12318110	TATCTTACACTG	4	+
chr1	12322056	12322075	CGAGGTACAGTGACTCTGTT	3	+
chr1	12326972	12327001	AAATTCCTCGTTGCTTTCAGTCCGGTTGGG	7	+
chr1	12327912	12327935	TTGGCAGAGTCTCACAATCTTTTG	4	+
chr1	12333084	12333098	CGGCTGGATATTTCT	4	+
chr1	12333138	12333159	AATCCTGTGTTAGTTGTCGTGG	7	+
chr1	12336150	12336169	GAAGCATGTCCAGGATATTG	5	+
chr1	12336541	12336553	CTTGGTGTTGAGA	3	+
chr1	12336629	12336649	AAGTCTCCCTAACTGTTCATG	5	+
chr1	12336800	12336822	TAACTGATGGAGCTACACTGAAC	6	+
chr1	12336842	12336850	TTTCACTTG	3	+
chr1	12336929	12336956	ATTTAGACAGTACTCTTCAGGTGATTTC	6	+
chr1	12336998	12337020	CGATTGTGGAGCTAATTGGTTTT	6	+
chr1	12337052	12337085	ATTTAAGTCCTCAACCTTTAATGACTGATTTTGA	11	+
chr1	12337259	12337271	TCTCAATGGGTAG	3	+
chr1	12337285	12337307	AATGGTTCTCTTGGCTGTTTACA	8	+
chr1	12337309	12337324	CTTATGGATTTGACAC	4	+
chr1	12337394	12337415	ATATTGGCTACTTTGAATCTGT	3	+
chr1	12337511	12337535	CTTCTTTACATTATAACCACTCTGC	7	+
chr1	12337557	12337578	GTTATCCATGGATGAACTGGAA	4	+
chr1	12337687	12337712	AAGACTCGGGAACCCTTTATCTTAGA	9	+
chr1	12337736	12337761	ACCTAGCTTCGTCTCATTTGGACACT	9	+
chr1	12337790	12337814	AATCACCAGTTGTTTCTATCCCTCG	4	+
chr1	12343098	12343116	TTTCAGGACTTTGAGGTGG	6	+
chr1	12343140	12343158	ACTTTATCTATTCAGATTG	5	+
chr1	12343205	12343229	TTCTAAATATAAGAACCTGATGGTG	4	+
chr1	12343325	12343352	TCGGTCTCTCCCTTCCCACATGGAAGAA	6	+
chr1	12343597	12343618	ATTTTAATTGCTTGGATGTGCT	5	+
chr1	12343629	12343641	CAAACCTGGGTTG	5	+
chr1	12353621	12353649	ATTCGCGTGAGCCTCCGGATGGCCTCTGT	6	+
chr1	12359353	12359377	ATCTGATTGTAGCAAATTTGGGGAA	6	+
chr1	12371660	12371681	ATTTACAAGATCCAAGAATTCA	5	+
chr1	12378209	12378233	TCCATGATTTTCTCCACACTCCCAG	6	+
chr1	12378309	12378333	AACTGTGAAGAGTGGAGTAGTTACC	7	+
chr1	12381938	12381961	GAGTTGGTGGGGAATTCTTCTTAT	6	+
chr1	12382606	12382643	CCCTGGATATCAGACTCTCCTATAATGATGTTCAGCTG	9	+
chr1	12389891	12389913	AATTTTCTTCAGCGTGTAAGAAC	4	+
chr1	12395783	12395797	AATCGTGGATGGCAG	3	+
chr1	12395848	12395865	ATGGGCTCTTCGGTGGAT	4	+
chr1	12405508	12405527	ACAAAGTCGGGACCTTTTTT	6	+
chr1	12408901	12408929	CGGGTGGTCTTTGCAGTGACTATGGAAGG	9	+
chr1	12408940	12408967	AAAGTCATCACTGTCCGGTCAGCCCTCA	7	+
chr1	12409394	12409409	TGCCACTCTATGGACA	3	+
chr1	12414069	12414093	ATATGCCCTCAAACATATTTTCTGA	5	+
chr1	12416021	12416053	ATGGTGAGAATGCGACTCTATGACGTCAACCGT	7	+
chr1	12416063	12416083	AACCTCACCATCCGGATTGTG	4	+
chr1	12416494	12416511	ATGCTGCAGGCCAGTTTG	3	+
chr1	12418641	12418655	GCTGATCTATAACAT	3	+
chr1	12423226	12423246	ACTGATGGACGTTCCCAATTG	5	+
chr1	12428574	12428597	AGCTACGTATAGGATCTCATTTAG	5	+
chr1	12429522	12429541	GTCCCGGTTGTCTTTACTCA	5	+
chr1	12429588	12429612	ACTTCATTGGATTATGCCTGGGACG	9	+
chr1	12446260	12446276	AAGGTGGAATTGGGTTG	4	+
chr1	12475192	12475221	TTAATCTAGATCCATTCACTCGGGTACATC	6	+
chr1	12557646	12557673	AGCAGCTCTTCAAACTCACAGACAACAT	5	+
chr1	12566944	12566970	CTCATCTCCTCCAAAGCTGTTTACTTC	5	+
chr1	12569166	12569187	AACCGGAGTCGGGTTTGGGGAA	6	+
chr1	12569422	12569443	AACAGGGTCTGTGCTATGTGTA	5	+
chr1	14105069	14105091	CTTGTGAGGTGAATGATTTGGGG	4	+
chr1	14105351	14105361	TATTTGAAACG	4	+
chr1	14105428	14105450	CATATCCATATATCCACCGTCAA	7	+
chr1	14105483	14105504	CCTTTGGCACACAGATTAACCG	6	+
chr1	14105576	14105603	ATCTGGCTGATGGCAAAGCATCTGGAGA	9	+
chr1	14105624	14105648	ATTCGAGTCCTCCCAGTCTTGGGCC	8	+
chr1	14105678	14105704	CTTCCCAAGACACAATAAATTCTTCTG	8	+
chr1	14105763	14105788	TTTTGGAACTCATACTAATATGAGAC	7	+
chr1	14105802	14105823	AGTTCACGAACGTCATCTGATT	4	+
chr1	14105950	14106001	TACATCATGGACATTTCTAGCAATATCTCTGAAAACTTAAATTACTATATTG	37	+
chr1	14106006	14106054	TAAAATTCAAACTAATAACAACACTAGTAACTGTGATGTGATTGAGATG	27	+
chr1	14106089	14106154	GTCTGCTCACTCCAGTTACAGTGGAAATTACTCAAAATATAAAGACCACACAGGTCCCTGTAACAG	18	+
chr1	14106237	14106268	AATTAAGGCCGAAACAGACTCTGACCCCATGG	8	+
chr1	14106279	14106298	CTCTTTAAGTCTTCCTCTTA	5	+
chr1	14106349	14106382	TTGTCATCAAAGCTCAAACAACTTCTTCAAACCC	13	+
chr1	14106386	14106411	ATAAACTAACTCCTGCAGGGATTTCA	5	+
chr1	14106427	14106484	AAATTAGGTCCTGTTTGTGTGTCTGCTCCTGCATCAATGTTGCCTGTGACCTCAAGTA	13	+
chr1	14106580	14106616	ACCGATGCCGGGCTGACTTCCAAAAAATCCAAATTAG	12	+
chr1	14106638	14106657	CATGGAGTTTGTCTGGGAGA	5	+
chr1	14106668	14106716	AAACTGTGAGCCCTCCATGCTTTGATGAATATAAAATGTCTAAAGAGTG	11	+
chr1	14106787	14106833	AAGGCTGAGGGTACAGGCAAGACTCCAGTCCAGTGGGAATCTGTCTT	8	+
chr1	14106847	14106878	CATAAAAAGCATTGTAGTGACTCTGAAGGCAA	8	+
chr1	14106881	14106905	AATTCAAAGAAAGTCATTCAGTGCA	5	+
chr1	14106962	14107015	TTCTTCTCAATGAATATAATGGCATCGATTTACCTGTAGAAAACCCTGCAGATG	22	+
chr1	14107556	14107580	ATAATCTGGAGGCTTCTCTCCCCAT	8	+
chr1	14107634	14107663	AGCCCCAGTCTGCTGCTGAACAGGATGTTG	7	+
chr1	14107709	14107759	AATCACCTTTTCTTTCCATTAAAGATCTAACCAAACATTTATCTATTCATG	24	+
chr1	14107808	14107832	ATAAAACGGACTTGTCAGAACATCG	40	+
chr1	14108031	14108042	CTTGCCAGAAGA	4	+
chr1	14108105	14108125	CTATAAAAATAATGGCTTCTG	4	+
chr1	14108141	14108176	ATCCAGATGTTCGATTGGGCCTCAATCAGCATTACC	11	+
chr1	14108181	14108201	CTTTAAACCACCTCCATTTCA	5	+
chr1	14108302	14108349	TGTGGAAAAGGTGTCGACAATATGCCGGAGTTGCACAAACATATCCTG	18	+
chr1	14108450	14108496	ATAACTCTGGGAAAAATGCCTTCCGACGAATGGGACAGCCCAAAAGG	10	+
chr1	14108520	14108537	CAAAATGTCGTCGAATAA	6	+
chr1	14108636	14108656	CTTGTGAGTCATCCTCTCACA	4	+
chr1	14108680	14108687	TTCACTTA	3	+
chr1	14108868	14108888	CATGCAGACTCCGTTGGGCAA	6	+
chr1	14109030	14109049	AATGGCCAAAATAACTCATG	4	+
chr1	14109108	14109130	AACATCACGGAGCCTGCACGTGA	5	+
chr1	14109201	14109219	CAATATAAAATCTAGAGAG	4	+
chr1	14109916	14109943	AACAAGTCAGGATCTGGATGGGAAGCAG	8	+
chr1	14110058	14110075	ATAGAAGGATTTGTCTTA	4	+
chr1	14110077	14110084	ATTTGAAG	4	+
chr1	14110097	14110107	TTTATTCCCTG	3	+
chr1	14110251	14110271	TCTCATGTGAAAATTACTCAT	4	+
chr1	14110554	14110565	AATGATTTACTG	4	+
chr1	14110611	14110640	TTAAATATTTAGTTGCCATAGGTCTGACCA	8	+
chr1	14110677	14110696	CATCTTGGAGGTTAGCTCTG	4	+
chr1	14110921	14110942	TACTGTCTATCCCTTTTGTCTT	4	+
chr1	14111338	14111351	CTGGAACTGTGCTG	3	+
chr1	14111549	14111576	ATTCCTAAACTTAGACCTGGGTAATATG	6	+
chr1	14111709	14111731	TAAATTTCGTGTAGGGATGATTC	5	+
chr1	14111735	14111759	ACACAAGGAATCATCACATCTATTA	4	+
chr1	14112785	14112798	TTCTCATGCCTCCA	3	+
chr1	14113073	14113086	CTCAACTTAGGATA	3	+
chr1	14113136	14113174	AAGCTGACTCAAAAATCCTAACATTCAGCTGATTGCCGG	9	+
chr1	14113473	14113493	CTCTTGATGCCTTTCTTTTAA	4	+
chr1	14113613	14113637	ATTGGATATGGACTCTTTTTTATGC	9	+
chr1	14113658	14113680	TATATCCAAATGGACGTTATCCT	4	+
chr1	14113686	14113713	ATTCTTATCTGGCACTAATTTATAACTA	8	+
chr1	14143016	14143042	TTCCAGGGACCATTCTTCAAAGAGTAG	4	+
chr1	14150908	14150924	TATTTATGTCCCTGACT	3	+
chr1	15756483	15756507	TCATAACGACGTCACTGCTTTTTAA	4	+
chr1	15863168	15863189	CACTTTTCACATTATGTGAATG	4	+
chr1	15868659	15868684	CTGGCTCGGTTTCCTGGGGGGTGGGC	40	+
chr1	15890510	15890530	ATTTATCCTCTTGGGCTATCT	6	+
chr1	15894640	15894665	TTTTATATCCCATCATGGCCTGAACT	7	+
chr1	15894676	15894715	GATTTTCCAAAGAGATTTGAACTCTTCAGACTTTTTAACA	8	+
chr1	15894732	15894756	TATTTTCAGGACTCAAACTACCACA	10	+
chr1	15895029	15895047	ATCTGGCGGACCCTCATGA	5	+
chr1	15895439	15895462	TACTGTGATGACTTTGAGCCGTTG	4	+
chr1	15895472	15895489	TCTTCAGATGCCTTTCTG	3	+
chr1	15895513	15895540	ATATTAGGAGCCATAACTTGTAATCTTG	8	+
chr1	15895619	15895645	TCAGGCTTAAGGAATCTCTTCAATAGT	12	+
chr1	15896472	15896493	TTTAAACTAAGCCACTTGGATC	3	+
chr1	15896561	15896578	TTTTCATGGAGTCTGTAG	4	+
chr1	15896607	15896616	CTTCATTCTT	3	+
chr1	15896624	15896649	ATCCTCTAAAAATGGACACTTCCTCT	6	+
chr1	15896658	15896674	TATCTCATGGCACCTGG	4	+
chr1	15896762	15896770	CTTATATGA	4	+
chr1	15896972	15896993	CTGGGATTATCAATATGAGCCA	4	+
chr1	15897016	15897035	TAAACATTTTTATCTCTTCA	4	+
chr1	15897111	15897135	ATGGGATTGGCAATGTTCCTGGCAG	6	+
chr1	15897204	15897213	TTTTATTTTA	3	+
chr1	15897457	15897474	ATGGGGTAAAACTGGCCT	4	+
chr1	15944262	15944289	CTGTGCGAGCTCGAGTCTGGCATCCCCG	13	+
chr1	15956924	15956957	ATAACTTCATCTCCTCAGGGCTTGGACAATCCAG	9	+
chr1	15959936	15959961	AAATTTTCTAGAGTCCTGGTGGAGCA	8	+
chr1	15960005	15960030	TTTTCTGCTGATCCCTTTGACCTTGA	7	+
chr1	15964834	15964869	CTATGGAAGAGGCTCCGGAAAGTTTTGGCCAAGTAG	8	+
chr1	15970028	15970047	ACTATCATGAGCCAAGCTTG	5	+
chr1	15970060	15970087	TAACATAATGAGACTGGTGGACCGTCGG	7	+
chr1	15976256	15976277	TCTATACTTGAGGAACAGCCCA	5	+
chr1	15976289	15976314	CTGGGACTGGACATGCTTAAACGGCA	7	+
chr1	15978205	15978246	CCATCGACCTGAAGAAAAATGTACTCGTGATCGGCACCACAG	8	+
chr1	15978300	15978322	GCATATGGGGCTGGAAGAGAGGA	5	+
chr1	15978339	15978353	ATTGCAGACCAAGAA	4	+
chr1	15983142	15983172	TGTGTACTGCAGCTGGAGTGGGCCCCAGACC	7	+
chr1	15986423	15986444	TCCTGATGTTGGTAATCCTATG	5	+
chr1	15986449	15986479	TTGCTCGCTCTGTCTCTGCTTCAGTCTGCCC	8	+
chr1	15986527	15986562	CTTTGAAGGCTTCAGCTGAATTCCAGCTAAACTCTG	11	+
chr1	15986590	15986618	ATCTTTCTGATCATGCTTCCTCAGCAGAC	10	+
chr1	15986683	15986709	CAGGTAATCTGGAGAAATCTGCTGAAA	10	+
chr1	15986759	15986792	TTTATCTGTCACATCTACTAGGATGCATGAACCA	16	+
chr1	15986801	15986849	TCTAGGTGAAAAGGATTGGCATCCAGAAAATCAGAACCTGAGTCAAGTG	14	+
chr1	15986911	15986958	CTTCACATGACCAAGAATATCTTTGTAACATAGGGGACCTTGAGCTTC	18	+
chr1	15987033	15987056	AATGTGGATCCTCCAAGTGCGAAG	6	+
chr1	15987112	15987138	AAATCGATACAGCTCAACAGTCCCTAG	5	+
chr1	15987147	15987160	CTTAATTCAACAGG	3	+
chr1	15987183	15987237	AACATTGGTGCATTGGATCTCACTTTAGATAATCCCTTGATGGAAGTAGAAACAT	25	+
chr1	15987245	15987296	TAACCCTTCATCTGAAATTTTGAATGATTCCATTTCCACTCAGGATTTACAG	12	+
chr1	15987337	15987372	AATATGGCCATTACTCCTCTCCAAGTCTCTGTGGCA	14	+
chr1	15987403	15987426	AATCTTGCCCGTCTATAACGGCAG	5	+
chr1	15987484	15987502	CATCTGAAGAAGTAATCTG	3	+
chr1	15987557	15987580	ATGGACCCAAAATGAGCATCTTAC	6	+
chr1	15987596	15987637	TCCACAAGTCTCCTTTCATCAGGCCATATCTGTATCAGTGGA	8	+
chr1	15987650	15987729	AACAGGTACTTCATCTGACACTGGAAGAGAAGCTGTAGAAAATGTAAACTTCAGGAGTCTAGGTGATGGCCTGTCAACCG	19	+
chr1	15987771	15987806	AACCGTTCTGTCACTGTAACCTCAGCTAAAACATCC	13	+
chr1	15987813	15987835	TTACACTGCACCTTAGGTGTAGA	11	+
chr1	15987856	15987898	CAGGTGAGGAGGATGCACTCAATCAGACTTCTGAGCAAACTAA	11	+
chr1	15987931	15987956	ACTTAGGTCAGGGCATACAGAATTCA	6	+
chr1	15987982	15988035	AAAATGTCTGTCCTGATGCTTCGAGGCCATTACTTGAATATGAACCACCTACCA	20	+
chr1	15988077	15988124	TTTCCTGCCACAGATATTGACCGCATTCTCCGTGCTGGCTTTACTTTG	14	+
chr1	15988144	15988187	TGCATCGAGTTGGTGGGAATGCAGACCTTGCACTTCTTGTTTTG	27	+
chr1	15988217	15988256	ACTGTGGGAAAGTGGGCTAGACCGTTCTCCATTCCCTTTA	8	+
chr1	15988286	15988311	CACACATACACACTCACCACATATAC	4	+
chr1	15988515	15988538	TTTTGTGTGTAGCATACTGTTTTA	11	+
chr1	15988599	15988623	AAAAACAGATGAACTCTCCACACTG	6	+
chr1	15988626	15988653	ACTGTGTGTCTGTGCTGATGGCAAGGTA	13	+
chr1	15988761	15988799	ATTGGAGAATAATTGAATATCTTATCGTAGAGTGGTATG	10	+
chr1	15988800	15988897	TTTTTATTTGTGTGCTTAGGATTTGACATTTTAATAGGGCGAGCAGGAGGGTTTAAATCTTGGGCTACTTTGTGCATCACAGGCTGCTGCATGGATTG	71	+
chr1	15988903	15988936	AATCCTTATTACATTGGATGGGATATTGTGGGGG	21	+
chr1	15988988	15989005	ACAACCATAATTCCATTT	3	+
chr1	15989018	15989063	AACTGTGAGGGAAAAATAATGGCCTAAACACTGGAATTTGCTAGAG	11	+
chr1	15989088	15989181	ATAACACCTCAACCCTTAATGACTAATGGTGGAATTAAGTTCAGGAATGGATTCATTGCCAGCAGCTTATTTCCTTTCTAGACTCTTCTGCCAG	56	+
chr1	15989202	15989314	TGTGAGCTGTGATCTGAGTGAAATACTAAGTGTGATAACCTTGTCACTGGTTAATCTTGGTGCTTGGAACGGTCAGTCTATTTGGAGAGTGTCCTTTGTGGCAGTGGAAATAG	44	+
chr1	15989316	15989377	AATTACAGTTTCTGACTTAAGTGGCCTTGGTAGAGTTTTCCATCCTTTTCTTTCCTCAGGAG	58	+
chr1	15989389	15989447	AGCAAAATTCATCTTATTTGTGTTTACCATGTCAAGTTAGAGTGGGGCATAATATATAG	18	+
chr1	15989463	15989533	CCTTTTTTTATATAAGGACTAGCCCTTGGAAATCATTGTCCTGTGGGCCCCACTGTGCAATAATCCTACTG	25	+
chr1	15989541	15989611	TTTAGATAATTCTTTCCTGGCAAACTGCTCTTTTGGGTACCTAGCAGGAATCTGAAGTCTTGGTTTTATTG	42	+
chr1	15989621	15989644	TTGAGATTCATAATTTCTGATTCT	6	+
chr1	15989665	15989690	TTTGAAACAGAAGCTTCGAAAGAGTG	6	+
chr1	15989714	15989807	ATTTTGTCTGAAGTCTGACTCTTTGTAAGCTTGTTTGTTTCATCAAATTTTAAGTCATTGAGCACAATCAAAATGGAGGCTCATATCTCAGGAG	57	+
chr1	15989816	15989837	ATTTTAATTTAGGGGCACTTAG	6	+
chr1	15989890	15990039	TTGTATGTATGTTATAAGACTTTAGTGATGGGATGGCGTGTCACGTAGATTCATCATGATCCTTTATGTAGTTAGGAAATGGTTGACAGAAGGAATTGTAGTTTACTGCTTTTCAGAGGGCGTGAAGAACAACAGGTCAGCCAGGTTGTC	80	+
chr1	15990049	15990084	TTCTTTTAGACAGCTGCACATTGTAGACCCTTTCAC	7	+
chr1	15990112	15990172	ACTAGGAAACTGCTCATAGGATTTCTGTCAGCTGACTTAAAGCTGTGATTGTAATTAAATA	32	+
chr1	15990205	15990258	CAATGCAATGGGACCCTGTATTTGCTTTATGGGTGGTGGTTTGGGAATGTATTC	23	+
chr1	15990358	15990394	AACCTTGGCACACAATTCAGTGTGGATATTTGGGAAA	9	+
chr1	15990407	15990454	GAATATATAATATCAGTCGGGAAAAGATTTCATTAGGATAGCTTTTTG	23	+
chr1	15990483	15990494	AATAGATCTATA	3	+
chr1	15990505	15990567	AATTCCTGTTAGGAATACTCTGAATGAGCTTAACCCACTTGCCAAATATCCTTGTCCCTTCCA	15	+
chr1	15990618	15990668	AACTCTGGGGCTTAATCATCCTTCTGAGTAGCTGGGACTACATAAAGGCCA	16	+
chr1	15990950	15991072	ATTGACACTGTTAATATTTTGGATGACTTAAATTTAGCAGCTCTAGAATGCAAAGGGTATATTAAGGAGCATTACAATAGTGAACCTTCATCGTCAGCTTTTATTCAATTAAGAGCTCCAGAA	78	+
chr1	15991101	15991127	AATACCATCAAATCCCTGTGAATTCTG	13	+
chr1	15991149	15991199	TAATGGGCACCTTTACCGGACAGCTCCTTTACCATAACCAGTAGTGGGCAG	25	+
chr1	15991212	15991248	CACTTAACTACAAGGGCGGTCTCTGTTTCTTCACCAG	16	+
chr1	15991269	15991307	TAATTTGTGCCATTTCCCTGAAGTTGGTTCTTGAGCGGA	19	+
chr1	15991405	15991431	TCCAGACAGCCAATAGCCTTCATCCCA	5	+
chr1	15991435	15991460	TTTGGGCTTCAGCTATTAACACATAA	13	+
chr1	15991826	15991906	TTAAAACTCTTCTGCCTTGCAGCCCACATCTTCTAGAGCTCCCTGTCTTCATATGTACTAAAGGGAGACACAACCCTATGT	27	+
chr1	15991908	15991996	TTTTTTCCCAAAGCATGTCTCTAGCAAGAGGGTACATAGAAATGGAACATGAGGCTTTTTGTCACTGATTTTATGATAACCAGTTAATG	38	+
chr1	15992000	15992036	AATCTGCTGGTTGTCTTACTACAGCTTTCTATCTCCG	23	+
chr1	15992058	15992151	GTTAACTTTTAAGCTCATGTCTATATATATGTGTGTAAGCTAGCATATACATATGGTGATTGACAAGTATAGTTAATTTTATATGGATTTAAAA	58	+
chr1	15992157	15992208	CAATTTTTATATCTACAGACGTACTCTTCACTTATGGTGGCTTTTATCCCGC	40	+
chr1	15992224	15992261	ATATATATATAGCAAACAGCCTTGCAAATCATCGGCCA	18	+
chr1	15992279	15992311	TGCAATGGCCTTTTCCTACCTGTTTGCCACCTG	33	+
chr1	15992314	15992378	GTGAGGGTGAGCAGGATGATTGAACTGCTGCATATTTCAAACCTGTTATCACTGGCAGTGTGTCC	57	+
chr1	15992388	15992498	CTGACCAGATTATGCATTCTACTGTTCTCTAGCACAAGTACTCACCAAAAAGCCAAATTTCCCCTTTGGAGTTGGTGACTTAGTGTAGTCTGTGGCTGACCTAGAAAGACA	61	+
chr1	15992504	15992533	TTATCAAGAGTTTCCCTTCCTAGAAGATGA	10	+
chr1	15992537	15992571	TTACCTTTTGTGTTAGGAGGTAGAGAAAATAAAAA	8	+
chr1	15992595	15992634	CTAATTACTCTTAACAACAAATTAAATTCAAAGCCTGTCC	23	+
chr1	15992668	15992691	TTTTATACCTTAGTGATTCCTCAG	7	+
chr1	15992698	15992812	TTACTAGGAGTTCACTGAATGAACTTAGGAGTGAACCTTCGATGTGCTTGATTTTCTTTTGTGCCTTAGTTTCTCTGAATAGCAGAGGCATCAAATTTTGGTGGGGAATGAGAGG	73	+
chr1	15992865	15992972	AGTGGTCCTCAGGCTCACCTTGACTGAGTTGATTCACAGTTATCCTGCATCAGACCATTAGATTTCTTTAGTGCTATGATTATAATAGGGATTTTTGAATCACCAAAA	45	+
chr1	15992996	15993033	TTTGTTTTACTATCAATGTTGTGCTGGTTAAGGGAGAG	19	+
chr1	15993060	15993089	TGAAAGGAAATTGGTACTCTTGAAGGCTAT	12	+
chr1	15993100	15993159	TCTTTGAACAAGAATTCCTTGCTACTTTGATTCATTCATCAAATACTGAGTGCCTGTGTG	66	+
chr1	15993160	15993198	CCAGGCACAGGTGAACTCTGGGGATTCAGGGGTAACTAA	40	+
chr1	15993204	15993248	ATTGGAACCCTGCCCTTGTGAAGCTTTCAGTCTAGAAGGGAGACG	10	+
chr1	15993273	15993325	CAACATCTATTTTTGCCTGTTAGCATGCATTTATTTTAAAAGTCATATTAGAG	17	+
chr1	15993345	15993395	AGCAGACTGGGAAAATCAGGCTTACAATGGAATCAGATGCTGTGGGCCTAA	35	+
chr1	15993401	15993429	CTCTTTAAAAATCTATTTTTTTAGGCCAG	9	+
chr1	15993476	15993498	TGGGTGGATATGAGGTCAGGAGG	5	+
chr1	15993713	15993734	ATTTTTTTTTAAATGGAATCAG	5	+
chr1	15993760	15993784	TATAAATGCCTGAGGAGATCAGTTA	15	+
chr1	15993797	15993821	TTTACAATGCTGGAGGAGAGGGGAT	5	+
chr1	15993858	15993885	ACCCTAAAAATGCACCAGTGACAGTCAG	8	+
chr1	15993914	15993932	GGTAGAAACATGGAGTGTG	3	+
chr1	15993936	15993965	CAGCATCCTCCTCACATCCCTTTGTGAGCA	8	+
chr1	15993972	15994008	CTCCGGAATACTGACCATCTGGGCTAGCACGACTTAG	12	+
chr1	15994026	15994068	TGTGCTATTTTAAAGCAGCTGGGTGCAACTTGTGAAAACGGGA	9	+
chr1	15994080	15994146	AACATGTAATCAGCGATGGCTGGGATTGGTGGACAGGATTGACAGGAGTATTTGAGGCTCTACCAGG	37	+
chr1	15994151	15994168	TCTACAGGACAGCTTCAT	25	+
chr1	15994225	15994277	AAGCATACAGGTAGAATTTCTGGATCGTAACTACTAGTGACTTCTGAGGTTTA	42	+
chr1	15994378	15994446	ACAAGTTTTAGGGCACTATCTTCTGGAATGAAATCGGCCAAGAAAATGGTTCAAGGGCATGGGGGTTAG	41	+
chr1	15994489	15994508	GATTGGGGTCGTGGGGGCAT	5	+
chr1	15994606	15994627	TATTTTTTTTCCTGGGAACATG	6	+
chr1	15994687	15994737	AATGTGTCTATGGCCTAAAAATGGTAGACCTGTATTTCCTTCCCGAGGCAG	15	+
chr1	15994739	15994833	CTGATTCGTTTCCTGATTCCTTCTGTCTGAGATTACCTGATGCTGACCAGACTTATTTTTCCTTTCCTGAATCTTCACAGCTGAGTTTATGGCAC	53	+
chr1	15994865	15994900	ATTTCTATTCTATCCCCGATCATCCTTTTGAAATAG	12	+
chr1	15994909	15994934	ATAAACTCAGAGAAATTCAATATATT	4	+
chr1	15994989	15995039	TTTATTTCAAATCTCTTCATGGCAAGTTGGGCTAATGGACTTTGCACTCAA	55	+
chr1	15995076	15995189	CAAATCTTAGCAACTAGAAACCCCGTCCTTTCTTTTCCTTCTTTATATGTTCTTGCAGTTACTCTTGTATTGCAAGATTTTCTGACTTTAAGCTTTGAGACTACTGCATCTTAA	68	+
chr1	15995218	15995245	TCTTGCCAGTGGCCCTGTCACTCCCATG	10	+
chr1	15995269	15995315	AAAACTCTGAGAACTTAAGGGAACCAAACTCAGGAATCCCAAAATTG	8	+
chr1	15995327	15995388	CCATTCGTTTAGGGGCTGAACATAGGACCTGTCTGAAACTGAGTGAGCTAGATGCATTTGGG	32	+
chr1	16042802	16042810	GTCTGTGTG	3	+
chr1	16045039	16045067	CCTGGTCTGCAGCCACGATCACCTGACGC	7	+
chr1	16045069	16045117	CTTCCTGACCTTGGTGTCCGGGCTAGAGTTCATTCGTTTCGAGCTGGAT	12	+
chr1	16046266	16046287	ACTACTACAAACCTCAGTACCT	3	+
chr1	16046351	16046361	TTTCAACTCCG	3	+
chr1	16051934	16051949	ACTGTGTCCTCCTCTG	3	+
chr1	16053646	16053682	TTGGGCGGGACTCGCCAGACACTATGCTTGCCTCCCC	8	+
chr1	16053839	16053861	CACCTGGTGCTCCCGTGCTGAGC	5	+
chr1	16053872	16053900	GTCCTTTCGGACCGGCTCTCCCGGGGATG	18	+
chr1	16053946	16054015	CCCCAATGGACTTCTACCGCTTTACCGTCGAGAGTCCAAGCACTGTTACATCAGGTGGCGGCCACCATGA	17	+
chr1	16054254	16054286	AGTAGCGCTGAGGATTCTGGGGTGGATGAGGGA	10	+
chr1	16054305	16054327	ATGGTCCATTCCTCGGAGTTCAG	3	+
chr1	16054816	16054847	CTGCTCACAGACTGCTATGTCTACCTGCTCCG	11	+
chr1	16055661	16055680	ACACGGCTGATGTGGCGCTG	4	+
chr1	16056339	16056359	AACCTCCCTACCCCAGCATCC	3	+
chr1	16057047	16057070	CTTCTACGGCCTTGTGCACTGGGA	5	+
chr1	16057694	16057705	ATCCTCTACCAG	3	+
chr1	16057722	16057744	ACGTCATCCCTCTGCTCTCGGTG	5	+
chr1	16058930	16058951	ATTGCCAGACCAGCTTCTTCCG	7	+
chr1	16059147	16059196	TCATCTACCTGAGCTGCACTTCTGAACTGGACCGATTGCTGTCTGCACTG	13	+
chr1	16060506	16060528	TCATGCTGTCGGGAGCCTACAGT	6	+
chr1	16060754	16060774	AACACCATCCATCTAAGGACG	3	+
chr1	16061133	16061157	ACATCTTCTGACTGTCCCCTGCTTG	7	+
chr1	16173656	16173671	ATGGGATGCGTTTCTG	3	+
chr1	16174333	16174365	CTTCGGGTGTGTGGTGGCGGCAGAGCTGAGCTG	10	+
chr1	16174573	16174606	AAACCAGGCATCTCTGGGTGGGCAACTTACCCGA	19	+
chr1	16174612	16174633	TGCGGGAAGAGAAGATCATCGA	7	+
chr1	16199311	16199341	ATATGGCCGCGTGGAAAGTGTCAAAATTCTT	8	+
chr1	16199348	16199380	AGGGGATCTGAAGGAGGAGTGGCTGCCTTTGTG	15	+
chr1	16199382	16199405	ATTTTGTGGACATCAAAAGTGCAC	13	+
chr1	16199408	16199567	AAAGCTCACAACTCGGTCAACAAAATGGGTGACAGAGACCTACGCACGGATTATAATGAACCAGGCACCATCCCGAGTGCTGCTCGGGGATTGGATGATACAGTTTCCATAGCATCTCGTAGTAGAGAGGTTTCTGGGTTCAGAGGAGGTGGTGGAGGGC	97	+
chr1	16199571	16199677	CTTATGGTCCCCCACCGTCACTTCATGCACGAGAAGGACGTTATGAGCGGAGACTTGATGGGTAAGTTCCAAGGTTTCTGTAGGCAGGTATTTTGTATTTGATATGG	93	+
chr1	16199682	16199708	AAACAGAAACTCATATTTAGGGGCCCC	6	+
chr1	16199715	16199742	ATTTAAAGTTTTGGGCATTCTCAATGTT	7	+
chr1	16199767	16199797	GTGATTTATATCCCAATGGCTGGTATCTTAT	14	+
chr1	16199811	16199844	ATATTTCCTGCAGCTGATTGGATATCTGTTCCTG	12	+
chr1	16199872	16199895	TGGAAGCTTCATTTTTGGAGTTAC	5	+
chr1	16199907	16200042	AATTACTTATTCCTTCTCTTGGATAATGTTAAGTCCTTCCTTGGATATATCCCTTCTACCTGATGGAGCTATTTGGCTTTTGTGTTCATACTATATGGAATATTTCTGGAATATTAGAGCCTACAGATTCTTTTAG	50	+
chr1	16200050	16200072	TATCTGCCTCTCCATTTTCACTA	5	+
chr1	16200082	16200094	TACAAACAAATTG	5	+
chr1	16200127	16200180	ATTCAACCACTTGGATTCTACAAACAATACTTTAACATGGAAATGTGTACTTGG	41	+
chr1	16200198	16200374	CAATGCCTGATTTTTCCATTTTGGATCTACACAATTTCTGTATTGTTGGAATTACACTCTTTGATGGAATGGGGAAAAATTAAAATGATGGATGTTTCCTAAATCCTGGAATATAGCCATTCTTTTCTAATTGCTGGGATATATGGGATGTCTTGCTGTCAAGATTCCACTAGCCCA	127	+
chr1	16200416	16200506	TCCAATCAAAGGTACTTTAGCTTTGAACACATGGTGATGATCAGTTGTGGATACAGCAATCAAAATTGACTGGGCTGGATGGCTACAAAAG	85	+
chr1	16200509	16200529	AACTATTGGCGAGCAACTGTG	7	+
chr1	16200547	16200570	AATTGTAGAGGATATTTCCTCTTC	8	+
chr1	16200573	16200715	CCAGCTACCTGATTCATACTTAGGGCTGGAAATATTTATGAATGTGGATAAATTTCTAATTGTCTGCTATCTCAAGAAAGAAGTCTGGGGGTTTGAGAGTTACAGTTTGTCTGGGACTACTTGCTTCCAGTGGAATTATTTTG	192	+
chr1	16200747	16200801	TTCATCTAAATATCATTTGACACCCTTGCCCATTAAGAAGGTGGATTACCCCCAT	18	+
chr1	16200805	16200823	AGGGGCCAAAATTGGGGAA	10	+
chr1	16200825	16200848	TTATGTTCACAATTCTCTCCCTAG	12	+
chr1	16200849	16200887	ATTTAATTGGGATTATAGGTCGTGTTTCCACACTTGGAA	22	+
chr1	16202714	16202889	AGCGTGCTTATGAACATAGTGCCTATGGACACCATGAACGGGGGACGGGAGGATTTGATCGGACAAGACATTACGATCAGGATTACTATAGAGATCCTCGAGAGCGGACTTTACAACATGGGCTCTATTACGCTTCTCGGAGTCGAAGTCCAAATCGCTTTGATGCTCATGACCCC	176	+
chr1	16202894	16202925	ATGAACCTAGGGCTCGCGAGCAGTTTACACTG	23	+
chr1	16202932	16202983	GTGGTACACAGGGATATCTACAGGGATGATATTACCCGGGAGGTACGAGGCA	29	+
chr1	16203012	16203043	CAGGAGTCGGTCACCACATTCATCCCAGTCTA	8	+
chr1	16203111	16203158	CTCTAGAAGTAGATCCTCCAGTAGTGATTCAATCAGCAGCAGCAGTAG	11	+
chr1	16235828	16235895	CAGTAGTTCAAGTGATGATTCTCCAGCTCGATCAGTTCAGTCTGCAGCAGTCCCTGCACCCACTTCCC	36	+
chr1	16235901	16235928	CTTTCATCTCTGGAAAAAGATGAGCCCC	8	+
chr1	16235936	16235975	TTTTGGCATCAAGGTCCAGAATCTTCCAGTACGCTCTACA	52	+
chr1	16237611	16237633	ATGGCCTTTTCCATGAATTTAAG	11	+
chr1	16237634	16237717	AAATTTGGAAAAGTAACTTCAGTGCAGATACATGGAACTTCAGAAGAGAGGTATGGTCTGGTATTCTTTCGGCAGCAAGAGGAC	88	+
chr1	16237733	16237763	ACTGCATCAAAAGGAAAACTTTTCTTTGGCA	19	+
chr1	16242635	16242749	AAAATGAATTTCGCCCCTTGGATGAAAGGATAGATGAATTTCACCCCAAAGCAACAAGAACTCTCTTTATTGGCAACCTTGAAAAAACCACTACTTACCATGACCTTCGCAACAT	120	+
chr1	16245423	16245494	TATTGACATTAAGAAAGTAAATGGAGTTCCTCAGTATGCGTTTCTGCAATACTGTGATATTGCTAGCGTTTG	68	+
chr1	16245500	16245533	CTATTAAGAAGATGGATGGGGAATATCTTGGAAA	25	+
chr1	16245899	16246009	CTGGGTTTTGGAAAGAGCATGCCTACAAACTGCGTGTGGCTAGATGGGCTTTCTTCGAATGTGTCAGATCAGTATTTAACACGACATTTCTGCCGATATGGGCCTGTGGTA	341	+
chr1	16247372	16247481	TTGACCGCTTAAAAGGCATGGCCCTGGTTCTCTACAATGAAATTGAATATGCACAAGCAGCTGTAAAAGAGACCAAAGGGAGGAAAATCGGTGGGAATAAAATTAAGGTG	116	+
chr1	16248744	16248834	GTGGATTTTGCAAATCGGGAAAGTCAGCTGGCTTTTTATCACTGCATGGAGAAATCTGGTCAAGACATCAGAGACTTTTATGAAATGTTAG	137	+
chr1	16254595	16254636	AAGGGCATCCTACGACTATAACCAAGATCGTACATATTATGA	72	+
chr1	16254638	16254701	AGTGTTCGAACTCCAGGCACTTATCCTGAGGATTCCAGGCGGGACTATCCAGCTCGAGGGAGAG	183	+
chr1	16254704	16254963	TTTTATTCAGAATGGGAAACTTACCAAGGAGACTACTATGAATCACGATACTACGATGATCCTCGGGAATACAGGGATTACAGGAATGATCCTTATGAACAAGATATTAGGGAATATAGTTACAGGCAAAGGGAACGAGAAAGAGAACGTGAAAGATTTGAGTCTGACCGGGACAGAGACCATGAGAGGAGGCCGATTGAACGAAGTCAAAGTCCTGTTCACTTGCGACGTCCACAGAGTCCTGGAGCGTCTCCCTCTCA	403	+
chr1	16254984	16255105	ATTCTGAGAGGAGGCTTTACAGCCGATCCTCAGACCGGAGTGGAAGCTGTAGCTCACTCTCCCCTCCAAGATATGAGAAACTGGACAAGTCTCGTTTGGAGCGCTATACAAAAAATGAAAAG	147	+
chr1	16255116	16255202	AACGAACTTTTGATCCGGAGAGAGTGGAGAGAGAGAGACGCTTAATACGGAAGGAAAAAGTGGAAAAGGACAAAACTGACAAGCAGA	62	+
chr1	16255204	16255318	ACGCAAAGGAAAGGTTCACTCCCCTAGTTCTCAGTCTTCAGAAACGGACCAAGAAAATGAGCGAGAGCAAAGCCCTGAAAAGCCCAGGAGTTGTAATAAACTGAGCAGAGAGAAA	122	+
chr1	16255331	16255385	GGAATAGCGAAAAACCGCCTGGAACTCATGCCTTGCGTGGTTTTGACTCGAGTGA	89	+
chr1	16255391	16255547	AAAGAGGGAAAGGTCATTGACCACACTCCTGTGGAAAAGTTGAAAGCCAAGCTTGATAATGACACTGTCAAATCTTCTGCCCTGGACCAGAAACTTCAGGTCTCTCAGACGGAGCCTGCAAAATCTGACTTGTCTAAACTGGAATCAGTTAGAATGA	920	+
chr1	16255581	16255620	TTGAAGTGGTGGAGAAGGAAGGCAGGCTTAAAGCCAGGAA	14	+
chr1	16255622	16255721	CACCTCAAGCCTGAGCAGCCTGCAGATGGGGTAAGTGCTGTGGATCTGGAGAAGCTGGAAGCCAGGAAAAGGCGCTTTGCAGATTCCAATTTAAAAGCAG	125	+
chr1	16255750	16255826	CAGTCCAGAGATGGAGGATGCTCGCGTGCTTTCAAAAAAGCAGCCTGACGTGTCCTCTAGAGAGGTCATTCTGCTGA	186	+
chr1	16255846	16255871	AAAGCCTGTGAGGAAAGAAATTCTTA	9	+
chr1	16255876	16255960	AGAATCTAAAAAAATCAAACTGGACAGACTTAATACTGTTGCCAGCCCCAAAGACTGTCAGGAGCTTGCCAGTATTTCTGTTGGG	661	+
chr1	16255966	16256043	CTCAAGGCCCAGCTCAGACCTACAAGCAAGACTGGGAGAACTAGCAGGTGAATCTGTGGAAAATCAAGAAGTCCAATC	142	+
chr1	16256051	16256178	CCCATTCCCTCAAAACCACAGCTCAAACAGCTGCAGGTATTAGATGATCAAGGACCAGAGAGAGAAGACGTTAGGAAAAACTATTGCAGTCTTCGTGATGAAACACCTGAACGTAAATCAGGCCAAGA	83	+
chr1	16256180	16256415	AAATCACATTCAGTAAATACTGAAGAAAAAATTGGCATTGACATCGATCACACGCAGAGTTACCGAAAACAAATGGAACAGAGTCGTAGGAAACAGCAGATGGAAATGGAAATAGCCAAGTCTGAGAAGTTTGGCAGTCCTAAAAAAGATGTAGATGAATATGAAAGACGTAGCCTCGTTCACGAGGTAGGCAAACCCCCTCAAGATGTCACTGATGACTCTCCTCCTAGCAAAAA	454	+
chr1	16256422	16256610	GATGGATCATGTCGATTTTGATATCTGCACCAAGCGAGAACGGAATTACAGAAGTTCACGCCAAATCAGCGAAGATTCTGAAAGGACTGGTGGTTCTCCCAGTGTCCGACATGGTTCCTTCCATGAAGATGAGGATCCCATAGGCTCCCCTAGGCTACTGTCAGTAAAAGGGTCTCCTAAAGTAGATGA	300	+
chr1	16256631	16257292	ACATAACAGTCAGGGAAGAGTCTTTAAAATTTAATCCTTATGATTCTAGCAGGAGAGAACAGATGGCAGATATGGCCAAAATAAAACTATCTGTCTTGAATTCTGAAGATGAACTAAATCGTTGGGACTCTCAGATGAAACAGGATGCTGGCAGATTTGATGTGAGTTTCCCAAACAGCATAATTAAGAGAGATAGCCTTCGAAAAAGGTCTGTACGAGATCTGGAACCTGGTGAGGTGCCTTCTGATTCTGACGAAGATGGTGAACACAAATCCCACTCACCCAGAGCCTCTGCATTATATGAAAGTTCTCGATTGTCTTTTTTATTGAGGGACAGAGAAGACAAGCTACGTGAGCGAGATGAAAGACTCTCTAGTTCTTTAGAAAGGAACAAATTTT…	1161	+
chr1	16257306	16257446	AATTGTTTGCTTCTCGTTTTTTACACAGCTCAATCTTTGAACAAGATTCCAAGCGATTGCAGCATCTAGAGAGAAAAGAGGAAGATTCTGACTTCATTTCTGGTAGGATCTATGGGAAGCAGACATCTGAGGGAGCAAACA	613	+
chr1	16257448	16257520	CACAACTGATTCCATTCAAGAACCAGTAGTTCTGTTCCATAGCAGATTTATGGAGCTCACACGGATGCAACAG	136	+
chr1	16257550	16257691	AGAGGTTGAGAAACAGGAAGATACAGAGAATCATCCCAAGACCCCAGAATCTGCTCCTGAGAATAAAGATTCAGAACTGAAAACTCCACCTTCCGTTGGGCCTCCAAGTGTCACAGTCGTAACTCTAGAATCAGCCCCATCA	242	+
chr1	16257693	16257848	CACTAGAGAAGACCACTGGTGACAAAACGGTAGAGGCGCCTTTGGTAACAGAAGAGAAGACTGTGGAGCCAGCTACCGTCTCAGAAGAAGCAAAGCCTGCATCTGAACCTGCTCCTGCCCCTGTGGAACAGCTGGAACAAGTAGACCTGCCCCCAG	234	+
chr1	16257867	16257943	AAGCTGCCATGATGCCTGCGGGTGTTGAGGAAGGTTCATCAGGTGACCAGCCGCCTTATCTGGATGCCAAGCCTCCA	99	+
chr1	16257974	16258058	AGCAACGTAGATCCAGAGCCTGACAGTACCCAGCCACTTTCAAAACCAGCTCAGAAGTCTGAGGAAGCCAATGAGCCAAAGGCCG	101	+
chr1	16258064	16258101	CCAGACGCCACTGCAGATGCTGAGCCTGATGCAAACCA	46	+
chr1	16258146	16258181	ATTTAGAGGTTGATCCTCCAGTTGCTGCAAAGGATA	16	+
chr1	16258207	16258555	AAAGACCCCTGTTCAGGCAGCTGCAGTGAGTATCGTGGAGAAGCCCGTCACAAGGAAGAGTGAGAGGATAGACCGGGAAAAACTCAAGCGGTCCAATTCTCCTCGGGGAGAAGCACAGAAGCTTTTGGAATTGAAGATGGAGGCAGAGAAGATTACAAGGACTGCTTCTAAAAACTCTGCTGCAGACCTTGAACATCCCGAACCAAGTTTGCCTCTCAGCCGAACAAGGCGCCGGAATGTAAGGAGCGTCTATGCAACCATGGGTGACCATGAAAACCGCTCTCCTGTCAAAGAGCCCGTTGAGCAACCAAGAGTGACCAGAAAGAGATTGGAGCGAGAGCTTCAGGAG	546	+
chr1	16258560	16258581	CAGCGGTTCCCACCACCCCTCG	8	+
chr1	16258601	16258678	ACACGCCGGCGAGCCGATGAAGAGGAGGAGAACGAGGCCAAGGAACCTGCAGAAACACTCAAGCCACCTGAGGGATGG	25	+
chr1	16258691	16258840	TCCCAGAAAACTGCAGCTGGTGGTGGACCCCAAGGGAAAAAGGGAAAAAATGAACCGAAGGTGGATGCTACACGTCCTGAGGCCACCACTGAGGTGGGCCCCCAAATAGGCGTGAAAGAGAGCTCCATGGAACCCAAGGCTGCTGAGGAG	161	+
chr1	16258845	16258936	CAGGGAGTGAACAGAAACGTGACAGAAAAGATGCTGGCACAGACAAAAACCCCCCTGAAACCGCCCCTGTTGAAGTTGTAGAGAAAAAACCG	31	+
chr1	16258944	16259045	AAAAAAACTCCAAATCAAAGAGAGGAAGATCTCGAAACTCCAGGTTAGCAGTGGACAAATCTGCAAGTCTGAAAAATGTGGATGCTGCTGTCAGTCCCAGGG	116	+
chr1	16259069	16259181	AGGGAATCTGGGGTGGTGGCAGTCTCCCCTGAGAAAAGTGAGAGTCCCCAAAAGGAGGATGGTTTATCATCCCAGTTGAAAAGTGATCCAGTTGATCCAGACAAGGAACCAGA	90	+
chr1	16259187	16259324	AAGACGTGTCTGCCTCTGGGCCGTCCCCAGAAGCCACCCAGTTAGCCAAGCAGATGGAGCTGGAGCAGGCCGTGGAACACATCGCAAAGCTCGCTGAGGCCTCTGCCTCTGCTGCCTATAAGGCAGATGCACCAGAGG	189	+
chr1	16259329	16259369	TGCCCCAGAGGACAGGGACAAGCCTGCACACCAAGCAAGTG	15	+
chr1	16259381	16259425	GCTGCGGCCATCGGCTCCATCATCAATGACATTTCTGGGGAGCCA	99	+
chr1	16259445	16259620	CACCTTATCCTGGAGAATCCCAGACAGATCTGCAACCCCCCGCAGGTGCACAGGCGCTGCAGCCTTCTGAGGAAGGAATGGAGACAGATGAGGCTGTATCTGGCATCCTGGAAACTGAGGCTGCTACAGAATCTTCTAGGCCTCCAGTCAATGCTCCTGACCCCTCAGCCGGCCCA	233	+
chr1	16259625	16259649	ATACCAAGGAAGCCAGAGGAAATAG	9	+
chr1	16259650	16259731	CAGTGAAACCTCACACTCAGTGCCAGAAGCCAAAGGGTCTAAAGAAGTGGAAGTCACTCTTGTTCGGAAAGACAAAGGGCGC	72	+
chr1	16259774	16259812	AAAGTGGTGGCTCCTGTAGAGAGCCATGTCCCTGAATCC	10	+
chr1	16259820	16259861	CTCAAGGTGAGAGTCCTGCTGCAAATGAGGGGACAACAGTAC	42	+
chr1	16259891	16260016	CAGAGTGAGAAACCCCATTCCACTCCTCCTCAGTCATGTACTTCTGACCTAAGCAAGATTCCCTCCACAGAGAATTCGTCCCAAGAAATCAGTGTTGAGGAAAGGACTCCAACCAAAGCATCTGTG	95	+
chr1	16260046	16260120	AGCACCGGTGGATGAGGAGCCTCAAGCCAGGTTCAGGGTGCATTCCATCATTGAAAGTGACCCGGTGACCCCACC	37	+
chr1	16260129	16260165	CAAGCATCCCCATACCCACACTGCCTTCTGTAACTGC	28	+
chr1	16260173	16260205	CTCTCACCTCCTGTCGCCTCTGGGGGGATCCCA	12	+
chr1	16260212	16260252	AGCCCCCCTACTAAGGTGACAGAGTGGATCACAAGGCAGGA	28	+
chr1	16260269	16260399	TCTACTCCATCTCCAGCTCTTCCCCCAGACACAAAGGCCTCTGATGTTGACACCAGCTCCAGCACCCTGAGGAAGATTCTCATGGACCCCAAGTATGTGTCTGCCACAAGTGTCACTTCCACAAGTGTCAC	65	+
chr1	16260405	16260451	CCATTGCAGAGCCTGTCAGTGCTGCCCCTTGCCTACATGAGGCCCCG	15	+
chr1	16260486	16260640	AAAAAACAGCACCTCCAGTGACAAACAACTCTGAGATACAAGCCTCGGAGGTGCTGGTAGCTGCTGACAAGGAAAAGGTGGCTCCAGTCATTGCTCCCAAAATTACCTCTGTTATTAGCCGGATGCCTGTCAGCATTGACCTGGAAAATTCACAG	316	+
chr1	16260644	16260773	ATAACCTTGGCAAAACCAGCTCCTCAAACCCTCACTGGTCTGGTGAGCGCACTCACTGGCCTGGTGAACGTCTCCCTGGTCCCGGTGAATGCCCTGAAAGGCCCCGTGAAGGGCTCAGTGACCACACTGA	75	+
chr1	16260778	16260812	TTTGGTGAGCACCCCTGCTGGGCCCGTGAACGTCC	16	+
chr1	16260815	16260884	AAAGGGCCTGTGAATGTTCTTACGGGGCCAGTGAATGTTCTCACCACTCCAGTGAACGCCACGGTGGGCA	51	+
chr1	16260890	16260922	AATGCCGCCCCAGGCACAGTCAATGCCGCTGCG	11	+
chr1	16260932	16260962	AATGCCACAGCAAGTGCAGTGACCGTCACAG	27	+
chr1	16260963	16261054	CGGGTGCGGTTACTGCTGCATCTGGTGGTGTAACGGCCACAACAGGCACGGTGACAATGGCAGGGGCAGTGATTGCGCCGTCAACAAAGTGC	52	+
chr1	16261071	16261197	CTAATGAAAACAGTCGGTTCCACCCAGGGTCCATGCCTGTGATCGACGATCGTCCGGCAGACGCGGGCTCAGGGGCGGGGCTGCGTGTGAACACTTCTGAAGGGGTTGTGCTCCTGAGTTACTCAGG	63	+
chr1	16261258	16261279	TGCAATGGACATTGAATTTCAG	20	+
chr1	16261283	16261468	TCAGTGTCCAAGTCCCAGGTCAAACCTGATTCTGTCACAGCATCGCAGCCTCCATCCAAAGGCCCTCAAGCTCCTGCAGGCTATGCGAACGTGGCCACCCATTCCACGTTGGTACTGACCGCCCAGACATATAATGCCTCTCCTGTGATTTCGTCTGTGAAGGCCGATAGGCCATCCTTGGAGAAG	101	+
chr1	16261475	16261498	CCCATTCACCTCTCGGTGTCCACG	5	+
chr1	16261617	16261656	CTGACCCCGTCACCCTTAAAATCGAGACCAAGGTCCTTCA	13	+
chr1	16261658	16261674	CCGGCCAACCTGGGGTC	4	+
chr1	16261725	16261749	AAGTCAACCATGTCCCCTCGGGGCC	15	+
chr1	16261753	16261836	CATCCCAGCAGATCGAACTGTCTCCCATTTGGCAGCTGCAAAGCTAGATGCTCATTCTCCTCGACCAAGTGGACCCGGGCCATC	36	+
chr1	16261934	16261954	TTCATCTCCAGCATCCACCCA	6	+
chr1	16261984	16262020	CATCACCCAGACTGTGTCCCTGAGCCACCTCTCCCAG	18	+
chr1	16262079	16262109	AAGCGCTTCACTCTCCTCGGGCTCCGCTGCA	23	+
chr1	16262117	16262138	CAAATAGAGGTCAGGGCCCCAC	4	+
chr1	16262219	16262332	TATCACCTTCCTGTCGCTCGAGCCACAGCCCCTGTGCAGTCAGAGGTACTAGTCATGCAGTCTGAGTACCGACTGCACCCCTATACTGTGCCACGGGATGTGAGGATCATGGTG	93	+
chr1	16262550	16262574	TTACCCCCAGTAACCAACTCCAGGG	5	+
chr1	16262598	16262617	TGGTGACCCATGGGGTGCAG	3	+
chr1	16262618	16262644	ATTGTGCACTCCAGCGGGGAGCTGTTT	7	+
chr1	16262718	16262761	CTTCCTCTGTTGGCCTGCCTTCCCGGACCAAGACAGCTGCTCAG	18	+
chr1	16263674	16263694	GTGAGCCCCTGCAGCCTCCTC	3	+
chr1	16263840	16263856	CCTCCCAGCTGGACCTG	4	+
chr1	16263916	16263934	ACTTCCTTCCCCTCCCCTG	4	+
chr1	16263965	16263987	TCTCTCTTCCCACTCAGACTGCC	7	+
chr1	16264003	16264022	TTTGTCCCAACAACCTCTGG	3	+
chr1	16264029	16264068	CACCCCACCAGGACTGGTTCTGCCACACACTGAATTCCAG	14	+
chr1	16264085	16264138	ATTCCTCTCCACACCTGACTTCCCAGAGACCCGTGGATATGGTTCAACTTCTGA	42	+
chr1	16264307	16264421	AAGTACCCCATCGTGTGGCAGGGCCTGCTGGCCCTCAAGAATGACACAGCTGCTGTGCAGCTCCACTTCGTCTCTGGCAACAACGTCCTGGCCCATCGGTCCCTGCCCCTTTCTG	77	+
chr1	16264442	16264479	ATCGCCCAGAGGATGCGGCTGGAGGCAACGCAGCTGGA	9	+
chr1	16265222	16265328	GATTACTGTCTGCTGCTGGCTCTGCCCTGTGGCCGTGACCAAGAGGATGTTGTGAGCCAGACCGAGTCCCTCAAGGCTGCCTTCATCACTTACCTGCAGGCCAAGCA	146	+
chr1	16265335	16265363	AGGGATCATCAACGTTCCCAACCCTGGCT	6	+
chr1	16265795	16265898	CCTACGTGCTGCAGATCTTCCCGCCCTGTGAGTTCTCTGAGAGTCACCTGTCCCGCCTGGCCCCTGACCTCCTTGCCAGCATCTCCAACATCTCTCCCCACCTC	51	+
chr1	16265902	16265930	ATTGTCATTGCCTCCGTGTGAGCCACTGA	12	+
chr1	16265936	16265975	TATCACCTCAGTGAATCTTCCCAGGGCTCTGCAGTAAAAA	53	+
chr1	16265996	16266035	CAGAGGAAGAAGCTGCCGAAGGGGACAGACTCCACTGCCA	17	+
chr1	16266048	16266110	TTTGCTGTCCTGCCGCCCGGCTCAGTCGGCCAGACTTCCTCTAGGAGTGGTGCTGCTACCTTG	31	+
chr1	16266115	16266184	TTTACATAATGCTTTAGCCCAAGGACACATCACCAACCCATGGACTCGCAGACACCGGGGCTGGGTTTCT	66	+
chr1	16266194	16266235	TTTTGGAGAAAAGGAACAGGGCAGTGGAATGAAAATTTTTTG	87	+
chr1	16266266	16266415	AACTGCCTTTGCACTAAATTAGTGACTTGGACTTTTGCCCAGTGAAGACAGGCTGTGACACTCTGGATGTCTTGGTGTGTGTAGACACACATTGCAGACTCTTAACGCAGGAAGGACTTCAAACTTCTGCTGAGACCTTGGGGTCAAGGA	348	+
chr1	16266437	16266529	TCCACCCCCATCTCCCTTGCTCATTTGGATGCGTCACCTTAATTCTCCTGCTGCCACCGTCTTTGATTCACCGGGATGTACAGTTTACAGTTG	96	+
chr1	16266542	16266592	AAAGGTTTTCTCTTGGTGGGATATGCAGAACTTGGGATGTGTGTATATATA	53	+
chr1	16266622	16266654	ACTGACTTAAAAAATCAAATCCCCCGACATACG	16	+
chr1	16266657	16266688	TTTTTTAATCTGTGCCAAAAATGTGTTTTCAG	8	+
chr1	16266736	16266803	TATAAGTGCGCTTCGGTACAGCACGGGTCCTGCTCCCGCGATGTGGAAGTGTCACACGGCACCTGTAC	29	+
chr1	16721604	16721624	ATGGGTCTCAAGGCTTCAAAC	8	+
chr1	16721713	16721769	CAGACAGCTGGACTTGAGCAGAGGGAACGACCTGACTTACTTGCACTGTGATCCCCC	12	+
chr1	16722280	16722298	CTTAGCTTCTGTATTCCTA	4	+
chr1	16722467	16722485	TATTTTGGGAGATAGGGAA	14	+
chr1	16722535	16722550	CCAGGCTTACTACTTC	3	+
chr1	16722584	16722611	CATCCCTGGGCTTAGAAGTGACGGAGAG	9	+
chr1	16722626	16722655	ATTTTGCCATCAGCACAAGGAAAACCAGGA	12	+
chr1	16722829	16722854	AAGGCAGAACATTCTGAATAAAGTTG	7	+
chr1	16722867	16722927	CTTTGCTTTGCAAAGATTGATGACAGACTGGTTCCTCAGAGGCCTAGGCTACCCGTCACCC	12	+
chr1	16723142	16723172	ATACGTTTCGGAGTGGTTGGTGTGGTTTTTG	12	+
chr1	16723352	16723372	TAACTGTAAAGCCAGGCATTG	6	+
chr1	16723445	16723467	AAAACTGGCTGCTATCTTTATAG	8	+
chr1	16723555	16723597	TCCTTTTAATTGGAGAAGGGTATAGAGGTAGTCCAGGTGGGAA	13	+
chr1	16723675	16723701	AGGCTGGCTGGTGGGTGTCTGTGGATT	5	+
chr1	16723810	16723833	TGGAGAGGTAGCAGGCAACGTTTT	6	+
chr1	16723923	16723936	TTTTTTGGGGGTAG	3	+
chr1	16724134	16724142	CTTCCCATG	3	+
chr1	16724519	16724541	TCTTACTCTGCTGGTGTAGCGGG	3	+
chr1	16786446	16786466	CTTTTATTAACTCACCTCTCA	4	+
chr1	17053774	17053812	GTAGAGGCCTTGGTGGTGCAGTGGTAGAATTCTCGCCTC	16	+
chr1	19584380	19584403	CTTTCACTGTGAGCCTGGATCCAG	5	+
chr1	19584969	19584995	AGGTGTGGTGACTCTGCTGTCTGACTA	21	+
chr1	19585229	19585248	GATTCACAGTCGGGAAGGTT	4	+
chr1	19585421	19585450	TCTGTAGACAGGGAACATGATGGGCACTGA	9	+
chr1	19586719	19586738	ACAACGGCATTGTGCCTCTG	3	+
chr1	19589682	19589694	CAAGGATTATTAG	3	+
chr1	19590394	19590407	CACATATCACTTTA	4	+
chr1	19591925	19591945	ACCACTCAGGACCGTTGCTCC	3	+
chr1	19955674	19955693	AAATTCAAGTCCTCTGGGGC	4	+
chr1	20216904	20216923	ATCAATTGGAGGGACACTCA	6	+
chr1	20224070	20224099	ACATCGCATATCGGTATGGAGAGCACTACG	7	+
chr1	20224106	20224142	TTCGGAGGATCAATGACAACTCAGAGGCACCTGCACA	8	+
chr1	20230808	20230826	ACAAAGGGAATGGACTCTG	5	+
chr1	20231392	20231474	TTTAATAGTCCAGAACCTGGAAGCTGAAAATTATAATATTGAATCTGCAATAATTGCCGTGCTTCGGATGAACCAAGGGAAGA	17	+
chr1	20233025	20233044	CTTAAATGAAGGCAGGACCG	4	+
chr1	20234231	20234261	AACATCTGACTCTTTGGCCTCTTGGGAGTTG	9	+
chr1	20234293	20234313	CTAGACTTTCCAGTGAGGCCG	4	+
chr1	20234380	20234401	TTCAAGCTGCCTCTTTTTTTGT	5	+
chr1	20234698	20234723	TAGCTTATAAATGATCTCCAACTCAG	6	+
chr1	20234736	20234761	ATTTACTTCTAATCCAAGTTACTCAG	10	+
chr1	20234791	20234822	TTACGTGAGGGTTGTGGCCTGCAGTCAGGATG	9	+
chr1	20234834	20234849	CATTTCTCTCCTTCCT	3	+
chr1	20234860	20234885	TTATTTCAGATGGGATGCAGGTGCTG	7	+
chr1	20234923	20234982	CTGACTGTTAATTAGGCCTGGCCTTGTTGGGAAGTTGATAGTGGTGTTGGGTTTTTGGTA	28	+
chr1	20235031	20235071	TTCTGGAATTCTGATAGTGTGTAGAGCAGGGTCTATAGTTG	16	+
chr1	20235079	20235106	AGACGAACTCCTGGGGTTTTGCCTAAGA	8	+
chr1	20235125	20235151	TTTTTATAGGAGAAGCCTGGAAGAATA	5	+
chr1	20235164	20235179	TTCGCATTTTAAATAA	4	+
chr1	20235198	20235219	TTGTAGACTTAGATGCCTTCAG	8	+
chr1	20235224	20235331	ATACGTGGTAACTTGACCTTATAGGTCGCTAAACTTAGTATTGTGGAAATTAAATCTTATAAAATGCTACATTTATTTCTTTTTATTTAAGCCCTGTTTGGCATTTCA	51	+
chr1	20235366	20235401	TTGGACCAGCAGGGTTGGTTGACTTAGGTTGGACCA	14	+
chr1	20235424	20235462	GTTGAGGCCTTCGAATCACTCTTCAGTTCTGAAATAGAC	11	+
chr1	20235500	20235521	AGTTAGGTGGATGTGAACTTAA	7	+
chr1	20235650	20235707	AATTATAAAAATTCGGAGGCAAATTGAAAACTAAAATGTTTGGTAGGCCCTGGAGTCG	17	+
chr1	20235731	20235769	CTTTGGCTTTCTTCAGTTTCACTGGTATCTTTTGGTTTT	11	+
chr1	20235795	20235815	AGTTGGAGCATCAGTAGTCTC	16	+
chr1	20235820	20235862	AATTGCTCCTAGGACATTGTGGTTTAGGTTTCTTCCTGGGTAC	13	+
chr1	20235907	20235934	TTTTTTCTGTGCACGTCGCAGAGTCCTG	9	+
chr1	20235937	20235973	CTTGAGGCTGTGTTACTCTACTCATTCCAAACGAATG	21	+
chr1	20235978	20236028	ATCTCTGTTGCCTTACTCTAAGGAAGTGGGATCGAGTGCGTTAGGATCTAT	13	+
chr1	20236038	20236085	GGTTTTCAACTCTGGGCAGATTCCTGACTGGCTGAGTGTTTCTGAATG	29	+
chr1	20236095	20236116	TCCTGTCTGTTTTGTACTGCTT	4	+
chr1	20236183	20236212	CTTAAGAGAGACTTATTGTCAGAAGTAGTA	10	+
chr1	20236219	20236239	CTTTATTTACTTGGTTAATGA	4	+
chr1	20236460	20236497	TTAATTATTAGGAATCGGGTACATGCATCCAACTTCAG	14	+
chr1	20236518	20236552	TTTCAATTTAGACTTCACTGCCTCAGTCTCACTGG	12	+
chr1	20236606	20236626	AATTCCTTCACTGGCAGCCCG	5	+
chr1	20236649	20236687	TCCTGGGATGACTGTTGTCAGCAGCTGTTACTCTAGTAC	18	+
chr1	20236726	20236766	TCTTAACCTCTGTGTTACATCTTGGCTGGCAGAGATTTATG	11	+
chr1	20236776	20236860	ATTGTCTTGGTAGCTTGTAGTGTGGTCAGGAGAAAGGGGATGGAGCAGTGGTGCATAGCTGCTTACTGCTCTTATAAACGGTATA	46	+
chr1	20236867	20236892	TTTTACGGATTTTGAAAATATTTTTT	7	+
chr1	20236901	20236929	TCAAAATAAATACCATTTTAGTGGCAACA	9	+
chr1	20236964	20237012	CATAGAACCATAACTTCTAGATAATGTAGTTGCCACTAGGAGATATTAG	18	+
chr1	20237047	20237070	ATAATAATGAACATACACTTTCAG	6	+
chr1	20237079	20237104	TATGGTTGAGAAATTGTGGCAGAAAG	8	+
chr1	20237120	20237159	TCGAAGTTGTCTGTAGTTTCTTTATTAAGCTCTGAAAACA	12	+
chr1	20237187	20237215	CTTGGGAAGTGGGATCTCCCTTGTGGAGC	7	+
chr1	20237367	20237391	ACACAGGTAGCATCAGGTGGACTTC	5	+
chr1	20237413	20237431	TGAGTCCCTGTAGTCAATG	5	+
chr1	20237434	20237492	CAATTTCTCTAATTCTGAGAAACTCTGTAGACTCTGCCTGGGTTTTACTGGGTCAGCAT	20	+
chr1	20237506	20237527	TTTACCTCTGTGAAATATTCAG	4	+
chr1	20237547	20237580	ATTCCTAGTCAGAGGTGACTAAAAGTTACCCTGA	9	+
chr1	20237608	20237629	AATGGAGCTTCCTGATTTTAAT	5	+
chr1	20237633	20237711	TTGCGTCAGTGGCCCTCTTCGACTCCCGTTTTGGGTAGATGCGTAGCTCTTCACTTTCTTACCTCAAGGCTCTGTCTAG	32	+
chr1	20237729	20237751	ACTCAGTCTGATGCCGTTTTTCT	6	+
chr1	20237758	20237794	CCATTCTCATTATTCACAGCTTTCAGAACAAGTGTTG	8	+
chr1	20237812	20237871	TTGACAGTTGTTCTGAGGTGATTTAATAATGGACTTTTTATAAGTTATGTTTTCCTGGCT	26	+
chr1	20238190	20238271	TATTTTTTTAATGACATCATTGATTTGAAGATCTAGATGGCATAAATTACGACGTCTGCCATCGCATATTAGAAAGGGGACA	29	+
chr1	20238273	20238308	TCATATTTGTAACGTGGAGAGAACACGGAGCACCAG	28	+
chr1	20238370	20238397	AGCGGTGCCTTGTGGTTGGCCTGGAAGT	12	+
chr1	20238412	20238450	AAATTCCTTTAAAACCTCAGGCTCTGACCTATGTCTTTG	29	+
chr1	20238492	20238505	TAGGACTGTTTTGT	4	+
chr1	20238537	20238567	AATTACTTGAGAAGGGGCTGGTACCAGTGTA	9	+
chr1	20238584	20238625	AAAACTACGAACTTTTGCATAGGGAATTTATTCTAAGCAGGT	13	+
chr1	20238686	20238712	CCGGACAGACTCTCTGTGGCCTGGCTC	6	+
chr1	20238738	20238800	CAGGCTGCCAGCCATCCATGACAATCATGTGAGCTCAGCCACAGACCTCAGCTGGCGGTTTGA	13	+
chr1	20239009	20239027	CATGCGTCAGTCTCCTTTA	4	+
chr1	20239078	20239150	CACTATACTTGTTCTAGCTTCAGTCTGGAGATACTTAAGACCTCCATGGGGTCGTGATCCATAGACTTAGCAA	25	+
chr1	20239152	20239180	TCTTGCCTTATCTATGGAGCTCGATGGTG	27	+
chr1	20239197	20239219	TCTGATGTCCATAGTTCCTTCCC	4	+
chr1	20239229	20239305	TTTCTTTCCACGGATTGTGTTCATCTGAACCATTTTATTTTTTATTTACCAAAGTACTGTACTTGGCTATTTGCAGT	20	+
chr1	20239339	20239357	TTTAATCTTCGATACTTGG	4	+
chr1	20407666	20407684	TTCTCTCGCGGCTATGCGC	9	+
chr1	20964397	20964418	CTTTCGGCTGGAGGAGTATCTG	5	+
chr1	20975025	20975049	ATTTTGGCTGCTGCCTGGCTGATGA	13	+
chr1	20975053	20975073	CATCGGCCTGCAGTTGCCCTT	4	+
chr1	20976968	20976995	CCTCTGGGGTGAACATATTCTAGCCCTG	7	+
chr1	20977107	20977127	CTCTTTCTGGCTAACCTGGAG	6	+
chr1	20977193	20977213	CATGGAGCTGGTGAATTACTA	5	+
chr1	21782259	21782281	CATCCTTATCAAGGACTGGACTG	4	+
chr1	21792608	21792628	ATGGAATCGGACAGTGCATGG	5	+
chr1	21798221	21798248	ACAGCTGGCTGAGGGATGTAGGCTGGCA	11	+
chr1	21799363	21799375	TTAAAGTTGAGGA	3	+
chr1	21800007	21800030	ACCAAGTCGACTCAACTCTCATTG	7	+
chr1	21804693	21804716	ATTGGACTCTCTCAATTCCTCCTG	5	+
chr1	22419220	22419245	AAAGACTCTTAATGCAGACTCTTCTT	8	+
chr1	22419982	22420003	TATTTACCTTTAGGACATTATA	4	+
chr1	22420215	22420232	CCTTGTTGACTATACTAG	4	+
chr1	22420373	22420396	TCATTGGATGGGTATATTATTTTA	3	+
chr1	22420472	22420481	ATGGGGATTG	3	+
chr1	22421118	22421138	TTCTTCAAGCTGGACTTTATG	3	+
chr1	22421441	22421458	TTATTTTGGTGCTGGGTG	4	+
chr1	22422854	22422864	ACTTCTACTTG	3	+
chr1	22423375	22423396	TACTGCCTTGGATGTGGTACCC	5	+
chr1	22424073	22424098	TACTGCATTCTTGCGGCTCTACCTAA	5	+
chr1	22424359	22424377	TCATAGTCTCATAGGTGAT	5	+
chr1	22424407	22424417	ATTTTGGGTCC	4	+
chr1	22425224	22425246	TATTTCTGGGCTATAGGTCATTA	6	+
chr1	22426756	22426779	TAAACTCCTAAACTTCAAGTCATG	5	+
chr1	22426784	22426817	TATTAGTGATTTCACTTGACCTCAGTACAACTCT	10	+
chr1	22427257	22427284	CTTTTAATTTCATCTCTAACCAACTCTG	6	+
chr1	22427589	22427607	ATTATCTCCTCTGCTGCTA	4	+
chr1	22427694	22427714	ATCTTCATTTCTCCCATGGTA	5	+
chr1	22828093	22828112	AGGCTGTACCAATATTCTAA	4	+
chr1	22828818	22828837	TCTGTTCTGTTACTAGAACA	6	+
chr1	22832643	22832660	AAAACTCCTCCAGGCTGT	4	+
chr1	22834512	22834563	ATTATGGGACTGAGCTATTGAGACGCTATCATGAAAACCTCTCTGAGATTTT	18	+
chr1	22835041	22835076	AAACGTGACTCTGGTTCAGGTGGTTTCAATTCTCTG	7	+
chr1	22835160	22835178	TCCATTGGACCTGCTCATG	4	+
chr1	22838398	22838425	CTTCCATTTCTACTGCCGCCTAAAGGTG	10	+
chr1	22843898	22843916	ACTGTGGCAAGGGCTTCCG	3	+
chr1	22852731	22852745	CAGGTGATCACTTTG	3	+
chr1	22855361	22855391	ACATTTGTTTTCTTCGGAATCACCAGATTTG	7	+
chr1	22855562	22855582	ATTTTATAGTCTTGCTCTCTA	5	+
chr1	22856405	22856424	CGGGATCAATCAGGGACTCC	7	+
chr1	22856640	22856663	TATTAAATTGGGCCTAGGCAGTTG	5	+
chr1	23376908	23376930	ACTTCCTCATGACCGGATGACTT	4	+
chr1	23376955	23376974	ATATTATCAGTGGACCACAA	8	+
chr1	23380292	23380317	ATTTGAGGCTACTCTCCAACAATTAG	6	+
chr1	23381565	23381587	ATACTGTGCTTGTCCACCGAGTT	5	+
chr1	23381595	23381634	ATTTAGAGCGTCATGGTCTTATCAACTTCGGCATCTATAA	13	+
chr1	23382443	23382485	TAATTATTATAGGCTCTGGGGTCTCAGGCTTGGCAGCAGCTCG	15	+
chr1	23384015	23384042	AAACTATGTAGCTGATCTTGGAGCCATG	17	+
chr1	23385639	23385646	TTATGAAG	3	+
chr1	23395093	23395126	CTTACCTTAGTCATCAACTAGACTTCAATGTCCT	10	+
chr1	23397736	23397754	AAAATTAAAGAACTCCATC	3	+
chr1	23397784	23397813	CCACCCAGAGATATTACTGCCGAGTTCTTA	8	+
chr1	23403725	23403754	ATGACTTTGAGTTCACTGGCAGCCACCTGA	10	+
chr1	23405494	23405514	ATAGCTGTGAATACCCGCTCC	5	+
chr1	23405524	23405572	ACCTTTATTTATAAATGCGACGCAGTTCTCTGTACCCTTCCCCTGGGTG	13	+
chr1	23406058	23406113	TTTGATCGGGTGTTCTGGGATCCAAGTGTCAATTTGTTCGGGCATGTTGGCAGTAC	23	+
chr1	23406133	23406156	CTCTTCCTCTTCTGGAACCTCTAT	5	+
chr1	23407939	23407964	CTCCAATACTGTTGGCACTAGTGGCA	9	+
chr1	23407972	23407994	CTGCTGGTATCATGGAAAACATA	5	+
chr1	23407997	23408020	TGACGATGTGATTGTTGGCCGATG	6	+
chr1	23408026	23408052	CCATTCTCAAAGGGATTTTTGGTAGCA	10	+
chr1	23408740	23408805	CGTGCTGATCCCTGGGCTCGGGGCTCTTATTCCTATGTTGCTGCAGGATCATCTGGAAATGACTAT	22	+
chr1	23408809	23408834	TTAATGGCTCAGCCAATCACTCCTGG	5	+
chr1	23409675	23409700	ATTCCACGACTCTTCTTTGCGGGAGA	8	+
chr1	23409708	23409727	ATCCGTAACTACCCAGCCAC	4	+
chr1	23409739	23409757	CTCTGCTGAGTGGGCTGCG	4	+
chr1	23409944	23409956	AAAATCCACCCTG	3	+
chr1	23410067	23410087	TTCTTCGTAAAGACTGAGGCA	4	+
chr1	24005146	24005165	AACCTGCTGGATTATCATAA	3	+
chr1	24019133	24019186	AACTTCGCATCCGCAAACTCTGTCTCAACATCTGTGTTGGGGAGAGTGGAGACA	18	+
chr1	24019202	24019228	CCAAGGTGTTGGAGCAGCTCACAGGGC	6	+
chr1	24020301	24020336	ATACACTGTCAGATCCTTTGGCATCCGGAGAAATGA	34	+
chr1	24020341	24020368	ATTGCTGTCCACTGCACAGTTCGAGGGG	7	+
chr1	24021170	24021192	AAAAAACAACTTCTCAGATACTG	5	+
chr1	24021217	24021281	AACACATCGATCTGGGTATCAAATATGACCCAAGCATTGGTATCTACGGCCTGGACTTCTATGTG	42	+
chr1	24022305	24022328	TTTCAGCATCGCAGACAAGAAGCG	7	+
chr1	24075529	24075553	AAACTCTCCACCCTGCCTATTACAG	8	+
chr1	24076377	24076408	CATGTTGGAAGCTTTGCCAGGGACCTAGTGGC	19	+
chr1	24076416	24076438	AAGAAGCTGGTTCCTGTGGAACG	8	+
chr1	24077337	24077380	ATGCTGAGCCTGATGAACAGGACTTTGAGAAGAGCAATTCCCGA	20	+
chr1	24077461	24077484	ATCCTATAGCCCTGACCACAGGCA	8	+
chr1	24077510	24077558	CTCGAGAGACCTCACAAAGTGTCTCACGGTCATGAGAGGAGAGATGAGA	10	+
chr1	24077575	24077624	AATGTCACCAACTTACTCTTCAGACCCTGAGTCTTCTGATTATGGCCATG	44	+
chr1	24077644	24077716	TACCAGTCCTCATCAGATGTACGTCGACCACTACAGATCCCTGGAGGAGGACCAGGAGCCCATTGTTTCACAC	61	+
chr1	24077740	24077772	CAATGCCTTTCAGGACAGACTCGGGGCCAGCCA	28	+
chr1	24077801	24077824	AAAGGGGTTGTGAGTCAAAACAAG	11	+
chr1	24077828	24077898	CACAAATCTTCCCACAAGGACAAACGCCCCGTGGATGCCAAGAGTGATGAGAAGGCCTCTGTGGTGAGCAG	109	+
chr1	24077961	24077989	CAAGGGAGAAACCGCCCTCTAGTGGCGTA	8	+
chr1	24078026	24078053	AAGAAGTGTTTGCCTCCCTCAGAGGCCG	10	+
chr1	24078118	24078149	CAAGCAAGGTCTGGACAGCTTTGACACAGGAA	20	+
chr1	24078189	24078273	GTTCTAACAACCTAAAGACTCCAGAAGGGAAAGTCAAAACTAATTTGGATAGAAAGTCACTGGGCTCCCTCCCTAAAGTTGAGGA	42	+
chr1	24078278	24078296	GATATGGAGGATGAATTCG	6	+
chr1	24078311	24078345	TCTTTTGAATCCTACCTCAGCTATGACCAGCCCCG	12	+
chr1	24078368	24078476	AAAACTTCAGCCACGGCACTTGGAGATAAAGGACTTAAAAAAAATGACTCTAAAAGCACTGGTAAAAACTTGGACTCAGTTCAGAAATTACCCAAGGTGAACAAAACCA	91	+
chr1	24078485	24078506	AAGCCGGCTGGAGCTGATTTAG	7	+
chr1	24078904	24078993	ATGTGTTGCCAGTGTTGCCAGACCTCCCGTTACCCGCGATACAGGCCAATTACCGTCCACTGCCTTCCCTCGAGCTGATATCCTCCTTCC	80	+
chr1	24080612	24080650	AGAAGAAGCTGGATTTACTGGGCGCAGAATGAATTCCAA	28	+
chr1	24080655	24080742	CAGGTGTATTCTGGTTCCAAGTGTGCCTATCTCCCTAAAATGATGACCTTGCACCAGCAATGCATCCGAGTACTTAAAAACAACATCG	32	+
chr1	24080872	24080946	AGTCCCATACTCTGTTCTTGAACCCGTTTTGGAGAGGTGTACACCTGATCAGCTGTATCGCATAGAGGAATACAA	30	+
chr1	24082346	24082389	AAACAGATCAATTATGGAAAGTTCATTGTCACCGAGACTTTAAG	16	+
chr1	24082406	24082454	AGTATGAGTCGTGGCGAGAGATGTACCTGCGGCTTCAGGACGCCCGAGA	35	+
chr1	24082470	24082502	ACTAACAAAGAATATCCAGTTCGCACATGCCAA	8	+
chr1	24082778	24082856	ATGGCCTTTGTCAACTCTGTGGCCAAGCCACCTCGTGACGTCCGGAGGAGGCAGGAAAAGTTTGGAACGGGAGGAGCAG	34	+
chr1	24083476	24083522	CCATGCTTCCGCCAGTAGCATCAGCTTTAACCCCAGCCCTGAGGAGC	11	+
chr1	24086025	24086183	ACAATTAAAGCTTTCAAGAACAGATTCTCCCGACGATAAACTGAGGACTTGCCTTGGAAATGGAATCTGGGGAGGCAGGAATACAAGGACAGTGGGGGTTGGGGAATGGAATTCTACAGGAGACTGGAGTCTTGCTTTGTGGATCCTTTTGGTCTCCGA	124	+
chr1	24086203	24086223	CTGCCCCTGGGAACCTGCGTG	7	+
chr1	24086250	24086288	CACACTTTAGAATTCTGAAGATGTGAAGCCTCTGTCTCA	28	+
chr1	24086289	24086317	CTGAGGATTTTAAAGGTCAATTATACTTT	11	+
chr1	24086359	24086380	TAATTAATAAATATTGCCCCCA	5	+
chr1	24086702	24086721	CATCTCTTTCTTACTAACTG	3	+
chr1	24086723	24086747	TATTTATTAAGGGAGGTGCTCTGTA	9	+
chr1	24086835	24086854	CCTTGGGAGATTGATTTGCA	4	+
chr1	24087229	24087251	AGGGAAGGACCAGCTTAGGGAGA	6	+
chr1	24087436	24087460	ATATGCGTCCTTAAGGAACCTGACA	6	+
chr1	24087470	24087490	AAGGGATGGTAAGTGTGACAG	4	+
chr1	24087501	24087522	TTTCTCAAAGCCCAGGATACAG	7	+
chr1	24087569	24087589	ATTCCAGAGCAACGTAGGAAG	5	+
chr1	24087626	24087643	TTGCTGTGCAGGGTGCCT	5	+
chr1	24087704	24087716	CATTACTTTACTT	3	+
chr1	24087847	24087872	CTTTTTCTAGGTGTCTACCACCTTGA	7	+
chr1	24088180	24088198	ACTAAAATGGCTGCAGAGC	3	+
chr1	24088318	24088377	TTACCCTTTTGTGATCCTTGGTGTACTGAGCAGTTTCTTTGGGGCTTTTTCTTTCTGGGA	13	+
chr1	24088439	24088455	TAAATACAATTTTCTAT	4	+
chr1	24106381	24106401	CATCATTATAATGGGAGAGGA	5	+
chr1	24112221	24112245	CCTTTAGTCTGAACCGGGATCTTAC	6	+
chr1	24113849	24113881	ACACACTTTATTTCCTAAGGGCTGGCCAAGGCT	10	+
chr1	24114098	24114122	TCTTGGGCTGGGTGGCATCTGGCAG	5	+
chr1	24114660	24114683	TCTTTTCATGGCTTTTATTCACTG	4	+
chr1	24287412	24287430	TTTCTAGCTAGGACTTCTC	5	+
chr1	24288091	24288115	TTATAACTCATCAGCAGCTGCCTGG	6	+
chr1	24288398	24288416	TCACGGATAGTTGTCAATT	5	+
chr1	24288691	24288714	AATCGGATTATAAGCTTCTAGCTA	6	+
chr1	24768608	24768628	TGGTGGCTGGGCCTGTTCCTG	4	+
chr1	24775985	24776030	TCCTTTGTTGGCTGCGGTTTGGCTGTCGTGGGTACCTACCTGCTGG	12	+
chr1	24782673	24782698	TCTTGTCCATTCAAGGGAACCTGCAG	7	+
chr1	24786974	24787006	CAATATTTTACCTGGACTTCATCGGGGAGGACG	7	+
chr1	24790527	24790550	CATTCTTGGGCGTCTTCTTAATCA	6	+
chr1	24795494	24795512	ATAAAGGGATGACTGTCCA	4	+
chr1	24795629	24795647	CCTCTGGGGTCCCCTACCG	3	+
chr1	24795691	24795718	ATTTATAACTGTCCCCTCCAGGCTGACA	9	+
chr1	24795766	24795817	TTTCTAACTGAGAACTCTATGGATGATGATCTCAAAAAGCCTTTGTCTCTGG	11	+
chr1	24795819	24795872	AAAGGATGCGTTATCTTGGTCTTGGAAATTTCAAATGATGAGGGTTGGGGGATG	13	+
chr1	24795877	24795898	CATTATTCCAGGTGGACGGGAT	3	+
chr1	24795960	24795984	AGGATGGTAACTGAGCTTCCTCTGA	7	+
chr1	24796030	24796101	AGAGTCTGCTGTTAATTCTCAAATCCAGCGAAAGGCTGGACATCTCTAAATCTCGTCTTCCTCCACCTCATG	27	+
chr1	24796104	24796155	CATGCCTGATCTCACCCTGACACTCCTGATGCCGCATCTGTGATAGCACTCG	24	+
chr1	24796157	24796183	GTTGCCTTCACATGGCAGGCTGGGCCA	9	+
chr1	24796235	24796256	TTCCAGTCATCTGTGCCCTTCT	5	+
chr1	24796278	24796297	TTCAAATTGGATCTACTCTG	5	+
chr1	24796715	24796769	ACAGGGCTGTTGCTTTCTTCCTGGCCGCATATGTGACTGTCTTCCCCTAGACTGA	13	+
chr1	24796773	24796781	TATACTTTT	3	+
chr1	24796804	24796833	CAAACTTTAATGGGCATAAGGATCCCCTAG	10	+
chr1	24797086	24797114	AGGATCTGTGGCATTTCTCCATCCAATGA	9	+
chr1	24797128	24797167	CTACACTCACCACTTCCCTAGACAGCCTTTAATAGGCATG	8	+
chr1	24797197	24797270	ATCACTTATCTTTATGGATTGTGCTTAATACTGATTTAGTATCTTGACTCCAAAAACTGACATCTGTTGTCTGT	26	+
chr1	24797285	24797329	TATTGCGTCTTAACCACTTCTGTATTGTGTGGTCTTAACTGCCTA	14	+
chr1	24797365	24797392	ATGGGTATCAATTCAACAATATTTATAA	6	+
chr1	24798150	24798173	TATCCAAGAGGACGTGGGAGCCAC	5	+
chr1	24798180	24798200	TTCATGAGGAAGAGAAGGGCA	4	+
chr1	24798329	24798352	CTATTTATATATTTCTCCTTTCCC	7	+
chr1	24798580	24798626	TAATTTCATGTCTGCTTCAGATCATGGGGACAGTGCCACCCAGGAAC	12	+
chr1	24798987	24799005	AAATATCACACCTCGGTCT	4	+
chr1	24799187	24799210	TGCGGATACAGGACTCCATCAGGC	7	+
chr1	24799257	24799278	CTGTTTCAACACTGGCTGATAG	9	+
chr1	24799291	24799316	TTACTTGTGTGTTTCTCTGAGAAGCG	7	+
chr1	24799338	24799398	AATATATTCTGTGCGGATGCTTATATTTTGTTAACTTCACGACTTATGGCATGTCTTATTT	36	+
chr1	24799482	24799517	CTTATGTTTGGCTAATACTTCCTAGAATTATCTAGA	12	+
chr1	24800103	24800137	TCTCTGTCTACACTGCTTGGATTTGATTCCTCTCT	7	+
chr1	24800582	24800602	ATTTTAATCATATCCTTTTAC	3	+
chr1	24800612	24800636	AACTGAGACTGACTGGGCATGGTGG	5	+
chr1	24802950	24802969	ATCAATTAACCTTTTCTCTG	3	+
chr1	24861588	24861609	AAATATGAACTTCACGCGGGAA	6	+
chr1	24861887	24861913	TCTTCTCACCACGCCTGTACTGCAGAC	9	+
chr1	24861963	24861986	ATATTCCAAAAGGGACTTTACATT	7	+
chr1	24862229	24862250	ATCGATCAAAGGTTGTTACTCA	6	+
chr1	24862616	24862637	TTTTTATCCTTCACCTTTTCCA	3	+
chr1	24862695	24862718	TGTCATTCATGGACTTTCAACTAG	8	+
chr1	24862978	24862994	TAACTCTCTCTGGTCTG	3	+
chr1	24864081	24864101	TTATTACTTGGATTTAACCCT	5	+
chr1	24865539	24865561	AAATCATATACTCTATCCCCATG	6	+
chr1	24865586	24865612	TTATGGCACTGACTTAGGCACCCCCAG	7	+
chr1	24865825	24865845	TTTTATTAATGAATTTGATGT	5	+
chr1	24865867	24865887	ATCATTGAACCATTGGGGCTG	4	+
chr1	24865915	24865928	TAGCCAGCAATTAT	3	+
chr1	24865977	24866007	CTAATAGTCGTACTTAAGAGGTAACTCTACT	7	+
chr1	24866062	24866078	ATACTCTCACTCCGTGC	3	+
chr1	24866112	24866156	CTATGACTGGCCTATTCAAGGCTTCATATTTTTATACAGACTATT	14	+
chr1	24866222	24866247	TCAATGCTATGGTGCGTCAGGCCCTC	7	+
chr1	24866279	24866299	CTGTGGACCCTGTACGTACCA	4	+
chr1	24866536	24866553	TCTTTTAAACTCCCCTCG	4	+
chr1	24866864	24866888	AATCATATCCTGCAGACTCTTGGCA	12	+
chr1	24975412	24975440	AGAATTTATGGGAGAACTGTGGCCCCTGC	16	+
chr1	24975456	24975481	AAAACATCGCGGGAATCCCTTCTGCT	12	+
chr1	24977966	24977988	TCATTCTCGATCTCCCCGTCACA	6	+
chr1	24978939	24978957	TTCCCAAACCTGAACCTAT	4	+
chr1	24979030	24979069	ATCTCGGTCACGCTCCAAATCAAGATCCCGGACGCGGTCC	12	+
chr1	24979072	24979098	CTCTCCTTCTCACACTCGACCTAGACG	8	+
chr1	24979448	24979469	CTCCTCGAAGAAGAACTCCGCC	6	+
chr1	24981352	24981415	ACGTTCGTCAGCATCCTTGTCTGGGAGTAGCTCATCATCCTCTTCATCTCGTTCACGGTCACCA	24	+
chr1	24981455	24981481	AAAACTCGTAGGTTATCTCCTTCAGCA	6	+
chr1	24981583	24981607	TCGTGTTTCTGTGTCTCCAGGGAGA	7	+
chr1	24987226	24987259	TACTGAGAAAAGAGAATCCCCTTCACCAGCACCG	8	+
chr1	24996660	24996687	TCTGTCTCCGGGTCTCCTGAGCCAGCAG	6	+
chr1	24999423	24999443	CACTGGACTCTCATTCTGTTA	4	+
chr1	25166436	25166461	TATGGAGGACATAAAGTTTTCTACAC	6	+
chr1	25166496	25166515	TGATTGCAACCTGCTGCCCA	4	+
chr1	25167271	25167294	CCAAAAAATATCGCAACTTTGATA	5	+
chr1	25167344	25167368	TAGGGACGAGTTCACCAATACCTGT	14	+
chr1	25167426	25167442	TAAAATCGCGTTTGTAA	4	+
chr1	25167477	25167516	CTTTTCCTAACAGGCTACTCCTTCCTGTAGAGCAGAAATT	20	+
chr1	25167536	25167566	AGTTATTGAAGATTAGGATCAAGGATAGACA	8	+
chr1	25167580	25167602	ATCTTAAAATATACACTCCTAAG	5	+
chr1	25167751	25167776	TATAGATGGCAGAACTTTTGAGGTGC	6	+
chr1	25167781	25167815	TTTAATTGTTAAAAATAGTAGCCACGACTTTATCA	9	+
chr1	25167904	25167921	AGGATTGCTACTGTATCA	3	+
chr1	25167931	25167979	TTTCAATTTAGTCTATCCTGGATATGTACTAACGAATATTACCACCAGA	32	+
chr1	25168071	25168110	ACCAATTGTAACATCTGACACCATGTAGAAGCTAAAAGTT	13	+
chr1	25168148	25168204	CATTTTATCTTTAGAAGAGAAACTGATGGGCACCTGATACTCTGTCTAAATACGTTT	29	+
chr1	25168206	25168224	TTATATGTGTTTTGCCCTG	4	+
chr1	25168280	25168353	TAATCATAGAGCTTGCTATTTGTACATCTGTTGAGCAACACTACATAACTGATTTTTAGTTGACTTAGCTATAG	23	+
chr1	25168524	25168590	AATTTTCTCATTTCACCCCATTTACCTTGTATAGAGGATTGTTCATTCCTTTGGGACTAAGTTATAG	24	+
chr1	25168605	25168689	TATTTACTGTAGTTTTGCCTGATCTCACTCATTGCACTTCCTGGAGTTAAATTTTCCAACAGCCATGTTGAGGAATAGCACTCTG	41	+
chr1	25168705	25168727	TTTTTCGGGGTTTTTTTTAATTG	7	+
chr1	25168749	25168778	TTGTGTTCTAACAGGAGGATGAACTTGCTG	9	+
chr1	25168793	25168885	CTATGTATTTACTCTTTTTTAAAAGACAAAAGCAAAACCAGACTTTCTACGTACTACTCCAAAGACTGTGATTGTGACTATAATACATTTTTG	54	+
chr1	25168888	25168943	AATTTTTTTATACCTAATTTGTATAGGAAGTGCTATTTCTCATAGGCTGTTTCTTG	36	+
chr1	25168951	25169024	AAGTTTATTGCTTTAAAATGGCAGTGTTTCTCCCACTTTGATATGCTAACATTTAGTAAGCACTGGCTTTATGA	24	+
chr1	25169032	25169083	TTTTTATAAGTATACTGCATTTTTTGAGCCTATCATTAATTAGCTTAGTATG	13	+
chr1	25169128	25169159	ATTCTTTGCCTTACCTTTCTTAGAACTCTTTA	10	+
chr1	25169219	25169260	ATTTATCTGGTTCAAGGAAGATGCACTATTCAGTTATCTATT	8	+
chr1	25169278	25169316	TGGTTTTAGTGGGTGAAAATGTCCCATCTGCACCAGTAC	15	+
chr1	25169326	25169402	CATTATCATTCTTCACCTACTTTTTAAATAGTGGCAACTTGGGATTCATTCTGGTGATTCTGAACCTTGCCTCATAG	26	+
chr1	25169431	25169471	GTGAGGTTTGTTCTTTCCAGTGAATGGTGGACTGAGTGGTG	10	+
chr1	25169490	25169519	AGAGGAAAGAACTACATTCTTCAGAATACA	15	+
chr1	25169590	25169648	ATTACACCTGGCCATCCCTCTAAATGTTCTAGGAAGGCATGTCTATTGTGATTTTGATG	14	+
chr1	25169682	25169705	ATACCACTTTATCAGGGAAGTTAG	4	+
chr1	25169744	25169760	CTAGTAAAAAGGACGAC	6	+
chr1	25169808	25169854	TTTAACATCTTGAGAAATTTGGGACATAAAGTTTTCATGGTAGACAG	14	+
chr1	25169908	25169921	ACTAACATCCATTC	3	+
chr1	25169959	25170002	AGGAGATTGGAGTCTGAATGGATCTGTTTTCCAAGAGATTCTGA	22	+
chr1	25170020	25170043	CAGTTGGAAAGCTCTCTATTCTAG	9	+
chr1	25170223	25170256	ACATTTATTCTTACACTAAATGGATCAACTCTAG	23	+
chr1	25170677	25170693	ATTTTCTTTTATCTTTG	3	+
chr1	25688142	25688166	ATACACTCTTCAGGACCACAGTTTG	4	+
chr1	25810618	25810640	ACATTAAAAAGTTAAAGGCTGAC	4	+
chr1	25810676	25810694	CAGTCAGATCAGCTCCCTT	4	+
chr1	25824984	25824998	ATTTGGTTACCGGAA	3	+
chr1	25847538	25847558	CAGCTGACCACTTATTGGCTG	15	+
chr1	26126805	26126824	CCGTTCCCTGGCGCTGCTCG	5	+
chr1	26127575	26127595	CTTTTCCTCCTTGGACACTGA	7	+
chr1	26142210	26142232	AGTGCCTGGACGGGATCTGATGC	4	+
chr1	26156231	26156247	ATGACTGCGTCTCTTTG	3	+
chr1	26156275	26156296	ATGGGTATCCTGAAGGACTTTC	4	+
chr1	26158438	26158457	ACCCTGCTGTGCTTATCTCT	4	+
chr1	26159040	26159049	CCTTGTCTAG	3	+
chr1	26159402	26159423	ACATTAAAGGAAGGACTTGGAG	3	+
chr1	26440825	26440851	ATCTAATACGGGAGGTAGGCCGAGGTA	6	+
chr1	26448629	26448646	TTTGTTCAGCCTCTGGGC	4	+
chr1	26448767	26448814	CTCTGGGGATTATCATCTGGGCAATGCTGGAAAGGATCACATTCATAG	15	+
chr1	26448931	26448950	AAAAAATCTATGAATGGGCG	3	+
chr1	26449082	26449107	CAAATACCATGGATGATATGCTGCTT	6	+
chr1	26449129	26449139	TTATGTGGCTG	3	+
chr1	26449164	26449182	CTACCCTCTAAGGGTTTAG	4	+
chr1	26449376	26449396	TATTTTAGACATTCCTCGTCA	4	+
chr1	26449398	26449423	TATTAGGAATTTCCATGGGAAAAGAG	7	+
chr1	26449512	26449533	CATTTTGCATTCCATATGAAAA	4	+
chr1	26449560	26449579	GATGTAGGTTTGGGTTTTTG	4	+
chr1	26449713	26449731	TTTTCGAGGGTCTAAAATT	3	+
chr1	26449777	26449806	ATGTTTGAACTCTCCAGTGCCCTATAGCTG	7	+
chr1	26449851	26449871	ATTCAGTCCGACCTTCTTTAG	5	+
chr1	26449885	26449927	TATTTAACCAACTATACCACTGCATTGGGACGTCTGCACTTGA	9	+
chr1	26449929	26449992	CTTCTACAATCTGATATAAATCTGAATACAGGATTATTCTGTTTGAAAACTTTGCTATGTGTGA	18	+
chr1	26450031	26450050	TCTAAGCCTCATTATACTGA	5	+
chr1	26450059	26450086	AAACCAAATGAGCTCCACCCTCACTTTG	6	+
chr1	26450103	26450137	CACTTGTTGAGTCACTGGAGTTCCTTTCATTTTGG	15	+
chr1	26450143	26450162	ATGCTGTTTTCTCTTGTCTG	3	+
chr1	26450205	26450228	ATCACCTTTATCTAAAGTGGGAGA	8	+
chr1	26450269	26450291	CATCAACTACTTTTAAAGTAGAA	8	+
chr1	26450295	26450317	CTATCCATTTTATACAATCACTG	11	+
chr1	26450403	26450419	TTTTCCTGTAAATGCAG	3	+
chr1	26450507	26450527	ATCTTTATAAAGCACTAGAAT	4	+
chr1	26450698	26450716	ATAAAATTTCTGGACTATG	4	+
chr1	26450923	26450949	TCCAAGGAAGTTGAGCTATAGGGAGTA	8	+
chr1	26451035	26451061	CTCTTCAAATATCTATGTGCTTGGAGC	7	+
chr1	26451067	26451096	TTTCCTAAGCGCATAGTTTTTGGTCCTGCC	10	+
chr1	26451110	26451133	TTAATGATTATCATTTACTTGGAA	4	+
chr1	26451410	26451433	AAATACCTGGATATTTGCTAGAGG	6	+
chr1	26451497	26451520	TTCCTCATAGAGTCTTTTGCCATG	5	+
chr1	26451566	26451587	ATATTTCAAATGAGCTTATAGG	5	+
chr1	26451609	26451622	TGGGGTTGTACAGT	3	+
chr1	26451699	26451718	ATACTTTGTCATTATGATGA	4	+
chr1	26451771	26451782	TCTGTTTTTTCT	3	+
chr1	26497167	26497178	AAGTGTCCACTG	3	+
chr1	26497195	26497210	TACCTCTACCTGACAT	3	+
chr1	26561816	26561839	ATAGTGATCTGGTGGTTTTGTATG	22	+
chr1	26581742	26581763	TCTACTTTAGGGACCTCTCCTG	5	+
chr1	26581791	26581802	CCTCTTCCTCTA	3	+
chr1	26581812	26581839	TGTCAGGGTTGGCTGAAAGTGTGGGAAT	7	+
chr1	26581901	26581922	TATTTCTCTGGTGCTACTGGAG	6	+
chr1	26584644	26584657	CACATCTCTCAGCT	3	+
chr1	26595996	26596027	ACTGAGCTGGAGAGTTTGCTGGAGGAGACCCA	7	+
chr1	26597513	26597540	ATAAACAGTCTGTGGAGGAGACCAGTGG	8	+
chr1	26603845	26603855	TTCTGCCCTGA	4	+
chr1	26603941	26603948	TGTCCTAC	4	+
chr1	26604305	26604320	CTCAGGGCTCTTGTTC	3	+
chr1	26604549	26604566	TCTTCTCTGTGGTTCTAG	5	+
chr1	26801982	26802009	TGTCCTCTTCTCCCTTTCCATCGTTCAG	10	+
chr1	26873419	26873438	CTGATCCATCCCATTTCGAG	5	+
chr1	27057643	27057679	ATTCCTCCTTATGGACAACAAGGCCCCAGCGGGTATG	7	+
chr1	27057681	27057707	TCAACAGGGCCAGACTCCATATTACAA	5	+
chr1	27058065	27058087	CTATTCCCAGCAGCGCTTCCCTC	3	+
chr1	27059170	27059205	CTATCTCAAGATTCATTTGGGTCTCAGGCATCCTCA	11	+
chr1	27059243	27059266	ATATGAACCTGAGCCTTCAGTCAA	5	+
chr1	27087395	27087405	CTGAGTCCTGG	3	+
chr1	27087546	27087578	CTCAGTCTCGCTCAGGACCACTCTCGCCTGCTG	10	+
chr1	27087906	27087944	CCAGTCGGACAGCATCATGCATCCTTCCATGAACCAATC	16	+
chr1	27088732	27088755	ATACACACAGGCATGGGCTCCTAC	8	+
chr1	27089531	27089563	TGGAGGCATAAACCCCATGGGTGCCGGAGGTCA	10	+
chr1	27089568	27089595	CATGGACAGCCTGGCATCCCACCTTATG	4	+
chr1	27089758	27089769	CCAACTCTATCC	3	+
chr1	27092745	27092810	CATGATGGGAACTGGACCTCCTTATGGACAAGGGATTAATAGTATGGCTGGCATGATCAACCCTCA	31	+
chr1	27092826	27092854	CATGGGTGGAACCATGGCCAACAATTCTG	8	+
chr1	27092987	27093014	TAAAGTTAACTCCAGCCACCAAAATGAA	12	+
chr1	27094282	27094308	AATCCAGTTCTTCTACTACAACCAATG	8	+
chr1	27094321	27094383	AGTTGTATGAGCTGGGTGGTGAGCCTGAGAGGAAGATGTGGGTGGACCGTTATCTGGCCTTCA	33	+
chr1	27094403	27094464	CATGACAAATCTGCCTGCTGTGGGTAGGAAACCTCTGGACCTCTATCGCCTCTATGTGTCTG	33	+
chr1	27094467	27094489	AAGGAGATTGGTGGATTGACTCA	8	+
chr1	27097619	27097680	AACAAAAAATGGCGGGAACTTGCAACCAACCTCAATGTGGGCACATCAAGCAGTGCTGCCAG	19	+
chr1	27097697	27097744	TATATCCAGTGTCTCTATGCCTTTGAATGCAAGATTGAACGGGGAGAA	24	+
chr1	27098995	27099023	ATCAGGATCTATGCAGGGGCCCCAGACTC	6	+
chr1	27099307	27099363	AGCAATTCAGTTGGGATCCAGGATGCCTTTAATGATGGAAGTGACTCCACATTCCAG	38	+
chr1	27099370	27099436	AATTCCATGACTCCAAACCCTGGGTATCAGCCCAGTATGAATACCTCTGACATGATGGGGCGCATGT	30	+
chr1	27099445	27099472	CCAAATAAGGATCCTTATGGCAGCATGA	8	+
chr1	27099849	27099867	ATCCCTTCATGTCCTCAGG	3	+
chr1	27099887	27099980	ATGGGTGACCCCTACAGTCGTGCTGCCGGCCCTGGGCTAGGAAATGTGGCGATGGGACCACGACAGCACTATCCCTATGGAGGTCCTTATGACA	28	+
chr1	27100082	27100098	GAATAGGGCCTGAGGGA	4	+
chr1	27100126	27100182	AATCTCATGCCTTCCAACCCAGACTCGGGGATGTATTCTCCTAGCCGCTACCCCCCG	16	+
chr1	27100298	27100314	ATTCCTATGGCAATCAG	4	+
chr1	27100843	27100861	CACATATGGCCCTCCTGCC	3	+
chr1	27101073	27101106	AGAACCAATTTCCATTCCAGTTTGGCCGAGACCG	15	+
chr1	27101181	27101259	CAGCTGAGGTTGCTCAGCAAGGCACCATGTGGCAGGGGCGTAATGACATGACCTATAATTATGCCAACAGGCAGAGCAC	23	+
chr1	27101310	27101336	AAATGCTGCACACAGATCAGAGGGCCA	11	+
chr1	27101524	27101551	CAAGTCTCCATTCCTGCACTCTGGGATG	10	+
chr1	27101621	27101648	ATTCGGCGGGATATCACCTTCCCACCTG	8	+
chr1	27102094	27102117	ATGTCCCTCAAGTCTGGTCTCCTG	8	+
chr1	27102140	27102162	ATACCATCAACATCCTGCTGTAT	6	+
chr1	27102167	27102192	ACAACAGCATCATGACCTTCAACCTC	6	+
chr1	27105514	27105554	CTCCCAGGGTTGCTAGAGCTCCTTGTAGAATATTTCCGACG	11	+
chr1	27105568	27105606	ATCTTTGGCATTTTAAAGGAGTATGAGGTGGGTGACCCA	8	+
chr1	27105615	27105641	AACGCTACTGGATCCTGGGAGGTTCAG	9	+
chr1	27105689	27105713	AACTTCTAGGTCCTAAACTAGAAGA	8	+
chr1	27105728	27105777	AAGTAGTTGAAAATGATGAGGAGATAGCCTTTTCAGGCAAGGACAAGCCA	24	+
chr1	27105779	27105812	CTTCAGAGAATAGTGAGGAGAAGCTGATCAGTAA	9	+
chr1	27105844	27105902	AAGAATGATCCATTTGTGGTGGACTGCTCAGATAAGCTTGGGCGTGTGCAGGAGTTTGA	94	+
chr1	27105925	27105969	ATTGGTGGGGGGGACACCACTGAGCATATCCAGACCCACTTCGAG	11	+
chr1	27105982	27105995	CTGCTGCCTTCCCG	3	+
chr1	27106100	27106122	AAAAACGGATCACAGCCACTATG	7	+
chr1	27106149	27106188	CACCTTGACCGAGGATGGAGCTAAGAGTTCAGAGGCCATC	11	+
chr1	27106204	27106247	TTTCCATTTGGCATTAGCCCAGCACAGAGCCACCGGAACATCAA	10	+
chr1	27106280	27106325	AGACCCCACTGTGTACCCTTCTGGACTGGCAGGATTCTCTTGCCAA	34	+
chr1	27106327	27106369	CGCTGCGTCTGTGTGTCCAATACCATTCGAAGCCTGTCATTTG	18	+
chr1	27106390	27106440	ATGTCCAAACACCCAGGGCTGCTGCTCATCCTGGGCAAGCTGATCCTGCTG	23	+
chr1	27106573	27106597	GTTACACTCGCCAACATCTCGGGGC	11	+
chr1	27106600	27106666	TTGGACCTATCTCCATACCCCGAGAGCATTTGCCTGCCTGTCCTGGACGGACTCCTACACTGGGCAG	40	+
chr1	27106737	27106814	ACTGGTCTTGGAAACCCTCAGCAAACTCAGCATCCAGGACAACAATGTGGACCTGATTCTGGCCACACCCCCCTTCAG	32	+
chr1	27106831	27106870	TATAGCACTATGGTGCGCTTCCTCAGTGACCGAAAGAACC	10	+
chr1	27106876	27106916	TGCCGGGAGATGGCTGTGGTACTGCTGGCCAACCTGGCTCA	15	+
chr1	27106954	27106984	AAGGGCAGTATCGGCAACCTCCTGGGCTTCC	18	+
chr1	27107032	27107040	CTCCTCCAC	3	+
chr1	27107047	27107069	AACCCACCCTTTGAGCCAACTAG	5	+
chr1	27107075	27107084	ACATGATGCG	3	+
chr1	27107099	27107181	CGCTGCTTGCCTTGGCCAAGGTGGACGAGAACCACTCAGAGTTTACTCTGTACGAATCACGGCTGTTGGACATCTCGGTATCA	57	+
chr1	27107233	27107264	ATTGGCCAGTCATGACAGCCGTGGGACACCTC	9	+
chr1	27107280	27107319	TGTGCGTGTGTGGAGAACTTAGAAACTGACTGTTGCCCTT	10	+
chr1	27107497	27107521	AAAAGACAAAGCTCTGCCTACATAG	6	+
chr1	27107611	27107636	CATCAACGGGATGCCACATTTCATAA	6	+
chr1	27107684	27107717	TGAAGGACAAAAAAGGTGACTGCTGAACTGTGTG	9	+
chr1	27107813	27107839	TAGACCCTTTCATGTACTGTACTGTAC	11	+
chr1	27107862	27107882	TAATAATAATGTCTCACATGG	4	+
chr1	27156191	27156210	TAGGTGCTCAATACTTATTG	3	+
chr1	27180788	27180810	GTCTGTGGGCTCCTTCATTCCCT	5	+
chr1	27181117	27181143	TTATGCTCATGCTGGCAATACTTGAAA	4	+
chr1	27250586	27250635	AACACCTTCTTCAGCTTCCTTCGACGCAAAACAGACTTTTTCATTGGAGG	12	+
chr1	27267948	27267970	CTTATCACACAGACTTTCAGCCA	8	+
chr1	27269148	27269170	CAGGATACTGAGGAAGATGAGGA	5	+
chr1	27269224	27269255	ACCTGCCCAATTACCGCTGGACCCAGACCCTG	25	+
chr1	27269464	27269488	ATCATTGATGGGGAGCTCTACAATG	7	+
chr1	27272066	27272087	ACCTGGACAGTGAGACTCGCAG	4	+
chr1	27272125	27272149	TCCATGGGGCTGCCAACTTCAGACG	5	+
chr1	27587460	27587480	TATTTTGTGGACCTGGGCTTG	4	+
chr1	27587552	27587566	AAAGTCAACATAACT	3	+
chr1	27608746	27608766	TCAACTGTCTGGAGTGGAATG	5	+
chr1	27614211	27614237	ACTCTAAGGTGCATGTGCACGACCTGA	4	+
chr1	27618764	27618783	TACTGTGGCCAGCTGGTGGA	3	+
chr1	27620568	27620590	AAACCCCTTCCGGACGGTGCAGC	6	+
chr1	27622873	27622889	AAAATGCCACTCCTCGG	4	+
chr1	27627836	27627853	AAGCCCTGGAGTGCCTGG	4	+
chr1	27631516	27631541	CTCTGACGATGGCTCCTTCTTCATCT	5	+
chr1	27634639	27634653	CCTTACTGTCCTCTG	4	+
chr1	27634673	27634693	TTTGTTGCTCCGCTCCCAGGA	4	+
chr1	27634825	27634845	TAACCACACCTCTACTGGACA	3	+
chr1	27651956	27651983	TCCTGGGTATGGAATCTTGCGGCATCCA	5	+
chr1	27652653	27652678	AATATGTCATGGCTGAGTGTTCTGGG	6	+
chr1	27653582	27653606	GCCTGTGGATCTTCTGCAACTTATT	5	+
chr1	27655308	27655317	TTTTTTAAAC	3	+
chr1	27655398	27655409	CCACTGGCCCTG	3	+
chr1	27655434	27655441	TCTCTCCA	3	+
chr1	27655456	27655475	TAGGGCCATGGTTCTCAGAA	5	+
chr1	27655505	27655531	ACATATTGGGGTGCATCTGAGATTTAT	6	+
chr1	27655928	27655946	CCTTTTCTTGGACTTCACG	5	+
chr1	27656071	27656096	TATAACTATACCACACTTATTCATCG	5	+
chr1	28087936	28087952	ATACTTAAGGGAGGTAG	3	+
chr1	28088125	28088143	TCATACTGGGCTGCTGTCA	3	+
chr1	28160912	28160940	CAGCACTTGATACTAACCGAGCTGTCTAT	55	+
chr1	28161038	28161062	TGTAAAGATACACTCTGAGTTATAA	19	+
chr1	28167647	28167664	ACATTGCCATCGGCTGTG	3	+
chr1	28169730	28169773	CGGATTTCTACCCTTACCATTGAGGAGGGAAATCTGGACATTCA	10	+
chr1	28177684	28177706	TCCTCTACTCTAAGGCATTACTT	4	+
chr1	28178113	28178133	CAGTCACTGGGCTTGGGAGGC	5	+
chr1	28598305	28598327	TTCTGGCGCCTGCACTACCTGCT	5	+
chr1	28598855	28598892	ACTGGTGGTGACCCTGAGTGGCTGCTGGGCCTCCACCG	7	+
chr1	28599173	28599209	CTCTCCTCCTTCGTGTTTGGCTGTGGCATCCTCCCTG	15	+
chr1	28599878	28599896	TCTGCCCGCGACGTGGAGG	3	+
chr1	28600554	28600575	ACATCCTGGAGCCCTCTCCACA	4	+
chr1	28600602	28600645	ACCCTACTTTCGGATATGAGGACTTCACTCGGAGAGGGGCTCAG	63	+
chr1	28601388	28601410	AGGGTGGGCAGCTGCTGGATGAG	10	+
chr1	28601431	28601450	CCTCACCTACAATACCATCG	9	+
chr1	28601456	28601477	CACAGTGGTGTGGACACCTCCG	5	+
chr1	28601485	28601522	CAGGGCCATCTGGAACTATATCCACTGCGTCTTTGGCA	13	+
chr1	28605622	28605649	ATTATGGGGAGGTGAACCAGCTCCTGGA	19	+
chr1	28605664	28605690	TCTATATCAAGACAGTGGCCTGCTACC	6	+
chr1	28607270	28607331	CTCTGCTGTACGCCCTCCGTGCCATCACCCGCTACATGACCTGACTCCTGAGCAGGACCTGG	18	+
chr1	28607417	28607442	CAGTGGGCTTGTGTGTGATGTGCAGT	8	+
chr1	28607491	28607510	CACTGACTCTGGGATCTCAG	4	+
chr1	28607754	28607774	ATTTCATTACCTCCTACTTGC	5	+
chr1	28607923	28607946	CTTAATGGTGTGAGGCGTCAGGAG	5	+
chr1	28608010	28608017	TCACATTG	3	+
chr1	28608075	28608094	CTTGAGGTTCCAACCTGGAG	4	+
chr1	28608319	28608340	TGACCATGGCTACATTGCCAAA	3	+
chr1	28608456	28608474	ATCAGGGACCCCATTTCTG	4	+
chr1	28608622	28608648	AATTACGACTTCTCTTGCCCTTCTTCT	8	+
chr1	28608850	28608877	CATGGGGATCTGGGTTCTAGAGGGCATG	10	+
chr1	28608887	28608911	TAAATGTTCACTGGGTGGGTAGGGA	9	+
chr1	28800227	28800248	TCTATGGGCTCGGAACTACTAC	5	+
chr1	28800553	28800570	TTCTCACAGAGCTCATTC	5	+
chr1	28802731	28802751	AAGGAGAGCGACTCTGATTCA	5	+
chr1	28817501	28817516	ATTAAACGTCGGCTCA	3	+
chr1	28823120	28823136	ACATATGGAGGGAACTT	3	+
chr1	28823175	28823191	ATCTTCTGAGGTGGACA	4	+
chr1	28824922	28824942	TATGGTTGGTGCTGGGGCATT	4	+
chr1	28826539	28826552	CTACTTGTTCGCCT	3	+
chr1	28832575	28832595	CAGTGGTCGCTTCTTCTCCTT	4	+
chr1	28835068	28835092	ATTCCAACGTGGATACCCTGGGAGG	734	+
chr1	28835378	28835405	ACATTTAATTTTAGGGTCCTTTATATAG	8	+
chr1	28835705	28835732	CACATTCTTTCACCTCATTCATACTTTA	5	+
chr1	28836125	28836142	AATTAAAATAAATACGAC	3	+
chr1	28858339	28858359	AACCCGGCTTGGTGCTGACAC	5	+
chr1	28858684	28858707	TCTATTCCTTCGGCTGCAATGATG	5	+
chr1	28858835	28858859	CCGTGTCTTCCTCTGGGGCTCCTTC	6	+
chr1	28861806	28861824	ACCTCTACACCTTGGGCTG	4	+
chr1	28862866	28862887	CACCATACAGTCTGCATGGATT	4	+
chr1	28863290	28863317	TGGGCGGCTGGGCCTTGGAGAGGGTGCT	7	+
chr1	28863329	28863353	CATACCCACCCTCATCTCCAGGCTG	5	+
chr1	28863356	28863402	TGCTGTCTCCTCGGTGGCTTGTGGGGCCTCTGTGGGGTATGCTGTGA	12	+
chr1	28864404	28864476	ACGCCTGGAGCCCTGTGGAGATGATGGGCAAACAGCTGGAGAACCGTGTGGTCTTATCTGTGTCCAGCGGGGG	16	+
chr1	28864525	28864560	CCTCTGAGGGCCTGGCTTCTGTCCTGCACAACCTCC	6	+
chr1	28864630	28864652	CAGTTCCTGCCTTTTCTCATCAG	5	+
chr1	28865384	28865410	CAACTTGTACAGTGGCTGAGAAAATAG	6	+
chr1	28865449	28865475	AGGGAGAACAAAATCTTTTAACATTTT	4	+
chr1	28865578	28865602	AATAAACTATAAACCTGGTGTTGAG	5	+
chr1	28870388	28870405	AAAAGATAGCTGGGCTGG	3	+
chr1	28871250	28871268	TTCTTCTATGCATTTCTCT	3	+
chr1	28871728	28871744	ATAATTGTAGAGCAGAT	4	+
chr1	28871797	28871812	ATTCATATAAAATCAT	3	+
chr1	28871832	28871850	TATACCTATTCTTATTTTA	3	+
chr1	28872612	28872633	CCTCACATCAGCTCTACTATCC	4	+
chr1	28872666	28872686	TTGCTTGAGGTCAGGAGGCTA	6	+
chr1	28872699	28872717	TCTATTCAGCCTCCACCTG	5	+
chr1	28975136	28975180	CACACGTAGGGCAACTCGATTGCTCTGCGTGCGGAATCGACATCA	16	+
chr1	28975194	28975231	GCATAATTTTTTGGTATTTGGGCAGCTGGTGATCGTTG	50	+
chr1	29018115	29018139	CAAATGAGGATATGGAAATTGCTTA	7	+
chr1	29019528	29019551	AGCTATTCGTCTGGGTGGGATCAT	5	+
chr1	29023508	29023564	CACCAAATTTGATCTTCTGATCAGCAGTGCAAGAGCTCCAGTGCCAGGACAGCAGAC	16	+
chr1	29037056	29037082	CACACACATTTGGCCTAATGGACACAG	6	+
chr1	29043218	29043244	TAGGAAATGTACCAGGAATGTCAATAA	6	+
chr1	29064771	29064788	TACAAAATGGATCTGTAC	4	+
chr1	29068922	29068961	CATATACTGCCATGTCAGATTCCTACTTACCCAGTTACTA	22	+
chr1	29068987	29069006	TCTTTGGGTGAAGCTGCTTG	5	+
chr1	29069027	29069073	CCATGCCCTACTTAACTTCTTATGGACAGCTGAGCAACGGAGAGCCC	24	+
chr1	29069145	29069169	TTTTAATTTCTTTCCCAGTGGGATT	7	+
chr1	29069180	29069236	CATGGGGAAATAACAGTTCTCAGGGACAGTCTACTCAGAGCTCTGGATATAGTAGCA	44	+
chr1	29069259	29069353	CTTAGGTGGAGCCATGATTGATGGACAGTCAGCTTTTGCCAATGAGACCCTCAATAAGGCTCCTGGCATGAATACTATAGACCAAGGGATGGCAG	49	+
chr1	29069431	29069456	ACTAGTAACATCGTGGCTTCCAATAG	17	+
chr1	29069687	29069704	GGTCTCCTCAGCCTGTAG	5	+
chr1	29069859	29069906	TGGGTTCGGTCATAATGGGGTGGATGGTAATGGAGTAGGACAGTCTCA	62	+
chr1	29069993	29070014	ACTGGAATCTGAAACATGGCCG	6	+
chr1	29070044	29070065	ACGATATTCACCGTTCCATTAA	8	+
chr1	29070067	29070095	TATAATATTTGGTGCAGCACAGAGCATGG	10	+
chr1	29070141	29070198	CCCCGTTTACTTACTTTTCAGTGTCAACGGCAGTGGACACTTCTGTGGCGTGGCAGAA	42	+
chr1	29070280	29070314	ATTTTTGTGAAGGACGTTCCCAATAGCCAACTGCG	27	+
chr1	29070446	29070468	ATGACTTCTCACACTATGAGAAA	6	+
chr1	29095442	29095463	AACGTCAAGGTCGTGGGAAATA	7	+
chr1	29095764	29095793	TACTATGTTTTTCGGATTTTTAAGTCCGTA	15	+
chr1	29096007	29096047	TCATTTTCTCTGACCTTTTGTTACTCAAAGTAAAGTACTAG	9	+
chr1	29096163	29096189	AAAAATACTGTAAAACGTGTCGTGAAT	8	+
chr1	29313967	29313984	TTTAGTGACTGAGGCCGA	4	+
chr1	29314086	29314098	ATAATTGGTGTGA	3	+
chr1	29314125	29314137	ACACTCCTACACA	4	+
chr1	29314386	29314398	ATCTTCATTCATT	3	+
chr1	29319884	29319903	AAGGAAGGAGAAGGACTTGA	5	+
chr1	29323734	29323753	CTAAGGGACAAGATTTGCTT	4	+
chr1	29323806	29323829	CCATTTGGGATAACGCAACCTCTA	7	+
chr1	29344736	29344763	ATATTATTTATGTCTTCAGCTTCGGCAG	6	+
chr1	29344812	29344841	TTAGGTTCTTACACCATCCAGTCTGAACTG	7	+
chr1	29344846	29344878	ACTACGACCCAGAACTCCATGGCGTGGATTATG	13	+
chr1	29344902	29344945	AATCAGACCAAGGAACTTGAAGAGAAGGTCATGGAACTGCATAA	13	+
chr1	29359612	29359639	AAGGAGTAGATATCATCCTAGGTGTCTG	8	+
chr1	29359710	29359755	ATTTCTTATAAACGTAGTAGCTTTTTCATCAAGATTCGGCCTGGAG	17	+
chr1	29362355	29362382	TACCATCGGATTCAAACTTCCCAGTTAC	12	+
chr1	29365822	29365853	TTCGATACAGTGGCCGGACTCAAGCTCAGACC	13	+
chr1	29365863	29365884	AGTGCTCTAATTGACAGGCCTG	7	+
chr1	29391567	29391576	AGTCTGTACC	4	+
chr1	29391607	29391629	CTTATCCACTCACTCACCCTTCC	5	+
chr1	29424395	29424427	ACGTCCCTATTGTCCACACTGAGACCAAGACCA	9	+
chr1	29435894	29435919	CTCAAACTATCACATCTGAGACCCCA	8	+
chr1	29438890	29438908	GTGGGATTTCAGAGACACG	6	+
chr1	29443548	29443567	TTCAACTTTTCACTCTATAG	5	+
chr1	29443660	29443683	CACTGACAGGGTCCATGGAATTCT	3	+
chr1	29443689	29443715	AAATCCTCCAAGGACTCTTGTCAGCTG	8	+
chr1	29443731	29443750	CCAGCTTAGTGGGACTTCCG	4	+
chr1	29443766	29443786	TTATCCCCTTTGGATGATGGC	4	+
chr1	29444183	29444209	AACATTTTTAGTGGTGATTTGGGGAAG	7	+
chr1	29444290	29444312	TCTGATCCTGGGCCTTTCTTTCA	4	+
chr1	29444380	29444402	AACCTGCCTGAGGACACCCTTCT	14	+
chr1	29444417	29444433	ACTTTTAGGAGCCGTTC	4	+
chr1	29444525	29444549	ATTTTGTGGTGGGTTTGGGGCTTAG	5	+
chr1	29444605	29444629	TAAGGATTTGGGGCATAGTTTTTTG	9	+
chr1	29444918	29444941	ATTTGGGGCATTTTTATTTAACAG	4	+
chr1	29445153	29445175	ATTTCGGGTGTGTGCATTTTTCT	5	+
chr1	29445279	29445296	ATTATAGGCTGTGGGCAG	4	+
chr1	29609421	29609440	CCTATCTCATCTACTTCCAG	3	+
chr1	29631912	29631935	CCGACTACATTAATGCCAACTACA	6	+
chr1	29637980	29638001	AGATGGTCTATGACTTCTGGCG	5	+
chr1	29638018	29638041	CACTGTTCCAGCATCGTCATGATC	6	+
chr1	29649935	29649952	AGGTGGAGTTTATGTCGG	3	+
chr1	29652612	29652627	GTACTGGGACTTGGCA	5	+
chr1	31837428	31837445	ATTGGACCCTTCCTATTG	3	+
chr1	32479913	32479935	AACTCATGGCCGAGAAGGACTCG	7	+
chr1	32495910	32495942	ATTCAGAAAGGAGACTCAAAAAAGGATGATGAG	7	+
chr1	32495946	32495969	AATTACTTGGATTTATTTTCTCAT	10	+
chr1	32497141	32497170	AGATTCTTGGACCACAAGGGAATACAATCA	8	+
chr1	32498834	32498870	AATATGGATCTGCATGTCTTCATTGAAGTCTTTGGAC	11	+
chr1	32498889	32498910	CTCTTATGGCCCATGCCATGGA	11	+
chr1	32502524	32502582	ATATCTGTCAGGAGCAATTTCTAGAGCTGTCCTACTTGAATGGAGTACCTGAACCCTCT	16	+
chr1	32503541	32503548	TACTGTGA	3	+
chr1	32505124	32505163	AATATTATGACTATGGACATGGGGAGGTTCAAGATTCTTA	32	+
chr1	32507656	32507674	TTGCATGGAAGTGGGGCTG	3	+
chr1	32508216	32508223	ACGTTATT	4	+
chr1	32508273	32508317	ATTTCTTGTATCTCCCAGGATTCCTGTTGCTTTACCCACAACAGA	10	+
chr1	32508337	32508363	TTTTCTTCGTGGTCCCCTTCTTCTCCC	5	+
chr1	32568222	32568231	CCTACTCATA	3	+
chr1	32620241	32620264	CAATGCTCTAAACCCTGAAGAAAT	5	+
chr1	32622468	32622492	AAATGTGGAGCTGATTAATGAAGAA	7	+
chr1	32622506	32622542	ATAGTCTTCTCATGGACTCTTATGTGAGCTCTACCAC	11	+
chr1	32622968	32623006	ATGGTGGAGATGCTCTTTTCTGATGATTCTGACCTGCAG	24	+
chr1	32623007	32623044	TTAGCAACCACACAGAAATTCCGGAAACTGCTCTCCAA	31	+
chr1	32623894	32623945	ATCAACACTCCAAGAGTGGTGGATCGGTTCGTGGAGTTTCTGAAGAGGAATG	39	+
chr1	32625009	32625050	TGCCTGGGCTCTAACGAATATTGCCTCTGGAACCTCTCAGCA	16	+
chr1	32625088	32625133	TTTATAGAGCTGCTTAATTCAGACTTTGAGGATGTTCAGGAACAGG	16	+
chr1	32626265	32626285	ATTACGTCTTGAACTGTTCCA	5	+
chr1	32627554	32627572	TACCAAGTCCACACGACTG	6	+
chr1	32627592	32627617	TCTGGGCCCTGTCAAATCTCTGCCGA	7	+
chr1	32627973	32628003	TTTGCCTGTACTGTCTCGCCTACTCTTCAGC	12	+
chr1	32628010	32628018	TCGGACTTG	3	+
chr1	32628029	32628051	CTTGCTGGGCCCTTTCTTATCTG	4	+
chr1	32628098	32628126	TCTGCCGGAGATTGGTAGAGCTGCTGATG	21	+
chr1	32628844	32628863	ATTACAAAGTGGCTTCTCCT	4	+
chr1	32628877	32628900	TGGGTAACATCGTCACTGGGGATG	6	+
chr1	32631735	32631747	CCTTCTCCACTTG	4	+
chr1	32631775	32631829	AAGGAAGCTTGCTGGACTATTTCAAATATTACTGCTGGCAACAGGGCTCAAATAC	26	+
chr1	32632795	32632802	CTGTGTTG	3	+
chr1	32632867	32632887	CCACATCAGGAGGAACCCCTG	5	+
chr1	32635491	32635546	TCTCACTGGGCTGCATCAAACCCCTATGTGACTTGCTGACTGTAATGGATTCGAAG	26	+
chr1	32635553	32635576	CAAGTGGCCCTCAATGGACTGGAG	7	+
chr1	32635618	32635638	CTCAGGGGTCAATCCTTATTG	4	+
chr1	32636352	32636404	ATCTACCAGAAGGCCTTCGACCTCATTGAGCACTACTTTGGTGTAGAAGACGA	10	+
chr1	32636415	32636422	CTGGCTCC	3	+
chr1	32636677	32636703	AACCATCTGAGGCTCACCTTTGGGTTT	13	+
chr1	32636758	32636791	CACACATGTCTTTAACCCAGGAGCCCAGGGGTAG	8	+
chr1	32636832	32636859	TTTTTATTTTTTTTCTTTTTTTCTTCAG	5	+
chr1	32636885	32636907	TTTCATTCTTCCCGGTCCTCTGC	6	+
chr1	32636919	32636945	TAACTCTTATCTTGGGTACTTGAGCAG	8	+
chr1	32636998	32637014	AAGTGTTCTTGCTCTGA	3	+
chr1	32637018	32637043	AATATTAATCTTGTACGCTTGGATTG	16	+
chr1	32637083	32637108	ATTAAGATTGCTCTTCCCAAGAGCCA	6	+
chr1	32637147	32637177	CCTGGGACTAGAGGCTGGGGAGGCTACCATG	20	+
chr1	32637264	32637282	TATACCAGTGGGAGTGCAG	3	+
chr1	32637310	32637322	CTTCCCACGTGTA	3	+
chr1	32637380	32637407	TTTACTTGAAAATTCCCCCTCGAGGTTG	18	+
chr1	32637412	32637457	AACCTCTGAGGTGGCTGTATTTTCTCCTAAGCTTGAGATAGGGGGC	23	+
chr1	32637484	32637503	AAAGTCCTTGCTCTGGTGAC	4	+
chr1	32637517	32637535	AGGAGGGTGGAGTGAGAGT	5	+
chr1	32637583	32637606	TCTTCTTCTTCCTCTTCCATAGTT	6	+
chr1	32637609	32637640	ATCATGTATATTTTACTTCTAAAGGAGAGAAT	13	+
chr1	32637706	32637757	AGGAAGAACTGTCTGTCATTTCGGTAAGTAGGATACTGTGAGGAAGACCAAA	32	+
chr1	32637763	32637786	ATATGGATGCTTCCTCGCTCAGGA	7	+
chr1	32637789	32637814	CCTGAGCTTGGTCCTTTTCCTCTCTG	5	+
chr1	32637820	32637840	ATTCTGGACCACCACCTGGGA	7	+
chr1	32637920	32637973	CCTCAGGGCCTGGTGAAGTCTGCTACTCTGTCCTTACTGCTGAACATCCTGCTT	25	+
chr1	32638001	32638028	CTTGTCAAATTCAATCTCAATGGCCATT	10	+
chr1	32638062	32638077	CTATTATCTATTATCA	4	+
chr1	32638725	32638743	TTTTTCACTTGGCCTGCTA	4	+
chr1	32638828	32638850	TCTTCCAAAGGGCAATTTAGTAG	7	+
chr1	32638862	32638883	TACATCTCAAGTAAGAGTTAAG	4	+
chr1	32638890	32638910	ATACAGGGACCAGTTTCTTAG	6	+
chr1	32638943	32638975	TTCCTCCAAAATCTACTTTGGCTTCAGCTCCGG	6	+
chr1	32638998	32639012	TTTTTGGTGATCTGG	3	+
chr1	32639887	32639909	TTTTTTGGAGCTGAACTGCACAG	7	+
chr1	32639917	32639938	CTGCTATTGTACTTAAATAAGG	5	+
chr1	32640179	32640188	TCTCCCCTAG	4	+
chr1	32640394	32640418	CAGGGCTCAGTGCGCTAAACCATGG	5	+
chr1	32640435	32640465	AACTACCCTAGAATTTAGTGAGTGTGAGACT	7	+
chr1	32640495	32640533	TAGCCATTTAGGATTGCATGTTCTGGACCAACCTTGTCC	14	+
chr1	32640599	32640623	CTGGGATCCATGTAGTGGGCACTAG	7	+
chr1	32640625	32640647	TGCTCTTTGGCCAAGGCCTTCAT	6	+
chr1	32640660	32640687	CTCTCATTATCTGTCCTCTAGCCCCACA	11	+
chr1	32640716	32640724	ACTTGAGGT	3	+
chr1	32640780	32640805	TTTGCTTCAGGTCTGGGCTATGTGCA	6	+
chr1	32640888	32640961	TATCTTAGTGGCCTGCCTAGCTGCCTCTGGGCCAGGCTGACTTCTGATGTCCACATTAGCTCGTACCTGAACCC	16	+
chr1	32640970	32640990	AATGCCAGCCCTGTTCTCCTG	4	+
chr1	32641001	32641021	ATACGCCATGGCCTGGGGGGC	4	+
chr1	32641037	32641057	CTCTCAGAGATCCTAACACTG	4	+
chr1	32641059	32641083	CTGGGAACCTCTGACTCAGAGCATG	7	+
chr1	32641738	32641759	GAGTTGGGTGTCGGCTTTTTTA	6	+
chr1	32641889	32641907	AATCTAATCCTTCTCACTG	9	+
chr1	32641938	32641985	TTTTCTAATAACAATAAACTCTATTTTCCATGTTCTCAGGGCCCCTGG	7	+
chr1	32642000	32642021	CTTGATTTCAGAGCAGACATAG	4	+
chr1	32645916	32645940	ATCTTCTCCTGACCCAGCATCGCTC	4	+
chr1	32646866	32646905	TCTGGGGCCCTTCGTGATGTCTCTGAGGAGCTGAGCCGCC	11	+
chr1	32646927	32646952	CATACTGTGTGGACAATAACCAGGGG	8	+
chr1	32647002	32647029	CAGAGAAGTCCCGGACCTATGTGGCAAG	10	+
chr1	32647031	32647051	AATGGGGAGCCTGAACCAACT	5	+
chr1	32650143	32650170	CTGATGCAGACATTGAATACTCTGAGTA	7	+
chr1	32650182	32650201	AAGCTGGCTGCTCTGTGCAA	5	+
chr1	32653567	32653578	CGGAATTCACAG	3	+
chr1	32653679	32653701	TTGAGAGCCTATGCCGTGAGCTG	7	+
chr1	32655791	32655812	AACATGGAGCTGGCTGAGAGGC	4	+
chr1	32655828	32655846	AGCAGTATGAGCTGCGCGA	3	+
chr1	32657912	32657950	CATATCGACAAAGTCTTCAAACACAAGGACCTACAACAG	20	+
chr1	32658269	32658308	GGCAGTAGAGTCCCAGAGGATGTGTGAGCTGATGAAGCAG	18	+
chr1	32658834	32658855	AGGAGTTCCAGAACACACTTTC	6	+
chr1	32660560	32660584	AAGCTGTGCCGGGCACTGCAGACAG	7	+
chr1	32660599	32660632	AACAAGAGGGTACAGGACCTGAGTGCTGGTGGCC	18	+
chr1	32660801	32660823	CCTGGTGTTGGGTCATGCTGGGA	6	+
chr1	32660899	32660934	TTCTGACCTGGCTGGCATCTGGCACTTGCAATTTTG	21	+
chr1	32660936	32660974	ATTTTGTGGGTCAGTTTTACGTACATAGGGCATTTTGCA	10	+
chr1	32660978	32660997	CCTTGCAAATGCATTTATAC	4	+
chr1	32661007	32661036	TACAGTGGGCTTGCATTGGGGATGGGGGTG	7	+
chr1	32661054	32661098	TGGCTTGTCTGTGAGCTGAAGAGTCTTGAGAGGGGCTGTCATCTG	16	+
chr1	32661125	32661142	AAGTGACTTGAGCATTTC	4	+
chr1	32661356	32661408	CCTGGAACAAGGGACCTGGAGAATGTTTTTGCGTGGGATGATGTGCTGGTCAG	21	+
chr1	32661440	32661551	TGGTAGTGCCAGGACCAGGCCAATGATGCTTCTCAGTAGCCTTATCATTCACAGGTGCCTCTCTAGCCTGCACAAATGATTGACAAGAGATCACCCAAAGGATTATTTCTGA	28	+
chr1	32661651	32661674	GGGATGCTGTAGCAGTGGTGCCTG	5	+
chr1	32661752	32661779	TTTGGTGAGATCAGGTTGTTTGTGGTAA	9	+
chr1	32661804	32661834	CTTTGCCACAAGCTTACCTGTGGGTTTCAGT	8	+
chr1	32661978	32662001	ATTCTATTTCCTGGCACCTCCCTG	7	+
chr1	32662078	32662113	CTATTGACTGGGCCCCAGAAATCCATAAAATGGCTG	9	+
chr1	32662171	32662180	CTGTGTAGAG	3	+
chr1	32662208	32662226	TTGCAAACTTGCCAGGGTA	4	+
chr1	32662251	32662313	TTTTCTGGGACAACAGAATGACTCAGACCAAGATGGATAGGATGGTTAGGGCTTTGCTTCTTG	19	+
chr1	32662438	32662464	AATCATGTGTGACTGAGACCAGAGATG	7	+
chr1	32662534	32662558	GCCTGCTATTCTCTGGTGTATCCTT	7	+
chr1	32662598	32662617	ATCTCTGCCATCTCTGGCTG	5	+
chr1	32663085	32663149	TTTTCTTCTCTTCATTGACCAAATCAACCAATCACTACAGCTGCTCTGCTTCTGCTTTCCAAAGT	12	+
chr1	32663286	32663304	CTTTTCCTCCAGGGGACCA	5	+
chr1	32663325	32663404	CGCATGGCTCTGCTAATAGTAAATTGTTTTCAGGGCCTTGTCCAGCTGAGAGCTTCATGTCCACCAGATTCTGAGAGGTG	22	+
chr1	32663438	32663493	TTTTCCATGAGGTTATCGGACCATGGGCTGAGCTCAGGCACTTTCTGTAGGAGACT	54	+
chr1	32663806	32663839	TCTCCTTTGGGTATTCACAACAGCCAGGGACTTG	8	+
chr1	32663849	32663865	TATTTTAAACCACATTA	3	+
chr1	32673361	32673379	ACCACAAAGAGCCTGACTG	4	+
chr1	32673383	32673404	AACAGTCAGGACACAAGAGTTG	5	+
chr1	32689639	32689665	TCAATGTATGGTACTCTGTGAATGGTG	8	+
chr1	32690022	32690068	CATGTCCTCACTGGCTCAGCTGACAACAGCTGTCGTCTCTGGGACTG	11	+
chr1	32691795	32691820	ACCAATTCGGCTGTCCGGACCTGCGG	10	+
chr1	32691890	32691911	CTTTTTTGACCTGCGGGATCCG	8	+
chr1	32692027	32692058	ATCCCTTGCAATGACTCTAAAATCACCAGTGC	15	+
chr1	32692061	32692099	TTTGGGGACCCCTGGGGGAGTGCATCATCGCTGGCCATG	10	+
chr1	32694157	32694177	TTATCCAGGGACATGACCATG	4	+
chr1	32694328	32694356	CTTTTTGACTCCACAACTCTTGAACATCA	15	+
chr1	32694358	32694403	AAGACTTTCCGGACAGAACGTCCTGTCAACTCAGCTGCCCTCTCCC	14	+
chr1	32694770	32694790	TAACCACAACCTCCACCAGGA	4	+
chr1	32768232	32768261	AAATTACTATTATGGACAAGGCCACCCAAT	11	+
chr1	32768299	32768318	CTCAACTATGGTCTCTACCG	5	+
chr1	32790094	32790125	GACTGTCCAGTATTCGATGGCCTGTTTGAGTT	7	+
chr1	32792584	32792603	AATTGGGCTGGGGGCCTGCA	4	+
chr1	32792624	32792646	CATCTGGCTTCTGTTACGTCAAT	5	+
chr1	32793149	32793173	GGTGCTGTACATTGACATTGATATT	6	+
chr1	32796480	32796490	CTGTGGCCCTG	3	+
chr1	32797077	32797113	CTTCCATACAATGACTACTTTGAATACTTTGGACCAG	11	+
chr1	32951175	32951182	ATTTTGTG	3	+
chr1	32957786	32957804	TACTGTAGGGACATTATTG	3	+
chr1	33058673	33058717	CTACTTTAAAATGCTTCTTTCTCAGAATTCAAAGGAGACGAGTCA	7	+
chr1	33058741	33058776	CTTTCTCCCCTGACACTTTTACAGTTATCTTGGACT	8	+
chr1	33058797	33058819	TCTCTTACTGGTCAGAATGTCAT	6	+
chr1	33058827	33058849	ATGTCGGCTGCTAGCTTCCTTCA	11	+
chr1	33058915	33058938	AAAAAGATCGCTATTTCAGTCTCT	5	+
chr1	33058951	33058968	CCAATTCTAATGGTGTAG	5	+
chr1	33059106	33059123	AATACTCAACAACCCTTG	3	+
chr1	33059281	33059314	ATGCTGAAATGGACTCTACTCCTGTTGGCTATCA	12	+
chr1	33060658	33060695	ATCTGCCTCGGATGCGATTCAAGTGCCCGTACTGCACA	8	+
chr1	33065690	33065709	TCACCAGGCATGTAAACTCA	3	+
chr1	33066074	33066096	TATCTCTCTCTTTCTATGGTCGG	14	+
chr1	33066144	33066156	TATAACTTGCATG	4	+
chr1	33066164	33066185	AACAGGCCATTGTATCCATTCT	5	+
chr1	33066235	33066252	CTTGAGTTGGCTTGATGG	4	+
chr1	33066319	33066333	TAATATTGGAGGATC	4	+
chr1	33066532	33066555	AAACAACCTGTCATTACTCTGATA	5	+
chr1	33066761	33066784	TCAATATGGTTGTCCATCTCTCTA	7	+
chr1	33067218	33067247	AAATTAAGGTCAGAAAGTCTGAGAGAGAAA	8	+
chr1	33067636	33067655	CTTCTCCCCTTTGGGCTGGG	3	+
chr1	33068679	33068698	ACTGGATGATGTGCATTGAG	3	+
chr1	33068706	33068726	TTCTCCCAACATGGCTGTTCC	5	+
chr1	33069136	33069163	ATTTTTTAGTTGTTGGAGCCAGTAGGAA	7	+
chr1	33069517	33069534	TATATATCTAAGACGTTA	3	+
chr1	33069705	33069727	CTCTTGCAGGAATGCCATTTATC	4	+
chr1	33069769	33069792	TCTGGGTATAGGATGAAGCATTAC	8	+
chr1	33070029	33070057	ACAACTTCCTGAATTCCCTTTGAGCCTTG	13	+
chr1	33070780	33070798	TTAACTGGGAAGGGTGATA	3	+
chr1	33070949	33070971	TATATATGAAATAGGACAGTTAT	5	+
chr1	33117547	33117568	ATCAACGAGGAATACAAAATAT	3	+
chr1	33117592	33117609	TATGATTTGGTGATGACC	3	+
chr1	33123108	33123134	CCAGTGTGCAGCTCCCTAATGATGATG	8	+
chr1	33134670	33134698	TTTCCTGGCATCTACTCCATGAGTCTCTG	6	+
chr1	33134899	33134924	AACTGCCTTTCTTTCAATCCTTATAG	16	+
chr1	33138392	33138416	TTTATTCATGGTGGTCATACTGCCA	7	+
chr1	33145301	33145321	TCCTAGATATGTCTTTACTTG	4	+
chr1	33145385	33145408	ACAGACTTTATTCAGCTATCCCTC	6	+
chr1	33145502	33145520	TTAACGTTGAAATTTTCTT	3	+
chr1	33145710	33145730	TTTTATTCAGGAAATAGGGGG	5	+
chr1	33146402	33146422	AAGAACTTTACTCCTTCCCAG	4	+
chr1	33146511	33146533	AACTACATGGACTTCCAAGAGTG	4	+
chr1	33146627	33146652	TTTTTCACTGGGGCCTTTACTTAGGT	15	+
chr1	33146755	33146791	ACTGAGTAGATCATTCTGACCCAGAACTACTTTCATG	10	+
chr1	33146964	33146992	TATTCATTTAAATTCTAACACTCGTGGCA	14	+
chr1	33147041	33147056	TTGACCCCACATGTGC	3	+
chr1	33147098	33147118	TACATTCTTTAAAATACTCCC	3	+
chr1	33147346	33147369	TCTGGCACTCTTGTCTGGTTGGAA	3	+
chr1	33147505	33147528	GTTTAGTTACTGCAGGCTTTGTTG	7	+
chr1	33147550	33147570	ATTTATGGATGATCAGGGATG	6	+
chr1	33147806	33147824	TATAATTTCTCAAACATTA	3	+
chr1	33148451	33148464	ACACGGACTTTCTT	6	+
chr1	33150236	33150254	GAGGGTGATTGGGACTTTT	3	+
chr1	33151185	33151210	ATACTCTGGCTGAATCTCAGCTTTCA	8	+
chr1	33151280	33151306	ATCTGCATACTGCTGTCCTGATTGCTC	7	+
chr1	33151640	33151656	TCACATAGGACTCATTT	4	+
chr1	33233409	33233429	ACAAACATCTAAGTGTAGGGC	4	+
chr1	33233677	33233702	AACAAGGGTGGCTGGGACCATGGAGA	6	+
chr1	33234307	33234315	TCCTACGTG	3	+
chr1	33235342	33235368	CGGAGCACTGTGCTGGGACTCCCGCAG	7	+
chr1	33239907	33239926	ACAGAGGGGATGTGGTGAGA	4	+
chr1	33290979	33290997	TTTCCATTTGGTCTCGTGG	3	+
chr1	33291852	33291870	TAAATTACACAGAGGAAGA	5	+
chr1	33291967	33291987	AATTCTACTTGATACTCCCCG	6	+
chr1	33291992	33292034	AAAAATTCATCGTACAGCCTGGGACCAGTAGCTGAGACTCCTG	9	+
chr1	33292060	33292104	TACATCAAGTGGTCATGGACCAGCTCATACTAAACCATTAAACAG	16	+
chr1	33292137	33292167	TAACTGTTGCACCATTTAATCCAACAGTTTG	9	+
chr1	33292324	33292371	TGGGCCCCAGCTCTCTTCTTCAAACAATAACTTTCAACAGACTGTCTC	16	+
chr1	33292397	33292421	AACCCTACGTCTGTATTCTCTCGGA	7	+
chr1	33293601	33293626	TTCTTAACAAGGATTCTGGGAAGATG	12	+
chr1	33293655	33293678	TCATTCCTGTTCTACAAACTAAGA	4	+
chr1	33295582	33295593	TTTCACAGTCAA	3	+
chr1	33295614	33295642	CTTTATCTCAGGAGTGTCATTGCTCATAT	8	+
chr1	33318744	33318764	GCATCCTTCGGACCTCACCAC	5	+
chr1	33321558	33321586	ATACAGTCTGACTCAGTGGGTTGACAGGA	7	+
chr1	33321663	33321687	AAGGTCCCTATCCAGGGTCCTGCTT	5	+
chr1	33321757	33321783	TTTATTTAAAAAACTCGTCACCTTTTG	8	+
chr1	33321790	33321814	CCCATTGCCGACTTGAATTTTTTTG	6	+
chr1	33321859	33321878	CAAGCGTTCGGTTGGTATAG	5	+
chr1	33321894	33321921	TTAATTTAAATTGAAGGTAGCTGCCTCC	8	+
chr1	33322149	33322198	TATTTTAAAGTTGGCAATCCAGGACATTATAAGTAGGATGGAGCAGGAGA	19	+
chr1	33322343	33322363	CTTATACATCTTACTTTGACA	5	+
chr1	33322374	33322389	AATACCTTGTGGTCTT	4	+
chr1	33322502	33322529	ACGTGGATATACCTCTTCAGGATGGCCT	7	+
chr1	33322686	33322707	CACTCTTTTTTCTCCATATTAG	6	+
chr1	33322838	33322850	ATCTTAAGGTTTG	4	+
chr1	33323338	33323360	ATTTCATCAATCCCATCTTTCTG	10	+
chr1	33323596	33323622	CATTTACTACATCGGTCACTTCTCCAG	7	+
chr1	33323663	33323682	ATCCACCTTTGGGACCATAG	3	+
chr1	33323802	33323821	TCTAAGACTCGTGCCCTCCT	3	+
chr1	33323859	33323881	CACTGCCTTTGCCAAATCAAATG	4	+
chr1	33323965	33323983	ATTAAATCTGTTGGACTGG	4	+
chr1	33324214	33324239	CATTTAACTGCTTTCTTCATCCATGA	7	+
chr1	33324298	33324322	TTTACTTACAAGTAAGGAGCCTGAA	7	+
chr1	33324339	33324359	AATGCAGGCCCTGATTTACTG	5	+
chr1	33956671	33956688	ACCAGAGTTTTGGGGTCT	3	+
chr1	33957183	33957201	AAGGGGGCTGGGATCCTGA	3	+
chr1	33957216	33957239	ACTGTAACGGTGCTGGCCTGGTCA	6	+
chr1	33958793	33958813	TGCACTGGGGCTATGAGGAGA	4	+
chr1	33958917	33958936	TGCTCTGGGCTTCCTGCGGA	5	+
chr1	33958959	33958976	ATTCAAAAACCTCCTTCG	3	+
chr1	33959023	33959065	TTCTATGAGGAACTGGACTCGCTGATGAGGGCTCGGGCTGCAG	11	+
chr1	33959121	33959142	TAGTGCTGAGACTGATGCCCAG	6	+
chr1	33959152	33959167	GGTGAAGTGGCCAATG	4	+
chr1	33959824	33959856	AAATGAGGCATGAGGATGAAGACCAGATTTCAG	9	+
chr1	33959859	33959878	CAGGACATTTTTGAGGGTTT	8	+
chr1	33960110	33960131	CTCCCACTTCATTGCCCATCAG	5	+
chr1	33960194	33960215	CTCTAACCTCAATACCCATCAG	5	+
chr1	33960274	33960286	ACCATTCTAATCT	4	+
chr1	33960510	33960536	ATCAGTAAGGACTTGAATTCTCCTGGA	7	+
chr1	33960590	33960626	AAGCTTCTCTAAGAGCTCTGCCCTCATTAGTCACCAA	9	+
chr1	33960736	33960764	ATAAATGTGTGGACTGTGGGAAGTGCTTC	6	+
chr1	33960941	33960962	CTCCAGTCTTATTATTCACCAG	4	+
chr1	33961153	33961174	TTCCAATTTTTAAGCTTGGTGT	5	+
chr1	33961221	33961248	AATTACAAATACTAAGGATCCAGATTTG	18	+
chr1	33961298	33961331	AATCCTGACTGTCCTTGTATTTGCTATCATGTAA	9	+
chr1	33961350	33961370	AGCCAAACTGGCAACTTACGA	6	+
chr1	33961402	33961421	GATTCCAAACTCTCACTGTG	5	+
chr1	33961580	33961601	ACATCATTACAAAATCATCAAT	4	+
chr1	33961680	33961701	TTAATCTTCACAACGGCCCCAG	4	+
chr1	33961739	33961763	TTGGGAAATTAAGTAACTCGCACTG	4	+
chr1	33961853	33961890	TCATGTTAGGTAACTTAGGGGCCAGAATCTCCATGCAC	14	+
chr1	33961960	33961990	AATCCCTAAGGATTAAAGGACTTGGGATATC	10	+
chr1	33961994	33962016	AATTGGTGAAGTGATTTGAGCAA	4	+
chr1	33962055	33962115	TCTTCGCAATAATATGGGTGAGAGATATAGGTGGGTTGAGATTGGGAAAAATATGCGGCCT	14	+
chr1	33962138	33962165	ATACTGCTTTGGCTAAGGAAATGGGATG	9	+
chr1	33962268	33962284	TCTGGCTTTTCCTTTTG	3	+
chr1	33962466	33962485	CTCACCTCCCACATGGACAG	4	+
chr1	33962662	33962690	CTTGGTTCATGGGCTGGGGAAGTACCTAT	8	+
chr1	33962725	33962744	AACTTTTATTAACATGTGAG	5	+
chr1	33963821	33963830	CTCTGTGTGG	3	+
chr1	33966018	33966029	TGTTTGGTTCCC	3	+
chr1	33966135	33966160	ATGCTATAGTCGACTAGGGAGTCACA	7	+
chr1	33966464	33966486	AATCTCGAGTCACTGGGGCTCAG	9	+
chr1	33966730	33966749	AGGAAAGGGCTTGTTCATGA	5	+
chr1	33966865	33966889	TAAACCCGGTTGGTGTGTCCTGGAG	4	+
chr1	33966900	33966930	GTCATCTCCAGGGACCTTTCTCGACCAACTA	12	+
chr1	33966959	33966981	ATTTTAATTCCCTCTTAGGGACT	10	+
chr1	33967793	33967813	ATTCCTCTCATTTGCTTCCTG	3	+
chr1	33968129	33968148	TTACCCCTATGCTGATCTTG	3	+
chr1	33968380	33968406	ACGGACTAATACAGCTCTGTTATCATT	5	+
chr1	33968456	33968472	TTTTCTTGTAGGGGTCA	5	+
chr1	33971236	33971255	AAAATATTATTACGAACTCA	3	+
chr1	33971418	33971436	TCAAATTCTCCTCTGTGAG	4	+
chr1	35563008	35563019	TTTCCTGTGCTG	3	+
chr1	35563087	35563105	CTCCATACCATGCATCACT	5	+
chr1	35569940	35569955	ACACTACCTCTTGCAA	3	+
chr1	35570224	35570246	TTTCACTCTGCTAACAACTTCAT	4	+
chr1	35570263	35570288	AACTGTGGCACTTACTGTTACACCAG	7	+
chr1	35570317	35570341	GAAGGACAGTCTCATTACTTTAATA	6	+
chr1	35575902	35575926	CCAAACCACTTATATCTGTTCCTTG	5	+
chr1	35575961	35575980	ACTACGAGTGATTTGGGGAA	7	+
chr1	35577449	35577464	CAATATAGTGTCATTG	3	+
chr1	35578886	35578905	AAAATATTTTAGCTGTGGAA	5	+
chr1	35578918	35578939	CAACCCACGGAACTTCTAATTG	8	+
chr1	35579052	35579060	TCTATTCAT	3	+
chr1	35579230	35579261	AAACATTTCGACTTATGAATTCACAAGTTGAC	8	+
chr1	35579290	35579331	ATATTATCGAAATAATAAAGACTGAAATGTTGCAGGATATTG	20	+
chr1	35579340	35579371	ATCAATGACTCCTCAGCATTTTCAATCATATG	9	+
chr1	35579390	35579399	TGCCATGAAA	3	+
chr1	35579446	35579458	CTATCTTAATTAA	3	+
chr1	35579474	35579569	TTTTGTTGATACTGAGGAGATGACTGGGACCCACTTACATAGGACTATCAAAACTTATCTGCAGCAAATTGGAGTTGATATGGATAAAATACATGG	49	+
chr1	35579869	35579888	ATCGTACATTACTATCTGTG	5	+
chr1	35579942	35579961	TTCAAATACAAGTTTCGCCG	5	+
chr1	35580018	35580029	AAATTCCTGTAT	3	+
chr1	35580094	35580115	CTTTGTCTTCAAAAATAGAAGC	5	+
chr1	35580148	35580190	ACGTATACTTTAAAACAATCTGGGATGGAACAGAGGAAATATG	38	+
chr1	35580478	35580521	TTTATAAACTTGATGAGGACATTATCCCAGAACTTAGATTTTAT	11	+
chr1	35580524	35580551	ACATTATGCAAAGCTTAACTTTGTCATA	7	+
chr1	35580563	35580658	CATAAACTTCGTCAGTCTCGGCTGTTTGTTTATTCAGCATGGTCTTCACAGTAATATTCCTTGTCTCTCAAAGCTATTATATATTGCTTTGTCTTG	28	+
chr1	35580684	35580741	AACTCATTTTCTACCCTGCCTCGTCTTAAGACATATTTATGTAATACCATGGGACAAG	32	+
chr1	35580765	35580786	ATGGCTGTTGAGCAGGAGTTGG	4	+
chr1	35581110	35581125	AGATTGTCCCATGTCG	5	+
chr1	35824744	35824762	GTTTCTTCAATTCATACTG	4	+
chr1	35828033	35828054	ATGTTGCTGTTGTTGGAATAGA	3	+
chr1	35831657	35831680	ATTGGTTGTTTCTGGAGTTTTCTG	3	+
chr1	35831736	35831755	AATGTCATGATTAGTCGATG	5	+
chr1	35847203	35847221	CTTCTCTAAGTTTCGTTCT	5	+
chr1	35847267	35847296	TGTTACAGTGGGTCGGGACAATGCCACATG	9	+
chr1	35853061	35853092	ATGTTTCAGTTCTGTGGCAAGAATTGTTCTGA	9	+
chr1	35853161	35853185	AGACTGTTCGGTTCTCAGGTGCTGA	6	+
chr1	35854522	35854559	CTTTATAAACATGACTTGGCAAAACGCTGGGGAAATCA	6	+
chr1	35854624	35854645	AAAGTGGAAGAGTTCTGTTGTG	5	+
chr1	35862221	35862242	CTTCACCTTTATACTCAATATG	5	+
chr1	35864027	35864055	TGAACACGAACTCTTTCTAGACACCAAGA	9	+
chr1	35864489	35864515	ATCTTGAATCAGAGGCAGTATCTACTC	4	+
chr1	35864596	35864618	TTCTCAAAAGGGGAAACTGAACA	5	+
chr1	35865092	35865112	ACCCACTTAATAAAGGACAGG	4	+
chr1	35870636	35870667	TCTATAGTGGCTGTGGAGCCCAGGAGTCTTAT	8	+
chr1	35870720	35870728	TATGGGGTA	4	+
chr1	35870730	35870765	ATGCTTGGAAGAACTGGGTTCAGTGGAAAAATGCCA	8	+
chr1	35870990	35871015	ATCTAGCCCACGTTCTGACCCCTTAG	5	+
chr1	35871020	35871060	TACTCAAGACCATGCACTCTCTCAAGAATCCTCAGAGCCAG	10	+
chr1	35873659	35873692	TTGAGTTTGGGCTTATGCCAGTTTATCCAAGAGG	8	+
chr1	35873730	35873748	TATCTTATACTTGTGCCTT	4	+
chr1	35879637	35879678	AACTTACCAAACTCTTGAAAATATGGGAACCTACAATACTTC	13	+
chr1	35881207	35881219	AAGCTTTCCTTTG	4	+
chr1	35885201	35885222	ATTCTCATGGTGAGGGAGGTAC	6	+
chr1	35885357	35885382	TATAAGTCTAAGTCCTCTTGACTTGA	4	+
chr1	35885513	35885533	ACTAATTTCTCCGAGTGGTGC	8	+
chr1	35885599	35885618	CTTTACCATAGTAACCTTAG	4	+
chr1	35885653	35885669	CTGCAATAGGCTACTTT	4	+
chr1	35885721	35885752	ACATCAAATGAGGACTGTGGGACCCAGATTTG	9	+
chr1	35886283	35886304	TCTCTTTTCTTACTCTGGCAAA	7	+
chr1	35886643	35886653	AACTTCTTCAG	3	+
chr1	35886863	35886887	CCTGTAACAAATCTCATTTTTGTTA	4	+
chr1	36028036	36028055	TGCGGATCCTGGGTGCCTGG	4	+
chr1	36306904	36306923	TCGGGTGCAGACTTCCCGGC	3	+
chr1	36307285	36307304	AATAACTTATATTGTGGTGC	3	+
chr1	36315828	36315850	ACTTTTACCTCTGTAGTCATGCA	4	+
chr1	36316516	36316540	AACTCCAGCTACTGACTTACCAGCT	4	+
chr1	36316612	36316640	CATTTAGGGCAAGGTATCATCTGGTGGAT	6	+
chr1	36319197	36319215	TTTTGCCTGAGAGTCTCAG	4	+
chr1	36319338	36319359	TGAATCTATACTTTGCAGCACT	5	+
chr1	36319414	36319464	ATTATCTTTTCTGATGCACTGGACTGAATTTTTACCTCAATGTGCAAAGGC	15	+
chr1	36319467	36319498	ATCAGCCTGAACTTTCTAAAGGACTTTACAAG	16	+
chr1	36319575	36319598	TTTTTCTGTAGTCATTGAGTGGGG	5	+
chr1	36319653	36319687	TATTTAATTGTGTGGGTCCATAGACTTTTTAATGA	12	+
chr1	36319697	36319721	ACTTTGCCACTGTAAATGCCTTTAA	5	+
chr1	36319761	36319796	TTTTACTACTTTATCTTATTGATCTCTGCAGACTTG	9	+
chr1	36319837	36319857	TTTGGCTGCAGATTCAAATAG	4	+
chr1	36319878	36319897	ACTTTTGTGAATGTGTGACA	5	+
chr1	36320173	36320206	CTATTTCTTATATATCATAATCTGGCAATTTCTG	7	+
chr1	36320399	36320443	AAAATTTCTTTTCCTGGGAATCAAGGTAACTCACACGACTACTTG	7	+
chr1	36320545	36320566	ATAGATTCTGGATTCCACTCAC	6	+
chr1	36320750	36320774	ATTCTCTATCCAGGACATCAGGAGT	5	+
chr1	36321114	36321131	ATCGAGGCCTGTTGCTCA	4	+
chr1	36321142	36321160	TGCAGACGTCCTTAATCCC	3	+
chr1	36321289	36321311	ATAATACAAATCAGGACATGTTG	5	+
chr1	36321435	36321461	AAGGAGGACTTGCTGGAATCCAAGATG	6	+
chr1	36321467	36321488	AACTCTTGGTGACTGGCTGGCT	9	+
chr1	36321516	36321534	AGTGCCTCGGGCTTGCTTA	4	+
chr1	36321670	36321685	ACCTCAGTCAGTCCTG	3	+
chr1	36321799	36321820	TTTGGAAGAGCTGGGATTATTG	3	+
chr1	36321822	36321839	CAAAAACTTGCTGAGGGG	5	+
chr1	36322022	36322040	AGGCTGTTTGGTTTGGTTT	3	+
chr1	36322094	36322114	ATTTAAATGTAGCAACGCTAA	5	+
chr1	36322288	36322303	CTGGGTCTGGTGGTGG	3	+
chr1	36322511	36322549	TTGAATCCTGAATGGTTTATAAAGTGAACTAGCTGGCTT	9	+
chr1	36323079	36323098	TTTATTAAATTTGGACTGGA	5	+
chr1	36323112	36323139	CAATACGAGGTACTTTCTAAACTATTAA	6	+
chr1	36358778	36358797	CTGGCGAATGCTGCATGAGG	3	+
chr1	36359685	36359697	TGTGAGGTGCTGG	3	+
chr1	36367589	36367609	AATTTGGGATCAAAGTGAAGG	4	+
chr1	36367883	36367902	GTCTGGGCCATCGCCTGCTT	4	+
chr1	36380989	36381002	CTACTGTGCGGGTA	3	+
chr1	36381087	36381112	AAGCCTACCCGCATCATCTTCTACCG	5	+
chr1	36383216	36383236	CCATTCGTGATGCCTGCATCA	6	+
chr1	36383993	36384013	ACTTCTATCTGTGCAGCCACG	3	+
chr1	36384717	36384747	AGCTCCAGATCCTGACGTACCAGCTGTGCCA	6	+
chr1	36385170	36385202	GTTCACCAGGATACTCTGCGCACCATGTACTTC	7	+
chr1	36385215	36385237	AACGCTGTTACCTCACTGGATAG	3	+
chr1	36385550	36385575	TGGTAAGGTCAACTCTGTAGCCCTGC	5	+
chr1	36385671	36385690	CTTAATCAGAAAAGGACTAG	4	+
chr1	36385725	36385745	ATCAATATTTTAGGATACTAG	5	+
chr1	36386140	36386161	ACTTCCTCATTCATTGAGCTTT	4	+
chr1	36386221	36386240	ACAAGTCTCGGAGCTGCTGA	6	+
chr1	36386786	36386805	TGGACAGGCTGGGGAATTTT	4	+
chr1	36386913	36386936	ACATGGGGTTTGGCTGTCTTGCAG	12	+
chr1	36387058	36387100	ACTTCAGTGTGGAATTTCCTCTTTGAGGAGCCTGGGCTTGGAT	12	+
chr1	36387196	36387223	AGTTAGAACTACCATTTCCTCCCCTTAG	6	+
chr1	36387624	36387645	CATTTTGGGGCTAGGATCAGGG	4	+
chr1	36387784	36387798	CTGGGGCTTGAAATG	4	+
chr1	36388281	36388309	TTAGCTGGCAGGGTCAGGCTTAGCTCCTT	6	+
chr1	36388839	36388855	CTTCTCTGTGGCCTCCT	3	+
chr1	36388948	36388963	ATTAGCTGGCCCATAG	4	+
chr1	36388965	36389047	ATATCTGTAAGGCTGGTGGGACAGTTTTGGACCTGGAATCATGTGTAACTAACAAGGTTGGACGTTTCTTCCCCATCAGGGTA	26	+
chr1	36389085	36389117	AAACTACATTGGGGGACGTTATTTTTATTTATA	8	+
chr1	36389223	36389248	CAGATTGGGAAGGAGGTATTTTCTGG	7	+
chr1	36389260	36389290	CTCCGACTTAATAGGACTTGCCTTCTCCCTG	16	+
chr1	36389317	36389360	TCTCCCTTACTCTACTCATACTGACTTAGAGCCTCTGGCTGCTG	9	+
chr1	36389502	36389527	TGAGTCCCTTGGTGTAGTAGCAATAA	10	+
chr1	36389596	36389635	CCATGTGGTGGGCATGTGTGACTACTCTGGTTTTCACTTT	24	+
chr1	36389644	36389680	AACTTTTTATCCCTCTCAAGTCCAGCATGGATGGGGA	11	+
chr1	36389685	36389718	TCTCTGGATCCCCACAGCTGTGTACTTGTTTGCA	14	+
chr1	36389953	36389974	ATTACATCTCTAATAGATTTTA	5	+
chr1	36390764	36390783	TTAACAACATGAACTGCTGC	4	+
chr1	36390813	36390840	TTTTACCTTTCTACTCCCCATCTTTTGG	4	+
chr1	36390849	36390869	TAACTCTATGACTTACTTACG	6	+
chr1	36390924	36390943	CTAAAACTAGGACTTTCAAG	6	+
chr1	36391213	36391234	ATGAGTATGGGCTGGGTGGGCA	8	+
chr1	36391311	36391321	CATTATCATTG	3	+
chr1	36391406	36391424	CATTCTTCCTGGTACTGCT	6	+
chr1	36391563	36391595	ATTGGCCTGTGGCTATCATCTGGCAGACTCCCT	9	+
chr1	36391664	36391691	AGAGCAGATTGGACATGGAGCAGATTTT	6	+
chr1	36391861	36391872	TTAAAAAGACTG	3	+
chr1	36391929	36391956	CACCTCTGGGCATTCCTTTTCATTACTG	6	+
chr1	36391992	36392019	AAATATGCTGGAGCACATTCTGGACTAG	5	+
chr1	36392250	36392275	ACATTTATTCCTCTGATGATAGGCTG	7	+
chr1	36392364	36392378	TGGATTTGCTGGGGA	4	+
chr1	36392503	36392525	CATCTTCACCACCATCCTCTTGG	4	+
chr1	36392573	36392602	TATAATAATATTGAGGGACCTTTCTAGGGA	11	+
chr1	36392659	36392682	ACAGTGGGAACTTTTAGCCAGGTT	5	+
chr1	36392698	36392723	TGGGCTATTAATGAGAGTGAGCTGCA	10	+
chr1	36393051	36393090	CTACTGTAATTCTGGGAAGGAAATGCTGACAGAACCGTGT	7	+
chr1	36393164	36393181	ACGGCCTCATGGCTTTGC	4	+
chr1	36393192	36393212	TCATCTCACTCCTGTCATTGG	5	+
chr1	36393249	36393272	ATTAATGAATTATCCTTTGAGTCG	7	+
chr1	36393491	36393519	GTAACTTACTTTCTACCTTGTAGAAACTG	21	+
chr1	36393581	36393598	AGAGGATTGTACTCAGTT	5	+
chr1	36393761	36393781	CCACTCTGTCTTTCCTGCATG	5	+
chr1	36394505	36394525	TATTTCTTTCTTCTCAGAACA	5	+
chr1	36394750	36394772	TTATCCAAATATAGGGTGTACAT	4	+
chr1	36394929	36394978	ATTGACATTTACTGAGATGGATTGAATCAGAGGGTGTAAATTCTGCTCCA	8	+
chr1	36395136	36395153	TATTTACCCTGTCAGATG	3	+
chr1	36395399	36395418	TATTCACTAACATTTGGGGA	6	+
chr1	36470016	36470061	GATGAGCAACCAAGACCTCTGACTGATTCTCATCGGGTAAAATTCA	9	+
chr1	36479276	36479307	CAATTTAAAGTTCGGGATGAAATGGCTCATGT	9	+
chr1	36499846	36499875	AAAACATCTCCTCAAACTCTGTCAAACTTG	6	+
chr1	36499892	36499917	TTAAACTCGGAGGGATCAATAATATT	5	+
chr1	36505488	36505503	TCCGGGAACTTCTTAT	3	+
chr1	36509118	36509138	ATTTTTACCTCTGTAGCCATG	4	+
chr1	36520608	36520640	AACTTCAGCTGCTAACTTACCAGCTCTGCCACA	6	+
chr1	36521257	36521276	TCAGGACAAAGCAATGGGCG	4	+
chr1	36521351	36521377	TCCAAGTATATTCTCTGAGAGGAAGTA	6	+
chr1	36523988	36524014	TTGGATTCAGGGGAGCTTTGCACTTTG	7	+
chr1	36524249	36524261	TTTTGTCCCTCTG	3	+
chr1	36526044	36526071	ACCGTTTGTGACTCAAGGAACTTGATGG	6	+
chr1	36526093	36526119	AATTTGCCAAGGGCAGTGATTTTTATG	5	+
chr1	36526424	36526438	TTTTCATTCTTTTTG	3	+
[truncated: 161,400 more rows]
