# Supplementary material for: Advancing the functional utility of PAR-CLIP by quantifying background binding to mRNAs and lncRNAs
Source: Genome Biol. 2014 Jan 7;15(1):R2. doi: 10.1186/gb-2014-15-1-r2 (PMC4053780; doi:10.1186/gb-2014-15-1-r2)
Supplement: Additional file 38 — Is a table of re-analyzed PARalyzer output for groups indicating all sites utilized by PARalyzer for the FMR.iso1 library from [34]. [file gb-2014-15-1-r2-S38.gz › FMR1.iso1.groups.csv]

chr1	565279	565307	CCAATACCACCAATCAATACTCATCATTA	2	+
chr1	566763	566789	CTCTTACCCCCCTCTCTCCTACTCCTG	4	+
chr1	566806	566832	TGGAGGCCGGCGCAGGAACAGGTTGAA	2	+
chr1	567184	567213	ATATTCTCATCCTACCAGGCTTCGGAATAA	2	+
chr1	568231	568256	TCCTTATCTGCTTCCTAGTCCTGTAC	1	+
chr1	569050	569072	AACTATAACAAACCCTGAGAACC	3	+
chr1	599477	599492	CACTTGGTATCGTCTG	1	+
chr1	778640	778657	TGATCCGAAGTGTTTAGG	1	+
chr1	778840	778856	CCGCCTTCTCTCATCTG	3	+
chr1	778978	779000	TTACCTACTCACTCGAATCACTA	1	+
chr1	779282	779298	AACACATGAACCCTATG	1	+
chr1	779423	779452	ATGGGACTAGATTTGTAGACAGGGCCTTTA	2	+
chr1	779765	779782	ATTCTTAAACTGGTTCAG	1	+
chr1	779927	779954	AAATCTACATGGGATGTTTCAAAAATAG	1	+
chr1	780932	780951	ATCAAATTGCCTACAAGGTG	1	+
chr1	783035	783056	TTCCATCATTATCTTCTATGGA	2	+
chr1	783075	783109	TGTGGACCTTAAAATCCTACCGTTGAGTGCCTGCC	2	+
chr1	783188	783213	TAGGTGGAGACATTGGGGCTCAGGTG	1	+
chr1	785121	785137	AAGGGCTGATTTCACTC	1	+
chr1	785783	785808	TCATCCCCCTCTGCATTCACGTCAAG	1	+
chr1	788828	788847	ACTGATGAACCCTGACCCTG	1	+
chr1	789273	789297	ATGAACCCTGACCCATTAGGCTTTG	1	+
chr1	789324	789358	TTACTACATGTGTGTAATCCTAGGGTGCAGGACAC	3	+
chr1	789655	789679	TTAAACAGTGGGATATCTTGTGCAG	1	+
chr1	789987	790014	TTTCCTTTCCTCTTCCATGCACTTCAGT	2	+
chr1	790031	790047	ACCACGGAATTCCACAG	1	+
chr1	790072	790101	ATGGCACACTCTCCTTTCTCAGCATTCTTG	4	+
chr1	790165	790203	AATATTTTGTAATACCCATCTCCGACATTAGGTAGGCAA	3	+
chr1	790215	790241	ACACCGAGGTCTTCTGAGTCATATTTA	1	+
chr1	790590	790611	CGTATGTGTGCATGTGTGTACC	1	+
chr1	790652	790684	ATGCATGTTGATGTACGGGTGTATCTGTGTATT	3	+
chr1	790735	790758	TTTAATGCGAACACGTGTCATGTG	2	+
chr1	790785	790807	TGTACTGTGTGCAACAGTGTGTG	2	+
chr1	790889	790909	TATTTAAGCATGTTTGCACGT	1	+
chr1	791031	791055	AAGGCTGGAGTGCCTGGGATTCACG	1	+
chr1	791307	791328	TAAATACTATGGGCCACAGACG	1	+
chr1	791376	791396	AAATACTTTTCTCACTCTAAA	1	+
chr1	791673	791696	CTGTGTTGTCATTTGCAAGTTCTT	1	+
chr1	792009	792031	CAGTCATGCCCTTGAGCCTCTAA	1	+
chr1	792174	792199	TCAGGTGGGACCGGCAGGCCAGCATG	1	+
chr1	793515	793541	CTTTTTTTAAAACAGCCTCCATAATCA	1	+
chr1	794443	794474	AATAAGAAGAGGTCGGTTAAGCTCTCTATTAA	2	+
chr1	809674	809689	ATGCCACGGCTGAGGA	1	+
chr1	840707	840725	AGGCGTTGGACCCCCTCGC	1	+
chr1	840954	840973	TCCAGAACAGGGAATCCACA	1	+
chr1	843860	843886	ATACTGAAGGTGAAGAGGGAAAGGAGG	1	+
chr1	844797	844813	CAGGCCCCCGGGCGCAT	1	+
chr1	849129	849148	CTGAGACCCGGGCCACCTGA	1	+
chr1	849444	849460	CTCCGCCCCTGTCCTGG	1	+
chr1	852180	852200	AGCGGCTGCAGTCCTTTATTG	1	+
chr1	854113	854132	TCACAGGGGACCTCTGTGGC	1	+
chr1	856363	856387	TACCACATCTGGGCTCAATAAATGG	1	+
chr1	856444	856460	CTGGGCAGGCACTCCCG	1	+
chr1	859289	859307	GTGGCGGCGGCGTCGGCGG	1	+
chr1	859544	859565	GCCCTGGAACTGCGGCGCTCGG	1	+
chr1	859568	859590	AGTCGATCCGGGATCGATAGCAG	1	+
chr1	859766	859797	TTGCTGCCGCCGGCGGAGAGCGGGGCTGCGGA	2	+
chr1	859999	860018	TGGCCCCGCCGCTCCGCCCC	1	+
chr1	860091	860109	CGCTTCTCGGCCACCGCGG	1	+
chr1	860133	860159	CTGCTGGACAACGGCGAGCCGTGCATC	3	+
chr1	860191	860217	TCTACGTGCGCAAACTCTGCCAGGGCA	1	+
chr1	860296	860319	CCAAGGACTGGAAGCGCAGCATCC	1	+
chr1	861280	861298	TCTGCCTCGGCTCTGCTCG	1	+
chr1	861316	861341	ACGCTTATGTCCAAGGGGATCCTGCA	3	+
chr1	861350	861382	CTCCGATCTGCGACTGCCCGGGCTGCCGAATAT	4	+
chr1	861455	861480	GTTTTCAGGGTTTTCAGGATCGAGAG	1	+
chr1	863301	863324	TGTGTCCCCACGCCCGACTCTGCG	1	+
chr1	865562	865578	ACAGTCGCCCTGCCTGC	1	+
chr1	865595	865619	AAGGAGCGAACTCCCAGCTTCTCTG	2	+
chr1	865657	865676	TGGGCGGCGGCCAGGCTTGA	1	+
chr1	865679	865704	CAGGAGGATGGTCCGCACATCCGTAT	1	+
chr1	865973	865990	CACCTTCCTGGGCCGACG	1	+
chr1	866436	866469	ACGTGAACATCTCTTTCCGAGAGGCGTCCTGCAG	2	+
chr1	866577	866598	ATGCTGTGATGCTGGCTGAGTG	3	+
chr1	871213	871239	CCCGAGCATCAGAGCCGCTGTGAATTC	4	+
chr1	872408	872427	AGGACGTGTTCGTGCACTTC	1	+
chr1	873822	873848	GTGCTAGCTCAGGCAGGACTGGGCCAG	1	+
chr1	874276	874294	TGCCAGGGCTGGGCAAGGC	1	+
chr1	874423	874446	ACCTGTTGGGCAAGAGGCTGGGCC	1	+
chr1	874703	874750	ACCATTACCGCCGGCTTGTGTCAGCACTGAGCGAGGCCAGCACCTTTG	6	+
chr1	875117	875140	AGAGCAAGCTCCTGGACCCTGTGG	1	+
chr1	875668	875686	GCGCCGCCGCCCCCCCCCC	1	+
chr1	876560	876582	CTCTGAGGGGCCCCAGTGGCCTG	1	+
chr1	876625	876660	CAGGGCCTGGCTCAGCACCGGGAGGGCGCCGCCCCA	2	+
chr1	877288	877308	TTACCGCTGCAGCCGTCGCCG	1	+
chr1	877797	877839	CTTCCTGCCCCCCGCGCAGGCGGAGATGTTCGCCTGGCAGCAG	2	+
chr1	877940	877966	CTGGAGCTGCCCGCCGACCTCCTGCGG	5	+
chr1	877970	877994	AAGGAGCTGGAGAGCGCGCGCCCAC	1	+
chr1	877995	878014	AGCTGCTGGCGCCCGAGACC	2	+
chr1	878219	878247	GAGATGACGGGGGCTAGGCTCTGGGCACA	10	+
chr1	878375	878395	CTTTTCCCAGGGTCCACACTG	1	+
chr1	878454	878477	CTCTAGATCCTTCCAGAGGGCACA	1	+
chr1	878630	878655	CAGGCGCGGTAGGGGGACTCTCCATG	1	+
chr1	878666	878692	AGGCCCCAGCCCCTGAGGACGTCACCA	1	+
chr1	878695	878722	TGGACCGTGGATGACGTCTGCAGCTTCG	5	+
chr1	879123	879182	ACGGAGGAGCACCTGCTGACCAACATGGGGCTGAAGCTGGGGCCCGCCCTCAAGATCCGG	5	+
chr1	879310	879347	TTTTCTACGTGGCCAGCTTCCCCGTGGCTCTGCCACTG	2	+
chr1	879363	879384	CGGGCCCCGGAGCGAGAACTCG	1	+
chr1	879399	879420	CCCTTGTCCCCCACGACGGCCA	2	+
chr1	879477	879504	AATGGGACCTTGGCTCTACTTCCAGGGG	4	+
chr1	879530	879568	TTGAGGTTGCCGGGGGTAGGGGTGGGGCCACACAAATCT	6	+
chr1	879579	879604	CCACTCAACACAATGGCCCTGCCTCC	1	+
chr1	879610	879633	CTTTATTTCTTTCGGTTTCGGATG	1	+
chr1	879685	879710	TTTCAAAGACTTGGGGGAGTGAAGGC	1	+
chr1	879794	879830	AACTGGGACTGGTCTCGGTCTGCTGACGTCAGGGTCA	6	+
chr1	879840	879861	CGGAGCTGACTTCAGCAGCCCA	3	+
chr1	880243	880264	TTACTCATCACTAATTAATCAC	1	+
chr1	889253	889267	TCCGACAGACAGGAC	1	+
chr1	895035	895051	CGAGGGGCAGTGGGAAC	1	+
chr1	896147	896165	AGGCGCCGCCGCCTCCACC	1	+
chr1	896277	896300	AGGGCCGGGGGAGGTCGGGACTCA	1	+
chr1	896858	896877	TGGCTGCCAAGGAGATCCGT	1	+
chr1	898152	898172	CCTGGTGAGGCACCACCCTGA	1	+
chr1	898603	898621	CGGTGGGGAACCGGCTCTA	1	+
chr1	898670	898692	CGTGCCCGCCAGGCCAGTCTTGA	1	+
chr1	898770	898789	ACACGTGGCAGCCGGAGGTG	1	+
chr1	898819	898840	TGTGGCCGCCTTGCATGGACTC	2	+
chr1	899373	899395	CGAGTGGCCACGCTTGGTGGGTG	2	+
chr1	900654	900676	TTCACGTCTCTGCATCCATTCCT	1	+
chr1	909283	909307	TGCCTGCCTCTGACCCTCGCTCCTG	1	+
chr1	913964	913988	TAGCCAGGCCTGGGCGGGAACCCTG	1	+
chr1	935755	935776	TGGGGGCGAACGGGGCCCGGGA	1	+
chr1	935838	935862	CTGGACGGAGCTGGGGCTGTGGCCG	2	+
chr1	936242	936269	CGAGCGGGCTGGTGACGTCACCAGGCAC	2	+
chr1	936426	936446	AAAACAGGGCTGTGGTTATTT	1	+
chr1	936490	936507	TGGTCCTTTCCGCACTCG	1	+
chr1	936674	936692	GGTGGACAAAAGCCTTCTT	1	+
chr1	936894	936915	AGTCGGCTGATTGGCAGGTTCG	1	+
chr1	937474	937501	GCTTGGGAAGAAATTTGGGGGGGCTCTG	1	+
chr1	938420	938446	CTTGCTGAGCAGAGGCAGGAGGGGCCA	1	+
chr1	938703	938724	AGTGTGGGGGTGGATCCTGGGC	1	+
chr1	938867	938906	GTTTGGCAGGACATGACTTCTGAGGCTGACTTGGAAGACG	2	+
chr1	938915	938936	ACCTCGCTGTCCTGGGACAGTC	1	+
chr1	939017	939047	ATTCCAGACTCCTGAGCAGCTTCCGGCGCAG	4	+
chr1	939110	939130	TTTGGGGTGGTTTGTGGTGCG	1	+
chr1	939134	939166	CTCAAGACTGGAATAGTGGAGGTGGGCTGGGGC	3	+
chr1	939283	939301	ACGGGTGCTTCTTGGGAGC	1	+
chr1	939438	939463	TGGGGAAAACCGGGGTGTCTTCTAGG	1	+
chr1	939786	939810	TGGGGGTGGGTTTCTCTCCCGGAGA	1	+
chr1	939843	939863	TTGCTGGGATTGTAGTGACAG	1	+
chr1	939864	939884	AAGGCCAGGGCTGCAGGAATC	1	+
chr1	940108	940128	CCTTGTCCCTCCTCACTGGCA	1	+
chr1	940609	940630	CACCACCTGCCTATTCTTTCCG	1	+
chr1	941099	941121	TGGCAGGGACTTTAGGGAGCCTG	1	+
chr1	941659	941678	TCTCAGGTCCTGCTGTCCCA	1	+
chr1	941693	941713	GGGGCTGCAGCTGGGGGGTGA	1	+
chr1	941966	941989	TCATCCGGTGGCCACAGGGAATCA	1	+
chr1	942036	942057	TTTCCCAGCCCATCCTGTCCTG	1	+
chr1	942083	942101	TCATCGGAGTGACCTTTGA	1	+
chr1	942234	942258	TGGGCTGCAGGCTGGTAGACTCCTC	2	+
chr1	942359	942380	CTCGGACCCCGACGGGGCTCAC	1	+
chr1	942585	942609	GTAGAAAATCAGACTCAGAGTTCTT	1	+
chr1	942677	942695	TTCGGTTTATCGCCAGGCG	1	+
chr1	944634	944659	ACTGCAGGTCTGGTCACCTTCCTCGG	1	+
chr1	945313	945340	CGCCACCACGCCCGGCCAATTTTTTTAT	1	+
chr1	945830	945849	ATTTTTCACTCTTACACTTG	1	+
chr1	945996	946018	TGGGATGGGTTTTAACTAAATTA	1	+
chr1	946046	946065	CCATGGGAAACATGCAGTTG	1	+
chr1	947003	947028	CGGCTCTACCAGTTCCGGTCGTTTCC	2	+
chr1	947339	947362	TGAACGTTTTGAGCATCGCGGCGG	1	+
chr1	948062	948088	TCCCAGAGTTCATTTTTGTAGAAAATA	1	+
chr1	948702	948727	CTTTTCCCTGTCTTTCGGTCATTCGG	1	+
chr1	948733	948756	TTTCTTCCGCTCACTCTGGGGCAT	1	+
chr1	949016	949039	CTCCCCCAGCCAAGGTCTCCCAGG	1	+
chr1	949401	949428	AATTCCAGGTGTCCCTGAGCAGCTCCAT	1	+
chr1	949497	949514	CTGTCCACCCGAGCGGTG	1	+
chr1	949574	949607	CTGCTGGTGGTGGACAAATGCGACGAACCTCTGA	2	+
chr1	949667	949684	ACCGTGGCCCACCTGAAG	1	+
chr1	949719	949740	ACCTGTTCTGGCTGACCTTCGA	1	+
chr1	949841	949867	CCTGGCGGGCGGAGCTAAGGGCCTCCA	1	+
chr1	955062	955086	CCCTGCCGCCCGGCTCCGCGCCGCC	1	+
chr1	955673	955693	GAGGAGGCGAACGTGGTGCTC	1	+
chr1	957812	957839	AACCTGGAGGAGGTGGAGTTCTGTGTGG	2	+
chr1	963666	963693	CCCCTGCTGGCCGTTCTCTCTCCCGTGG	2	+
chr1	968355	968379	AGGGGCGACCTACGGGGGCGGGTGT	1	+
chr1	968588	968607	ACTGGAGGAGCCACTGTCAA	1	+
chr1	970657	970682	ATAAACCCGGGACCCACTTCACTCCA	2	+
chr1	970734	970754	ATGGGCTGTGGCACTCTTGGG	1	+
chr1	975452	975467	CTCACACCCCGTCCCG	1	+
chr1	975677	975691	TCGAGGCGTCTCTGC	1	+
chr1	976086	976105	CCCAACGCGGAGGGGCCGGG	1	+
chr1	976668	976687	GGGGACCGTCTGCGGCAGCG	1	+
chr1	976874	976898	CCTCCCTGACCCGAGCCGCAGCTGC	1	+
chr1	976911	976937	CGCACGCGGCGCCCTGAGATGCTCCTA	1	+
chr1	976974	976995	TGTGGGGACGACGGAGTCACCT	1	+
chr1	977011	977029	TCATGGGCCGATCGGGGGC	1	+
chr1	977052	977071	AAAGTGCGCTCCGGCCAGTG	1	+
chr1	977377	977402	TCCCGCCGTGGCCGTCCCCGCTGCTC	1	+
chr1	977453	977480	ACGGGCGCACGTATGACAGTGATTGCTG	2	+
chr1	978592	978624	ACCACTGAGCCCCTGTGTCCTTCCCAGACCAGG	2	+
chr1	978658	978676	TTGGGGCGACGTGTGCTGT	1	+
chr1	979205	979222	ACCTGTGGAGATGCCGTG	1	+
chr1	979230	979252	TTGGGGCTGTGTGCTCCGCAGGG	1	+
chr1	979499	979516	TTCCGGAGGCTCTGGCTC	1	+
chr1	979584	979604	GAGGACGGGCCGTGTGTCTGT	1	+
chr1	980583	980607	GTGCCCAGACGCCCTACGGCTGCTG	1	+
chr1	980834	980859	TGTGACCGCTGTGAGCCTGGCTTCTG	2	+
chr1	981049	981074	CTGGAGGAGGTGGGGAAGCCCGTCCA	1	+
chr1	981160	981179	ATGACGGGGCTGTGCTCGTG	1	+
chr1	981344	981371	ACGCTTCTGCGCCTGCGACCTGTGCGGA	1	+
chr1	982028	982055	TCCGCCTTTGGTGAATCTGGCAGCACTG	1	+
chr1	982281	982300	GCTGCTGCTCTGATGGGAAG	1	+
chr1	982317	982337	CAGAGGGCTCCAACTGCCCCG	1	+
chr1	982439	982462	TTGGGACTCGGCCCCCTCAAACAT	1	+
chr1	982763	982786	TTCTACACGCCCGAGATGGCTGAC	2	+
chr1	983227	983244	TTGGGGGTGAGGCGGCCG	1	+
chr1	983456	983475	AGCCACCACTGCATCGCGCC	1	+
chr1	983577	983601	ACTGCCCCCAGCCGTGTGCCCGGAC	1	+
chr1	983676	983700	GACTGGGCATTGGGCGGGGGCTTCA	1	+
chr1	984354	984376	CCTCAGGGGCTGCTGCTGTACAA	1	+
chr1	984397	984416	ACTTCCTGGCATTGGCGCTG	1	+
chr1	984617	984643	TTTGACACAGGTTCGGGGCCGGCGGTG	2	+
chr1	984647	984665	ACCAGTGCCGTGCCGGTAG	1	+
chr1	984961	984988	CTTCGTGGGCGCCGGCCTGAGGGGGTGC	1	+
chr1	985852	985873	CGGCCTCCTGCTCTACAACGGG	1	+
chr1	986132	986154	CCTGGACCAGGGTCTCACTGGAG	1	+
chr1	986891	986917	TCACGTCCTTTGCAGGTCACCCCTGCA	1	+
chr1	987000	987019	ATTCTCAGGACCGCACTGCG	1	+
chr1	987126	987145	CGGGGGACGTGGATACCTTG	1	+
chr1	987173	987192	TACCTCAACGCTGTGACCGA	1	+
chr1	989133	989161	CGAGAAGGCACTGCAGAGCAACCACTTTG	4	+
chr1	989162	989180	AACTGAGCCTGCGCACTGA	1	+
chr1	989233	989271	TATGTGGCACTGGCCATTGTGGACGGGCACCTGCAACTG	4	+
chr1	989720	989739	CTCCAGGCTGAGGCACCTGC	1	+
chr1	989872	989895	TGACCGGCTCCTCCCCGCTGGGCG	1	+
chr1	989908	989929	ACACTGATGGAGCCCTGTGGCT	1	+
chr1	990444	990487	AGTGTTGGCCGGAGGGACTGCTGGCCCGGCCTCCCTTCCGTCCA	4	+
chr1	990681	990701	TCAGGCGGGACTCGTGTCCCA	1	+
chr1	990812	990845	CCTCGGCCTCCTGCGCCAATACTGTGACTTCCAA	3	+
chr1	990852	990870	TTACTGCTGGGCACAGCTC	2	+
chr1	990875	990897	TTGCTCCCGTGCTGCCTGCGCCA	1	+
chr1	990951	990975	ACCCTCAGCTGGCCCTGCCCAGCCA	1	+
chr1	990990	991015	GTATCCCTCTGCCACACCCCAGGCCC	4	+
chr1	991027	991076	ATCGAGAGGAGCTCACTGTGGGATGGGGTTGACCTCTGCCGCCTGCCTGG	3	+
chr1	991091	991110	CCATGGCTGTGTTCTTCATG	2	+
chr1	991168	991190	AGCGGCTGAGGGCTGCCTCACTG	2	+
chr1	994473	994489	GGACCTGGAGGGTGACG	1	+
chr1	997590	997605	CTCACGGGTGTGGCTC	1	+
chr1	1001385	1001404	CACCACAGGGAGGGGTTCAG	1	+
chr1	1002072	1002093	ACCCGTCGGGCCTGGGGGAGGT	1356	+
chr1	1008819	1008839	TCAGGTGATGGTCAGGGCACC	1	+
chr1	1022565	1022579	TGGCGCACCCGGGCC	1	+
chr1	1024063	1024077	ACACTCTTGATGCCG	1	+
chr1	1047791	1047807	ACAACGCACACGCTCCC	1	+
chr1	1052278	1052294	CTGTGCGTCCCGCGGCG	1	+
chr1	1071760	1071776	TATGGTGTGGTCGAGGG	1	+
chr1	1071910	1071927	TGGGGTGCTGAGTGGCCA	1	+
chr1	1085351	1085366	CTGCTGAGCAGTGGAG	1	+
chr1	1092636	1092650	GTGGATCCAGCGAGC	1	+
chr1	1096646	1096662	CCGGGGGGCTGTCACGC	1	+
chr1	1100957	1100977	ACACTGGCCCCGGGCCCTGAA	1	+
chr1	1102540	1102561	TAATACTGCCTGGTAATGATGA	2	+
chr1	1117409	1117424	CCATCCCAGCCGTGAG	1	+
chr1	1118543	1118559	AGCCCCTGTGCAGACCA	1	+
chr1	1138511	1138527	TGGGCGGGCCGAGGGTG	1	+
chr1	1148603	1148620	CCCTGAGACTTGGAGCCC	1	+
chr1	1162554	1162571	ACCAGTCCTCACACCTTT	1	+
chr1	1164886	1164901	CCGGTCTTTTTTTTAC	1	+
chr1	1167476	1167498	AGGGTGCCCGAGGCCACGTGACG	1	+
chr1	1167698	1167733	CTAGGCCTGGGCACGCTGGCGCTGTGCGGGGCGGCG	3	+
chr1	1167771	1167795	ACCCCAGGGCGATGTCGGGCCGCAG	2	+
chr1	1167972	1167996	AGCGGCGCGCCCTGGAGCGGGAGCA	1	+
chr1	1168011	1168038	ACCTGCTGCTGCTGCCCGCGCTGCGCGA	2	+
chr1	1168080	1168104	CCTGGCTGGACGAGCACGTGGCCTT	3	+
chr1	1168112	1168129	GTGCTCAAGGCGGACGAC	1	+
chr1	1168131	1168150	ACTCCTTCGCGCGGCTGGAC	1	+
chr1	1168210	1168239	CTTCTTCTCGGGCCGCGGCCGCGTCAAGCC	4	+
chr1	1168257	1168293	AGGCCGCCTGGCAACTCTGCGACTACTACCTGCCCTA	4	+
chr1	1168317	1168367	TCTCGGCCGACCTGGTGCACTACCTGCGCCTCAGCCGCGACTACCTGCGCG	3	+
chr1	1168373	1168401	CACAGCGAGGACGTGTCTCTGGGCGCCTG	4	+
chr1	1168403	1168434	CTGGCGCCGGTGGACGTCCAGCGGGAGCACGA	2	+
chr1	1168452	1168479	AATACCGGTCCCGCGGCTGCAGCAACCA	3	+
chr1	1168481	1168507	TACCTGGTGACGCACAAGCAGAGCCTG	2	+
chr1	1168549	1168576	CCGCCTGTGCAAGCGCGAGGTGCAGCTG	1	+
chr1	1168643	1168665	CCCTGAGCCGCCGCGGCCCGGCC	1	+
chr1	1168752	1168784	CAGCCACGCTTGTGGTCGCTGCGTCCCGGTCTG	4	+
chr1	1168787	1168808	TTTGGGAGACCCCTGGGGGTTG	1	+
chr1	1168839	1168865	TGCCCGTTCCTGGACCTCAGCGAGCCT	2	+
chr1	1168912	1168975	CTCACGGGGCTGGGCTCCGATCTTCCGTGTCTCTTATCAGTGGCGTTTCTCACGTCTGCGTCTC	6	+
chr1	1168978	1169011	ATCTAACGTGGTTTCACATCAATCCGCTTTCATG	3	+
chr1	1169020	1169053	GTCTCTGTCCAGTGACTTCGTGGTAAATGTAACT	3	+
chr1	1169082	1169148	TATTGTAAGTTTGTGTCGATGAGTGTAAGTTGGCAGTGCGCACGTCTCGGTTTTTTTACATGATTTA	8	+
chr1	1169152	1169201	AAAGACTTTTATGTCAGAACTTGGTGCCTGTACCGTCAACCCCGCTGCTG	7	+
chr1	1169219	1169254	GAGAACTTTAAAACTGGCCATCTATCTTTTCAGTGT	3	+
chr1	1169290	1169319	ACTTTCCTTTCAAGGCTTCCCATGGGTCCG	4	+
chr1	1169326	1169348	ACAGGGCCGGTGCTGCTTTATTT	1	+
chr1	1169378	1169410	AACCCCGGAGTGCTGACGCGGTTCCCCAACTTC	2	+
chr1	1169552	1169571	TTACCATGAGCTCCCTGGAG	1	+
chr1	1169578	1169599	GCGGGTTTTCTCTCTGGGGGAC	3	+
chr1	1169626	1169648	TTGTCCCACTTTGGGACCGGGTC	1	+
chr1	1169671	1169692	CATCAGGGTCAGGCTCGGGGCA	1	+
chr1	1169737	1169765	CAGGTTTGGGTTACTTGCGTTTGAAGGCA	2	+
chr1	1169884	1169908	TCCCTAGGTCAGGCCGTTGAGTTCG	2	+
chr1	1169911	1169940	CTCCGATGGGCCACCTTGAATCCAGGACTG	2	+
chr1	1169951	1169993	TGTGCACAGTTTGTTCTTGGACGAGGACTCGTGAGGATCGAGG	2	+
chr1	1170102	1170143	ATTTTACCTGGGATGTCTTCTCTGGAGTTTGGAATTGCTTGA	4	+
chr1	1170146	1170162	AACCCTGCGTGTGCTTG	1	+
chr1	1170163	1170203	GAGAGGCCAGAGGGCTTGCTGAGAACCCCATGGACAGTGGA	4	+
chr1	1170269	1170317	CTCTGAAGAATTGGCCGCTGTGGAAAAGAGCAAATGTCCGAGACCCCCA	3	+
chr1	1170996	1171016	ACTATGGTCCTGCCTCTCTGC	1	+
chr1	1171307	1171332	CAGGTGGAATTGCGTTAAGGCAAGGT	1	+
chr1	1172068	1172093	ACTGGCTGTGTGGGGCCTGCTCCCTG	1	+
chr1	1172589	1172615	TCTCTGGGGCCCACCCCCTCCTCCCTC	1	+
chr1	1173275	1173291	CCTCAACCGCCTCACCC	1	+
chr1	1178477	1178502	AACACACACCACGTCCCGGGCCCGCA	1	+
chr1	1178635	1178661	GCTGGGGCTGGGGAGGGGGCGCCTGAG	1	+
chr1	1179838	1179857	TGTGGGCGTCGGAGAACTCA	1	+
chr1	1183072	1183088	CCTCGCCCTCCGGGCTC	1	+
chr1	1209776	1209797	GACCTCCCCTTGGACAGACTGC	1	+
chr1	1210020	1210040	CCCCAACCCTGACTGCCTCTC	1	+
chr1	1210219	1210242	CCTCAGCCCGTGGGAATCCAGCCT	1	+
chr1	1214660	1214679	TCACCACTGAGGCATCTTCG	1	+
chr1	1219923	1219944	CCACGGGGGGTGCACAGCGTGT	1	+
chr1	1244039	1244065	GCCTCAGGCTCCGTGCGCGCGCGCTAT	1	+
chr1	1244070	1244094	TGTACTTCCAGTACGTGGGCACCGA	4	+
chr1	1244863	1244895	ACTTCCACGCTCGTCACGCAGCCACGTCCCGGA	2	+
chr1	1244904	1244923	TACCGCCTGGCCACTGGCTG	1	+
chr1	1244931	1244953	CGTGATGAGCTGCCGGTGTTTGA	1	+
chr1	1244957	1244982	CAACCTATGCTGGACTCTCCCGGCAG	5	+
chr1	1245062	1245082	TGCCTGGATATGGTCGCCATG	1	+
chr1	1245127	1245152	CTTCCAGTCCGCTGGCAGCCCGGTGC	1	+
chr1	1246015	1246044	AAGCTGCGGTTCTGGAACCTGGAGTTTGAG	4	+
chr1	1246306	1246330	TGTGCTGGTGGCCGTGGGGCTGGGG	1	+
chr1	1246332	1246351	CTTTGGCACCTGCCCAGGTG	1	+
chr1	1246352	1246371	AAGACGATTCTGGAGAGCCA	1	+
chr1	1246396	1246440	ACGTGTAGCCCCAGCCCACGGCTTATTCCTCAAGTCAGTGCTGTA	3	+
chr1	1246630	1246649	TCATGGGAGTGGTCTCAGCG	1	+
chr1	1246742	1246776	TTCGGGAGCCACGGATGACCCTGGACACTCAAGCC	4	+
chr1	1246939	1246962	CAGGACACAGCCATGTACACCAAG	2	+
chr1	1246970	1246991	TACCAAGTAGTCTTTTGTTCAG	1	+
chr1	1246992	1247036	CTTTTACTGGAAACTGCTGTCTAGGACCACCTGCCCTAACCAGGA	9	+
chr1	1247068	1247090	TTTCTTCAGCTGCAAACAGCTGC	1	+
chr1	1247323	1247350	CATTGTGGGTGGTGCAGGACAGGGAGGA	5	+
chr1	1247359	1247381	ACCTGTGTTGACCGCGGTGGGGT	1	+
chr1	1247474	1247496	TCCACAGTCACAGAGCCGTCTGG	1	+
chr1	1247612	1247633	AGGTGGCTGTAGACGCGCAATG	1	+
chr1	1247710	1247742	CTCTTTGAGGGCTTGCTCTGAGGACACCAGCCG	3	+
chr1	1247780	1247802	CAGCGGCCCTCCCCCCTCCAGAG	2	+
chr1	1247824	1247841	TCCTTCATGATCAGGGTG	1	+
chr1	1247843	1247866	CGTGCAGGAGCCGAGGCTTCTTGG	1	+
chr1	1248011	1248034	CCTACGGGGATGCTGGGGCTTGTG	2	+
chr1	1248060	1248083	CCGGCATGTAGCAGTTGACCCCTG	1	+
chr1	1248160	1248176	TGCCTACGGAGCTCCTG	1	+
chr1	1248189	1248216	CTTCAGGAACTCCATCTTCTTGGCCTCG	3	+
chr1	1248288	1248312	TGCGCTGAATGACATGTACTCCACC	1	+
chr1	1248445	1248475	CTGCCCGCTGAGGATCTTGTGGCCGACGGTG	3	+
chr1	1248501	1248520	TGACCTGGGGGCAGGCACAG	1	+
chr1	1248584	1248608	AACCCCTGGAAGCTGTTTCCACCTG	1	+
chr1	1248636	1248662	CAGACTCCAAAGGGCTCAGGTTTTGGC	3	+
chr1	1248672	1248697	TCCAGGGCTGGGCTGGGGCTGTTCTG	1	+
chr1	1248713	1248732	CTGTGTCACAGAGACTGAGC	1	+
chr1	1248856	1248881	CTTCCAGATTCCCACACCTCACCATG	1	+
chr1	1248916	1248941	CCGGAAGATCTGCAGGGACTGCCCAG	3	+
chr1	1248949	1248976	CATTCCTGGCGTGGCAAACACAACCTAC	1	+
chr1	1249068	1249090	CCGACGGGTGTGGATGTGCTGGC	1	+
chr1	1249128	1249154	TCAGCAAAAGCCCGGTCGAAGGCCTTG	1	+
chr1	1249155	1249186	ATGTGCTTGAACTCAAACATGTTCCTCTGCAC	4	+
chr1	1249192	1249234	TCTTGCGGATCTTCTGGTTGGTCCAGGGGATGAACAGCTTGTA	5	+
chr1	1249236	1249263	TAGTGGTTGGCCTTCTCGGTCAGCCCCG	1	+
chr1	1249269	1249315	AAGTAGATGGGCACCTTCAGGTTCATGCGCTCCCTGGGGACCACCGG	3	+
chr1	1249330	1249350	TGGCCACAGGGGAGAATGCTG	1	+
chr1	1249361	1249379	CTCGGCCGGGTCACCCCCA	1	+
chr1	1249398	1249422	CCCACGCACGGGCCAGGTTGAGTCC	1	+
chr1	1249425	1249448	TCGCGACCACTTGTCCCATTAAGC	1	+
chr1	1249505	1249530	TGGCGCTGACGGGATGTCACAGGCTT	1	+
chr1	1249627	1249657	CTGTGTTCAGGCCGGGCCAGGGGCTCCTTAA	2	+
chr1	1249699	1249722	ATGCAGAGCTCCTGGGCGCGGCCC	1	+
chr1	1249877	1249901	TCCCGTCCCAGCCGCTCTCCAGAGA	1	+
chr1	1249905	1249930	AAGGGAGCCGTATGAGAGACAGGAGG	2	+
chr1	1250069	1250094	TCTTCTTCCCTCCCTGCCTGAAAATG	1	+
chr1	1250095	1250119	CAGTACCCCCCACCCTGAGACCCTG	1	+
chr1	1250150	1250171	AAAGACCAGCCCAGCATGGCCG	1	+
chr1	1250284	1250304	TGGCGTACGTGGACTCTGTGA	1	+
chr1	1250341	1250367	CTCTGGAACACGGGGGTGGGGGTGTGA	1	+
chr1	1250379	1250416	CTGTCCCCACGGTTGCAGGGCTGGGTGTGACAAGCTGG	3	+
chr1	1250476	1250494	TAAAATGCTGTGGGCAGCA	1	+
chr1	1250629	1250647	CGCATTTGGGCCCAGAACG	2	+
chr1	1250682	1250699	ACACTGCCAGGCTGGCCA	1	+
chr1	1250766	1250801	ACACCTCAGCCTACTTACCCTAAGTGTCGGTCTGGG	2	+
chr1	1250814	1250842	TCACCCTGGTGAACGATCAAGGATGCCAT	2	+
chr1	1251244	1251279	CACTGCACTGAGCTTTTCAGTCCCTGTTGCTCACAC	6	+
chr1	1251291	1251317	TTCACAAGGGACGGGCAACGTGGACAA	2	+
chr1	1251340	1251390	AAACTGAAGGGACCTGAAATTGGAGTTTCCAGCGTGGACTTTGAATACATG	3	+
chr1	1251513	1251550	TAAGCCAGGTGTGGAAGTGCGTGCCTGTAATCCCAACT	3	+
chr1	1251651	1251675	GACTCCATCTCGGTAAAAACAAACA	1	+
chr1	1251868	1251895	CTAAGGCAGAATTACTTGAACCCGGGAG	1	+
chr1	1252007	1252027	TTATTCATTTAAAACTTGCCG	1	+
chr1	1252914	1252938	TTTCAAGAGGTTGAACGTCAGGCTC	1	+
chr1	1253018	1253044	AGAGGCCTCAAACTCTAAACAGGCTGA	1	+
chr1	1253100	1253125	ACCCTACGGCTGCCCATGCCCAGAGA	1	+
chr1	1253154	1253193	AAAATACTGTCAACCTAAAATCTTACACACCTAAGGGAAA	3	+
chr1	1253260	1253285	CCGGAGTCTCGCGTCTCGCTCTGTCT	1	+
chr1	1253564	1253586	TTGACAGAATTCAGCACCAGCAG	1	+
chr1	1253890	1253909	TTAGCTGGGCGTATGGGCAC	1	+
chr1	1262278	1262308	TTCCTATCAAAAAATGGATGACTCGGAGACA	2	+
chr1	1262700	1262718	AGGGGCGGCCCGCAGAGCG	1	+
chr1	1262762	1262785	CAACCGGCTGGTGGACCTGGAGCG	1	+
chr1	1262810	1262831	CTGCCGGACGGTGCTGCGCCTG	2	+
chr1	1262841	1262858	CTGCACTGGCTGCAGCTG	1	+
chr1	1262922	1262936	TACAACGCCTCGCTG	1	+
chr1	1263571	1263590	ATGTGTCCTCATCTCAGGCC	1	+
chr1	1263595	1263615	CCTGGGACCCCGTGTCTGCCC	1	+
chr1	1263659	1263686	CCTGGCTGGCAGAAACCCTCAACAGCAG	2	+
chr1	1263959	1263982	AAATGCTGTGTCCCTTCTCCCCCG	3	+
chr1	1266310	1266332	AAAAGCCCCAGGGCTGGGTGTCT	1	+
chr1	1272030	1272044	CGCGAGGACAGGGCC	1	+
chr1	1284229	1284243	ACCCCCGAGCCCGCG	1	+
chr1	1287069	1287089	CCAGCCCCCTCCACCTTCCCG	1	+
chr1	1287505	1287525	TCTGTGCTGCCAGGACCCCGG	1	+
chr1	1287862	1287883	AACTCCTCCACGACCAGAAGCC	1	+
chr1	1290060	1290076	ACCTGGGCCTGGGGCGC	1	+
chr1	1295014	1295035	TCTCAGGGCGAGGGGAGGGGAA	1	+
chr1	1295092	1295115	AGACCCCACCCCACCCCAGCCCGG	1	+
chr1	1295691	1295709	TGGGCAAGGAACAAAAGGC	1	+
chr1	1296108	1296126	ATCTTGGCTGCCATTCCTG	1	+
chr1	1299928	1299943	TCACCAAGGGAGGTCG	1	+
chr1	1301495	1301511	AACGGGTGTGTAAATTA	1	+
chr1	1310920	1310934	TATCTGGCAACGGAA	1	+
chr1	1317104	1317120	CCCTGAGCTCCCATCAG	1	+
chr1	1317452	1317471	ACCTGCAGGACAGTCTTCCT	1	+
chr1	1322644	1322658	CCGCTCATAGCGACG	25	+
chr1	1323340	1323353	ACGGGGCTGTCCGC	1	+
chr1	1333827	1333845	AGGGGAAAAAAAAAGTCAA	1	+
chr1	1334418	1334430	ATACCGGCCGCCT	1	+
chr1	1334970	1334991	AGCGCCTGCCTGTGCGCCCCGA	1	+
chr1	1334993	1335017	CGGGGCTGGGACTCTTCCAAGATGC	2	+
chr1	1335436	1335463	ATCTACGTGTGAAGGAGCTTGGACAGGA	2	+
chr1	1335637	1335659	TTGCTGCAGTTACCGGAACCTTT	1	+
chr1	1335937	1335952	TGGGTAACACGGTATG	1	+
chr1	1335989	1336014	GTAGCTCAGGGATGTCTCGTCTGTGA	1	+
chr1	1336103	1336120	CCCATTCCCTGAGCTGTG	1	+
chr1	1336141	1336164	TTGGTGGTGCCTCCAGCCCATCAG	1	+
chr1	1336194	1336218	GAGGACTATGGCACAAACCGAGTGA	1	+
chr1	1336253	1336271	CCTGTCTTCCTTCACTGAC	1	+
chr1	1336374	1336399	AGGGCTGACAGGCACTGAGTGCCCCG	1	+
chr1	1336402	1336424	CACCTGGCCAGACACTGCACTCA	1	+
chr1	1336488	1336514	CTGTCATGAGGCACAGTGACAAGGGCC	2	+
chr1	1336561	1336655	GAATGAAGGCCTGCAGTGAGGATGGAGTGGTCGGCCTGAAGCCATCTCTAGCAAGTGGTCAGGACGCTGATTGTTCTGCGCAGGTTGGAGGTAGG	10	+
chr1	1336680	1336712	AAAGACTCCCCAGCAACTGCTGGCAAAGGGTGA	2	+
chr1	1336884	1336907	CATCACCCTTGGGGTTAAGGGACA	1	+
chr1	1336912	1336943	TCTGCTAGGTGTTGCTTCCTGGAGATGGCTGA	2	+
chr1	1336995	1337021	CATTTCCCCCAATCCCTGCTGGGCTGC	2	+
chr1	1337048	1337071	AGGCTGGTGTTCTGAGTAGTGGCA	2	+
chr1	1337119	1337144	ATAGGGACTCAGGGTGGGTCAGGTAA	1	+
chr1	1337157	1337184	CACTGTGCACGCAGCCCTTGAGGGGAGC	1	+
chr1	1337236	1337259	CAGGGTGTGCTCCTCGGTGTGGTC	2	+
chr1	1337261	1337284	CTCGATACCAGAAAATGACTCTAA	1	+
chr1	1337304	1337347	TTTCATTCACACAAAACATGGACATCATCTGTGAGGCTCTGTCC	3	+
chr1	1337420	1337443	CAAATTACTCTGTCTCTTTTCCTA	1	+
chr1	1339469	1339489	TCTGCCTCTGCCTCTCAACAT	1	+
chr1	1340145	1340169	TTGGGATGCCTGGCCTTTTTTCTTA	1	+
chr1	1342701	1342717	CCCTGCGATACTTCCGG	1	+
chr1	1342882	1342905	CGCGGACCGTCCCGGAGCACGGCC	1	+
chr1	1343073	1343095	TGCCCGTTGCCTCTGAACCTTGC	1	+
chr1	1343115	1343138	TTTGAGACGGGGTCTCGCCCGGTC	1	+
chr1	1343701	1343722	TATATTATCGAAAAATTGGGGG	1	+
chr1	1343870	1343892	AACCAAATTCACCTACTATTTAC	1	+
chr1	1344032	1344053	ATCCGGACCCAGCCCACACTCC	1	+
chr1	1345067	1345088	ACACAACTGGCCTACCTGCAGG	1	+
chr1	1345338	1345354	AAACATGTGCTACGTCC	1	+
chr1	1348664	1348679	CACGTAGATGGGGGTT	1	+
chr1	1369490	1369504	CAAGCGGGCCACTGG	1	+
chr1	1370838	1370858	ACTGGAGTGTGTGTGTGTGCG	1	+
chr1	1372391	1372417	TTCGGGAGTTTGTGGGGCAGCTGGTGG	2	+
chr1	1374715	1374739	ATCCTGCGGGTGCGCACGCGGCCCG	1	+
chr1	1377062	1377086	CAGATCTGAGCCCACGGTCACGTGA	1	+
chr1	1377709	1377734	AAGGGCCATGCTGCAGTTGCTTCTAG	1	+
chr1	1393743	1393769	CCCCTGGGTTCAAGCAGTTCCCCTGCC	1	+
chr1	1407360	1407385	CGGGGACCGCGGTTTGGGAGACCGGC	1	+
chr1	1407615	1407635	TCTCGCGTGCCGGGAGGATCG	1	+
chr1	1409093	1409110	CTTGACCACCTGACCCCG	1	+
chr1	1413411	1413433	TCACTCTGTCCCCCAGTCTGGCG	1	+
chr1	1413690	1413711	TCCTAGAATGGGCACGAGCTCT	1	+
chr1	1413735	1413757	AGCACCTGCCTGGAGCTGCCCAG	1	+
chr1	1413779	1413806	TTGGTGTCTGACCTCCCTCCCCGGGGGC	1	+
chr1	1413887	1413908	TGGAAGCCCTGAACCTGCTGCA	1	+
chr1	1418312	1418336	TTTGGGCTGCAGTGAGCCAACATTG	1	+
chr1	1419503	1419519	TTTTATTCCGAATAACG	1	+
chr1	1421572	1421592	TGCTGTATGGGCCACCAGGCA	1	+
chr1	1422906	1422932	TTGAGCACTGCACTGGGTCGCTGTGTG	1	+
chr1	1422958	1422990	TTGCCCCATGTGTGGTTGGCTGGTGTGTGGGTG	2	+
chr1	1425662	1425683	CTGCCTGAGCAGTTCGACTGTG	2	+
chr1	1425708	1425728	TGGTCCACTTCGACCTGCCGC	1	+
chr1	1425742	1425767	GGAGCGCCTGGTGAGACTGCATTTTG	1	+
chr1	1428989	1429002	AACCGACCAGTTGA	1	+
chr1	1430898	1430916	ACTGAGGCCATGATGGACG	1	+
chr1	1430925	1430947	CAAGATGCTGTCCAGCAGTACCG	1	+
chr1	1430974	1430993	AGGGGCCTGGGCGCGGGGTC	1	+
chr1	1430997	1431022	CACCCCCTATCCGGAGTCCAAGGCGA	1	+
chr1	1431090	1431119	AGGATATGCTCCTGGATGGGGACTGGGCTG	7	+
chr1	1431323	1431350	AGGGTGGGTGCTGGCTGAGCCCCTGGGG	1	+
chr1	1431530	1431561	CCTGTGGCTGGAGCTGGTGTGTGTTTATCTAA	3	+
chr1	1431591	1431618	TCTCTCTATTGACTGACACTGCTCGGGG	1	+
chr1	1431651	1431671	AAAGGTGACATAAGAGGCAGA	1	+
chr1	1435001	1435025	TTTTGCCTTGTAGCCCAGGCTGGAG	1	+
chr1	1437135	1437162	TAACTATCTTCAAATAAGTGTCATCCCG	1	+
chr1	1438918	1438939	CATCCGTGTATCCTAACACCCG	1	+
chr1	1441735	1441757	CATCCAGTCTCTATATTGCCTTG	1	+
chr1	1447648	1447667	CATGTCGTGGCTCTTCGGCA	1	+
chr1	1447737	1447775	AGGGCGGCGGGGACCGCGGGTTGGGAGACCGGCCGGCGC	2	+
chr1	1449511	1449531	TCTCACTCTAATAACCGAGAG	2	+
chr1	1455761	1455779	CCAGCTCTTCCAGGCCTTG	1	+
chr1	1455971	1455997	ACAGACTGGGACAAAGTGACAGCCACG	3	+
chr1	1458126	1458163	GGCTGGGCTGACGCTGCTGGCTGTTGGGGTCTACTCAG	3	+
chr1	1458782	1458803	TTTGGGGCAGCTCCGTTTCTGC	1	+
chr1	1458847	1458866	CTGTGGCAGGTGACCCGATG	1	+
chr1	1459256	1459280	CAACAAGGAACACCAAGAAGAACCG	1	+
chr1	1459281	1459316	CAGCCTGTACAGGAACATCCTGATGTACGGGCCACC	2	+
chr1	1462607	1462631	TTGGGCTCCCAGGTCAGCTGCTGCC	1	+
chr1	1463182	1463204	AGCGCCTGGTGAGAATGTATTTT	2	+
chr1	1463690	1463706	TGCTCGGCCACCCCCAG	1	+
chr1	1463758	1463774	TCGGGATTCGAAGGAGT	1	+
chr1	1464294	1464319	TTGCTAGAAGTCGGGGCTCCGCCACT	1	+
chr1	1464438	1464459	CTGGCCTGCAGCAGGGAGGATG	1	+
chr1	1465085	1465106	TCGGGGTGGAGGGACATTGTGT	1	+
chr1	1467577	1467599	CATTTTGTTGAGGACTTTTCCAA	1	+
chr1	1468591	1468618	TGTCCTGGTGCGCTCCTGAGCACGGTGC	1	+
chr1	1469426	1469452	CGTGGGGACGAGCCCTCCCCATCCTGA	1	+
chr1	1469923	1469948	ATCTTTCACACACTGGTGACCCTGAG	1	+
chr1	1469967	1469989	CCTGGCGGGGGTGTCTGAGGCCG	1	+
chr1	1470017	1470043	TGGCTGGAGCTGGGGTCTGTTTACCTA	1	+
chr1	1471385	1471402	ATGGGCTGTGGAGGCCGA	1	+
chr1	1472069	1472084	CTCTGCCGATCGGACT	1	+
chr1	1472987	1473008	TATGCTATCTGCACACGTATGT	1	+
chr1	1480065	1480080	CATGGGTGGTTCAGCG	2	+
chr1	1496994	1497009	CATCTCAACACCCCTG	1	+
chr1	1498235	1498251	TACCAGGGCTTCTGCAG	1	+
chr1	1511805	1511829	TTTGAAGGGTGTGGCTCTCAGGCTA	1	+
chr1	1517914	1517932	CTCTCCCTTTCCCCCAGGA	1	+
chr1	1535848	1535867	TCGGGGACTTCGTGCTTTAC	1	+
chr1	1537398	1537420	CTTAGCCTCGAGGCCTTTGCTGA	1	+
chr1	1537879	1537899	GTTTCCCGCGGCCTCCTGCTG	1	+
chr1	1538443	1538459	CCACTCCTGATCTCCCC	1	+
chr1	1541742	1541757	ACGGGCTGGTCAGGTG	1	+
chr1	1550844	1550859	CGGGGGCGCTCCGGCG	1	+
chr1	1551637	1551653	CGTCCCGGAGCCTCCTG	1	+
chr1	1552936	1552967	TCTCCAGCCTGGCTTGCTGGCTGCCCGTCTGG	2	+
chr1	1555223	1555239	ATGAGGGACAGCCTCTG	1	+
chr1	1557273	1557287	TCGGGGGACAACCTG	1	+
chr1	1557976	1557997	CTCTGGCTTGTGCTCTGTGTGG	1	+
chr1	1560008	1560024	ATGCTGACCTGCTGGAC	1	+
chr1	1560181	1560208	ACTGAGTCCCCGCCAGGGCCTCCCGAGG	1	+
chr1	1560451	1560472	TGGGCTGATGGTACCACCAATG	1	+
chr1	1560513	1560531	TGTGGGCGAGGCAGCGGGC	1	+
chr1	1560955	1560975	TATCACGGACCGCGGGGACGT	1	+
chr1	1562114	1562133	TGGACGGACGACATGGCCCC	1	+
chr1	1562162	1562180	AGCGCCGCTGCCCCCCACA	1	+
chr1	1563088	1563115	CTGGGTGCCGGGCGGACGCCATCAACAG	1	+
chr1	1563684	1563700	CAGCTGGTGGACGCCAA	1	+
chr1	1563983	1564009	AACGCCGAGGACGAGGAGGGGGACACA	1	+
chr1	1564913	1564929	TTCTCGCCGTGCCAGCA	1	+
chr1	1565047	1565064	CAGGTGCCAGGTGGTCGT	1	+
chr1	1565738	1565761	AGAGCCGCTACCGGCAGATGGAGG	1	+
chr1	1565906	1565934	TGTGAGCCGCGCCGTCCGCCGCGCCCGAG	3	+
chr1	1566147	1566163	GCCAGGACACCCTTCAG	1	+
chr1	1567449	1567469	CGCCCCGTCTCCCTCCCCCCC	7	+
chr1	1567693	1567708	CGCGCTGGTGCTGCTG	1	+
chr1	1586046	1586060	ATTTCTCATCAGCGG	1	+
chr1	1591640	1591657	AATTTTTTTCATCCCGGA	1	+
chr1	1593008	1593032	TTGGACAAAAATAACGAGGAGGCAT	1	+
chr1	1593626	1593658	ATTCATTAGGGAAGCTCGGATGCTCTCATTCTA	2	+
chr1	1593846	1593874	TCTTGTTGGCCTGTTATTCCCACTGACCC	4	+
chr1	1594244	1594263	TTCAAGTGTTCTGTTCGTTT	1	+
chr1	1595718	1595739	AATTATTGCTCTGTTTCTGAAT	1	+
chr1	1596431	1596455	TCCTCAACCTCAGGGCTGGAAACCC	1	+
chr1	1596489	1596513	CGGGGAGCTCACGCAGCCCAGGGTG	1	+
chr1	1596976	1596996	ACACGGGGATGGGCTCGGCGG	1	+
chr1	1597218	1597244	CTCTCAGGGATGCTGCCTGGGGTCCTG	1	+
chr1	1597399	1597424	TTGCCGAAAACGATTACGCTGAGCCA	1	+
chr1	1600962	1600983	CAACTCAGCTAAGCAGGACCCG	1	+
chr1	1601380	1601396	CGGGCGGGTCCCTCCCG	1	+
chr1	1601525	1601552	AATAATACTTACGAGAACCTGTATTTGT	1	+
chr1	1602263	1602285	CTTTCTTTCCTCAAAAGCAGGAA	1	+
chr1	1603056	1603075	TTGACCAGCAGCCCTGGCGA	1	+
chr1	1603801	1603825	AAACCTGAGACAAGTTAACGTGGGA	2	+
chr1	1603842	1603867	CCAGTCGAGACCCTGGCGTAGCAGAG	1	+
chr1	1603991	1604016	AAAACTGGAGACTGTGAATGCCGTTT	1	+
chr1	1648789	1648803	TCAATCGGGCTCCAG	1	+
chr1	1657660	1657687	CTGCGCCTAGCTATTTTTATTTTTTCTG	1	+
chr1	1660218	1660238	AAGCTCATCTGTGACAGTTCA	1	+
chr1	1666872	1666897	TAAATGGTATCAAGATTTTCTCGTTG	1	+
chr1	1687729	1687746	CGTCTCCCCCCAGGCAGA	2	+
chr1	1688540	1688560	TCTCACGGGGCGGTGATGTGG	1	+
chr1	1688680	1688695	CTTGATGACAAGGACG	1	+
chr1	1700190	1700204	TTTACCCGCCCCCTG	1	+
chr1	1705378	1705391	TGAACGGGCTGACC	1	+
chr1	1710915	1710936	CCAGACATTGTTTTGTTTTTCT	1	+
chr1	1725048	1725065	TTGACCCATCAAAGGCTG	1	+
chr1	1726137	1726155	TCACTATTTTTTGAGACAG	1	+
chr1	1745675	1745689	ACAATTTCACGAACA	1	+
chr1	1759995	1760011	TTAGTGACCTCACAAAA	1	+
chr1	1761548	1761566	CTTTTATTCTTCTCATTAT	1	+
chr1	1764829	1764846	AAAAGTCCTCAGGCCCTG	1	+
chr1	1797715	1797730	CCATTCACCCCATGAG	1	+
chr1	1804225	1804243	CACAGAGAATGAACCACCA	1	+
chr1	1815125	1815145	AGGCAGGCTCAGGGAGGACAG	1	+
chr1	1815971	1815985	TAACTACAACACTCG	1	+
chr1	1820841	1820858	TAAGTCCAGTACTGTACA	1	+
chr1	1821354	1821374	CAAGAGGAAGACACCCAGCCT	1	+
chr1	1825085	1825104	GCCCAGAGCAAGGGATCAGG	1	+
chr1	1829690	1829704	CACAAGCTGGATATA	1	+
chr1	1831182	1831197	ACAGTTGGAGCTCCCA	1	+
chr1	1833505	1833521	ACCGGGCTGCACGGGTC	1	+
chr1	1834733	1834751	ATCTGGCTGTCGTAGATGC	1	+
chr1	1841553	1841568	TCGGAGTCCAGTGGCA	1	+
chr1	1858092	1858106	CACAGCGACGTCGCC	1	+
chr1	1876010	1876025	TGGGACGGCTGTGGCA	1	+
chr1	1877405	1877421	TTGTGCGTGTGGGGGGG	1	+
chr1	1878099	1878116	ACATCCTCCCCCTGCTCA	1	+
chr1	1879923	1879938	ACATCTGCTTAAGCGA	1	+
chr1	1886960	1886975	ACACTTAGTGGCACAT	1	+
chr1	1933855	1933880	ACCGCCTGTAATTCCAGCACTTTGGG	1	+
chr1	1947107	1947124	ATACTGGGTGTGTAGGGA	1	+
chr1	1950574	1950588	CAGCGGTCCCGGAGA	1	+
chr1	1959598	1959627	TTACTCATCGGAGGACATCGTCTACTACTG	2	+
chr1	1968694	1968709	AATACCATCACCCCTG	1	+
chr1	1970387	1970404	CCATCCCGGCTGCTCTGA	1	+
chr1	1982738	1982757	GTCAGGTGCTGGAGCGGAGG	1	+
chr1	1986914	1986949	ACCTTCGAGGAGCTCTGTGAGGAAGTGAGAGACATG	2	+
chr1	1987079	1987098	CTCAGCCAATTCTGTGGGGA	1	+
chr1	1987146	1987172	TGGGGATGGTGGGAAAGAGGTTGGCCA	1	+
chr1	1987348	1987364	TTCTAGGGACCACGGGG	1	+
chr1	1987933	1987957	CACGGTGTCCTCCCAGATGGAGCTG	1	+
chr1	1991259	1991282	CATGAGAAGTCCAGGGGTGCCCTG	1	+
chr1	1995180	1995203	ACAGTATCTTATGGGCGTGAGGTG	1	+
chr1	1995216	1995240	GGTTTTGGTTCTCATTTCCCTGGTG	2	+
chr1	1999542	1999558	GGGCAGCAGCGAGAGCA	1	+
chr1	2006526	2006550	CTTGGGCCGCAGGGGTCCTTGAGTG	1	+
chr1	2009983	2010010	TCTCTTGTGCTGGGAACTCGTGCTGTGG	1	+
chr1	2018354	2018374	TCCTCAGAATGCCTCCTGCCA	1	+
chr1	2023248	2023264	AGGGGGCGTCCGAGGGC	1	+
chr1	2025748	2025768	CCTGGGATGCTGTGTGGTGCC	1	+
chr1	2026991	2027017	AGGGGGAGGATTCGCGCTTTGCGTCAG	1	+
chr1	2029939	2029964	AGTTACTTCTGGAATCTGCACCGTGA	1	+
chr1	2030440	2030457	CTCTGGGCCTGATCGCAT	1	+
chr1	2032217	2032244	TGGAGGAGACTTATTCAGAGGGAGTTTT	1	+
chr1	2033697	2033719	TTCATTTCCAGGGTCTCGTGTGG	1	+
chr1	2036835	2036857	TTAGGCCTTATTTATTTATTTTT	1	+
chr1	2040223	2040249	TAACAGTGGCCGCCACTGGGGGGCTTA	1	+
chr1	2047385	2047411	ACCTCAGTCTCTCCTGTCTCCTCTCTG	1	+
chr1	2052544	2052558	CGCCTGGCATCGTAG	1	+
chr1	2066736	2066767	AAGCTGTACCGTGCCAACGGCCACCTCTTCCA	2	+
chr1	2071073	2071095	CCCAGGGTTGCTGTCATGGGGTC	1	+
chr1	2075655	2075669	TACTGCGGTCAGTGC	1	+
chr1	2075670	2075694	AGCGAGAGGATATGGGGCCTCGCGA	1	+
chr1	2075752	2075773	TCGTCCCGCTGACCTGCAGGAA	1	+
chr1	2077469	2077493	TCTGTCATGCCTTCCCAAGAGCCTC	2	+
chr1	2080314	2080337	CTTACATTTCCTCATCCCGGAAGC	2	+
chr1	2082242	2082267	TTATCGATGGGATGGATGGAATCAAA	1	+
chr1	2082278	2082298	GGCTTGGGCTGCAGGACTTTG	1	+
chr1	2082302	2082324	TAATCAGAGTCATCGGGCGCGGG	2	+
chr1	2082332	2082353	CCAAGGTTCTCCTGGTGCGGTT	1	+
chr1	2086519	2086534	TTTGGTGATCGTGGTG	1	+
chr1	2087461	2087477	CACGTGTTTGAGCAGGC	1	+
chr1	2087478	2087523	ATCCAGCAACCCCTTCCTGGTCGGATTACACTCCTGCTTCCAGACG	3	+
chr1	2092460	2092475	GCGACCTTGGGAAGGG	1	+
chr1	2100788	2100805	CCCACCAGCCCCTCTCTG	1	+
chr1	2100980	2101000	TCAACGGCGGGGACCTGATGT	1	+
chr1	2102147	2102164	TTCGAGGACTCTAGGGAC	1	+
chr1	2103538	2103574	AGAGGGGGATCATCTACAGGGACCTGAAGCTGGACAA	4	+
chr1	2103586	2103605	ATGCGGACGGGCACATCAAG	1	+
chr1	2103607	2103628	TCACAGACTACGGCATGTGCAA	1	+
chr1	2103714	2103731	CTCTCCCAGTAACTTTGC	1	+
chr1	2103769	2103797	CACTTTCTGCGGAACCCCGAATTACATCG	3	+
chr1	2105376	2105393	TGAGATGATGGCCGGGCG	1	+
chr1	2105567	2105580	AAGCGTACCGGGAA	1	+
chr1	2106701	2106723	ATTTTCTGACATCAAGTCCCACG	1	+
chr1	2110132	2110152	CTGGACTTAGTTCCATGGCTG	1	+
chr1	2110888	2110910	TGATCTGTGCTAGTGACTATCAG	1	+
chr1	2112204	2112227	TGGTTTGGGCACCAGGAGCCTGGG	1	+
chr1	2115101	2115126	TCTGGTGAGGCCTGATCTCTGCTTCC	1	+
chr1	2115713	2115728	GCCCCTCTGAACAAGG	1	+
chr1	2116068	2116091	ACGACTACGGTCTGGACAACTTTG	2	+
chr1	2116160	2116176	CCCTGGAGCACCCCTCG	1	+
chr1	2116407	2116448	TATATCAACCCATTATTGCTGTCCACCGAGGAGTCGGTGTGA	3	+
chr1	2116454	2116476	CGTGCGTCTCTGTCGTGGACACG	1	+
chr1	2116485	2116511	ACCCTTTAACTGTATCCTTAACCACCG	3	+
chr1	2116518	2116552	CATGCCAGGCTGGGCACGGCTCCGAGGGCGGCCAG	2	+
chr1	2116559	2116585	ACGCTTGCGCCGAGACCGCAGAGGGAA	1	+
chr1	2116660	2116687	AACTTGCTGCTGTGCCTGCGTCGCGGCG	2	+
chr1	2116734	2116760	TGCACATTTTCCACGGAAACAGAACTC	2	+
chr1	2116789	2116814	TGAGCGTGTAGCGTCCTGAGGAATAA	2	+
chr1	2117072	2117098	ATGGCAGCTGGGCCAGCCAGCTCACTG	1	+
chr1	2121863	2121878	TCAGCGCCCTGGGCAT	1	+
chr1	2123782	2123799	ACACACCAAGGCCTGGAC	1	+
chr1	2124066	2124089	TCCGTGATTCAGGGTCTTACTCTG	1	+
chr1	2124553	2124569	CAAGGGCCCAGAGGTCG	1	+
chr1	2124773	2124799	ACGCTGGTGCCACCAGATTCCAGGATG	1	+
chr1	2125027	2125047	TTTCCAAACACGGATGGATAA	1	+
chr1	2135634	2135648	TATCTCTGCAGCCCG	1	+
chr1	2136230	2136247	TTCCTCCCGCCGCCGGCT	1	+
chr1	2142715	2142732	TTGGAGTGCAGTCGCGCG	1	+
chr1	2152399	2152415	AGAGATCAGCCTGGGAC	1	+
chr1	2159529	2159558	CCGCCGCCGCGCTCTGAGGGCCGCGGGCGA	2	+
chr1	2159839	2159891	AGCCCCGGGCCCGCGAGCGTTGGCGTTGGCGTTGGCGGCGCGCGCCGGGGCAT	5	+
chr1	2159970	2160010	TGGATGTGGCGCCGGGCCCGGGCGGCGGCGGGCTCCAGCGG	2	+
chr1	2160033	2160051	CCTTCCCCTTCGCGCCCCC	1	+
chr1	2160263	2160302	ACGCTGGAGCAGTTCCACCTGAGCTCCATGAGCTCGCTGG	3	+
chr1	2160464	2160510	CCCGGGCCCTTCTTCATGCCGTCCGACCGCTCCACCGAGCGCTGCGA	3	+
chr1	2160530	2160553	ACCATCTCGTGCTTCGTGGTGGGA	3	+
chr1	2160560	2160617	AAGCGCCTGTGTCTGCCGCAGATTCTCAACTCGGTGCTGCGCGACTTCTCGCTGCAGC	12	+
chr1	2160620	2160721	ATCAACGCGGTGTGCGACGAGCTCCACATCTACTGCTCGCGCTGCACGGCCGACCAGCTGGAGATCCTCAAAGTCATGGGCATCCTGCCCTTCTCGGCGCCC	19	+
chr1	2160731	2160765	CTCATCACCAAGACGGACGCCGAGCGCCTGTGCAA	2	+
chr1	2160806	2160935	AAGGAGCTGGCCGCCAGCCTGGCGCTGGGCCTGGAGCTCAGCGAGCGCAGCGTCCGCGTGTACCACGAGTGCTTCGGCAAGTGTAAGGGGCTGCTGGTGCCCGAGCTCTACAGCAGCCCGAGCGCCGCCT	20	+
chr1	2160937	2161156	CATCCAGTGCCTGGACTGCCGCCTCATGTACCCGCCGCACAAGTTCGTGGTGCACTCGCACAAGGCCCTGGAGAACCGGACCTGCCACTGGGGCTTCGACTCGGCCAACTGGCGGGCCTACATCCTGCTGAGCCAGGATTACACGGGCAAGGAGGAGCAGGCGCGCCTCGGCCGCTGCCTGGACGACGTGAAGGAGAAATTCGACTATGGCAACAAGTAC	38	+
chr1	2161252	2161276	CCGAAGGCTGGGACCTGTGCTTCTG	1	+
chr1	2161782	2161809	GGCCCGAGACTTGGCGGCTCCAGCACTG	1	+
chr1	2161959	2161985	ACTCACCCATTTCCTTCTCTCCCTCTG	1	+
chr1	2162526	2162545	ACGTAGCAGGCTGGGGCCCT	1	+
chr1	2163044	2163070	AAGTCCCCAGCACTGCTCTGAAATTTC	1	+
chr1	2163144	2163162	CTGAGTGGCAGCCACACAG	1	+
chr1	2163357	2163383	TGCACTTGGGAGTTCTGGGCTTCAGGG	2	+
chr1	2163629	2163651	TTTAATATTTTTGATCTGCCGAA	1	+
chr1	2163656	2163673	AGGGCAGAACAAAGAATG	1	+
chr1	2163772	2163794	CCAGGGTCGGGTCTCCTGCCTGA	1	+
chr1	2163881	2163902	CAGGGCTGCAGCTTTCTCCTTG	1	+
chr1	2164199	2164226	CTTGGACGAGTTGCTTAACCTCTCTGCC	1	+
chr1	2164234	2164256	AAACTGGGGACTACTGTTTATTG	1	+
chr1	2164272	2164293	TTTTGAGTGGTACAGGTGGGGC	3	+
chr1	2164843	2164865	TGACTGGAGAATTTGGGTTGTGT	1	+
chr1	2165047	2165067	TGCTGGCTTTTGACCCGTGTC	1	+
chr1	2165670	2165692	CACGGACTGGGGAGGGCATGGGC	1	+
chr1	2165888	2165912	CAATGTCTGTCTGTCTGAGTCTCCG	1	+
chr1	2166268	2166285	ATATCTGGGAGAGCTGGA	1	+
chr1	2167059	2167078	TTCCAGGCTGCCTTGCTGGG	1	+
chr1	2167172	2167202	AGTGTGAATTTTAAATGAGATTGTGGGGACA	2	+
chr1	2167436	2167486	AGATTCTGTTCGGTGCTTGGTGTTCGTGTCTTCTCTGATTTTACCTTTTTG	3	+
chr1	2167509	2167533	CTCTGCCTCGGTGCCTCTGCAGCTG	1	+
chr1	2167735	2167758	TTCAATAACTCACTGAATGACTCA	1	+
chr1	2168159	2168183	GAAGAAATTGGTTCACCGTCTTCTG	1	+
chr1	2168324	2168343	AACGTCGGCGGCTGACTTAG	1	+
chr1	2169126	2169143	TATCTTTGCCCAGAAACA	1	+
chr1	2169372	2169393	AGGAGTCCAACGGGCCTTGAGA	1	+
chr1	2169769	2169791	TGGGCCTCTGCATCCTAGGCATG	1	+
chr1	2170605	2170630	TTTAAGTTCATGTGTGAAGTGCCTTG	1	+
chr1	2170631	2170647	CCTTAATTACTTGACAG	1	+
chr1	2171149	2171175	AACCCCTCACTTTGAAGTCTTTCCTGG	1	+
chr1	2171390	2171411	TTCCCTGACTGAGCTCGGCGCC	1	+
chr1	2171981	2172004	ACCGCTGGCTTCCTGGGGCCATCG	1	+
chr1	2172125	2172147	TTCGGAGGATGGAGGACAGTTCT	1	+
chr1	2172553	2172579	CGGGCTCCATCACTTCACTCCAGGGCA	1	+
chr1	2172608	2172652	CCTGTGGGGACCAGTGGGAACAATTCTCATTTTACTGTCATTATG	4	+
chr1	2173163	2173184	CATCATCTTATTTCATATTTAA	1	+
chr1	2173328	2173348	GCTTTTCGGGACCCAGGGACA	1	+
chr1	2173650	2173671	AACACTTCCCGTGCATGTCTAG	1	+
chr1	2173943	2173966	ATTGATGGAAAGATTTTTCTTTTT	1	+
chr1	2174455	2174478	CAGAGTTGTTCTTGGTTTGTCACA	1	+
chr1	2174604	2174623	AGAGTCTGGAACTTACTTAG	1	+
chr1	2174701	2174727	CTTCGTGACCATGTGCTGGCTGCACGA	1	+
chr1	2174889	2174904	TCTGCGCGTGTGCTCT	1	+
chr1	2175350	2175371	TGGACTCTGAGATTCCCCTAAA	1	+
chr1	2177833	2177851	TACGTCTTTATCTACTCTG	1	+
chr1	2177933	2177967	CTGGAGGCTGCCTCTGTCCTCTGCTGTGGTGGTCA	2	+
chr1	2178210	2178229	AGTCGGGCCTGATGGGGCTG	2	+
chr1	2179825	2179844	TTTGTCCGGCTTTGTCCTAA	1	+
chr1	2180166	2180185	TCCTTCTCACGTCTTCTCTG	1	+
chr1	2180232	2180253	AGTTTCTAGGAGCGTAGAGAGG	1	+
chr1	2180277	2180304	CATGGCTGGGCTACCTTCCTACTCTGAG	1	+
chr1	2180626	2180645	AGGGTGTGTCTGACCTGGGC	1	+
chr1	2181260	2181287	TTTACAGTTGGAGAGTTTGTTACAGTCA	1	+
chr1	2183128	2183148	GTGGAACCCAATGTATGTGAT	1	+
chr1	2183373	2183397	GAGGCCTCCCCAGCTGTCATGTCCG	1	+
chr1	2183622	2183642	ACAAACTTTATCCTACCTTAA	1	+
chr1	2183932	2183957	GGCTTTCGTCCGTCTGAGCTGCTGAC	1	+
chr1	2184935	2184952	AATCGGAAGGAACAGGAC	1	+
chr1	2185308	2185326	CTGGACTTGCTGAGGGTTG	1	+
chr1	2185481	2185502	TGTCCGGAGCTGCCTCATGTGG	1	+
chr1	2185637	2185655	ATTGTGAAGAATCTGGAAG	1	+
chr1	2185695	2185721	CAAGAGTGCTGGCCCAACTGGTCTCCA	1	+
chr1	2185786	2185814	TCACAGGGTGCTTGGGGGACTCTGCTGCA	2	+
chr1	2186646	2186669	TCTTCTGTTGACCCCATGTACCTG	1	+
chr1	2186788	2186810	AATCTATCCTTTGGCTGATTAAT	1	+
chr1	2188596	2188616	ACTTGTGGATGCTGTATCTTT	1	+
chr1	2189499	2189527	TTGACATTTTAAGCATTGAGCAAGGAAGA	2	+
chr1	2189549	2189568	AGGGAAATATGGCAATACTG	1	+
chr1	2189707	2189723	CGGTGTCTGCAGCATAG	1	+
chr1	2189725	2189749	ATGGTCTCGGCTGGTATGTGTGGGA	1	+
chr1	2190008	2190029	TTTTGAGTCAGAGTCTAGGTCT	1	+
chr1	2190358	2190377	TGTTTGCCTCGGGGTGTGTT	1	+
chr1	2190820	2190844	TAGGATGGAAAAGGGCATCTCTGAG	1	+
chr1	2191170	2191187	TCTGCTTTTGGGCCTGTA	1	+
chr1	2191256	2191280	TCCTTCCCTCAGCGTCATTATTTTG	1	+
chr1	2191531	2191555	ATCTTCCAAGGTGGCTGCACCATTC	1	+
chr1	2192742	2192762	TCAATTTCTGTGAACATTTCT	1	+
chr1	2193025	2193045	ATCCTGCAGCCTGTAACCTTC	1	+
chr1	2193132	2193157	AGTTTCACTTCTTCCTTTCCAGTCTG	1	+
chr1	2193717	2193744	AATCAGAGTTTGGATGGGAGTGGTCGGA	1	+
chr1	2194222	2194248	TACTAATGTGATGAATTATATTGACTG	1	+
chr1	2194355	2194380	TTTGAGACCGAGTCTTGCTCTGCACC	1	+
chr1	2197517	2197535	TGGGTCTAGAGCTGGGCTC	1	+
chr1	2197555	2197576	ATAATTCACCACTCCTGTGGCA	1	+
chr1	2197717	2197734	TGGAGTTTCTGCACATAC	1	+
chr1	2197741	2197765	TGATCTGGGGTCTGCGGAATTGCCA	1	+
chr1	2197994	2198020	TCCTTTGCTGCCTGACCTCCAGGGTCC	1	+
chr1	2198424	2198441	AAAAACATCGCTGAATTG	1	+
chr1	2198544	2198568	TTTCAGCGGGAATTGATTATGAACA	1	+
chr1	2198632	2198654	TAACAAGCTTGGTGTCCATATCG	1	+
chr1	2198928	2198950	CCATTCGTTCCAGAGCCTCCTTT	1	+
chr1	2199044	2199058	ACTCTGCTCTCATCG	1	+
chr1	2199193	2199217	CATGGGCCTTTCTACTTCCAGACTG	1	+
chr1	2200785	2200802	ACAGTGGGTTTTGCAGTG	1	+
chr1	2200839	2200854	CCCACAGCGTCACTAG	1	+
chr1	2200864	2200886	CGGACACTGCGGGACACGTTCCC	1	+
chr1	2200945	2200970	CAGGCTGGGTTCATCCCCGTTCCAGG	1	+
chr1	2201029	2201055	TCGCTTTGTGGGCAGAAGCCAACTTTG	1	+
chr1	2201713	2201735	ATCCTCCCTGCGGGCCTGGCATG	1	+
chr1	2201741	2201761	AGGGGCTGAGAGATGCTGGTG	1	+
chr1	2202099	2202120	TCAGGCTGTCCCTGCTCTCCAG	1	+
chr1	2202420	2202447	TCAGGCCTGGGCTGTGGGGATGACTGAG	1	+
chr1	2202587	2202612	ATTGGCGACCCCAGGGTCCCGGGACA	1	+
chr1	2203344	2203365	ATGCATCTGGTCCTGGCCCGTG	1	+
chr1	2203466	2203485	ACTGAGCGGAGGGGCTTGGG	1	+
chr1	2203585	2203613	CTTACGTTCTCACGACCTCTTGCCCTCTG	3	+
chr1	2203768	2203786	TAGCATAAATAGAAACCAG	1	+
chr1	2204060	2204082	TAATTGATTGCCAAGAACCCCTG	1	+
chr1	2204127	2204154	AATGTTTTTATCAAAACCAAAACTCCCT	1	+
chr1	2204221	2204248	ATGTGTGCTGACCCTGGGACCGGTGAGG	1	+
chr1	2205211	2205238	TTCGGGCTGAGGCTGCAGGGGGCCTTGG	1	+
chr1	2206850	2206870	CTGGGTGTGGCCTGGCCGGTG	1	+
chr1	2207895	2207917	TTCTGTGGCCCTGGGATTGGGGA	1	+
chr1	2208197	2208223	ATTGCTGAGTTCCTGATTGCTGTCTTT	1	+
chr1	2208483	2208505	GATTCCTCTCATTTGGGGCTGTA	2	+
chr1	2209274	2209294	CACTCAGGACCGACGGACATA	1	+
chr1	2209425	2209445	CATACATGGATGCACACATCA	1	+
chr1	2210443	2210462	CTCCAGACAAGGGCAGGCTG	1	+
chr1	2214286	2214303	CTCAGCCTCCGACCTGTC	1	+
chr1	2214413	2214440	CTTGCCGGTGCTGGGAGACGGGAGCCAG	2	+
chr1	2214762	2214780	TTGACAGGGCAAGGACTCA	1	+
chr1	2214866	2214890	GAGGACAGAGTCTTGGAGAGGTGTT	1	+
chr1	2214949	2214971	AAAGCCATCGTGCTGTCGCTGTG	1	+
chr1	2215160	2215185	ATGGCCCGGAAGTCCAGGCAGCACTG	1	+
chr1	2215396	2215417	TTCCCTCCAGAGCTGCTGTCTG	1	+
chr1	2216337	2216376	TTTTGGTGCCACACACAGCACAGGTGCACCATGCGGGCCT	2	+
chr1	2216499	2216518	GGCAGTCGTGGCCAGGGTCA	1	+
chr1	2216527	2216548	GTTGGAGATAGGTGTCATGCGG	1	+
chr1	2216645	2216667	TAACAAATGGACTTAGATTCTTC	1	+
chr1	2218040	2218061	CATTTTATTCTTACCACATCAG	1	+
chr1	2218078	2218105	AATGAACCTGGCTGTTGGAGTTCGCTTA	2	+
chr1	2218113	2218133	CATGTGGCCACGCAGCTCTCG	1	+
chr1	2218146	2218165	ACAGACTGCGTGTGGGGGCT	1	+
chr1	2218260	2218285	CTCTTTACACGGGCTGGGAATGGCAG	1	+
chr1	2218655	2218682	ACTGCCATTTTGTGTGGGAAGGTGGAGG	1	+
chr1	2219905	2219929	TTTATTTTGAGGTTAGGAGTGAGAA	2	+
chr1	2219950	2219973	TCCTGTGGGAGTGGCTCTTTTCAG	1	+
chr1	2219987	2220024	TCTTTGCTCGTGCGTGCACATTTGTTTGCATGCGCGTG	2	+
chr1	2221443	2221463	CAAGGTCTTAGGATGGCTGTT	1	+
chr1	2222294	2222319	AATCAGCCTTCCAAGAACCGCGACCG	1	+
chr1	2222323	2222347	CATCCTGTGCCGCTTCTGTGTTCCG	1	+
chr1	2222367	2222404	CGTTTCCTCTCATTCTGGATGGAAAGGCCTGTTTGTCT	3	+
chr1	2222693	2222714	GGGGACCTCTGGCTAATTTTCG	1	+
chr1	2223515	2223532	CTCACGTGAGCCGATTCT	1	+
chr1	2223663	2223687	AGGGCTGCACGGGAGTTGCCACGTA	1	+
chr1	2223714	2223731	TGGGGTTCGGGCTTTTGG	1	+
chr1	2223762	2223784	CCTGTAGAAGCTCTGAGCTGTGC	1	+
chr1	2223870	2223897	CATCAGGGACCTGCTGTGGGCCAGGCTG	1	+
chr1	2224233	2224258	TTCTGACGCCGGCGGGGCTCCTGAAG	1	+
chr1	2224676	2224699	GGCGATCGGGACTCACCATGTTAG	1	+
chr1	2225045	2225070	TCCCTGGTGTTTGGGATGTCTCCTTC	1	+
chr1	2225416	2225438	TCTCCTTTCATCTGTGGCCTCGG	1	+
chr1	2225497	2225520	ATATTGGAAGGATGTCGTGCAGGA	1	+
chr1	2226051	2226075	CCAGCCCCTTGGTCTTGCCCAGAAG	1	+
chr1	2226446	2226464	TGGATGTCAGGCCCCTGGC	1	+
chr1	2226518	2226538	CCAGAGGTGAAGTTGCACTGT	1	+
chr1	2227358	2227392	TTTCAGTAACCTGCGTGTACGCCGAGGACTGGAAT	2	+
chr1	2227977	2227999	CTACTCGAATTCTCTCCCATTTG	1	+
chr1	2228110	2228135	TGGGCTGTCTTTTCCCTTTCTCGATG	1	+
chr1	2228159	2228179	TCGTGATTGTTTTCTGGGAAG	1	+
chr1	2229106	2229128	GCGCTCACGGACTCACCCTGCGA	1	+
chr1	2229239	2229256	CGTGGGCCCGCCCGGTGT	1	+
chr1	2229714	2229734	CCTGACAGGTTGCTGGGCTGC	1	+
chr1	2230041	2230064	ATGAGGGCAAAGAGACCAGTCTAA	1	+
chr1	2230138	2230161	CCAGGTGAGGTGCAGACATTCAGA	1	+
chr1	2230916	2230952	CTGCACTCGGTTCTGGATTCAGTGCCCTCCGCCTCTG	4	+
chr1	2231015	2231047	CGTCTCCTTGCTCTGGGGGGTTGAGGTCTTCTG	4	+
chr1	2231052	2231075	TGGACCCTGTGGGATCTGGCAGGA	1	+
chr1	2231573	2231592	CCCGGGTGCCTGCTGGCCAG	1	+
chr1	2232099	2232119	TTTCTCTCCGTTTCTCTGATG	1	+
chr1	2232293	2232308	CGGCCACCCCCCACTG	1	+
chr1	2232409	2232432	CTCTCATGGAGGTGGCCTGAGGCA	1	+
chr1	2232458	2232482	TCTGAGTCTCCCGGAGTCAGCGCCG	1	+
chr1	2232702	2232724	TCATCAACACTCACTTCCCCTCG	1	+
chr1	2233507	2233525	CACGTTTGCCTGAGGCTGG	1	+
chr1	2234105	2234127	GCTCCATCCCAAACCTGCTGCAG	1	+
chr1	2234429	2234451	CCTCCGGCCTCCATAAGACCCAA	2	+
chr1	2234457	2234487	ATGACACCTCTTCCCAGTCCCCCGCGCCTTC	6	+
chr1	2234496	2234535	ACAAGCCGTCCAGCTGGCTGCGGACCTTGGCCGGCTCTTC	6	+
chr1	2234737	2234809	TTCACCCTCGCCAGCGCCTCTCTGCTTTCCGACCCTGGTCCCCCGCAGTGTCAGCGAGTGAGAAAGAGCTCTC	7	+
chr1	2235279	2235319	CTTCTACTCCTACAAGAGCTTTGAGACAGCCGTGGCGCCCA	4	+
chr1	2235349	2235373	AAGGTTGTGAGCAGCCCTCCGTGTG	1	+
chr1	2235400	2235463	CCTCTCGCCACTTGCACCCAGCCTCGGAAGCGGAAGCTGACTGTGGACACCCCAGGAGCCCCAG	9	+
chr1	2235485	2235520	CCCCAGAGGAGGACAAGGACTCGGAGGCGGAGGTGG	3	+
chr1	2235737	2235756	TCCTCCTTGTCCTCGCTCTC	1	+
chr1	2235764	2235790	TCCTTTACCTCATCCAGCTCCGCCAAG	3	+
chr1	2235837	2235857	ATGCTGCGGCCCCTGCCGACG	1	+
chr1	2235865	2235895	TGGGCTGGAGGCGGAGCTGGAGCACCTGCGG	4	+
chr1	2235896	2235918	CAGGCACTGGAGGGCGGCCTGGA	1	+
chr1	2235938	2235980	AAGTTCCTGCATGAGGTGGTCAAGATGCGCGTGAAGCAGGAGG	7	+
chr1	2237438	2237458	CGAGCCGCCTCCGGCCCCCAG	1	+
chr1	2237462	2237488	CTGGAGTTCCTACGCGTGGCCAAGAAG	22	+
chr1	2237511	2237538	AGGCCAAGCGTAACCTGCGGAAGGAGAT	2	+
chr1	2237564	2237617	AAGAAGATGAAAGAGGCCAACGAGTCACGGCTGCGCCTGAAGCGGGAGCTGGAG	8	+
chr1	2237631	2237661	CCCGGGTGTGCGACAAGGGCTGCGAGGCGGG	4	+
chr1	2237665	2237684	CCTGCGCGCCAAGTACTCGG	2	+
chr1	2238115	2238136	AAGGTGGTGAAGGAGCTGCAGG	2	+
chr1	2238142	2238158	CTGTGGCCGCGGGCCCG	1	+
chr1	2238183	2238236	CGCTGCGGAGCTGGAGCCGTAGATTCCGTGCCTGCCGCCGCAGCGCCGCCGACA	7	+
chr1	2238305	2238426	CACAACGTCTTACCGTGCCTATTACCAAGCGAGTGTTTGTAACCATGTAGTTTTGGAACCCACTGCAAAATTTTCTACTGGCCAAGTTCAAGTGAGTAAGCCGCGTCCCCCAACTACAGCTG	40	+
chr1	2238448	2238494	CCTGCTGGTCCTCTGCTTGCTGGAACATTCTAACATTTACACTTTTG	7	+
chr1	2238502	2238528	CTATTTAAAACCAGTAAGGAGACTTGA	4	+
chr1	2238537	2238596	AAATCAACACATTTTTAAATGACTAACTTCTAAAAGCCCCAACACATGACGCCATCTGAA	13	+
chr1	2238603	2238620	CAACGGAGTGGGGGTGGC	1	+
chr1	2238650	2238703	CCATCACAGCTCATCTGCCCGCGGCTGCGTGAGGACAGCAGGGGTTTTTCTTCA	8	+
chr1	2238707	2238743	TCTATTTTTTCAGCGACAAGGACCCAGGTCTTCCTGC	9	+
chr1	2238768	2238803	TGCCGCGTGCGAGATGAGCTCGAACACTGCCCGCCT	3	+
chr1	2238825	2238841	CCACGCCGCCGTCGATG	1	+
chr1	2238868	2238892	AAGTGCAGAGCCGCACAGGAGCTGC	1	+
chr1	2238900	2238952	CTGAGGGGACGGTCTTCGGCTCCTCTGCACCCCGTGATTCTGCCCACGCTCCT	15	+
chr1	2238969	2239010	ACCTGCGTCGGGTGGTGACCGTGGCTGGCGGTCACGCCCTCA	4	+
chr1	2239012	2239033	CCCCTCCGGGCACACGTGCCGC	1	+
chr1	2239037	2239113	ACCGGGCGACCCTTTTCAGTTCGGCAAACGTCGCTCCCTTCATTTTGGGACTGAGGCTGCAGCATTGGAACAAAAGA	28	+
chr1	2239115	2239143	CATTATTTCAATTTTTCTTTCTTTTTTTT	3	+
chr1	2239150	2239170	TTCATTTAAACGTATATTTAG	1	+
chr1	2239185	2239214	CACAACCTTCCCTTCTCTTTCTATTCCCCA	4	+
chr1	2239218	2239298	AACTGAGGTTTTTACCGATTTATAGAGCAGTCAAATCCGAAGTGCTCGAGTGCTTAGAAACCCCCTCTGGTGCTTGGTTGA	12	+
chr1	2239321	2239387	AAAATGCAAAAACTGAACTTCGGGGGTCGTTCTGTGCCTTCCAGCATCTTGTACAGCAAATCCTGAC	9	+
chr1	2239409	2239450	ATATCTGTCTTCAGTAGCGACTGAATCTGCCACTCTCAGAAT	5	+
chr1	2239454	2239535	TTCCTTGCATTTATTCCAAATAATCTCGTTTACTCTCACCTGTTTATGCAAATTGTATAAGGTTTCTTATGCCCAAGCTTGA	12	+
chr1	2239542	2239567	ATTTCCCAGTAGACAAGAGGCGGCTA	3	+
chr1	2239593	2239654	TTACATAAGAAGATCTTACAGGAGTTCTTTGCTTGAATCCGTTCTAACACCCGCGGCAGCTG	7	+
chr1	2239663	2239749	CACAGAAGGTGGAGGTTACTTGCCCAGGTACAGACGACCTCGGGGCAGTGACGAGCAAAGACCAGAGACTGCTGAGCCCTCGCATCT	9	+
chr1	2239759	2239777	AATTGCCTGCGGGGTTTTG	3	+
chr1	2239785	2239813	TTTACTGAGGGGGGTCTTGGTTGCTGCTG	2	+
chr1	2239843	2239865	CAAAAGGGACATCATGTATATGC	3	+
chr1	2239896	2239944	TTTTCTTTGCGGTTGTTCTGTGTGCATGGATTCCACACCTCTGCCGTAG	15	+
chr1	2239946	2240003	TAGATCCGTCAGCGGGCATTATTACCGTGTCTTGTAAAGGGTCGGTTTTGTTATGCAA	10	+
chr1	2240052	2240072	TTCAGTTATTTCTTCAAGGGA	1	+
chr1	2240077	2240136	AAATGATTTAGTTGGAGCAAAGCTTTAAGTGTGTTGGCGTGCTTCTGTGTGGCTGTCCTG	15	+
chr1	2240153	2240176	ATCACAGTGAGGTAGAGGCCCTGC	1	+
chr1	2240232	2240293	AGGGAGATGAGCTTTTCCAAGCTGTGTCTGGGCCAGAGCCTCTCCTTGCCCTTGCTCCATCC	4	+
chr1	2240361	2240399	CAGTGGCAGCCCTTCCCCACTTCGGCTCTGGGAGGGTCC	3	+
chr1	2240406	2240436	TGTCACCTGGGCCCACCCTTTCCTGCAGCTG	4	+
chr1	2240448	2240491	CGGTCAGTGGGACCCGGACGTGGGCAGGCGAGCTCGGGACCCTC	5	+
chr1	2240497	2240520	CAGTTCCCACAGCTCTTGCCTCGG	1	+
chr1	2240571	2240590	GCAGGGCTGCTCTGGACTGA	2	+
chr1	2240614	2240638	CACGCCTGGCTCCCCTTGGCACAGG	1	+
chr1	2240641	2240716	CGAGTCCGTTTCTTTTCAGCAGAAGGGGGAAGAGGTGTCCGCTGTGTGGGCTGCTGACTCCTCTGTGTGTGAGGCC	13	+
chr1	2240743	2240837	TTTAATTCTCATTATATTTCTATACTGAAAGAAGATTTTTAACGAAGGGAAAAACAACAGCAATAACATTCATATCTCTGGAGCAGCTAACTCAT	19	+
chr1	2240843	2240875	TAATGTCTGCTTTTCGTACAGAACTAGCCAATG	4	+
chr1	2240885	2240927	TTCACCTGTAAATACTTTTTCCTTTTTCACCGTTGTATTATAC	9	+
chr1	2240931	2241007	TATATGCTGGGTCCTTTTTCAGAAACTCTTTTCTTACCTGAGAGTTGTCTTGTTTTCTGGGCTGTTTTTAACTGAGG	7	+
chr1	2241020	2241088	CTTTCCTGCCGGGGGGCAGGGGAGACGGAGAAACCCATGTGCGTTTCCCATGTGACCCCCTCCTCCCTG	3	+
chr1	2241342	2241364	TTCGTTCTCGCTTTAAGTCAGGA	2	+
chr1	2241476	2241496	ATGCTTACTCTGCTACTCGGA	1	+
chr1	2241523	2241544	CTTTCTTGTTTATAAATGCCTG	1	+
chr1	2250227	2250246	CGGCTCTCTGCTCCCTCCCA	1	+
chr1	2252331	2252350	CTGGCCGGGCTTCACTGCAG	1	+
chr1	2259445	2259462	CACCGAGCAGAGCTCCAG	1	+
chr1	2260105	2260123	GCTTGGAAACTGTTGTCAC	1	+
chr1	2266974	2266992	AGGCCCCCGGTGCCACCCC	1	+
chr1	2267447	2267461	ACGGCCACAAACCCC	1	+
chr1	2281131	2281147	CTCTGCTGCACATTCAG	1	+
chr1	2281362	2281385	TCCTCTCACGGCTGCGGCCTCTCT	1	+
chr1	2294866	2294883	ATCCCTCAAATAACAAAA	1	+
chr1	2301988	2302003	GATGAGCCGTAGGTGG	1	+
chr1	2323280	2323308	AAGTGCTCGCTGCAGCTTCCCGGAGCCGG	2	+
chr1	2323435	2323459	CAGCGCCGCCTCCGCTTCTTCCGGG	1	+
chr1	2323580	2323599	TCGGGGTCGGGCCCGGGACG	1	+
chr1	2323785	2323809	TAATGTGCCCTGTCCCCATCCTGCG	1	+
chr1	2323816	2323837	TCAGCGCTTATCTGTAGGATTT	1	+
chr1	2323922	2323942	ATAAAATCATAAATTCTCCAG	1	+
chr1	2323951	2323977	AGTACTGGTCTGTGGCCCCACTGATAA	1	+
chr1	2323978	2323996	AGGTATCGTTCGTTTCTCT	1	+
chr1	2324038	2324056	TACCTTCAGTGGGCTTTTG	1	+
chr1	2324198	2324215	CTTCTGCCGTATGCCTGA	1	+
chr1	2324239	2324258	TGTGTCAGAGCCAGGTGGAG	1	+
chr1	2324484	2324525	CAGAGGACTTCATCCTTTCCACGTGCAGAGTGATGGACCACA	2	+
chr1	2324527	2324555	ATGTGGATGAATGTGACGGGCCTGGAACA	2	+
chr1	2324559	2324584	CACATAGAGAGTCTTACACTTTCTGG	3	+
chr1	2324674	2324697	ATTGATGGGCTGTCTACTATGTAA	2	+
chr1	2324939	2324957	GTGTGAGGGCTGGCCCTGA	1	+
chr1	2325071	2325098	TTCACAGACTGGAACCTGAGGCATCCTG	1	+
chr1	2325105	2325123	CCTGTCCTAGTCACACTGG	1	+
chr1	2325725	2325744	TCATGGAGCCACATTCTGCA	1	+
chr1	2325827	2325846	GATTGCGTCTGGCCACCTGT	1	+
chr1	2325945	2325960	ACTGCGAACATGCTGA	1	+
chr1	2326057	2326077	TCTTTGCTTTCATGTCTGGTA	1	+
chr1	2326125	2326148	TGCTCAGAGGGTTTGCTGAAGGCC	1	+
chr1	2326476	2326498	GGACCTTGGACACGTGGCTTCCA	1	+
chr1	2326669	2326689	AAACTGGGACGCAGATGGATG	1	+
chr1	2326723	2326744	TTCATGGGGTGGAGGACCTGGC	1	+
chr1	2327227	2327253	AGAATGTCTGAAGGGGACAGTGTGGGA	3	+
chr1	2327289	2327310	ATTTTTCACAAGACTTGGACAG	1	+
chr1	2327748	2327772	AGTGAGGGACCTAGAGCTGCCTTTG	1	+
chr1	2328188	2328218	ATGTGACGATAAGGGCTGTGCTGTAGGGTGG	2	+
chr1	2328605	2328653	GGTCGTGACACTGGGCCTGAGCTTTGTCTACATGATTCGAGTTTACCTG	4	+
chr1	2328857	2328882	CTCGCCAGGCTTCTCAGTATACCCAG	1	+
chr1	2330317	2330337	TTTCTTCTGGGCAAAGGTTTA	1	+
chr1	2330864	2330902	TTGTGACCTATGCCTTGGGGATCTACCATCTAAATCTTT	3	+
chr1	2330930	2330953	ATCCTTCCTTAATGGAAGACTCAG	2	+
chr1	2331395	2331413	CCAGCATCGGGTCGGGTCA	1	+
chr1	2332332	2332357	AATTCCGCCCCTTCATTCGAAGGCTC	1	+
chr1	2332929	2332947	TTTTGAGAGGGGTTTGAGC	1	+
chr1	2333325	2333341	GGTTTCTCTCCAGATCG	1	+
chr1	2333411	2333432	AAGAATTGTGTCTTTCAAGGGA	1	+
chr1	2333541	2333558	CTTCTGTTTGCGGGGACG	1	+
chr1	2333654	2333670	CTACCAAGGGCATCCTT	1	+
chr1	2333672	2333723	TGGCTATGGTCTGTACTTTCTTCGACGCTTTCAACGTCCCGGTGTTCTGGCC	4	+
chr1	2333725	2333761	ATTCTGGTGATGTACTTCATCATGCTCTTCTGTATCA	3	+
chr1	2334492	2334514	TACATCCCGTTCACACATGGGAA	1	+
chr1	2334564	2334638	AAGCGGGACTGAGGCTGCCTCACGTGTTGCAAGAACAGTTTTGAGCCATTGTTAACAATGCCTTTTTTCTTCACA	7	+
chr1	2334650	2334677	ATTACGAGGGAGTCAAATTTTCTTTTTA	2	+
chr1	2334699	2334735	TAACTGAAATATCAGGTTCTAGAAGAAACTGGCGCTT	2	+
chr1	2334742	2334803	AATCGCATGGATTTCTTTTTCAGTGACGTTCAAGTGTTTCTCACGGATGGAATTCTAGTCAG	14	+
chr1	2334842	2334860	CAAGGGCGAGTGGCCGGTC	1	+
chr1	2334983	2335035	ATCTAGCCTGATTCCTGCGTGTCCGAAAGAACTTAACGTTTTAAAGGTGATTG	5	+
chr1	2335036	2335169	TCAAGTAACTGTGTGGGGTTCTAATGCCAGTTTCCTAATTCCATCTCACTGGAGATGTTTAAAGTTGGCCTCTATCCTAATGACTCAAAACTTGGTTCTTAACTACCATGATTGCTTTTGAGGGCCCGGAATTA	18	+
chr1	2335200	2335226	ATTATTTTGACACATTTCTTTGATACG	1	+
chr1	2335245	2335263	ATTTAAATCTGTCCTCATG	1	+
chr1	2335415	2335435	ATTTTACCTCCACCTTTACTA	1	+
chr1	2335439	2335469	TCTTTACCTAAAACATGGCAGTCGCTGGACA	2	+
chr1	2335565	2335586	CGAGTGAAGGCCTCTCCTCCTG	1	+
chr1	2335624	2335648	TTTCCTGTCTCAGAATTGACACGGT	1	+
chr1	2335683	2335706	TTTACATATCTGACATCGAGCTCC	2	+
chr1	2335735	2335767	TCCCTGACCCAAGATAGCCAGTGCTGCTCCCAG	2	+
chr1	2335793	2335837	ACACTTGGGATTCTCAGACTGTGGACAGGAGTGTTTGTCATTTTT	10	+
chr1	2335845	2335886	TTTTCTTAATAAGCGCTCAGGCCTAAGGTGTGACAGGAAGTC	6	+
chr1	2335912	2335948	AAGCAAAGGACTGGGTGCTGATGGATGGAGCCACGGC	4	+
chr1	2336052	2336079	CTTGACTAACCCAGGAATACAGGGTCAT	1	+
chr1	2336117	2336135	TGCGCGGGTCTTTGCCGGA	1	+
chr1	2336245	2336265	TAACGTACCCACATTTTGCTG	1	+
chr1	2336286	2336302	CCTACGGTGAACTCTCT	1	+
chr1	2336355	2336383	AAATAGGCTGGGGCCGAGCTGAGGGGCTG	4	+
chr1	2336386	2336411	CACAGCAGTGACCGTGGGTCAGCAGG	1	+
chr1	2336574	2336617	ACGTGTATTGAAGGTGTGTGTGCCAAATGCTTCCGACGGAGGTG	2	+
chr1	2336628	2336679	TTGGTTTCTCTCTGCCCCGTGTGGTCATCAAGTCCTGGGGGATGTGCTCTGC	5	+
chr1	2336734	2336755	TTCTCACTGCACTGGCTGAAGC	1	+
chr1	2336789	2336816	CACGCACTCATTCAGTCCATTGCCTTAA	1	+
chr1	2336827	2336872	ATGGGGCTGTTTTCTCACAATATAAACGAATAAAGTGTCTTCTGGC	4	+
chr1	2344072	2344087	CGGACTGGGGCTGGAG	1	+
chr1	2344616	2344638	ACACGGCCGGCTTGGTGTGGACG	1	+
chr1	2345158	2345174	CGCCCCGCTGACCTCAG	1	+
chr1	2346706	2346729	CCTGGCCAAGGCTGTGGATTTTAG	1	+
chr1	2350407	2350420	CCCTACCCGAGAGA	1	+
chr1	2364921	2364936	CCGCCATTCTCACTGA	1	+
chr1	2367143	2367159	TCCTTTGATGGCTGTGG	1	+
chr1	2370361	2370375	ACTTCGCCGGCGTGG	1	+
chr1	2370904	2370929	ATTGAGAACGGGACGTCTTCAGACCA	1	+
chr1	2377307	2377324	TTCGGACCAATTTGTGTA	1	+
chr1	2386359	2386374	TGTGCGTCACCCCCAG	1	+
chr1	2395775	2395794	CACAGGGTCACCTGCGGGCT	1	+
chr1	2400512	2400528	CCAGGTGCACCCACTCG	1	+
chr1	2412985	2413002	ACAGATGCCCCTCACTGA	1	+
chr1	2418707	2418730	TTCATCACCTCGTCCCACAACACC	1	+
chr1	2433596	2433611	AAGCCCGGCTCGCTGG	4	+
chr1	2445014	2445031	CTGTCCAGCCTCCTAGGA	1	+
chr1	2452341	2452356	CGACTCTGAAAAGGAA	1	+
chr1	2455067	2455084	CTCCCTGAGACCCCTGCA	1	+
chr1	2478084	2478108	TCTGTCGCCTGCGCTGGGCAGGACG	1	+
chr1	2483747	2483767	CAGTGGGACCTCCTGGATCAA	1	+
chr1	2483798	2483814	TCCTGGAACCTGCCTCC	1	+
chr1	2485270	2485286	CTCACACACTTTCTCAG	1	+
chr1	2489793	2489819	AAGGAGGCCTGCGGGGAGCTGACGGGC	1	+
chr1	2494618	2494634	CAGTCATTGAGGCCCTG	1	+
chr1	2503977	2503993	CTTAACGCAAATATGTT	1	+
chr1	2506873	2506889	CTTTGAGGGCCCCATTT	1	+
chr1	2519844	2519866	CATCCTCCCAGCAGCTCTGGGGA	1	+
chr1	2520042	2520067	AGGGCTGCTGGTGGTCAGCAAAGGTG	1	+
chr1	2520894	2520919	ATCTGGGTGGCGTCTGCTGCCCTAGG	2	+
chr1	2520922	2520944	TGCTGGAAGTCCACTTGGAAGAA	1	+
chr1	2521175	2521195	GCCTGTGGGGCACTGGGGATG	1	+
chr1	2521557	2521578	AGCCCCTTACCTCCCAGGTCAG	1	+
chr1	2521618	2521644	ACAACTGCAGCCCTCTCTGCACTCCCT	1	+
chr1	2522078	2522103	TTTCTTTGAAGCATTTACTTAGCTCA	1	+
chr1	2522138	2522167	CTTGGAGGGTGGGCAGGACACAGTTGATTG	2	+
chr1	2533133	2533151	AACTCCAAGAATCAATCAG	1	+
chr1	2536150	2536166	TCTGGAGTGGGATCCTG	1	+
chr1	2542054	2542071	TTGTATTCTGCTAGAGGG	1	+
chr1	2556178	2556193	TACTTGTATCGTCCAT	1	+
chr1	2560417	2560433	GTGGGCGGAGGGGCGGG	1	+
chr1	2575073	2575088	CAGCGTTGCTCTTCAG	1	+
chr1	2705727	2705743	TGCTGCCGGAAACACAT	1	+
chr1	2713510	2713526	ACGGACATTGTGGCCAC	1	+
chr1	2717866	2717880	ACGCAGGACCACACC	1	+
chr1	2722186	2722201	TTCAGCCGTGGACTTC	1	+
chr1	2731338	2731352	AGTTACCGGTCCCTG	1	+
chr1	2731811	2731830	CAATCTGCCTCCTGTGCTCA	1	+
chr1	2759077	2759095	AAGCACGGCTTCTTGCCTG	1	+
chr1	2767962	2767978	CGCCCAGTGCTGCGGAC	1	+
chr1	2772700	2772718	ACTTTGGAGGGGGGCCCTG	1	+
chr1	2780897	2780911	AATTCCGAGCTCCTG	1	+
chr1	2793710	2793726	AACAGGAGGAGCTCCGG	1	+
chr1	2793985	2794002	CCTCCATCCTCCGAGAAG	1	+
chr1	2812392	2812408	CAATGGGGCTGGCTCAA	1	+
chr1	2821975	2821990	ACCGGGGACCCTCTGT	1	+
chr1	2834944	2834960	TTTCGGCACCTTTGTTA	1	+
chr1	2844288	2844303	ATTAACCACCCAACTG	1	+
chr1	2850423	2850439	AAAACAAGGATCAACCT	1	+
chr1	2851288	2851302	CCAAGAATCGCCGCG	1	+
chr1	2852342	2852357	CAAGGAGATGTGGTCG	1	+
chr1	2884243	2884262	CAGTCTCCTGCCCTCTCCTG	1	+
chr1	2894748	2894764	CTTTGGGAGGTTCTTGG	1	+
chr1	2899972	2899992	CTATCTCCTCCCCATCCCCCT	1	+
chr1	2971686	2971701	CTCTGCACGGAGCATG	1	+
chr1	2981780	2981795	ATTTCCAATCTCCCAG	1	+
chr1	2985765	2985786	ATAGTGTGTGGCTGCTTCTGGA	1	+
chr1	2986988	2987002	CGGCCAGCGCGGCTC	1	+
chr1	2987840	2987859	GGTGGGGAAGGTGGCCCGGG	1	+
chr1	2990216	2990233	CGGGTCGGGGAGCGGGGC	1	+
chr1	2990260	2990281	TCTCGGCCGACTTCCCACTCCC	1	+
chr1	2995288	2995309	CATACGTGAGGAACGGGCTCTG	1	+
chr1	2995464	2995485	ATGCCCAGACATTTCTCTCTGC	1	+
chr1	2996727	2996748	TAGAAAAATTAGGCCCTCTTGA	1	+
chr1	2997171	2997191	AACTCGGCTGACAATCCATTT	1	+
chr1	2999911	2999931	AGGCAGTGCGGCCATCTGGGC	1	+
chr1	3001018	3001035	ATTATCTGCCCCCCTGGG	1	+
chr1	3003834	3003850	CCACCTGAGGCCAGCCC	1	+
chr1	3007885	3007904	TTACCAGCACTGGACTTGAC	1	+
chr1	3010568	3010586	TGTGTTTCAGGAAGTGCCG	1	+
chr1	3012787	3012808	CTTTCCTGCCTCTCCCTGAGTT	1	+
chr1	3017487	3017507	GTGGCACTTGGTCATGTGGGT	1	+
chr1	3025136	3025155	GTAATCGCCATATGCTAGGG	1	+
chr1	3029863	3029879	ACAGGGGCCCGGAGGAG	1	+
chr1	3031575	3031594	TAGCCTCTGGAGTCTGGTGC	1	+
chr1	3037328	3037349	GCAGAGTCTGGGGACCCGGATG	1	+
chr1	3042957	3042973	CAAGGCCGGAGGAGCTG	1	+
chr1	3053115	3053140	TCCACAGGGGCTCTGGGCCAGCTCCA	2	+
chr1	3054222	3054237	AAACCCCATCCCACGA	1	+
chr1	3054345	3054367	CACTGCAAGCTGGAGGGGCCGCA	1	+
chr1	3055498	3055512	TTCCTTGCGCTGGCC	1	+
chr1	3055717	3055730	TTTCAGAGCGGACG	1	+
chr1	3059563	3059589	CATTTGCTGGGATGCAGGATTCGGGCT	1	+
chr1	3069510	3069527	GGAGAACAAACTAACAGG	1	+
chr1	3077478	3077501	TCGGGCAGGATGCAGCCGGTGGCT	1	+
chr1	3081121	3081136	CATTGCTGAGCGGACA	1	+
chr1	3085003	3085017	CCGCGGTGGAAGGAA	2	+
chr1	3088509	3088529	CCACCGGGGGAGCTGCGATCC	1	+
chr1	3093949	3093964	AGTGGCGTTTGAGAAG	1	+
chr1	3094707	3094724	ACGATGAGGAGCACGTGG	1	+
chr1	3095694	3095707	CATATGGCGCCCAC	1	+
chr1	3098647	3098665	CTTCCCTGCCAGCCACCAC	1	+
chr1	3099549	3099574	CTAGAAATGATGGCCTCAGTACCCTG	1	+
chr1	3103369	3103389	AATAGGAAGTCCCAGAACAGG	1	+
chr1	3105037	3105065	TTTATCCCGGGTGTGTGTGTACGTGAGGG	2	+
chr1	3111687	3111712	ACGGGGCCCTGTGGGATGGTGCGGAG	1	+
chr1	3113555	3113572	TGAGGCTGGGGGGTGAGC	1	+
chr1	3115224	3115250	TCTCGTGCATCCACTCTGGTCCTCCGG	1	+
chr1	3118324	3118337	CCCGCTTCCACGCG	1	+
chr1	3123085	3123098	ATAGAAGGTGCACG	1	+
chr1	3129767	3129787	CCAATAAACACCACCCATTCC	1	+
chr1	3133798	3133813	ATCCATTCCTGGGCGG	1	+
chr1	3133950	3133970	ATTTGGTCTGGAATGGGAGCA	1	+
chr1	3136764	3136784	ACCTTCCTCCACACATCTCTG	1	+
chr1	3145509	3145525	AATAAATCACACTGCAG	1	+
chr1	3166345	3166368	TTTCCATTGTCCCAGGGTTGCTGA	1	+
chr1	3173913	3173940	GGAGGGCACTGCTGCTCTAGGCCGGGCA	1	+
chr1	3174664	3174680	CCAGCTGTGAGGATCCA	1	+
chr1	3182837	3182856	ATCGGGCGGGCCTGCCTGGC	1	+
chr1	3184026	3184051	CGTGTTGCTCTGGGTACGTGTGTACA	1	+
chr1	3184190	3184208	TTGACTCAGAGCTGCTCAG	1	+
chr1	3191345	3191369	CTTTTCCATTACCTTCTTCTCCTTT	1	+
chr1	3192452	3192473	CCCTCCCAAGCCATTCACATTG	1	+
chr1	3207679	3207695	ATGTGATACTTAGGTCA	1	+
chr1	3211520	3211537	CAGGGACATCTTCCCCCG	1	+
chr1	3228940	3228957	ACGGGTGTGGTGGGACCA	1	+
chr1	3229433	3229459	CTTTTCAAAACACACACGTGTGGACAG	1	+
chr1	3229941	3229958	TGTGCTGACCGGCCTGGT	1	+
chr1	3235917	3235931	ATTCTGACGTCCTTG	1	+
chr1	3237168	3237194	AATCAACAATGTGGACCTGCCTATTTA	1	+
chr1	3238882	3238897	AACGGGCTGTTGATTG	1	+
chr1	3248281	3248296	TGGCACCCGGACCCAG	1	+
chr1	3252770	3252790	TATCTTATGTGCGCATGTGTG	1	+
chr1	3263354	3263367	TCACGTTCGCCCGC	2	+
chr1	3281510	3281527	TTCCCTCGTGCAGCCTGG	1	+
chr1	3286460	3286484	CTTAGACTTGGCCTGTTGAGATTTG	3	+
chr1	3289600	3289614	ATCAAACTCTCACCG	1	+
chr1	3302769	3302785	TAATATCTTGGGGTCAT	1	+
chr1	3303518	3303535	CTTTTTAAAAAACAAACG	1	+
chr1	3309058	3309074	ACCTGGTGGAATTTGCA	1	+
chr1	3309426	3309440	TACAAGAAGCCGCCT	1	+
chr1	3312455	3312471	TCCATCCCAGACTCCCG	1	+
chr1	3319158	3319178	TGGGGACTCCACATGCCTGTT	1	+
chr1	3322111	3322133	GCGCTCGGGCCCACGCCTGCCCC	1	+
chr1	3322691	3322716	CCAGTGCGGGGGCCAGCCCTGAATAA	1	+
chr1	3323621	3323638	CCCCCGGCTGGGTGATTT	1	+
chr1	3323666	3323692	CTGGAGAGGCGGGGTGCTGGGAGCTTG	1	+
chr1	3324867	3324889	CACCTGTGCCCTGGGCTGTGTAC	1	+
chr1	3325054	3325076	GTGAGTGTGGGCGCGTGCACCGG	1	+
chr1	3327916	3327935	CGGGTTTGTCTTGGCTTCTG	1	+
chr1	3328027	3328050	GATCAAGTGCAAGGACTGTGGCCA	2	+
chr1	3328079	3328123	AAGCACCGGCGCTTCTGCGAGGGCAAGAACCATTACACGCCGGGC	3	+
chr1	3328287	3328306	CACTCACCCCCGGCTTCCCG	1	+
chr1	3328638	3328665	ACAGCGACGTGGACAGCGACCCTGACAA	1	+
chr1	3328762	3328780	CTTCTATTCCCAGCACTCA	1	+
chr1	3329234	3329267	AACCACGTCTATGGGGAACGCAAGCTGGGCGCCG	2	+
chr1	3331124	3331146	CAGGGTAGAAAAGCGGAAGGTCA	1	+
chr1	3331176	3331203	TACCTGCGGCCGTCCCCGCTGCTCTTCC	1	+
chr1	3342010	3342026	CTCCGGGACACGGCGGG	1	+
chr1	3342665	3342687	TCTCCCACCTCAGAGTCGGACAA	1	+
chr1	3342736	3342756	AAACTTTATTGCCAATAGTGA	1	+
chr1	3343365	3343380	TAGGGGATCGTGCCTG	6	+
chr1	3346952	3346972	CCCTCACTCTCCAGATCCCAG	1	+
chr1	3347491	3347518	AAGCAGGAGGACGTGGAGGAGGAGGACG	2	+
chr1	3347533	3347565	GAGGACGATGAGGACAGCCTGGCCGGGAAGTCG	2	+
chr1	3348547	3348566	AAGGCGGTCTGTTAGCTTTG	1	+
chr1	3348646	3348685	ATTCCACCTTAGATTCTGAGGCTTTAAAACATACACTGTG	2	+
chr1	3350350	3350374	CATTTCACCCCATCAACCACCTCTG	1	+
chr1	3350563	3350583	AGTCTCACCATCTCCAAGGAT	1	+
chr1	3350664	3350689	CCAGTGGGCAGGTGGACGCTCTGCTG	2	+
chr1	3350719	3350737	CCCGCGTGGGGTCGCGGAA	1	+
chr1	3350746	3350771	ATAGACTGGTGTGCTCAAAAGAGAGA	1	+
chr1	3351209	3351230	AATTGGTGTCAGGACCGCCACG	1	+
chr1	3351274	3351309	ATTATATGGGGAAGTCGAGGGCCTGTGGCTTGGATC	2	+
chr1	3351532	3351551	CCTGAGACTCCGGATGGACG	1	+
chr1	3351566	3351602	TCGCTCTTCCTGCGGGTTCTTGGCGAGACACAGCTTG	2	+
chr1	3351764	3351782	ATGGAATTTACCTTAATCT	1	+
chr1	3351957	3351977	TTATGTGCCAAATACCCCCGT	1	+
chr1	3352333	3352357	CTGTGGGTGCCGGGTGGTCCAGGCT	1	+
chr1	3353203	3353228	TTTTGCTCTGCCCAGCAGTGTTGGTG	1	+
chr1	3354139	3354166	TCAGTGGAGGTCAGCCGGGTATCAAAAG	2	+
chr1	3354487	3354513	TATATGGACTTTGTCCCTTAAGGTCGA	1	+
chr1	3354867	3354885	TCTGAGACTAGGAGTCCTG	1	+
chr1	3354922	3354937	TACGGAAATCGCTGTG	1	+
chr1	3371537	3371555	CCTCCTGGGGCTCCGCCGG	1	+
chr1	3372904	3372918	ATCCAGGCGCAGGCG	1	+
chr1	3373021	3373047	ATTTCTAGTGACTCCCTGGCTGAGGCC	1	+
chr1	3373699	3373717	CAAACGGAGCTGGCTGATG	1	+
chr1	3378971	3378988	CACACAGGCCTGGGCTCG	1	+
chr1	3379753	3379772	CCCAATGGTCCGTGGCTCCC	1	+
chr1	3379911	3379934	TGATCCCTAAGAGCCTGGCTGTGG	1	+
chr1	3383818	3383833	CCCGAGGGAACCCAGA	1	+
chr1	3385448	3385480	TGGAATTGGGCATCCTGGACCAGCTCTCCACTG	2	+
chr1	3389685	3389711	GTCGAGGACATCAGTGACATCCTGGAG	1	+
chr1	3391272	3391287	ACGCTCTGCCTCAAGA	1	+
chr1	3394475	3394499	AAGCGCGGAGAGCTGTTCTTAGTGG	1	+
chr1	3394551	3394565	TCCTGTTCAACGATG	1	+
chr1	3396393	3396413	ATCACCAAGGCCTTCTTCGCG	1	+
chr1	3397135	3397159	TGGAGACGGACGTGTAGCCCTGGCG	1	+
chr1	3436917	3436935	TGAGTGTTGCACGCTGGCA	1	+
chr1	3437555	3437573	TTCTCCACCAGCCTCTCTG	1	+
chr1	3440178	3440193	AAAGCCTGGCTCTGCG	1	+
chr1	3462904	3462922	TCTTGCCTGAGCCATCCCT	1	+
chr1	3467132	3467150	CCCAAGACTGGATTCTGCA	1	+
chr1	3471530	3471550	CAGGGCGGCTGGCAGGGGAGT	1	+
chr1	3483007	3483024	CCGGCCAACCTGGGGCCC	1	+
chr1	3518179	3518194	TCACCAAACCTGACTC	1	+
chr1	3537531	3537558	CTTACGCCATTATTTCCGCATATCAGAG	3	+
chr1	3539914	3539927	CTGTTGGATCCGCG	1	+
chr1	3540234	3540252	TCTTTCCTCTCTGACTCCA	1	+
chr1	3542013	3542030	AGGAGATCCGCGTGGTGG	1	+
chr1	3542143	3542159	CGAGGACTTCCCGGGGT	1	+
chr1	3542361	3542382	TCTCCAGTGCCAGCAGGTGGTG	2	+
chr1	3544957	3544977	TTTTCTCTCTTTAAAGTTGGA	1	+
chr1	3545050	3545065	TGGCGTGCTGATCCTG	1	+
chr1	3545087	3545105	ACCTACGTGGGACTCATGT	1	+
chr1	3545126	3545151	AAACTGGGCTACTCCATGACCAGGGG	1	+
chr1	3545225	3545247	CCAAGGGATGTGGGGGCTGGGGG	1	+
chr1	3545325	3545341	CACAATTAGAATCGTAA	1	+
chr1	3545346	3545401	AATTCTATCTATTTAATTGGATATTGGACTCTGCTCATATAAGCTACAGACAAAAG	5	+
chr1	3545409	3545447	ACTCTCGCTGTCCCTGTGCTGCTGGTATTTCATTCTCTG	3	+
chr1	3545451	3545472	CTTCAGTTCTGGTGTTTTCCTT	1	+
chr1	3545537	3545558	CACACCCCTTAGCGCTTGCCTA	1	+
chr1	3545576	3545592	AGGCACCTGGTATCTCG	1	+
chr1	3545650	3545672	TAATCCATTTTTACTTCAGCTCA	1	+
chr1	3545705	3545731	ACCGGTCTGTGGCTGTGGGCCCCTTGG	6	+
chr1	3545732	3545776	TGACCCGCTGCTCTTTTGGAAATGGGTGACCTGAAGTGACACTTT	4	+
chr1	3545795	3545821	TTGTGTTAATACTTCAGGTCTGTTTCC	3	+
chr1	3545906	3545929	TTTTACACCTCTCTGGATTCGAAG	4	+
chr1	3545934	3545978	TATTGTATTCATAGTTAAAGGGAATCGGGTACTTTGCTTGTTGAA	7	+
chr1	3546243	3546266	CACCACTTATTGCACTCCAGCCCG	2	+
chr1	3546321	3546348	CTTGGTTCCTACCACTCTGGTGTAGACA	1	+
chr1	3546372	3546388	CTAAACATGCCCGGGCT	1	+
chr1	3546402	3546420	AGGATTTCCCCACAGGGAC	1	+
chr1	3546442	3546461	CGCAGCTTGCTCGTGTGGCT	1	+
chr1	3546497	3546520	CCAGTTCTTCAGCTCTAGGACTTG	1	+
chr1	3546575	3546611	CAGGGCTGCCTCAGAAGCTGGCTGGGGACTCTAGCCT	2	+
chr1	3546765	3546782	TACCATGCGGACTGCCTG	1	+
chr1	3547160	3547177	CCCCCTCGTTGTCCTAAC	1	+
chr1	3549960	3549990	ACATTTACTCTCTGAGCTCGGGAGAGGGCCG	2	+
chr1	3551438	3551461	TTTACGGTGATGGAAGTGCCCGGT	1	+
chr1	3552425	3552446	CAAACTATATTGCAGCATTCAG	1	+
chr1	3552679	3552704	CACTTAATTTCCTTATATAGAAATTG	1	+
chr1	3553916	3553938	CAAGGCTCTGTCAAAAATACCAA	1	+
chr1	3555520	3555536	TGCCTGCCCTCCTACCG	1	+
chr1	3557846	3557862	CAACTCAGCATGCTCAG	1	+
chr1	3558985	3559005	CTGGTGAAGATAGCCTTCTAA	1	+
chr1	3561113	3561127	ATTAAAGTTCGCATG	1	+
chr1	3562330	3562349	ATCCCTCTGATTTATTCTCG	1	+
chr1	3565855	3565872	CAACTACTTCCTTACCTG	1	+
chr1	3569175	3569201	ACGCCGATGCCCGGGGCTGCGACGGCT	1	+
chr1	3570991	3571007	GTTAATGGGGTAGTATG	1	+
chr1	3573785	3573811	TCGGGTTCCCTCGGAGGCTCTGAGAGG	1	+
chr1	3579133	3579157	AAATGTCTTTCATTTCTCTCCCAGA	1	+
chr1	3583237	3583254	TCCTGTGTGTCTCACTGA	1	+
chr1	3584015	3584040	ATAGGCATAAACGAGGGCAGCTGGGC	1	+
chr1	3586648	3586667	GGGCATGTGGCTCGGGGGGC	1	+
chr1	3588254	3588275	TTCCCGCTGGGTTCCTCTGAGG	1	+
chr1	3592045	3592071	TTCCTGGGGGCTTTTCCCTCCTCCCTG	1	+
chr1	3596715	3596732	AGCTCACAGGCTGACAGA	1	+
chr1	3597307	3597329	ACACTCTCCCATTTTAAATTAAC	1	+
chr1	3599722	3599745	AGGGCATGACTACATCTGTCATGG	1	+
chr1	3608142	3608161	CAGCTTGTGGTTGGCCCCTG	1	+
chr1	3609733	3609756	CGGAGTGGTGACTCAGTTTCCCTG	1	+
chr1	3621002	3621021	GTGGGTTCACAGTCGAGTAG	1	+
chr1	3624746	3624772	CCTAGGGTCTGCAGAACCTGCCTCCTC	1	+
chr1	3625637	3625657	CTAAGGTAGACTGTCAGGCTC	1	+
chr1	3629630	3629646	TTGGACCGAATGGGGTG	1	+
chr1	3629845	3629869	CAGCTGGGCTTGGGGACCGGCCTCT	1	+
chr1	3631167	3631184	GCCAGAGGCCGGAGGAGA	1	+
chr1	3638603	3638624	AAACTCTACTGCCAGATCGCCA	1	+
chr1	3642100	3642118	ATAGGGTGGGCGGATGGAT	1	+
chr1	3644200	3644220	TGCTGGGCCGCCGGTCCTTTG	1	+
chr1	3644266	3644290	AGGACCACTACCGGGAGCAGCAGGC	1	+
chr1	3646440	3646463	TGAAGCCACTCTCTGACATCAGAG	1	+
chr1	3648027	3648047	TTTTTTAACAGGATTGGGGTG	1	+
chr1	3649346	3649377	CATGACCATCTGGCGGGGCCTGCAGGACCTGA	3	+
chr1	3649557	3649581	TGGGCGGACTTCGGCTTCGACCTGC	1	+
chr1	3649656	3649677	GCTGCAGCCTGCGCCACCGCCC	1	+
chr1	3649820	3649845	AAGCCGCCTGTGGACAGCCTGAGTCA	1	+
chr1	3649853	3649873	AACCTTCTGGAGCTGCCCTAG	1	+
chr1	3650199	3650222	ACTTGGGACTGGCCTCTGCCCCCA	1	+
chr1	3650286	3650308	ATTGGAGAAAACTGGGGAGGGCG	1	+
chr1	3650603	3650623	AAGGCCGGGTGGGGAGGAAGC	1	+
chr1	3650656	3650681	CAAATCTGCAGGAATGCTCTGCCATG	2	+
chr1	3652126	3652147	TGAGACTTCGCCGTGGTCAGGA	1	+
chr1	3652273	3652298	CTGGCACTCCTGGGGCCAAGGGGGAC	1	+
chr1	3652711	3652731	GTGTTTCAGTGGGGATTTTTG	1	+
chr1	3658595	3658612	AAGCCTCAGGATGTCTCA	1	+
chr1	3660871	3660889	CACAAATTAGCCGGGTGCG	1	+
chr1	3674287	3674309	ACCATCCTGGCTAACACGCGAAA	1	+
chr1	3682040	3682061	TCTCAACCTTTTTGTCTCTTTG	1	+
chr1	3683808	3683824	ACTGGAGAGAAAGCTCA	1	+
chr1	3689014	3689028	CTTCCGGACGAGGCG	1	+
chr1	3690987	3691002	TGGCTCAGGCCGGCCG	1	+
chr1	3691080	3691096	CACCGAGCTGAGTGCCG	1	+
chr1	3693961	3693974	TGCGGTCTGAAGCA	1	+
chr1	3695084	3695106	CAACCTCTGGCAGTGCCGGTGGG	1	+
chr1	3703639	3703656	CTCTTCCTCCGGCTCTCT	1	+
chr1	3703928	3703941	AAGGTCATGCTCGA	1	+
chr1	3726265	3726281	CACAAATCCAACCATGA	1	+
chr1	3755316	3755331	CTTTCCCACGACTGTG	1	+
chr1	3767440	3767460	TAACTACTACCAAAAAGGGTG	1	+
chr1	3774100	3774124	ACGGATCTGAGCAGCTGGGCAGCAG	1	+
chr1	3774220	3774245	AGTTCGGCGTGGCTGGCCGGAGCTGC	1	+
chr1	3776198	3776222	GGCCACCTCCCCGGCTACAGTGTTG	1	+
chr1	3778636	3778652	TCCAACGAACAATCTGA	1	+
chr1	3784580	3784614	ACAGCTGTGAGAGCCGGATCCGGAGTTACCTGAGG	2	+
chr1	3786190	3786210	GTGGGTGCGGAGGCTCAGGAG	1	+
chr1	3789052	3789075	ACAGCTGCTTATCAAGACACTCCA	1	+
chr1	3790550	3790567	CCTCTACACCTTGCCCCG	1	+
chr1	3794391	3794408	CCACTGTGCCGGCTTTCT	1	+
chr1	3795763	3795789	CTGAGGACACACTTTTCTTTGGTTTTG	1	+
chr1	3796297	3796319	AATTCTCTCTTCAGCTGTTCATA	1	+
chr1	3796547	3796574	TGAGCCCTGGGAGGTAAACGCCAATGCC	2	+
chr1	3799357	3799377	TATCAAAAGTGACTTCAGCTT	1	+
chr1	3800000	3800027	ATACACTGCTATGACCTGTTGCCTGTGG	2	+
chr1	3800158	3800176	TGGCCTGCTTTTTACCTCA	1	+
chr1	3800337	3800358	AGGCCTGACGTGGGCATCATTT	1	+
chr1	3800761	3800782	ATACCTTCTGACAGCCCAACTT	1	+
chr1	3800853	3800877	AATTGTCTCTGGGCTGAGGAATTCT	1	+
chr1	3800955	3800977	TTGGCCACCTTGCTTGAGGGACA	1	+
chr1	3801070	3801088	TGTCATGCTTTGGGGGTAC	1	+
chr1	3801109	3801132	AACATACAAGGACATTCACTGCTG	3	+
chr1	3801560	3801583	ATTCAACCTGATACATTTACATAG	1	+
chr1	3801693	3801718	ACTATCATCTCGGATCATATGGAGCT	1	+
chr1	3801765	3801791	AAACACGCGGATCTGAACAGCAGTAAT	1	+
chr1	3801800	3801821	ATACGGGGGTTGGGCTAGATTA	1	+
chr1	3823518	3823542	TGGGCAGCTGTTTTTCCCTCTGTGG	1	+
chr1	3824770	3824787	AATTCTTGGACGTTCTCA	1	+
chr1	3827139	3827153	CCTGCTGGTGGCCGA	1	+
chr1	3827669	3827693	ACGGCCTTCAGAGTCTTCTGAGCAG	1	+
chr1	3827886	3827902	CACTGCTGTCTGGTCTG	1	+
chr1	3845083	3845100	CCCAGCTGCGAGTCACTG	1	+
chr1	4001601	4001616	AACATCCTGCCCGGGA	1	+
chr1	4016409	4016425	CTAAGGGATAAAACTTG	1	+
chr1	4023920	4023938	CTGGTGATGCTCAACAACC	1	+
chr1	4025082	4025106	ATGCAGCGGCTCAGGCCTGTAATCC	2	+
chr1	4030613	4030629	CTTTCAGGTTACCTCTG	1	+
chr1	4035809	4035824	TGAGTACCGTGGAGAA	1	+
chr1	4052719	4052739	CCTCATGACTGTGGGATACTG	1	+
chr1	4070465	4070481	ATCCCTTGGGGCTGCTG	1	+
chr1	4084334	4084351	CCTCATATCAACCTGGGA	1	+
chr1	4087795	4087810	TTTTCTGGTCCCTTCG	1	+
chr1	4111973	4111989	ATTACCACCCAGTGGTG	1	+
chr1	4118535	4118553	AGAACGGAGCACAAAGCCA	1	+
chr1	4121437	4121454	AAACTTCTGCCCTCCCTG	1	+
chr1	4127860	4127875	CCCGAGGGACCCAGAG	1	+
chr1	4155539	4155560	CATTTCCTTAAGAATATTTTTT	1	+
chr1	4164507	4164528	TAAACTAGTTCAACCCTCGTGG	1	+
chr1	4185138	4185154	TTTGCTAGGGGCAGGAG	1	+
chr1	4187762	4187775	AACCGGCCTTTCAC	1	+
chr1	4194720	4194739	TCCAAATGATGTTTATTTGA	2	+
chr1	4199316	4199332	TCATGCAACATCCTCAC	1	+
chr1	4203950	4203970	TCATTGGCTTTGTTATCCTTT	2	+
chr1	4233478	4233492	CCAGTGGAGGCGAGA	1	+
chr1	4284410	4284430	AACCCCCCCAGGAGCCTTTCT	1	+
chr1	4284812	4284829	TCTTTTAATTAAAGGCAA	1	+
chr1	4292754	4292771	TCACCATGTTCAGTGAAC	1	+
chr1	4294852	4294867	GTTCTGAGACACCTCC	1	+
chr1	4296525	4296540	AGGTGATCAGTTCGTG	1	+
chr1	4314299	4314314	TGATGGGACTTGCTCC	1	+
chr1	4325709	4325726	AAACCCCTTACATTCCTG	1	+
chr1	4339779	4339794	ATAGGTCTCACTCATA	1	+
chr1	4376621	4376637	GTGGGCTGAATAGATAG	1	+
chr1	4386741	4386760	CTACCATTTCATCCGCCCAG	1	+
chr1	4404655	4404672	TCCGACAGCAGCCTGTGA	2	+
chr1	4422688	4422704	AATCCAAGCTCTCTCCG	1	+
chr1	4427626	4427643	CCCAAAACAATCCTCCAG	2	+
chr1	4430857	4430871	CGGACAAGGACAGGG	1	+
chr1	4456790	4456804	TTCACGAACCACTGG	1	+
chr1	4457800	4457816	CAAACTTCCTACAAAAC	1	+
chr1	4463661	4463676	TGACGACCAATGGATG	2	+
chr1	4463817	4463835	AAAACTGGATGTGGTGTAT	1	+
chr1	4466530	4466547	TTGGAGGCTCTCTGTGCA	1	+
chr1	4507774	4507791	TGAGCCCACTGTGATCAG	1	+
chr1	4512680	4512696	TAACGCTGGCAAGGATG	1	+
chr1	4518628	4518646	CACCATTTTAAAACTATTT	1	+
chr1	4523352	4523369	AGTAGCGTCTGGAGCCTA	1	+
chr1	4527345	4527362	CTCTCATAACACACCCAG	1	+
chr1	4537172	4537190	CTTCTCCTACTCCAGCCTC	1	+
chr1	4550263	4550282	CCAGATGATGAGCATTTTTT	1	+
chr1	4593156	4593181	TCTAATCCCAGCACTTCGGGAAGCCG	1	+
chr1	4610385	4610400	CTCACCGTACTTCAAA	1	+
chr1	4614489	4614507	GGACCCTGCTGGCACCTTA	1	+
chr1	4620138	4620153	TGGGGACATTGGGCCC	1	+
chr1	4621440	4621453	ACTCCGCGTCAAGG	1	+
chr1	4626768	4626784	TTCTTGTTGGGCTTCAA	1	+
chr1	4628825	4628839	TTACAGCGGAAAACT	1	+
chr1	4647018	4647034	CCAAACCACGTCAATAG	1	+
chr1	4651035	4651053	AAGTCAGATTCACGTTTTC	1	+
chr1	4657180	4657196	CCATGCACAACCCCTCC	1	+
chr1	4672191	4672209	CCAGGGTCACCCGGGCACA	1	+
chr1	4673685	4673703	CCCCACAAAGCCATCCTAG	1	+
chr1	4674201	4674219	CAGCTGGGACTGAGGACTT	1	+
chr1	4675873	4675885	TCCGGTCGAGGAG	1	+
chr1	4684868	4684882	CATGGCTCTCGCAGG	1	+
chr1	4695248	4695265	CGTGCAGATGCTGTGTGA	1	+
chr1	4716099	4716116	CACAGCTGGCGGGCAGCT	1	+
chr1	4724894	4724910	CTTAGGCAAGGGTGAAG	1	+
chr1	4732261	4732278	AGCTGGACTTTATTGCCA	1	+
chr1	4736477	4736491	TTCCGGTCCAGCTGG	1	+
chr1	4738720	4738735	AACATCATCACCTTTG	1	+
chr1	4753970	4753987	CTCAGTGCTGTGGCACAG	1	+
chr1	4802858	4802875	TACTTTTACTTTTCCCCA	1	+
chr1	4803737	4803754	TTTATCTTTTACATACTG	1	+
chr1	4810861	4810880	TCTGAGAAGAAGGAGGAGTG	1	+
chr1	4822207	4822221	CCAAAACGCTGCGCA	1	+
chr1	4828511	4828528	AATTTCCCCCATGAGGAT	1	+
chr1	4837409	4837424	AATCCGTGTGCACATT	1	+
chr1	4837658	4837675	CGATCATCTTTCATACAG	1	+
chr1	4862612	4862626	ATATTACGTGGCCTG	1	+
chr1	4865154	4865171	ACTGGGAAAGAAACCCAG	1	+
chr1	4889047	4889066	TGAAGGTCTCAAAGAAGCTG	1	+
chr1	4911396	4911410	ACTGACCGGGGGGTA	1	+
chr1	4931156	4931172	TAGTAGGTAAAATTCGC	1	+
chr1	4939683	4939698	TCCTGTGCAGAGCGTG	1	+
chr1	4957240	4957257	CACAGGAGGAGGACTCTG	1	+
chr1	4966892	4966917	AAAATTGGCTGGGCGTGGCGGTGCAT	2	+
chr1	4967771	4967787	TGTCACTTCCCTCCCTG	1	+
chr1	4974848	4974865	CAAACAACAAGAGGCATG	1	+
chr1	4989471	4989485	ACGCTGTTGGCACAC	1	+
chr1	4995401	4995418	TCCAGGCTGCATGTGGAA	1	+
chr1	5023881	5023899	TACCATGGCCAGGGACACC	1	+
chr1	5030852	5030867	ATTTTTGGTGTGCGAG	1	+
chr1	5031664	5031679	ACATCAACCCATTTTG	1	+
chr1	5032423	5032439	ATCATGGGAATTGCCAG	1	+
chr1	5061766	5061784	TTGAACCAGACTTTTTAAA	1	+
chr1	5070364	5070382	TGGAGTAGAAGCAGGGGTG	1	+
chr1	5072433	5072451	TTGGTGTTCTGCTCGGCAT	1	+
chr1	5072687	5072703	ATAAGGAAGGGGGGGAT	1	+
chr1	5088820	5088836	AAGTGTATAGTTCCCCA	1	+
chr1	5089743	5089757	TATTGTCAGCACTAG	1	+
chr1	5098828	5098845	ACACCCATGCTCTGGACA	1	+
chr1	5104853	5104869	AACTGCCAGGCCTCTGA	1	+
chr1	5110889	5110903	TCACCCTCTACCTCG	1	+
chr1	5123535	5123551	TCTTTTTGTAGATAGCC	1	+
chr1	5131883	5131901	TACTGGTAAAAAGCTTCAG	1	+
chr1	5146726	5146741	TCCCTAGTGAATGTAG	1	+
chr1	5154677	5154695	TAATCACCTTGAGAAACTG	1	+
chr1	5161895	5161910	ACATCCCCTTCACAAG	1	+
chr1	5180803	5180821	TCCACTCACCCATCTCCAC	1	+
chr1	5195882	5195897	ATGGCCTAGGCATCTG	1	+
chr1	5196271	5196288	TCATCTCCCCAGGGCCAG	1	+
chr1	5221371	5221387	CACAATGAATGGAAGGA	1	+
chr1	5225494	5225509	CTGCTGGAATTACTCG	1	+
chr1	5258302	5258317	ACCTTACCCTGATCCT	1	+
chr1	5258655	5258670	CCTCTTCAATCCCCGA	1	+
chr1	5272359	5272376	TAAGACAAAGAGAACTAC	1	+
chr1	5285722	5285737	AAAGGAACACGACTGA	1	+
chr1	5292730	5292746	CAATTATATGCCTATTG	1	+
chr1	5304120	5304136	TCACCTAGGTAAGTTGG	1	+
chr1	5314918	5314935	TTACACCAAGAGGCCTCA	1	+
chr1	5353921	5353936	ACGATGCATTGACTTG	1	+
chr1	5357080	5357100	TGCCCTTCTGCCCTGCTGATG	1	+
chr1	5385478	5385495	TCTGACACAAGTCCTGGA	1	+
chr1	5386468	5386483	CCAGAGCTGTGGCCGC	1	+
chr1	5389801	5389819	CATGGGTGGGTTCTGGGGA	1	+
chr1	5393677	5393697	ACACGTGTTCAAAGTCAGGAC	1	+
chr1	5404284	5404300	TTACAGCTAGTTAGTAG	1	+
chr1	5404861	5404875	CTACTACTCAATCAG	1	+
chr1	5434412	5434428	CTACACATCTCCACTTG	1	+
chr1	5449633	5449654	ATTTCTCCAAAAAATAAATAAA	1	+
chr1	5462196	5462214	TTTCTTATTGACTTCTCTG	1	+
chr1	5476075	5476090	TTCGCAGCTCAAAAAT	1	+
chr1	5476299	5476315	AATCCTCCTGCCCATCC	1	+
chr1	5487294	5487311	TACTGGTGGTTTCTCTGT	1	+
chr1	5505036	5505055	CTACCCCGCCATTTTTTCTG	1	+
chr1	5510164	5510180	TTGCATTATCTTATCGA	1	+
chr1	5515300	5515315	CACACTGATGGCGCTG	1	+
chr1	5531904	5531921	AAACGTGAAGCAAAACTG	1	+
chr1	5540072	5540090	ATTATCTTTCCAACTGTGG	1	+
chr1	5551092	5551106	AATCGTTTCACTCTA	1	+
chr1	5562853	5562868	AACGACTTCTAACTTT	1	+
chr1	5616720	5616735	TCAAGAGACAGTCCTC	1	+
chr1	5624729	5624745	ACCTCCTGCTCTTGTTC	1	+
chr1	5628703	5628718	TTGGTGAAGAGACTAC	2	+
chr1	5639515	5639536	CTCCCTCACTTTCTCTGGCTGT	1	+
chr1	5641298	5641315	AATCCATCCTGTATCATG	1	+
chr1	5659528	5659541	TTCTCGTTTCTCCG	1	+
chr1	5662076	5662092	TCCTATCGAACTTTCAT	1	+
chr1	5671387	5671404	AGTCTACTTTTTGATCTG	1	+
chr1	5677004	5677019	AGAACGTCTGAGCCAG	1	+
chr1	5694723	5694741	CAGGGCAGGGCCCACCATG	1	+
chr1	5697269	5697285	CACATTACAGTGGGGTG	1	+
chr1	5697654	5697672	GTGTACAATCAGTGGGAGC	1	+
chr1	5699505	5699521	ATGGCTTCAGGGCAGTA	1	+
chr1	5707944	5707959	AAACACCTGTGGAACA	1	+
chr1	5719453	5719470	AACCCTTGCCCTCCGCTG	1	+
chr1	5725991	5726006	TGTGAGCTTGTTCGTG	1	+
chr1	5750726	5750741	TCACCAAAGGGGAACT	1	+
chr1	5754740	5754764	CACATCACCGCACTTCAGCCTGGGC	1	+
chr1	5768991	5769019	TACTGGAGAGAACCCTATGGGCGATGAGA	2	+
chr1	5778918	5778936	ATGGTGACAGGGGGACGCA	1	+
chr1	5783231	5783248	ATTTTCTGGTGAAAACAC	1	+
chr1	5800919	5800937	CCAAGGCCTCCTCCCACAA	1	+
chr1	5806148	5806163	AGGGTTCTGGGGGGGG	1	+
chr1	5834197	5834214	TTGTATGGTCCCTTGATC	1	+
chr1	5837426	5837446	CACAAGATCCGCACATGGGAA	1	+
chr1	5839108	5839124	ATAATACCACTAACTTG	1	+
chr1	5842054	5842069	TCCACACCCCCCTTAG	1	+
chr1	5861597	5861611	TCCGACCCCGGCCCT	1	+
chr1	5893702	5893717	ACACGCTTTCCCATGA	1	+
chr1	5900295	5900310	ACTTGCTGGCTGGACA	1	+
chr1	5900370	5900386	CTGGGGCAGGACTGTGA	1	+
chr1	5905044	5905059	CAAGGTCACCAAACTC	1	+
chr1	5906273	5906291	TCTTCCCAGGTCCCTGGCA	1	+
chr1	5908469	5908489	AACAACAATTAAAAAATAAAG	2	+
chr1	5909697	5909719	AGGAGAACTAGGGGAACTGAAAC	2	+
chr1	5919342	5919360	CATCTCTCTGCAGGGGCCG	1	+
chr1	5920681	5920694	CCTGGACATCCGAC	1	+
chr1	5934729	5934743	AGTGTCCAGGCGTCA	1	+
chr1	5940727	5940741	AAAGAGCCCCCATAA	1	+
chr1	5956982	5957000	CATCGATGAAGATGCAGGA	1	+
chr1	5993788	5993803	ACTAGGAACAGCACTT	1	+
chr1	5997836	5997855	AAAACATCTCTGAATGTTCC	1	+
chr1	6001735	6001750	AAAACAGGACGAAGGA	1	+
chr1	6007804	6007816	ACTCTCCGTCCTA	1	+
chr1	6038980	6038998	CTAAATCCTCAACTTCCCA	1	+
chr1	6045282	6045296	AACGGCCTTGCCAAG	1	+
chr1	6051648	6051662	GCCTGCACGCGTGGG	1	+
chr1	6056266	6056288	TCCTGTCACTGCCCACTGGCTCG	1	+
chr1	6056318	6056345	ATGCGTGAGACTCCCTGTCTCATGGGCC	1	+
chr1	6056812	6056838	AGAAGGCTTTCCTGGCTGTGATCTTGA	1	+
chr1	6062881	6062896	CACCCGACTCTGGACG	1	+
chr1	6070534	6070552	AACTTCAAGGCCTGTCTCA	1	+
chr1	6072795	6072816	ATGGGGGAGGAGGAGGTGATGG	1	+
chr1	6084400	6084427	CCTCCAAAGTGCTGGGTTACAGGTGTGA	1	+
chr1	6085147	6085173	TTTGTCTCTCGACACCTCTACTTTCCT	1	+
chr1	6092108	6092124	CTGGGGCTATGGCTTTG	1	+
chr1	6093193	6093209	GGGGTGGAGCTCAGGGG	1	+
chr1	6094306	6094323	CTGGGCCAGTCGGCTCTG	1	+
chr1	6101288	6101314	CGTTCAGTGAGAGCTGAGCCTCTGGGG	1	+
chr1	6102386	6102403	TTAATGCCTGCTTGGGGG	1	+
chr1	6102811	6102838	CTTTGGGGATCGTTGCCAATGTGCCAGG	1	+
chr1	6103734	6103758	CATACCACTAAACATGGCTATTGGA	1	+
chr1	6106116	6106143	TGCTTCTGACGTCCTGCAGTGACACTCC	1	+
chr1	6106938	6106959	AAATTCCAGGTAGAGGAGTCTG	1	+
chr1	6108153	6108172	ATCCCCAAACTCAGCCTTCC	1	+
chr1	6112716	6112739	AATCCCTCTCAATTGCAAATTGAC	1	+
chr1	6114163	6114187	CAGATATCATTAAGATGGGGCAATG	1	+
chr1	6117151	6117165	ACATGTCTCGTTCGG	1	+
chr1	6133794	6133821	AACATGGGTGACCTTCGGAGGCCAGATC	1	+
chr1	6139832	6139855	ACAGGGAGATGGATGGTGGTGATG	1	+
chr1	6141429	6141454	CAGGTGCTGGGAAAGATTCAATGAGG	1	+
chr1	6143343	6143361	CCCGAGCCCCCCACCTCTT	1	+
chr1	6148906	6148920	AGCCCTGTAGCCTCG	2	+
chr1	6158571	6158597	TATCCACGAGATTGATAGTATTTTGGG	1	+
chr1	6158815	6158841	ACAATGTCGAAGTCCAGTCTGTGCCGG	1	+
chr1	6159546	6159571	CTGCACGGTGGCTGCTGGCCACACCA	1	+
chr1	6159731	6159757	AAGGGTCTTTGGGGTTTTCTGTGCCCA	1	+
chr1	6160485	6160506	TGGGGGTCGCCTGCTTCCTTCC	1	+
chr1	6172488	6172505	CCAACGGCCTCTCTCTCT	1	+
chr1	6173316	6173336	CTACAAAAAATACAACAACTT	1	+
chr1	6196563	6196579	TCCAGGTGACTCACTTG	1	+
chr1	6198038	6198054	CAGGCACCCGGTCTATG	1	+
chr1	6203506	6203521	CCCTCCGTGTTCTGTG	1	+
chr1	6211522	6211539	CCCTAGGGACACCTCCTC	1	+
chr1	6222831	6222844	CGGGATTGGGCTCC	1	+
chr1	6224171	6224190	CCTTCCTCCTTCCCAGCTCC	2	+
chr1	6227658	6227673	TGTCAGCAGCGTGGGA	1	+
chr1	6265647	6265661	CCTCCCGAAGGGCGC	1	+
chr1	6269484	6269499	CCCTGCAGACGGCCAC	1	+
chr1	6285748	6285768	ATACAGTGCCACAAAACTCAG	1	+
chr1	6286248	6286269	GAGCTTGAGACAAGCTTGGCCA	1	+
chr1	6292404	6292422	TCATGGTAAAGAGATGCTC	1	+
chr1	6300894	6300912	CTCTTGGTTCCAGACCTGA	1	+
chr1	6304415	6304431	CCAAGCCGCTGATGGAG	1	+
chr1	6305330	6305345	GTTGGGCCAGGAGGCG	1	+
chr1	6314155	6314172	CCATCCAGATACCCATGA	1	+
chr1	6329692	6329707	GGCGGCTCTGATGTGG	1	+
chr1	6334546	6334560	TCCTCTCGGCTGGCG	1	+
chr1	6396815	6396830	TGTTGGGGCCTTCGAG	1	+
chr1	6403424	6403443	CTGGGAGCCTCTGTCTGAGC	1	+
chr1	6434795	6434811	TCTCCGTGGCTGGGACA	2	+
chr1	6444097	6444121	ATCAGATCTTGCTATGTTGCCCAGG	1	+
chr1	6447492	6447512	CTTCATCTTGTTGACTCTCTG	1	+
chr1	6485191	6485215	CCGCCCTCCCCGCCGCGGCCCGCGC	1	+
chr1	6486496	6486512	CGTCTCCTGCCCTCTGG	1	+
chr1	6510823	6510840	ACTGCATTCTGGGATCCC	1	+
chr1	6522609	6522630	TGCCAAGCTCCAGGGATCATAG	1	+
chr1	6531437	6531454	ACGGGCCTGGGGGAGGTT	13	+
chr1	6557857	6557872	AGACTCGCCTGCCACG	1	+
chr1	6585647	6585662	TAATGGCACACAAACT	1	+
chr1	6604599	6604614	ACGCACCCCCCCCCCG	1	+
chr1	6640131	6640158	GTTCGTGGGCTGTGGAGGCGACGGAGCA	1	+
chr1	6640696	6640715	TGTGAGGGTTCTGCAGGAGC	1	+
chr1	6640747	6640778	CGACGCCACTCTGGACGTGGGGGGCCTGGTGT	2	+
chr1	6640804	6640825	CTGCTGCAGTCACTTTTTCCAG	1	+
chr1	6640855	6640882	TGTCGTCCTCCCTGCTGGCTTCGCTGAG	1	+
chr1	6640908	6640935	TCTACACTGGTCACCTCGCTCTCACCTC	2	+
chr1	6640965	6640987	CCAGGGAGTTGCGAGTGCCAGAG	1	+
chr1	6640989	6641007	CCGTAGAGCTGTGCCAGAG	1	+
chr1	6641008	6641054	CTTCAAGCCCAAAACTTCAGTGGGACAGGCAGCAGGTGGCCAGAGTG	3	+
chr1	6641089	6641113	CCACGTCAAGGAGCCGGCAGGCTTG	1	+
chr1	6641127	6641147	TTTCGAGGACTCTGGGTCTAG	2	+
chr1	6641153	6641172	AGGGATCAGGAGCCCAGAGG	1	+
chr1	6641177	6641204	CATAGTCCTCAGAGGCCCCAGCTCCATT	1	+
chr1	6641277	6641298	AGGACAAGAAACCCGAGGACTG	1	+
chr1	6642112	6642138	CTCTAGTGGGAAGTGGTGGTTCAAGTG	1	+
chr1	6642161	6642191	ACATGTCTGAGCCTGAGGCTGTGCTGACCAG	2	+
chr1	6642206	6642231	TAATCCGAAAGCCCTGTGCAGCTGAG	1	+
chr1	6642325	6642347	TTCCTCAGCAAATATTATCTAAA	1	+
chr1	6644727	6644749	TCTGCTGGGGTAAGACTCTGGGG	1	+
chr1	6645980	6646024	AAACATACTGGGGAGAAACCCTTTGAGTGTCCCAAATGTGGGAAG	2	+
chr1	6646025	6646052	TGTTACTTTCGGAAGGAGAACCTCCTGG	4	+
chr1	6646062	6646085	CCCGGAATTGCATGAACCGCTCGG	1	+
chr1	6646797	6646823	ATGGAGCTGCGGGTGCACATGGTGTCT	2	+
chr1	6647267	6647291	TTCCTCCTGCTCCCAGCAGTTCATG	1	+
chr1	6647295	6647339	AAGAAGGACTTGCAGAGCCACATGATCAAACTTCATGGAGCCCCC	3	+
chr1	6647558	6647608	CTTCCTGTCTCGGACAGAGCTGCAGCTGCATGAAGCTTTCAAGCACCGTGG	4	+
chr1	6647609	6647635	TGAGAAGCTGTTTGTGTGTGAGGAGTG	4	+
chr1	6647654	6647672	CCGGAATGGCCTGCAGATG	1	+
chr1	6647949	6647967	TTTCCTGTGACTCCTGCTC	1	+
chr1	6648137	6648156	TATGTGAGTTCTGCAGCCAC	1	+
chr1	6648158	6648196	CCTTCACCCAAAAGGCCAATCTCAACATGCACCTGCGCA	2	+
chr1	6648216	6648241	CTTCCAGTGCCACCTCTGTGGCAAGA	1	+
chr1	6648824	6648846	CAACTGCGTGTGCACGTCAGACG	2	+
chr1	6648988	6649016	AGGCACATGGAGATCCACGACCGGGTAGA	2	+
chr1	6649047	6649066	CAACCTGATCATCGAGGACG	1	+
chr1	6649096	6649146	CCTGCAGAGCTGGAGGTGGGCTCGGCGGAGGTCATTGTGGAGTCCCTGGCC	4	+
chr1	6649193	6649210	AGGAGAGCTTCACCGGCC	1	+
chr1	6649259	6649282	ACTGTGACACATAGCCCATTCTGG	1	+
chr1	6649313	6649338	ATAAACCGTGTGGCTTTGGACTCTCG	2	+
chr1	6651888	6651904	CTGCATGTTCCATGCTG	1	+
chr1	6661791	6661808	ATAGCTGGGCTCCCGTAC	1	+
chr1	6662025	6662038	CGAGACCGGTGGAC	1	+
chr1	6662906	6662922	CGCGGCCGGGGCCTGCG	1	+
chr1	6663037	6663052	GGCGCCACCGCCCCCC	1	+
chr1	6663213	6663236	CCTCGCCGCGCGCCGGGACCGGGG	95	+
chr1	6667159	6667179	CTTCCGCTGGGATTACAGGCA	1	+
chr1	6673875	6673896	CCTGCAGCCACTCTCCCGCCTC	1	+
chr1	6674119	6674148	CCCGGAACATGGACTCTGACTCTTGCGCCG	3	+
chr1	6674992	6675017	CCCGCCGGTCTCGCTGCCGCCCCCGG	1	+
chr1	6675764	6675786	CAAATAAGAGCTCCATCTCTCCG	1	+
chr1	6676838	6676912	AGGCGCAGGACCGTGGAAGACTTCAACAAATTCTGCACCTTTGTCTTGGCCTATGCTGGCTACATCCCTTATCCG	7	+
chr1	6679033	6679052	GAGGACGTTGCCACTGTTTG	1	+
chr1	6679243	6679260	TACAATCAGGGAACAATG	1	+
chr1	6679921	6679940	GCGACGGCTGGGACGCGGGT	1	+
chr1	6680023	6680049	CCAAGCCCAGTAACTTCCTGCTGGACA	4	+
chr1	6680091	6680116	CGCAGGGACAGTGATGCGCCTGGGAA	3	+
chr1	6680216	6680304	CGACCCCTGCTCGGGCTGGGACTCCGATACTCCCTCGAGTGGATCTTGTGCCACTGTGTCACCTGATCAGGTCAAAGAAATAAAAACTG	15	+
chr1	6680305	6680400	AAGGCAAACGGACTATCGTCCGGCAGGGAAAGCAGGTGGTGTTCCGAGATGAGGACAGCACTGGCAATGATGAGGACATCATGGTGGACTCAGGTG	25	+
chr1	6681351	6681378	CTTCGAGTGGCAGTTGGAAGTGTTCTCG	1	+
chr1	6681471	6681504	ATGACGATTCCTGGGACCTCGTGACCTGCTTCTG	22	+
chr1	6681514	6681540	ATTTGCCGGCCGCCCCATGATCGAGTG	1	+
chr1	6681541	6681599	TAATGAGTGCCACACCTGGATTCACCTGTCCTGTGCGAAAATCCGGAAATCCAATGTTC	13	+
chr1	6681608	6681733	TTTGTCTGCCAAAAGTGCCGGGACTCCAAGTTTGACATCCGCCGTTCCAACCGCTCGCGGACGGGCTCCCGGAAGCTGTTCCTGGACTGACTGCTGGCTGGCGAGGAGGCTGCGAGCGTGGAATCG	40	+
chr1	6681735	6681827	AAGCGACCGCGGGCTTTTTTGCCCTTCTCTTAGTTGAGCACAGAACCCTCAGCTCTGGTGCGGGCAGATCCCTGCCATTTAGGTGCCTAAGCA	20	+
chr1	6681830	6681945	AGGACAGGCTGTCCAAGGTAGAAACTGTACATAGCCGGTGACCGAATGCGACCTTTGCCAGCCAGAGCTGCTGCCAGAGCTGCGTTCCCTGCAGTGGAGGTGGACTGGACACCCAC	11	+
chr1	6681949	6682239	CAGCGGGTTTGGCTCATTTGAAAATGAGGGTCCGTGGTAGCTGTGCGTTTTGCTATCATTGCTAAGAGATTCCCGCTGATTGGGCTCAGTGCCAGCTGTTATTCTGCTTCCACTGTGTTGGGGAGAGGTGTTCGGTTTCCCCAGCCTGTTAATGAACAGCCATACGTGTAAGCTTTTTCTTGAGTGTTAAGTCTTTTACCAAAAGTGTCTGTACAGCAGCCATCCAAGTTGCCCCTACTTAGTGGCTTGCCCTCTGCCTGCCTCAGCTGCTGCCTGACCGGCTGGGGGAGG	77	+
chr1	6682269	6682353	AAGGGCGCTGGGCTGGCGGGTCAGCTGGTGGTTCTTAGGTTTCCTTCTGTTTGTTAAAAGGGACAATGTGGCCACTTCTCTGTGG	73	+
chr1	6682354	6682618	AAAGGGAGTTGGTTGGGGGGTTGAGATGGCCCGTGTTCATAACTCAGTTTCCTGTTTTGCACGATGTAAAAACCCTGTCTTTTTGCACGATACAGCCAAAAGTATTGGCTGATTTCTTGCTGAGTGCCCTCTTAGTTGGTGTGTGAGGTCTTGGTGGGCTCAGGCCAGCTGTTTGCGAGTGTGGGAACTCATAGGTTCTGTCTTTGTCTCTTCCTTTCACCTCATTCTGGTAGCAGCATAAAGGTTAGGCAATCACTGGGACCCG	86	+
chr1	6682621	6682662	TGGTGTTCCTCCAAAGAATAGGGTAAAGGAGAGCTGGGAGGG	4	+
chr1	6682665	6682690	CCCTCTCCGTTGGGTGACTCTTGTGT	2	+
chr1	6682700	6682813	ACAGGCTGGCCTGCCGGTTCCACAGGGTACAGTTAGGACTTGAGTCTTTCTTTTTCTGTTTTGAGTTGGTGAGTGAGTGATAGGGTAACATGGGCCTTCAGGATGACCCCTTGG	63	+
chr1	6682816	6682954	CTGTGCCGAGTTCCTTAAATCTCAGCTGGGATCCTGGACCTGGGAGGCCCCTGTGAGGGCCAGCTCTGGAAAAACCTGGGAGTTGATGCCGGAGGCTGTGGAAGAACTCTGCTCGAGGGCAGGGTGCCCTGGAACACTG	34	+
chr1	6682956	6683026	TAGTTCTGGGGCTGGGAGGGAGAGGGGCTCCGGCTTTCTCTGAAATGAACACTGCTCTTCAGCAGTTCAAG	18	+
chr1	6683027	6683146	TACTTGTTCTCAAAACATTTTCTAATTGATTGGTAGGTTTTCATAAGCATTGTTTCTTTAAGGCATGGAAAGGGAAGAATGCTCAAGCAAGTCATGTTTGTTTTCAGTGGGATGGGCCCG	39	+
chr1	6683147	6683190	CGTTCTCACTGCTGGGGGCTTCCCCTTCATGTGGCACCTTTGTG	6	+
chr1	6683196	6683221	CCACCAGGCAGACTCTTCCCACCTTC	1	+
chr1	6683234	6683339	ACCAAGGGGCTTGAACCGTAATTTGGCTAATCAGAGGCATTTTTTTTGTCCTAGTATCTTTCACACTTGTCCAACCGTCTTATTTTTTTAAAAGTTCTGTTGCTTG	14	+
chr1	6683340	6683359	TATTAACACGAAACTAGAGA	2	+
chr1	6683361	6683451	AAATAGTTTCTGAAGCCAGTTTATTGTGAAGATCCCCAAGGGGGAGGTTCGGTAGAGAAAAATAGTAAGCTGGTTTAGAAACTGACGAGGG	26	+
chr1	6683464	6683580	ACGCATTGGAGAGGAATTTGCCAAAGATCTACCCTGAGATAACGCCTGTCCAGTGTCTTCACCACGTGAATAACCAGCGCTCCAAAGTGTTTTTCTGCTTTGAAAAAAAAAAATTCC	14	+
chr1	6683598	6683715	CATTTAAGAATCCATGTGACTTTAGAATGGAACTGCCGGCCCTGGCAACTGTCACGTGTGCTAGAAGGTTCGATGCCTCTGGAATGCATGTGATACTCATCTCCATTTTGTTTCCTTG	44	+
chr1	6683720	6683765	CATTTTTGTTCTTTTAGCAGATCTGTCCCTGTGGGTGGTGTCTAAG	23	+
chr1	6683782	6683886	TTTTTGTGTTAGATTGAGCTGGGCAGCTGCAATCAGCTTCTTTATATGCAAATTAGGCACGACCCATCTGTGGTTCCTGGTTGGTGGCTAATGAAGTGAGGGGAG	27	+
chr1	6683908	6683929	TAGGCCCTCCCATTGGCTTTGG	2	+
chr1	6683930	6683965	CCAGGCCAGACACTTCACATCGTTTACATGGTTCTG	14	+
chr1	6685642	6685668	TGTCCCTGGTCGCTGCAGCCCCCGCCG	1	+
chr1	6685930	6685957	CTCATCGTTCCCATTCCCTCTGCTCCCA	1	+
chr1	6687317	6687339	TTCCGCAGGGTTGGCCGCCACAC	1	+
chr1	6688591	6688609	AATGGGTGCTGAACATCGG	1	+
chr1	6688726	6688747	TGTTCGCCTTTCAGGACCCCAC	1	+
chr1	6689802	6689829	AACACTTTAATCACCTTCACGTATTTGT	1	+
chr1	6690362	6690380	CACAGACCCTGCCAGTGAG	1	+
chr1	6692374	6692398	TAGAGGGACAAGTAGCAGCTGCAGG	1	+
chr1	6692406	6692423	TGCATGTGCAGGGCTGTA	1	+
chr1	6692479	6692511	ACAGTCCTGGGAGAAACATGGACACTGCACTTG	3	+
chr1	6693209	6693233	ACATTTTTGTCTGCTGTGGACACTG	2	+
chr1	6693299	6693318	CCCCAATGCCGTCTGGGGGA	1	+
chr1	6693321	6693355	TTTAGAGGCGTGGCACTAGGAGTGCACATCTGTGA	3	+
chr1	6693399	6693420	AGGCTGATTCTGGACGCTGTCC	1	+
chr1	6693443	6693459	ATCGTTGGAAGCCCCAG	1	+
chr1	6693525	6693548	CCCTCCTCCATCAGCCTGGACAGC	1	+
chr1	6694151	6694170	GATGGGGAGGAGGCCTCTGG	2	+
chr1	6694257	6694276	AGTGCCTTCTGTACAGTCGA	1	+
chr1	6694428	6694447	TTACAGAATTGGACAACCCG	2	+
chr1	6694534	6694560	CTGTGGGTGGGCTGGAGGCCGGCGCAG	1	+
chr1	6694590	6694606	CCACCACCTGTGCGGCG	1	+
chr1	6694609	6694623	TGCTCCGAGGGGTCA	1	+
chr1	6694644	6694662	CCACTTCCAGGCCCCGAGA	1	+
chr1	6694725	6694749	CTGCATTCTGCATCCCAAGTGGGCA	1	+
chr1	6694775	6694796	CTCCGGAGCACAGGCCCTGGTG	1	+
chr1	6694923	6694944	CTGTCCTCTTGAGCTGCCCTTG	1	+
chr1	6695319	6695341	CCCATGTTCAGCGTGGACTGCAG	1	+
chr1	6695519	6695538	CAGTCTGGTTCCCAGTGGGG	1	+
chr1	6700095	6700111	ATGTCTGACTGGCCCTG	1	+
chr1	6704614	6704633	TTACTTGACTTTGAGAGAAA	1	+
chr1	6704739	6704758	AGGGAGAGAACGCGGTCTGT	1	+
chr1	6713992	6714019	CATTTTATTAATTTCAATCTGCGGAAAG	1	+
chr1	6740814	6740831	CTTTCAAAGGACCCTGTC	1	+
chr1	6741373	6741390	TCTGAGCTGAAACAAAAA	1	+
chr1	6755724	6755743	CGGGTGTACTGGTGTGTGCC	1	+
chr1	6771469	6771487	ATTATTATACCACCTTCAA	1	+
chr1	6801820	6801838	CCCATAACTCACTCAACAT	1	+
chr1	6802497	6802513	ACATTTTTTCACACCTG	1	+
chr1	6815916	6815932	AGATGCCATCCCAACGA	2	+
chr1	6832906	6832924	ATTAACCCTCTTTTAAAAA	1	+
chr1	6838621	6838636	AGTGTGGCGTAAATAA	1	+
chr1	6845582	6845618	AGGAGGAGGATGTGGCGCGCGGAGGGGAAATGGCTGC	3	+
chr1	6850503	6850528	TGTGTAGGCATAACTTTTAGGTTGTT	1	+
chr1	6853059	6853076	ATTTCTTCATACCACTCA	1	+
chr1	6853977	6853994	TTCTGGGCACTTGGATAT	1	+
chr1	6859414	6859439	CCGCTGTGCCTGGCTTGTACTCTTTC	1	+
chr1	6880274	6880293	ACCTACTGTGTTCTCAACAC	1	+
chr1	6880415	6880439	ACCTGGGTTCTGCACTTAACTGCTG	2	+
chr1	6885195	6885231	ACCGAAAAAGCTGCTTGAATGTCTGCCGAAATGTTCA	2	+
chr1	6885247	6885266	AGGCACCGCTGGAACACTAA	1	+
chr1	6886290	6886316	ATTTAAATACTCACTGGAACCTTACAG	2	+
chr1	6887222	6887246	CAAATTTGAGGATCTAGATGGGAAA	1	+
chr1	6887480	6887504	TTTCTTGTTTTATTTTTTGGCTTTG	1	+
chr1	6887871	6887892	CCCTTATTAAGAGCCCGTTTTC	1	+
chr1	6893000	6893031	TGAAGTGAGATACATGATACTGAAATACAGGT	2	+
chr1	6895917	6895940	CTTGACATATAGGAAGCTCTTTTA	1	+
chr1	6896768	6896793	ATTGTGACTCCAAAGGAGTTCATGGG	1	+
chr1	6901899	6901926	TACTGATGACTCCTGTTGCTTGCGCCTG	1	+
chr1	6903298	6903320	TCTCCATCTTTGAGCTGCTGTTC	1	+
chr1	6911431	6911448	ATGGTCTGGACATACATT	1	+
chr1	6912722	6912739	CACACCCTCTCCAGGTGA	1	+
chr1	6915800	6915824	TAAGGAGGGATTTGGTTAGGCTAGT	1	+
chr1	6917625	6917652	TAGGGTCGGGCTGTAGGACAAGGACATG	1	+
chr1	6917907	6917925	ATGGGGAGATCTAGGGATG	1	+
chr1	6918188	6918211	AGACATATTGTAGGGATGTTAGTA	1	+
chr1	6920070	6920092	TTGGATATGTTACTTTTTATAAT	1	+
chr1	6922944	6922968	CTTAATCAAATAATCTCATCTTTTA	1	+
chr1	6924227	6924246	TAAAATTACTGACATTTTTG	1	+
chr1	6924950	6924966	TGTGTCCCTGTTACCTG	1	+
chr1	6925999	6926026	TAAAGACTTTTTAGGTATCTTGGCATTT	1	+
chr1	6926081	6926106	AATTTGTTTCTTTATTCACATTTTAG	1	+
chr1	6926919	6926943	ATTTCTATATTCATAAACATTGAGG	1	+
chr1	6928775	6928802	TTGTCCAGGTAGTTAGAGCTTAATATGG	2	+
chr1	6929951	6929971	ATTTGGGCTAACATTTTTTAG	1	+
chr1	6930890	6930912	CTAAAGCTTAATTTTTAGACAGG	1	+
chr1	6934209	6934229	ACACACTGGGAACTCAGAAGA	1	+
chr1	6935756	6935772	TAGGGACTCTTATTACC	1	+
chr1	6936762	6936788	AAAGAAGTAGGTACTGCCCGTCATTAG	1	+
chr1	6937198	6937225	ATTAACTGCCTGCCTCTAGACATGTTGG	1	+
chr1	6939186	6939204	ATAAATATAAGGATCTTCA	1	+
chr1	6941358	6941384	TTTGTGCATGCTATTCTAGTGTGACTG	1	+
chr1	6942288	6942314	TATTATCTGAGGCCGCTTTTGAGCTGC	1	+
chr1	6943844	6943866	TCAGTGAGTCACGTGTAATTTTT	1	+
chr1	6945651	6945678	TCTTCAGGCTGCAGAGTCCACATGCATG	1	+
chr1	6945711	6945734	TTGGACTTGTCTCTACTAATAAAG	1	+
chr1	6945845	6945862	TCACCTGCTGCCTCCCCT	1	+
chr1	6946062	6946087	CCATAGCATATTGTGATTTATCTCTG	1	+
chr1	6946799	6946820	CACAGTGTGGAGTGTTTTATCT	1	+
chr1	6947024	6947043	TTATATTCTTCTAATCTATG	1	+
chr1	6947773	6947796	CCATGAGGGCTGACACATTGGAAT	2	+
chr1	6947798	6947817	AAAGCTGGCAGAATTCGTAG	1	+
chr1	6947944	6947973	ACCTACTCTTGCCTCATCCGGAGTTATTAC	3	+
chr1	6948081	6948102	CAAGCTGCCTTTTTCTTCCTAG	1	+
chr1	6948794	6948818	TTACCCCGTCTTTATTCGTTGTGTG	1	+
chr1	6949772	6949792	CTCTTATATTGTGTGTGTGTA	1	+
chr1	6950018	6950042	TCAAAATTACATAGTTAGCACTTCA	1	+
chr1	6950236	6950263	TTTTTCATGTGTTCAGTGCTCGTCAGTT	1	+
chr1	6951511	6951529	TGTCTGTGGTCATTTGACA	1	+
chr1	6956871	6956890	AATATACTCGTTGGGGACTG	1	+
chr1	6963257	6963277	AACGGATGAGACCACTCTATG	1	+
chr1	6964676	6964693	CATGAACAACATAGCTCA	1	+
chr1	6967067	6967088	TCTCGCAGGAAGTCTCGGGTCT	1	+
chr1	6969267	6969284	AATCCTTGGGACTTTTAA	1	+
chr1	6969625	6969652	CTCACAGGGGTTTGGCTGTATGGGATTG	1	+
chr1	6974056	6974074	CTTTTGGGACACTGGGCAC	1	+
chr1	6985209	6985231	GGGGACTTGGAGAAGCCATTTCT	1	+
chr1	6987898	6987913	TTGGGAACCGTGTTTC	1	+
chr1	6987985	6988006	TACCCATCTGGCAGTTGCAGGA	1	+
chr1	6988341	6988356	TACGTGCCCTCTGCCT	1	+
chr1	6989172	6989197	TAAAAGTTGGAAGGACATACTCTTAG	1	+
chr1	6990036	6990062	CTCTCGTGGTATTTGTCCCCTACACCA	2	+
chr1	6990821	6990836	CACGGAAAAATGCTCA	1	+
chr1	6992672	6992690	CGGGGTATGAGAGTTCCAG	1	+
chr1	6994615	6994634	CTGCGTGTCTCTGTGTGTTG	1	+
chr1	6995046	6995062	AAGACTATTGGGGAACT	1	+
chr1	6995987	6996011	AAACTGGAGACCAGAACTTCTGGCT	1	+
chr1	6998254	6998275	TCAAGAGAAATGTTTGAGGATG	1	+
chr1	6999873	6999895	CCTAGCATCTGTCTCCCTGCTTC	1	+
chr1	7001501	7001525	ACCGGGAGAGTGTGGGGACTTGGTG	1	+
chr1	7005657	7005676	CTTCGCCTCCAAGTGCAGGG	1	+
chr1	7012057	7012079	CTCCCACCTGTCCAGCCTCTGCC	1	+
chr1	7012184	7012206	TTCTGGCATCAAATGGGATAACA	1	+
chr1	7017988	7018010	TGGTCCTACAGGAAATCAGAGAG	1	+
chr1	7019118	7019142	CTCTTGACCTTGAGTATTTTGGCAG	1	+
chr1	7020338	7020355	GACGTGAGTGGAGGGGGC	1	+
chr1	7037841	7037856	AAAGTGCTGAACCTGG	1	+
chr1	7039346	7039373	GCTGCTCCCTCTCCCACTCTGCAGGCAG	1	+
chr1	7039493	7039509	ATGGGGAGGAGTCTCTG	1	+
chr1	7041179	7041202	CGTAAATACACCAAGTGGGACCAA	1	+
chr1	7043629	7043645	TATTTATCTTCTTCACA	1	+
chr1	7049266	7049290	AAGGGGGTTAGGGACGGATGTGGCA	1	+
chr1	7049721	7049737	CCCCACGTCACTGGCAG	1	+
chr1	7053775	7053792	TATCTATTGCTTTCTTTG	1	+
chr1	7058871	7058887	CTACCTTTTATTGGACA	1	+
chr1	7060109	7060124	GCGTTGTCTGGGCCCT	1	+
chr1	7060501	7060519	CTTAGGATGGGAAGTTGAA	1	+
chr1	7063065	7063087	ACTCAGGGTTTCTGAACCTTGGC	1	+
chr1	7066116	7066135	GAAGCAGGGTGGGGTCTGTG	1	+
chr1	7066755	7066772	TCCCGGAGGACTGTCCCC	1	+
chr1	7066971	7066988	ATTTACTCTGGTTGACAT	1	+
chr1	7070112	7070131	TTACCAGGCTCAGGCACTTG	1	+
chr1	7070206	7070226	ACCATGGCCTGCAGGACACTG	1	+
chr1	7070651	7070669	CCATAACATAGAGAAGATA	1	+
chr1	7070922	7070940	CTCTTATCAGGCACCTGGG	1	+
chr1	7071126	7071144	TCGTGCGTGGGAGCTCTGC	1	+
chr1	7071501	7071518	TCTTTCTAGCGCCCTCTG	1	+
chr1	7077924	7077945	TCCAAAATGCGTTGGTTGGTGT	1	+
chr1	7078210	7078231	ATGGTCTCAGGAGTCTCCTTTG	1	+
chr1	7084440	7084456	AAAACAGCGACAGTGAG	1	+
chr1	7084979	7085000	AGGTGGTATGTATGGTGGCTGT	1	+
chr1	7087028	7087046	CTACTTTAATGTTCCTTCC	1	+
chr1	7097295	7097318	CTTCTGGGAGGATGGGTTGGGATT	1	+
chr1	7100120	7100137	AAATGGATTTTACAATTG	1	+
chr1	7105683	7105699	AAGGTGACTATCGGTAC	1	+
chr1	7108537	7108564	AGGGGAGCGTCTGCTGTTGGCTTTGGTG	1	+
chr1	7118641	7118663	TTTAATGAGTAGGGAGGAGGGGG	1	+
chr1	7121161	7121185	TTTTATTTGGCTCGCTGAGGAGATG	1	+
chr1	7121198	7121213	AAAATCCTCGGTCTCT	1	+
chr1	7123377	7123392	AGTGTGCTGAGGCGCA	1	+
chr1	7123490	7123505	GGAGAGAATGTTCCAC	1	+
chr1	7126072	7126086	TACACCAGAACTGAC	1	+
chr1	7128720	7128746	AAAAATTCATGGCTACTGAACATCCGG	2	+
chr1	7129324	7129345	CACCTAGCCCTCCCAGAGACCC	1	+
chr1	7134892	7134918	CATTAAAGCCTTTCATTGGGTGTGAGG	1	+
chr1	7136692	7136707	CTCACGTGGACCCAGG	1	+
chr1	7146053	7146070	ACCTGCCTCCCTGGTCTG	1	+
chr1	7150170	7150186	TGTGGTGGCCGGCTCCA	1	+
chr1	7151088	7151109	TCTGATGTCTTCCTGCCACAGA	1	+
chr1	7156656	7156678	ACTCCAGGTGGCTCCTTTTTCTC	1	+
chr1	7157030	7157046	ACTGGGGAGCTGCTGGC	1	+
chr1	7160292	7160307	CCGTCTCTCCGGAATG	1	+
chr1	7166476	7166496	TTTTCTTTCTCCTGTCCGGCC	1	+
chr1	7169446	7169469	TACGCACTCTCTGGGTGGCACTGG	1	+
chr1	7170806	7170820	TCCCTTTGGTCGGTC	1	+
chr1	7179108	7179129	CACATGCAGCCTGGGGTCTGGA	1	+
chr1	7179404	7179420	TCAACATGAGTATTGTA	1	+
chr1	7179548	7179568	CCAAATCGGAGTTCTGGATAG	1	+
chr1	7180189	7180213	TGGTGTTAGTTATCTGTTCCTCTGT	1	+
chr1	7181454	7181470	CTCTAATGTGGTCATAA	1	+
chr1	7184480	7184506	CTGATGCTTTTCTCCACATTTGCAATC	1	+
chr1	7186303	7186326	AACCATGTCACCCAGCAGTCCCGC	1	+
chr1	7189294	7189317	CTTCTATTAGGTTGGTGTAAACTG	1	+
chr1	7190841	7190867	CTATCCATATATCTCTCTTCTGCAATG	1	+
chr1	7194844	7194863	TAATGAGAATGGTAGCTCTG	1	+
chr1	7197824	7197840	CTTCTCAAGGAGGCTCA	1	+
chr1	7198739	7198756	CTTTTTTTACTTACTTAA	1	+
chr1	7200781	7200804	CACACTGTAACAAAGCTTTAATAT	1	+
chr1	7206395	7206419	CATATCCTGGAGGGGGAAGAAGCAC	1	+
chr1	7209939	7209960	AAACTCCTGATAACGATTCACG	1	+
chr1	7210746	7210762	TCTCGGCATGTTTAGGA	1	+
chr1	7224659	7224679	GGGCATCTGGTCAGATCTCAC	1	+
chr1	7229746	7229766	ATTTTCAGTAGAGAAGTGGTT	1	+
chr1	7230891	7230914	TTCACTTCATTGTTATTTGGACAA	1	+
chr1	7236516	7236538	TTCTGGAAGAGTTCTGTACTGAG	1	+
chr1	7246108	7246132	AATACACAGTGAAGAGGTACAGGGG	2	+
chr1	7246439	7246463	TGCTAGTGCTGGGACCTGGACATAG	1	+
chr1	7246616	7246634	GAATCTGGTGACCTGGGTT	1	+
chr1	7251397	7251417	ATTTCCCTCTGCACATGCACC	1	+
chr1	7255485	7255503	CCGAGTGGAGTGAGGAGTG	1	+
chr1	7260212	7260228	ATTCTCTGTGTATGTGG	1	+
chr1	7266553	7266573	AATCCTTTTTTGTGTGTTCGA	1	+
chr1	7279165	7279180	TCTCTTACGAAGGTGA	1	+
chr1	7282772	7282786	CAACGGTCCCACCTG	1	+
chr1	7294325	7294342	CCAGGGAGCCAGCATTCA	1	+
chr1	7297616	7297635	ATTTTGCAGAATTAACCTAG	1	+
chr1	7298962	7298978	TTACCGAGCAGCTATCG	1	+
chr1	7307582	7307599	CTTCATTCTCCAGTCACA	1	+
chr1	7312211	7312234	CTGGGTTATAAGGTCTGAGCATGT	1	+
chr1	7316065	7316080	CTCAGGGAATCTCCCG	1	+
chr1	7316290	7316307	TAAATAACATTAAGCTAG	1	+
chr1	7317358	7317378	TCATCCTCATTTCATCCACGG	1	+
chr1	7319537	7319559	CTTAGTATGAGCCCCAGGTGGTT	1	+
chr1	7320800	7320820	ACCGATGGGAGGGCACAGATG	1	+
chr1	7321918	7321935	TTCTTTCAAAAATATCAG	1	+
chr1	7324162	7324188	AAGGGCCTGGATGCTCCTGCAAAGGAC	1	+
chr1	7324237	7324257	ACAGGTGCCCTGGGGATTCTG	1	+
chr1	7330084	7330101	CAATGCAACATCTTTAAA	1	+
chr1	7330219	7330244	ATATATTTGCTAGCAGATCTATACTA	1	+
chr1	7337882	7337901	TATTTTTTTACTTGACTCCA	1	+
chr1	7340971	7340992	CCAAATTAGGAGAGAACTGCTG	1	+
chr1	7346683	7346704	ATATTTGGAGCTGCTGGGCTAG	1	+
chr1	7349593	7349612	TTTGTGGGCATCCTGGGTTG	1	+
chr1	7359057	7359084	ACTAAGGGGCCAAGATGATGAAGTCAGA	1	+
chr1	7359366	7359388	AAATCATCTGAGCCTCTGAGCAA	1	+
chr1	7360932	7360957	CCATAAACTTTTATTTATCATGACAG	1	+
chr1	7362086	7362101	AAACTCGATCAGGACG	1	+
chr1	7362956	7362978	TGGGGAGATGAACAAATTACCAG	1	+
chr1	7377437	7377462	TCACTCAACCTCTCTGTGGCTCCCTG	1	+
chr1	7379079	7379105	TCAAAGGATATTTTGGGAAACTTCTTA	1	+
chr1	7382363	7382381	TTAATTGGGCTGTTTCTGA	1	+
chr1	7387659	7387675	TAGGGAGTGGAATATTG	1	+
chr1	7388262	7388282	AAAATTCTCAGACAGGTCGGG	1	+
chr1	7392468	7392488	TCACAACATTCTATATAAATA	1	+
chr1	7401498	7401520	AATATTTCCATTCTGTTTGATAT	1	+
chr1	7403410	7403425	ATCATTCAATTCGGGA	1	+
chr1	7419663	7419680	ACTCTTTTGTAGCAGGAA	1	+
chr1	7420882	7420899	TTCTCCACGCCGGAGTTG	1	+
chr1	7424297	7424313	TCTTAGTCCATGCATGG	1	+
chr1	7444818	7444835	AATTAGGAGGGGCAGAGC	1	+
chr1	7449657	7449672	CGAACGAGGCTCCGTG	1	+
chr1	7456573	7456595	CTAAAACTTCCAGTACTGTTTTG	1	+
chr1	7461609	7461623	ATCGGAACTGCATTG	1	+
chr1	7462604	7462623	CCCATTATATGCTGCAGTCG	1	+
chr1	7486168	7486188	CTAGTCCCATCAGCCACCCCA	5	+
chr1	7501363	7501378	ACCATACCAGTGACTG	1	+
chr1	7506526	7506539	AATCCTGCTTACGA	1	+
chr1	7521005	7521019	TAACGTGGTGCTCTC	1	+
chr1	7528556	7528571	AACCAGGGGTGGGTAG	1	+
chr1	7532078	7532095	CTTAATGACTGCTTTCCG	1	+
chr1	7542467	7542487	AGGTCCAGCTGTGCCCCACGA	1	+
chr1	7549133	7549151	CAGTCACCTTCGGCAACAG	1	+
chr1	7549430	7549447	AAGGCATGGCTGATTTGA	2	+
chr1	7555144	7555171	TTTAAATCCTCTCAAACTCAGGCTCTTG	1	+
chr1	7561469	7561487	AGAGCCCGCTGGAGGGAGA	1	+
chr1	7561689	7561713	ATTTTAGTCTAGGTATGTCCCACAC	2	+
chr1	7568656	7568683	CTCAGGGCAAAGGCTCAGAGAATATTTG	1	+
chr1	7573524	7573538	TCAAGGGGTCGGTTC	1	+
chr1	7575773	7575788	TCCCCTGCTAAGCTAA	1	+
chr1	7579925	7579945	CACAGCCACCACCCTCCTGGG	1	+
chr1	7581956	7581976	AACCACTATTGTTTGAACCAT	1	+
chr1	7584780	7584797	ACCCACCAGTTTGTACCA	1	+
chr1	7596111	7596131	CTATAACAACCTCCTCGTGGC	1	+
chr1	7597199	7597215	CATTCGGAGCTCGCAGG	2	+
chr1	7598123	7598138	ATGATGCTCAAGCTTG	1	+
chr1	7618026	7618040	CCTCGCGGTGTGGTG	1	+
chr1	7625162	7625180	CTCCCTGGGGAGACTCCTG	1	+
chr1	7627504	7627520	CTCAGCCAAGCTGTAGC	1	+
chr1	7649847	7649866	TGCAAATCATCCTCCACTTG	1	+
chr1	7650777	7650791	CTTTCAAAAGGACCG	1	+
chr1	7669338	7669353	CCCGGCTGCTGGGTCA	1	+
chr1	7672272	7672291	TGTGGGGATTTGATTGAGTG	1	+
chr1	7683165	7683180	CTCATACCACTTCATG	1	+
chr1	7687339	7687355	TTAACTTTACCTAGATG	1	+
chr1	7700580	7700603	AAAGAAGAGCTCATCGGGCAGCTG	1	+
chr1	7713318	7713340	ATTTTTTTCCCCTTCTTTTTTTG	1	+
chr1	7723524	7723548	ATGACGTGTCGGAGGGCAAGCACGA	1	+
chr1	7723721	7723735	ATGGTGGACAGCCCG	1	+
chr1	7723997	7724018	CTGGTCCTCTCCACCACCCTCG	1	+
chr1	7724891	7724911	CTGGACCACTTTGACATCTCC	1	+
chr1	7733127	7733142	GCACCCATCATCTGCT	1	+
chr1	7733966	7733980	CCCTGATCGTAAGGG	1	+
chr1	7735886	7735902	TGGAACTGCAGGAGCAG	1	+
chr1	7750749	7750765	CTGATGTGTACCCATGT	1	+
chr1	7756174	7756191	AGTCTTTTGACTCCACTG	1	+
chr1	7764358	7764385	AACGGGAGGCCCGCGCGGGGCTCCGGGG	1	+
chr1	7764469	7764485	CCGCGCTGAGCCGGGCG	1	+
chr1	7764507	7764522	TCGCGAGGGACCGGGG	1	+
chr1	7764788	7764804	ACCGCGGTACCCGGAGC	1	+
chr1	7766869	7766887	TTAATAACAGTCTTGTTTG	1	+
chr1	7767313	7767333	TATTCATGTGGGGCTGTTCTA	1	+
chr1	7770170	7770187	AATTCAACAGATAGTCTC	1	+
chr1	7770202	7770223	CTCAGTATACCTTTCCTTGTCT	1	+
[truncated: 998,000+ more rows]
