# Supplementary material for: Advancing the functional utility of PAR-CLIP by quantifying background binding to mRNAs and lncRNAs
Source: Genome Biol. 2014 Jan 7;15(1):R2. doi: 10.1186/gb-2014-15-1-r2 (PMC4053780; doi:10.1186/gb-2014-15-1-r2)
Supplement: Additional file 39 — Is a table of re-analyzed PARalyzer output for clusters of at least 5 reads and 2 T-to-C conversions for the FMR1.iso7 library from [34]. [file gb-2014-15-1-r2-S39.gz › FMR1.iso7.clusters.csv]

chr1	566752	566782	TAAGCTTCTGACTCTTACCCCCCTCTCTCCT	26	+
chr1	569911	569933	AACCATATACCAATGATGGCGCG	8	+
chr1	859420	859440	TCCGCGACTCCTCGCTGCCGG	4	+
chr1	859573	859594	ATCCGGGATCGATAGCAGCTCC	9	+
chr1	861351	861377	TCCGATCTGCGACTGCCCGGGCTGCCG	12	+
chr1	874707	874729	TTACCGCCGGCTTGTGTCAGCAC	8	+
chr1	878220	878246	AGATGACGGGGGCTAGGCTCTGGGCAC	25	+
chr1	879794	879821	AACTGGGACTGGTCTCGGTCTGCTGACG	7	+
chr1	897104	897120	ATTGTGGTGGGCGAGGG	3	+
chr1	936426	936449	AAAACAGGGCTGTGGTTATTTTCG	8	+
chr1	938859	938878	AATGGGGTGTTTGGCAGGAC	4	+
chr1	940632	940654	AGTGGGGATCAGGGCAGTGCCAG	6	+
chr1	962860	962877	AGCTTGCTGTTGGTTGTC	3	+
chr1	984382	984404	ACGCCCGGGGCAAGGACTTCCTG	5	+
chr1	984421	984439	ATGGCCGCGTGCAGCTCAG	3	+
chr1	989297	989320	TGGTGCTGCGTTCCACCGTGCCCG	8	+
chr1	990264	990278	TGGGCTGCTTGCGGG	3	+
chr1	990444	990477	AGTGTTGGCCGGAGGGACTGCTGGCCCGGCCTCC	13	+
chr1	1168214	1168234	TTCTCGGGCCGCGGCCGCGTC	5	+
chr1	1168310	1168336	TACGTGCTCTCGGCCGACCTGGTGCAC	14	+
chr1	1168446	1168474	ACACCGAATACCGGTCCCGCGGCTGCAGC	25	+
chr1	1168762	1168786	TGTGGTCGCTGCGTCCCGGTCTGCG	7	+
chr1	1168957	1168971	TTTCTCACGTCTGCG	4	+
chr1	1169004	1169031	CTTTCATGGGATTTTGGTCTCTGTCCAG	5	+
chr1	1169579	1169597	CGGGTTTTCTCTCTGGGGG	3	+
chr1	1169626	1169663	TTGTCCCACTTTGGGACCGGGTCCAGTCTGGGGTCTAG	8	+
chr1	1169803	1169825	AGTGGTGATCTGTGGTCAGTGGG	6	+
chr1	1169929	1169950	AATCCAGGACTGACCGCCCGTG	3	+
chr1	1169987	1170006	ATCGAGGGCTGGGGACCCCG	3	+
chr1	1170018	1170040	ATGGGGCCCTGCCCTCCCGTGGG	4	+
chr1	1170120	1170142	TCTCTGGAGTTTGGAATTGCTTG	5	+
chr1	1246015	1246036	AAGCTGCGGTTCTGGAACCTGG	6	+
chr1	1246310	1246332	CTGGTGGCCGTGGGGCTGGGGGC	4	+
chr1	1246428	1246452	AGTCAGTGCTGTACGGGAACCTCGG	5	+
chr1	1246894	1246920	CACCCTGGATGCCCGTCTCTGTCCCAG	3	+
chr1	1246926	1246944	ATGGGGCACAGTGCAGGAC	7	+
chr1	1247324	1247349	ATTGTGGGTGGTGCAGGACAGGGAGG	11	+
chr1	1247362	1247375	TGTGTTGACCGCGG	4	+
chr1	1247717	1247743	AGGGCTTGCTCTGAGGACACCAGCCGG	7	+
chr1	1249110	1249129	ACCATCGGTCCTGGGTTGTC	6	+
chr1	1249200	1249219	ATCTTCTGGTTGGTCCAGGG	4	+
chr1	1289826	1289849	AAGTGGGCTCGGCTCTCGGGGACG	8	+
chr1	1336642	1336668	AGGTTGGAGGTAGGTGGTGAGTCTGAG	5	+
chr1	1407274	1407283	CTCTTCGGCG	4	+
chr1	1421566	1421587	ACATCCTGCTGTATGGGCCACC	6	+
chr1	1428670	1428693	AGAAGTGGTCAGAATTCTTGCTTG	3	+
chr1	1430016	1430043	TTCTGTCATGGTGACAGTGTTGTGGGAG	4	+
chr1	1431093	1431119	ATATGCTCCTGGATGGGGACTGGGCTG	7	+
chr1	1431530	1431548	CCTGTGGCTGGAGCTGGTG	4	+
chr1	1458175	1458192	ACGCTTGTCGCCGGCCGC	5	+
chr1	2082268	2082292	ATCTCTCAGGGGCTTGGGCTGCAGG	4	+
chr1	2103769	2103787	CACTTTCTGCGGAACCCCG	5	+
chr1	2116625	2116650	ACCTGGGCCCGGGCAGGCCAGCTTCG	4	+
chr1	2159868	2159889	CGTTGGCGGCGCGCGCCGGGGC	3	+
chr1	2160474	2160500	TCTTCATGCCGTCCGACCGCTCCACCG	24	+
chr1	2160534	2160552	TCTCGTGCTTCGTGGTGGG	4	+
chr1	2160583	2160610	TCTCAACTCGGTGCTGCGCGACTTCTCG	10	+
chr1	2160624	2160676	ACGCGGTGTGCGACGAGCTCCACATCTACTGCTCGCGCTGCACGGCCGACCAG	27	+
chr1	2160696	2160733	TGGGCATCCTGCCCTTCTCGGCGCCCTCGTGCGGGCTC	11	+
chr1	2160891	2160913	AGGGGCTGCTGGTGCCCGAGCTC	6	+
chr1	2160937	2160970	CATCCAGTGCCTGGACTGCCGCCTCATGTACCCG	20	+
chr1	2160980	2160995	TTCGTGGTGCACTCGC	3	+
chr1	2161010	2161042	AACCGGACCTGCCACTGGGGCTTCGACTCGGCC	15	+
chr1	2161103	2161121	CTCGGCCGCTGCCTGGACG	5	+
chr1	2162301	2162322	TCTGGGCGCCCCTCCAGCAGAG	3	+
chr1	2162394	2162418	GAGGGTGCATGTGTGTGTGCATGTG	3	+
chr1	2164376	2164394	TTTCCGGTCGGCTCGCCTC	5	+
chr1	2165756	2165781	TCATCCGTCTGTCTGGGACCCCTCTG	5	+
chr1	2167038	2167057	ACTGTGTGGTACTTGATATT	3	+
chr1	2167502	2167523	AGGAGTGCTCTGCCTCGGTGCC	3	+
chr1	2168136	2168162	GCCTGGCCATTGTTCCACCTTTGGAAG	6	+
chr1	2168309	2168323	TGCGGCTTCTGCTGG	4	+
chr1	2174622	2174641	AGTGTCTGGGGCATGGGCCG	4	+
chr1	2175060	2175084	AGGGCATGTCGGTCACGCCAGGCTG	5	+
chr1	2175139	2175180	TTCTCTGCTGCATGGGATGCTAGGGGTGTGGTGAGTTTCTTG	6	+
chr1	2179463	2179489	TCGCGTCGTGTCTGCTCTTGTGCACCG	5	+
chr1	2185533	2185549	TCCAGGTGGGCTCCAGT	3	+
chr1	2189616	2189634	ATTGTCTTGGAATGTGGTG	4	+
chr1	2191612	2191632	TGTGGTGGGCGGGCTTAGGCG	6	+
chr1	2193101	2193122	TGTAGATGATCATGTCGTCTGC	3	+
chr1	2194038	2194053	TGGATTTGGCACCGTC	3	+
chr1	2197739	2197766	TGTGATCTGGGGTCTGCGGAATTGCCAG	19	+
chr1	2199044	2199052	ACTCTGCTC	3	+
chr1	2214970	2214993	TGGATTTGGTGGCCGCTTCCCCTG	4	+
chr1	2218268	2218285	ACGGGCTGGGAATGGCAG	4	+
chr1	2222722	2222743	AAAGTGAGGTTTTGCAGGGCTG	6	+
chr1	2231015	2231042	CGTCTCCTTGCTCTGGGGGGTTGAGGTC	4	+
chr1	2231233	2231257	ATGGCTCTTCTCTGTTCCTGGCACC	5	+
chr1	2233950	2233973	TGGCTCTCGCCGTGCTGTGGCTGG	5	+
chr1	2234504	2234536	TCCAGCTGGCTGCGGACCTTGGCCGGCTCTTCC	34	+
chr1	2234724	2234782	AGCCTGGGCTGTGTTCACCCTCGCCAGCGCCTCTCTGCTTTCCGACCCTGGTCCCCCGC	23	+
chr1	2235433	2235461	AAGCTGACTGTGGACACCCCAGGAGCCCC	12	+
chr1	2235493	2235520	GAGGACAAGGACTCGGAGGCGGAGGTGG	13	+
chr1	2235865	2235919	TGGGCTGGAGGCGGAGCTGGAGCACCTGCGGCAGGCACTGGAGGGCGGCCTGGAC	15	+
chr1	2235986	2236006	CTCAGCGCAGCCCTGCAGGCC	4	+
chr1	2237460	2237485	AGCTGGAGTTCCTACGCGTGGCCAAG	27	+
chr1	2238119	2238150	TGGTGAAGGAGCTGCAGGAACAGCTGTGGCCG	7	+
chr1	2238273	2238297	TCCGCCCGGCTCCGCCCCTGCAGCC	4	+
chr1	2238662	2238685	ATCTGCCCGCGGCTGCGTGAGGAC	7	+
chr1	2238716	2238745	TCAGCGACAAGGACCCAGGTCTTCCTGCTG	9	+
chr1	2238760	2238801	AGGGACAGTGCCGCGTGCGAGATGAGCTCGAACACTGCCCGC	16	+
chr1	2238830	2238862	CCGCCGTCGATGCCAGCGCTGTCCCCACGGGTA	6	+
chr1	2238905	2238933	GGGACGGTCTTCGGCTCCTCTGCACCCCG	16	+
chr1	2238969	2238998	ACCTGCGTCGGGTGGTGACCGTGGCTGGCG	20	+
chr1	2239037	2239062	ACCGGGCGACCCTTTTCAGTTCGGCA	14	+
chr1	2239078	2239107	ATTTTGGGACTGAGGCTGCAGCATTGGAAC	31	+
chr1	2239411	2239443	ATCTGTCTTCAGTAGCGACTGAATCTGCCACTC	8	+
chr1	2239734	2239772	CTGAGCCCTCGCATCTGGGTGGCGGAATTGCCTGCGGGG	9	+
chr1	2239898	2239921	TTCTTTGCGGTTGTTCTGTGTGCA	7	+
chr1	2239946	2239957	TAGATCCGTCAG	3	+
chr1	2240110	2240136	TTGGCGTGCTTCTGTGTGGCTGTCCTG	7	+
chr1	2240256	2240271	TGTCTGGGCCAGAGCC	3	+
chr1	2240547	2240569	GGGCCTGAGGGGGCAGCTGTGGC	5	+
chr1	2240685	2240715	TGTGGGCTGCTGACTCCTCTGTGTGTGAGGC	10	+
chr1	2240924	2240944	ATACATGTATATGCTGGGTCC	11	+
chr1	2323438	2323461	CGCCGCCTCCGCTTCTTCCGGGCT	3	+
chr1	2323699	2323721	ATCTCGTCCGCATCCCCTGCTTG	5	+
chr1	2323843	2323868	TAAGCTCTGGGGTGAAGGCGTTACTG	4	+
chr1	2325753	2325778	ATGATGTGGAGGGAGCTGCCTGGATC	9	+
chr1	2327229	2327254	AATGTCTGAAGGGGACAGTGTGGGAG	7	+
chr1	2335817	2335831	ACAGGAGTGTTTGTC	3	+
chr1	2335918	2335935	AGGACTGGGTGCTGATGG	3	+
chr1	2336715	2336736	TGGGGCCGTGGGGCTGCTGTTC	6	+
chr1	2518614	2518638	ATCGCCCAGGACCTCAGCAGCCTTG	4	+
chr1	2886382	2886401	GGTTTAGTGGTTTAGTGGTT	4	+
chr1	3102725	3102744	ACCGGGACCTGCTGGCCAGC	4	+
chr1	3319435	3319455	TGTGGCTCAGTGGGGGCTGCG	3	+
chr1	3328627	3328649	CTCGGACCTGGACAGCGACGTGG	5	+
chr1	3329162	3329180	CAGCCGCTGGACCTGAGCA	3	+
chr1	3348579	3348597	ACTTTTGGGAAGGGGCTGG	5	+
chr1	3350641	3350691	ACGGAGCTGCCTCGCAGAATCAGCCAGTGGGCAGGTGGACGCTCTGCTGAG	10	+
chr1	3546549	3546568	TTGAGTGTGGCCACCTGCAG	3	+
chr1	3570799	3570824	TTGTCAATCAGAGGTAGCCTGGGGTG	4	+
chr1	3649348	3649374	TGACCATCTGGCGGGGCCTGCAGGACC	8	+
chr1	3776119	3776140	ATGGGTGCTCTGAGGGATGGAG	4	+
chr1	5171975	5171991	TTGGGACAGTCAGCTGG	4	+
chr1	5587746	5587764	AGTCCTGACATCGCTGACG	3	+
chr1	6147985	6148003	ATTCCCTGGGCCGCCTGTC	3	+
chr1	6640698	6640717	TGAGGGTTCTGCAGGAGCTC	7	+
chr1	6641115	6641144	AAGAAGAGGAAGTTTCGAGGACTCTGGGTC	8	+
chr1	6642172	6642186	CCTGAGGCTGTGCTG	3	+
chr1	6646067	6646087	AATTGCATGAACCGCTCGGAA	7	+
chr1	6646797	6646814	ATGGAGCTGCGGGTGCAC	8	+
chr1	6648997	6649014	GAGATCCACGACCGGGTA	4	+
chr1	6673916	6673937	TCGTCCACTCCGGTCGGCGGTG	7	+
chr1	6679951	6679972	TCGCGTCCTCAGTGCCCTTGCC	5	+
chr1	6680127	6680141	AGGGGGGGCTTGCTG	4	+
chr1	6680301	6680328	ACTGAAGGCAAACGGACTATCGTCCGGC	9	+
chr1	6681477	6681503	ATTCCTGGGACCTCGTGACCTGCTTCT	27	+
chr1	6681560	6681578	ATTCACCTGTCCTGTGCGA	5	+
chr1	6681657	6681712	ACCGCTCGCGGACGGGCTCCCGGAAGCTGTTCCTGGACTGACTGCTGGCTGGCGAG	36	+
chr1	6681783	6681806	TCAGCTCTGGTGCGGGCAGATCCC	4	+
chr1	6681969	6681997	AAAATGAGGGTCCGTGGTAGCTGTGCGTT	17	+
chr1	6682050	6682073	TTCTGCTTCCACTGTGTTGGGGAG	10	+
chr1	6682140	6682164	TCTTTTACCAAAAGTGTCTGTACAG	6	+
chr1	6682192	6682220	GGCTTGCCCTCTGCCTGCCTCAGCTGCTG	10	+
chr1	6682269	6682306	AAGGGCGCTGGGCTGGCGGGTCAGCTGGTGGTTCTTAG	23	+
chr1	6682326	6682348	AAGGGACAATGTGGCCACTTCTC	8	+
chr1	6682374	6682382	TTGAGATGG	3	+
chr1	6682465	6682475	ATTTCTTGCTG	3	+
chr1	6682497	6682524	TGAGGTCTTGGTGGGCTCAGGCCAGCTG	9	+
chr1	6682544	6682563	ATAGGTTCTGTCTTTGTCTC	6	+
chr1	6682700	6682724	ACAGGCTGGCCTGCCGGTTCCACAG	7	+
chr1	6682779	6682804	ATAGGGTAACATGGGCCTTCAGGATG	7	+
chr1	6682898	6682920	TTGATGCCGGAGGCTGTGGAAGA	7	+
chr1	6682956	6682997	TAGTTCTGGGGCTGGGAGGGAGAGGGGCTCCGGCTTTCTCTG	18	+
chr1	6683125	6683142	TGTTTTCAGTGGGATGGG	13	+
chr1	6683743	6683750	TGTCCCTG	3	+
chr1	6683781	6683791	GTTTTTGTGTT	4	+
chr1	6683833	6683869	ATTAGGCACGACCCATCTGTGGTTCCTGGTTGGTGGC	11	+
chr1	6693187	6693208	AGCTTTGGAGCTCTGGCTGTGG	4	+
chr1	6880273	6880295	CACCTACTGTGTTCTCAACACCG	8	+
chr1	6976926	6976940	ACCAATGTGGACCTG	3	+
chr1	7013213	7013237	CATCTGTCCCGTCGTTTTCTCTCCA	5	+
chr1	7357267	7357284	ATATGTGGTAGGGGAGTG	3	+
chr1	7410305	7410329	ATGCCGGATTCTCTCTGTGTCCTAG	4	+
chr1	7465143	7465163	TTGGAGGCTGGTCTCTGTGGG	4	+
chr1	7581184	7581204	ATTCTGAGACTGATCTTCCCG	3	+
chr1	7796406	7796424	TGCTTCTGGGACTGGGGCC	6	+
chr1	7805046	7805065	CGGATGCTGACTGCCTTCCC	6	+
chr1	7805942	7805969	ACCAGCTTGAGCCCTGTTGGCTCTCCCG	6	+
chr1	7812571	7812591	TTTCTTCGCCGCTGTCGCCAC	9	+
chr1	7831518	7831542	CCCAGTTGCCGCCGGCCGCCACTCG	5	+
chr1	7840652	7840673	ATTATCAGCTGTGGACTCCAGC	8	+
chr1	7841428	7841438	TATCTGTGCAC	6	+
chr1	8021779	8021798	TTTCAGCCTGGTGTGGGGTG	3	+
chr1	8025429	8025445	TGTAGCCGTGATGTGGT	7	+
chr1	8594109	8594128	AAAATTTGTATCCAGCTCTA	4	+
chr1	8632760	8632778	AGTCCTGGTAGAACTTCCA	4	+
chr1	9307082	9307104	TGGAACCGGCACCATGTGGAGCG	5	+
chr1	9322151	9322165	TTCGCGACGTCCTCC	5	+
chr1	9324285	9324304	CCGTGCGGCGCTTTGGCCAG	10	+
chr1	9324854	9324877	TGGCCCATCTCGGGTGTCCTGCCG	3	+
chr1	9325269	9325296	AGAGGAGACGTGACGTGGTGGGCTGAGG	5	+
chr1	9326696	9326722	AGGGCTTTCTTGGGTGAGGGAGCATGG	4	+
chr1	9327281	9327304	ACACGTGATGGGCGGGCTCAGGAG	4	+
chr1	9329625	9329653	CAAGTGTGAGTCCCGGTGTCAGTCGGCAC	6	+
chr1	9655967	9655986	ATGGTCAACTGCTGGTTCTG	3	+
chr1	9661236	9661270	TCCTACTGACCACCGCGCTGTATGGGGCCAGCGGA	7	+
chr1	9662155	9662175	TGCCTGTGGGCCCTGCTGCTG	5	+
chr1	9663940	9663960	TTCTGTGTGGAGCGTGAGGTG	4	+
chr1	9664425	9664445	TGAGGATTCCTGCCTTTCGTA	5	+
chr1	9667822	9667842	AACCATACCCTCTCTGACTCG	3	+
chr1	9673242	9673289	ATCTCCAGGGCCTTGACCTCACTGGACTGTGACTGTCCTCAGGACACC	11	+
chr1	9674274	9674294	TGAGACTCACTGTGGGGCGGG	3	+
chr1	10093507	10093531	AGCGGCTGTAGTAGTCTGTGGGGCG	6	+
chr1	10093727	10093752	CGATGGAGGAGCTGAGCGCTGATGAG	17	+
chr1	10118199	10118216	AAGCACTAGATACTTTAG	5	+
chr1	10165657	10165674	TTTGCCAGTCTGACAGCC	9	+
chr1	10195089	10195109	TCCTTTGGGTACTGCAGCAGC	4	+
chr1	10197226	10197247	TATATCCGCAGACTCCGGGCTA	5	+
chr1	10231332	10231360	ATATTTACTTACAGCTGGACTGTGCTCGG	11	+
chr1	10270798	10270821	ATGGGGCTGCGGAGCGGCGCCCTG	5	+
chr1	10292309	10292328	AAACTTGGCTGTAACTTCAA	3	+
chr1	10292385	10292402	AAATGTCGGGAGCCTCAG	4	+
chr1	10318645	10318668	TTTTTGCCTATGGGCAGACTGGTG	13	+
chr1	10327528	10327545	CTTGGACCCTATGTGGAG	5	+
chr1	10327586	10327606	CTGACCTCATGGATGCTGGGA	6	+
chr1	10336403	10336427	TTGCTGCTCTGAGCCCCGCGGATAT	13	+
chr1	10336436	10336443	ATGAGACT	3	+
chr1	10338144	10338174	AAGGACCTTCTTCGTGCTCAGGGCCTGGGAG	16	+
chr1	10342475	10342533	ACTTCATCCCCATCTTCCTGCTCACTCAGTAGTCAGGTGGGCTTGACGTCTGTGACCAG	20	+
chr1	10352109	10352121	GCTTTGTTGGCTG	3	+
chr1	10355172	10355192	ACCCACTAATGTCTGAGTGCC	3	+
chr1	10355745	10355770	CCAGGACATAGTGCTGAGCGGGGCTC	11	+
chr1	10355791	10355805	ATCTTCCGGAGTGAG	3	+
chr1	10356682	10356716	TAAATGGCAAGAGGGTGTCCCAGCCTGTTCAGCTG	10	+
chr1	10357032	10357084	ACTCCTTCTGCTGAGACCCCCTCTGAGCCTGTGGACTGGACATTTGCCCAGAG	39	+
chr1	10363229	10363262	TTCTGATAGCGGGGACGATTCTGACAAGAGGTCG	6	+
chr1	10363622	10363641	GGATACCGTCGGTGTTGGGG	5	+
chr1	10363809	10363833	AAAGTCTTGCCACTGATCGGATCTC	12	+
chr1	10363866	10363887	AAGGAGCCTGTTGGTGCTGGTG	4	+
chr1	10363970	10363990	TGGGGATCCAGCTTTTAGACG	5	+
chr1	10363994	10364013	ACGTCTGCGCTGGATGAGGC	6	+
chr1	10364087	10364105	TAGGTTCATCCCTCCTGAG	4	+
chr1	10364150	10364174	AAACTCTTGGAGTCCTGGGACACAT	22	+
chr1	10364928	10364941	AACTCCTTTTTCTG	4	+
chr1	10365185	10365213	TGGATTTCTCATCCACGTCTGTTCCCTTC	30	+
chr1	10365411	10365427	CACTGTGTCTGGGATTC	3	+
chr1	10365569	10365591	AAGAGGTGGGACAGACATGGGGG	4	+
chr1	10365606	10365632	TATGGCTCTGTGGTGCTGCTTTTTTCC	11	+
chr1	10365661	10365681	TTAACTTTGGTTGGGCTTGGA	8	+
chr1	10365794	10365813	TTTTATTTGGTTGTGGTCTC	5	+
chr1	10366094	10366113	TTTTTCCTTTGCGTGTGGGC	5	+
chr1	10366331	10366351	ATGGGTTGAGTTACTGAGATG	5	+
chr1	10366519	10366544	AATTGCTAGGTTTGGTGGCACATGCG	28	+
chr1	10366597	10366622	AGTTCTGGGCTGTGGTACACTATGCC	22	+
chr1	10366769	10366793	ATAGCCAGTGCACTGCAGCCAGGAC	3	+
chr1	10366884	10366903	AAAATGGGCTCTCATTTCCC	6	+
chr1	10367047	10367069	ATTGTGGTAAGGACTATGTCCAC	6	+
chr1	10367113	10367133	TTAATCCCAGGTGTCCTCATG	7	+
chr1	10368015	10368044	ATGGGAATTGTTTATTACATTGAAGTGACT	9	+
chr1	10368128	10368171	AAAGGCTGTTTTACTACCGGAAGTTACATAGACTTCCTGCAGTC	13	+
chr1	10368227	10368258	TACAAATGACTGGGAGGCGGGGATGCTGCCTG	11	+
chr1	10368497	10368515	ATAAACTGTGGATTTCCCC	4	+
chr1	10381841	10381875	TTACGGGACTTACTCTGGGGCAATGCCGTGTACCT	19	+
chr1	10394655	10394681	AAGTGCGGGGATTTCTGCGTGTGGCTG	19	+
chr1	10397156	10397188	ACTCGTTCTGGTCTGTCCTTGGAGGAGTTGAGG	8	+
chr1	10397196	10397221	AAGGACAGGGTCAGAGTTCTGAGGTC	15	+
chr1	10397542	10397561	CAGGCCAGTGGAATCCTCCC	12	+
chr1	10423344	10423376	TCGAGTCACTGGCATTTACGAACTCAGCTTATG	6	+
chr1	10431213	10431242	TCCAATTGGACGGGATCCCTCTGAGTCCAG	20	+
chr1	10434983	10434998	TTGTCGTCCGTCGGCC	4	+
chr1	10435075	10435101	TACAGTGAGGACCAGCAGGCCATGGTG	13	+
chr1	10435385	10435423	AACGACTGGTTGTATGCCTTCAACCCACTTCTAGCTGGC	10	+
chr1	10436645	10436671	AGTGACTCTGCCGAGTGCCCTCACTCG	7	+
chr1	10436750	10436772	GCTTAACTACTTCTCCCTCCTTG	5	+
chr1	10437036	10437055	ATGTCTGTGCTGCTGTCACC	3	+
chr1	10437336	10437357	ATTTACTGGTAGAGAGGAGACG	5	+
chr1	10437366	10437394	TTTCAGTGGGCCTGGGACAGTGGCTGCTC	7	+
chr1	10438796	10438815	AACAGGTCTCCCAGCTTCGC	4	+
chr1	10439220	10439248	ATGTCTGTGACACAGGACGGTGGGAAGCC	13	+
chr1	10439546	10439572	ACCATCCCCACTGTGAGGCTGTGAGAG	6	+
chr1	10440352	10440384	CATTTCCCTCGTGCTGTGTCCCGCTCGGGTTCC	11	+
chr1	10459142	10459169	TCGCCGCTCTTCGGTTCTGCTCTGTCCG	5	+
chr1	10459702	10459714	ATCGGATTGGCCG	3	+
chr1	10480026	10480046	TGCGTGAGAGTGGGAACCATC	6	+
chr1	10605629	10605651	TTGGACTACTTCAGCTTTAGAGG	7	+
chr1	10611338	10611361	TTCATGTCCTTGCTGTCCATGTGG	3	+
chr1	11072744	11072800	CTTGGGTCCGTCGCTGCTTCGGTGTCCCTGTCGGGCTTCCCAGCAGCGGCCTAGCGG	28	+
chr1	11073846	11073879	AAGACGATGGGACGGTGCTGCTCTCCACGGTTAC	287	+
chr1	11073892	11073952	AGGGGCGTGTGGGCTTCGCTACAGGAATCCAGTGTCTCAGTGTATGAGAGGTGTCCGGCTG	169	+
chr1	11073957	11073999	AAGGAATTCTGCATGCCCCAGATGCTGGCTGGGGAAATCTGGT	132	+
chr1	11078820	11078842	AAGGGGTTTGGCTTTGTTCGTTT	263	+
chr1	11078893	11078920	ATGGACGATGGTGTGACTGCAAACTTCC	109	+
chr1	11082383	11082407	ATATGGGTGGTGGGATGAACTTTGG	33	+
chr1	11082460	11082489	AGCAGTTGGGGTATGATGGGCATGTTAGCC	36	+
chr1	11082728	11082746	TGGTTGGTATAGAATGGTG	4	+
chr1	11083462	11083484	TGGAACCAGAAGGCTGTCTGAAC	4	+
chr1	11084794	11084823	ATCGCTTACAAAACTCACACTCTCACAATG	7	+
chr1	11120852	11120869	ACAAACTGGGTCTTGCTC	3	+
chr1	11333619	11333635	ATTAACATCCTGTCGGG	3	+
chr1	11333941	11333959	ACAGGACACTTGTGGACCG	7	+
chr1	11333980	11334002	TCGTCCGGTTCGGAGTCTTCCTC	4	+
chr1	11345716	11345733	ACGTGGCTCTGGGAGACC	4	+
chr1	11346290	11346309	CATGGGTGGGAACTCCTGCC	9	+
chr1	11355032	11355056	AATGGGGCTGGCCACCTTCGAGGAG	5	+
chr1	11356194	11356221	TTACAGGCACTTGCTAAGCTCTGGGAGG	15	+
chr1	11357709	11357733	AAGTTGGGGTCTTGGCCTTGGGGTC	5	+
chr1	11889291	11889316	TGGTGGTGTTTGTGGCCTCGATGGTG	3	+
chr1	11938482	11938504	CACCTTCTCCAGGCCAGTCCCAG	5	+
chr1	11968284	11968313	AGTCTGAAACCAATTTTTTGAGGCCTTGCG	101	+
chr1	12035233	12035252	ACTGTCTGGGTGAGAAGCCA	10	+
chr1	12040428	12040449	TCTGAGGCGACTGGTGACGCGC	5	+
chr1	12044193	12044218	TTTTGGTTTTATATCTCCTGGGCTTG	3	+
chr1	12056263	12056291	TTCTGCCCTCTGGGATTGGCCACACCACC	13	+
chr1	12056297	12056317	CTTCCTGCGGGTAGAGGGCAC	5	+
chr1	12057366	12057389	CTGGCCCATGCCCTCCACCAGGAC	9	+
chr1	12058850	12058870	AGCTGGACAGCTGGATTGACA	7	+
chr1	12058878	12058908	TCTGGATGCTGATGTGTTTGTGCTGGTGGCC	20	+
chr1	12059054	12059070	TTCTTCCACAAGGTGAG	3	+
chr1	12059110	12059130	CCGCTGGGATGCATCTGCCTC	3	+
chr1	12061504	12061527	AGCTGGGCGTGGTGGATCGATCCC	5	+
chr1	12061531	12061553	CCGGGGACCGCATCTTCTTTGTG	6	+
chr1	12061561	12061586	AGGAGGTGCTCAACGCCAGGATTCAG	5	+
chr1	12062120	12062137	CTCATCATGGACTCCCTG	4	+
chr1	12062139	12062161	ACATGGCGGCTCGGGAGCAGCAG	5	+
chr1	12064104	12064128	AAACAGCTGGAGCTCTTGGCTCAAG	8	+
chr1	12064596	12064610	CGCCTCTCTGTACTG	6	+
chr1	12064621	12064653	ACCAGATGGACTTCCACCCTTCTCCAGTAGTCC	13	+
chr1	12064922	12064944	TGTCTGACCGCTGCTCCACGGCC	6	+
chr1	12065813	12065834	ACATGCTGGTCCCACGCCAGTG	9	+
chr1	12065858	12065887	ACTGTGACAAGCTGTGTGCTGACTTCCAGG	19	+
chr1	12065903	12065931	ATTTCTCTCTCGGATGGACCATGCTGGTG	61	+
chr1	12065961	12065979	TCGGGCCTTGATGGGCTAC	5	+
chr1	12066686	12066736	TGGTTACCGGCCTGGCCTCCTTGACATCCAGGACCTCCATGGGCATTCTTG	28	+
chr1	12067113	12067167	TGGAAGGCAGTGGGCTGGCGGCTCATTGCCCTCTCCTTTGGGCTCTATGGCCTCC	17	+
chr1	12067170	12067192	TACGTCTATGAGCGTCTGACCTG	7	+
chr1	12067273	12067288	ACACTGGCTCCAACTG	3	+
chr1	12069651	12069668	AACTGTCTGGGACCTTTG	3	+
chr1	12071557	12071584	AAAGCCGGTTGGTTGGACAGTGAGCTCA	28	+
chr1	12071623	12071645	TGGGCACCTGAGGCGGAGTCTGC	4	+
chr1	12071799	12071823	CCTGCTGTTGCTGGAAGAGCTGGCT	6	+
chr1	12071838	12071861	ACACTTTCAGCGACAGCTATGGAC	8	+
chr1	12072116	12072133	TCCATCTCGCCTGTTGGC	3	+
chr1	12072248	12072274	TGAGGCAGCTGGAGGAGTGGGAGTAGC	6	+
chr1	12072298	12072345	TATGGGGAGCTGGCAGAGCAGGTGGCAGTCACTGGGACAAGGAGGGAC	10	+
chr1	12072434	12072453	TGGCATGGTCTAGGTGGTTG	4	+
chr1	12072471	12072507	ATGGATGGTGGAAGGTGGGGACGTTGGTGGCTGGCTG	14	+
chr1	12072549	12072558	TCCACTTGGC	4	+
chr1	12072688	12072714	TTCCTGTGCCAGTGACTGCAGTTGGCC	6	+
chr1	12072855	12072866	AGGTGTTGACTG	4	+
chr1	12073129	12073159	AGGTGGACATGCTGTGGGTGGATGTTCCCGG	22	+
chr1	12073187	12073207	CCACTTCACAGCATGTCAGGG	10	+
chr1	12081838	12081859	AGGCAGCTGTGGGTGGGGCAGG	4	+
chr1	12313843	12313860	ATTGCACTTTACTGGGGG	4	+
chr1	12316424	12316440	ATCACTACGTCCTGGAG	5	+
chr1	12333082	12333107	TGCGGCTGGATATTTCTGCCCCTCAG	7	+
chr1	12336333	12336356	TTGCTTTGCTCTCCTCACCACCCC	8	+
chr1	12336394	12336416	ATTTTTCCCCAGGAGGAGCAGCG	4	+
chr1	12336499	12336521	TCGCAGCTCCTCCTGGCGGAATT	5	+
chr1	12336541	12336564	CTTGGTGTTGAGAGCAATGGCCGG	12	+
chr1	12336644	12336660	TTCATGGTTTGCTCCTG	4	+
chr1	12336800	12336827	TAACTGATGGAGCTACACTGAACGACCG	12	+
chr1	12337169	12337196	TACTGCTTCTTCGGACAGTGGGCATGGC	19	+
chr1	12337286	12337324	ATGGTTCTCTTGGCTGTTTACAGCTTATGGATTTGACAC	15	+
chr1	12337730	12337758	GGTTTGACCTAGCTTCGTCTCATTTGGAC	10	+
chr1	12337945	12337978	TTGAATTGCACCCAGTTGGCAGGTAGAGAAGCTG	10	+
chr1	12343320	12343341	ATGCCTCGGTCTCTCCCTTCCC	8	+
chr1	12343617	12343624	CTGATCAC	4	+
chr1	12343631	12343652	AACCTGGGTTGTGATATTAGAC	5	+
chr1	12343678	12343704	ACAACCACGCAATGAGGCTGCCTCCTG	6	+
chr1	12353621	12353652	ATTCGCGTGAGCCTCCGGATGGCCTCTGTGCA	14	+
chr1	12353685	12353725	TGGTGGCCTTCATTCAGCATTTCACTCAGCTGCAGGATGTC	10	+
chr1	12368497	12368534	TCTGCCTGCTGGATTGCGTTGTCGTGGATCTCCAGGAC	13	+
chr1	12378254	12378275	ATGTTACTCCTTCTCGCCACCG	5	+
chr1	12378337	12378352	CGGTCTTCCCTTCCTG	4	+
chr1	12381935	12381957	ATGGAGTTGGTGGGGAATTCTTC	4	+
chr1	12382767	12382791	AGAGAAGGGACAAGACACACCTTAG	6	+
chr1	12383783	12383807	CAGGAGCTGGGATTCAGCATGGATG	7	+
chr1	12395840	12395873	AAGACTGGATGGGCTCTTCGGTGGATCCTCCATG	25	+
chr1	12402972	12402994	AGTGGGAGTCCAGGGGTAGTTCC	5	+
chr1	12405511	12405527	AAGTCGGGACCTTTTTT	6	+
chr1	12408947	12408966	TCACTGTCCGGTCAGCCCTC	3	+
chr1	12409394	12409413	TGCCACTCTATGGACACAGA	8	+
chr1	12422881	12422902	CACAGAGGGAATTTGCCAGGGG	6	+
chr1	12428616	12428634	TCCTCCTTTCCGAATTGAC	7	+
chr1	12429594	12429617	TTGGATTATGCCTGGGACGAACCC	7	+
chr1	12429650	12429671	AGGGGCAGGGTCCTCTGAGATC	3	+
chr1	12433846	12433872	CCATTACCTGTGCGGAGCTCGTTTTGG	9	+
chr1	12438501	12438525	AGCTGTGGAGGATGACAGGAACAGG	4	+
chr1	12438618	12438629	CTGGTCTCGCTG	4	+
chr1	12446350	12446377	TGGCAACCAGTCACATGCTTGAACTCAG	6	+
chr1	12476851	12476872	ACACACGGAGTATCAAACTCTG	9	+
chr1	12557638	12557656	AGGACAGGAGCAGCTCTTC	7	+
chr1	12569166	12569193	AACCGGAGTCGGGTTTGGGGAAGTTGTC	19	+
chr1	12569422	12569441	AACAGGGTCTGTGCTATGTG	6	+
chr1	14057501	14057516	ACTGAGCCTGTGGCGG	3	+
chr1	14096304	14096327	TATAGACCGTCGAGTGTGATCCAG	5	+
chr1	14105217	14105235	AATACGGTGTGATGAGAAG	6	+
chr1	14106023	14106070	ACAACACTAGTAACTGTGATGTGATTGAGATGGAGTCTGCTTCGGCAG	32	+
chr1	14106086	14106109	ATTGTCTGCTCACTCCAGTTACAG	5	+
chr1	14106489	14106515	TAAGAGGCGGACCAGCTCTCCTCCCAG	25	+
chr1	14106580	14106600	ACCGATGCCGGGCTGACTTCC	5	+
chr1	14106621	14106661	TCACAGCGACTCACCAGCATGGAGTTTGTCTGGGAGAGATG	12	+
chr1	14106715	14106737	TGGACAGCTAGTTCTGCTTTTAG	4	+
chr1	14107055	14107091	AGCCAGATCCTGACCTCGGTCCGGGCTCTGGTTTCCC	10	+
chr1	14107808	14107824	ATAAAACGGACTTGTCA	25	+
chr1	14107835	14107854	TTTTGCTTCATGGAGTTGGG	6	+
chr1	14108207	14108233	ATCACCGTAACCCCATGGGGATTGGTG	9	+
chr1	14108276	14108295	TCACTACCGCCATTCGCTGC	9	+
chr1	14108321	14108337	ATATGCCGGAGTTGCAC	6	+
chr1	14108342	14108363	ATATCCTGGCTTGTGCTTCTGC	5	+
chr1	14108868	14108884	CATGCAGACTCCGTTGG	10	+
chr1	14109109	14109133	ACATCACGGAGCCTGCACGTGAGGG	10	+
chr1	14109211	14109235	TCTAGAGAGCGGAGTGGGGGGCCAG	6	+
chr1	14109922	14109940	TCAGGATCTGGATGGGAAG	3	+
chr1	14109952	14109969	AGACATGCTTGGAACTCC	5	+
chr1	14113295	14113303	TCATGGGAC	4	+
chr1	14131134	14131152	AGGATCTAGACCAGTGGCC	3	+
chr1	14947319	14947346	AGGGTTGTTGTGAGGATCCTCAGAGGTG	3	+
chr1	15262664	15262683	ACAGTTCACTCACCCTCTGG	3	+
chr1	15392535	15392554	ACTCTCTGTCGTCTTTGGAG	3	+
chr1	15513002	15513026	ATGAGGAAAATAGTGACTCTGCCGA	7	+
chr1	15546561	15546583	AGGGTTCCTCGCGGCTGGTTTAG	4	+
chr1	15897111	15897132	ATGGGATTGGCAATGTTCCTGG	3	+
chr1	15944262	15944289	CTGTGCGAGCTCGAGTCTGGCATCCCCG	20	+
chr1	15959937	15959965	AATTTTCTAGAGTCCTGGTGGAGCAGCAG	6	+
chr1	15976281	15976300	ACATGCTTCTGGGACTGGAC	7	+
chr1	15978224	15978254	TGTACTCGTGATCGGCACCACAGGCTCCCAG	12	+
chr1	15986447	15986464	TCTTGCTCGCTCTGTCTC	6	+
chr1	15986762	15986798	ATCTGTCACATCTACTAGGATGCATGAACCACAGATG	8	+
chr1	15986843	15986868	TCAAGTGAGTGACCCTCAGCAGCACG	3	+
chr1	15986926	15986959	AATATCTTTGTAACATAGGGGACCTTGAGCTTCC	12	+
chr1	15987344	15987366	CCATTACTCCTCTCCAAGTCTCT	7	+
chr1	15987410	15987426	CCCGTCTATAACGGCAG	3	+
chr1	15987555	15987575	AGATGGACCCAAAATGAGCAT	12	+
chr1	15987702	15987729	AGGAGTCTAGGTGATGGCCTGTCAACCG	8	+
chr1	15987813	15987834	TTACACTGCACCTTAGGTGTAG	8	+
chr1	15987985	15988009	ATGTCTGTCCTGATGCTTCGAGGCC	12	+
chr1	15988050	15988069	AGTCCTGCCATTCTTCCACC	4	+
chr1	15988078	15988099	TTCCTGCCACAGATATTGACCG	4	+
chr1	15988103	15988115	TCTCCGTGCTGGC	3	+
chr1	15988141	15988170	CTTTGCATCGAGTTGGTGGGAATGCAGACC	11	+
chr1	15988226	15988246	AAGTGGGCTAGACCGTTCTCC	7	+
chr1	15988808	15988829	TGTGTGCTTAGGATTTGACATT	7	+
chr1	15988857	15988892	TCTTGGGCTACTTTGTGCATCACAGGCTGCTGCATG	17	+
chr1	15988913	15988938	ACATTGGATGGGATATTGTGGGGGAG	14	+
chr1	15989052	15989073	AATTTGCTAGAGTTTGGGTTTG	6	+
chr1	15989127	15989158	TTCAGGAATGGATTCATTGCCAGCAGCTTATT	6	+
chr1	15989255	15989288	ATCTTGGTGCTTGGAACGGTCAGTCTATTTGGAG	8	+
chr1	15989330	15989360	ACTTAAGTGGCCTTGGTAGAGTTTTCCATCC	19	+
chr1	15989492	15989517	AAATCATTGTCCTGTGGGCCCCACTG	15	+
chr1	15989903	15989929	ATAAGACTTTAGTGATGGGATGGCGTG	11	+
chr1	15990056	15990094	AGACAGCTGCACATTGTAGACCCTTTCACCTGCCCTACA	6	+
chr1	15990118	15990142	AAACTGCTCATAGGATTTCTGTCAG	6	+
chr1	15990223	15990250	TATTTGCTTTATGGGTGGTGGTTTGGGA	6	+
chr1	15990274	15990291	TTGGAACCACGGGGTGGG	4	+
chr1	15990292	15990311	AAGGGTGGGGGAACTTACTG	5	+
chr1	15990483	15990504	AATAGATCTATAGTTGTACATG	5	+
chr1	15990727	15990758	GCTGTTTGTCCAACACGGTGAAACCTCATCTC	8	+
chr1	15990972	15991000	ATGACTTAAATTTAGCAGCTCTAGAATGC	12	+
chr1	15991149	15991181	TAATGGGCACCTTTACCGGACAGCTCCTTTACC	38	+
chr1	15991217	15991248	AACTACAAGGGCGGTCTCTGTTTCTTCACCAG	31	+
chr1	15991848	15991875	CCCACATCTTCTAGAGCTCCCTGTCTTC	21	+
chr1	15991936	15991955	AGGGTACATAGAAATGGAAC	4	+
chr1	15992020	15992039	ACAGCTTTCTATCTCCGGTG	7	+
chr1	15992164	15992209	TATATCTACAGACGTACTCTTCACTTATGGTGGCTTTTATCCCGCC	16	+
chr1	15992268	15992344	CTGCAGGGCGTTGCAATGGCCTTTTCCTACCTGTTTGCCACCTGTGGTGAGGGTGAGCAGGATGATTGAACTGCTGC	21	+
chr1	15992447	15992470	TCCCCTTTGGAGTTGGTGACTTAG	7	+
chr1	15992473	15992489	TAGTCTGTGGCTGACCT	5	+
chr1	15992724	15992741	AGGAGTGAACCTTCGATG	4	+
chr1	15992752	15992786	TCTTTTGTGCCTTAGTTTCTCTGAATAGCAGAGGC	19	+
chr1	15992861	15992890	ACAGAGTGGTCCTCAGGCTCACCTTGACTG	13	+
chr1	15993141	15993193	AATACTGAGTGCCTGTGTGCCAGGCACAGGTGAACTCTGGGGATTCAGGGGTA	47	+
chr1	15993204	15993227	ATTGGAACCCTGCCCTTGTGAAGC	9	+
chr1	15993476	15993501	TGGGTGGATATGAGGTCAGGAGGTCG	8	+
chr1	15993803	15993827	ATGCTGGAGGAGAGGGGATGGCCAG	7	+
chr1	15993957	15994002	TTGTGAGCACGGCTGCTCCGGAATACTGACCATCTGGGCTAGCACG	14	+
chr1	15994091	15994116	AGCGATGGCTGGGATTGGTGGACAGG	10	+
chr1	15994256	15994280	TACTAGTGACTTCTGAGGTTTACAG	4	+
chr1	15994429	15994446	CAAGGGCATGGGGGTTAG	5	+
chr1	15994480	15994509	ACTATGGAAGATTGGGGTCGTGGGGGCATG	18	+
chr1	15994721	15994741	TTTCCTTCCCGAGGCAGGCTG	8	+
chr1	15994789	15994808	ACTTATTTTTCCTTTCCTGA	5	+
chr1	15995015	15995035	TTGGGCTAATGGACTTTGCAC	14	+
chr1	15995076	15995104	CAAATCTTAGCAACTAGAAACCCCGTCCT	9	+
chr1	15995218	15995245	TCTTGCCAGTGGCCCTGTCACTCCCATG	18	+
chr1	16042787	16042825	ACAAGGTCCTACAGCGTCTGTGTGAGCACCTGGACCACG	16	+
chr1	16043210	16043263	ACCTCTCCTCTGGCTACTGGGTGCTCGTGGTGCATTTTACTCGGAGAGAGGCCA	33	+
chr1	16044427	16044450	TGGAGAGCTACCTGCGGTTGTTCC	6	+
chr1	16045034	16045062	AATGCCCTGGTCTGCAGCCACGATCACCT	16	+
chr1	16045064	16045091	ACGCTCTTCCTGACCTTGGTGTCCGGGC	10	+
chr1	16046237	16046255	TTACCTAGACCTGGCCCCC	3	+
chr1	16046306	16046329	CCTTCCCAGCTCGGTCCACGGCTC	10	+
chr1	16046349	16046372	TCTTTCAACTCCGTCACCTCCACC	5	+
chr1	16052004	16052033	ACCCGCCGGATGCCTGCACGGAGCTCGAGG	11	+
chr1	16053644	16053672	CCTTGGGCGGGACTCGCCAGACACTATGC	8	+
chr1	16053731	16053756	CTCCGAGCCGGGCCTGCTGATCCCTG	11	+
chr1	16053762	16053797	AAGGACACCTCCATGGAGCGCTTGGGGCAGCCCCTG	11	+
chr1	16053807	16053831	ATCGACCAGCTCAACGGGCAGCTGG	5	+
chr1	16053839	16053859	CACCTGGTGCTCCCGTGCTGA	5	+
chr1	16053868	16053900	ACCAGTCCTTTCGGACCGGCTCTCCCGGGGATG	77	+
chr1	16053901	16053922	CCCCGGAGAGGCCGCCGCTTTG	4	+
chr1	16053955	16053977	ACTTCTACCGCTTTACCGTCGAG	8	+
chr1	16054021	16054046	CAGGGCTTGGCCAACCGCTGCATGTT	16	+
chr1	16054052	16054072	TAGCCCTGAGGCTGCTGGCCA	6	+
chr1	16054203	16054226	ACCCAGGAGGTTCTCTGCCAGCTC	7	+
chr1	16054254	16054287	AGTAGCGCTGAGGATTCTGGGGTGGATGAGGGAC	16	+
chr1	16055646	16055684	AGCAGTTTCTGCTGGACACGGCTGATGTGGCGCTGGCTG	14	+
chr1	16057045	16057079	CGCTTCTACGGCCTTGTGCACTGGGAGGACCCCAC	14	+
chr1	16057694	16057746	ATCCTCTACCAGTACCCGGACCGCACCGACGTCATCCCTCTGCTCTCGGTGAA	19	+
chr1	16058446	16058472	TCATTCTCTCCGACCGGCCCTGCCTGG	10	+
chr1	16058500	16058537	TGGCCGAGTGGATGCAGCATCTCTGCCAGGCTGTGTCC	12	+
chr1	16058877	16058905	CATACCCTGCTGCCTGGTCCTCACGGATG	9	+
chr1	16058925	16058937	TGAGGATTGCCAG	5	+
chr1	16058953	16058983	TCTTTGGGCACAGCCAAGCTGGGCGACATCA	11	+
chr1	16058999	16059025	AGCCGGGCAAGGAGTACTGCGTCTTGG	25	+
chr1	16059135	16059208	TCCCGCCCTGGGTCATCTACCTGAGCTGCACTTCTGAACTGGACCGATTGCTGTCTGCACTGAACTCTGGGTGG	27	+
chr1	16060390	16060413	TCTCTGCCGCGGCCGAGCCTCCCG	3	+
chr1	16060437	16060460	CTGGTTGGCGTCCCTGGTGGGCAG	5	+
chr1	16060644	16060670	AATGGAGGTCGCTGGGGGCAGAGGGTC	9	+
chr1	16060680	16060690	TGGGCTCTGCG	4	+
chr1	16145148	16145167	TTGTATGCTGTCTTTTTTGA	10	+
chr1	16165657	16165676	TGACCCAGATGCTGACTTCC	3	+
chr1	16171808	16171833	CTGAGGCTGGAGTGCTGGGGCTTTTC	3	+
chr1	16174321	16174357	CGCGAGGGTCGGCTTCGGGTGTGTGGTGGCGGCAGAG	24	+
chr1	16174393	16174418	AGAGGGATGGTCTCTGCACGGGGGGG	5	+
chr1	16175638	16175652	ATTGGCTTGGACTTG	4	+
chr1	16199487	16199510	CTGCTCGGGGATTGGATGATACAG	26	+
chr1	16199524	16199570	TCGTAGTAGAGAGGTTTCTGGGTTCAGAGGAGGTGGTGGAGGGCCTG	22	+
chr1	16199571	16199615	CTTATGGTCCCCCACCGTCACTTCATGCACGAGAAGGACGTTATG	33	+
chr1	16199634	16199659	AAGTTCCAAGGTTTCTGTAGGCAGGT	7	+
chr1	16200082	16200099	TACAAACAAATTGGATTG	3	+
chr1	16200164	16200180	TGGAAATGTGTACTTGG	3	+
chr1	16200247	16200272	AATTACACTCTTTGATGGAATGGGGA	10	+
chr1	16200326	16200360	AATTGCTGGGATATATGGGATGTCTTGCTGTCAAG	20	+
chr1	16200475	16200501	TCAAAATTGACTGGGCTGGATGGCTAC	37	+
chr1	16200513	16200542	ATTGGCGAGCAACTGTGCCTTCCTCATTCG	10	+
chr1	16200563	16200576	TCCTCTTCTGCCAG	3	+
chr1	16200584	16200601	ATTCATACTTAGGGCTGG	5	+
chr1	16200649	16200701	AAAGAAGTCTGGGGGTTTGAGAGTTACAGTTTGTCTGGGACTACTTGCTTCCA	28	+
chr1	16200761	16200774	ATTTGACACCCTTG	3	+
chr1	16200853	16200886	AATTGGGATTATAGGTCGTGTTTCCACACTTGGA	36	+
chr1	16202695	16202728	AGGGCTTCAGATAACAGGGAGCGTGCTTATGAAC	9	+
chr1	16202730	16202783	TAGTGCCTATGGACACCATGAACGGGGGACGGGAGGATTTGATCGGACAAGACA	18	+
chr1	16202795	16202815	ATTACTATAGAGATCCTCGAG	9	+
chr1	16202836	16202865	CTCTATTACGCTTCTCGGAGTCGAAGTCCA	40	+
chr1	16202873	16202891	TTGATGCTCATGACCCCCG	5	+
chr1	16202894	16202930	ATGAACCTAGGGCTCGCGAGCAGTTTACACTGCCCAG	32	+
chr1	16202953	16202984	AGGGATGATATTACCCGGGAGGTACGAGGCAG	13	+
chr1	16203018	16203036	TCGGTCACCACATTCATCC	7	+
chr1	16203094	16203122	TCCCCTAGCGGCAGCGGCTCTAGAAGTAG	7	+
chr1	16235838	16235857	AGTGATGATTCTCCAGCTCG	5	+
chr1	16235872	16235897	CAGCAGTCCCTGCACCCACTTCCCAG	10	+
chr1	16235942	16235971	CATCAAGGTCCAGAATCTTCCAGTACGCTC	37	+
chr1	16237642	16237712	AAAAGTAACTTCAGTGCAGATACATGGAACTTCAGAAGAGAGGTATGGTCTGGTATTCTTTCGGCAGCAAG	42	+
chr1	16238800	16238823	TACACTTAAGTTTGGGAACCCCTG	5	+
chr1	16242641	16242670	AATTTCGCCCCTTGGATGAAAGGATAGATG	18	+
chr1	16242727	16242743	ACTTACCATGACCTTCG	3	+
chr1	16242745	16242764	AACATCTTCCAGCGCTTTGG	9	+
chr1	16245443	16245478	ATGGAGTTCCTCAGTATGCGTTTCTGCAATACTGTG	17	+
chr1	16245508	16245532	AAGATGGATGGGGAATATCTTGGAA	44	+
chr1	16245923	16246008	ACAAACTGCGTGTGGCTAGATGGGCTTTCTTCGAATGTGTCAGATCAGTATTTAACACGACATTTCTGCCGATATGGGCCTGTGGT	233	+
chr1	16247388	16247411	CATGGCCCTGGTTCTCTACAATGA	8	+
chr1	16247441	16247473	AGACCAAAGGGAGGAAAATCGGTGGGAATAAAA	26	+
chr1	16248745	16248777	TGGATTTTGCAAATCGGGAAAGTCAGCTGGCTT	10	+
chr1	16248797	16248809	ATCTGGTCAAGAC	4	+
chr1	16248811	16248838	TCAGAGACTTTTATGAAATGTTAGCCGA	21	+
chr1	16254591	16254617	AACGAAGGGCATCCTACGACTATAACC	11	+
chr1	16254634	16254701	TGAGAGTGTTCGAACTCCAGGCACTTATCCTGAGGATTCCAGGCGGGACTATCCAGCTCGAGGGAGAG	206	+
chr1	16254746	16254781	TCACGATACTACGATGATCCTCGGGAATACAGGGAT	50	+
chr1	16254817	16254829	ATATAGTTACAGG	5	+
chr1	16254856	16254898	AAGATTTGAGTCTGACCGGGACAGAGACCATGAGAGGAGGCCG	63	+
chr1	16254916	16254962	TCCTGTTCACTTGCGACGTCCACAGAGTCCTGGAGCGTCTCCCTCTC	24	+
chr1	16254973	16255053	GTTGCCGAGTGATTCTGAGAGGAGGCTTTACAGCCGATCCTCAGACCGGAGTGGAAGCTGTAGCTCACTCTCCCCTCCAAG	65	+
chr1	16255061	16255090	AAACTGGACAAGTCTCGTTTGGAGCGCTAT	51	+
chr1	16255120	16255160	AACTTTTGATCCGGAGAGAGTGGAGAGAGAGAGACGCTTAA	18	+
chr1	16255342	16255380	AAACCGCCTGGAACTCATGCCTTGCGTGGTTTTGACTCG	45	+
chr1	16255399	16255426	AAAGGTCATTGACCACACTCCTGTGGAA	25	+
chr1	16255452	16255536	ACACTGTCAAATCTTCTGCCCTGGACCAGAAACTTCAGGTCTCTCAGACGGAGCCTGCAAAATCTGACTTGTCTAAACTGGAATC	126	+
chr1	16255556	16255572	AAGGAAAAGGGGCTTTC	3	+
chr1	16255587	16255618	TGGTGGAGAAGGAAGGCAGGCTTAAAGCCAGG	14	+
chr1	16255644	16255684	CAGATGGGGTAAGTGCTGTGGATCTGGAGAAGCTGGAAGCC	89	+
chr1	16255750	16255809	CAGTCCAGAGATGGAGGATGCTCGCGTGCTTTCAAAAAAGCAGCCTGACGTGTCCTCTAG	185	+
chr1	16255879	16255971	ATCTAAAAAAATCAAACTGGACAGACTTAATACTGTTGCCAGCCCCAAAGACTGTCAGGAGCTTGCCAGTATTTCTGTTGGGTCTGGCTCAAG	243	+
chr1	16255990	16256015	AGCAAGACTGGGAGAACTAGCAGGTG	30	+
chr1	16256076	16256110	AACAGCTGCAGGTATTAGATGATCAAGGACCAGAG	21	+
chr1	16256133	16256150	ATTGCAGTCTTCGTGATG	3	+
chr1	16256185	16256204	ACATTCAGTAAATACTGAAG	3	+
chr1	16256207	16256244	AAAATTGGCATTGACATCGATCACACGCAGAGTTACCG	23	+
chr1	16256247	16256270	AACAAATGGAACAGAGTCGTAGGA	19	+
chr1	16256347	16256410	ACGTAGCCTCGTTCACGAGGTAGGCAAACCCCCTCAAGATGTCACTGATGACTCTCCTCCTAGC	138	+
chr1	16256417	16256457	AAAAGGATGGATCATGTCGATTTTGATATCTGCACCAAGCG	75	+
chr1	16256502	16256583	AAAGGACTGGTGGTTCTCCCAGTGTCCGACATGGTTCCTTCCATGAAGATGAGGATCCCATAGGCTCCCCTAGGCTACTGTC	150	+
chr1	16256673	16256699	ATTCTAGCAGGAGAGAACAGATGGCAG	10	+
chr1	16256742	16256773	AACTAAATCGTTGGGACTCTCAGATGAAACAG	38	+
chr1	16256837	16256933	AGGTCTGTACGAGATCTGGAACCTGGTGAGGTGCCTTCTGATTCTGACGAAGATGGTGAACACAAATCCCACTCACCCAGAGCCTCTGCATTATATG	124	+
chr1	16256980	16257006	ACGTGAGCGAGATGAAAGACTCTCTAG	7	+
chr1	16257030	16257051	ACTCTTTTGCATTGGATAAGAC	5	+
chr1	16257090	16257110	AATCCCTCTCTTCATCTCGTG	12	+
chr1	16257126	16257151	TTCTTGATTGGGACTCCCGATTTGCA	32	+
chr1	16257177	16257201	AAAAGGTTGACTCTGCTCCAAGACC	14	+
chr1	16257228	16257253	AGAAAATTAGGACTGATTCAGAAGGG	10	+
chr1	16257345	16257371	AACAAGATTCCAAGCGATTGCAGCATC	7	+
chr1	16257384	16257441	AGGAAGATTCTGACTTCATTTCTGGTAGGATCTATGGGAAGCAGACATCTGAGGGAGC	216	+
chr1	16257477	16257512	TTCTGTTCCATAGCAGATTTATGGAGCTCACACGGA	13	+
chr1	16257578	16257608	AATCATCCCAAGACCCCAGAATCTGCTCCTG	15	+
chr1	16257629	16257669	AAAACTCCACCTTCCGTTGGGCCTCCAAGTGTCACAGTCGT	97	+
chr1	16257747	16257779	AGAAGACTGTGGAGCCAGCTACCGTCTCAGAAG	39	+
chr1	16257788	16257828	CCTGCATCTGAACCTGCTCCTGCCCCTGTGGAACAGCTGGA	174	+
chr1	16257870	16257942	CTGCCATGATGCCTGCGGGTGTTGAGGAAGGTTCATCAGGTGACCAGCCGCCTTATCTGGATGCCAAGCCTCC	177	+
chr1	16257944	16257971	ACTCCCGGGGCCTCGTTTTCCCAGGCAG	15	+
chr1	16257976	16258008	CAACGTAGATCCAGAGCCTGACAGTACCCAGCC	30	+
chr1	16258068	16258091	ACGCCACTGCAGATGCTGAGCCTG	24	+
chr1	16258107	16258134	CCGAAGCTGCTCCTGAGTCTCAGCCCCC	11	+
chr1	16258146	16258166	ATTTAGAGGTTGATCCTCCAG	8	+
chr1	16258216	16258282	TGTTCAGGCAGCTGCAGTGAGTATCGTGGAGAAGCCCGTCACAAGGAAGAGTGAGAGGATAGACCGG	106	+
chr1	16258288	16258322	ACTCAAGCGGTCCAATTCTCCTCGGGGAGAAGCAC	28	+
chr1	16258328	16258423	CTTTTGGAATTGAAGATGGAGGCAGAGAAGATTACAAGGACTGCTTCTAAAAACTCTGCTGCAGACCTTGAACATCCCGAACCAAGTTTGCCTCTC	116	+
chr1	16258446	16258478	TAAGGAGCGTCTATGCAACCATGGGTGACCATG	25	+
chr1	16258482	16258527	ACCGCTCTCCTGTCAAAGAGCCCGTTGAGCAACCAAGAGTGACCAG	12	+
chr1	16258528	16258581	AAAGAGATTGGAGCGAGAGCTTCAGGAGGCTGCAGCGGTTCCCACCACCCCTCG	17	+
chr1	16258664	16258687	CCACCTGAGGGATGGCGGTCGCCA	6	+
chr1	16258697	16258728	AAAACTGCAGCTGGTGGTGGACCCCAAGGGAA	39	+
chr1	16258740	16258781	ATGAACCGAAGGTGGATGCTACACGTCCTGAGGCCACCACTG	75	+
chr1	16258805	16258854	AAAGAGAGCTCCATGGAACCCAAGGCTGCTGAGGAGGAGGCAGGGAGTGA	78	+
chr1	16258907	16258915	GCCCCTGTT	3	+
chr1	16259018	16259043	AATGTGGATGCTGCTGTCAGTCCCAG	49	+
chr1	16259060	16259099	GCAGGGGAGAGGGAATCTGGGGTGGTGGCAGTCTCCCCTG	63	+
chr1	16259120	16259147	AAGGAGGATGGTTTATCATCCCAGTTGA	22	+
chr1	16259150	16259180	AGTGATCCAGTTGATCCAGACAAGGAACCAG	8	+
chr1	16259187	16259302	AAGACGTGTCTGCCTCTGGGCCGTCCCCAGAAGCCACCCAGTTAGCCAAGCAGATGGAGCTGGAGCAGGCCGTGGAACACATCGCAAAGCTCGCTGAGGCCTCTGCCTCTGCTGCC	338	+
chr1	16259320	16259347	AGAGGGCCTTGCCCCAGAGGACAGGGAC	13	+
chr1	16259374	16259426	AGAGCTGGCTGCGGCCATCGGCTCCATCATCAATGACATTTCTGGGGAGCCAG	121	+
chr1	16259427	16259469	AAAACTTCCCAGCACCTCCACCTTATCCTGGAGAATCCCAGAC	31	+
chr1	16259490	16259571	GTGCACAGGCGCTGCAGCCTTCTGAGGAAGGAATGGAGACAGATGAGGCTGTATCTGGCATCCTGGAAACTGAGGCTGCTAC	124	+
chr1	16259579	16259624	TCTAGGCCTCCAGTCAATGCTCCTGACCCCTCAGCCGGCCCAACAG	57	+
chr1	16259679	16259718	CCAAAGGGTCTAAAGAAGTGGAAGTCACTCTTGTTCGGAA	20	+
chr1	16259820	16259842	CTCAAGGTGAGAGTCCTGCTGCA	24	+
chr1	16259902	16259938	ACCCCATTCCACTCCTCCTCAGTCATGTACTTCTGAC	17	+
chr1	16259978	16260012	ATCAGTGTTGAGGAAAGGACTCCAACCAAAGCATC	31	+
chr1	16260044	16260069	CCAGCACCGGTGGATGAGGAGCCTCA	31	+
chr1	16260089	16260125	TCCATCATTGAAAGTGACCCGGTGACCCCACCCAGCG	31	+
chr1	16260133	16260153	CATCCCCATACCCACACTGCC	7	+
chr1	16260156	16260211	CTGTAACTGCAGCAAAGCTCTCACCTCCTGTCGCCTCTGGGGGGATCCCACACCAG	47	+
chr1	16260224	16260243	AAGGTGACAGAGTGGATCAC	15	+
chr1	16260255	16260294	AGCCACGGGCTCAGTCTACTCCATCTCCAGCTCTTCCCCC	17	+
chr1	16260303	16260373	AGGCCTCTGATGTTGACACCAGCTCCAGCACCCTGAGGAAGATTCTCATGGACCCCAAGTATGTGTCTGCC	24	+
chr1	16260405	16260465	CCATTGCAGAGCCTGTCAGTGCTGCCCCTTGCCTACATGAGGCCCCGCCCCCGCCAGTTGA	45	+
chr1	16260519	16260628	AGATACAAGCCTCGGAGGTGCTGGTAGCTGCTGACAAGGAAAAGGTGGCTCCAGTCATTGCTCCCAAAATTACCTCTGTTATTAGCCGGATGCCTGTCAGCATTGACCTG	365	+
chr1	16260663	16260739	CTCCTCAAACCCTCACTGGTCTGGTGAGCGCACTCACTGGCCTGGTGAACGTCTCCCTGGTCCCGGTGAATGCCCTG	147	+
chr1	16260741	16260773	AAGGCCCCGTGAAGGGCTCAGTGACCACACTGA	24	+
chr1	16260778	16260814	TTTGGTGAGCACCCCTGCTGGGCCCGTGAACGTCCTG	23	+
chr1	16260827	16260883	AATGTTCTTACGGGGCCAGTGAATGTTCTCACCACTCCAGTGAACGCCACGGTGGGC	65	+
chr1	16260936	16261003	CCACAGCAAGTGCAGTGACCGTCACAGCGGGTGCGGTTACTGCTGCATCTGGTGGTGTAACGGCCACA	93	+
chr1	16261006	16261047	AGGCACGGTGACAATGGCAGGGGCAGTGATTGCGCCGTCAAC	16	+
chr1	16261074	16261169	ATGAAAACAGTCGGTTCCACCCAGGGTCCATGCCTGTGATCGACGATCGTCCGGCAGACGCGGGCTCAGGGGCGGGGCTGCGTGTGAACACTTCTG	179	+
chr1	16261174	16261199	GGTTGTGCTCCTGAGTTACTCAGGGC	5	+
chr1	16261235	16261268	ATCAGCCAGATCCCCCCGGCCAGTGCAATGGACA	14	+
chr1	16261306	16261339	ACCTGATTCTGTCACAGCATCGCAGCCTCCATCC	12	+
chr1	16261342	16261463	AGGCCCTCAAGCTCCTGCAGGCTATGCGAACGTGGCCACCCATTCCACGTTGGTACTGACCGCCCAGACATATAATGCCTCTCCTGTGATTTCGTCTGTGAAGGCCGATAGGCCATCCTTGG	102	+
chr1	16261469	16261540	CCCGAGCCCATTCACCTCTCGGTGTCCACGCCTGTCACCCAGGGAGGCACAGTGAAGGTTCTCACCCAGGGG	52	+
chr1	16261545	16261587	ACACACCCCCTGTGCTGGTTCACAACCAGCTGGTCCTCACCCC	18	+
chr1	16261608	16261631	AGAAGCTTGCTGACCCCGTCACCC	31	+
chr1	16261647	16261719	AGGTCCTTCAGCCGGCCAACCTGGGGTCCACGCTCACGCCCCACCACCCTCCTGCTCTGCCCAGCAAACTGCC	31	+
chr1	16261728	16261753	TCAACCATGTCCCCTCGGGGCCCAGC	20	+
chr1	16261764	16261790	ATCGAACTGTCTCCCATTTGGCAGCTG	37	+
chr1	16261798	16261845	AGATGCTCATTCTCCTCGACCAAGTGGACCCGGGCCATCCTCATTCCC	81	+
chr1	16261867	16261897	TACTGCATCTACGGCGCTCTCCACCAACGCC	15	+
chr1	16261900	16261927	AGTCATGCTGGCTGCAGGCATCCCAGTG	19	+
chr1	16261943	16261966	AGCATCCACCCAGAGCAGTCTGTC	7	+
chr1	16261973	16262027	CCACCCCACAGCATCACCCAGACTGTGTCCCTGAGCCACCTCTCCCAGGGCGAGG	39	+
chr1	16262032	16262062	AATGAACACTCCCACGCTGCCCAGTATCACC	19	+
chr1	16262079	16262110	AAGCGCTTCACTCTCCTCGGGCTCCGCTGCAG	99	+
chr1	16262195	16262244	CACCCTCCCGAGGAGGAAGTGCATTATCACCTTCCTGTCGCTCGAGCCAC	33	+
chr1	16262255	16262272	CAGTCAGAGGTACTAGTC	3	+
chr1	16262283	16262337	AGTACCGACTGCACCCCTATACTGTGCCACGGGATGTGAGGATCATGGTGCATCC	125	+
chr1	16262366	16262399	AGGGCCGCGGATGGGGTGGTGAAGGTGCCACCAG	11	+
chr1	16262514	16262531	CTCCTGCCCCTCATGGTG	4	+
chr1	16262560	16262591	TAACCAACTCCAGGGGCTGCCTCTGACCCCTC	15	+
chr1	16262593	16262638	TGTGGTGGTGACCCATGGGGTGCAGATTGTGCACTCCAGCGGGGAG	29	+
chr1	16262702	16262753	ACTCAGTTTCCCGCCGCTTCCTCTGTTGGCCTGCCTTCCCGGACCAAGACAG	195	+
chr1	16263671	16263696	AAGGTGAGCCCCTGCAGCCTCCTCAG	22	+
chr1	16263808	16263843	AAGGGGACCCAGACGGGAGTAGAGCAGCCTCGCCTC	29	+
chr1	16263907	16263989	ACAGGCCCGACTTCCTTCCCCTCCCCTGTGTCTGTCTCCATGAAGCCTGACCTTCCAGTCTCTCTTCCCACTCAGACTGCCCC	34	+
chr1	16263992	16264013	AACAGCCGTTGTTTGTCCCAAC	7	+
chr1	16264029	16264066	CACCCCACCAGGACTGGTTCTGCCACACACTGAATTCC	55	+
chr1	16264083	16264137	AGATTCCTCTCCACACCTGACTTCCCAGAGACCCGTGGATATGGTTCAACTTCTG	55	+
chr1	16264310	16264333	TACCCCATCGTGTGGCAGGGCCTG	21	+
chr1	16264350	16264415	ACACAGCTGCTGTGCAGCTCCACTTCGTCTCTGGCAACAACGTCCTGGCCCATCGGTCCCTGCCCC	111	+
chr1	16264442	16264491	ATCGCCCAGAGGATGCGGCTGGAGGCAACGCAGCTGGAAGGGGTTGCCCG	28	+
chr1	16265222	16265261	GATTACTGTCTGCTGCTGGCTCTGCCCTGTGGCCGTGACC	153	+
chr1	16265263	16265292	AGAGGATGTTGTGAGCCAGACCGAGTCCCT	71	+
chr1	16265294	16265333	AAGGCTGCCTTCATCACTTACCTGCAGGCCAAGCAGGCGG	25	+
chr1	16265340	16265365	TCATCAACGTTCCCAACCCTGGCTCC	12	+
chr1	16265794	16265865	GCCTACGTGCTGCAGATCTTCCCGCCCTGTGAGTTCTCTGAGAGTCACCTGTCCCGCCTGGCCCCTGACCTC	75	+
chr1	16265922	16265972	AGCCACTGAGTGGTTATCACCTCAGTGAATCTTCCCAGGGCTCTGCAGTAA	92	+
chr1	16266006	16266088	AGCTGCCGAAGGGGACAGACTCCACTGCCAGACGGCCAGCCGTTTGCTGTCCTGCCGCCCGGCTCAGTCGGCCAGACTTCCTC	40	+
chr1	16266126	16266194	CTTTAGCCCAAGGACACATCACCAACCCATGGACTCGCAGACACCGGGGCTGGGTTTCTCTTTCCTCTT	156	+
chr1	16266205	16266226	AGGAACAGGGCAGTGGAATGAA	13	+
chr1	16266259	16266385	AAAACAGAACTGCCTTTGCACTAAATTAGTGACTTGGACTTTTGCCCAGTGAAGACAGGCTGTGACACTCTGGATGTCTTGGTGTGTGTAGACACACATTGCAGACTCTTAACGCAGGAAGGACTTC	244	+
chr1	16266388	16266410	ACTTCTGCTGAGACCTTGGGGTC	13	+
chr1	16266434	16266529	TTGTCCACCCCCATCTCCCTTGCTCATTTGGATGCGTCACCTTAATTCTCCTGCTGCCACCGTCTTTGATTCACCGGGATGTACAGTTTACAGTTG	88	+
chr1	16266542	16266584	AAAGGTTTTCTCTTGGTGGGATATGCAGAACTTGGGATGTGTG	39	+
chr1	16266740	16266781	AGTGCGCTTCGGTACAGCACGGGTCCTGCTCCCGCGATGTGG	30	+
chr1	16713314	16713324	AGTTCTTGGCA	4	+
chr1	16723363	16723378	CCAGGCATTGCCCATG	3	+
chr1	16723570	16723595	AAGGGTATAGAGGTAGTCCAGGTGGG	8	+
chr1	16723624	16723639	TTGGGACCACCTGTTC	3	+
chr1	16723674	16723696	AAGGCTGGCTGGTGGGTGTCTGT	9	+
chr1	17199132	17199150	CGATTCCCGGCCAGGGAAT	3	+
chr1	17292498	17292523	AACTTCGGACCCAGACCAGTGCCCTG	4	+
chr1	17295629	17295655	AAGGCAGGGACCCTGCAGCTGACCGTG	11	+
chr1	17991020	17991039	TGGAGGATGCCGTGTGGGCC	4	+
chr1	19019774	19019792	TGCCAGTGGCATTGCTGGG	11	+
chr1	19584969	19584993	AGGTGTGGTGACTCTGCTGTCTGAC	3	+
chr1	19585356	19585399	CTTCTGGGTCTCACTGGACCATCAGGACTGCTGCCGCCCCTCTG	12	+
chr1	19586096	19586118	ACTTCCACTGGCTGCCTTGGCAC	3	+
chr1	19923561	19923577	AGGAAGTGGGACCGGTG	4	+
chr1	19924841	19924863	AGGAATGGGTTATTTTGGAAGCG	3	+
chr1	19953689	19953714	TTCCTGTGGTTTCACTTGAACCAGGG	3	+
chr1	19981527	19981551	ATGCTTCGGGTCCTGGTGGGGGCTG	5	+
chr1	19984780	19984797	TCTGCGTCTGCTCTTCTG	4	+
chr1	20234791	20234816	TTACGTGAGGGTTGTGGCCTGCAGTC	7	+
chr1	20234921	20234973	AGCTGACTGTTAATTAGGCCTGGCCTTGTTGGGAAGTTGATAGTGGTGTTGGG	25	+
chr1	20235182	20235221	ATTTTCTTCCCTTCTGTTGTAGACTTAGATGCCTTCAGAG	8	+
chr1	20235232	20235252	TAACTTGACCTTATAGGTCGC	14	+
chr1	20235301	20235326	TCTTTTTATTTAAGCCCTGTTTGGCA	8	+
chr1	20235363	20235402	TTGTTGGACCAGCAGGGTTGGTTGACTTAGGTTGGACCAG	24	+
chr1	20235712	20235731	ATTGTCTTTATCACCAGGCC	3	+
chr1	20235908	20235936	TTTTTCTGTGCACGTCGCAGAGTCCTGAG	10	+
chr1	20236046	20236071	ACTCTGGGCAGATTCCTGACTGGCTG	5	+
chr1	20236105	20236117	TTTGTACTGCTTG	3	+
chr1	20236463	20236478	ATTATTAGGAATCGGG	3	+
chr1	20236731	20236749	ACCTCTGTGTTACATCTTG	5	+
chr1	20236786	20236828	TAGCTTGTAGTGTGGTCAGGAGAAAGGGGATGGAGCAGTGGTG	18	+
chr1	20237105	20237123	AATTTTAAATGTTAGTCGA	6	+
chr1	20237177	20237217	ATTCTGAGGGCTTGGGAAGTGGGATCTCCCTTGTGGAGCAG	19	+
chr1	20237224	20237250	CTGGCTGGGAGGGAGCCTCTCCATGGG	5	+
chr1	20237304	20237340	ATGTGATTGTCGGGGGTGGGGTGGGAGGAGGGCCACC	13	+
chr1	20237367	20237393	ACACAGGTAGCATCAGGTGGACTTCAG	9	+
chr1	20237453	20237494	AAACTCTGTAGACTCTGCCTGGGTTTTACTGGGTCAGCATAG	15	+
chr1	20237547	20237563	ATTCCTAGTCAGAGGTG	6	+
chr1	20237638	20237706	TCAGTGGCCCTCTTCGACTCCCGTTTTGGGTAGATGCGTAGCTCTTCACTTTCTTACCTCAAGGCTCTG	33	+
chr1	20237800	20237831	ACTCCGGGGCCTTTGACAGTTGTTCTGAGGTG	11	+
chr1	20238279	20238300	TTGTAACGTGGAGAGAACACGG	30	+
chr1	20238370	20238393	AGCGGTGCCTTGTGGTTGGCCTGG	21	+
chr1	20238430	20238450	AGGCTCTGACCTATGTCTTTG	6	+
chr1	20238549	20238565	AGGGGCTGGTACCAGTG	5	+
chr1	20238642	20238663	AGCTGCTGCTGCTCACTGCCAG	5	+
chr1	20238670	20238736	CGGCTGGCGGCGATTGCCGGACAGACTCTCTGTGGCCTGGCTCTCATCCTTGGCGTGTCAGCCTGCG	121	+
chr1	20238738	20238786	CAGGCTGCCAGCCATCCATGACAATCATGTGAGCTCAGCCACAGACCTC	33	+
chr1	20238790	20238828	TGGCGGTTTGATCCCTGGCAGGTCCCTCGAGCAGTACTG	9	+
chr1	20239273	20239293	TTTACCAAAGTACTGTACTTG	5	+
chr1	20960239	20960260	TCTCCGCTTCTTCCGCCAGTCG	4	+
chr1	20960343	20960366	TTCTGGCCTTCGGGCTAGGGCTGG	11	+
chr1	20966455	20966470	TGGCTGGGGAGTATGG	5	+
chr1	20975025	20975050	ATTTTGGCTGCTGCCTGGCTGATGAG	56	+
chr1	20975053	20975076	CATCGGCCTGCAGTTGCCCTTCAG	12	+
chr1	20975078	20975099	AGCTGGTACGTGGATCGGGGCG	4	+
chr1	20976966	20976981	AGCCTCTGGGGTGAAC	3	+
chr1	20977017	20977035	ATGGTTGGCTGGCTCCTCC	5	+
chr1	21794958	21794983	ACTCTTGTCGGAGACTGAGCTATTGG	5	+
chr1	21798225	21798245	CTGGCTGAGGGATGTAGGCTG	4	+
chr1	22392641	22392660	TTGGCTGCATTGGGACGGGG	3	+
chr1	22413335	22413357	TGTGGAGTGTTCTGCACTTACAC	3	+
chr1	22419070	22419092	CTGCTTCATTAAGAAGCTGGGGG	3	+
chr1	22419337	22419355	ATTCTTGTAGATGCATTAG	5	+
chr1	22421602	22421620	AAGGGCTGATGGTTAGGGC	3	+
chr1	22441121	22441140	GGGGGATTAGCTCAGCTGGG	574	+
chr1	22816631	22816649	TCTGTGGTGAGCCCCGAGG	4	+
chr1	22834515	22834536	ATGGGACTGAGCTATTGAGACG	5	+
chr1	22835041	22835065	AAACGTGACTCTGGTTCAGGTGGTT	7	+
chr1	22835155	22835183	ACCTGTCCATTGGACCTGCTCATGGAGGA	13	+
chr1	22852792	22852816	ATTCTCAGGCATCTCAGGCCAGCTC	4	+
chr1	22852819	22852850	AGCTCGTGGCGGTGACTGTGGAGGACTTGCTG	6	+
chr1	22852956	22852986	TGCCCTCCATCCCTGGCTGTCCTGAGTGGTG	11	+
chr1	22854246	22854260	TCACGTTTGGTCACC	3	+
chr1	22855935	22855966	CTGGAGTGTGATTCTGTGGGAATACTGGGGTC	7	+
chr1	22857019	22857035	AATTGGGGGAATGTGTG	3	+
chr1	23144062	23144082	CACAGGGGTCTTCAGTGCCTG	4	+
chr1	23233424	23233440	AATGGCTCCCTGGACTC	5	+
chr1	23240072	23240091	TGCCTCGGCTCACCTCTTCC	3	+
chr1	23346351	23346377	ACTGTCGTGCCTGGGTCTGCGACCCCC	5	+
chr1	23381565	23381583	ATACTGTGCTTGTCCACCG	9	+
chr1	23382448	23382474	ATTATAGGCTCTGGGGTCTCAGGCTTG	15	+
chr1	23384023	23384046	TAGCTGATCTTGGAGCCATGGTGG	5	+
chr1	23399853	23399880	ATGCCACACCTCTCTCAACTCTCTCCCT	6	+
chr1	23403779	23403788	TGCCTGTGGC	3	+
chr1	23405494	23405513	ATAGCTGTGAATACCCGCTC	3	+
chr1	23405539	23405566	TGCGACGCAGTTCTCTGTACCCTTCCCC	7	+
chr1	23406057	23406083	TTTTGATCGGGTGTTCTGGGATCCAAG	29	+
chr1	23406090	23406111	TTTGTTCGGGCATGTTGGCAGT	17	+
chr1	23406115	23406150	ACTGCCAGCAGGGGTGAGCTCTTCCTCTTCTGGAAC	15	+
chr1	23407938	23407962	GCTCCAATACTGTTGGCACTAGTGG	6	+
chr1	23408720	23408796	AAACTGTGGTGTCTCGTTGGCGTGCTGATCCCTGGGCTCGGGGCTCTTATTCCTATGTTGCTGCAGGATCATCTGGA	51	+
chr1	23409730	23409755	TGCATGGTGCTCTGCTGAGTGGGCTG	5	+
chr1	23409884	23409905	CCATGTGCCTGTTTCTGCCATG	3	+
chr1	23409944	23409971	AAAATCCACCCTGGCATCTGGGCTCCTG	12	+
chr1	24019133	24019166	AACTTCGCATCCGCAAACTCTGTCTCAACATCTG	9	+
chr1	24021170	24021192	AAAAAACAACTTCTCAGATACTG	4	+
chr1	24021218	24021236	ACACATCGATCTGGGTATC	3	+
chr1	24021257	24021279	TATCTACGGCCTGGACTTCTATG	6	+
chr1	24036715	24036732	TGTCTCAATCTGCAGGTC	3	+
chr1	24076379	24076415	TGTTGGAAGCTTTGCCAGGGACCTAGTGGCCCAGTGG	15	+
chr1	24076420	24076438	AGCTGGTTCCTGTGGAACG	6	+
chr1	24077384	24077404	CGCCCTCGGGATGCCCTGCAG	6	+
chr1	24077629	24077649	ATCCCCTCCATCTTGTACCAG	4	+
chr1	24077660	24077704	ATGTACGTCGACCACTACAGATCCCTGGAGGAGGACCAGGAGCCC	22	+
chr1	24077742	24077771	ATGCCTTTCAGGACAGACTCGGGGCCAGCC	26	+
chr1	24077832	24077866	AATCTTCCCACAAGGACAAACGCCCCGTGGATGCC	11	+
chr1	24077870	24077896	AGTGATGAGAAGGCCTCTGTGGTGAGC	85	+
chr1	24078124	24078143	AGGTCTGGACAGCTTTGACA	4	+
chr1	24078237	24078261	ATAGAAAGTCACTGGGCTCCCTCCC	8	+
chr1	24078424	24078442	CACTGGTAAAAACTTGGAC	3	+
chr1	24078916	24078989	TGTTGCCAGACCTCCCGTTACCCGCGATACAGGCCAATTACCGTCCACTGCCTTCCCTCGAGCTGATATCCTCC	112	+
chr1	24080611	24080638	AAGAAGAAGCTGGATTTACTGGGCGCAG	19	+
chr1	24080874	24080897	TCCCATACTCTGTTCTTGAACCCG	10	+
chr1	24082406	24082421	AGTATGAGTCGTGGCG	5	+
chr1	24082426	24082456	ATGTACCTGCGGCTTCAGGACGCCCGAGAGC	22	+
chr1	24082778	24082832	ATGGCCTTTGTCAACTCTGTGGCCAAGCCACCTCGTGACGTCCGGAGGAGGCAGG	43	+
chr1	24082835	24082856	AAGTTTGGAACGGGAGGAGCAG	8	+
chr1	24083548	24083567	CAGTGCCCACTTGGCACCAG	8	+
chr1	24086050	24086158	TCTCCCGACGATAAACTGAGGACTTGCCTTGGAAATGGAATCTGGGGAGGCAGGAATACAAGGACAGTGGGGGTTGGGGAATGGAATTCTACAGGAGACTGGAGTCTTG	125	+
chr1	24086201	24086247	TGCTGCCCCTGGGAACCTGCGTGCCACAGCCCCGCCTCCCTGCCTGG	14	+
chr1	24086512	24086533	AGCTCTGTGTGGACTCTGGTCC	5	+
chr1	24086678	24086702	TTGCTGTGCATTCCTGTGCAGGTGC	6	+
chr1	24086732	24086757	AGGGAGGTGCTCTGTAGGTCTGGAGC	6	+
chr1	24087229	24087250	AGGGAAGGACCAGCTTAGGGAG	4	+
chr1	24087500	24087522	TTTTCTCAAAGCCCAGGATACAG	5	+
chr1	24087622	24087638	TGTATTGCTGTGCAGGG	4	+
chr1	24088317	24088354	ATTACCCTTTTGTGATCCTTGGTGTACTGAGCAGTTTC	7	+
chr1	24105078	24105108	CGCGGCCTGGCCTACGGCCTGTACCTGCGCA	6	+
chr1	24105930	24105949	TGTTGAAAGTGATGCAGATG	3	+
chr1	24112215	24112241	ATCAGACCTTTAGTCTGAACCGGGATC	7	+
chr1	24114098	24114122	TCTTGGGCTGGGTGGCATCTGGCAG	8	+
chr1	24745836	24745856	AAATTGGCACTTCTCTGAGTG	3	+
chr1	24766689	24766716	ATCTTCGGGCACCTCGTGGTCAGCATTG	11	+
chr1	24768627	24768648	TGATGCTTCTGGGCGAGCTGGG	9	+
chr1	24775977	24776001	ACGTCTTGTCCTTTGTTGGCTGCGG	9	+
chr1	24782652	24782668	AGGCCGTGGCTGGGATG	5	+
chr1	24795821	24795843	AGGATGCGTTATCTTGGTCTTGG	6	+
chr1	24796078	24796139	AATCTCGTCTTCCTCCACCTCATGTGCATGCCTGATCTCACCCTGACACTCCTGATGCCGCA	23	+
chr1	24796573	24796600	CCTCTTCACCTGTCCTCCGTCTCTCCAT	15	+
chr1	24797280	24797293	TTCTGTATTGCGTC	3	+
chr1	24797338	24797358	ATGGGCAGTGGGCCCCTTTCC	4	+
chr1	24798478	24798497	TACTCTGCCCCCTTCCTTCC	3	+
chr1	24798624	24798642	AACTGCTGCTGAGGCCTGG	6	+
chr1	24798798	24798820	TCTGTCTTGGGCTGGTTCCTCCC	9	+
chr1	24800097	24800135	ACAGACTCTCTGTCTACACTGCTTGGATTTGATTCCTCT	20	+
chr1	24800181	24800193	TGTGCTTCATCTG	3	+
chr1	24861588	24861607	AAATATGAACTTCACGCGGG	4	+
chr1	24861760	24861782	CGCTGTGAGGCCCTTGGTTGTGG	8	+
chr1	24861842	24861865	TTGCTGCGAACAGCATAGGTGAGA	5	+
chr1	24865539	24865561	AAATCATATACTCTATCCCCATG	6	+
chr1	24979019	24979041	ACCCGACCACGATCTCGGTCACG	8	+
chr1	24979052	24979098	AGATCCCGGACGCGGTCCCGCTCTCCTTCTCACACTCGACCTAGACG	22	+
chr1	24981581	24981606	AGTCGTGTTTCTGTGTCTCCAGGGAG	9	+
chr1	24989151	24989170	ACTCTGGCTCCTCCTCCTCC	10	+
chr1	24996664	24996688	TCTCCGGGTCTCCTGAGCCAGCAGC	14	+
chr1	25072054	25072074	TCGATGCCGCTGAATGGGCTG	5	+
chr1	25140604	25140625	AACTTGGCTCCCGGGACCCACC	4	+
chr1	25168605	25168625	TATTTACTGTAGTTTTGCCTG	4	+
chr1	25168667	25168691	CCATGTTGAGGAATAGCACTCTGCA	8	+
chr1	25168834	25168852	ACTTTCTACGTACTACTCC	7	+
chr1	25168915	25168932	AAGTGCTATTTCTCATAG	3	+
chr1	25169042	25169065	TATACTGCATTTTTTGAGCCTATC	7	+
chr1	25169360	25169372	CAACTTGGGATTC	4	+
chr1	25687736	25687752	AGTGGACGTGTTGGAAG	4	+
chr1	25688320	25688329	ACTTGCTGTC	4	+
chr1	25811152	25811172	TGACATTGAACTTTGATTTTA	6	+
chr1	25847538	25847558	CAGCTGACCACTTATTGGCTG	6	+
chr1	26127535	26127561	AACTGGCGCTGAAGACCCTGGGGACAG	9	+
chr1	26136284	26136303	ACTTCCGGCTCTTCGTGCCC	3	+
chr1	26137952	26137971	AATGTGGACATGGAGTGGCT	6	+
chr1	26142163	26142201	TCCTGAAGGAGGGACTCCGGCGTGGCCTGCCCCTCCTCC	7	+
chr1	26143115	26143156	ACCTCTGGGGCACCACGGACTCCCCTTGGCCACTCTTGGGAC	12	+
chr1	26513941	26513959	CTTCGCTGCTGATACCCTG	3	+
chr1	26561814	26561839	TTATAGTGATCTGGTGGTTTTGTATG	390	+
chr1	26563417	26563436	TTAAGGTATCCTGGGGATCA	3	+
chr1	26581812	26581837	TGTCAGGGTTGGCTGAAAGTGTGGGA	8	+
chr1	26604665	26604673	CCTCTCTTG	4	+
chr1	26799696	26799709	TGTTTGCGCCATCT	4	+
chr1	26801983	26802007	GTCCTCTTCTCCCTTTCCATCGTTC	4	+
chr1	26861213	26861231	ACTGAAGCCCCAGTAAATG	4	+
chr1	26878160	26878188	TCTCATTCTGGACTTCCTGCGTGGTGGGG	8	+
chr1	26881204	26881228	ACTGGTGGTCCTATGGGGTGTTGAT	6	+
chr1	26883529	26883551	CAGTGGCTCAGCCTGATGACACC	4	+
chr1	26887272	26887290	TTGGTGTGGGCTCCTACTC	4	+
chr1	27022231	27022250	TCGGAGTGAGGGGGACTCGG	4	+
chr1	27022593	27022620	CAAGGGCTTGGGGGGAATGAGCCGGGAG	6	+
chr1	27023580	27023596	ACGCGCTGAGCTCCCCG	4	+
chr1	27023660	27023686	AGCGCCTCCGCCTCCTCGTCGTCTTCG	5	+
chr1	27024011	27024029	CCGCTCGCCCGGACCCCTC	3	+
chr1	27028531	27028552	CTGCTTTTGGGGAGGGGTAGGG	5	+
chr1	27028591	27028610	TTGGGCAGGTCTAGGTCTGG	7	+
chr1	27052212	27052233	AGTAGCTGTACTCAATTGGGAG	3	+
chr1	27056192	27056213	CGGGACTAACCCATACTCGCAG	7	+
chr1	27056216	27056241	ACAGGGACCTCCGTCAGGACCGCAGC	11	+
chr1	27058075	27058088	CAGCGCTTCCCTCC	5	+
chr1	27059180	27059204	ATTCATTTGGGTCTCAGGCATCCTC	8	+
chr1	27059243	27059269	ATATGAACCTGAGCCTTCAGTCAAGAC	3	+
chr1	27087377	27087409	ATGGGGACAGAAGGAGCTCTGAGTCCTGGAGTG	14	+
chr1	27087449	27087476	AATCCAGCTCAGTCTCCTTTCTCTCCTC	10	+
chr1	27087543	27087581	TTGCTCAGTCTCGCTCAGGACCACTCTCGCCTGCTGCAG	39	+
chr1	27088698	27088724	AGCCTTATCTCCGCGTCAGCCTTCCGG	8	+
chr1	27089540	27089590	AAACCCCATGGGTGCCGGAGGTCAAATGCATGGACAGCCTGGCATCCCACC	27	+
chr1	27089667	27089686	ATGCCACCTCAGGTTGGGTC	6	+
chr1	27089730	27089759	GAAACTGCTGTCGCCATGCATGTTGCTGCC	15	+
chr1	27092739	27092773	AGGGGGCATGATGGGAACTGGACCTCCTTATGGAC	16	+
chr1	27092785	27092845	AGTATGGCTGGCATGATCAACCCTCAGGGACCCCCATATTCCATGGGTGGAACCATGGCCA	42	+
chr1	27092966	27092983	AGATGATGGGCCTTGGGG	4	+
chr1	27094323	27094351	TTGTATGAGCTGGGTGGTGAGCCTGAGAG	13	+
chr1	27094353	27094381	AAGATGTGGGTGGACCGTTATCTGGCCTT	28	+
chr1	27094467	27094484	AAGGAGATTGGTGGATTG	10	+
chr1	27097628	27097651	TGGCGGGAACTTGCAACCAACCTC	5	+
chr1	27098998	27099025	AGGATCTATGCAGGGGCCCCAGACTCCC	8	+
chr1	27099311	27099344	ATTCAGTTGGGATCCAGGATGCCTTTAATGATGG	38	+
chr1	27099365	27099392	AGCGGAATTCCATGACTCCAAACCCTGG	11	+
chr1	27099411	27099445	TACCTCTGACATGATGGGGCGCATGTCCTATGAGC	11	+
chr1	27099900	27099927	ACAGTCGTGCTGCCGGCCCTGGGCTAGG	50	+
chr1	27099928	27099945	AAATGTGGCGATGGGACC	8	+
chr1	27100160	27100183	ATTCTCCTAGCCGCTACCCCCCGC	7	+
chr1	27100308	27100335	CAATCAGTTCTCCACCCAAGGCACCCCT	5	+
chr1	27101016	27101048	ATGCCTATCCTGCCACTGCCACAGCTGCTACTG	24	+
chr1	27101082	27101135	TTCCATTCCAGTTTGGCCGAGACCGTGTCTCTGCACCCCCTGGCACCAATGCCC	24	+
chr1	27101311	27101339	AATGCTGCACACAGATCAGAGGGCCAACC	10	+
chr1	27101373	27101408	AGCCCCCATATGGTCCCTCTGCCCCTGTGCCCCCCA	58	+
chr1	27101477	27101496	AGCCCTGCTCCCCTGCCCCG	3	+
chr1	27101522	27101551	AGCAAGTCTCCATTCCTGCACTCTGGGATG	35	+
chr1	27101633	27101654	ATCACCTTCCCACCTGGCTCTG	5	+
chr1	27102091	27102134	ATGATGTCCCTCAAGTCTGGTCTCCTGGCAGAGAGCACATGGGC	25	+
chr1	27102684	27102706	TTCTTCTCTGAACAGTAGGGGCC	6	+
chr1	27105514	27105554	CTCCCAGGGTTGCTAGAGCTCCTTGTAGAATATTTCCGACG	9	+
chr1	27105584	27105610	AGGAGTATGAGGTGGGTGACCCAGGAC	12	+
chr1	27105615	27105641	AACGCTACTGGATCCTGGGAGGTTCAG	18	+
chr1	27105649	27105676	TCTAGTCCAGCTCCCATGGAGGGTGGGG	16	+
chr1	27105748	27105782	GAGATAGCCTTTTCAGGCAAGGACAAGCCAGCTTC	16	+
chr1	27105787	27105813	AATAGTGAGGAGAAGCTGATCAGTAAG	11	+
chr1	27105851	27105939	ATCCATTTGTGGTGGACTGCTCAGATAAGCTTGGGCGTGTGCAGGAGTTTGACAGTGGCCTGCTGCACTGGCGGATTGGTGGGGGGGAC	90	+
chr1	27105976	27106006	ACAGAGCTGCTGCCTTCCCGGCCTCACGCAC	10	+
chr1	27106282	27106349	ACCCCACTGTGTACCCTTCTGGACTGGCAGGATTCTCTTGCCAAGCGCTGCGTCTGTGTGTCCAATAC	114	+
chr1	27106370	27106395	TGCCAGGCAATGACTTTGAGATGTCC	6	+
chr1	27106398	27106453	ACACCCAGGGCTGCTGCTCATCCTGGGCAAGCTGATCCTGCTGCACCACAAGCACC	24	+
chr1	27106496	27106516	AACAGGACCAAGGGGTGAGCT	7	+
chr1	27106523	27106561	AAGTGGAGTGGTGGTGGGACTGCTTGGAGATGCTCCGGG	32	+
chr1	27106564	27106666	AACACCTTGGTTACACTCGCCAACATCTCGGGGCAGTTGGACCTATCTCCATACCCCGAGAGCATTTGCCTGCCTGTCCTGGACGGACTCCTACACTGGGCAG	89	+
chr1	27106774	27106817	GACAACAATGTGGACCTGATTCTGGCCACACCCCCCTTCAGCCG	13	+
chr1	27106836	27106862	CACTATGGTGCGCTTCCTCAGTGACCG	17	+
chr1	27106878	27106915	CCGGGAGATGGCTGTGGTACTGCTGGCCAACCTGGCTC	70	+
chr1	27106962	27107006	TATCGGCAACCTCCTGGGCTTCCTAGAGGACAGCCTTGCCGCCAC	17	+
chr1	27107017	27107037	CAGAGCCAGGCCAGCCTCCTC	11	+
chr1	27107042	27107063	TGCAGAACCCACCCTTTGAGCC	8	+
chr1	27107093	27107127	CCCGCGCGCTGCTTGCCTTGGCCAAGGTGGACGAG	27	+
chr1	27107132	27107195	ACTCAGAGTTTACTCTGTACGAATCACGGCTGTTGGACATCTCGGTATCACCGTTGATGAACTC	66	+
chr1	27107233	27107257	ATTGGCCAGTCATGACAGCCGTGGG	10	+
chr1	27107278	27107302	TGTGTGCGTGTGTGGAGAACTTAGA	10	+
chr1	27108246	27108262	ATCGCCCCTCTTGGTGC	4	+
chr1	27124284	27124305	TTACTGGCTCCTGGGACTACTC	5	+
chr1	27153501	27153522	AGTGGGAGGTGTTCCCGGGTCG	4	+
chr1	27180622	27180643	CCGGGCGAGCCCTGTGTGAGTG	4	+
chr1	27180883	27180901	AGGATTGAGTTGGGGCTCC	4	+
chr1	27181550	27181566	AGTGTCTGGGGACTCTG	3	+
chr1	27248292	27248342	CGCGGGACTAGAGTGCAGAGCTCCGGGACGTGGATCGGAGCCGGCGCGATG	14	+
chr1	27269146	27269181	AGCAGGATACTGAGGAAGATGAGGAGGAAGATGAGA	8	+
chr1	27269232	27269258	AATTACCGCTGGACCCAGACCCTGTCG	38	+
chr1	27269404	27269429	GACATGGTGGTGGACATCCAGCGGCG	6	+
chr1	27269498	27269516	TGGAGGAGAGCTCGTGGCT	5	+
chr1	27379144	27379162	GAGACTTGTCTCTGCTCCA	5	+
chr1	27587462	27587477	TTTTGTGGACCTGGGC	3	+
chr1	27614320	27614342	ATTCTGGAGTGCTGCTGAGGATG	4	+
chr1	27618733	27618782	ACACTCGGAGGTGCTGATTGACCTGACAGAGTACTGTGGCCAGCTGGTGG	12	+
chr1	27620568	27620593	AAACCCCTTCCGGACGGTGCAGCCCA	11	+
chr1	27627791	27627814	ACTTTCGCCTGGCCCGCTGCCTCT	5	+
chr1	27630145	27630161	TCCGCCTCCGCAGCACG	3	+
chr1	27631560	27631576	ACCTGGTCCGTGTGCTC	4	+
chr1	27631656	27631677	TTGTGCGGCTCTGGAACCCCCG	3	+
chr1	27632753	27632784	ACCCGTTGGAGGTGATGCTGCTCAACATGGGC	8	+
chr1	27633662	27633673	TTTCTGCCAGAG	3	+
chr1	27634607	27634629	CCTGGGCCCTGCAGTGTGGAGAG	6	+
chr1	27634639	27634666	CCTTACTGTCCTCTGGGGGCAGGAGCCG	3	+
chr1	27652657	27652678	TGTCATGGCTGAGTGTTCTGGG	8	+
chr1	27652796	27652820	CCAGAACACTGTGGGCTGTGACTTG	10	+
chr1	27653457	27653484	AATCCTGGTTGGACCCAGACTTCCTCCC	7	+
chr1	27655422	27655447	AAACTGGATCAGTCTCTCCAGCACCC	10	+
chr1	27659051	27659067	TGGGAGCTATTGCTGGT	5	+
chr1	27707066	27707085	TGCTCACAATTCCTTTCAGC	4	+
chr1	28159291	28159315	ACATCTGGATGTAGTCAAAGGAGAC	4	+
chr1	28165280	28165321	ACCACCAGTCTTGCTCTCGGGTCCATGCTGCACTTGTCTACC	13	+
chr1	28167544	28167561	TCACATTCGGTTGGAACC	6	+
chr1	28293236	28293259	TGGTACTGCTGCTCTGGGTCTGGC	3	+
chr1	28598231	28598243	AGGCACTGATGTC	4	+
chr1	28598267	28598288	CAGTGGTGATGGGCCTGCACCC	6	+
chr1	28598815	28598836	TTCTTACCTGGTAGGCTCCCAC	7	+
chr1	28599190	28599209	TGGCTGTGGCATCCTCCCTG	6	+
chr1	28600617	28600645	ATGAGGACTTCACTCGGAGAGGGGCTCAG	23	+
chr1	28601382	28601408	ACCCTGAGGGTGGGCAGCTGCTGGATG	14	+
chr1	28607464	28607481	TTCCTCACTGGAATGGAC	3	+
chr1	28608852	28608867	TGGGGATCTGGGTTCT	3	+
chr1	28696271	28696289	ACGGGCCAGGTAGGATTTC	3	+
chr1	28744687	28744708	ATTTGTCCGGCTGGGTGTGGTG	3	+
chr1	28793022	28793043	CCACTTCCTCTGGCGGCACGGC	7	+
chr1	28800156	28800181	TACCCACCTTGGAGTCTGCTGCTGCC	5	+
chr1	28800603	28800628	AGGACAGCAGTACGCTGGGTCGGACC	9	+
chr1	28802734	28802752	GAGAGCGACTCTGATTCAG	6	+
chr1	28818269	28818286	ACCTTGGACCAAACTGAC	3	+
chr1	28824684	28824710	CTGTCAGTCCCCACACTTCTAGCCAGA	11	+
chr1	28824723	28824750	TCTGGCTGGGTGTGGGGTGCTGCATAGG	7	+
chr1	28832566	28832596	ACAGATTCGCAGTGGTCGCTTCTTCTCCTTG	11	+
chr1	28835069	28835096	TTCCAACGTGGATACCCTGGGAGGTCAC	93	+
chr1	28835449	28835476	TTTGACAATCTTTGGCAGACTTGGAGCA	5	+
chr1	28858316	28858359	CTCACACAGGTCCCACAGCACAGAACCCGGCTTGGTGCTGACAC	11	+
chr1	28858423	28858468	CCCTGGTATCCATTCCGGAGGATGTTGTGCAGGCTGAGGCTGGGGG	15	+
chr1	28858737	28858760	GAGGGCTCGGAGATGGTCCCTGGG	9	+
chr1	28858831	28858862	ATGGCCGTGTCTTCCTCTGGGGCTCCTTCCGG	13	+
chr1	28861577	28861595	ATTGGACTGTTGGAGCCCA	5	+
chr1	28861811	28861837	TACACCTTGGGCTGCGGGGAACAGGGC	16	+
chr1	28862505	28862523	TACGGCTTCGGCCTCTCCA	7	+
chr1	28862846	28862863	TGGGCTTCTCTGGTGGCC	3	+
chr1	28863288	28863323	TATGGGCGGCTGGGCCTTGGAGAGGGTGCTGAGGAG	16	+
chr1	28863329	28863355	CATACCCACCCTCATCTCCAGGCTGCC	9	+
chr1	28863387	28863396	GTGGGGTATG	6	+
chr1	28864407	28864438	CCTGGAGCCCTGTGGAGATGATGGGCAAACAG	10	+
chr1	28865404	28865422	AAAATAGGATATAGTTTTG	5	+
chr1	28865550	28865570	ATGTGCCAGGCACTGCTGGGA	3	+
chr1	28870317	28870334	TGTGGGTTTTACTCCACG	4	+
chr1	28975154	28975181	ATTGCTCTGCGTGCGGAATCGACATCAA	58	+
chr1	28975200	28975245	TTTTTTGGTATTTGGGCAGCTGGTGATCGTTGGTCCCGGCGCCCTT	72	+
chr1	28975269	28975296	AAATATTACGCGTTTGGAGTAAGTGGTG	7	+
chr1	29019532	29019549	ATTCGTCTGGGTGGGATC	3	+
chr1	29023514	29023532	ATTTGATCTTCTGATCAGC	5	+
chr1	29040655	29040678	AAATGTGGTACTGATGCCTGTGAG	8	+
chr1	29041050	29041073	AATTGGTGGCCATGGAGTCCGGCC	6	+
chr1	29043162	29043177	TCTCTTGAGTGAGCTG	3	+
chr1	29063456	29063471	CGTCGCCGAGTCGGAG	4	+
chr1	29063498	29063514	TCCGCTGCGTCCGCCGA	6	+
chr1	29063595	29063618	AGTTCGCCGCCGTCGCCGCCCGTG	5	+
chr1	29063636	29063654	TCGGCCAGCAGCCTCTTGG	4	+
chr1	29068940	29068976	ATTCCTACTTACCCAGTTACTACAGTCCCTCCATTGG	11	+
chr1	29068985	29069022	ATTCTTTGGGTGAAGCTGCTTGGTCTACGGGGGGTGAC	14	+
chr1	29069032	29069055	CCCTACTTAACTTCTTATGGACAG	8	+
chr1	29069203	29069226	GGACAGTCTACTCAGAGCTCTGGA	6	+
chr1	29069265	29069284	TGGAGCCATGATTGATGGAC	9	+
chr1	29069312	29069333	ATAAGGCTCCTGGCATGAATAC	10	+
chr1	29069840	29069908	CACCTCGGAACCGTGGCAGTGGGTTCGGTCATAATGGGGTGGATGGTAATGGAGTAGGACAGTCTCAGG	133	+
chr1	29070153	29070196	ACTTTTCAGTGTCAACGGCAGTGGACACTTCTGTGGCGTGGCAG	17	+
chr1	29344742	29344767	TTTATGTCTTCAGCTTCGGCAGGACA	16	+
chr1	29344822	29344866	ACACCATCCAGTCTGAACTGGGAGACTACGACCCAGAACTCCATG	15	+
chr1	29359623	29359642	ATCATCCTAGGTGTCTGCTC	11	+
chr1	29359731	29359752	TTTTTCATCAAGATTCGGCCTG	4	+
chr1	29362360	29362381	TCGGATTCAAACTTCCCAGTTA	7	+
chr1	29365770	29365790	ACATCTACAGACACCATTCCC	3	+
chr1	29365826	29365853	ATACAGTGGCCGGACTCAAGCTCAGACC	8	+
chr1	29379644	29379668	TCCTCGGCCCACTTCTGCACCTGCC	33	+
chr1	29443552	29443567	ACTTTTCACTCTATAG	3	+
chr1	29443699	29443717	AGGACTCTTGTCAGCTGTG	4	+
chr1	29444283	29444303	ACTTCTGTCTGATCCTGGGCC	6	+
chr1	29444380	29444407	AACCTGCCTGAGGACACCCTTCTAGAGC	6	+
chr1	29444531	29444555	TGGTGGGTTTGGGGCTTAGTTTTCC	11	+
chr1	29445026	29445045	ACAGTGGGTATCGGGCAGCA	4	+
chr1	29445282	29445304	ATAGGCTGTGGGCAGAGGGTCTG	8	+
chr1	29445520	29445536	AATATTCCGTGTGATCT	3	+
chr1	29445996	29446017	ATGAGGACTCTGGCACCCACCC	4	+
chr1	29446129	29446151	ATCAGTGTGTGTTGGGGGGATGC	10	+
chr1	29446475	29446493	AAGTGGTTGTAGTGTTTAG	5	+
chr1	29586014	29586030	AACGCGTCGTTCCAGTG	3	+
chr1	29606084	29606109	CACCACCTACCTGTTCTCCGTGCGGG	5	+
chr1	29618493	29618509	CGGCTGGGCCTGTCCTT	3	+
chr1	29638160	29638193	ATGCTCACGGTACTGGCCGGAGGACTCAGACACC	14	+
chr1	29639110	29639132	CGTGGCCAGAGCATGGCGTCCCC	5	+
chr1	29639137	29639164	ATGCCACGGGGCTGCTGGCTTTCATCCG	15	+
chr1	29641913	29641944	TCGTCCTGGATGTGATGCTGGACATGGCAGAG	13	+
chr1	29641976	29641997	TGAAGACTCTCTGCTCCCGGCG	5	+
chr1	29647222	29647239	TCGTGACCCTGCACCCGC	4	+
chr1	29650167	29650203	CGGCACTTCCAGTTCCTGCGCTGGTCTGCATACCGGG	7	+
chr1	29652285	29652308	AGCACTGGAGTGGATGCTGGGCTA	11	+
chr1	29652476	29652490	CGGCTGGCTCTGGGG	3	+
chr1	29652604	29652631	TAGAGGATGTACTGGGACTTGGCATTTA	6	+
chr1	29831525	29831544	ATATCTTGGTCAGTTCAGGC	6	+
chr1	31263783	31263798	CTACTGTCTGACGATC	52	+
chr1	31819841	31819859	TGTCTGGGCAAGACCCCCA	11	+
chr1	31837514	31837531	AGGGGGGAACATGGTGAG	3	+
chr1	32177675	32177693	GGGTTACCTGTGACAGGAC	20	+
chr1	32279653	32279674	CTTTCTTCAGGTTCTTAGTGCC	3	+
chr1	32479475	32479503	CTGGGTCGCTCGGGTCGGCTTCGGTCGCT	7	+
chr1	32498838	32498874	TGGATCTGCATGTCTTCATTGAAGTCTTTGGACCCCC	7	+
chr1	32503452	32503476	CCACCTCGGGGGGCTTTGGTACGTG	7	+
chr1	32503542	32503560	ACTGTGAGGGGTGCTCCAG	4	+
chr1	32508294	32508311	TCCTGTTGCTTTACCCAC	4	+
chr1	32538550	32538566	ACTGGGCTGCGGCGGTT	6	+
chr1	32573781	32573800	TCGGGGCCTGGGATTTGGCG	5	+
chr1	32623022	32623043	AAATTCCGGAAACTGCTCTCCA	24	+
chr1	32623908	32623935	AGTGGTGGATCGGTTCGTGGAGTTTCTG	35	+
chr1	32625101	32625118	TTAATTCAGACTTTGAGG	3	+
chr1	32626256	32626287	TTTGCCGAGATTACGTCTTGAACTGTTCCATC	6	+
chr1	32627569	32627602	ACTGACGATGACACGGAATGCAGTCTGGGCCCTG	12	+
chr1	32627981	32628025	TACTGTCTCGCCTACTCTTCAGCAGCGACTCGGACTTGCTGGCAG	21	+
chr1	32631726	32631744	CCTACCTTGCCTTCTCCAC	3	+
chr1	32631799	32631823	AATATTACTGCTGGCAACAGGGCTC	10	+
chr1	32635484	32635503	TACCTGGTCTCACTGGGCTG	4	+
chr1	32636495	32636520	ATATCTGCCTCCAGGGAGGGGAGGGG	10	+
chr1	32636677	32636694	AACCATCTGAGGCTCACC	9	+
chr1	32636890	32636909	TTCTTCCCGGTCCTCTGCCC	5	+
chr1	32637145	32637177	TGCCTGGGACTAGAGGCTGGGGAGGCTACCATG	23	+
chr1	32637228	32637251	TGGGGGATCCTCCTCACTCTCCTG	4	+
chr1	32637817	32637842	TGGATTCTGGACCACCACCTGGGACC	12	+
chr1	32637938	32637961	TCTGCTACTCTGTCCTTACTGCTG	9	+
chr1	32638042	32638064	ATCACCCATGGCTGCCTCTCCTA	5	+
chr1	32638240	32638258	TGGCTTGCCTGTGCCTCTG	3	+
chr1	32638450	32638468	ACATCTCCTTCTGGCTCAG	3	+
chr1	32638726	32638742	TTTTCACTTGGCCTGCT	4	+
chr1	32638959	32638985	TTTGGCTTCAGCTCCGGGTCCTGTACC	14	+
chr1	32639652	32639674	CTGACCCTGGTGACTGCCTGGCC	4	+
chr1	32640948	32640973	TCGTACCTGAACCCTGTTGCTGAATG	8	+
chr1	32641000	32641021	TATACGCCATGGCCTGGGGGGC	5	+
chr1	32641730	32641752	AGACTCTGGAGTTGGGTGTCGGC	7	+
chr1	32645912	32645940	AAGGATCTTCTCCTGACCCAGCATCGCTC	8	+
chr1	32646885	32646905	TCTCTGAGGAGCTGAGCCGCC	4	+
chr1	32646963	32646990	AGGATGGGGCACAGGGTGAGCCGGCTGA	11	+
chr1	32650158	32650179	AATACTCTGAGTACCCCAGAGG	6	+
chr1	32650182	32650199	AAGCTGGCTGCTCTGTGC	15	+
chr1	32658279	32658302	TCCCAGAGGATGTGTGAGCTGATG	9	+
chr1	32660606	32660648	GGGTACAGGACCTGAGTGCTGGTGGCCAGGGCTCCCTCACTGA	11	+
chr1	32660808	32660829	TTGGGTCATGCTGGGAAGGGAG	6	+
chr1	32660904	32660927	ACCTGGCTGGCATCTGGCACTTGC	14	+
chr1	32661002	32661043	AAGTGTACAGTGGGCTTGCATTGGGGATGGGGGTGTGTACAG	26	+
chr1	32661047	32661064	AAGTCAGTGGCTTGTCTG	4	+
chr1	32661066	32661093	GAGCTGAAGAGTCTTGAGAGGGGCTGTC	15	+
chr1	32661183	32661204	AGCTCAAGACAAGTAATACACC	3	+
chr1	32661266	32661285	CTGCTCTGGAGGCTCCTTTG	4	+
chr1	32661342	32661359	CTGGGGATTTCCTGCCTG	3	+
chr1	32661433	32661467	TGCCCTTTGGTAGTGCCAGGACCAGGCCAATGATG	10	+
chr1	32661654	32661671	ATGCTGTAGCAGTGGTGC	3	+
chr1	32661783	32661802	AAAGGAAAGGGCTTCTGATG	3	+
chr1	32661983	32662001	ATTTCCTGGCACCTCCCTG	6	+
chr1	32662532	32662548	TTGCCTGCTATTCTCTG	7	+
chr1	32662901	32662935	ATGCCTGTGGAGGGACTGGAGCTGCTGGATCCCAG	16	+
chr1	32663115	32663138	ATCACTACAGCTGCTCTGCTTCTG	4	+
chr1	32663450	32663484	TTATCGGACCATGGGCTGAGCTCAGGCACTTTCTG	25	+
chr1	32673204	32673228	ACCTTTGGAGGGACCTGCCTGCTGC	10	+
chr1	32674217	32674240	TGTGGCTAAGGAGTTACCTGGGGG	3	+
chr1	32689639	32689665	TCAATGTATGGTACTCTGTGAATGGTG	6	+
chr1	32689681	32689708	ACATGGGCCATACCGGAGCTGTGTGGTG	12	+
chr1	32690029	32690045	TCACTGGCTCAGCTGAC	5	+
chr1	32691799	32691860	ATTCGGCTGTCCGGACCTGCGGTTTTGACTTTGGGGGCAACATCATCATGTTCTCCACGGAC	21	+
chr1	32692061	32692078	TTTGGGGACCCCTGGGGG	4	+
chr1	32694155	32694192	AGTTATCCAGGGACATGACCATGTTTGTGACCGCGTCC	8	+
chr1	32694361	32694382	ACTTTCCGGACAGAACGTCCTG	7	+
chr1	32782325	32782345	ATTCTTGCGCTCCATCCGTCC	7	+
chr1	32790083	32790103	ACGTTGGTGAGGACTGTCCAG	5	+
chr1	32792584	32792608	AATTGGGCTGGGGGCCTGCACCATG	16	+
chr1	32796235	32796271	CTCAGACTCCCTATCTGGGGATCGGTTAGGTTGCTTC	9	+
chr1	32796366	32796386	AAGGACACGCCAAGTGTGTGG	12	+
chr1	32796476	32796491	ACAGCTGTGGCCCTGG	3	+
chr1	32798645	32798672	AATGGACCTCTCCAGCTCTGGCTTCCTG	11	+
chr1	32951224	32951247	TCTGAGGGCTTTGCTGGCCACTCC	7	+
chr1	32953053	32953075	TGCAGAGGTTGGATACCAGCCTG	5	+
chr1	33058827	33058850	ATGTCGGCTGCTAGCTTCCTTCAG	11	+
chr1	33058960	33058978	ATGGTGTAGAACGTTCCTC	6	+
chr1	33059289	33059310	ATGGACTCTACTCCTGTTGGCT	6	+
chr1	33134400	33134424	GGCTTTCTTGGAACCCAAATCTCAG	6	+
chr1	33134670	33134690	TTTCCTGGCATCTACTCCATG	8	+
chr1	33145301	33145321	TCCTAGATATGTCTTTACTTG	6	+
chr1	33145470	33145489	ATAGGGGGGCTTGATTCAAC	3	+
chr1	33146755	33146778	ACTGAGTAGATCATTCTGACCCAG	9	+
chr1	33233419	33233455	AAGTGTAGGGCCTGGCCAGGGGCCAGGGTCTGCAGTG	6	+
chr1	33233681	33233698	AGGGTGGCTGGGACCATG	5	+
chr1	33235342	33235369	CGGAGCACTGTGCTGGGACTCCCGCAGC	13	+
chr1	33235848	33235865	ACATGCTGTGCTGCCGCC	6	+
chr1	33235917	33235937	CTGCAGCCTGCACTCGGCCAG	3	+
chr1	33236233	33236250	TCTGGCCGGAGTGTGTCC	3	+
chr1	33237352	33237371	AAGGAACCGGTGGGCTGTAG	4	+
chr1	33237987	33238005	TGGAGGTGTCCTGCAGCTG	3	+
chr1	33291726	33291744	AACAGTCTTCTGGTACCTC	6	+
chr1	33292005	33292037	ACAGCCTGGGACCAGTAGCTGAGACTCCTGACC	9	+
chr1	33292067	33292085	AGTGGTCATGGACCAGCTC	8	+
chr1	33318736	33318765	AAATGGCAGCATCCTTCGGACCTCACCACG	10	+
chr1	33322175	33322195	TTATAAGTAGGATGGAGCAGG	6	+
chr1	33323405	33323423	ACGTGGGGAACGCTTGGTC	5	+
chr1	33323808	33323826	ACTCGTGCCCTCCTGGTAC	3	+
chr1	33323970	33323989	ATCTGTTGGACTGGGGGAGG	7	+
chr1	33944815	33944837	TGAAGGACTCACCGTAGATGCAG	7	+
chr1	33944862	33944882	AGCTGAAGTGAGGTGTCTGGG	3	+
chr1	33958917	33958932	TGCTCTGGGCTTCCTG	4	+
chr1	33959036	33959069	TGGACTCGCTGATGAGGGCTCGGGCTGCAGTCAG	17	+
chr1	33961299	33961320	ATCCTGACTGTCCTTGTATTTG	5	+
chr1	33962080	33962100	TATAGGTGGGTTGAGATTGGG	5	+
chr1	33962573	33962594	TTGACCAAGGACTTCGGTTTCC	7	+
chr1	33962656	33962681	AACCTGCTTGGTTCATGGGCTGGGGA	6	+
chr1	33966464	33966486	AATCTCGAGTCACTGGGGCTCAG	9	+
chr1	33966614	33966639	ATTTATAGGCACTGGGGACCAGCAGG	15	+
chr1	33966735	33966758	AGGGCTTGTTCATGACCACGTATG	7	+
chr1	33966874	33966895	TTGGTGTGTCCTGGAGAAGCAC	8	+
chr1	33966904	33966922	TCTCCAGGGACCTTTCTCG	4	+
chr1	34314015	34314035	AGTCTCCCACTGATTCTCCTG	3	+
chr1	35578907	35578931	AGAGTCATTTGCAACCCACGGAACT	7	+
chr1	35579488	35579518	AGGAGATGACTGGGACCCACTTACATAGGAC	10	+
chr1	35579521	35579531	TCAAAACTTAT	3	+
chr1	35580566	35580586	AAACTTCGTCAGTCTCGGCTG	4	+
chr1	35836136	35836161	ATTCTGCTCCACACTGTGCCTCACTG	5	+
chr1	35847271	35847293	ACAGTGGGTCGGGACAATGCCAC	10	+
chr1	35853158	35853184	AGGAGACTGTTCGGTTCTCAGGTGCTG	6	+
chr1	35854543	35854564	AAACGCTGGGGAAATCACTGTA	4	+
chr1	35864615	35864638	AACAGGACCTGGAAGCAGATTTTC	3	+
chr1	35865108	35865129	ACAGGGAATCCAGGCACGTTCC	4	+
chr1	35866139	35866161	AAGTTCACATGGCTGTTTTTCAC	4	+
chr1	35870638	35870659	TATAGTGGCTGTGGAGCCCAGG	7	+
chr1	35870990	35871015	ATCTAGCCCACGTTCTGACCCCTTAG	21	+
chr1	35873730	35873749	TATCTTATACTTGTGCCTTG	4	+
chr1	35881073	35881090	TGTTCTCTCGCATTGAGG	3	+
chr1	35881228	35881248	ATGAGACGGACCAGGACTCTG	8	+
chr1	35884083	35884100	ATGAGGTTCCAGTGGGGG	4	+
chr1	35885646	35885682	ACTTTGGCTGCAATAGGCTACTTTGGCAAGCCCTCCG	7	+
chr1	35885945	35885963	CGGTGGGTCTGGATGTGGG	3	+
chr1	35886076	35886090	CCCCTTCTCTGGGTG	4	+
chr1	36025988	36026006	CTGTCGGCTTCACCTTCCC	5	+
chr1	36026453	36026478	ATGCCAGCAAGTTTGAGCTCTGCCAG	6	+
chr1	36028036	36028054	TGCGGATCCTGGGTGCCTG	5	+
chr1	36028108	36028131	TCCTCGTCCGCTATGCCAAGACCC	4	+
chr1	36028958	36028979	TGGAGATTGGCCTGCAGACCTG	6	+
chr1	36307046	36307070	TACCGTGGAGGGGTATCTGAGGGAC	5	+
chr1	36316617	36316641	AGGGCAAGGTATCATCTGGTGGATA	8	+
chr1	36321313	36321334	TGAGGGGCTGGCTGCTTGGCTG	11	+
chr1	36321467	36321489	AACTCTTGGTGACTGGCTGGCTG	9	+
chr1	36321511	36321532	ACTTGAGTGCCTCGGGCTTGCT	8	+
chr1	36349019	36349026	TGGGATGG	5	+
chr1	36354077	36354102	CCGGCCTGGCATTGGCACTGTGGGGA	7	+
chr1	36359277	36359304	ACACCCCTGTGGGCCGCTCCTTCTTCTC	4	+
chr1	36359336	36359357	GGTGGGCGCGAGGTCTGGTTCG	6	+
chr1	36359359	36359381	CTTTCACCAGTCTGTGCGCCCTG	13	+
chr1	36359673	36359696	ATTGAGTTCATGTGTGAGGTGCTG	3	+
chr1	36359973	36359997	ATGTTACCCGTCGCCCTGCTAGCCA	14	+
chr1	36367613	36367638	ACATGACGGAGGTGACAGGGCGAGTG	6	+
chr1	36379522	36379547	ACCTCAGACTCTGTCCAACCTCTGCC	4	+
chr1	36380989	36381000	CTACTGTGCGGG	5	+
chr1	36381115	36381134	ATGGGGTGCCTGAAGGCCAG	3	+
chr1	36383245	36383264	AAGGACTACCAGCCTGGGAT	9	+
chr1	36384723	36384746	AGATCCTGACGTACCAGCTGTGCC	8	+
chr1	36384766	36384783	ACGCTCTGTCTCTATCCC	7	+
chr1	36385167	36385185	CAGGTTCACCAGGATACTC	6	+
chr1	36385446	36385465	ATCTGGCCCTGACCCCACTG	3	+
chr1	36386777	36386799	TGTGTCCTGTGGACAGGCTGGGG	8	+
chr1	36386859	36386884	AGGGCATGTGGGTGGGTGGCATGGAC	12	+
chr1	36386913	36386960	ACATGGGGTTTGGCTGTCTTGCAGGACTGGAGAAGGTGGTGGTTCTAG	28	+
chr1	36387072	36387098	TTTCCTCTTTGAGGAGCCTGGGCTTGG	11	+
chr1	36387196	36387232	AGTTAGAACTACCATTTCCTCCCCTTAGCTGCCCTTG	8	+
chr1	36387264	36387286	ATCCCAGGTTCTGTTCTGGTTGG	5	+
chr1	36387580	36387606	AGTTCTCCTGGGACAGTGGGCTCTGCA	6	+
chr1	36387626	36387646	TTTTGGGGCTAGGATCAGGGC	7	+
chr1	36387991	36388016	TTGGCAGCAAGCTTTGGCTCATGTGG	7	+
chr1	36388279	36388310	TGTTAGCTGGCAGGGTCAGGCTTAGCTCCTTG	8	+
chr1	36388733	36388753	CCTGGGGCTACTGTTGCTGGG	9	+
chr1	36388968	36388996	TCTGTAAGGCTGGTGGGACAGTTTTGGAC	18	+
chr1	36389135	36389161	TCCAGGATGGTAGCTGGAATACCTTCC	6	+
chr1	36389223	36389248	CAGATTGGGAAGGAGGTATTTTCTGG	6	+
chr1	36389269	36389291	AATAGGACTTGCCTTCTCCCTGG	36	+
chr1	36389350	36389369	TCTGGCTGCTGTTTGGGCAT	6	+
chr1	36389495	36389518	AATGCACTGAGTCCCTTGGTGTAG	6	+
chr1	36389601	36389624	TGGTGGGCATGTGTGACTACTCTG	10	+
chr1	36389685	36389718	TCTCTGGATCCCCACAGCTGTGTACTTGTTTGCA	8	+
chr1	36390822	36390843	TCTACTCCCCATCTTTTGGGGA	3	+
chr1	36391216	36391242	AGTATGGGCTGGGTGGGCAGTGGATCA	9	+
chr1	36391399	36391416	ATTCTGGCATTCTTCCTG	10	+
chr1	36391581	36391597	TCTGGCAGACTCCCTTG	3	+
chr1	36391834	36391852	AGGATTTGCCTGTGGTTGC	6	+
chr1	36391859	36391896	AGTTAAAAAGACTGGGAGCCTGCATTGTTTGGTCCTGG	9	+
chr1	36391919	36391945	CTTGTCCTGGCACCTCTGGGCATTCCT	9	+
chr1	36391999	36392016	CTGGAGCACATTCTGGAC	4	+
chr1	36392503	36392526	CATCTTCACCACCATCCTCTTGGC	4	+
chr1	36392583	36392599	TTGAGGGACCTTTCTAG	4	+
chr1	36393586	36393607	ATTGTACTCAGTTGCTCTCCTC	4	+
chr1	36393725	36393746	ACTGGGCAGGGACATGACACTT	6	+
chr1	36394697	36394722	ATACCCAATGACCCTGCTCTGTACCC	8	+
chr1	36396930	36396947	AGTGCCCGTCGCGTCGCG	3	+
chr1	36479298	36479318	TGGCTCATGTAACTGGACGCG	5	+
chr1	36505474	36505491	CTTGGCCTCCATGGTCCG	4	+
chr1	36505552	36505576	TCGGGATGGTGTTTCAGAGGGGCAG	3	+
chr1	36509120	36509133	TTTTACCTCTGTAG	5	+
chr1	36524218	36524242	TGAGCCCATGTCCTCTGACAGGCAT	4	+
chr1	36528833	36528852	GGGGAGGTGGGGCTTTCCTG	5	+
chr1	36559150	36559195	AACAGCGAGCAAGGGACTGGTGCCTCGCTGGTGCTGGGTCTCTGGT	21	+
chr1	36636666	36636686	TCCCCCGGACACCCCTCCTGC	4	+
chr1	36638175	36638196	CAACGCCGTGCAGCCCTGGAGG	13	+
chr1	36640573	36640596	AAGTCCTCTGCCACGCTCTGGAAC	9	+
chr1	36641822	36641838	ATGGGAGAGCAGCATCG	4	+
chr1	36641850	36641871	ATGACGCCCACTCTCTCCTTCC	6	+
chr1	36641874	36641900	GCTCGGAGTCGCAGCGCGGTCACACTG	6	+
chr1	36642006	36642029	CATCCCTCTGCAGCCGTGCCGGTG	5	+
chr1	36642386	36642413	AGTCGCTGCCCGCCTCCCCACGTGCCCG	7	+
chr1	36644107	36644124	CCACTCGGCTCTTGGCTG	4	+
chr1	36646033	36646055	CCAGATCTGCCCCTCAGTGCATT	7	+
chr1	36646153	36646174	ATTTGCCTTGATTTGGTGGGGT	4	+
chr1	36646304	36646347	AGGGGGATCCCAGGTCTGGGGATGGGGGACACCTTGGGCCACAG	15	+
chr1	36690075	36690090	AGCTGCAGCTGCGATC	3	+
chr1	36690754	36690778	TCTTTGACTTTACAAATCTTAGGGG	3	+
chr1	36725017	36725030	TGGTGCTGCGGGTG	4	+
chr1	36748263	36748286	AAGCCGATCTCTCTCTCGTTCAAG	7	+
chr1	36752274	36752313	AGTCGTCTTCTGACCGGTCAAGGCGCTCCTCATCCTCCCG	9	+
chr1	36752524	36752552	TTCTGCATCACGGGCCTCAGCAGTTTCTG	19	+
chr1	36752671	36752695	ATCCCAGATGGGCTCAACTCTGCCG	7	+
chr1	36752703	36752734	CCGGGTATCAGTCTGGGACACACCAAGGTCAG	10	+
chr1	36752735	36752763	TTCGACCATGGTTCTGGGTCCCTGAGTCC	14	+
chr1	36752798	36752819	TCCACTGGCTCCACATATGGCT	5	+
chr1	36754745	36754773	AGGGAGCTTCTCTGACACAGGCTTGGGTG	11	+
chr1	36755178	36755196	AATTTCCGAGTGACTGCTT	25	+
chr1	36756975	36756996	ACCCAGTGGCTTATTGGCTCAG	14	+
chr1	36762288	36762306	AGTGGATTCCCGAGACTCC	6	+
chr1	36766596	36766613	AGCACCACGGGCTTTGAC	9	+
chr1	36769458	36769486	CCTTTCCTCGGGGTCGGGGCCGGTTCATG	26	+
chr1	36769665	36769689	AAGATGGCTGGTGAGGAGCTTAACA	6	+
chr1	36769762	36769788	AGGCATCCCTGGCGCTGTCTCCCACTG	6	+
chr1	36769875	36769898	TTTGTTGGTGTGTGGGGTGGGGGC	11	+
chr1	36770335	36770359	ATTTCTTCTGGGCTGGACTTCCCCG	16	+
chr1	36770417	36770435	ACGGGGTGGAAACTGGAGG	3	+
chr1	36770572	36770593	ATGGCTGGGTGGTTCAGGGGTT	12	+
chr1	38174066	38174091	TAATGGGCACTTCTGGGACCCTGAAG	4	+
chr1	38174838	38174859	ATAAGGGAACTGTAGGGCCCAG	5	+
chr1	38174971	38174992	TTCATGGGAACAGGGGTGGGTG	3	+
chr1	38259558	38259570	TCTTTCGCGGGTC	6	+
chr1	38259886	38259930	CTCTGTTCCTGGTGCTGCTCTTCGCCTTCGGCACCCTCATGGGTC	12	+
chr1	38260156	38260178	TCTACTCGGACCTGCACGCCTTC	11	+
chr1	38261429	38261451	TACCCACCTGGCATGGCTGATGA	6	+
chr1	38261469	38261502	ATGACCTGGTGCCCGCCATTCTGGACACCGCCCA	16	+
chr1	38265886	38265906	AATGGGCGTGAGGTGCTGATG	8	+
chr1	38265958	38265980	CCACTCACTCGTTCCCAGGTCAG	6	+
chr1	38266065	38266084	AGGTGCTCTGTGGTGATGGG	6	+
chr1	38266168	38266178	TTGAACTCTGC	4	+
chr1	38266220	38266239	TGGAAGGGTGTCAGGGTCTG	6	+
chr1	38266535	38266554	TTCTGGTGTGGCCTTGTAGC	6	+
chr1	38266671	38266692	TATTTAGCTCTAGGGAGAGGAC	18	+
chr1	38266871	38266901	ATACAGGAGCTGGGCTGGCTATGGCTTTACC	10	+
chr1	38267874	38267895	AATGGGCTGAGTGCCTTGGCTC	12	+
chr1	38271468	38271491	ACGGGCTCTAACTCTGGACTTTCC	4	+
chr1	38271809	38271828	TCAGTCACTTAATGGCTGTG	3	+
chr1	38274853	38274871	TACTTGGCTCTCAGCCTGG	4	+
chr1	38482042	38482061	AAAACATCTGGGCCTGCTGG	7	+
chr1	38483408	38483429	AATTCTACTACAAAATGACTCG	4	+
chr1	38488624	38488648	AGTGTCTGTTACTCTGACAGTGTTG	3	+
chr1	39351355	39351378	AGTAATAACTACCTTTCCGGGTTG	3	+
chr1	39469057	39469076	ATTATGCGACGGTATGGGAC	5	+
chr1	39469727	39469749	AAGCTTTGTCACATATCTGGGTA	5	+
chr1	39470144	39470158	CTGGCTGTGAATTTG	3	+
chr1	39470271	39470293	ATACAGGGACTGTTTCCAGGCAC	7	+
chr1	39470413	39470443	TTGACACATGGACTCTGCCTGGGCATGTTAG	17	+
chr1	39470572	39470591	CATCAGGGTTGGCTTGGGAG	3	+
chr1	39470678	39470701	ATTAAAAAATATAATTTGGGCTGG	5	+
chr1	39471607	39471623	ACTTATGTGAGAGCTGC	3	+
chr1	39595091	39595112	ATTAGGCAAACTGGCTTCTCTG	4	+
chr1	39620074	39620095	ATATATGTGGGATGAATGATTG	3	+
chr1	39720015	39720033	CAGATTGCCCTGGACTTCC	3	+
chr1	39747931	39747957	AAACTACTCCTGTGGACCCAGAAGGTG	4	+
chr1	39748002	39748023	CTGGAGTGATGGGAAGATGTTC	4	+
chr1	39763395	39763418	AAGACCTGCTCCAGGACTCCATGG	11	+
chr1	39765998	39766017	TTCTGTCAAGGCTGTCTGTG	5	+
chr1	39768077	39768101	TGGGACTGTGCTTTTGTGTGTCTCG	3	+
chr1	39768686	39768709	ATGGTGCCGTCAGTCTGCTTCCTC	4	+
chr1	39775340	39775356	ACCTTGTACAGACCTGG	4	+
chr1	39776013	39776033	TTCTCAGTGGCTGATCGCTTG	4	+
chr1	39776609	39776645	AGCCAGCTCTAGGACTGACAGAGATGCCTGGCAGGAC	10	+
chr1	39781298	39781325	AGAACTGAATCTGCTGGTGGAGAAGATG	7	+
chr1	39782973	39782989	ATGAGTCGTCTGACACC	4	+
chr1	39784262	39784284	TTTCGGAGCAGCTCAGCCAGCAG	3	+
chr1	39785389	39785409	ATTTTCCCAGCAGTACTCTAC	3	+
chr1	39788346	39788365	CGCCGTCGCATGCTTTCCTC	4	+
chr1	39788594	39788617	AGGACTCGCTACACGGCATTGGTG	5	+
chr1	39788643	39788678	ACATCAGTGATGCACTCCGGCGTCTGGAGGAGGAGG	10	+
chr1	39789911	39789934	AACTTTTGGGCTGGGTGTCTACCC	8	+
chr1	39797805	39797823	ATGGGGTTGCTGTGGCCTG	9	+
chr1	39799539	39799557	ACTCTTGGCTTGGTGGACG	4	+
chr1	39801436	39801454	ATGCTTTAACACTCTTCAG	3	+
chr1	39815258	39815285	CAGGATCTCTCTGCTTTGCAGAAGAACC	14	+
chr1	39818712	39818748	AAGAAGATCGATGCTCTCCTGGATTGGGTAACTTCAG	22	+
chr1	39818753	39818771	ATCATCTGGTGGACAGCTG	5	+
chr1	39818822	39818846	AGGAGCCTTGGACACCACTGATGGT	10	+
chr1	39824493	39824516	ATACTGTTGCCTCTGACCCTGGAG	27	+
chr1	39826620	39826642	CAGGTGTCATCACTCTCATCAGG	3	+
chr1	39827090	39827106	TGACCCGATTCATGGAG	4	+
chr1	39827283	39827303	AAGTCGGATGCTGGCCTCTGG	11	+
chr1	39833854	39833930	ACCTAGATACTCTTGAGCACCTGGTCACTGAACTGAGCTCTTGTGGCTTTGCGCTGGACTTGTGCCAGCATCAGGAC	33	+
chr1	39835740	39835767	AATTCCGGAAGCTGGTCAGGACCTTCCA	8	+
chr1	39838153	39838182	TCTACTAGATGACTGGGCAAGTAAGGGAAC	8	+
chr1	39845968	39845992	AAGCCCTGGCTGGATTACTGGTGAC	11	+
chr1	39847668	39847701	AAGGCAGCTAGAGGAATCTGCAAGTCATCTGGCC	10	+
chr1	39847718	39847739	AATCCCAGCTCCGGCCGTGGCT	5	+
chr1	39851178	39851204	ACAGGCCCTGGAGATGTCTCTCTGTCC	12	+
chr1	39851239	39851258	ATCAGAAATGGGTTGAGCTG	8	+
chr1	39851322	39851344	CAGGAACTGCTCCAGGACTTATC	8	+
chr1	39851349	39851373	AAGGTGAGGGCAGTTGGACAACGGC	4	+
chr1	39853293	39853315	TCTGAGTTGCGAGTCACTCTGGA	7	+
chr1	39853444	39853463	AGGATGGAATCCGGGATGAG	6	+
chr1	39853624	39853648	ATGCTCTGGGTTCTCAAGCCTGTAG	4	+
chr1	39853882	39853900	AGTTTCACTGCCGGGTCCG	5	+
chr1	39854083	39854106	AGGGGACTCTGGATTTGTTAGGTC	11	+
chr1	39875329	39875346	AATGAAGGACTTCCTGTG	5	+
chr1	39875473	39875485	AATTCTTAGGAGC	3	+
chr1	39875549	39875576	ATTTGCTGCTCCCAACTCTGCTTCGGTG	9	+
chr1	39875825	39875836	GTGGTTTGGGGT	3	+
chr1	39876468	39876489	AAGTTCTGGTCATTTGGACCAC	10	+
chr1	39876569	39876603	ACTTAAGTGGAGACTGCCAGGACTTTAGATTTCAG	23	+
chr1	39876796	39876821	ATGCCACCTCTCTCCCCTTGCCTGAG	10	+
chr1	39876921	39876949	TATGATGGAGGCTGAGGGAGAGTGGGAGG	12	+
chr1	39877058	39877103	ATGGATCCGATTGCTTAGCTGCTGTCTTGAGGACTTTTGGCCACCT	13	+
chr1	39877204	39877233	ACAGGTGAGGATATTCTCGGTGAGGTGGCA	8	+
chr1	39877267	39877315	TCAGATTCAGCATGTACTGTGGGTACTATTGATGCAGAACAGCTCTCTG	14	+
chr1	39877408	39877441	TCTTCTGAAGGGCTGGCTGCATCCCAGGATGCAG	16	+
chr1	39877569	39877593	TTCTTCTCAGGTGCCTAATGCTGTG	13	+
chr1	39877663	39877684	CCTTTTAGCCCCAGGACTGCAG	4	+
chr1	39877785	39877812	ATCAGGCTTCATTGCTTCTGAGCTGGCC	11	+
chr1	39877856	39877876	AGGGGAATGGTGAGGAGTGCA	5	+
chr1	39878078	39878099	TTTGTGATGAGGATGGTGAGGC	7	+
chr1	39878158	39878191	AGAAACTTCCCAGAGCAGGTCTTCCAGGATCTCC	6	+
chr1	39878211	39878251	AGAGATTCTGAGTCTGCACCTGCTGGTTGAAGAACTGAGAC	20	+
chr1	39878434	39878460	AGACCTTCCCGGACTGCTGCAGTACCC	23	+
chr1	39878653	39878669	AGGGCTACTGTCCCAGC	3	+
chr1	39879492	39879517	TGCAGCTGTGGTGGCCACCCTGGAGG	6	+
chr1	39880110	39880134	AGTGCCTCTGGCTGCAACCGCTGGA	9	+
chr1	39888084	39888113	ATTGCAGCAGGTGAATGGACTTGGCCAGGG	22	+
chr1	39888132	39888152	AAAAGACTGTGATGTACAGGG	5	+
chr1	39888460	39888485	ATGCCTTGGAGCCATTGCTCAGCTGG	17	+
chr1	39889801	39889826	AATCACTGGACAGCTGGAGAGTCTTG	12	+
chr1	39889829	39889848	AGTAGATGGACTGAACTACT	5	+
chr1	39893234	39893256	AACCTGTTGGCACTCAGACTGCC	8	+
chr1	39893687	39893713	ATTGGGCAGTCCCTCTCCTCCCTGACA	10	+
chr1	39893829	39893903	ATGCTAGGCTGTTTGGGGAGGATGAGGTGGAGGTGCTCAACTGGCTGGCTGAGGTTGAGGACAAGCTCAGTTCAG	90	+
chr1	39893931	39893952	TCCTGCACAGGCAGCATGCTGA	6	+
chr1	39894964	39894985	TAAAAATGGTCAGGCTCTTCTA	11	+
chr1	39895540	39895578	AAGACTCGTTACGCAGACATCACAGTTACTAGCTCCAAG	10	+
chr1	39895664	39895693	TGGAGGAGGAGCTGGCAACCAGTGGAGGAC	13	+
chr1	39896384	39896451	AGGAGGTCATGGAGCACAGGCTGGTGTTGGACACAGTGAATGAGGTGAGCCGTGCTCTCTTAGAGCTG	35	+
chr1	39896469	39896511	AGAAGGGCTGGATAAACTTGTGTCCGATGCTAACGAGCAGTAC	14	+
chr1	39898258	39898288	AAACTGATGGCTCTGGGTCCAATTCGCCTGG	58	+
chr1	39898289	39898315	AACAGGACCAGACCACAGCTCAGCTTC	41	+
chr1	39898789	39898810	TTTGGCACATGTGGGGAGGAGC	7	+
chr1	39900123	39900144	TTAGCCTACTCAATTCAGAGCG	8	+
chr1	39900198	39900237	ATGAAGAGCTCAGCCCCTGGATTGAGGAAACTCGGGCACT	40	+
chr1	39900248	39900269	TTACCCTCTCCAGCCATTGATC	6	+
chr1	39903479	39903536	ACACTGGAGAATCTTTCCTCTCGCCTGCGTATGCCACCACTGATCCCTGCTGAAGTAG	18	+
chr1	39903564	39903587	ATAAGAGTGCCACCGTGGAGCTAG	5	+
chr1	39903630	39903676	AGGAGCTTATTGGACGATCTCAGGGAGCAGACAAGGATCTGGCTGCA	16	+
chr1	39904969	39904992	ATGGTATTCTTCTGGGAGGACATC	7	+
chr1	39905053	39905088	TTCTGGTATGACATGGCAGCTCTCCTGACCACCATC	25	+
chr1	39906678	39906738	ATTAAGGAAGAGACAGATGGTCTGCATGAAGAGCTGGAGTTTATTCGGATCCTTGGAGCAG	15	+
chr1	39906902	39906918	AATGCTTGGGAGAACTT	3	+
chr1	39906965	39906995	CAAGCTGCTGTGCAGTATCAGGACACTCTTC	23	+
chr1	39907654	39907710	ATTAAACTCTGCACCATGCCCCCTGTTGGCACTGACCTCAATACTGTTAAAGATCAG	21	+
chr1	39907949	39907974	AACACCTCTGGGAGAACCTGGGTGAG	8	+
chr1	39908149	39908160	TTGGCTGACTCA	3	+
chr1	39908207	39908230	AAAGTCATTGAAGTTGAGCTCGCA	15	+
chr1	39908402	39908420	TTTTGGCTCATCAAGCCAC	4	+
chr1	39908447	39908471	ATGAGCTTCTTGAATCCAGTGCTGG	6	+
chr1	39908491	39908530	AGGAGCCGTTTGGAAGCCATGAACCAATGCTGGGAGTCAG	14	+
chr1	39909169	39909187	ATGGAGAGCCAGCTTTCTG	5	+
chr1	39909201	39909231	AGGAGGACTTCCTGAAACTGCTAGGGAACAG	7	+
chr1	39910401	39910440	TGCTTCTAAGCCGTGACGACTCTGGGTCTGGCTCCAAGAC	19	+
chr1	39913201	39913224	TCGCTTCTCCACCAAGCCTGATTC	12	+
chr1	39913472	39913497	AATTTGTTGGTGAGCGTGCAGTCTCG	7	+
chr1	39913742	39913768	AAGATGCAGAGAGTCACCTGGACTCAG	13	+
chr1	39913777	39913794	ATATCCAATGACCCAGAC	3	+
chr1	39914280	39914297	TCTTGGTGGCAAGCAGCC	4	+
chr1	39914399	39914424	ACAAATGGGATACTGTTTGTGGCAAG	19	+
chr1	39916753	39916787	TTTCGGGTCAGTTCATGGATGCTTTGCAGGCATTG	9	+
chr1	39917931	39917973	AAGGACAGCTCCAGGAACTGAGCACTCGCTGGGACACTGTCTG	49	+
chr1	39918378	39918414	TCCACATGCTGTTGGAGTGGCTTTCTGAAGCAGAGCA	71	+
chr1	39918415	39918443	AACGCTTCGCTTTCGGGGAGCACTTCCTG	22	+
chr1	39918453	39918479	AGGCCCTGCAGTCTCTCATTGACACCC	22	+
chr1	39919440	39919513	AAGTCATCCTGGCTGTCTGCCACCCCGATTGCATCACAACCATCAAACACTGGATCACCATCATCCGAGCTCGC	43	+
chr1	39920620	39920711	ACGGCCTTGTCAGAACTGGTGGCTAATGCTGAGCTCCTGGAAGAACTTCTGGCATGGATCCAGTGGGCTGAGACCACCCTCATTCAGCGGGA	74	+
chr1	39920734	39920753	ATTGACCGAGTTAAAGCCCT	7	+
chr1	39924045	39924065	TTTATGGAGGAGATGACTCGC	6	+
chr1	39924068	39924093	ACAGCCTGACGTGGACCGGGTCACCA	16	+
chr1	39924130	39924152	CGCCTTTCATAGAGAAATCCCGC	10	+
chr1	39924899	39924921	ATGCCTTGGATCGGCTGGAGGAG	30	+
chr1	39926312	39926341	ATTTGCCAACTTTGACTTTGATGTCTGGAG	6	+
chr1	39926385	39926407	ATGGATTTCTTCCGGCGCATTGA	9	+
chr1	39926419	39926453	ATGGGAAGATAACACGTCAGGAGTTTATCGATGGC	20	+
chr1	39927574	39927618	AGAGATGACTGCTGTGGCTGACATTTTCGACCGAGATGGGGATGG	30	+
chr1	39927636	39927659	AATTTGTGGCTGCTCTTCATCCCA	8	+
chr1	39927672	39927692	ATCGACCAACAACCGATGCAG	5	+
chr1	39929317	39929344	AAAAGGTTTCAGGTGGAGCAGATCGGAG	9	+
chr1	39934305	39934328	TTGCGGCTGGTCCGTATTCTGCGC	7	+
chr1	39934339	39934375	TGGTTCGCGTTGGTGGAGGATGGATGGCCTTGGATGA	38	+
chr1	39945573	39945593	ATCTTCCCGGGCAGCTTCCCC	12	+
chr1	39945646	39945671	CCATCTTCTCCAGCCACCCCAGCCAG	5	+
chr1	39950302	39950348	ACGACCAACACCAACTTTTCATTCTAGTCGGACATCCCTTGCTGGTG	47	+
chr1	39950359	39950386	TAGTTCTTCCCCGGCCTCCACAGGTGCC	13	+
chr1	39951229	39951262	TCGCCCTGGGAGTCGGGCTGGGAGTCGAGCCGGG	33	+
chr1	39951277	39951301	CCGGCGAGGAAGTGACGCTTCTGAC	6	+
chr1	39951425	39951453	ACCACCACTGCCTCCCCCAGGACTCCAGG	9	+
chr1	39951528	39951538	TATTTATTCTG	3	+
chr1	39951764	39951786	TAGGGTTTCTGCGCGGTGCAGGG	6	+
chr1	39952238	39952261	CAAGGGATAGGCTCGTTGGTGACA	24	+
chr1	39952344	39952362	ATTCCACGAGCCTGTTCTG	3	+
chr1	39952470	39952500	AACTGACCAAGTGACCATGAAAAGGGGCTGT	6	+
chr1	39952519	39952540	AGCTGCTGTTCTTCAGCTCCGA	4	+
chr1	40219002	40219018	TCGCCGACTGTGGGGAG	5	+
chr1	40531958	40531986	AGTTCCATACCACCGGACTGGCCTGGAGC	20	+
chr1	40533228	40533264	AACTGAGCGGACTGCCATCTGGACCCTCTGCCGGATC	24	+
chr1	40536126	40536154	TATTCGATGACGTGGTGGGCATTGTGGAG	7	+
chr1	40537280	40537297	ATTTCCTCTACCTTTTTG	5	+
chr1	40627201	40627230	CCGGGAGCCTCGGGACTGCGGCCGTGTCTG	8	+
chr1	40627285	40627306	AACTACTGCCGGAGCTTCTGCC	8	+
chr1	40654838	40654865	ACTGAATGTGAAGATGTCCTCTTAGTGC	4	+
chr1	40688325	40688347	TTCTTTGTACGACTTACCTTACC	7	+
chr1	40697242	40697272	ATACTTTTTTGGAGCGCTGTCGTCAGTTTGG	28	+
chr1	40699475	40699498	AACTCTGTTCTACTCTTTCCCCCT	3	+
chr1	40701469	40701490	AGATGCTGGTCTTGGGGTGTCA	10	+
chr1	40701494	40701512	TTACTGTGTGTCAGAGCTC	5	+
chr1	40701771	40701798	ATCCTGAGTTTTGGGACTGGAAAACTTT	16	+
chr1	40701807	40701827	ACTGCCACCAACTTTTAGGAC	4	+
chr1	40702265	40702286	AAGAGCCCCTCTGCAATCCCAG	10	+
chr1	40702399	40702425	TACAGACTGTTCCCGTGTGTTTAAGCA	11	+
chr1	40702547	40702563	TCTGCTTTTCACCTTCG	3	+
chr1	40702716	40702745	TTTTCAGTGACTTGGGACAGCTTTACCACC	9	+
chr1	40703250	40703269	ATGGCTGTGGTTCCACATAC	12	+
chr1	40703865	40703886	TGTTCCAACATCGGTATTCCCC	11	+
chr1	40704513	40704533	CTAAGCACTGTAGTGATTCTC	5	+
chr1	40705027	40705052	CATGGTTCAAGGATGCTTATCTGTGG	7	+
chr1	40705365	40705375	ATACTCTGCTC	3	+
chr1	40705978	40706001	AACAGACTGTGGAGAGCTTGCCTT	17	+
chr1	40706004	40706027	AACAGCTTCATTATCTTCGGCCAG	7	+
chr1	40888502	40888525	TGGCTGGAGGACCAACCCCTATAG	7	+
chr1	40888942	40888958	TGGCTGCCTTTCTCCTG	4	+
chr1	40930231	40930252	TGGCGTGTTAGTGATCTGTGGA	4	+
chr1	40981229	40981256	AGGAGGCTTGGAAGTGCCGGACGTGTAC	7	+
chr1	41204576	41204593	TCGTTCTGGCCTCGGGTC	3	+
chr1	41228649	41228676	TGGCACTGGACAGACCATGCAGGTGATG	4	+
chr1	41237092	41237113	TATTCCCTGTGGAGAGTGGGTG	4	+
chr1	41445397	41445420	ACTGCCGGGCGCATGCGGTCGGGG	7	+
chr1	41445424	41445446	TTCACTGGCTGTCCGGGGCTCCG	9	+
chr1	41448973	41448991	TTCTGGTTACTGGTGGTGT	6	+
chr1	41449096	41449117	TTGATGCAGGAACATTCTCTCC	3	+
chr1	41452801	41452823	ACACTGCTGTCAGCCTTGCTCTG	10	+
chr1	41454312	41454327	CCTTCCGTCAGTTCCA	4	+
chr1	41456894	41456915	AGAGGACTTGGGCTTTCCCCAG	8	+
chr1	41463071	41463090	ATCGCTTGCTGGAGACCTGC	7	+
chr1	41463149	41463181	AGGCTCTGGAGCATTCTGCACTGGCCATCAACC	15	+
chr1	41466702	41466727	ACATAGATTCTGCGGACTTGGAGCCC	18	+
chr1	41467832	41467849	TGGAGTGCTGGTTCCAGG	5	+
chr1	41467890	41467910	ATTGCCTGGGCTCGGAATCAG	4	+
chr1	41475202	41475221	CCTGGCCTCTGTGGGGCGGC	3	+
chr1	41476469	41476488	TAGACGTCGAATGTTTGTCT	3	+
chr1	41477058	41477081	AGTGGAGAATTGCCCGTTAGTGAC	3	+
chr1	41477385	41477402	ACACTCGGCTTTGGAGAC	7	+
chr1	41477463	41477509	TTGTCACTTGCATGTCCCATCACGTGTACTGGCTCCTCTGTGGTGTC	18	+
chr1	41477549	41477576	CGGCAGAACATCGCGATGGGAACCGATG	7	+
chr1	41477648	41477671	CGCGTTGCCTGTCGCTTTCCCTTG	14	+
chr1	41477744	41477769	AACACTTGGTGCTGGGAACCTCAGGG	10	+
chr1	41477826	41477860	TGGGGGGAATTCTCAGTGCCAACTGTGGCTGGTCC	10	+
chr1	41477961	41477985	ATTTCTAGGGCTGGGAAACACTCCT	6	+
chr1	41478176	41478193	TTCTGGCCAGACTCGATG	5	+
chr1	41479810	41479833	CTGGGCTGAAGCCTGACTTCACCC	8	+
chr1	41481560	41481578	TCATTTGGGGACAGGGCTG	3	+
chr1	41482974	41482996	ACACCTCCCCCTGGTCTGTCTGG	5	+
chr1	41488583	41488603	TTGGGTGGCTGTTCTGCATGA	4	+
chr1	42779388	42779409	ACTTTCGTGGGGAACCTGGCGC	25	+
chr1	42846706	42846726	ACGTGCGCTTCCGGGCGGTGC	5	+
chr1	42880877	42880894	ATGTCTGCTGTGAGCACG	3	+
chr1	42881203	42881227	TTTCAGTGAAGCACTTTGTAGAAAG	5	+
chr1	42888940	42888958	ACACTGGGGAATGTGGCCT	3	+
chr1	42922480	42922507	TTCTTGTATCGCGCTCGCTCTGCCTTCC	11	+
chr1	43150358	43150373	TTTGCTTTCCTGGCTG	4	+
chr1	43162399	43162425	CTATCCACGTCGTAGGGGTCCTCCACG	8	+
chr1	43296150	43296171	CTCTCTGGCTGCCTCATCCCTC	3	+
chr1	43824908	43824938	AGTGACCTGCACTCGCTGCTTCAGCTGGATG	7	+
chr1	43825704	43825733	CTGCCGTTACATTCCTTCCCTGCCAGACCG	8	+
chr1	43825884	43825916	AGTTCTGGGAATGTACTGGCCGTGGCACTGGAC	25	+
chr1	43825927	43825948	ACCTGTGGAGTGCAAGCTCTGG	6	+
chr1	43826021	43826052	CAACTACTTGGCTGTGGGCACCAGCAGTGCTG	41	+
chr1	43826407	43826432	TTCACGTTCTGGCCACATCCACCACC	7	+
chr1	43826796	43826818	AGCATGGTGTCCCTGGCAGTCCA	8	+
chr1	43826868	43826889	GAATGTGTGCTCTGGGGCCTGT	7	+
chr1	43827867	43827890	TGTGCTCCATCCTCTGGTCTCCCC	8	+
chr1	43855817	43855837	TACCCCTGCGGACTGTGTATG	5	+
chr1	43887980	43888003	ATGAGCTCTTACCAACTGTGGCCA	6	+
chr1	43888859	43888881	AGGGCTAGGGGGTGCTGGTGGGG	5	+
chr1	43893012	43893037	AGTTTGGGGATTGGAGTGGGGCTCCC	13	+
chr1	43893040	43893065	TCTGAAAGATCTAGGAGGAACTGGGA	4	+
chr1	43898437	43898461	TCCAGTCAGGGCAGTGTGGACTCAG	6	+
chr1	43907225	43907242	TGTTTGCCCGTGTTGCTC	4	+
chr1	44010716	44010736	GCTGTGGCTGGCTGTGGAGCT	8	+
chr1	44054476	44054494	ACATGCGTGGCAGTGGGTG	5	+
chr1	44054519	44054538	TGATGGGGGCCGAGGAGCTC	5	+
chr1	44054594	44054613	TACGCTCTGCCAACTACACC	4	+
chr1	44054616	44054640	TGTGGCCATCTCCTCGCTGGGCATG	9	+
chr1	44056705	44056737	ACCTGGGACTCTGGGAACTCGGAGCCTGTAACC	7	+
chr1	44056820	44056842	TTGGCGGCCTCAGCCCTTTCTCG	6	+
chr1	44056850	44056872	CCTTCCGCGTGCTGGCGGTGAAC	8	+
chr1	44057578	44057602	TATGAACTGGTGTACTGGGCGGCAG	6	+
chr1	44058196	44058218	CTTCCAGCTGGCTGCACGCTCGG	8	+
chr1	44063481	44063504	AGTTGGGTCCCGCCGCCTGCCGAC	7	+
chr1	44063607	44063628	AGCTGGGACCTGGTGGGCCTGG	6	+
chr1	44063641	44063667	AGTACCGGGTGTGGGTGCGGGCACACA	11	+
chr1	44064436	44064462	CCACTGCTGTGCATGTCTACTGGAAGC	13	+
chr1	44069507	44069532	AGAACCGGGCTGGCTTGGGTGAGGAG	31	+
chr1	44069621	44069639	AACTGGCCTGGGACCCGCC	8	+
chr1	44070585	44070603	AACTTCCGGGTGGCGGCTG	4	+
chr1	44070609	44070635	AAGACGTCTGTGCTGCTCAGCTGGGAG	11	+
chr1	44070871	44070908	ATGGGCAGAGTGTGGAGGTGGACGGGCACTCGATGCGG	13	+
chr1	44071229	44071245	ACCGTGTGGGCGGGAGC	6	+
chr1	44071261	44071291	TGGAGCACACCCGAGGAACTGGAGCTGGACG	16	+
chr1	44071993	44072018	CTCAACTGGATGTGCTCCCGGAGACC	17	+
chr1	44072059	44072084	ACCGGCCCCTGTCTCCGGACTTGAGC	17	+
chr1	44072507	44072529	ACTCGGATGAGATCGTGGTCCAG	4	+
chr1	44075099	44075153	ACTGAAGGACTCCTTGCTGGCCCACTCCTCTGACCCTGTGGAGATGCGGAGGCTC	26	+
chr1	44083509	44083529	ATTTCTGGAGGATGGTGTGGG	4	+
chr1	44084307	44084344	TGTGATCAGTACTGGCCAGCCCGTGGCACCGAGACCTG	10	+
chr1	44084365	44084389	TGTTGGACACAGTGGAGCTGGCCAC	8	+
chr1	44084392	44084409	ACACTGTGCGCACCTTCG	4	+
chr1	44084767	44084788	TGGCCAGACCATGGAGTTCCTG	4	+
chr1	44084961	44084982	CGGGCGTGGGCCGCACCGGCTG	4	+
chr1	44085039	44085068	TCTATGGCCACGTGACCTGCATGCGATCAC	15	+
chr1	44085108	44085134	TCATCCATGAGGCGCTGCTGGAGGCTG	6	+
chr1	44085217	44085242	TGTGACCGCCATGGAGCTCGAGTTCA	11	+
chr1	44085420	44085444	AACCGGCTGGTGAACATCATGCCCT	7	+
chr1	44085450	44085478	TTGACCCGTGTGTGTCTGCAGCCCATCCG	17	+
chr1	44085809	44085833	AGCACCGAGGACTTCTGGCGCATGC	16	+
chr1	44085858	44085883	TCGTCATGCTGACCAAGCTTCGGGAG	8	+
chr1	44086157	44086175	CTCTGCTCGCTACCAGTAC	18	+
chr1	44086624	44086658	AGCAGTTTGGACAGGATGGGCCTATCACGGTGCAC	22	+
chr1	44086776	44086795	TGGGCCGCACCGGGGTGTTC	4	+
chr1	44086797	44086817	TCACTCTGAGCATCGTCCTGG	4	+
chr1	44087618	44087648	CTGTGCTACCGTGCGGCCCTGGAGTACCTCG	15	+
chr1	44087708	44087750	TGGGGCTCCGGAGGGGACCCAGCTCCTCTGAGCCATACCGACC	8	+
chr1	44088071	44088097	TATCTGCAGAATGGGCCACTGTAGGGG	8	+
chr1	44088158	44088176	ATGACTTCTGCTGAAGGAC	3	+
chr1	44088720	44088749	TGTAGGCTGTGGGGTCTGGCTGTGTGGCCA	20	+
chr1	44116228	44116249	TCGGGGACGGTGGGGAGCAGGG	3	+
chr1	44118957	44118976	AGGAGCTCATCGGGCAGGGC	4	+
chr1	44121349	44121369	ACGGGGCAGTCTGGCCTCTTT	3	+
chr1	44128598	44128606	ACAATCCTG	5	+
chr1	44132173	44132191	ATGACCCTGATTTCCCCGT	6	+
chr1	44132722	44132741	CTACCCGTCGGTGGATTGAG	3	+
chr1	44133546	44133572	TTATTGACCATACTCTGCCCACGCCAG	16	+
chr1	44137336	44137367	ATCTTCTAGCCTGGGCTCTGGCTCTTCACGGG	14	+
chr1	44156612	44156644	ACTTCGACTGGCTGCAGCACGGACATCAACCTT	17	+
chr1	44156696	44156719	AAGTGCAGCGTCCGGGTCCATGCC	13	+
chr1	44157200	44157228	AAGACTGGATGTGTTCTCGGTGTTCAGCC	12	+
chr1	44169737	44169762	TATACACACTGGATGAAGAGCTTCCC	13	+
chr1	44170083	44170102	AGCACTCTGGGTTCCACAGC	3	+
chr1	44170216	44170247	AGGACGAGCCATTTCTGGGCACGTGGCAGCAG	16	+
chr1	44170266	44170286	AGGGGCTGAGCACTGGAATGC	6	+
chr1	44170326	44170345	TGCTGGCTGGACTGGCTGCC	4	+
chr1	44170578	44170602	AGTAAGGGCTCCTGGGGGTTGGCTG	8	+
chr1	44170684	44170706	CTGATGCCACCTCTTTGTCTTCC	4	+
chr1	44173686	44173705	CATTCGGGCCCTGCTGTGGG	3	+
chr1	44415360	44415377	TACTGACTCGGCTGTGCG	8	+
chr1	44415445	44415489	ACGACTCTTCCAGGCTGAGGACTCACCAGTGGATGGGCAGGGCCG	10	+
chr1	44415493	44415514	CCTAGCCCTGTTAGAGCTGCTG	4	+
chr1	44415578	44415602	ACCAGCCTGGCGGTGGAATGTGGGG	5	+
chr1	44415743	44415784	TTTGCTGCTCTGCAGGACTCGGAGCTCTTCGACAGCAGTGTG	13	+
chr1	44422902	44422926	AGATGTTGGGGGCCGAGCTGCTCAG	6	+
chr1	44423129	44423151	ACTATTCTGATGTGGTGCCTGGG	8	+
chr1	44426898	44426922	CTCGTCACCTCCGTCACACTCACTC	4	+
chr1	44436296	44436331	TGGGAGATGCTGTGGCTGTGGCTGCACGACTGGAGG	10	+
chr1	44436755	44436774	ACGTTCTGTGGCCTTGGAGC	7	+
chr1	44437425	44437451	TAGGGCTGCTGGCAGGCACACTGGGTG	5	+
chr1	44438363	44438386	TCTGTCCTGTCCTGGCACTGGCAC	7	+
chr1	44440638	44440663	CGGGACGGACGGTGGACGCTGGGACG	5	+
chr1	44446865	44446920	CGTCTGCAAGGCTGTGCTCCTTCTCTGCCTGCTGCACTTCCTCGTGGCCGTCATCC	10	+
chr1	44456078	44456099	AGTGGACATTGGGCGGCCTCCG	5	+
chr1	44456150	44456170	AGATTGCCTGCCAGAGGACTG	5	+
chr1	44685529	44685544	ATGCTGCTGGAGCTTG	4	+
chr1	45101769	45101787	AGGAGTATGAGTGGTGTGG	4	+
chr1	45101798	45101819	ATACGGGCCACCACTCTCCTGG	8	+
chr1	45107754	45107773	CTCTGCTGGGTGATGCTGAG	3	+
chr1	45110400	45110447	AGAACCCGGACAGTGATGCTGACTTGGATGTGGATGGGGATGACACTC	24	+
chr1	45117131	45117150	AGTTGGGGGGTAGAGGCAGG	3	+
chr1	45216155	45216169	CTTCGCATCACGGCT	4	+
chr1	45216176	45216200	AATGACATGGAGGTGGAGCTGCCTG	17	+
chr1	45219467	45219489	AAGGCCCAGAACTCTGAAATGAG	3	+
chr1	45223583	45223604	ATGGGCGGAGACCTCTCTGGGA	9	+
chr1	45223753	45223777	TGCTACCGGAAGTTGGGCCTGGAAG	9	+
chr1	45224943	45224968	AGTGGTGGGGCTGCAGGAGCATCTGG	12	+
chr1	45226076	45226104	CGAGGCGCGGACACTTCCAGTGCTGACCG	13	+
chr1	45226324	45226347	ACACAGGTGCTGAGGGACTCCTTC	17	+
chr1	45232503	45232525	ACCAGACTGGCTTGAGCTCTCTG	4	+
chr1	45232933	45232956	TCTAGGCAGGGTCTGAGCTGGGAC	9	+
chr1	45233134	45233156	AGAGCTTTCTCCGCAGCATCCTG	5	+
chr1	45238318	45238344	ACTATACTTTAGGGATCATTTCTATAG	3	+
chr1	45241537	45241586	GTGTATGATGACAACTCGGTAATGCTGCATACTCCCGAGTGCGCGGTGGG	32	+
chr1	45241708	45241729	ATCTCTCGGGACAACTGGCACA	5	+
chr1	45242165	45242192	TAGGGTGATGAAAAAGAATCCTTAGGCG	105	+
chr1	45242220	45242245	TGCCACTTGCCAATGCAAGGACTTGT	5	+
chr1	45242413	45242432	TTGGACGTGGGGAATTTCTC	3	+
chr1	45243514	45243568	TTCTCGTGATGAAAACTCTGTCCAGTTCTGCTACTGAAGGGAGAGAGATGAGAGC	144	+
chr1	45244062	45244100	TCTCAGTGATGAAAACTTTGTCCAGTTCTGCTACTGACA	329	+
chr1	45244102	45244129	TAAGTGAAGATAAAGTGTGTCTGAGGAG	182	+
chr1	45479696	45479722	ATGCTCTGGTCCCATATCTGGTAGGAC	5	+
chr1	45808081	45808098	TACGGACCCTATTCCTGG	3	+
chr1	45808191	45808209	AGTCTGGGAACCTTCACCG	4	+
chr1	46033734	46033752	CTCTGGAGGCACTGGTGGC	4	+
chr1	46034327	46034342	TGGCCGATCTCCAGCT	4	+
chr1	46049856	46049875	CGGAGCTGGTTTCTGCCGAC	5	+
chr1	46073422	46073442	AGCAGCCTGTGGTGACTCTAG	6	+
chr1	46073501	46073520	AGTGGATGTGGGTGGGGACG	3	+
chr1	46079808	46079826	AGCTTGCCTGGGATATGCT	4	+
chr1	46081034	46081057	AAATTGAGGAACTAAAGGAACTGC	7	+
chr1	46153879	46153906	ACCTGGGCTGTTGTTGCGGTTGTTTTCC	7	+
chr1	46156729	46156749	ATAGGGGCCAGTATGCTTCGC	4	+
chr1	46159149	46159168	ATCCCCTTCGTTGCTCCACC	4	+
chr1	46295215	46295234	TCCCTTGGACAGTCTGCACC	3	+
chr1	46325739	46325759	ATTTATCTGGGCTGGGCGGGG	3	+
chr1	46368117	46368141	TTGTTGTGTCCTTCTCAGATTTTGG	3	+
chr1	46425078	46425096	AGAGCTTGATTGTGACCTC	3	+
chr1	46473966	46473982	AGTCCCGGACGATCCCC	6	+
chr1	46476438	46476456	ATTTCCTCCAACACTCCAG	4	+
chr1	46476538	46476557	AATCTCGGAGTGGCCTCATT	13	+
chr1	46488584	46488605	ATGGCCCAGTTGAGCAGCTGTG	6	+
chr1	46489545	46489571	TCGTGGAGCGTGACATACTGACTTTCG	10	+
chr1	46491379	46491398	TTGGGGCCCTGCCTGTGGAC	9	+
chr1	46491411	46491443	TACTTTGCGGAAACTGTGCTGGCCCTGGAGTAC	19	+
chr1	46493410	46493440	ATTACATCCATGGGGCACATCAAGCTCACGG	7	+
chr1	46493504	46493529	AAAAGGATGCCCGGGAATTCCTGGAC	16	+
chr1	46494504	46494524	TGGACTGGTGGGCCATGGGCA	7	+
chr1	46494537	46494558	AGTTCCTGGTGGGCTGCGTCCC	15	+
chr1	46494570	46494601	ATACTCCGGAGGAGCTCTTTGGGCAGGTGATC	16	+
chr1	46495138	46495164	ATGAGATTGTGTGGCCTGAGGGTGATG	17	+
chr1	46495538	46495570	ACTGGTCTGGACTGGACAGGACTTCTCCGCCAG	45	+
chr1	46495814	46495843	ATACCACCACATGGACTCGGAGGATGAGGA	12	+
chr1	46496371	46496392	TTCAGATGGCCTGGCAGGGCTC	10	+
chr1	46496751	46496776	ACGCCGCTGCTCAGGCCTCCTGGATG	5	+
chr1	46496870	46496894	AGGGGGTATCTGGGCCTGTCACTGA	9	+
chr1	46497122	46497141	ATCAGTGACCTGGCTGTGCG	9	+
chr1	46497892	46497908	ATTCTCAGTCGTCCAAC	6	+
chr1	46497911	46497931	ATCATCCCGGGACTCTTCTCC	6	+
chr1	46498003	46498022	ATGGCTTCACCCTGCGGGCC	5	+
chr1	46500696	46500708	TTGGAGCCAGGAG	5	+
chr1	46501059	46501077	TGGAAAGTCCCAGTGGTCC	3	+
chr1	46501240	46501261	CACTTCGGGACTCACCCCCACC	4	+
chr1	46501519	46501538	ATGGGAGTCTGAGTGTGCAC	7	+
chr1	46714240	46714266	TGATGATGAAGACTGGCAACCTGGCCT	4	+
chr1	46736375	46736397	AAGGGTCGAGACGCTGCTGCTAG	7	+
chr1	46739048	46739070	AGTGTGTGGAAGAGGAGGATGGC	6	+
chr1	46740323	46740354	ACAAGCCATGGCCCGGGTCTGGCGAGATGGTC	10	+
chr1	46740369	46740387	TATATCTACCGCCTGCTGT	5	+
chr1	46743543	46743561	AGCAGCTGTGTGGTGGATG	8	+
chr1	46743954	46743973	ATAACCAGCTGGTCTGGGTG	4	+
chr1	46751362	46751387	CTTTAGGGGCTTAGGCTGTGGGGCTG	5	+
chr1	46751535	46751559	TCAGGCTCTCCTGTGTGCTCCGGCG	4	+
chr1	46769383	46769394	AACTGGGTTAGG	3	+
chr1	46771838	46771859	TTACATGTAGCAATCCATATTC	3	+
chr1	46782370	46782391	TCATGGGTTTGGCTTAGGCTGG	5	+
chr1	46827863	46827889	ATAGACCTGGGGCTGCAGTTGGGGACT	6	+
chr1	46828423	46828449	TCTAGTCTGCAGCTGAGCTCTGGTGCC	12	+
chr1	46828518	46828544	TGTTCAGGGCAAGATTTCATCATTTAC	6	+
chr1	47270768	47270785	GAGTGGATGAATCTCTGG	7	+
chr1	47799652	47799700	TCCTGGGCCTTAGCTTCCTGCTGCAGACCCGCCGGCCGATTCTCCTCTG	8	+
chr1	47843027	47843067	AAGATTTGGGTTGGGGGCACTAGGGGTTCAGAGCCTGGCAG	7	+
chr1	47844351	47844376	TCCATTTGTTAAAGATACAGTCACCA	5	+
chr1	47904255	47904273	TTGAGCGAGATCTGCGAGT	4	+
chr1	47904722	47904739	TTGCCAGCTGTCGGTACC	4	+
chr1	47905244	47905259	AGGGTCCCGGTTTGCC	3	+
chr1	47905455	47905476	ATAGTTGGGACTAAGCGGGCTC	5	+
chr1	50652710	50652729	TTGAGAGGATTTGTTCCTAG	3	+
chr1	50698841	50698860	GAGAGGACCAGAGTGGATGA	61	+
chr1	51434992	51435005	CTCGGTCGTAGGCG	3	+
chr1	51435252	51435269	GCGGGCTCCGGAGCTTTC	3	+
chr1	51702355	51702373	GCGGACCGCGGAGTGTGCG	3	+
chr1	52191209	52191231	CTGTGAGTGGACCTTTAGTAATG	3	+
chr1	52238316	52238327	AGGCAGGGTCTG	3	+
chr1	52238356	52238383	TCTCTTGTCGCAGGTTAGACTTGGAATG	10	+
chr1	52242560	52242580	ACTTTTTTGCACATCCGGACC	7	+
chr1	52251516	52251534	AGGGGAATGGAATGGTGTG	5	+
chr1	52522009	52522028	TCTCTTGCCGCGTGCTGGTG	3	+
chr1	52554914	52554921	TTATCTAG	4	+
chr1	52682060	52682086	AATCAGCAGGACTGGCTGGTGGTGCAG	9	+
chr1	52703795	52703817	AGTCTAGCCAGTGTCTGTTCCCC	12	+
chr1	52704081	52704103	AATCCCTCCGGTCTGGTTTACCT	17	+
chr1	52704212	52704240	TATGAACATGAAGAAACTCTTGGCACTAC	14	+
chr1	52704273	52704294	AATCTCAGGACATGACTAATTG	22	+
chr1	52704384	52704428	ATGGTGATAGTGGAGGACAGTGTGTTGGATTGGCAGATGCAGGTC	8	+
chr1	52704474	52704492	TCTCCACTGTTATAGACAC	3	+
chr1	52704515	52704539	AATGGTTGTGATTCCTATGGAATGC	8	+
chr1	52704748	52704767	AGTTCCATCAGTGCTTGGGC	9	+
chr1	52704814	52704840	TTTTGGTGGTGCAAGACCCAAGCAACC	9	+
chr1	52705042	52705062	TTATGAGGCTGAGATCTCCAC	7	+
chr1	52705105	52705125	TCTCAGAGCTGGTCAGTTTGG	4	+
chr1	52705144	52705197	ATTCACCACTCTGGGTGAGGTGGCTCCAGTATGGGTACCGGATTCTCAGGCTCC	29	+
chr1	52740136	52740155	ACGGATATTTGTCTATTCTC	5	+
chr1	52740174	52740193	TGGAAGTCCTGTTGGAAGTG	3	+
chr1	52744209	52744238	AGTTGGAGGATGGTGGCCCTGACCCACTTG	20	+
chr1	52747458	52747488	TTTGTGCAGCTTTATCGGGATGCTCTGGCAG	15	+
chr1	52759131	52759153	TGGTGAGCAACTTGGGACATTCC	5	+
chr1	52810582	52810608	AACTGGGACTACGTGTGACACTTGACT	7	+
chr1	52811752	52811799	CAATGGCCAGCCCCTTCCCTCGCAGTACATGAATGATCTGGACAGCGC	15	+
chr1	52812302	52812325	CATCAGTTCTTGCACTCTTTGTAC	3	+
chr1	52813247	52813274	TTTCACCATGTTGGCCAGGCCTGAGCTC	3	+
chr1	52834779	52834799	ACTAACTTAGCATGTTCAGGC	3	+
chr1	52874265	52874283	TTACATGAGGCTGACAGGC	6	+
chr1	52882596	52882623	TAAAGGATCTGGAGGTTGGGGATATGAC	13	+
chr1	52883146	52883172	AAATTGCTAGACAGTCGTGCCATTCAC	11	+
chr1	52883325	52883342	AGGGACCAGAGTTTAACA	3	+
chr1	52884368	52884391	ACACAGGAGATGGAGCTTGAGGAC	15	+
chr1	52884423	52884445	ATGTGCTTGCCTATGGATGAAGC	6	+
chr1	52884505	52884537	TACACATCTGTATTCTGTACTGAGACAAATTTC	15	+
chr1	52884663	52884675	TTTGCCATAGGGC	5	+
chr1	52885729	52885760	AATGGGGTCAGGATGGTCTCAGATCTTATAAC	29	+
chr1	52885947	52885966	AATCAAATTAAGGACTTAGG	3	+
chr1	53192141	53192161	TTCGGGCTGCGGCTGCGGCTG	5	+
chr1	53222228	53222283	TCTGCAGGAACCTGGAGTATTCCCACAGGAGGTGGCTGATCGACTGCTTCGGACCA	22	+
chr1	53236772	53236792	ATCTCTGCTGTTGCTTTCCGG	7	+
chr1	53236895	53236914	ATCCAGCAGAATCTCCAGTG	5	+
chr1	53236956	53237005	ACGAGCGCTGCTTCAGCCGGCTTTCTGGCCTTCGAGCTTTAAGCATCACG	10	+
chr1	53237025	53237052	AAGACCTGGCTGAAGTTGCCTCATTGCC	33	+
chr1	53237295	53237312	ACCTTGTTTCTCTGGATG	7	+
chr1	53237374	53237402	CATGCAATTTGTAGGTTTGCTGGCTACTG	8	+
chr1	53237410	53237429	TTACTCTGAATTCCTCACAG	5	+
chr1	53250564	53250603	ATGAGAAACCACCCTATGAATTTGCCAGTGCAACTGGCTG	7	+
chr1	53250652	53250677	TGCCTGTCCGACTCCTGGCTGATGTG	9	+
chr1	53255709	53255730	ACCGGATCCTTCAAGATGTTCC	6	+
chr1	53262416	53262439	AACAAACTGCACAGCTTGGTACTG	7	+
chr1	53267585	53267605	AATCTCCAACCACTTGTAGAC	6	+
chr1	53279315	53279334	TGCAGCTGGAATTATTGCCC	5	+
chr1	53287184	53287203	TACTGATCCCCATGTCCAAC	5	+
chr1	53287213	53287228	TGGCCATTCTGGATAG	6	+
chr1	53287244	53287256	TGTGCGCCATGGG	3	+
chr1	53287789	53287808	TGTGGATCATCTTGTGGAAG	4	+
chr1	53288001	53288035	AGTGTGGACTGCTGGTTCCTGCACAGACTGCCGGT	14	+
chr1	53289251	53289268	ATGGCCTGTGGTAGTTTG	5	+
chr1	53289898	53289919	ACCTCACTGCAGCCTCTTGGGC	4	+
chr1	53290561	53290579	CCTTTGAGTGTTATCTCTC	6	+
chr1	53290610	53290635	TTAGACTAGGGTTGAACCACTCATTG	4	+
chr1	53290636	53290656	TTCAAATCATTGGTGGGCTCC	5	+
chr1	53290865	53290886	TTGCTGTGGTCTTTCTACTCCA	6	+
chr1	53291075	53291095	CTTCTTGTCACCCTGGGACAG	5	+
chr1	53291253	53291277	AGGAAGTTGCCCTTACAGGTGGGAC	5	+
chr1	53291509	53291534	ACACCGGGCCATCTTCCTATCCCTTC	7	+
chr1	53291871	53291936	ATTTGGGGACTTTGTATTGCTAGGGCTTCAGAATACTAACTTTGACACAGCTCCCAGAGAGGTTTG	17	+
chr1	53291984	53291993	GTTTGTGGAT	4	+
chr1	53292327	53292352	TTTTGCAAAGATCAGTGCTGCTTCTC	4	+
chr1	53292844	53292868	TTATCTGGACTGAAGGCACTGTTCT	12	+
chr1	53308616	53308633	AAGGATGCCCTGGGCTGC	6	+
chr1	53352645	53352658	TCCCGCTCCTTGGC	3	+
chr1	53358858	53358878	TGGACTCTGGGAAGGCCTGGG	5	+
chr1	53359856	53359882	AGCTTGTAGGGCGTGGTGGGACTTAGG	6	+
chr1	53360267	53360284	TTTTGGCTGGCTTGGTTC	3	+
chr1	53365418	53365437	TCAGGGTTAGGAACTTGGGC	4	+
chr1	53365462	53365484	AAATCCTGGTCTGTGGGGCAGTG	12	+
chr1	53365912	53365930	ACTACTGCCGAGACTGGGG	4	+
chr1	53366349	53366368	TTTGGGTTTGCTTGTGACTG	4	+
chr1	53370872	53370891	CCATGGTCTGGCCACAGCCA	3	+
chr1	53675810	53675830	TGACTGTTTCTGCCATCCGGT	8	+
chr1	53675837	53675859	AGACACTCCGGGCTGGCCTTCTG	15	+
chr1	53676103	53676129	ATCTTTGATGTCCTGGATCAAGATGGG	14	+
chr1	53676236	53676258	ACATCTGGGCAGAGCTCAGGCAG	6	+
chr1	53676295	53676317	AAAGTGGACTCGGCAGTGTTCTG	5	+
chr1	53676455	53676487	TTGAGCACTCTTGGGGTGATGGTGTGGCAGTGC	15	+
chr1	53676763	53676789	ATGGCCTTCCTGCGGCAGTACGGGCAG	10	+
chr1	53676920	53676936	CTGGTGAGCTTCAGCAG	4	+
chr1	53678992	53679015	ATCATCTTGCCTGAGCTCTACCTG	4	+
chr1	53832756	53832778	ACATGGAGTTGAGGGGCTTGGGG	3	+
chr1	54417914	54417930	ATCTTCGGTACTCCGCC	6	+
chr1	54431973	54431988	TTCTGCAGTGGGAGCG	3	+
chr1	54567654	54567681	TAGGGGCCAATGGTCTGGGATGTGGCAG	10	+
chr1	54665873	54665897	ACATGGCGGGGTCCAGGTGGAGGTC	7	+
chr1	54665912	54665945	TCGGTATGGCATTGGCGTCCGGGCCCGCAAGGCG	17	+
chr1	54666034	54666051	AAGTCGGAGCCTCCTCCC	6	+
chr1	54666070	54666081	ATCCCTGGACTG	3	+
chr1	54666136	54666159	ATCTTTCCGCCCTGGGACCGCGGC	8	+
chr1	54666218	54666238	ACCAGGCCTGCTATATCTTTC	4	+
chr1	54670816	54670841	ATCTCTCACGCCCGTCTCTGGCAGAC	9	+
chr1	54671059	54671073	ACGTTTTCTGCTACC	3	+
chr1	54675641	54675654	TGGTTCTGGTGGAG	4	+
chr1	54681937	54681958	AATTTGGCCTGGGTGGACTCAG	12	+
chr1	54683995	54684027	CCTCAGTGCCCGTTTGGCCTGCTGCTCTCGCTG	19	+
chr1	55181540	55181558	TTCACGGCGCTGGGACCCG	6	+
chr1	55188392	55188408	AACTGGTGTGATGAGGG	3	+
chr1	55191117	55191137	GCCCAGGGCTATACATGTGCT	3	+
chr1	57111124	57111142	CTGGGCGTCGGCACCTTCG	5	+
chr1	57159471	57159492	TGAGAACTAGTTGCGGATCTCC	8	+
chr1	57161631	57161656	ATATCTGGAGCTGTGGTGTTATCTTG	10	+
chr1	57161757	57161779	ATCGTTCTGTCGCCACTCTCCTG	8	+
chr1	57169927	57169944	CATATTCCCCCAGGCCTG	3	+
chr1	57173191	57173213	TTCCTGTTCTGCTGCTGGCTTAC	6	+
chr1	57173260	57173292	ACTTTCTGGCTCTCTCACTGGCTCTTTGACCGG	22	+
chr1	57173308	57173335	AGTTTCACCTCGCCTGGGCAGTCACACC	11	+
chr1	57174304	57174328	TTAGGTGTTAGGGTCCTGGTGCAGC	12	+
chr1	57174462	57174491	ACACTGTTCTGGCCCTAAGGGCTGGCTATG	16	+
chr1	57175901	57175931	TTATATCATGGAAATGGACTCCATGTAGTTC	22	+
chr1	57175952	57175971	TATATCCTGTGAGATGCTCC	4	+
chr1	57176293	57176316	TTTAACTTGCAGACATGTTCATCG	5	+
chr1	57176413	57176438	ACATTATTCTTATGCATGGGTGACTG	6	+
chr1	57177267	57177293	ACTTGGTTCTCCTGTGTCACCCTGTGG	12	+
chr1	57177568	57177585	GGTGAGGCATGTCAGAGG	3	+
chr1	57177898	57177907	ATCAATTGCT	3	+
chr1	57178373	57178400	AAATTATCCGGTGTGGTGACAGGCTGCT	13	+
chr1	57178875	57178895	AGAACAGGTCACACAGTCTAG	8	+
chr1	57178942	57178987	AATCAGGCTGGGTCTAGAAGAGTTATCAGACTGTAGGCCTGTATTA	28	+
chr1	57179002	57179030	TGTTAATGTTTACTGCCAGCCTTGCATAG	10	+
chr1	57179033	57179049	ATGCCAGTTTGCAGTTG	3	+
chr1	57180116	57180144	ACTGATAGGATGAGTATCTTGATTTTTAG	8	+
chr1	59387703	59387722	CTCCAAGGCTAAATATTTGT	35	+
chr1	60338491	60338508	ATGGAATCTAGACTTGTG	5	+
chr1	60338531	60338556	ACACTGGTGCGTGCACTCCTGCGCGG	9	+
chr1	60340369	60340386	TTGGCTTGCATGCTGTAG	3	+
chr1	60341124	60341135	AGATTCTTTTCC	3	+
chr1	60341396	60341419	TAAGGGTGTGTACGTATGGCAGTG	7	+
chr1	60341626	60341672	TCTAGGGCACTTCTGACCCTGGGGCTTGGGGATGGCCTTTAGGCCAC	16	+
chr1	60560869	60560889	ATCTGGATATGGATTCTTTGC	4	+
chr1	60572855	60572872	GCTTTTAACCAATTGGTT	4	+
chr1	61554166	61554192	AAAGTCTGGAGGTTGGACCTTGTTATG	14	+
chr1	61554266	61554288	ATCCAGGGCTCTGTGTCCAACCC	4	+
chr1	61565282	61565308	TCATGTTGGGCGGTGTTGGAGAAGTAG	6	+
chr1	61636144	61636171	AATAAATAGCCTTGGGAGGTGCTCACAG	3	+
chr1	61639732	61639754	TGTTTTCTCCACTGTAAGCACTG	3	+
chr1	61710737	61710754	ATGGCTGGGATGAATTTG	4	+
chr1	61747111	61747131	TTGGAGTGGAAGGGGATGGCG	3	+
chr1	61869893	61869916	AATTTGTCCAACTTGTCTGCCCTG	14	+
chr1	61869920	61869949	CTGGTCAGCAGGCTGGACAGGTGGGGTTCC	10	+
chr1	61921314	61921335	ACTACCCTTGCTCACTGACTTC	4	+
chr1	61921348	61921376	ACTTTCCTTACGGAGCCTGGCTGTTTCAC	10	+
chr1	61923326	61923342	AGTCGGTGCTGCACTTG	3	+
chr1	62257085	62257105	TAGAATTGTTGGCTATGTTGG	4	+
chr1	62288626	62288647	ATTCACACTCTGAGGCTTGGTG	7	+
chr1	62299366	62299377	ATGGGGAATTAG	3	+
chr1	62455903	62455933	ATAAGAATGGACTTGGACTCAGCCTTGCTGG	18	+
chr1	62550271	62550288	GACGTTCAGGGCTTGGTC	6	+
chr1	62574165	62574181	ACTTTGGGCTGGTGACC	4	+
chr1	62579854	62579874	ATTTTCCCTGTGGATCTGCAG	7	+
chr1	62594514	62594533	TTGGAGATCGGATTGTCAGC	6	+
chr1	62626721	62626734	TCATGAGCCTCGGG	3	+
chr1	62750505	62750523	TCTGTAAGCTTGTGAAGGT	9	+
chr1	62902802	62902831	TTGCGCTCCTGGCTCTCCCGGGGCGGGCGC	7	+
chr1	62902834	62902867	ATGGGCGCCGCTCCCGGGATGTAGTTGGTGTTGG	26	+
chr1	62902952	62902986	ATTTTCCTGGGGCCGGGGACCCGGCGGGCTCGGGG	12	+
chr1	62903011	62903071	ACTCATTCGGGTTGGACTTGCCGGCGTCACCGCCGCGGACTTCGCTTTGGGCCATGACCAG	75	+
chr1	62905501	62905524	AATTAACTCTTGACACTCCTTGGG	14	+
chr1	62907222	62907249	ACCATTTGTGGGACTGAATAATCTCGGC	12	+
chr1	62908890	62908913	ATCATTTCGGTTGAACAGCTCCAG	10	+
chr1	62908951	62908982	AACTTGCCACTCAGCCAAGGCGACTGCTTAAC	13	+
chr1	62910404	62910424	TATAGGGAACTCAACCCTATG	6	+
chr1	62910600	62910621	AGATGGACAGTATGAGGCATTC	7	+
chr1	62910768	62910794	CTACAAGTGATACATTAGAGAGTCCTC	4	+
chr1	62910981	62911000	ATCCTGAAGAGGACTTGGGG	6	+
chr1	62911024	62911056	TAATGGTTGTGGACTTGAATCTCCAGGAAATAC	29	+
chr1	62913022	62913043	AATTGGTTTTGAGCTAGTGGAG	5	+
chr1	62913055	62913086	AGGTCAGCTGGTATTAAGGACGCGTTGCTTGG	9	+
chr1	62913114	62913140	AAGATTTTCAAGACATCAGTGTGCCAG	5	+
chr1	62914194	62914216	TTCAGTAGAAAGGATTGTAGGAG	6	+
chr1	62914236	62914275	AAACTGCCATCATTATACTGAAGCTGAACGAAGTCTTTTG	14	+
chr1	62914303	62914338	ATTCATTTGAAGTGCTTTGCTGCTAGTGGTTTGGAG	26	+
chr1	62915926	62915947	TTATGGTGGTGGACTTTCCAAG	26	+
chr1	62916021	62916048	ATGGATTATTTGCGGTTGTGATGCATAG	46	+
chr1	62916072	62916113	ATTACACTGCTTCTGTTAAAGTCACTGACCTTAACAGTTTAG	39	+
chr1	62916176	62916208	AATGAGGAGGAAGCAAGGGGTGTGGTTGAGAAT	23	+
chr1	62916393	62916425	ATTCTGAGACTAGTGATACTACTGGGACCCATG	27	+
chr1	62916511	62916535	CTTAAAGGAGTATGAGGGGAAGTGG	19	+
chr1	62916589	62916615	TTCTCTTTCCCCTTCTACATCTCCTAC	11	+
chr1	62917097	62917120	ATCCTTGGGCTATGTCAGAGGCAC	8	+
chr1	62917182	62917213	AAGTGTCTCAGAAAACCTGGACAGTTCGCTTC	13	+
chr1	62917261	62917292	TATATCTTTTTGGGCATGGACTAATTTGTATC	13	+
chr1	62917295	62917319	TTTAACTCATATTCTGCACGATCTG	9	+
chr1	62917799	62917825	ACATTCTTGGTACTAAGTTTTTCCTAG	6	+
chr1	63282406	63282449	TGGGTGGGGCTGCACATTGAGAACTGGCCAGATGCTCTTGGCTC	14	+
chr1	63284715	63284737	ACTCTGAATCATGGACTTCCCAC	5	+
chr1	63333381	63333402	TTAAAGACTTTTTCCTTGACTA	6	+
chr1	63836684	63836709	AATAGGACTAACAGTACGATGGACAG	5	+
chr1	63870172	63870189	ATATGAGAGTCAGGCACA	5	+
chr1	64022890	64022907	TGATGAAGATGCTTGGGC	7	+
chr1	64100565	64100585	AACTGCGTTCCTCTGGAGGAC	6	+
chr1	64101991	64102017	TCCGTATTTCCAGCAGACTGGGGTCCG	15	+
chr1	64104449	64104471	TGGGGAGGAGAGCTTCGGGACCG	5	+
chr1	64239774	64239794	CAGGGTGCGCTGTTCTCGGAG	4	+
chr1	64285099	64285121	CTTCCTTGTTGAGTGTGATCTTG	3	+
chr1	64606069	64606087	TATCCGGATTGGAATTCCC	11	+
chr1	64612616	64612634	AAGGGGCTACAGGACTTGT	4	+
chr1	64643753	64643774	TCCTTTGGGGTTGTCTTGTGGG	10	+
chr1	64643912	64643922	AATGAGATTCC	5	+
chr1	64643946	64643968	ATATTCACGTCCGGCTTCGGTCC	7	+
chr1	64644905	64644925	ACCATGACTGGTCTCTCCCCC	5	+
chr1	64936499	64936520	CCTGGTCGCGTGCTGGCTCCTG	3	+
chr1	64949479	64949496	ATTACTGGTGGCCTTCAC	3	+
chr1	64976605	64976629	TGGGATTAATATGGCTGTGGGTACA	4	+
chr1	65120384	65120403	CCAGATTATCGCAGTCCCTG	3	+
chr1	65124490	65124509	TACCACCGGCTGGATCTCCT	12	+
chr1	65137265	65137287	GCACACTGTGGCTGTGATGGGCA	5	+
chr1	65141217	65141236	TGGACCGACTCTGTCTCAAC	3	+
chr1	65143941	65143957	CGGGGGGATTGTGGGAG	3	+
chr1	65297553	65297573	TCTGTGGCACTCTTACGCTAC	6	+
chr1	65618412	65618434	CTGGAGTTTTGCTGATGGGACTA	3	+
chr1	65691067	65691092	AGACAGTTGAGTGACAGGTCTTGGGC	6	+
chr1	65694772	65694792	TCTTGCCCAGGCTTCTGCTGC	3	+
chr1	65695235	65695253	AGAGCTCACCAAAGTGATG	3	+
chr1	65695307	65695327	ATGAGAGTCTTAGTTTTCCTG	6	+
chr1	65695927	65695960	TCAGTGAGGAAGGATTCTTGGAGCGAGGAGCCAC	6	+
chr1	65697634	65697650	CTTTTCCTCGGTGGGAC	4	+
chr1	65858399	65858421	TTGGGGGTGGAGGTGCAGCTGGT	8	+
chr1	65864534	65864556	TCTGGAGGTTGGGACTGGCATGC	10	+
chr1	65876992	65877019	TACCGTACTATGGGCTGGGGAGACCAAG	16	+
chr1	65878720	65878741	TTCCATCTCTGCTGCAGACCTG	4	+
chr1	65879638	65879653	TGTGGACTCAGTGTTC	3	+
chr1	66036250	66036270	CTACTTCCTTTTGCCTGCTGG	4	+
chr1	66083682	66083707	AACAGCAGTTGTGTGATTGTTTCCTG	7	+
chr1	66904921	66904938	TGGGTTTTACAGTTGGAA	4	+
chr1	67391841	67391871	ATTCTCCCAGTGCCTGGCTGAGTTTCGGACG	8	+
chr1	67396497	67396520	TTTGCGACTGACATCCAGTCTGTG	4	+
chr1	67411860	67411870	AATTTGATCCA	4	+
chr1	67424550	67424568	ATTCATCAGGTCAGGAGGA	4	+
chr1	67424602	67424627	ATCTGTTGCTTCTCAAGATGCCCAGG	4	+
chr1	67436506	67436526	ATCAGCTCCTGTGGGACCCTG	10	+
chr1	67450870	67450897	TTTGGTAAATCTGAATGAACTAAAGATG	4	+
chr1	68151776	68151795	TCGGGGTGTACGAAGCGGCC	4	+
chr1	70687325	70687354	CAACACTACCGTCGTCCCCAGCACTGCAGG	17	+
chr1	70687636	70687652	CTGGTGGCTGGTGGATT	5	+
chr1	70694107	70694125	ATTCGCCTTTGCCAGTCTC	3	+
chr1	70698017	70698044	TGCCTGGTGGTGGACTCCTGCCTACTCC	19	+
chr1	70700379	70700427	ATTGGCGCTGTTCCACTGGCTGCTTTGGGGGCTCCTACTCTTGATCCTG	18	+
chr1	70700435	70700455	TGCACTTGGGCTTCCTGGAGC	15	+
chr1	70703116	70703140	ATGTAGCTGCTGGTCTCGTTTCACC	16	+
[truncated: 81,546 more rows]
