# Supplementary material for: Advancing the functional utility of PAR-CLIP by quantifying background binding to mRNAs and lncRNAs
Source: Genome Biol. 2014 Jan 7;15(1):R2. doi: 10.1186/gb-2014-15-1-r2 (PMC4053780; doi:10.1186/gb-2014-15-1-r2)
Supplement: Additional file 40 — Is a table of re-analyzed PARalyzer output for groups indicating all sites utilized by PARalyzer for the FMR.iso7 library from [34]. [file gb-2014-15-1-r2-S40.gz › FMR1.iso7.groups.csv]

chr1	55808	55824	ACTTTGTCGTGTTCACC	1	+
chr1	564463	564480	AGGGAGTCCGAACTAGTC	1	+
chr1	565392	565417	ACATCCGGCCTGCTCCTTCTCACATG	9	+
chr1	565952	565978	AAAAATAAAATGACAGTTTGAACACAC	1	+
chr1	566555	566576	CCTCCTTATTCGAGCCGAACTG	1	+
chr1	566752	566793	TAAGCTTCTGACTCTTACCCCCCTCTCTCCTACTCCTGCTTG	26	+
chr1	566812	566835	CCGGCGCAGGAACAGGTTGAACAG	1	+
chr1	567028	567071	CAGTCTTACTTCTCCTATCTCTCCCAGTCCTAGCCGCTGGCATC	6	+
chr1	567185	567212	TATTCTCATCCTACCAGGCTTCGGAATA	5	+
chr1	567560	567588	ACACGTACTACGTTGTAGCCCACTTCCAC	2	+
chr1	568242	568260	TTCCTAGTCCTGTACGCCC	2	+
chr1	568402	568420	AGGTCAACGATCCCTCCTT	1	+
chr1	569047	569078	AAAAACTATAACAAACCCTGAGAACCAAAATG	3	+
chr1	569904	569936	ACACACTAACCATATACCAATGATGGCGCGATG	8	+
chr1	646615	646630	CGAAACTCCATTGGTG	1	+
chr1	717311	717332	TTTTAGGCAAATCTGGATTGGG	3	+
chr1	774114	774131	ACAGGAAAGTGAGACCCA	1	+
chr1	779135	779156	TGGGTGACTCTGGGGCAAGTTC	1	+
chr1	783920	783939	AATTCTTTTCAAGTTAAATG	1	+
chr1	787320	787346	TACACTCTGGAGGTGACTTGACCTGTC	1	+
chr1	790355	790382	TAGGCTCTGAGCCTTCAGGGAGGGGCGG	1	+
chr1	790450	790468	AATTGGGCAATTCCGGGTG	1	+
chr1	790471	790498	ATCCAGGTGTGGCTGCTGACACGGAGCA	1	+
chr1	790994	791018	TAGAGTAACCCAGGTCAGGAAATGG	2	+
chr1	791060	791084	AATGGCCAATCCGTCAGCTGGGCTG	2	+
chr1	791716	791743	TGGCACTGGGACTGCTGACTCCACCCAC	1	+
chr1	791817	791835	ATTGCTTCTCAGGACACCC	5	+
chr1	791895	791918	ACACTCGGATTGGACCTTCTTCAG	3	+
chr1	839579	839597	ACTCCCAGGGGCCCGGGGT	3	+
chr1	840727	840746	CATTGTCGGGGCGGGTGCAG	3	+
chr1	841020	841037	ACAGGGACCGACTGCTTA	1	+
chr1	841755	841768	CTCCACCGCGTCCG	1	+
chr1	843960	843985	ATGGGACGGGGGAGGGAATGGGGGAA	1	+
chr1	845582	845607	ACTTCCCGGACGCCCTGGCGCCTCTG	2	+
chr1	845821	845840	AGACTGGTCGACCACCCCTG	2	+
chr1	845882	845908	CGGCATCTGGAGGGGTCCTGGTTGAGC	1	+
chr1	846432	846458	TCTGAGTGGGCTCTGCTCATGGTCCTC	1	+
chr1	846915	846940	CTTGCGGGGGCTGGGGGCTGAGGGAG	2	+
chr1	850600	850626	TGGAGTCCTGAGCAAAGTAAGCTTTTC	2	+
chr1	851864	851883	AGGGTCTGAGGACAGGCACT	1	+
chr1	853311	853332	CAGATGGTCCATAGGAGACTCA	1	+
chr1	855427	855445	CCGGTGTCTGCGTCAGCAC	2	+
chr1	856572	856586	CTCCTCCCTCTGGCG	2	+
chr1	858068	858085	TGGCCCAGACCTCACTCC	4	+
chr1	859130	859147	TGGATTCCAGCCGCTCGC	2	+
chr1	859208	859228	ATGCCCCGAGTCGGCCGTCAC	2	+
chr1	859408	859441	AGGGGCGGGGACTCCGCGACTCCTCGCTGCCGGG	4	+
chr1	859456	859478	TGGGTCGGCGAGCCGGGCGTGGG	4	+
chr1	859499	859523	TGGTGGCCGGGGCGCGGGACTCCAG	1	+
chr1	859573	859613	ATCCGGGATCGATAGCAGCTCCATGTCTCCGGCCTCTGAGG	11	+
chr1	859635	859660	TCCGGGGAGGCCTGGCGGGCGGCGCG	2	+
chr1	859662	859687	AGGCGGCGGCTGCGGGCGCCGGGGCG	2	+
chr1	859738	859760	ACCCAACTCCAGCCCGGGCCGGA	3	+
chr1	859827	859845	AAGGAGTTCCCGGGCCGCG	5	+
chr1	859916	859931	CTACCTGGCGCCACTG	1	+
chr1	860125	860156	TCCAGCCGCTGCTGGACAACGGCGAGCCGTGC	2	+
chr1	860179	860196	ACCGCGCGCTGCTCTACG	2	+
chr1	860268	860289	TTCCAGTTCGTCAGCGGCCGCG	2	+
chr1	861086	861106	AGGGCGCTCCACCCGGGCTGG	1	+
chr1	861335	861377	TCCTGCAGGTGCATCCTCCGATCTGCGACTGCCCGGGCTGCCG	12	+
chr1	861496	861515	TGCGGGTGTGCTGGAGGGAG	3	+
chr1	861659	861679	CCTTTTAGCTGCTTATCCTCG	2	+
chr1	861888	861903	TCGAAGTGTGTCCTAG	2	+
chr1	861938	861964	AGTGTGGGCCTTTGGTGTCCAGGGAAC	1	+
chr1	862750	862769	CCCAGCGTCAGTCTCTTCCG	2	+
chr1	863889	863910	ACAGGCTGTGGCTGTTGAAGGG	1	+
chr1	864310	864344	CTCCGGGCTGTGTTGTGGCAATGGGAGGGAGGAAG	3	+
chr1	864789	864813	TGACCTGTGAGCCCCGGGGCCTGCA	1	+
chr1	865249	865268	TGGGCGTCGTCTGTAGGGGG	1	+
chr1	865276	865300	ACTGCGGCCCCGTCTCTCGGCTCTC	3	+
chr1	865566	865585	TCGCCCTGCCTGCCGCCCGG	4	+
chr1	865652	865678	ACCTGTGGGCGGCGGCCAGGCTTGAAG	2	+
chr1	866390	866405	ACATGGACCTTCTGCT	2	+
chr1	866441	866463	AACATCTCTTTCCGAGAGGCGTC	1	+
chr1	866577	866594	ATGCTGTGATGCTGGCTG	1	+
chr1	867907	867930	AGCCTCCGCCTGTTGACCTGACCC	3	+
chr1	868565	868585	GTGCCCGGGCCGGGTTCCTGC	1	+
chr1	868674	868701	TTCAGGGGCCGGGCCAGGCCAGGCTGTG	1	+
chr1	869305	869338	AGGTTTAGGGTAGGCTCCTAGGTCACTGCGCAGG	3	+
chr1	870674	870701	CAGGACTGTGGTCTGGGCCTCAGTTTCC	3	+
chr1	870715	870732	TCGGGGGTCAGGGGATGG	3	+
chr1	870770	870792	CAGGACTGCCCCTGAGCAGATCG	4	+
chr1	871133	871160	TCCCGGTCTCGTTCTGCAGCCAGGACGG	1	+
chr1	871248	871266	CAGCCTGGAGATTGGCCTG	1	+
chr1	872635	872662	CACCTCCCTGGGCCCTGGGCTGTGAGGG	3	+
chr1	873228	873246	TGTGGGATTGATCGGTGTG	1	+
chr1	873572	873593	ACCCAAGGGAGGACCTCAGGAG	2	+
chr1	873818	873838	CAGGGTGCTAGCTCAGGCAGG	1	+
chr1	874344	874368	AGGCTGAGCTGGAGCAGGGGCTGGG	1	+
chr1	874570	874587	CCCTGGACCTCGAGCAGG	1	+
chr1	874706	874731	ATTACCGCCGGCTTGTGTCAGCACTG	8	+
chr1	874743	874765	CACCTTTGAGGACCCTCAGCGCC	1	+
chr1	876583	876603	GAAGCCCACCTGCCCTCCTCC	1	+
chr1	876610	876637	GGTCAGCGTCGGAAGCAGGGCCTGGCTC	1	+
chr1	877553	877571	AATGCCCCTCACGTCGCCC	2	+
chr1	878058	878095	GGGCCCTGCTGGTGCTGAACCACGGCGCGGCGCCACTG	6	+
chr1	878220	878246	AGATGACGGGGGCTAGGCTCTGGGCAC	25	+
chr1	878277	878299	ACTCGGACGGAGAGGACCCCGAG	1	+
chr1	878300	878316	ACGGCAGCTGTTGGGTG	1	+
chr1	878369	878389	AAGGGGCTTTTCCCAGGGTCC	2	+
chr1	878412	878432	ATGCCGTCAGCCCCTACTTCC	1	+
chr1	878631	878653	AGGCGCGGTAGGGGGACTCTCCA	2	+
chr1	878695	878756	TGGACCGTGGATGACGTCTGCAGCTTCGTGGGGGGCCTGTCTGGCTGTGGAGAGTACACTCG	8	+
chr1	879020	879042	CTGGGCTGGAGGATGGAGCAGCA	2	+
chr1	879118	879137	TGCTGACGGAGGAGCACCTG	1	+
chr1	879270	879287	CAGGCCATCTCTCTGCAG	1	+
chr1	879317	879342	CGTGGCCAGCTTCCCCGTGGCTCTGC	2	+
chr1	879363	879385	CGGGCCCCGGAGCGAGAACTCGG	2	+
chr1	879479	879504	TGGGACCTTGGCTCTACTTCCAGGGG	5	+
chr1	879725	879750	ATGGACGAGGTCTGCAGACGGAGGGC	2	+
chr1	879794	879821	AACTGGGACTGGTCTCGGTCTGCTGACG	7	+
chr1	879896	879916	CCCAGCCCAGCTCTCGATACG	2	+
chr1	880305	880320	CAGAGCATTTGGCCTG	1	+
chr1	886680	886696	TGCTGTCTTGGACCTCC	2	+
chr1	888176	888191	CTGCACACTGGGCCCC	1	+
chr1	893951	893965	ACTCGGCTCCCCTGC	2	+
chr1	894572	894590	CGGCCCTCGGACCCGCGGC	1	+
chr1	896050	896069	ATCGGCGGTGGGTCCGGCAG	1	+
chr1	896483	896499	CAGGGGCGCAGCGGAGG	3	+
chr1	896532	896555	TTGGCGGAGGTCAGGCGAGGGCTG	1	+
chr1	897102	897121	AGATTGTGGTGGGCGAGGGC	3	+
chr1	897814	897839	AACACGACGTGGACGCCCGCAGGCAG	2	+
chr1	898090	898107	AAGTGTGTGCGGCTGCCC	1	+
chr1	898121	898147	ACTTCCTGCTGGGCCACGTGGATGCCG	2	+
chr1	898611	898633	AACCGGCTCTATGCTGTGGGCGG	1	+
chr1	898834	898862	TGGACTCCTGTACTCGGCCGGCGGCTATG	2	+
chr1	899787	899809	CCGTGCTGGAGGGTGCCCTGTAC	1	+
chr1	900369	900393	ACGGATGGTTGTACGCCGTGGGGGG	1	+
chr1	900650	900666	TCCGTTCACGTCTCTGC	1	+
chr1	905230	905247	ATCGGGTGTGTGTGCGTG	7	+
chr1	908288	908306	CTGGGACTCGGGGTGCTTG	1	+
chr1	909976	909991	CTCAGGACCACCCTCG	2	+
chr1	911522	911538	TCCTGCATCTCCCTGGC	1	+
chr1	916174	916188	ACGTCCTCCTCCTCG	2	+
chr1	933882	933899	TCAGGACCGCAGCCTCCG	1	+
chr1	935127	935149	ATACGCGCTCGGCGCCGCTTCTC	3	+
chr1	935842	935862	ACGGAGCTGGGGCTGTGGCCG	1	+
chr1	936337	936360	ACCCGCTGGCGAACTCAGCAGCAG	1	+
chr1	936425	936451	TAAAACAGGGCTGTGGTTATTTTCGTG	8	+
chr1	936660	936680	AGGTGGGTGGCCTGGGTGGAC	1	+
chr1	936686	936708	CCTTCTTGACGCCGGGTGGTCCC	2	+
chr1	936789	936814	CAGGGACGAGGGAGGTGGGGAGGGGG	1	+
chr1	936821	936838	GCCAGCGAGAACCGGGAG	1	+
chr1	936903	936921	ATTGGCAGGTTCGCCCCTG	3	+
chr1	936954	936980	AAGCTTCCCCTCCCCTCGGACCCCACG	2	+
chr1	937302	937324	CCCAGGAGGTGGTGTGGATGGTG	2	+
chr1	937336	937356	CGTCCCTCCCCGGCCTGAGCG	4	+
chr1	937639	937662	ACGATGCTCCTGCCTCGGCCTCCC	2	+
chr1	938699	938726	TCTGAGTGTGGGGGTGGATCCTGGGCTG	4	+
chr1	938750	938774	TGGGTTGGGGGCAGGTTGCGTTTTT	1	+
chr1	938845	938881	TCTCAGCTGGGAAGAATGGGGTGTTTGGCAGGACATG	4	+
chr1	938955	938987	CCGTGCTGGGAGGGAGCACGCCCTGGCCTCAAG	3	+
chr1	939089	939108	GGTGGTTGCTGAGCGTGCTG	2	+
chr1	939145	939170	AATAGTGGAGGTGGGCTGGGGCCCTG	3	+
chr1	940064	940091	CAGGCGCTGCTTTTCTCTCTGCTGTACC	2	+
chr1	940460	940480	CTGCGGCTTCCTCCTCCCCTG	1	+
chr1	940632	940654	AGTGGGGATCAGGGCAGTGCCAG	6	+
chr1	940802	940823	CCACTCTCAGTCAGCTTCCTCC	3	+
chr1	940853	940875	AAGTGGAAGCCTAGGGACTCTTG	1	+
chr1	941094	941121	TTTAGTGGCAGGGACTTTAGGGAGCCTG	1	+
chr1	941134	941176	CCTAGCCCCCGCAGCAGTGCCCCCGCAGCAGTTCCCCCCGCAG	3	+
chr1	941504	941522	CTCATGGGCCTGCCCCTCC	1	+
chr1	941879	941904	TAATCAGCCCAGCCTCGGACGTCAAC	2	+
chr1	941953	941992	CGTTTCCGGGTCATCATCCGGTGGCCACAGGGAATCACAG	3	+
chr1	941994	942020	CTCGGTGTGACTTTCTCAGAGCGCCAT	1	+
chr1	942042	942067	AGCCCATCCTGTCCTGTGGGACAGGC	2	+
chr1	942161	942181	CGGCGGCTGAGGAGTGGTGAC	1	+
chr1	942198	942217	CGGGGAAGGGTCTGGATTTG	1	+
chr1	942224	942251	AGCGAGGGAGTGGGCTGCAGGCTGGTAG	3	+
chr1	942336	942357	TCAGCCCTGCACCTGGCCCGGG	1	+
chr1	945429	945448	TCCTGGGACTGTGGTGTTTG	1	+
chr1	947013	947033	AGTTCCGGTCGTTTCCCCTGC	1	+
chr1	947043	947062	AACCAACACTCTGCGGCCTT	1	+
chr1	947178	947204	TGTGTCCATCCATCACTGATGGACATG	1	+
chr1	947345	947366	TTTTGAGCATCGCGGCGGCCGC	1	+
chr1	948702	948721	CTTTTCCCTGTCTTTCGGTC	1	+
chr1	948734	948753	TTCTTCCGCTCACTCTGGGG	1	+
chr1	949329	949356	GCGCCGCAGTCTCTGAACCTGTGTGACG	1	+
chr1	949577	949602	CTGGTGGTGGACAAATGCGACGAACC	1	+
chr1	949696	949718	CGGGCTGGAGGGTGTGCAGGACG	1	+
chr1	955602	955621	TTGTGGTGGCCGCGTGCGTC	2	+
chr1	955682	955709	AACGTGGTGCTCACCGGGACGGTGGAGG	2	+
chr1	955725	955750	ACCCGGTGCAGCACACGTACTCCTGC	3	+
chr1	956086	956103	AGCGGGGGCTGGGCCTGG	3	+
chr1	956135	956161	CCCGGGGCGAGAGGGGTTGGTCAGGAG	3	+
chr1	957206	957231	CTGGGAGGTGGGCCCTGAGCACTGGG	2	+
chr1	957582	957602	TTCGGGTCTGGCGGTACTTGA	1	+
chr1	957650	957669	AAGGTGGTGATCAGCGGCTT	1	+
chr1	957812	957836	AACCTGGAGGAGGTGGAGTTCTGTG	5	+
chr1	958681	958706	GGTCCTGGACTGTCCACTGCTCTTGC	1	+
chr1	959643	959660	TCTGGCTGGAGAAGGGAC	1	+
chr1	959800	959822	TGGAGGGAGCTTGAGCCTAGCTG	2	+
chr1	960334	960351	GGGCTGGCGGCTGAGCGG	1	+
chr1	962330	962351	AGATTGTGGCTGGGATCTAGGG	3	+
chr1	962858	962878	TCAGCTTGCTGTTGGTTGTCC	3	+
chr1	962895	962912	CTCACTGCGTCCAGCACG	1	+
chr1	968251	968268	AGGGTGGTCGGGCCTGGC	1	+
chr1	970899	970920	TGACGGCACTGGACCTCGGCTC	3	+
chr1	971097	971118	AGTGGACAGGAGCTTGCAGGGA	1	+
chr1	971500	971520	TGAGGGCTGTGCTGAGGCCTT	1	+
chr1	971952	971970	CCTGGGGCAGCGCTGGGCC	2	+
chr1	972570	972597	TTCCACCACCTGTGAGCCAGAGGCCTGG	1	+
chr1	973101	973128	GCCATGTGGGCAGGTGACCGGAGCACAG	1	+
chr1	974264	974289	AAAGGGCCAGGGGTGCATGTGGTTTG	2	+
chr1	974748	974765	AACAGCTGGCTCCAGCTC	1	+
chr1	975042	975057	GTCTGGTGATGGGACG	1	+
chr1	975535	975552	GCTCAGCTGTGCTGGACG	1	+
chr1	975746	975766	AACAGAGTCGGGTGCCGCCTG	2	+
chr1	975891	975910	AGCGCACGCACGCGTGTCCG	1	+
chr1	976159	976186	TGTGTGGGTCGGACGCCTCCACCTACAG	2	+
chr1	976667	976687	AGGGGACCGTCTGCGGCAGCG	1	+
chr1	977050	977080	AGAAAGTGCGCTCCGGCCAGTGCCAGGGTCG	2	+
chr1	977506	977527	CAGCGTGCCATCCCCAGCAAGC	2	+
chr1	978638	978655	CCTCGGGGTGCAGTGTGC	2	+
chr1	978660	978678	GGGGCGACGTGTGCTGTGA	3	+
chr1	978702	978729	TGCCTGCAGGCGTGCTCGAGCCTCTACG	3	+
chr1	979229	979255	TTTGGGGCTGTGTGCTCCGCAGGGCAG	2	+
chr1	979496	979530	CGGTTCCGGAGGCTCTGGCTCTGGGGAGGACGGTG	3	+
chr1	979545	979566	CTGTGCCGGCAGCGCGGTGGCA	2	+
chr1	979568	979595	CTGGGACGAGGACTCGGAGGACGGGCCG	2	+
chr1	979766	979789	CCAGGTGTGAGTCACAGCGAGGGC	1	+
chr1	980831	980860	AGGTGTGACCGCTGTGAGCCTGGCTTCTGG	3	+
chr1	981134	981159	GCGCCGTGCGGGATGACTGTGAGCAG	3	+
chr1	981538	981560	AGGTCTGTGGGTCAGATGGAGTC	1	+
chr1	981803	981823	ACATCTGCCTCCGTGACTGTG	2	+
chr1	982269	982292	ACTCCGCGTTGGGCTGCTGCTCTG	2	+
chr1	983467	983485	CATCGCGCCTGCCGTCCTC	1	+
chr1	983656	983696	TCCACGGGGGGACCTGCCAGGACTGGGCATTGGGCGGGGGC	3	+
chr1	984338	984357	ATTCCGGGCGCTGGAGCCTC	1	+
chr1	984382	984417	ACGCCCGGGGCAAGGACTTCCTGGCATTGGCGCTGC	5	+
chr1	984421	984440	ATGGCCGCGTGCAGCTCAGG	3	+
chr1	984621	984643	ACACAGGTTCGGGGCCGGCGGTG	1	+
chr1	984707	984721	CGCCGGGGCACCCTC	1	+
chr1	984771	984791	ACGGCCTCAACCTGGACACAG	3	+
chr1	985023	985046	AGCTTGGCATTGGGCCGGGGGCTG	1	+
chr1	985352	985374	TGCTGCCCGAGGGTGGTGCTCAG	2	+
chr1	985621	985640	CAGGACGGCTCTGGGCCCTT	2	+
chr1	985687	985710	CACACCTTTGCACGGGACCTGGGG	1	+
chr1	985814	985834	ATGGCGCTGGAGGTCGTGTTC	2	+
chr1	985888	985923	CAAGGGGGACTTCGTGTCGCTGGCACTGCGGGACCG	5	+
chr1	986174	986200	CCCTGCGTGTGGGCGACGGCCCCCGTG	1	+
chr1	986652	986672	ACCTGAAGGAGCCGCTCTACG	1	+
chr1	986703	986728	CCCGTGCTGCTGCCGTGTCCTCTGGC	3	+
chr1	986975	986999	CCTATGTGTGCCTGTGTCCCGGGGG	2	+
chr1	987161	987178	ACCTTTGTCGAGTACCTC	1	+
chr1	989180	989205	AGGCCACGCAGGGGCTGGTGCTCTGG	2	+
chr1	989246	989265	CCATTGTGGACGGGCACCTG	1	+
chr1	989286	989322	CTCCCAGCCCGTGGTGCTGCGTTCCACCGTGCCCGTC	8	+
chr1	990253	990283	CACAGGCTTTGTGGGCTGCTTGCGGGACGTG	3	+
chr1	990444	990492	AGTGTTGGCCGGAGGGACTGCTGGCCCGGCCTCCCTTCCGTCCAGGCAG	13	+
chr1	990523	990538	ATGGACAGGCGAGGTG	1	+
chr1	990676	990700	CTCCGTCAGGCGGGACTCGTGTCCC	3	+
chr1	990774	990799	ATTTGAGCTGCTCCTTCCTGTGTGTG	3	+
chr1	990852	990874	TTACTGCTGGGCACAGCTCTGCG	3	+
chr1	990875	990895	TTGCTCCCGTGCTGCCTGCGC	1	+
chr1	990973	991011	CCACCCTGGACGTGACCGTATCCCTCTGCCACACCCCAG	5	+
chr1	991020	991041	AGGGGCTATCGAGAGGAGCTCA	2	+
chr1	991049	991068	ATGGGGTTGACCTCTGCCGC	1	+
chr1	991146	991161	CATCTTTCCCATCTCG	1	+
chr1	991263	991288	AAGGTCAAGGGGCAGGTGCAGAGGTG	1	+
chr1	991394	991414	CAGGACCCGATGAAGCGGGCG	2	+
chr1	995083	995098	TTCGCGGAGTTGCCGG	1	+
chr1	1001912	1001930	AGGGGCCGGGGCTGTGAGC	1	+
chr1	1002073	1002093	CCCGTCGGGCCTGGGGGAGGT	828	+
chr1	1007850	1007866	TGCCGGCCGAGCTGGGG	1	+
chr1	1014901	1014921	CCTGGCCCCTGCAGCTCTGGG	2	+
chr1	1017770	1017786	TCCTCCCCACTGGCCGG	2	+
chr1	1020344	1020358	ATCGTGGCCAACCTG	2	+
chr1	1025795	1025812	TCGGGCAGCTGGGCCTGG	1	+
chr1	1025833	1025848	TCCAGGACGCGCCTGC	1	+
chr1	1034826	1034844	TGTTTTTGGTCGATTGTTC	1	+
chr1	1051249	1051264	ACGCGGGCCCAGGCGC	1	+
chr1	1061502	1061518	GGGGCCGCGGGGTGGGG	1	+
chr1	1063005	1063026	CCCCGTCCTCCCCGGGTGCTGC	1	+
chr1	1071709	1071727	AGCCCTCTGGGTGCCTGGG	2	+
chr1	1071762	1071776	TGGTGTGGTCGAGGG	1	+
chr1	1072113	1072128	CCACGTTAATTGGGGC	2	+
chr1	1074447	1074460	ACTCCGAACCGGGG	1	+
chr1	1079550	1079563	ATCACCCTCGGCGG	1	+
chr1	1080119	1080135	TACAGCCTGTGGGGCCG	3	+
chr1	1082510	1082526	TGGGAAGTGGGACCTCC	1	+
chr1	1092722	1092737	CATCCCATCCCCGCCA	1	+
chr1	1093996	1094013	CCCCCTCCGTGGAGGAGG	1	+
chr1	1098238	1098253	AGCCCCCGCCGAGCCG	1	+
chr1	1098592	1098607	ACCCGGCTCCTGGGCC	1	+
chr1	1099452	1099467	TTTTACAGCCCGGATC	3	+
chr1	1102504	1102525	CATCTTACTGGGCAGCATTGGA	1	+
chr1	1102540	1102562	TAATACTGCCTGGTAATGATGAC	4	+
chr1	1103296	1103318	TAACACTGTCTGGTAACGATGTT	3	+
chr1	1104203	1104224	AGCCAGGCTGGGCTGGGACCAG	1	+
chr1	1104435	1104456	TAATACTGTCTGGTAAAACCGT	6	+
chr1	1108237	1108259	AGCTGGGCACTGTGGTGGGCACC	1	+
chr1	1116024	1116039	TCCTGGGCCGGAGCAC	1	+
chr1	1116673	1116687	ATCCCACACCGTGCC	1	+
chr1	1121034	1121047	ACGGGGCTTGGCCG	1	+
chr1	1127617	1127635	ATATTTCGAGGCTCTGTTG	2	+
chr1	1135164	1135180	AGTGGCCTGCCCTGGCG	1	+
chr1	1139350	1139365	TGCAGGGGGGCCACGG	1	+
chr1	1140628	1140644	ACAGGACTCCGGACCCC	1	+
chr1	1141172	1141193	ACAGTCCCCTGGAGGCCCGTCG	1	+
chr1	1146988	1147005	TCCGGAAACTGCCTCCCC	2	+
chr1	1150407	1150421	ACACGGGCACGCAGG	3	+
chr1	1152162	1152175	ATCACCTCGAACCG	1	+
chr1	1154154	1154167	TCCCGGACGATCTC	1	+
chr1	1159078	1159095	TCGGGGTCTCCGGCTGAC	1	+
chr1	1161945	1161961	TGGGTCCTGGAGGGACG	1	+
chr1	1163166	1163180	AGGCTCTCGAGACTC	1	+
chr1	1165452	1165467	AGGGAACTCGGGGTCC	1	+
chr1	1167651	1167686	CGGGCGCCATGAAGCTGCTGCGGCGGGCGTGGCGGC	3	+
chr1	1167699	1167723	TAGGCCTGGGCACGCTGGCGCTGTG	3	+
chr1	1167741	1167767	ACCTGGCGCGCTGCGCGGCCGAGCCCG	2	+
chr1	1167927	1167961	TGTGGGCGCGCTTTGCCGTGGGCACGGCCGGCCTG	3	+
chr1	1167977	1168000	CGCGCCCTGGAGCGGGAGCAGGCG	2	+
chr1	1168058	1168103	GCCAAGGTGCTGGCCATGCTGGCCTGGCTGGACGAGCACGTGGCCT	3	+
chr1	1168131	1168165	ACTCCTTCGCGCGGCTGGACGCGCTGCTGGCCGAG	2	+
chr1	1168212	1168235	TCTTCTCGGGCCGCGGCCGCGTCA	5	+
chr1	1168265	1168295	TGGCAACTCTGCGACTACTACCTGCCCTACG	2	+
chr1	1168306	1168337	CGGCTACGTGCTCTCGGCCGACCTGGTGCACT	14	+
chr1	1168380	1168401	AGGACGTGTCTCTGGGCGCCTG	2	+
chr1	1168428	1168475	AGCACGACCCGCGCTTCGACACCGAATACCGGTCCCGCGGCTGCAGCA	25	+
chr1	1168502	1168522	AGCCTGGAGGACATGCTGGAG	1	+
chr1	1168681	1168705	TTCACCCGGCGGCGCCTTGGGGCAG	1	+
chr1	1168760	1168826	CTTGTGGTCGCTGCGTCCCGGTCTGCGTTTGGGAGACCCCTGGGGGTTGCCGGGGCAGCGCGCCGTG	10	+
chr1	1168836	1168866	AGGTGCCCGTTCCTGGACCTCAGCGAGCCTG	8	+
chr1	1168950	1168977	AGTGGCGTTTCTCACGTCTGCGTCTCAG	4	+
chr1	1168999	1169048	ATCCGCTTTCATGGGATTTTGGTCTCTGTCCAGTGACTTCGTGGTAAATG	5	+
chr1	1169055	1169076	AGTGTTTGCTTGCGACTTATTT	2	+
chr1	1169100	1169131	ATGAGTGTAAGTTGGCAGTGCGCACGTCTCGG	3	+
chr1	1169298	1169321	TTCAAGGCTTCCCATGGGTCCGCG	1	+
chr1	1169328	1169343	AGGGCCGGTGCTGCTT	1	+
chr1	1169345	1169370	ATTTCAGACTCTGCCCCAGGTTCCAG	3	+
chr1	1169378	1169404	AACCCCGGAGTGCTGACGCGGTTCCCC	2	+
chr1	1169570	1169601	AGTCCGACGCGGGTTTTCTCTCTGGGGGACCT	3	+
chr1	1169623	1169672	TTGTTGTCCCACTTTGGGACCGGGTCCAGTCTGGGGTCTAGTCTCGAGCA	8	+
chr1	1169679	1169716	TCAGGCTCGGGGCAGGGCTGGGTTAGGCTCCGGGTCAG	4	+
chr1	1169803	1169843	AGTGGTGATCTGTGGTCAGTGGGTCAGTGACCTGCACGGTG	6	+
chr1	1169860	1169885	AAGGTAGGGGTGGGACTGGAGGCGTC	2	+
chr1	1169929	1169951	AATCCAGGACTGACCGCCCGTGT	3	+
chr1	1169958	1170006	AGTTTGTTCTTGGACGAGGACTCGTGAGGATCGAGGGCTGGGGACCCCG	7	+
chr1	1170018	1170042	ATGGGGCCCTGCCCTCCCGTGGGAG	4	+
chr1	1170114	1170160	ATGTCTTCTCTGGAGTTTGGAATTGCTTGAGGAACCCTGCGTGTGCT	5	+
chr1	1170161	1170184	TGGAGAGGCCAGAGGGCTTGCTGA	1	+
chr1	1170203	1170246	AGAGCGGGATTCGAACCAAGGGCTGGACTCCCACACCTCTGGCC	4	+
chr1	1170277	1170304	AATTGGCCGCTGTGGAAAAGAGCAAATG	1	+
chr1	1171032	1171051	TGCAGGCACCTGACGTTGGC	2	+
chr1	1171644	1171661	GACTGGGCCCAGATCTCC	1	+
chr1	1177483	1177510	AACAGTGCTGCTCTCCAACCTCTGGGGC	2	+
chr1	1178196	1178210	ACACCCGGCCCGGAC	1	+
chr1	1192389	1192405	CTATACTGCCCAGGGTG	1	+
chr1	1197620	1197637	TGGACACCTGCTCCCGGG	1	+
chr1	1208190	1208207	ACCACGCCCTAGGCTCAG	1	+
chr1	1209614	1209634	CGTCCCGGGCCCCTGGAGGCT	1	+
chr1	1209887	1209904	ACGCTGGGGGCAGGCGCG	1	+
chr1	1210436	1210455	CTCACGGCTGTGGCCCGCGG	1	+
chr1	1210508	1210534	CACACCTGTGGGGGCCCTGCAGCTGGG	1	+
chr1	1214537	1214558	TGGAGGAACTGGGGTTCCGTGG	1	+
chr1	1216864	1216880	TGCACCGGGCCAGCGAG	1	+
chr1	1217019	1217036	TGCCCGGGAGGAGGGGAG	1	+
chr1	1218993	1219015	GCTTCAACTCGGGAGGTGGAGCT	1	+
chr1	1220425	1220445	ATGGCCTTGGGGACGCAGGGT	2	+
chr1	1221807	1221833	ACCTCGGTGCCCAGCCCGGACCTCTCG	3	+
chr1	1222922	1222948	AGCTGCTACACGGTCGATGGCGTCTGG	1	+
chr1	1227367	1227385	ACACACTTGGGCTGCTCTG	1	+
chr1	1229734	1229749	CGCGACTGTGCACCTG	2	+
chr1	1239534	1239549	AACGGGGCTGGCTGGG	1	+
chr1	1243383	1243397	ACCGCCCGCTGTCAC	1	+
chr1	1243996	1244021	CCTCTGACGCCACCGGCTGGGCTCCG	3	+
chr1	1244260	1244282	CGCCCCCGGTAACCTCCGCCCGC	1	+
chr1	1244491	1244525	TGGAGCCGGTCAGGTTCACCATCTCCAGCCGCACG	3	+
chr1	1244876	1244897	TCACGCAGCCACGTCCCGGACC	3	+
chr1	1244914	1244942	CCACTGGCTGTCACCGGCGTGATGAGCTG	5	+
chr1	1245132	1245149	AGTCCGCTGGCAGCCCGG	1	+
chr1	1245346	1245367	CTCAGGACCTGGACAGCTGGAG	2	+
chr1	1246014	1246042	GAAGCTGCGGTTCTGGAACCTGGAGTTTG	6	+
chr1	1246308	1246333	TGCTGGTGGCCGTGGGGCTGGGGGCT	4	+
chr1	1246334	1246352	TTGGCACCTGCCCAGGTGA	1	+
chr1	1246394	1246418	ACACGTGTAGCCCCAGCCCACGGCT	1	+
chr1	1246420	1246452	ATTCCTCAAGTCAGTGCTGTACGGGAACCTCGG	5	+
chr1	1246778	1246798	AAGTTAGGCCACACCAGGCCC	2	+
chr1	1246867	1246893	ACAGTAGCCTCCCTGCCCGGGTCCCAG	1	+
chr1	1246894	1246920	CACCCTGGATGCCCGTCTCTGTCCCAG	3	+
chr1	1246922	1246945	CGGGATGGGGCACAGTGCAGGACA	7	+
chr1	1247070	1247095	TCTTCAGCTGCAAACAGCTGCCTGGG	4	+
chr1	1247164	1247187	ACAGTCCTGAAGTGCAGGCCCAGG	1	+
chr1	1247280	1247305	TGAGGAAGCTCCCCAGCTCCTCGTCC	3	+
chr1	1247320	1247350	AAGCATTGTGGGTGGTGCAGGACAGGGAGGA	11	+
chr1	1247357	1247388	ATACCTGTGTTGACCGCGGTGGGGTGGGGGTC	4	+
chr1	1247520	1247545	TCAGGACGCTGTGGGGAGGCTCGGTG	2	+
chr1	1247630	1247658	AATGCCGTCTCCTGCTCCTTGCGTGTGTC	7	+
chr1	1247714	1247770	TTGAGGGCTTGCTCTGAGGACACCAGCCGGAAGTTCTGTGGGGCAGGGACAGGTCAG	8	+
chr1	1247801	1247819	AGACCGTCCTGGCACTCAC	1	+
chr1	1247833	1247852	ATCAGGGTGCCGTGCAGGAG	1	+
chr1	1247880	1247903	CCCTGCGGAGGAGGTGGCAGGAGC	1	+
chr1	1247970	1247994	TACCCTGCGCCATCTCCCGCTTCAG	1	+
chr1	1248011	1248061	CCTACGGGGATGCTGGGGCTTGTGGGCAGCGTCACCGTCTCGCCATTGGCC	5	+
chr1	1248235	1248258	CTCTCCGGCTCTGCCTGGCCCACC	2	+
chr1	1248271	1248294	CCCTTGGCGTCCGCGTGTGCGCTG	1	+
chr1	1248392	1248417	CCCAGTGCGGGGTCGAGACTCACCAC	3	+
chr1	1248432	1248460	TCTCGAGCTTCCGCTGCCCGCTGAGGATC	2	+
chr1	1248488	1248514	TAGCCGGGCATGATGACCTGGGGGCAG	4	+
chr1	1248526	1248553	ACAGCCAGGGAACTCCAGCCTTGGCACC	1	+
chr1	1248634	1248663	TGCAGACTCCAAAGGGCTCAGGTTTTGGCA	3	+
chr1	1248670	1248709	TGTCCAGGGCTGGGCTGGGGCTGTTCTGCCCGAGGTGGAC	2	+
chr1	1248736	1248760	TCCAGGCGGACATCGCCCCCGTTCC	3	+
chr1	1248818	1248838	AGACAGCATGGGTGGAAGGAC	1	+
chr1	1248897	1248912	TTTCGTTTCCGGCCCA	2	+
chr1	1248942	1248962	CGTGCAGCATTCCTGGCGTGG	1	+
chr1	1249067	1249089	ACCGACGGGTGTGGATGTGCTGG	1	+
chr1	1249110	1249133	ACCATCGGTCCTGGGTTGTCAGCA	6	+
chr1	1249200	1249227	ATCTTCTGGTTGGTCCAGGGGATGAACA	4	+
chr1	1249290	1249319	TTCATGCGCTCCCTGGGGACCACCGGCCCA	2	+
chr1	1249601	1249619	CTGGACAGGGCTGCCCACC	1	+
chr1	1249660	1249674	AGCCGTCCTGGCGGC	1	+
chr1	1249905	1249924	AAGGGAGCCGTATGAGAGAC	2	+
chr1	1250031	1250052	AAAGGGTCTCTGAGTTTTCCTC	2	+
chr1	1250266	1250301	TGGAGTCACGGATGGTCGTGGCGTACGTGGACTCTG	6	+
chr1	1250312	1250336	GTTGGGGCGGCACTTGTCAATCCAG	1	+
chr1	1250479	1250502	AATGCTGTGGGCAGCACACTTGGG	3	+
chr1	1250610	1250631	CCTGGACCCTGTGCCTTCGCGC	1	+
chr1	1251008	1251027	ACAGGGCTGCGCTCAGGCTG	2	+
chr1	1251413	1251430	AATGTTGGCGGCCAGGCC	1	+
chr1	1251527	1251551	AAGTGCGTGCCTGTAATCCCAACTG	2	+
chr1	1251642	1251662	ATGGGGCGGGACTCCATCTCG	1	+
chr1	1252862	1252884	ACACCAGAGGGAATATCCATCAG	1	+
chr1	1253028	1253061	AACTCTAAACAGGCTGAGGATACATGTCAGCCCA	2	+
chr1	1254506	1254520	ATCCTCGCGCTGACG	1	+
chr1	1256885	1256901	TCTCCAGGATCTTTCCC	2	+
chr1	1259995	1260014	CGCCGCGCTCCCGGACCCGC	2	+
chr1	1260250	1260269	CCCGCACGGTCCGGAAGTCG	1	+
chr1	1260351	1260367	ACGGAGCCGTGGCTCAG	1	+
chr1	1262628	1262650	AACAGCCTGGGCACCATCTTCTC	2	+
chr1	1262655	1262687	ATCTCCAAGGACGTGGTCTCCAAGCTGCGGATC	3	+
chr1	1262762	1262785	CAACCGGCTGGTGGACCTGGAGCG	2	+
chr1	1262799	1262816	CCGGAGTCTGGCTGCCGG	1	+
chr1	1263170	1263207	TTTCCTGCTGCAGATCTGGGCTGCGGTGGCCAGGGCCG	2	+
chr1	1263275	1263293	AGCTGGTTAGGAACCACAG	2	+
chr1	1263306	1263324	AAGGTGGCGACCAGCCCAG	1	+
chr1	1263411	1263429	CCAGGGTGCGGTGCAGAGC	1	+
chr1	1263499	1263521	CATCTGCGAACCAGGGTGAAGTC	1	+
chr1	1263649	1263671	CCCTCCATGCCCTGGCTGGCAGA	1	+
chr1	1263780	1263802	CAAGGCTCCTCACAGAAGGGCCC	1	+
chr1	1263959	1263982	AAATGCTGTGTCCCTTCTCCCCCG	1	+
chr1	1264040	1264062	AGGGTCTGGACCCTGTGGCCCAG	1	+
chr1	1265478	1265496	TTTGCATGCCATGCATGTG	1	+
chr1	1265794	1265821	TGGGAGGGCCTGCGCCTGGAGTCTGCTG	2	+
chr1	1266679	1266694	CCAGTCGGGGCAGCCA	4	+
chr1	1267459	1267478	TCTTCCGCACCGTGCCCAGC	1	+
chr1	1267863	1267878	ATGGGCACGGTGCTTG	1	+
chr1	1269698	1269716	ATCCTGGCTGCCTTCCACC	1	+
chr1	1270592	1270617	ACCAGCTCCCTGTGCCTCATTCCAAG	1	+
chr1	1274655	1274670	GCTGCCACTTACGTGG	1	+
chr1	1275494	1275507	ATGCCGCCGTCTCC	1	+
chr1	1283096	1283111	AGCCCGGACCAGACTC	2	+
chr1	1285056	1285071	CTCTGCGCCACCGCGA	1	+
chr1	1285133	1285160	ATGCGGGGCGCGCGGGGGCGCGGGCGTG	1	+
chr1	1285201	1285218	TCCTGGGGTTCTCCGCAG	1	+
chr1	1287039	1287068	TTGCTCAGCCAAGCCCGGACAGCTTAGCCG	4	+
chr1	1287455	1287475	ATGGGGTTGGGTGGTGACGCC	1	+
chr1	1287636	1287672	TGCTGGCCTGGCCAAGACTCTTGGAACCACCCTGCTG	3	+
chr1	1287781	1287800	CTCCCACGGCCTTCCCTCTG	1	+
chr1	1287811	1287829	CACCACCACGTCCCCCCTC	1	+
chr1	1288168	1288194	ACTTCACTCCCTCCCCTGTCCTCAGCC	3	+
chr1	1289826	1289849	AAGTGGGCTCGGCTCTCGGGGACG	8	+
chr1	1290060	1290076	ACCTGGGCCTGGGGCGC	4	+
chr1	1292328	1292348	AAGCCAGCCGGTTCTGGGGTG	1	+
chr1	1294467	1294483	CACGGTGGGCTCCCTTG	1	+
chr1	1295029	1295045	AGGGGAACCTGCGGCTG	1	+
chr1	1295069	1295081	ACACGGACCGGCG	2	+
chr1	1295589	1295608	TTCGGGGACCCAGCCAGCGG	2	+
chr1	1295983	1296009	ATCACTGTGCTCTGGCTAAGCCCCCAG	1	+
chr1	1297257	1297276	ATCCAGTCACTCTCCTGGGA	2	+
chr1	1299928	1299944	TCACCAAGGGAGGTCGG	4	+
chr1	1302835	1302849	TAGAGCGTGGATGAG	2	+
chr1	1311018	1311030	CCTGCGGTACCGG	1	+
chr1	1314310	1314327	GGGAGCTATGTTTGGAAT	1	+
chr1	1334993	1335010	CGGGGCTGGGACTCTTCC	1	+
chr1	1335519	1335543	ATCGCTGATCCTCCCGCAGGCGGTC	1	+
chr1	1335603	1335627	ACCACAGCTGTGCAGGAGGGGCAGG	1	+
chr1	1335646	1335670	TTACCGGAACCTTTGCCAGGACTAG	2	+
chr1	1335990	1336015	TAGCTCAGGGATGTCTCGTCTGTGAG	1	+
chr1	1336119	1336139	TGACTGCCAGAGGAGTGGGAG	2	+
chr1	1336229	1336247	CAACCCGCAGGGCTCTGCC	2	+
chr1	1336253	1336272	CCTGTCTTCCTTCACTGACA	3	+
chr1	1336337	1336364	CTCTGTCCTTGACCCTGTTGTCCAGGAC	1	+
chr1	1336566	1336615	AAGGCCTGCAGTGAGGATGGAGTGGTCGGCCTGAAGCCATCTCTAGCAAG	4	+
chr1	1336635	1336668	TCTGCGCAGGTTGGAGGTAGGTGGTGAGTCTGAG	5	+
chr1	1336818	1336836	AGGGTCTGCGCACTGCTGT	1	+
chr1	1336842	1336862	TGTAGGGGCATCGGGGGGCAG	3	+
chr1	1336884	1336903	CATCACCCTTGGGGTTAAGG	1	+
chr1	1337024	1337063	AATCTGGGGGACATAGGGAAGCTGAGGCTGGTGTTCTGAG	3	+
chr1	1337118	1337138	AATAGGGACTCAGGGTGGGTC	1	+
chr1	1337150	1337186	AAGCGGGCACTGTGCACGCAGCCCTTGAGGGGAGCCA	3	+
chr1	1337236	1337263	CAGGGTGTGCTCCTCGGTGTGGTCGCTC	4	+
chr1	1337325	1337350	ACATCATCTGTGAGGCTCTGTCCCAG	2	+
chr1	1337615	1337631	TCCTGTTGAGCTCCACC	1	+
chr1	1342989	1343006	CGCGGGCGGGGAGGGGCA	1	+
chr1	1346239	1346259	CTGGGGATTCTGTGGGAAAGG	1	+
chr1	1348653	1348677	ATTCGGTTGAGCACGTAGATGGGGG	1	+
chr1	1353976	1353992	ACCGGCGGTCAGAGAGA	1	+
chr1	1359628	1359643	TCTGCTGCCCTGCTAG	1	+
chr1	1367256	1367273	ACGGTGTGAGCAGCTGGG	1	+
chr1	1369020	1369035	TGGAGGGTTCCGGCTG	2	+
chr1	1371646	1371661	ATCAGCCTCCACCCCG	2	+
chr1	1372329	1372353	AGGGGACCTGATGTTCCTGCTGGAC	2	+
chr1	1372397	1372414	AGTTTGTGGGGCAGCTGG	1	+
chr1	1372807	1372827	TTTGTGGACGTGGATGACCTG	1	+
chr1	1375411	1375436	CCGGGCGTCGTGTGGGTCCGTGGGTG	1	+
chr1	1375630	1375651	AAGGGCGAGTAGGGGCACCTGG	1	+
chr1	1377789	1377806	TGGGGGCGGGCAGCGCTG	1	+
chr1	1403809	1403824	ATGGACGCCTGCGTGC	1	+
chr1	1407268	1407300	TCGTGGCTCTTCGGCGTTAACAAGGGCCCCAAG	4	+
chr1	1409076	1409096	ACCTTGGCCAGGGTGGTCTTG	1	+
chr1	1409251	1409278	TTAAGGAGGGATGGCCTGGTGGTACTTG	2	+
chr1	1413685	1413702	AGGATTCCTAGAATGGGC	1	+
chr1	1413871	1413897	TGGGTGCAGATGCAGCTGGAAGCCCTG	2	+
chr1	1418135	1418161	CTGGGCTCGGCTGCTCCTCCCTCCTTG	2	+
chr1	1420519	1420545	ACGGTGCTGGAGGCGCTGCGGCACCCC	1	+
chr1	1421521	1421540	CCATAGCAACCAGGAACACC	2	+
chr1	1421566	1421587	ACATCCTGCTGTATGGGCCACC	6	+
chr1	1424939	1424960	TGCCTGCAAGGGAGGTGGTCTG	1	+
chr1	1425663	1425688	TGCCTGAGCAGTTCGACTGTGCCATC	3	+
chr1	1426451	1426477	TGGACCAGGTCCCTTGGCTTGGTCCTG	2	+
chr1	1428031	1428051	TGGACGGGGCCGGGTGTGGTG	1	+
chr1	1428670	1428693	AGAAGTGGTCAGAATTCTTGCTTG	3	+
chr1	1430016	1430043	TTCTGTCATGGTGACAGTGTTGTGGGAG	4	+
chr1	1431020	1431058	CGAGACCCTCACCTCATGGAGCCTGGCCACGGACCCCTC	5	+
chr1	1431093	1431119	ATATGCTCCTGGATGGGGACTGGGCTG	7	+
chr1	1431144	1431167	ATGTCTTGTGGTGGCGGTCGGCCG	2	+
chr1	1431437	1431463	TGGGGCGGCCTGAACCCTGCTTCCAGC	2	+
chr1	1431528	1431552	AGCCTGTGGCTGGAGCTGGTGTGTG	4	+
chr1	1435043	1435070	TGGTCACTGCAACCTCCGCCTGCCGGGT	1	+
chr1	1439248	1439275	AGTGTTGGTGAGGGCGTCTGGTTGTCCG	1	+
chr1	1443172	1443193	TCAGGTCCAGGTCTTCTCTTTC	2	+
chr1	1443294	1443312	TCACTGTTGGCCCCACCCG	2	+
chr1	1446868	1446887	AAAGTCAGGGCCGCTGGGAG	1	+
chr1	1447746	1447767	GGGACCGCGGGTTGGGAGACCG	2	+
chr1	1451414	1451431	TCTGGCACAGATGCAGGA	2	+
chr1	1452481	1452498	CGGGCTTCTGCTGGTGCT	1	+
chr1	1455650	1455671	CGGCCGAGCACCGTCAGACCGT	1	+
chr1	1455963	1455983	CCTTTGTGACAGACTGGGACA	1	+
chr1	1458132	1458165	GCTGACGCTGCTGGCTGTTGGGGTCTACTCAGCC	5	+
chr1	1458173	1458195	CCACGCTTGTCGCCGGCCGCTTC	5	+
chr1	1458925	1458946	CGCTGGAGGGTGTTGTGCTCAG	2	+
chr1	1459291	1459316	AGGAACATCCTGATGTACGGGCCACC	2	+
chr1	1461955	1461979	CAGCCGTCGCCCTTGGTTCCCACCG	2	+
chr1	1463105	1463126	AGAGCAGTTCGACTGGGCCATC	1	+
chr1	1463683	1463697	AATCTTGTGCTCGGC	1	+
chr1	1463717	1463736	TGAGGGGAGGTGATACGGAG	3	+
chr1	1463739	1463762	TTGCTCTGAGACCCCCGTGTCGGG	3	+
chr1	1464428	1464445	CAGTCCGGGCCTGGCCTG	1	+
chr1	1464447	1464472	AGCAGGGAGGATGTGGAGCTGGGCTG	3	+
chr1	1464956	1464972	AGGCCAGTCTGGCATCG	2	+
chr1	1464995	1465018	TGGGGCTGGAGGCTTCTGACTCTC	1	+
chr1	1465124	1465143	TGGGCTTGGTCCTGCTTGAC	2	+
chr1	1467936	1467962	AATCCCACCCAGGACGCCACGTGACAT	1	+
chr1	1468107	1468127	TTTGCCCTCTCTTGGGTGCGC	1	+
chr1	1468177	1468195	GTGGTGCGGCTCTGGTCAG	2	+
chr1	1469588	1469608	TCTTGTGGTGCGGGTCGGCCG	1	+
chr1	1469767	1469790	GTGGGTGCTGGCTGAGCCCCCGGG	1	+
chr1	1469897	1469917	CTTCCCCCTGTGGCCGGCATG	4	+
chr1	1471659	1471674	CTTCCCCCCGCTGCTG	1	+
chr1	1475364	1475382	CGGGGTGGGGGGAGCGCAG	1	+
chr1	1475456	1475470	AGCGTAGGGAGTGTG	1	+
chr1	1480065	1480080	CATGGGTGGTTCAGCG	1	+
chr1	1494641	1494656	CGGTGTGGAACGGGCG	1	+
chr1	1503915	1503933	TGGAGGTCGCAGTGGGCCC	1	+
chr1	1510711	1510735	ATCTTCCTCGCCTCGGGCTTCCTTG	1	+
chr1	1513784	1513800	AGACTCGGGGACTCCCT	1	+
chr1	1513821	1513839	TCTTTGGAGACTCCCTGAG	1	+
chr1	1533432	1533446	TTTGCGCCTGACCGG	1	+
chr1	1535255	1535272	CTCGGGGCCCTCGGGCAG	2	+
chr1	1536012	1536034	ACCCCGCGGCTTCTGTTCCTTTC	2	+
chr1	1536173	1536188	ATGCGCTCTGGGGGGC	1	+
chr1	1541742	1541757	ACGGGCTGGTCAGGTG	2	+
chr1	1542542	1542558	AACTCTGGCACTCGGAG	2	+
chr1	1549639	1549657	ATACCTGCAGCAGGCCTCC	1	+
chr1	1550679	1550694	CTATGGCAACCGAGTG	2	+
chr1	1551002	1551029	TCTCGGCTGATGGTGCGTGCGGGCGCGG	1	+
chr1	1551363	1551379	CGGGGCCGGTGGGTGGC	2	+
chr1	1551637	1551653	CGTCCCGGAGCCTCCTG	2	+
chr1	1551835	1551854	AGCCGCGGGTCGAGGTGCTA	2	+
chr1	1553770	1553794	TGAGGGGCCCTTGGGGGAACATCTG	2	+
chr1	1554937	1554959	AAGGGACTGCCTTGGAAGTGGGA	4	+
chr1	1555166	1555191	AGGGAGGAAGCCCTGCCTGTGTTCAG	2	+
chr1	1555823	1555847	TGTTTGGCAGGGAGGAGTCCCCGGC	1	+
chr1	1556136	1556162	TGGATCCTGGGAGCAGGAACCCTGCAG	2	+
chr1	1556393	1556407	CTGTGCTGGGCGGGT	3	+
chr1	1557467	1557492	TCCTGGAGTTGGCAGGGCCCCCTCCC	1	+
chr1	1559050	1559073	ACCTGCTGCTGTACGACAACGCCC	1	+
chr1	1559196	1559217	ACGGGCTGCGGGGGATGCGCTG	1	+
chr1	1559342	1559356	ACCGGCTCCTGTGCG	1	+
chr1	1559489	1559507	AGGGTGGCCTCTGGGTGGC	1	+
chr1	1560008	1560025	ATGCTGACCTGCTGGACC	2	+
chr1	1560382	1560400	AAACCGGGCCGTGTGGTGG	1	+
chr1	1560404	1560422	TCCGTGGCTGGGATGTGGA	1	+
chr1	1560470	1560487	ATGTGTACCGTGTGGGCC	2	+
chr1	1560669	1560696	AGCCGGCGGAGCTGCAGCGCAGGGTGAG	2	+
chr1	1562248	1562270	TGTTTGGAGACGGGAACCTGCGT	1	+
chr1	1562272	1562299	TAGCAGTCGCTGGTCAGCGGTGGACCTT	2	+
chr1	1562477	1562491	AAGCTTCGGGCCCAG	1	+
chr1	1563088	1563107	CTGGGTGCCGGGCGGACGCC	2	+
chr1	1563463	1563476	TCGAGGTCCTCACG	1	+
chr1	1563487	1563505	ACATCGATGTTACCGCCAC	3	+
chr1	1563662	1563692	AAAGATTCTGGCTCGGGCGCGGCAGCTGGTG	2	+
chr1	1563721	1563740	CGCTGCATCTGGCTGCCCTC	1	+
chr1	1563953	1563977	CCGCTACTGGTGGACGCTGGGTGCA	2	+
chr1	1564040	1564058	CTGCTGCCCCTGGTGGCTG	2	+
chr1	1564894	1564914	GCTGGCGCTGCTGGTGCTGTT	1	+
chr1	1565729	1565754	AGGAGCTGCAGAGCCGCTACCGGCAG	3	+
chr1	1565766	1565788	CATCACCTGCCCCATCTGCATCG	5	+
chr1	1566502	1566527	ACCCCGTTGGCCGGGCTGCCGTCACC	2	+
chr1	1567450	1567469	GCCCCGTCTCCCTCCCCCCC	40	+
chr1	1567693	1567708	CGCGCTGGTGCTGCTG	1	+
chr1	1571786	1571805	TGACTGCTGGGAGCTCGCTG	2	+
chr1	1572392	1572409	AGTGGGCCCCGGCAGGTC	1	+
chr1	1596989	1597010	CTCGGCGGACACAGTCAGCTAC	1	+
chr1	1597334	1597351	TGTTGTAGAGCAGGACCC	2	+
chr1	1597436	1597459	CATGTTTCACGGTGCTGGCGACGC	3	+
chr1	1598216	1598243	TGGGAGGCCGGGCACGGGGGCTCAGCCT	4	+
chr1	1602830	1602850	TGGACGCACCTGCTTTGGCTC	2	+
chr1	1603294	1603312	ATGCGTCCCCCAGAGACTG	2	+
chr1	1611808	1611824	TCTCCATGCAGCTGCGC	1	+
chr1	1658716	1658734	TTGGGTCCAGCCACTTCTG	3	+
chr1	1660727	1660748	ATTCTCGATGGGGAGGTGGACA	2	+
chr1	1661768	1661790	ACTGGAGCCCCATGCTGCCTCTG	1	+
chr1	1671727	1671742	CTGCCGCTGCCGGGTG	1	+
chr1	1680263	1680278	ACCTTCCGGGTTGTGC	1	+
chr1	1710117	1710143	TCCGCGACTCGGGTAGGCGGGGGTCGG	1	+
chr1	1712550	1712569	AGGATGGGGTGCACTGGGGT	1	+
chr1	1712898	1712916	CTTTCCCAGGATGCCAGCC	2	+
chr1	1722012	1722027	CCGGTCTCGATGTCCC	1	+
chr1	1734631	1734646	TACATCCTCTTTCAGC	3	+
chr1	1753791	1753808	AGTGTGCAGTGGCGCGCT	1	+
chr1	1760919	1760937	AACTGGCTGATGGGATGAG	1	+
chr1	1827314	1827329	AACCCGTGGTCATGAA	1	+
chr1	1849356	1849371	TATTGGGGCCCGACTC	1	+
chr1	1852124	1852141	TTCCTGCCACATTGACTG	3	+
chr1	1858092	1858105	CACAGCGACGTCGC	2	+
chr1	1859178	1859193	TTTCGGAACTGTGGGG	1	+
chr1	1865528	1865542	CCCGGTCTGCATGGG	1	+
chr1	1868815	1868830	AGGACAAACGCACCTG	1	+
chr1	1881059	1881074	ATGGCCCCACCGTGCC	1	+
chr1	1903808	1903824	AAGGTGCTGGCGCAGAG	1	+
chr1	1906435	1906449	TGCGGCTCAGGCCGG	1	+
chr1	1914569	1914582	CGATCACGGAGGGG	1	+
chr1	1918529	1918545	AGTGACAGTGGGCGTGG	1	+
chr1	1939819	1939835	AGGGGCTCTCACTGGCG	1	+
chr1	1947107	1947124	ATACTGGGTGTGTAGGGA	1	+
chr1	1950345	1950364	TTGGAAGCAGCCGCTGGTGG	1	+
chr1	1951168	1951181	TGTCCGCCGTCCTG	2	+
chr1	1955727	1955742	AAGCCTGGGCGTCCCC	1	+
chr1	1957062	1957079	CTGTGGCTGCCCGACACC	3	+
chr1	1959450	1959465	TCCTCGCTCCTGGCTG	1	+
chr1	1963031	1963049	CAGCTGCTGGGGCTCTGCC	1	+
chr1	1968800	1968815	ACTAGCTCTGCCTTGC	1	+
chr1	1981831	1981845	CTCCACCTCGGTCCG	1	+
chr1	1981984	1982000	CGCCGCGGCCCCACCTG	2	+
chr1	1982903	1982924	TCTTCCACCTGTGCGCGTCTCC	1	+
chr1	1982993	1983020	ATGCGGGCTCCGGACTTGCACTGGCTGG	1	+
chr1	1985530	1985553	TGCACTGGAGTTCTTGTCTGGGAT	2	+
chr1	1986112	1986127	TCCCCGCCACTTCACC	1	+
chr1	1986766	1986790	TCTTTGGGGAAAGTTTCATTTATCT	1	+
chr1	1987878	1987900	CCTCGGGCCTTCGGCGACGTCAG	3	+
chr1	1987983	1988006	AGTGCAGGGATGAAGGCCTCATCA	4	+
chr1	1991157	1991180	CAGCCGTGGTGACCGCAGGTGGGG	1	+
chr1	1991425	1991446	TCCCACACTGGCTCCATTGTTG	2	+
chr1	1991494	1991510	CTTCTGACCTCACTTCC	1	+
chr1	1993041	1993057	TTGGGGACATTCCGCCA	1	+
chr1	1993143	1993171	ACCCGGACGTGGGTTGGGTTTCATGGCGC	2	+
chr1	1993343	1993361	TGGTTTTAGCGCCTGTGGG	2	+
chr1	1998500	1998519	TATATTTGCGAATTCTTCTG	3	+
chr1	1998615	1998641	TCTGTGGCTCACTTGTGTTCTGTTCTG	2	+
chr1	1998851	1998871	TGGGGGCTGGGTCGTTCGGGG	1	+
chr1	1999212	1999232	CCCTCCTTGCTGTATCTGGTC	2	+
chr1	2004246	2004273	TGTGACTGGTCAGAGCCAGAGGTCTGCA	2	+
chr1	2004573	2004591	GTCTGGTCTTGGGAATGCG	1	+
chr1	2004606	2004624	TAGGCTGAGGGTGTGCGTT	1	+
chr1	2005778	2005799	TGGGGAAATCGTCTTGGGCTCG	3	+
chr1	2005962	2005989	GTCTGGAGACCCCAGGTGCCAGGGCTGG	2	+
chr1	2006912	2006932	ACCTGTGTCTGTGTCTCGGCC	1	+
chr1	2006947	2006962	CTTCCGCGTTCCTGTC	2	+
chr1	2007295	2007315	CTTGTGACCTGCTCTCGTGTG	1	+
chr1	2008799	2008821	TCTGTTGGGGCTGTGGGGACCCA	1	+
chr1	2011359	2011385	AGTCTGCTGCCCCCGCAAGCCCTCTCG	1	+
chr1	2011737	2011756	AGTTGGAGAAGGTCTTTAGG	1	+
chr1	2013755	2013779	TCAAGATGGACTTGGCAAATCACCT	1	+
chr1	2014705	2014726	CAGCCTCTGTTCCCTCCTCACC	2	+
chr1	2017389	2017411	CATCATCCCAGGAGTAAGAGCTG	2	+
chr1	2023029	2023051	TTTGCCTCTCCCGGTGGTTGGTG	1	+
chr1	2024998	2025025	AAAAGGTCCTGGTGACAGTCACTGCTCG	4	+
chr1	2025316	2025335	ACGTGGAGGTCCGCGGCCGT	2	+
chr1	2025881	2025900	CACCCGCTGTGCCCGGCTCG	1	+
chr1	2026662	2026682	TTGGCCTGGCTGGTTTCCCTG	2	+
chr1	2029803	2029821	TGTGGCTTCTGCAGGGACA	1	+
chr1	2030564	2030587	TTCGTTGGAGAAGGAGCCACACAG	2	+
chr1	2031393	2031418	ATGAGCTGCGTCTGTTAGGGGTGACC	1	+
chr1	2033501	2033528	CTCCTTTCCCCGGTCACCGCTCCTACCC	1	+
chr1	2033556	2033580	TACTGGGGGCCAGGATCAGGAGCAG	3	+
chr1	2038560	2038582	TTTCCTCGGGGTTCTGCGTCTGT	1	+
chr1	2039142	2039164	ACCCGGGCTGTGCCTCTCCGGCC	1	+
chr1	2039531	2039557	AAGTCAGGTAGCCCAGGGCCCGCACTC	2	+
chr1	2040461	2040476	CTCTGATACAGCCGCC	1	+
chr1	2041839	2041852	ATCCCCGGTCAGGG	2	+
chr1	2047382	2047405	ATTACCTCAGTCTCTCCTGTCTCC	1	+
chr1	2048029	2048054	TTTGCGTCCTGGCTGTGTGTGGGGCC	1	+
chr1	2052925	2052944	TCACGGTGGTAGTTAGGATC	2	+
chr1	2053089	2053115	ACGGTGGTGGTTAGGGTCGTGGTGGTG	1	+
chr1	2053339	2053359	TGGTAGTTAGGGTCACGGCTG	1	+
chr1	2055414	2055436	CGGCGGTGGTTAGGGTCGTGGTG	2	+
chr1	2055930	2055950	TGCTGCGCCTGTGCTCTCTGC	1	+
chr1	2056283	2056299	ACTTGTCTGGTCTCGGA	1	+
chr1	2056536	2056558	TTGAGGGTGGGGGACACGGAGCT	2	+
chr1	2058464	2058476	TTCGCCCGACTGG	1	+
chr1	2058895	2058916	CCTTCTCACCCTCTGGTCCTGG	1	+
chr1	2058956	2058978	TCAGCCTCTGGAACGGTGCCTGC	1	+
chr1	2059409	2059427	TAACTGGGTGCTGGGGAAG	1	+
chr1	2060287	2060304	AGGTAGCCGGGGGACTCG	1	+
chr1	2061395	2061417	ACAGTGGTGTGATCTCTGCTCAG	2	+
chr1	2061853	2061880	CTCCGCATGGGGGGCTGGGAGGGCGAGG	1	+
chr1	2064348	2064373	TTCTGGAGGCGTGGGGACCCCATCTC	1	+
chr1	2064553	2064574	ATTGAACTCGAAGGATGTCCAG	1	+
chr1	2064675	2064691	CCGCCCCCCAGCTGCGC	1	+
chr1	2064984	2065005	CATCCGTCCCTTGGCTCCGCCC	1	+
chr1	2065208	2065235	TCAGAGAGGGTTGTTGGGCAGGCAGAGC	1	+
chr1	2065256	2065275	AGGCCTACGGACTCCTGGAG	1	+
chr1	2065726	2065745	TCAGGGCTAGTCATTTGCTT	1	+
chr1	2065858	2065877	TGTACGTTCCGTTTCTGAAG	1	+
chr1	2066729	2066760	ATGGAGGAAGCTGTACCGTGCCAACGGCCACC	2	+
chr1	2068288	2068314	AACTTGCTCTCCGGCAGTCTGGGGCTG	1	+
chr1	2069067	2069092	TAGCCCAGAGTGAACCCTACCCACCC	2	+
chr1	2075656	2075675	ACTGCGGTCAGTGCAGCGAG	2	+
chr1	2075679	2075701	ATATGGGGCCTCGCGAGGCAAGG	1	+
chr1	2082267	2082294	AATCTCTCAGGGGCTTGGGCTGCAGGAC	4	+
chr1	2082304	2082320	ATCAGAGTCATCGGGCG	1	+
chr1	2082327	2082354	CTACGCCAAGGTTCTCCTGGTGCGGTTG	2	+
chr1	2083040	2083065	TCTTCCCACACCAGCTGTTTCTAGGG	1	+
chr1	2085296	2085316	AATGCTTGGATGGTTTCTAGA	2	+
chr1	2085799	2085813	TTGGATCTGCCTCCG	2	+
chr1	2086322	2086346	CTAGTGCTCTGGTGATGGGTGTGGG	1	+
chr1	2086836	2086854	ATGACGGTGATGATGGCAG	1	+
chr1	2087505	2087523	ACACTCCTGCTTCCAGACG	1	+
chr1	2092305	2092325	TTGTGGTTGTGGGTGTGTGAG	2	+
chr1	2103549	2103588	ATCTACAGGGACCTGAAGCTGGACAACGTCCTCCTGGATG	4	+
chr1	2103589	2103612	CGGACGGGCACATCAAGCTCACAG	1	+
chr1	2103769	2103787	CACTTTCTGCGGAACCCCG	5	+
chr1	2105345	2105370	TGGACTGGTGGGCGCTGGGAGTCCTC	2	+
chr1	2105429	2105452	TGAACACAGAGGACTACCTTTTCC	1	+
chr1	2106671	2106692	AGAGAGGCTCGGCTGCCGGCCA	1	+
chr1	2107326	2107350	CTGTGAGCACATTGGCTGTTGGTTC	1	+
chr1	2107524	2107540	CTCGATTTAGGAATCTG	1	+
chr1	2109922	2109940	CCGTGAACACCTGTGAACC	2	+
chr1	2110736	2110771	CTTTGAGTGATGGACAGGCTCATTCTGAAGGAACTG	2	+
chr1	2111876	2111898	TCATCCACAGATGACTCAGATGC	1	+
chr1	2112399	2112417	ACCCTGGCGTGCTGTCCCC	1	+
chr1	2114013	2114037	AGCTGGGCTGTTCGGCTTGGTCTGC	3	+
chr1	2115102	2115126	CTGGTGAGGCCTGATCTCTGCTTCC	3	+
chr1	2115246	2115267	TCTGTGAGGGCGGGGCTCCCAT	3	+
chr1	2116419	2116443	TTATTGCTGTCCACCGAGGAGTCGG	2	+
chr1	2116559	2116577	ACGCTTGCGCCGAGACCGC	1	+
chr1	2116591	2116608	AGCGGGCGCTGCTGGGAG	2	+
chr1	2116625	2116652	ACCTGGGCCCGGGCAGGCCAGCTTCGTG	4	+
chr1	2116653	2116685	CTGGAGGAACTTGCTGCTGTGCCTGCGTCGCGG	3	+
chr1	2116689	2116707	ATCCGCGGGGACCCTGCCG	2	+
chr1	2117677	2117695	TGCGGCTGGTGGCTTGGGG	1	+
chr1	2125485	2125502	CTCCGGGCTCACCGTGCG	1	+
chr1	2126430	2126447	CCCCTTTCCCGTCCGGGC	1	+
chr1	2127512	2127529	TCTCTGCAGCCCCACGTC	4	+
chr1	2130119	2130136	ACTGGGCTGCCTCCACCC	5	+
chr1	2132766	2132782	GCCTGGAAGGACTGGGA	1	+
chr1	2135351	2135366	ATGCTGCCGCCCGGTG	1	+
chr1	2137119	2137132	ACGCCCACGGTCCG	1	+
chr1	2140666	2140682	TTGCGCTGCTGGCCCCC	1	+
chr1	2144412	2144430	AAGCGGCCGTGGCCTGTGA	1	+
chr1	2152688	2152705	CTCGGTTAAGGTGGGGTC	1	+
chr1	2156163	2156179	ATGCCAGGGCTTCTCTG	1	+
chr1	2159541	2159559	TCTGAGGGCCGCGGGCGAG	1	+
chr1	2159671	2159691	CCGGGCGGGCGCCTCGCGGTG	1	+
chr1	2159839	2159890	AGCCCCGGGCCCGCGAGCGTTGGCGTTGGCGTTGGCGGCGCGCGCCGGGGCA	6	+
chr1	2159970	2159991	TGGATGTGGCGCCGGGCCCGGG	1	+
chr1	2160236	2160259	TTCCAGCCGCACCCGGGGCTGCAG	1	+
chr1	2160290	2160332	ATGAGCTCGCTGGGCGGCCCGGCCGCTTTCTCGGCGCGCTGGG	7	+
chr1	2160386	2160448	CCGGCGCCGGTGCCCGCAGCCACCGAGCCGCCGCCCGTGCTGCACCTGCCCGCCATCCAGCCG	7	+
chr1	2160470	2160509	CCCTTCTTCATGCCGTCCGACCGCTCCACCGAGCGCTGCG	24	+
chr1	2160522	2160557	AAGGCGAGACCATCTCGTGCTTCGTGGTGGGAGGCG	4	+
chr1	2160561	2160613	AGCGCCTGTGTCTGCCGCAGATTCTCAACTCGGTGCTGCGCGACTTCTCGCTG	11	+
chr1	2160620	2160686	ATCAACGCGGTGTGCGACGAGCTCCACATCTACTGCTCGCGCTGCACGGCCGACCAGCTGGAGATCC	27	+
chr1	2160696	2160739	TGGGCATCCTGCCCTTCTCGGCGCCCTCGTGCGGGCTCATCACC	11	+
chr1	2160743	2160762	ACGGACGCCGAGCGCCTGTG	3	+
chr1	2160816	2160844	CCGCCAGCCTGGCGCTGGGCCTGGAGCTC	4	+
chr1	2160856	2160884	CGTCCGCGTGTACCACGAGTGCTTCGGCA	2	+
chr1	2160889	2160976	TAAGGGGCTGCTGGTGCCCGAGCTCTACAGCAGCCCGAGCGCCGCCTGCATCCAGTGCCTGGACTGCCGCCTCATGTACCCGCCGCAC	26	+
chr1	2160977	2160997	AAGTTCGTGGTGCACTCGCAC	3	+
chr1	2161005	2161063	TGGAGAACCGGACCTGCCACTGGGGCTTCGACTCGGCCAACTGGCGGGCCTACATCCTG	16	+
chr1	2161098	2161124	CGCGCCTCGGCCGCTGCCTGGACGACG	5	+
chr1	2161199	2161226	TGGGGAGGATGCGCTTGGGGTGGGGGCC	1	+
chr1	2161230	2161273	TCTGGACTACAGGCTCTGGTCTCCGAAGGCTGGGACCTGTGCTT	3	+
chr1	2161669	2161689	CTTGGGTGAGGCGAGGCCTGG	1	+
chr1	2161717	2161738	TGGTGCCTTGAAGTTTTGGGAC	1	+
chr1	2161778	2161802	CAGGGGCCCGAGACTTGGCGGCTCC	1	+
chr1	2161810	2161829	TGCTGGTTGGTCTCCCTGGG	1	+
chr1	2161948	2161986	ATTTGCTTTGGACTCACCCATTTCCTTCTCTCCCTCTGA	3	+
chr1	2162042	2162059	AGTTGGAGGATCTATGGG	1	+
chr1	2162121	2162145	ACTTTCCGTTGCGTACCTCCCCAAG	2	+
chr1	2162298	2162324	TTCTCTGGGCGCCCCTCCAGCAGAGTG	3	+
chr1	2162394	2162418	GAGGGTGCATGTGTGTGTGCATGTG	3	+
chr1	2162592	2162616	TGTGGGCTGGGGCCTTTCTTTTTGG	1	+
chr1	2162663	2162694	TCGGGGGGGATTGTGGGCTCGTGCAGGCTGCG	4	+
chr1	2162827	2162847	TGTGCTTGTGGTCTTTCTGTC	2	+
chr1	2163128	2163146	ACTGCGTCCTCTAGGCCTG	1	+
chr1	2163297	2163317	TGGGATGGCGGCCAGGGACTC	2	+
chr1	2163353	2163371	ACTGTGCACTTGGGAGTTC	1	+
chr1	2163539	2163566	CTCACTGGCCGCCGTTGGCTCCTCCCAC	1	+
chr1	2163572	2163592	TCTTGACAGCTTATTCTCGGG	1	+
chr1	2163687	2163706	TTTGCAGGGCTGCTGCTCCC	1	+
chr1	2163778	2163805	TCGGGTCTCCTGCCTGAGTGGGCTGGGT	1	+
chr1	2164092	2164109	GGCTGCATGGGTGCTTGG	1	+
chr1	2164233	2164263	TAAACTGGGGACTACTGTTTATTGATCTTGG	3	+
chr1	2164298	2164316	ATGGGTCATTGTGCTGCTG	1	+
chr1	2164333	2164352	ACTGGAGCCTCTGAGCCTTC	2	+
chr1	2164369	2164395	TTTCTTCTTTCCGGTCGGCTCGCCTCC	5	+
chr1	2164400	2164418	TCGGGTTCTCTGATAGCTG	1	+
chr1	2164852	2164870	AATTTGGGTTGTGTTACAG	1	+
chr1	2164957	2164991	TCAGTGGGCTGTGGGTTGAGGGTCGCTTGGTTGGG	5	+
chr1	2165289	2165317	AGTTTCTTTCTGGGACACCCCTCACTCAG	5	+
chr1	2165529	2165555	AAGGCCAGGGTCTGCGGGTTTGGGCTG	3	+
chr1	2165559	2165581	TGCCCCCCAGGTGAGGGTTCCGG	1	+
chr1	2165756	2165799	TCATCCGTCTGTCTGGGACCCCTCTGGGAGCTGGGCTGGGTCCC	5	+
chr1	2165837	2165859	AGTCCTCTCTTTCAGCATCTTGT	1	+
chr1	2165888	2165912	CAATGTCTGTCTGTCTGAGTCTCCG	2	+
chr1	2166018	2166037	AGGCCTTCACTGCTGCTGGC	1	+
chr1	2166805	2166819	AAGGCATCCCCGGGG	1	+
chr1	2167036	2167064	TCACTGTGTGGTACTTGATATTTTTCCAG	3	+
chr1	2167356	2167373	ATGCTCCTGTCTTTTGTT	2	+
chr1	2167391	2167418	AGGGGGCTTTGAGAGGCGTCTCGGCGTG	1	+
chr1	2167427	2167447	AAACGGCCGAGATTCTGTTCG	1	+
chr1	2167451	2167472	CTTGGTGTTCGTGTCTTCTCTG	2	+
chr1	2167497	2167524	ATGGAAGGAGTGCTCTGCCTCGGTGCCT	3	+
chr1	2167553	2167571	TTTAGGCCTGCCTCTTGGG	2	+
chr1	2167758	2167803	AGTGGAACTCTGCAGGCACTGGCAGTCAAGGTTTATTGGCAGGTCC	2	+
chr1	2168131	2168162	ATTGCGCCTGGCCATTGTTCCACCTTTGGAAG	6	+
chr1	2168180	2168196	TCTGACCTGGGGGGCGC	1	+
chr1	2168218	2168236	AGGGCTGGGAAGTTGCTGG	1	+
chr1	2168246	2168275	ACCCTTGGCTGGTGAGGCTGAGTGCTGATG	2	+
chr1	2168298	2168337	CCTGGACCAACTGCGGCTTCTGCTGGAACGTCGGCGGCTG	4	+
chr1	2168375	2168400	AGGTCCCACGGTGCTGCTTGTTTCAG	2	+
chr1	2168568	2168590	TGTGAGGTGATGGTGACTCCACG	3	+
chr1	2168606	2168628	TTATGGGGGCACCTGAGGACTGG	3	+
chr1	2168745	2168764	TGTATCTGGAGTGGCTTAGG	2	+
chr1	2168871	2168886	AGAGCCAGGTGTCCGC	1	+
chr1	2168982	2169002	GTTGGGGTGCTGCCTGCTGGG	1	+
chr1	2169145	2169171	AAATGCTCTTGGTTTCTTTTTTTGGAA	1	+
chr1	2169243	2169269	TGGCCGGGTGCTGAGCTCGTCCTGCAG	5	+
chr1	2169381	2169408	ACGGGCCTTGAGAGGCTGATCACCCTCG	1	+
chr1	2169934	2169959	ATGGGGGCCGGGCACTCCCAGCCTTG	3	+
chr1	2170001	2170025	AGTGAGGGGACTCTTGCCTGCCTGG	2	+
chr1	2170119	2170139	TGGACACTGCGTGTGTGGTGC	1	+
chr1	2170183	2170200	TGTCCTGTGGGCTGGCAC	1	+
chr1	2170336	2170367	AGCTGGTGTGGCGTCTGTGAGATCTCAGCTGC	2	+
chr1	2170499	2170520	CCTTTCCTGGCTACAACCCTGT	1	+
chr1	2170714	2170737	TTGGATGCGGTGAGTGGCGCCCAG	2	+
chr1	2170836	2170857	TCAAGCCGGGCTCGATGTCTTC	1	+
chr1	2170938	2170962	TGTGGGTGTAGCCGTTGGCGGCACC	1	+
chr1	2170974	2170993	ACACACCCTGGACCTGAATG	1	+
chr1	2171106	2171123	TGCGTGGGCCTTGGGGTT	3	+
chr1	2171161	2171187	TGAAGTCTTTCCTGGCCAACGGGAGGC	1	+
chr1	2171210	2171230	TCCGGGGCTGAGTGAGGCCTG	2	+
chr1	2171301	2171370	TGGGTTTAGGTGTGCTTCTGCTCCCCACTGCTGCTTCAGCTGCGTCCTTTGCGGGTCCCCGTAACTTCAG	7	+
chr1	2171397	2171421	ACTGAGCTCGGCGCCTCTAGTGTAG	1	+
chr1	2171477	2171494	TGTTTCAATGGACTGTAG	1	+
chr1	2171495	2171546	ATGAAGGAGGACCTGTTTTCTCTCAGGAGTGTCTGTGGGGTCTCTTGTCCTG	5	+
chr1	2171649	2171668	TTTCTGGGACCTTGGCCGAG	1	+
chr1	2171750	2171774	AGGGAGTCCTGGGCCTGGAGGAACG	2	+
chr1	2172312	2172360	CTGGGGAAGTGGCCCTGCGTCGACCCCAATCCTCCTCAGCTGTGTTCAG	3	+
chr1	2172428	2172453	CAGGCGAGGGCTTTGTAGGAGCTCTG	1	+
chr1	2172648	2172666	TTATGAACTTGCGGCTTAA	2	+
chr1	2173333	2173360	TCGGGACCCAGGGACAGCACTGCGTGCG	3	+
chr1	2173567	2173587	AGACCGTCGGTGACCTTCCTC	1	+
chr1	2173891	2173914	TCTGGCCCCGCAGGGGAGTGGGTG	1	+
chr1	2174151	2174176	ATCTCCGTTTGTTACCCAGACTGGTC	2	+
chr1	2174324	2174350	TATTTCTGTGGCTGTGTTCTCTGTGGG	1	+
chr1	2174489	2174516	AACGCGGTTCCCCACCTGCCCTGCTCTG	2	+
chr1	2174596	2174616	TGGTATTGAGAGTCTGGAACT	1	+
chr1	2174621	2174641	TAGTGTCTGGGGCATGGGCCG	4	+
chr1	2174661	2174683	ATGCTTCAGGGCGCGTGTCAGCA	2	+
chr1	2174692	2174713	TCACACGGGCTTCGTGACCATG	1	+
chr1	2174980	2175027	TGGGACGAGTGGGCAGAGTGCTTGCTGTTGGGTAGGCTGTGGTGCACC	4	+
chr1	2175047	2175086	ACAGCTTGGTCAGAGGGCATGTCGGTCACGCCAGGCTGTC	5	+
chr1	2175101	2175130	AACACTCCCTGTCATCGGTCTTGTTGGCTG	4	+
chr1	2175139	2175181	TTCTCTGCTGCATGGGATGCTAGGGGTGTGGTGAGTTTCTTGT	6	+
chr1	2176241	2176265	ACATAGGCTGACAGTGAAGGAATGG	2	+
chr1	2176272	2176292	ACATCCCATGCCATTGGTGAC	2	+
chr1	2177726	2177745	ATGTTGGGCATTTTTTCGTG	1	+
chr1	2177928	2177969	TGTTGCTGGAGGCTGCCTCTGTCCTCTGCTGTGGTGGTCAGG	4	+
chr1	2178013	2178046	ACGCTCTGTGAGCCTCGGTGTGCAGCGCTGTCTG	3	+
chr1	2178072	2178105	TGTGCGAGCTGGGCGGGGGCTCTGCCGGGACTGG	2	+
chr1	2178251	2178278	ACCGTGTGCCTGGCCTGTAGCAGCAGCA	1	+
chr1	2178711	2178737	CATGGGTGTGTGCAGCTGGAGAGGGAA	1	+
chr1	2178953	2178974	TCCTCCCTTTGGAACCCATTGC	1	+
chr1	2179252	2179278	TCTGGCTCTCGGGAAGGGGCCTTACTG	1	+
chr1	2179371	2179390	AGGGCATGTGGGCTGGGACC	2	+
chr1	2179425	2179441	TGGTGGTGACGGGGGGG	1	+
chr1	2179460	2179499	TGGTCGCGTCGTGTCTGCTCTTGTGCACCGGTGCCTCACG	5	+
chr1	2179539	2179562	TTGGGGACTTTCTGGAGCAGCCCA	1	+
chr1	2179762	2179801	TGGAATCAGGAGCAGGCTGTGGGACTCAGGGTGGGTTCTG	2	+
chr1	2179809	2179833	TGACCCGCTCTGCTCTTTTGTCCGG	3	+
chr1	2179887	2179912	TGGAGGGTCCTCACTTTTTGTTTTGC	1	+
chr1	2179957	2179974	ACGGTGCTGGTTGGATTC	1	+
chr1	2180078	2180105	CAGGCACTGGCTGTACCTGTTGGTTTTC	1	+
chr1	2180167	2180185	CCTTCTCACGTCTTCTCTG	1	+
chr1	2180232	2180250	AGTTTCTAGGAGCGTAGAG	3	+
chr1	2180403	2180424	CTGGGCGCTGGCACGGGGACTG	1	+
chr1	2180613	2180649	TTGGTGGGCGTGCAGGGTGTGTCTGACCTGGGCCTGG	2	+
chr1	2180677	2180713	ACAGGGCCCCTTGCCTCATTCGTGGAGGTGCTGGGGG	2	+
chr1	2180859	2180878	GCCCCAGGGCTGTTTTGAGA	1	+
chr1	2180923	2180946	TCCCGGGTGGCCGGCTCCTCACCC	1	+
chr1	2180947	2180968	ATGGTGTGGTCTGAGTGGGCTG	2	+
chr1	2181742	2181775	TCGTGCCGCTCTCTGGCCGTCCCAGAACCCGCTG	2	+
chr1	2182025	2182044	ACTTTTTGCCGGTCATTTGA	1	+
chr1	2182052	2182076	TTTCAGTCAGTGGGGTCCTCCCTGC	1	+
chr1	2182213	2182239	CCTGGGACCTGCCTGGCGGCTCAGCTG	2	+
chr1	2182420	2182437	AGTAATCCGCCGAGGGGA	1	+
chr1	2182476	2182499	ATCCGGGTGGGCCAGGATCCCTGG	2	+
chr1	2182512	2182575	TCTTAGGGATGGGGACGTGGGGCACTGACCGCACTCTTGGCCACTGCTGCTGCTGGAGTCTCGC	9	+
chr1	2182590	2182613	CTGCCTTCTTGCCGTGTAGTAGCG	3	+
chr1	2182615	2182630	TGCGGACCGTGTTCGG	1	+
chr1	2182680	2182701	ACCTTCTGTTGGCTGCCCACAG	1	+
chr1	2183004	2183031	TCCCCAGCTGCAGCCGCCCTCCTTTCCC	2	+
chr1	2183203	2183223	AAAAATGAACCGCAAAGTATT	2	+
chr1	2183403	2183430	ATTTCACTGTTCCTGGCAGTGGCTGTGC	2	+
chr1	2183569	2183591	AGGGCAGGTAGGGCGCTCTTCAG	3	+
chr1	2184186	2184204	AGCCGTCCCATGGTCCCAG	1	+
chr1	2184606	2184625	AGCTGCTCTGTGAGTCCAGC	1	+
chr1	2184730	2184747	TTGGTATCATGGGCTCCA	3	+
chr1	2185054	2185072	CTTCCCAGCGCGTGTGCAC	1	+
chr1	2185209	2185231	CTTGAGGCCTTGGTTTGGGGGTG	2	+
chr1	2185529	2185556	ACATTCCAGGTGGGCTCCAGTGACCATG	3	+
chr1	2185591	2185612	AGGTGTTGGACCCACGTGGGAG	1	+
chr1	2185701	2185723	TGCTGGCCCAACTGGTCTCCATG	1	+
chr1	2185758	2185777	CTCTGCTCTCCCCCCGTGGG	1	+
chr1	2185833	2185857	CATGTCCCCGTCCCAAACAGCCCTG	2	+
chr1	2185950	2185975	ACTTGATACTCAGTCTGGGTGCGTTG	13	+
chr1	2185979	2185996	ACGCGGCCTCTGGCTGTC	1	+
chr1	2186007	2186049	TGTGTGCAGTGACCGGTCTACCTGTCTGGCCTTGTGCCTAGAC	2	+
chr1	2186190	2186217	ATGCGCAGGGCATTTGCTGGTGGAATAG	2	+
chr1	2186271	2186287	ATGGGGTCCCTGCGGTC	1	+
chr1	2186291	2186314	TGAGCTCTGGGGGGTTTCTGAGGG	1	+
chr1	2186444	2186468	TGGACTGGCACCACACCCCACGTGC	1	+
chr1	2186483	2186503	TCTCTCAGGTGTCGGTCACCC	1	+
chr1	2186646	2186669	TCTTCTGTTGACCCCATGTACCTG	2	+
chr1	2188434	2188456	CCGGTTGCTGTGGTCTCCCTGCT	2	+
chr1	2188675	2188693	TCTGCATTCCTTTGGTTGG	1	+
chr1	2189029	2189063	ATTTTTGAGAGGAGAATGGGGTTGAAGCGATGTTG	2	+
chr1	2189611	2189635	ATGTTATTGTCTTGGAATGTGGTGT	4	+
chr1	2189701	2189719	TATGTTCGGTGTCTGCAGC	1	+
chr1	2189738	2189765	GTATGTGTGGGACCAGCTCAGATGCCCC	1	+
chr1	2189908	2189931	ATGGAGTAACAGGTTTATCAGGAG	1	+
chr1	2189965	2189983	TGAGTGGCTTGGTCGGGGA	1	+
chr1	2190682	2190708	AGTAGGTGCGAGAGAGACCATGTGGCC	2	+
chr1	2190940	2190962	AATATAAGGGTGCAGTTAGGATG	3	+
chr1	2191169	2191188	GTCTGCTTTTGGGCCTGTAG	1	+
chr1	2191266	2191312	AGCGTCATTATTTTGGGCTCCTTGGATGCGTGGCGTGTGCTGGGCAG	10	+
chr1	2191606	2191632	AGCGTGTGTGGTGGGCGGGCTTAGGCG	6	+
chr1	2193101	2193123	TGTAGATGATCATGTCGTCTGCA	3	+
chr1	2193313	2193336	ACTCCTGATCTCCTGGTCTGGAAG	1	+
chr1	2193468	2193495	ATCTCCTGATCTCCTGATCTGGAAGGCG	2	+
chr1	2194029	2194056	CTCCTGATCTGGATTTGGCACCGTCGAG	3	+
chr1	2195513	2195537	TGTGGGAAGATTTTTAGCTATATAG	1	+
chr1	2196600	2196616	TTGCTGTGGTTTCCCCG	1	+
chr1	2196733	2196757	CTCAGGGTGCTCTTCTCATCTTCTG	1	+
chr1	2196906	2196929	ATCTTTCGTGTCTTTATTTTACTC	1	+
chr1	2197110	2197134	TATTCCTATAAATTGGCTGGGCATG	2	+
chr1	2197485	2197503	TTTGAGTCTTGCTTTTGTG	1	+
chr1	2197507	2197530	TTTTTTTAGGTGGGTCTAGAGCTG	1	+
chr1	2197565	2197586	ACTCCTGTGGCAGAATCTTCTG	2	+
chr1	2197700	2197718	ACTCTTCCCCAGCCTCGTG	1	+
chr1	2197735	2197766	ATACTGTGATCTGGGGTCTGCGGAATTGCCAG	19	+
chr1	2197770	2197795	CCTCTGCAGACCCCAGGCCCTCTGTG	2	+
chr1	2197829	2197853	ATTCCAGCCGCCATGCTCTCCCTGA	2	+
chr1	2198870	2198894	AATGTCCCACGTCCTCTCGTGTGCT	3	+
chr1	2199031	2199065	TGGTCAGCACTGCACTCTGCTCTCATCGGAAGCTG	3	+
chr1	2199213	2199238	GACTGTCCCAGGACACGGGTCCACGG	1	+
chr1	2199382	2199403	TGTGCTGTGGTGGTCGTGGCTC	1	+
chr1	2199481	2199502	TTCCCACAGGCCAGGGCACTCC	4	+
chr1	2199847	2199862	TGCGTGGCGCTGATGG	1	+
chr1	2199874	2199898	TTAAGGGGGCACGGTAGTGAGTCAG	1	+
chr1	2199955	2199976	TGGCCTCCCCAGCGGTGCTGAG	1	+
chr1	2200124	2200147	TCTGGCCTGTGAGGGCTGCAGAGC	2	+
chr1	2201092	2201113	TCCTTCCTTGTTGGTTGCTGTT	3	+
chr1	2201157	2201184	ACCGGGCCCAGGGCTGGCAGGAGGCTGC	1	+
chr1	2201450	2201474	GCGTGGGTCTGGCGGGTCTGGCATG	2	+
chr1	2201539	2201557	TTGCCCAGGGGTGCTGTGC	1	+
chr1	2201732	2201754	CATGGGAGTAGGGGCTGAGAGAT	4	+
chr1	2201818	2201842	CAGCCCTGGTGACCTGAAGCCCCTG	1	+
chr1	2202098	2202146	TTCAGGCTGTCCCTGCTCTCCAGAGGGGCTGGAGGTGGGGCGGGAGCAG	3	+
chr1	2202456	2202484	AGGAGTGGGCTGGGGCCTGGTGTGACCTG	2	+
chr1	2202485	2202507	CACGGTCTGTGGGGGTTGGAGGG	1	+
chr1	2202756	2202782	CAGGGGGCTGCTCCCTGTCCAGGCCAG	1	+
chr1	2202991	2203016	TTTGTGTTGGCTGCCCTGCCCCGGGC	1	+
chr1	2203188	2203207	AGGGGACCCTCTGAGCACTC	1	+
chr1	2203368	2203386	TGGCTGGCGGGACTGGGAG	1	+
chr1	2203393	2203409	TCCGGGCCACTGGCTGC	2	+
chr1	2203585	2203606	CTTACGTTCTCACGACCTCTTG	2	+
chr1	2203667	2203693	AAACCCACTGAAAGGTCTGAGCCTAGC	2	+
chr1	2203862	2203887	CTGGGGGGTTGGGGAGACGGCCCTGG	1	+
chr1	2204228	2204256	CTGACCCTGGGACCGGTGAGGCAGTTCTC	3	+
chr1	2204900	2204919	ACGGGGTGGCTGCCATGCCT	1	+
chr1	2205063	2205084	TGGGGGGTAAGAACATCCACGG	1	+
chr1	2205135	2205158	ACCGTGACTGCAGCCTCCCCCAGC	1	+
chr1	2205211	2205237	TTCGGGCTGAGGCTGCAGGGGGCCTTG	4	+
chr1	2205265	2205290	TGTGGACCGGGTGCGGATGGGCCGTG	1	+
chr1	2205552	2205574	AAGGGGGATTGAGGAAGGTAGCG	2	+
chr1	2205595	2205620	TTGCTCCGAGGCTGGACTCCTTTTCC	3	+
chr1	2205836	2205856	ACGGCTGTGCTGCGTGGGGTG	1	+
chr1	2206066	2206089	AGTGGGATTCTAGGCTGGAGCCTC	2	+
chr1	2206167	2206191	TGGCTGCAGCCCTGGACCCTAGGAG	1	+
chr1	2207417	2207438	ATCAGGCTGGTCCTGGGGCAGG	1	+
chr1	2208234	2208259	GGAACCCCGATGAAGAGCCCGTGCTC	2	+
chr1	2208264	2208291	CTCCGTTCCTGACATGTTCAGGAACGCC	3	+
chr1	2208306	2208334	TCTCTTTGGTTCTGGAATTCCTGGGTCCC	2	+
chr1	2208362	2208383	TGTTGATGAGCACTGGAGCTGC	1	+
chr1	2208440	2208464	GAGGCTGCTGTGGGTGCTGGAGCGG	2	+
chr1	2209580	2209599	TCCCCTGGACCCACTTGCTC	2	+
chr1	2209624	2209651	CTCCCACTGGTCTCTGTGCCCCACCCAT	1	+
chr1	2209954	2209973	GTGCGTGGCCTCAGCGCAGC	1	+
chr1	2210028	2210043	AGGGCTTCCCCAGACC	1	+
chr1	2210171	2210195	TCTGCTGGAGGCTGCCCCAGGCTGG	2	+
chr1	2210319	2210338	AGGTTTGGTTAGGGCCCGAG	1	+
chr1	2210637	2210663	TCTGAGCGGGACTGCCTCTGGCCTTTC	6	+
chr1	2210766	2210785	ACGGTGGGCGTCCTTTCCAG	2	+
chr1	2210820	2210842	TTTCCTTCCTGGCCCTGCTCTCC	1	+
chr1	2210851	2210870	TGTGTGTGGTGGGGCCTGGC	2	+
chr1	2211354	2211374	TCCTTGTGACATGTCAGGCAG	1	+
chr1	2211876	2211898	TTGGGGAAGGCCTGGTCTGCTGT	2	+
chr1	2214112	2214138	ATAGGGCCTGGGTAGGGGCTGCTGGTC	2	+
chr1	2214269	2214290	CAAGGGTGGGTCTGGTTCTCAG	2	+
chr1	2214322	2214349	TGACCTCAGTGAGCTCCTCCTGTGCCCT	1	+
chr1	2214441	2214465	TCTCGGACCCTCATCTGCCAGCAGC	1	+
chr1	2214594	2214615	TGTGCGGAGGCTGGGTCCCAGG	1	+
chr1	2214616	2214643	CTGGGTTCCGAGGGTGCCGGTGCGCCCC	1	+
chr1	2214648	2214665	ATGGGTGAGGCTGTCTGC	1	+
chr1	2214758	2214778	TCCTTTGACAGGGCAAGGACT	1	+
chr1	2214858	2214873	CGCCTTTTGAGGACAG	1	+
chr1	2214926	2214947	CCATGTGGGCCGGGGCCAGGAC	1	+
chr1	2214970	2214994	TGGATTTGGTGGCCGCTTCCCCTGC	4	+
chr1	2214999	2215027	ATGTTGTACTGCAGGCCTGGGCCTTGGCT	4	+
chr1	2215041	2215059	TCTCCATGTTCAGGACAGG	4	+
chr1	2215060	2215080	CTTGTGGCTTTGGGTACCACG	1	+
chr1	2215289	2215312	TCTGCTGGGGCTGGAGGAGGCGGG	1	+
chr1	2215527	2215550	TGAATGCCCGGGGCTTGGGGTCCA	1	+
chr1	2215699	2215723	CCTGATCCCTGGACCCATGCTGCCG	1	+
chr1	2215884	2215908	ATTGGGCAACGGCAGCTCCGTGTGA	3	+
chr1	2216065	2216087	TCCGTGTGGACCTCCTGTGACTG	1	+
chr1	2216152	2216179	GGTGGCTGGGAGGGCTCCAGGCAGGGAA	3	+
chr1	2216254	2216281	CTGGGGGCCCCGGTGGCTGGAGAGTGAG	2	+
chr1	2216328	2216348	TGGAGGTGGTTTTGGTGCCAC	2	+
chr1	2216461	2216482	ATTTCGTGTTTGGGCCACCAGG	2	+
chr1	2216496	2216515	GGGGGCAGTCGTGGCCAGGG	1	+
chr1	2216516	2216551	TCAGAGTCTGGGTTGGAGATAGGTGTCATGCGGCAG	3	+
chr1	2216552	2216579	TTGGTGTGGCCGTGTGGACTTGTCCCCA	1	+
chr1	2218262	2218288	CTTTACACGGGCTGGGAATGGCAGTGG	4	+
chr1	2218314	2218338	TGCTCATGCATGCTCTGTGGTCACG	1	+
chr1	2218436	2218458	CCCACAAAGCCAGCTCTGGATGG	3	+
chr1	2218664	2218684	TTGTGTGGGAAGGTGGAGGCG	1	+
chr1	2218714	2218738	AGATGAGAGAGTGTTGGCCTTGGAC	5	+
chr1	2219025	2219042	AGCAGTGTTGGTGGTAGG	1	+
chr1	2219378	2219403	AGGGCTGCTTTCAGGGCTGTTTCTCG	2	+
chr1	2219940	2219979	TGTCGTCGTTTCCTGTGGGAGTGGCTCTTTTCAGAGGCAG	2	+
chr1	2219984	2220004	TTGTCTTTGCTCGTGCGTGCA	3	+
chr1	2220015	2220032	CATGCGCGTGAGACCCCC	3	+
chr1	2220319	2220344	TGTGTGAGGCCTGCAGTGGTGTGCAC	1	+
chr1	2221080	2221098	GGTCGTGCTCCCGGGGCTG	1	+
chr1	2221573	2221594	TTGTAAGGGGTGGAGTCCTTGG	1	+
chr1	2221747	2221770	ATGGGGACTCTTGACTGCAGTGTG	1	+
chr1	2221861	2221886	AGCACCTCTCTGGCTGTTTGGTGCTG	1	+
chr1	2221967	2221991	ACAGTTGGCGGGTGGGCTGGGGTCG	1	+
chr1	2221998	2222016	CTTCTGACCTCATCAGGGG	1	+
chr1	2222294	2222319	AATCAGCCTTCCAAGAACCGCGACCG	1	+
chr1	2222716	2222752	ATTCCGAAAGTGAGGTTTTGCAGGGCTGTGTGGCCAC	6	+
chr1	2222825	2222848	GGCTCAGGCTGGATGGGGAGGGTG	2	+
chr1	2223120	2223139	TGATGCCCCTTGGCTCTGGC	1	+
chr1	2223361	2223386	ATTCAATCTGTTTCCTCTGTGCCACA	2	+
chr1	2223492	2223510	AAATCTTCAGAGAAGGCCC	1	+
chr1	2223573	2223591	ATGGTCTCAGCAGGGTTTG	1	+
chr1	2223611	2223631	CGAGCTTCTGCCAGTCCCCGG	2	+
chr1	2223765	2223787	GTAGAAGCTCTGAGCTGTGCTGC	2	+
chr1	2223911	2223932	AACTGACTGCAGCCAGGTGGAG	1	+
chr1	2224058	2224077	ATCACCCACAGGTCCTTTTC	2	+
chr1	2224219	2224265	AGGTGGGGGTGGTCTTCTGACGCCGGCGGGGCTCCTGAAGGTGCAGG	2	+
chr1	2224411	2224439	TGGGTGGTGGTGAGTGGGGCCTGCTGTTG	2	+
chr1	2224497	2224515	GGGTTGGCAGGAACCCGGC	3	+
chr1	2224673	2224695	GTTGGCGATCGGGACTCACCATG	2	+
chr1	2224719	2224737	ATCCACCGGCGTGGCCCTG	2	+
chr1	2224779	2224801	AGTGGTGTTGCCCGTGGGCCTGG	3	+
chr1	2224895	2224918	TGCGTCGCCCTCTCCTTCCAGGCA	2	+
chr1	2224958	2224978	TCGTGCCCTCTTCTTCTCTGG	1	+
chr1	2225261	2225282	CTCCGTGCCAGGTGAGCAGGCC	2	+
chr1	2225472	2225496	TGGAGGGGTGCTCATCTCATGTCAG	1	+
chr1	2225618	2225638	TGGTGCCCATGGGGTTTGAGC	1	+
chr1	2225671	2225692	TCACAGCCAGGATGGAGAGGTC	3	+
chr1	2225706	2225730	ATGCCGGGCAGGGCGACATTTCTAG	2	+
chr1	2225797	2225824	AGGCTGGCTGTGTGTGGCTGCTCTCCTC	3	+
chr1	2225948	2225975	CGTGCCGTTTCCTCCTCCCTTGAGCCCG	2	+
chr1	2226380	2226404	ACCTCAGGGTGGTGGCAGGGCTCTG	1	+
chr1	2226907	2226924	CAGCCATCATCATCTAAG	1	+
chr1	2227054	2227081	ACGTGACTGTGTGTGTGTCTGGGCCACG	4	+
chr1	2227132	2227150	ACTGTGTGTCCGGGCCACG	2	+
chr1	2227176	2227194	TGACTGTGTGTGTCCGGCC	1	+
chr1	2227286	2227307	TCTCTGGATGCTTGGGTGGCTG	1	+
chr1	2227337	2227356	AGCTGTCGTGTGGATGTGTG	2	+
chr1	2227371	2227389	CGTGTACGCCGAGGACTGG	1	+
chr1	2227486	2227511	AGGGGTTCCTGTGTCTCCATGTCATC	4	+
chr1	2228022	2228040	TTTCCTTGCTGACTTGCAG	1	+
chr1	2228093	2228116	TTTTCCCTTGCATCCTGTGGGCTG	2	+
chr1	2228211	2228232	TGCTTTGGTGTCATGGAAGCAC	2	+
chr1	2228250	2228273	TCTGGACTGAGGCCGCCACGTTCC	1	+
chr1	2228361	2228381	ACAGTCTTTGCAGCCAGGGAC	1	+
chr1	2229075	2229095	AAGCCCGTGGCCCCTGTACAG	2	+
chr1	2229101	2229127	AATTGGCGCTCACGGACTCACCCTGCG	1	+
chr1	2229695	2229714	TGACTGAGGCTGGTGCCCTC	1	+
chr1	2229890	2229913	TCAGGATGGTCTGGGGTGTGGCCG	1	+
chr1	2230273	2230298	GCTTCCAGGCCGTGGGCTCCTTGGTG	1	+
chr1	2230482	2230506	TTGTTTTGTGTGGATTTGGGGTGTG	2	+
chr1	2230726	2230749	CTTGTGCCCATGTCCTCCTCACGG	1	+
chr1	2230838	2230861	TTAGGACATGTGCAGACTGGGTTC	5	+
chr1	2230974	2230998	TCCAGGACTCCAGCCTCCCTGCCAG	1	+
chr1	2231015	2231047	CGTCTCCTTGCTCTGGGGGGTTGAGGTCTTCTG	4	+
chr1	2231050	2231076	TTTGGACCCTGTGGGATCTGGCAGGAG	3	+
chr1	2231179	2231198	TCGCCCTGAGCATCTGCACG	2	+
chr1	2231233	2231257	ATGGCTCTTCTCTGTTCCTGGCACC	5	+
chr1	2231364	2231381	ACTGTGGCTGCCCAGTCC	2	+
chr1	2231854	2231879	CAAGCGGTCGTAGCTGCTCTTCCCAG	1	+
chr1	2231987	2232001	ACGGCTGTCTGCTTC	1	+
chr1	2232134	2232183	CCCTGAGAGCCGGGAGTCGCCTGATGAGGGGTCGGCAGGGGTCTTAACGG	2	+
chr1	2232414	2232440	ATGGAGGTGGCCTGAGGCATCTGACTC	1	+
chr1	2232474	2232494	TCAGCGCCGGCTGTTGTGGCT	1	+
chr1	2232929	2232955	TGTTCCCTGAGGGCTGCAGGGTGGGTG	2	+
chr1	2233163	2233182	TGTGCTCTGTCCACCAAGGC	1	+
chr1	2233184	2233205	TCCTGGCTGAGGGCAAGGGCGG	1	+
chr1	2233482	2233528	TTCCAGCCGCAGGGCTGTGGGAGTTCACGTTTGCCTGAGGCTGGATG	4	+
chr1	2233950	2233976	TGGCTCTCGCCGTGCTGTGGCTGGTTG	5	+
chr1	2233986	2234009	CCCAGCGCTGGGCACCCTCTGAGG	2	+
chr1	2234057	2234099	ACTCCTGGCCAGGCTGAGCCGCTGTGGAAGGGGAGAGTGGGTC	3	+
chr1	2234183	2234208	ATGACTTGTCCCTCAGCACAGCCTCC	1	+
chr1	2234322	2234341	ATGGGGCTCTGACTGCCATG	2	+
chr1	2234418	2234443	TCTCCTCTGAGCCTCCGGCCTCCATA	2	+
chr1	2234453	2234494	ACAGATGACACCTCTTCCCAGTCCCCCGCGCCTTCCGAAAAG	6	+
chr1	2234501	2234537	CCGTCCAGCTGGCTGCGGACCTTGGCCGGCTCTTCCA	34	+
chr1	2234722	2234784	AGAGCCTGGGCTGTGTTCACCCTCGCCAGCGCCTCTCTGCTTTCCGACCCTGGTCCCCCGCAG	23	+
chr1	2234803	2234826	AGCTCTCCCCACACCTCCCGGCCC	3	+
chr1	2235293	2235343	AGAGCTTTGAGACAGCCGTGGCGCCCAACGTGGCCCTCGCACCGCCGGCCC	5	+
chr1	2235376	2235403	GCCGCCGTCTCCCGGGCCCCCGAGCCTC	1	+
chr1	2235409	2235426	ACTTGCACCCAGCCTCGG	2	+
chr1	2235427	2235461	AAGCGGAAGCTGACTGTGGACACCCCAGGAGCCCC	12	+
chr1	2235466	2235523	ACGCTGGCGCCCGTGGCTGCCCCAGAGGAGGACAAGGACTCGGAGGCGGAGGTGGAAG	15	+
chr1	2235740	2235766	TCCTTGTCCTCGCTCTCTTCCCCGTCC	2	+
chr1	2235770	2235813	ACCTCATCCAGCTCCGCCAAGGACCTGGGCTCCCCGGGTGCGCG	5	+
chr1	2235816	2235855	CCCTGCCCTCGGCCGTCCCTGATGCTGCGGCCCCTGCCGA	6	+
chr1	2235863	2235922	AGTGGGCTGGAGGCGGAGCTGGAGCACCTGCGGCAGGCACTGGAGGGCGGCCTGGACACC	15	+
chr1	2235941	2235970	TTCCTGCATGAGGTGGTCAAGATGCGCGTG	5	+
chr1	2235983	2236022	AAGCTCAGCGCAGCCCTGCAGGCCAAGCGCAGCCTCCACC	4	+
chr1	2236039	2236065	TGGTGCTGGGAGGTCCAGGGCACGGGC	1	+
chr1	2236776	2236801	ATTCACACCTCGGCGGCGTCTGGCAG	1	+
chr1	2237373	2237388	ACGGGGTGGGCTGAGG	1	+
chr1	2237457	2237485	AGGAGCTGGAGTTCCTACGCGTGGCCAAG	27	+
chr1	2237493	2237510	AGCTGCGGGAGGCCACGG	1	+
chr1	2237646	2237664	AGGGCTGCGAGGCGGGCCG	1	+
chr1	2237670	2237689	GCGCCAAGTACTCGGCCCAG	1	+
chr1	2238050	2238092	AGGCGGACCGGGAGCAGCTGCGGGCCGACCTGCTGCGGGAGCG	3	+
chr1	2238093	2238163	CGAGGCCCGGGAGCACCTGGAGAAGGTGGTGAAGGAGCTGCAGGAACAGCTGTGGCCGCGGGCCCGCCCCG	8	+
chr1	2238177	2238223	CGAGGGCGCTGCGGAGCTGGAGCCGTAGATTCCGTGCCTGCCGCCGC	4	+
chr1	2238237	2238268	ACGCGGGTGCAGGGGGGCGCGGCTGGGCGGTG	4	+
chr1	2238272	2238300	CTCCGCCCGGCTCCGCCCCTGCAGCCCAC	4	+
chr1	2238314	2238335	TTACCGTGCCTATTACCAAGCG	1	+
chr1	2238346	2238379	ACCATGTAGTTTTGGAACCCACTGCAAAATTTTC	3	+
chr1	2238440	2238490	CTCGGCGGCCTGCTGGTCCTCTGCTTGCTGGAACATTCTAACATTTACACT	5	+
chr1	2238510	2238527	AACCAGTAAGGAGACTTG	1	+
chr1	2238595	2238621	AAGACCCGCAACGGAGTGGGGGTGGCG	2	+
chr1	2238650	2238704	CCATCACAGCTCATCTGCCCGCGGCTGCGTGAGGACAGCAGGGGTTTTTCTTCAG	7	+
chr1	2238713	2238750	TTTTCAGCGACAAGGACCCAGGTCTTCCTGCTGCTGCC	9	+
chr1	2238760	2238813	AGGGACAGTGCCGCGTGCGAGATGAGCTCGAACACTGCCCGCCTTACTGCCGCC	16	+
chr1	2238815	2238864	ACCCCGCCCGCCACGCCGCCGTCGATGCCAGCGCTGTCCCCACGGGTACC	6	+
chr1	2238905	2238935	GGGACGGTCTTCGGCTCCTCTGCACCCCGTG	16	+
chr1	2238942	2238999	CCCACGCTCCTCCACCACGAGGCACTGACCTGCGTCGGGTGGTGACCGTGGCTGGCGG	21	+
chr1	2239037	2239074	ACCGGGCGACCCTTTTCAGTTCGGCAAACGTCGCTCCC	14	+
chr1	2239078	2239116	ATTTTGGGACTGAGGCTGCAGCATTGGAACAAAAGAGCA	31	+
chr1	2239227	2239247	TTTTACCGATTTATAGAGCAG	1	+
chr1	2239252	2239265	ATCCGAAGTGCTCG	2	+
chr1	2239273	2239293	AGAAACCCCCTCTGGTGCTTG	2	+
chr1	2239330	2239349	AAACTGAACTTCGGGGGTCG	1	+
chr1	2239400	2239447	ACCCCCAAGATATCTGTCTTCAGTAGCGACTGAATCTGCCACTCTCAG	8	+
chr1	2239516	2239534	TTTCTTATGCCCAAGCTTG	1	+
chr1	2239547	2239565	CCAGTAGACAAGAGGCGGC	1	+
chr1	2239639	2239674	ACACCCGCGGCAGCTGCACGCGCTCACAGAAGGTGG	2	+
chr1	2239699	2239715	ACCTCGGGGCAGTGACG	1	+
chr1	2239723	2239784	ACCAGAGACTGCTGAGCCCTCGCATCTGGGTGGCGGAATTGCCTGCGGGGTTTTGCCCTTGG	9	+
chr1	2239896	2239921	TTTTCTTTGCGGTTGTTCTGTGTGCA	7	+
chr1	2239937	2239963	TGCCGTAGGTAGATCCGTCAGCGGGCA	3	+
chr1	2240072	2240091	AAACTAAATGATTTAGTTGG	1	+
chr1	2240099	2240136	CTTTAAGTGTGTTGGCGTGCTTCTGTGTGGCTGTCCTG	7	+
chr1	2240218	2240242	TTTTTAGACCCCAGAGGGAGATGAG	1	+
chr1	2240251	2240282	AGCTGTGTCTGGGCCAGAGCCTCTCCTTGCCC	3	+
chr1	2240379	2240403	ACTTCGGCTCTGGGAGGGTCCAGCC	3	+
chr1	2240450	2240532	GTCAGTGGGACCCGGACGTGGGCAGGCGAGCTCGGGACCCTCCCAGGCAGTTCCCACAGCTCTTGCCTCGGCTCACCAGGGTC	6	+
chr1	2240543	2240589	TCAGGGGCCTGAGGGGGCAGCTGTGGCTGCAGGGCTGCTCTGGACTG	5	+
chr1	2240612	2240633	TGCACGCCTGGCTCCCCTTGGC	2	+
chr1	2240675	2240718	GTGTCCGCTGTGTGGGCTGCTGACTCCTCTGTGTGTGAGGCCCT	10	+
chr1	2240817	2240835	TCTCTGGAGCAGCTAACTC	1	+
chr1	2240920	2240952	TATTATACATGTATATGCTGGGTCCTTTTTCAG	11	+
chr1	2240971	2240994	AGAGTTGTCTTGTTTTCTGGGCTG	2	+
chr1	2241412	2241429	ACCTTTAACATCACCCAG	2	+
chr1	2241457	2241470	TGCTGCTAACGACA	1	+
chr1	2243838	2243855	CGCGTGTCCGGCCCCAGC	1	+
chr1	2246106	2246121	CCGCGTCCTCAGGGCC	1	+
chr1	2247007	2247028	AACCCGCAGGGACCTGGGGGAC	1	+
chr1	2249515	2249531	CTCAGGGACTGGTTCTG	1	+
chr1	2249902	2249923	CCTCGCCACTCCTGGTCTCTGG	1	+
chr1	2253760	2253777	CTGGCCCGGGCTCACACC	1	+
chr1	2264743	2264759	CTGGGACCCAGCAGCCG	1	+
chr1	2265786	2265801	TCGCTGCCGCCCCATG	1	+
chr1	2268227	2268242	ACTCGGCACAGCCCTG	2	+
chr1	2268537	2268552	TCCACCCCAGCGCCAG	4	+
chr1	2278249	2278266	TACCGAGGCTCCTGCCGG	1	+
chr1	2309420	2309439	ACCCTTCTGCCTGGGCCCTG	2	+
chr1	2312790	2312807	CTCACTGGCCATGGTCTG	1	+
chr1	2313333	2313348	TGTGGTGCCGGGACAG	1	+
chr1	2314295	2314310	AGGGCTGGCAGACCCC	1	+
chr1	2315052	2315066	ACTCCTCTCCACGGC	1	+
chr1	2323285	2323304	CTCGCTGCAGCTTCCCGGAG	1	+
chr1	2323334	2323361	CCCCGCCGTCCTCCTTCCCGCGGCCGTG	1	+
chr1	2323368	2323385	ACCGCGGCTCGGCCGTAG	2	+
chr1	2323435	2323462	CAGCGCCGCCTCCGCTTCTTCCGGGCTG	3	+
chr1	2323698	2323722	CATCTCGTCCGCATCCCCTGCTTGG	5	+
chr1	2323785	2323809	TAATGTGCCCTGTCCCCATCCTGCG	1	+
chr1	2323842	2323876	TTAAGCTCTGGGGTGAAGGCGTTACTGACGGGCTG	4	+
chr1	2323884	2323902	ACTAGTTACATCGGTTTTG	1	+
chr1	2323951	2323973	AGTACTGGTCTGTGGCCCCACTG	1	+
chr1	2323982	2323999	ATCGTTCGTTTCTCTGCC	2	+
chr1	2324184	2324214	AGACTCTCACATGGCTTCTGCCGTATGCCTG	2	+
chr1	2324302	2324322	AATGTGGCCTTGGGAAGGAGG	1	+
chr1	2324334	2324351	TCTGGGAGGGCATTTCAG	2	+
chr1	2324466	2324484	ATGCTCCCGGACGCCAGGC	1	+
chr1	2324580	2324603	TCTGGCACGTCCTCATGGTCTCTG	1	+
chr1	2324839	2324857	ATGTAAGGGACTGGGGGTC	1	+
chr1	2324936	2324960	CTGGTGTGAGGGCTGGCCCTGATCC	1	+
chr1	2325048	2325073	CATGAGAGGTGCTGTTGTCCCATTTC	3	+
chr1	2325504	2325520	AATGTGACGGGTGGCTT	2	+
chr1	2325718	2325742	AACGGTGTCATGGAGCCACATTCTG	1	+
chr1	2325753	2325780	ATGATGTGGAGGGAGCTGCCTGGATCAC	9	+
chr1	2325830	2325854	TGCGTCTGGCCACCTGTTGCCTTCC	3	+
chr1	2325931	2325953	TCTGGCTCCTGCCCACTGCGAAC	2	+
chr1	2325960	2325981	ATGGGCCAGGGCAACTCTTTAG	2	+
chr1	2326116	2326139	CTGGCTGCGTGCTCAGAGGGTTTG	1	+
chr1	2326340	2326359	TACTGAGCTGTGCTTTACCG	1	+
chr1	2326474	2326491	CAGGACCTTGGACACGTG	2	+
chr1	2326850	2326875	GGTGCGGTCCTTGGAGGGAGGACATG	1	+
chr1	2327021	2327038	CGTCTCACGCTGCCCTTC	2	+
chr1	2327045	2327065	AGGGAAGCCTGTGTACCTGCT	1	+
chr1	2327229	2327263	AATGTCTGAAGGGGACAGTGTGGGAGAATCCGTCC	7	+
chr1	2327289	2327308	ATTTTTCACAAGACTTGGAC	2	+
chr1	2327369	2327391	CATTTTCGGGAAGGATCTGTTTG	1	+
chr1	2327614	2327636	TTCTGCTCTTGCTGTCCCTCTCC	2	+
chr1	2327777	2327794	CTGGAGTCCGAACCTCTG	2	+
chr1	2328590	2328630	CACGGCTGTGCGATGGGTCGTGACACTGGGCCTGAGCTTTG	7	+
chr1	2328933	2328948	AGTGGAGCCGCTGGTG	1	+
chr1	2329287	2329312	AATTCTTCGTCGGTCTTTAGAGGAGG	1	+
chr1	2330992	2331027	TGGGCCTTTCTTTTCTGATGGGATTGCCCAGTGTTC	3	+
chr1	2331108	2331130	CTCTTCAAACCCTCCTGACAGCC	3	+
chr1	2331431	2331453	TCTGGTTTCTGAGGAGCTGTGAG	1	+
chr1	2331742	2331760	GCTGGGAACACAGCCCCTC	1	+
chr1	2332051	2332071	GTTGAATTCTTCGTGCATTGA	1	+
chr1	2332470	2332490	ACTGCTGTGCTGGGCTGGGCA	3	+
chr1	2333326	2333343	GTTTCTCTCCAGATCGCA	2	+
chr1	2333447	2333464	TTTCTGTGGTTAGGGCAG	2	+
chr1	2333560	2333580	TCGGTGCAGCTGCAAGGCTGG	2	+
chr1	2333591	2333613	CAGGTGCCCGGTGCTGGCTGCAG	2	+
chr1	2333672	2333695	TGGCTATGGTCTGTACTTTCTTCG	1	+
chr1	2333705	2333748	ACGTCCCGGTGTTCTGGCCGATTCTGGTGATGTACTTCATCATG	4	+
chr1	2334474	2334500	CACATGATTAAGTACCGGTACATCCCG	4	+
chr1	2334613	2334638	TGTTAACAATGCCTTTTTTCTTCACA	1	+
chr1	2334749	2334796	TGGATTTCTTTTTCAGTGACGTTCAAGTGTTTCTCACGGATGGAATTC	7	+
chr1	2334983	2335007	ATCTAGCCTGATTCCTGCGTGTCCG	1	+
chr1	2335008	2335064	AAAGAACTTAACGTTTTAAAGGTGATTGTCAAGTAACTGTGTGGGGTTCTAATGCCA	4	+
chr1	2335143	2335168	ATGATTGCTTTTGAGGGCCCGGAATT	1	+
chr1	2335403	2335426	TTTTACCAAGTGATTTTACCTCCA	1	+
chr1	2335451	2335473	ACATGGCAGTCGCTGGACACAGG	5	+
chr1	2335532	2335553	CACAGCTGTGGTCCCAGATGAG	2	+
chr1	2335589	2335621	CCCCGGGCTGCGCAGGCTCCTCACTCTGGGCGG	3	+
chr1	2335749	2335767	TAGCCAGTGCTGCTCCCAG	1	+
chr1	2335810	2335844	ACTGTGGACAGGAGTGTTTGTCATTTTTCATACTG	3	+
chr1	2335847	2335866	TTCTTAATAAGCGCTCAGGC	2	+
chr1	2335917	2335939	AAGGACTGGGTGCTGATGGATGG	3	+
chr1	2336221	2336240	ATCTCAAGTTCCATCTTGTG	3	+
chr1	2336293	2336312	TGAACTCTCTGGCGCAGGTT	2	+
chr1	2336461	2336502	CCCCCATACCCCCAGGACCTGGCTCGTGAGTGCGTCTGGGTC	4	+
chr1	2336604	2336652	TTCCGACGGAGGTGCTGGCCTTGGTTGGTTTCTCTCTGCCCCGTGTGGT	5	+
chr1	2336708	2336742	CCTCCCATGGGGCCGTGGGGCTGCTGTTCTCACTG	6	+
chr1	2337792	2337813	AAGATGCCCACCTCTGTACCCT	4	+
chr1	2346266	2346282	TGGGGGTCCTGCCAGGG	2	+
chr1	2350681	2350708	TGGAGGCCTTGGGCTGTGCTGCTGTCTG	1	+
chr1	2366256	2366272	ATCGAGGCTCCCCGTGG	1	+
chr1	2374217	2374235	AGTCTGCCAGGAGGGTCTG	1	+
chr1	2376835	2376852	AGGCCTGGGCAGTGGTCG	1	+
chr1	2378516	2378529	GGTGTCGATTCCGG	1	+
chr1	2381608	2381623	TTGGCTGGGCCTCGAC	1	+
chr1	2389624	2389639	CGGGCTGCCTGGGGCG	1	+
chr1	2401370	2401384	ACGGTCACTGGAGAC	1	+
chr1	2403276	2403293	CCGGCCTGCTCCCCTGCC	3	+
chr1	2411145	2411161	TGACCCGTGCTCCCTCC	1	+
chr1	2412726	2412743	ACACTCTGGGGACTGCCC	1	+
chr1	2416008	2416023	ACCACCTGGATGCCGC	1	+
chr1	2418835	2418848	TGACGGCCGTGGGC	1	+
chr1	2420969	2420986	CCCATGGTGGTCACTCTG	1	+
chr1	2428330	2428344	AGCCGGCGCAGTACC	1	+
chr1	2431932	2431947	TGGTCTTGCAGTCGGC	1	+
chr1	2432751	2432766	CCTGGAGATGCGGCTG	1	+
chr1	2433596	2433611	AAGCCCGGCTCGCTGG	2	+
chr1	2434839	2434854	CTGCGCCCCTGGGACG	1	+
chr1	2439398	2439415	AGCCCTGTGCCCTCCTGC	1	+
chr1	2442517	2442533	AGGGACGGATTGGCCTG	1	+
chr1	2442799	2442823	CTGTAGGAATCCACGAGCCAGGGTC	1	+
chr1	2446141	2446159	GTGGGGGACTCGGGCAGGG	2	+
chr1	2455508	2455521	ACCACCGCCCCGTG	1	+
chr1	2465954	2465971	TGGGGAACAGGCAGGCTG	1	+
chr1	2477968	2477994	CCACCTTTCTGCTCTCCCTGCTGTCCG	1	+
chr1	2478011	2478035	CCAGCCCAGCTCCCAGCTGGGGACA	1	+
chr1	2478083	2478108	GTCTGTCGCCTGCGCTGGGCAGGACG	1	+
chr1	2478503	2478529	ATTGGAGGTGGGGCTCTGGGGAAAGGG	1	+
chr1	2483740	2483755	AACGCCACAGTGGGAC	1	+
chr1	2485572	2485588	CCCGGGATGGGGGCAGT	1	+
chr1	2491329	2491356	CCACTTCTGCATCGTCCAGGACGGGGAC	2	+
chr1	2491358	2491373	ACTGCGCCGCGTGCCG	1	+
chr1	2491833	2491848	AGGGACTCCCGGACTC	3	+
chr1	2499115	2499133	CTGGCCATTGCCCTCCTGG	1	+
chr1	2502851	2502867	AGGGGACCTGGACACCG	1	+
chr1	2507896	2507910	ATTCGGGTTCCCGGC	1	+
chr1	2507949	2507964	TCTCCTTCTCCGGCTG	1	+
chr1	2511078	2511094	AATGGGACATGGTGCAG	2	+
chr1	2515152	2515168	GGGCTCCTCAGTGGCCA	1	+
chr1	2518283	2518304	AGGGAGTCGGGGAGCCGGGAAC	1	+
chr1	2518328	2518359	AGCACGGTGGACCTTGCTCGCGTGGGCGCGTG	2	+
chr1	2518570	2518589	TGGTGGCCGGGCTGCGGCGC	1	+
chr1	2518614	2518652	ATCGCCCAGGACCTCAGCAGCCTTGCTGGGCTCCTGGAC	4	+
chr1	2518654	2518677	AACACGGCGTGCGCCTGGTGGGCG	1	+
chr1	2520039	2520055	CGGAGGGCTGCTGGTGG	1	+
chr1	2520687	2520704	CACCTTGGGACTGTCCTC	1	+
chr1	2520882	2520902	TGGCCTCCGAGGATCTGGGTG	2	+
chr1	2520948	2520971	TTCCGGAGGCGCTGGGTCGGGATG	1	+
chr1	2521890	2521911	TGGGCACTTGGGGGCATCCTGG	1	+
chr1	2522164	2522191	ATTGTCTCTACAGAGCTGTGACGGGGGC	1	+
chr1	2522239	2522262	CACTGGACACTGCTCATCCCTGGG	1	+
chr1	2522773	2522798	ATTCGCAGCCTGCGGTAGGCTCCCCC	1	+
chr1	2527050	2527066	GTCCGGGTGGGGGCAGG	1	+
chr1	2536709	2536726	CCTGGGTCTGTACTGACG	6	+
chr1	2537645	2537664	TTGGGGACCCTGCCTACCCC	1	+
chr1	2541336	2541355	CCTGTCTCCCGGTCCAAGAC	1	+
chr1	2560011	2560028	AGGGCTGTGCCTGCGGAG	1	+
chr1	2560768	2560783	ACCTCTGCGGTCGGCG	1	+
chr1	2573070	2573087	CATCCCCCAGGCTCAGCA	1	+
chr1	2581051	2581074	CTCACTGCAACCACCGCCCCCAGG	1	+
chr1	2620422	2620437	AGCATCGGACACCCTG	1	+
chr1	2700252	2700270	CCGTCTTCTTCTGGCCCAG	1	+
chr1	2702732	2702748	CTGCCCCACGGCTCACC	2	+
chr1	2705384	2705409	CGCGGTGGCTCACCTGGAATCCCAGC	2	+
chr1	2712980	2712995	TTGACCGAAGTGACTT	1	+
chr1	2716388	2716402	ATCACCGGCTGGAGC	1	+
chr1	2716926	2716941	TCCGCTGCCTGCACCC	2	+
chr1	2730019	2730035	CTGCCGGCCCACCTCCG	1	+
chr1	2757321	2757337	TCAGCCCCGCTCTCCCC	1	+
chr1	2764267	2764283	TGCTGCCACCGCGGAGC	2	+
chr1	2773661	2773678	CATGCATGAGGTCGGGGG	1	+
chr1	2777726	2777744	AGCCTCCTCCCTGCCTTGG	1	+
chr1	2778472	2778489	TTCCTTGCTCCTTGGAGG	1	+
chr1	2779541	2779556	CATCGGGAGCCCAGCC	2	+
chr1	2780897	2780911	AATTCCGAGCTCCTG	6	+
chr1	2781521	2781539	CTAGGGCTCCCGGAGGCAG	2	+
chr1	2782586	2782604	CACACCCGTTCCCATCCTG	3	+
chr1	2788220	2788234	TCTTCGCTTCCCACC	1	+
chr1	2790039	2790054	CTGGGTGAGTCGACCC	1	+
chr1	2792937	2792955	GGTGTCGAGAGTGGACGGG	4	+
chr1	2804607	2804623	ATGCTGGGCATGGAACG	1	+
chr1	2806014	2806029	TGGCTGAGTGTGGACG	2	+
chr1	2809517	2809530	ACGGGGGGGGCTGG	2	+
chr1	2812748	2812762	CGGTGGTGGCCCGGG	1	+
chr1	2814614	2814629	ATTGGCAAGGGTGCCT	1	+
chr1	2824176	2824191	CTCACTGTCCCGGCTC	1	+
chr1	2824730	2824747	CTGCTGTGTCCCACCCTG	2	+
chr1	2827978	2827993	CGCTGCTGTCCCCGAG	1	+
chr1	2836633	2836648	TGGACCCCTGCGAGCC	1	+
chr1	2840821	2840838	CAGGGCCAAGACTTGGGG	2	+
chr1	2841730	2841746	ACGAGGGTGCTGGGGAC	4	+
chr1	2845650	2845664	AGGCCGACGGGATCG	1	+
chr1	2849017	2849032	ACAGGATAGGGACCAG	1	+
chr1	2850675	2850691	TTGAAGTCGGAATCTGC	1	+
chr1	2883855	2883870	TACCGTGGGCTCTGGG	3	+
chr1	2885807	2885823	AGGGACAGAGCCTCCCC	1	+
chr1	2886382	2886401	GGTTTAGTGGTTTAGTGGTT	4	+
chr1	2887067	2887084	TGCAGTGGCTGGGCGGGC	2	+
chr1	2887326	2887343	ACAGCCGGGCCCTGGGTG	1	+
chr1	2887397	2887415	AGTCTCTCCTGGGGCGTGG	1	+
chr1	2887704	2887719	ATGGCCTTCTCGACTC	1	+
chr1	2890033	2890047	AGCTCTTGGCGGGAC	2	+
chr1	2892420	2892436	TGCCTGCACACTCACAG	1	+
chr1	2897647	2897662	TGCCGGATGAGGCTCC	1	+
chr1	2899651	2899667	AGGGCCGGGGCTGGGGA	1	+
chr1	2904424	2904440	TGCGGAGCTGGGGCTGC	1	+
chr1	2907156	2907173	ACGAGGCTGGATGGGGTG	2	+
chr1	2911492	2911507	TCACATCGCTGGATTC	1	+
chr1	2915189	2915204	AAAGCGGGGAGTGAGC	1	+
chr1	2928934	2928949	TTGCAGGCCGCGCTGG	1	+
chr1	2931608	2931627	CCTCAGCCCCCGTATGCCTG	1	+
chr1	2945596	2945612	AAGGAGTGTAGTGCGGC	1	+
chr1	2948730	2948744	TCCGGAGCCTTCTCC	1	+
chr1	2954426	2954439	TCTCGTCTGCTGCG	1	+
chr1	2965951	2965968	AGCTGGCTCCTCTGCCAG	2	+
chr1	2977627	2977644	TCCCCTGGGCTGAAACTG	1	+
chr1	2980313	2980328	TTTCGTTGCTGCCAGG	3	+
chr1	2980660	2980675	ATTGCCCCCAGCGGCG	1	+
chr1	2986730	2986746	GGCGGGGACAGAGCTGC	2	+
chr1	2988546	2988570	ACCCGGGCTTCCAGCTGAGCTTTCC	3	+
chr1	2988799	2988825	TTGTGAGCCAGGTGGGCAGGTGGGGGG	1	+
chr1	2988909	2988934	TCGGCACCCCCATCAGAGCTGCTCCT	2	+
chr1	2989775	2989792	AGGGGCTCCCCCCACCGG	3	+
chr1	2989886	2989907	TCCTTGGGGGGCTTGGGCTGGT	1	+
chr1	2990048	2990075	AAGCTGCAGCTCCCGTCGCCGGCGCGGG	1	+
chr1	2990136	2990160	AGCTGGCTGGGGCCTCGCCGCGGTG	1	+
chr1	2990241	2990259	ACCCCGGGCCGGCCGGTAG	1	+
chr1	2992375	2992395	TCTGGCCTGAACCCCACTCGT	1	+
chr1	2992968	2992993	AGATGTGTTCTGAGGAAGCTGAGTTG	1	+
chr1	2993204	2993230	AGGAAAGGGCTCAGGAGGCTTAGCTGG	3	+
chr1	2993495	2993514	ACAGAGCACACATCTCGGGG	3	+
chr1	2993555	2993580	TCTTGGCTGGCTCTCCCCAAACCTCT	1	+
chr1	2994141	2994166	TGGGGTCCTGGAGCCAGGCTGGGGTG	1	+
chr1	2994365	2994388	CAGGGCCCGGGCCACATCATAAAG	1	+
chr1	2994877	2994892	AGGCTGCCTCCCGCTG	1	+
chr1	2995123	2995149	AGGGAGGGAGGCTGCCAGAGAGGAGGG	1	+
chr1	2995861	2995882	ACTGTCATCCCTGTCCCACGCG	1	+
chr1	2997252	2997278	AAGCCAGCTTGCTCTCCCCCTCGGACC	1	+
chr1	3002186	3002205	CGTGGGGCTGTGGTGTCATC	1	+
chr1	3004753	3004769	ATCTCCTCACCGAGGAC	2	+
chr1	3004771	3004798	TAGGCAGGACTCTGGAGTTGCAGTTGCA	1	+
chr1	3008059	3008080	ATCCACTCCTCGTGCCGGCTCC	2	+
chr1	3008309	3008331	ATATATGGGTCGTGAGCTCGGGG	2	+
chr1	3009205	3009229	GAGGGGTCTGCACAACTTCGTGCTG	4	+
chr1	3010111	3010126	ACCCCCGGCATCTCCA	2	+
chr1	3010382	3010408	TCCGAAGCGCAGGGAAGGAGGGGGAAC	2	+
chr1	3011055	3011080	AGGGCAGTTTGGGCACAGGAGTGCAG	2	+
chr1	3012901	3012915	ACGTCTCCTGCCCGC	1	+
chr1	3015606	3015620	ATCGAGGGGACCCAG	2	+
chr1	3015865	3015887	AACTCCTATTCCTGTAACATACA	2	+
chr1	3021329	3021345	TCCTGGGCCGTGGCCAC	1	+
chr1	3026812	3026831	ACAGTGGCTGTGGCTCCCCT	1	+
chr1	3028263	3028282	TGCTGCCTTGGGCTCGCCTG	2	+
chr1	3029460	3029474	ATCCTTCTTGCGGGG	1	+
chr1	3035601	3035623	CTGGGGGTGGCCCGGGAGGTGGG	4	+
chr1	3036465	3036481	CCAGGATCCCTGCGGCC	1	+
chr1	3038397	3038412	ATGTGTGGCCCTGGCG	1	+
chr1	3038867	3038892	TCCGGTTGCTGCTCTGTCATGTCCCT	1	+
chr1	3040074	3040099	CTGCCCCACCTGGTTCACCCTTTCAG	1	+
chr1	3040289	3040306	TTTGCCTCCCGGTGGCCC	1	+
chr1	3040516	3040538	TCAGCGTCCCAGATGCGCACCCC	2	+
chr1	3040783	3040816	CCTGGGCCCTGAGCTGGAGGCCGGCAGTGGGGAC	3	+
chr1	3040915	3040936	AACTCTGACTGGTTTCCCTGAG	1	+
chr1	3041615	3041632	ACCTGATCAGCTGACCCA	2	+
chr1	3043154	3043174	TACCGTGCTTGAGCTCTGTGG	3	+
chr1	3043417	3043440	ATGGGGCATGGTTGCTCTGGTGTC	1	+
chr1	3044011	3044028	TTGCTTGCACGATCTGTG	1	+
chr1	3045186	3045207	TGAGCTGTGGAAGGAAGCGTCC	1	+
chr1	3045900	3045921	TGCCTGGTTGTGTGTGTGTGCG	1	+
chr1	3047199	3047225	TCTGTAACTCGCCGCCTTCTCTTTGGG	3	+
chr1	3048703	3048722	AGTTTGGGGTTTGCAGTCTG	1	+
chr1	3049355	3049380	AATTCCCCGGGGACTGGGTGGGGCAG	1	+
chr1	3052032	3052052	AGTTCAACGTGCCAGGAGCTC	1	+
chr1	3052764	3052785	GGTTGGGGGCCTGGGGCTGCAG	1	+
chr1	3052794	3052817	AAGTGGAACCTGCCCAGCCTGCAC	2	+
chr1	3052818	3052842	TTCCCAGCTGGCCAGCCCCGCGCGA	1	+
chr1	3054986	3055002	TCATGGCTGTGCCCCCG	1	+
chr1	3059592	3059619	GTTGCTGATGAGATCACATAGGGGCTGG	1	+
chr1	3061624	3061651	ACTTGGATGTCTGTGGAGCCAGCCCAAG	2	+
chr1	3062285	3062301	AGCGCTCTGGCTGGGCT	1	+
chr1	3064240	3064259	AGGATCTGGGCACCCAGGAC	1	+
chr1	3065166	3065179	TTGACGCTCACGGG	1	+
chr1	3068152	3068172	TGTGAGCTGTGTCCAGCCAGG	2	+
chr1	3068255	3068274	TGTCTGAGTGGCCGGGCGTG	1	+
chr1	3068409	3068428	TGTGTGTGGCCTGTGCCCCC	2	+
chr1	3070777	3070804	ATCCACCACCGTATCCCTAAGTGGACGG	1	+
chr1	3075872	3075886	CGCCTCGCAGACCGC	2	+
chr1	3078261	3078276	CCGCGGGAGCCTCGAG	1	+
chr1	3079249	3079267	AAAACGCGGAGCCAGGCTC	1	+
chr1	3081925	3081944	TGACTCACCTGGGCTCAGAG	1	+
chr1	3083688	3083704	TACTACTACTACCACCG	2	+
chr1	3085360	3085380	CCAACATCATTTCCTGGAATG	1	+
chr1	3086791	3086809	CCTGGCTGCTTCCCCCAGG	1	+
chr1	3088615	3088642	ATGCTGCTGTGGGCCCTGCCGGCTGCCA	1	+
chr1	3094322	3094336	TGGAGGCGTTCTCTG	1	+
chr1	3097077	3097093	TGCAGCTGGGTGGGACC	1	+
chr1	3100506	3100519	TTGCGAGCTCCGTG	1	+
chr1	3102716	3102745	ATGAGCCCAACCGGGACCTGCTGGCCAGCC	4	+
chr1	3102899	3102926	ACTTCGAGCTCCGAGAGTCCTCCATCCC	1	+
chr1	3103655	3103682	GAGAGAGGGCGTCCCTGGGACGGCTCTG	1	+
chr1	3103692	3103712	CACCCGGAGTGTCCTGCCCAG	1	+
chr1	3105323	3105345	CGTCGGTGCCTTCGGGAGCTGAC	2	+
chr1	3106896	3106915	AATGAGGCTGGGGGTCGGGA	2	+
chr1	3108864	3108889	TGCCTGCAGGCCTTGCTTCTCTGGGA	2	+
chr1	3109303	3109329	CTTCAGTCCCTTTCAGTCCCTGTGGCC	1	+
chr1	3110687	3110709	AGGGACAGGTGGGAGGGCTGAGG	1	+
chr1	3113918	3113933	TCACAGCGGCCCCAGC	1	+
chr1	3114248	3114265	AATGGGTGGGGAGGGCGG	1	+
chr1	3115608	3115628	CGGCCTTGTTTCCCTCTAGAC	1	+
chr1	3118063	3118083	ATGAGACCTGGGCCCTTGCAG	2	+
chr1	3121413	3121431	AGGGATAGGAGCCCAGCGG	2	+
chr1	3123589	3123613	AAGGCCCATGGGATGCAGAGCAGAG	2	+
chr1	3131451	3131467	ACCTTTTGGCTGGGCAG	2	+
chr1	3133951	3133973	TTTGGTCTGGAATGGGAGCAGGG	1	+
chr1	3134471	3134490	ACTGCTGCCACCGGCCTCTT	1	+
chr1	3141348	3141364	CTACTGTGGTGCCACCC	4	+
chr1	3142618	3142642	CAGGCAGCCCTCCCAGGACCCTTGG	2	+
chr1	3144057	3144072	ACTGGAGGTGCGTAAG	1	+
chr1	3145280	3145297	ACCACCTAGTTCTGCAGG	1	+
chr1	3147896	3147919	ATAGGTGAGTGATGGGCCAGGCAG	2	+
chr1	3148147	3148169	CTGCCGTCCTTCCCAGCTCTGTG	2	+
chr1	3150360	3150380	CATTCTTGCGTCTCCAGGCTC	1	+
chr1	3150699	3150713	ACCCGGGCATGGGAC	1	+
chr1	3154002	3154029	ATGTTGCTGTGGAAGGCAGGGTGGGTCC	1	+
chr1	3154514	3154528	ACCAGGTCAGCGGAG	1	+
chr1	3160831	3160854	ATGTGTTATCTGTGGACTGACGTG	1	+
chr1	3162633	3162657	AAGGGCCCGGGGGAGGCAAGTGCTG	1	+
chr1	3162716	3162743	TGTGCCTCTGGGCCACGGTGGGTTTGCC	4	+
chr1	3163348	3163373	TTACATTTCTAGGCACTCTCGGGGAG	2	+
chr1	3163567	3163587	ACTGTGCGCACCGCGGTGCTG	2	+
chr1	3166974	3166998	TTATGGGGCAGCTCCAGGCTGGGTG	1	+
chr1	3168856	3168881	TGCGGGCATTGGGGGGCTGGGCTCTG	2	+
chr1	3174418	3174435	TCCTTGGATTTGGGTACC	1	+
chr1	3176338	3176362	CCGTGGGCCTGGGATGCGCCTCTCC	1	+
chr1	3177382	3177404	TGATGACGATGATGATGATGAGC	1	+
chr1	3177780	3177798	AAGCGGGCCTTGGGGAGTG	1	+
chr1	3177803	3177826	AGAAATACAGGACTTCCTGCGAGA	1	+
chr1	3182136	3182162	AAGGGGTCGTCCTGGTGGGAGAGGGAG	3	+
chr1	3183658	3183685	TTTTGCAGCCGCCTCTGTCTAGTTCTGG	1	+
chr1	3185718	3185741	TGGGCTTCTCAGGACCGAGGCTGG	2	+
chr1	3187777	3187797	ATATCCCTCGAGGAAGGAACG	1	+
chr1	3189005	3189020	TGTCCTGGGCACGGCG	4	+
chr1	3189558	3189582	ACCTGAGGCTGCAGTTACACTAGTG	1	+
chr1	3191021	3191038	ACTGCTGGCATGGGCTCT	1	+
chr1	3192631	3192657	TTGACAATTACCCACAGCCAGGACTTG	1	+
chr1	3193207	3193233	TTCAGCTCGTCGGCCCCAGCCAGCTCG	3	+
chr1	3193829	3193850	TCGAGTCCTGGCTGCTGCGCCA	1	+
chr1	3197315	3197338	CCTAGGTGAAGTGAGAAGCAGGCT	1	+
chr1	3198440	3198476	CAGGGTGCTCAGGGAGACTGGAGCCCCAGTCTGCCTG	3	+
chr1	3201309	3201323	CATGCGTCTTGGGGG	1	+
chr1	3202668	3202694	CATTCCCCACGACAGCCTCTCCTCCTC	1	+
chr1	3210078	3210102	TCAGAGGCAGTGAACTCCGCGCTGC	1	+
chr1	3210364	3210390	CTTTGTCGGCTTCTCCATCTCCTGGTG	2	+
chr1	3212344	3212358	ACACCACGCGTGCAG	1	+
chr1	3212526	3212545	CTTGTGCAGTGGAATGTTCC	2	+
chr1	3212789	3212809	ACGACCAGTGCCCTCTGGAGC	3	+
chr1	3224255	3224278	TTCAGGGCTCCATGAGCTTACCCC	1	+
chr1	3225065	3225092	TGGAGCATCTCGGGGAGTCAGCTGGGGG	2	+
chr1	3227044	3227059	ACAGGGGCCCTCGGAG	5	+
chr1	3229779	3229801	TCGAGGCCAGAGCGACTGTTGGA	2	+
chr1	3229939	3229954	TGTGTGCTGACCGGCC	1	+
chr1	3230371	3230388	CTCACTCCTCCAGCAGGA	1	+
chr1	3230840	3230859	ATCACTCTGGGTGGCTCCTC	1	+
chr1	3232038	3232062	AAGGACATGGGCACATTTATAAGCC	2	+
chr1	3232936	3232958	TACGGGACCCCCGGTCTCAGTTG	3	+
chr1	3233019	3233046	AGTACTGGGAGGGATTCAGGACAGGGAG	1	+
chr1	3233820	3233843	AGGGACCTTGGAGACCTTACTGTC	2	+
chr1	3234848	3234868	AGCTCCCTCCAACTTGTGACG	1	+
chr1	3236474	3236501	ATTGGCCTTCCAGCCTCTGGGGCTCACA	3	+
chr1	3236680	3236703	TACACCTACGCCTGCCCTCTACTG	1	+
chr1	3237424	3237449	CCTGGCTAGCTCAGGTCCTGGGGAGG	2	+
chr1	3238879	3238897	ATAAACGGGCTGTTGATTG	2	+
chr1	3241374	3241389	AGCTGTGGGACTCGGC	2	+
chr1	3242977	3242994	CATGAATTTTAGGAGGAG	1	+
chr1	3243355	3243380	CGTGGCCTGACAGCAGGGGGAGGCCG	1	+
chr1	3248281	3248302	TGGCACCCGGACCCAGGGCTCC	3	+
chr1	3249659	3249691	TATCTAGGCGTGGGATTGCAGGTCACACGGCCT	3	+
chr1	3255231	3255252	AGGGCTGCTTGGCTGGCTGGGG	1	+
chr1	3256143	3256158	GAGGCTGCGGAGCGAC	1	+
chr1	3257528	3257555	ACCCCAGCGCACCTTCCCTCGGGCTGTG	1	+
chr1	3262871	3262893	ACATAGGCTGGGGGCTTGGGGGC	1	+
chr1	3263354	3263368	TCACGTTCGCCCGCC	4	+
chr1	3269814	3269839	TACGAGGGCTGGGCAGCTCCTAGGCA	1	+
chr1	3281510	3281528	TTCCCTCGTGCAGCCTGGG	3	+
chr1	3281959	3281980	TTTGGGAAGGAAGGAGAGGCAG	1	+
chr1	3283469	3283488	AGTGAGGGGGCTGCACGTGC	2	+
chr1	3284179	3284203	CGGTCCTGTGGTTCCCTAGGTTCAC	4	+
chr1	3289495	3289518	CGGGCTCGGGGAATGACTTACCAG	2	+
chr1	3289731	3289754	GGGGTTAGGGGAGCCGGCTTCTGC	1	+
chr1	3289968	3289983	ACACCTCCTCGGGGAG	1	+
chr1	3298729	3298747	TGGGGCTGGTGGCCCTGGG	1	+
chr1	3298799	3298819	TGTGGCCTCCTCCCTCCCATG	1	+
chr1	3299266	3299284	ACGTACTCCTGGCTGCACC	1	+
chr1	3299589	3299604	CACGTCCCCTGTGGAC	1	+
chr1	3301991	3302007	GTGCTGTTTGGTGCTTG	1	+
chr1	3305435	3305456	AGATGGGGTCTGGGGGCAGACG	1	+
chr1	3305985	3306011	ATGGCGTGGGGCTGAGGGGGCTGCTTG	1	+
chr1	3309958	3309980	ATGCTGACTTAGCGCGGTCTGAG	2	+
chr1	3310210	3310224	CGCCGGCCAGGAACA	1	+
chr1	3310229	3310250	CGTTCTCGGCGCGTCTGGCTGA	1	+
chr1	3312465	3312481	ACTCCCGCCTGTGGGGT	1	+
chr1	3313085	3313109	CCAGGTGAGGAGCTGCTGGTGCACG	2	+
chr1	3319042	3319065	GGGGCCTTCTCCAGCCCACAGTGG	1	+
chr1	3319433	3319456	CGTGTGGCTCAGTGGGGGCTGCGC	3	+
chr1	3319536	3319551	CGAGCGGATGTTCCCC	1	+
chr1	3322263	3322290	TGGCGGTCGGGCCGAGGTGGGCCATCCC	1	+
chr1	3322330	3322352	TAAAGCACTCATGGCAGGTTCTG	3	+
chr1	3322513	3322536	AAGGAGCTGGACCCTCCCTCCCTG	3	+
chr1	3322689	3322711	TTCCAGTGCGGGGGCCAGCCCTG	1	+
chr1	3323554	3323570	TGAGTGACCGTGGGCTC	1	+
chr1	3323674	3323690	GCGGGGTGCTGGGAGCT	1	+
chr1	3325351	3325366	AGCCGGTGCGTGTGTG	3	+
chr1	3326427	3326452	TTGTGTGCATGTGTGTGGTTGTGTGC	2	+
chr1	3327987	3328006	TGTGCCGGCACAAGCGGATG	1	+
chr1	3328032	3328054	AGTGCAAGGACTGTGGCCAGATG	2	+
chr1	3328127	3328147	ATCTTTGCCCCGGGCCTGCCC	1	+
chr1	3328196	3328213	AATCACGCCAGCCTGGGC	1	+
chr1	3328423	3328442	AGCCCTGCCCCTGGTCTCCG	1	+
chr1	3328494	3328521	AGTTCGAGAGCCGCCTGGAGGACTCCTG	4	+
chr1	3328553	3328594	ATGTCGGACGGCAGTGACTTTGAGGACGTCAACACCACCACG	5	+
chr1	3328627	3328664	CTCGGACCTGGACAGCGACGTGGACAGCGACCCTGACA	5	+
chr1	3328708	3328723	TGGGGGCGGCTTGGCG	1	+
chr1	3328811	3328834	ACTGCAACGGGCGCCGCCGGGGAC	2	+
chr1	3328973	3329002	TACCCCTTCACGGACCGAGCCCTCGCCCAC	4	+
chr1	3329160	3329185	AGCAGCCGCTGGACCTGAGCATCGGC	3	+
chr1	3329303	3329321	CCCCAGCAGCCCCCGCTCC	2	+
chr1	3334407	3334427	ACCATGACAGAGAAGCTGGAG	2	+
chr1	3334442	3334457	GAAGGCGGACTCGGGC	1	+
chr1	3335286	3335306	CACACTGGGGAGCAGCCGTAC	4	+
chr1	3336440	3336467	TTACGGGTCATCTGTTCAGCGCTCACAG	3	+
chr1	3337476	3337496	ATGCGAGCAGGGCTGCCCGGG	1	+
chr1	3340660	3340675	CAGTCCCAGCCCCCCG	1	+
chr1	3342246	3342265	ACCGCTGCTTCGGGCAGCAG	2	+
chr1	3342795	3342816	AAAACTATCGCGGGCTGGGGAA	2	+
chr1	3343365	3343380	TAGGGGATCGTGCCTG	17	+
chr1	3347113	3347129	CCACAGGACTGCCCACT	3	+
chr1	3347540	3347559	ATGAGGACAGCCTGGCCGGG	2	+
chr1	3348520	3348535	ATTGGTGCAGGTGTGC	1	+
chr1	3348538	3348557	AGGACCACGAAGGCGGTCTG	1	+
chr1	3348564	3348607	TTGGAGCCGATGCCGACTTTTGGGAAGGGGCTGGACCTCCGCAG	5	+
chr1	3350313	3350349	TGGTTGAAGGTCACTGGAGCCACGTCGGAGTCTGGAG	4	+
chr1	3350361	3350382	ATCAACCACCTCTGACGGGCTG	1	+
chr1	3350453	3350480	AACCCTGTCCCTGCGTGTGGCCACTCCT	1	+
chr1	3350573	3350593	TCTCCAAGGATTGGTCTTGAG	3	+
chr1	3350641	3350692	ACGGAGCTGCCTCGCAGAATCAGCCAGTGGGCAGGTGGACGCTCTGCTGAGA	10	+
chr1	3350807	3350826	AATAACCCTTTTGGTAACCG	1	+
chr1	3350933	3350955	CTTTGAAATTTGAGCTCATTTGC	2	+
chr1	3351133	3351157	TCTTAGGCAGGGCGCCCTGGGCTGC	1	+
chr1	3351286	3351311	AGTCGAGGGCCTGTGGCTTGGATCCG	2	+
chr1	3351428	3351451	GTCTCCCACCTCCCACCTGACCCC	1	+
chr1	3351538	3351562	ACTCCGGATGGACGACACAGTCGTC	1	+
chr1	3351573	3351598	TCCTGCGGGTTCTTGGCGAGACACAG	4	+
chr1	3351989	3352009	ATCCTGCTGTCCCTGCTGCCG	1	+
chr1	3353740	3353767	AGAGACTGCCCAGCTGGAGAGGCCTTCC	1	+
chr1	3354219	3354237	TGCATTCTTCCTAGAAGAG	3	+
chr1	3374352	3374371	CTGCTGCACGCCTCCTCCTG	2	+
chr1	3377210	3377224	TCGGCCGGGCCTGGG	1	+
chr1	3380211	3380228	ATACTCGGAGCCCGGCCA	1	+
chr1	3382548	3382565	TCTTGGCCTCTGCTTGGC	3	+
chr1	3384560	3384576	CACACCATGGTGCTGCG	1	+
chr1	3385453	3385478	TTGGGCATCCTGGACCAGCTCTCCAC	3	+
chr1	3386004	3386021	TCGAGATCCTCACGTCGG	1	+
chr1	3386109	3386132	ACCACCACCTCTTCTCCAACATCC	1	+
chr1	3386306	3386326	TGTGATGACCTCTGAGGGTCC	2	+
chr1	3394376	3394392	ACCCCGGCTCTGTCCCC	1	+
chr1	3394556	3394576	TTCAACGATGTCCTGGTTGTG	1	+
chr1	3394990	3395021	AGGAGAGCTACATGGTCCAGGACTACGCCCAG	4	+
chr1	3396082	3396102	AGTGACCGGGCACGGTGGATC	1	+
chr1	3396444	3396465	GCGGACGTGGTCCTGGTTCTGC	2	+
chr1	3397137	3397159	GAGACGGACGTGTAGCCCTGGCG	1	+
chr1	3397394	3397418	TTCCCGTTGGCTGGCTGGGCCCCTC	1	+
chr1	3397685	3397710	TTTCACAGTGACTCTGAGCCCAGGCA	1	+
chr1	3398450	3398476	CTGGACCAGGGCTTAGGGGAGGAGGCG	1	+
chr1	3400914	3400939	CTCGGCTCGGTCCTCCTCTGGCTCGG	2	+
chr1	3405653	3405669	ACTCCGTCTGCACCCCA	1	+
chr1	3409588	3409606	CACCACCGAGTTCCTGCCC	1	+
chr1	3410619	3410635	TCGCAGGGGGCTCCATG	1	+
chr1	3411081	3411097	TGGGCAGTCCTTCGGCA	1	+
chr1	3414163	3414178	CCCGAATGTGCCCTTG	1	+
chr1	3422854	3422869	TGGTCCCCCCATGTGG	1	+
chr1	3426502	3426519	AGGTTGGTGCAGTGGTGC	2	+
chr1	3428447	3428463	ACACCCAGGGCTGCCCC	1	+
chr1	3433636	3433653	ATGGCCTGCGCCGGCCCC	1	+
chr1	3437111	3437126	ACCGGGCGCCCTGGGC	4	+
chr1	3440386	3440403	ACTCCCCTGTCCACTGGG	1	+
chr1	3452812	3452826	CTCCTCTACGACACC	2	+
chr1	3462904	3462923	TCTTGCCTGAGCCATCCCTG	3	+
chr1	3467564	3467579	GGCCTCGGAGTGTGAG	1	+
chr1	3470106	3470121	CCCTGAGCCAAGTCCG	2	+
chr1	3473501	3473519	ATCCCGGCTTATCTGGGGG	1	+
chr1	3481812	3481829	TTATCAGACATGGCACCG	1	+
chr1	3483007	3483024	CCGGCCAACCTGGGGCCC	1	+
chr1	3526964	3526980	CCTGGACCTGGCCCTCG	1	+
chr1	3529993	3530010	TGCTCTTTGAGAGCTGGC	1	+
chr1	3545366	3545381	ATATTGGACTCTGCTC	6	+
chr1	3545705	3545730	ACCGGTCTGTGGCTGTGGGCCCCTTG	1	+
chr1	3545951	3545973	AAGGGAATCGGGTACTTTGCTTG	1	+
chr1	3545993	3546012	ACAAGGAACCGTATCAGGCC	1	+
chr1	3546549	3546568	TTGAGTGTGGCCACCTGCAG	3	+
chr1	3546596	3546612	CTGGGGACTCTAGCCTC	1	+
chr1	3559944	3559971	CTCTGAAAGCGCGGCAGTGTTCCGCTGC	2	+
chr1	3561033	3561048	TGAGACTGATGGACGG	2	+
chr1	3569241	3569257	GCGGGCGGGGGCTGGAG	1	+
chr1	3569318	3569339	ATCGGGGACGAGCTGGGACAAG	2	+
chr1	3569683	3569704	CCAGGGCCAGGCCCCCCTCTGG	2	+
chr1	3570288	3570306	AGCGCGTGGCCTCTGGCAC	1	+
chr1	3570799	3570828	TTGTCAATCAGAGGTAGCCTGGGGTGAACG	4	+
chr1	3570831	3570854	AGGCGGACCTGAGCGGGGCTTGTC	1	+
chr1	3573245	3573262	TGCCTGGGTCTGCCGTTG	1	+
chr1	3574180	3574194	GGACAAGGCGTCTGA	2	+
chr1	3578740	3578758	TCACCGGCTTCTGTTGGGG	1	+
chr1	3580401	3580421	AACTCTTTTATGGCCTGCCTC	2	+
chr1	3580607	3580628	ATCTGAGCTGCCTATGGGACCA	1	+
chr1	3580918	3580940	AATTGCTCACCTGCTGCTCTGAG	1	+
chr1	3583233	3583256	CCTGTCCTGTGTGTCTCACTGAGC	1	+
chr1	3583858	3583876	TAGCTCCCTGGTACCCATC	1	+
chr1	3588543	3588560	TGAGTCAGGGCGGGACTC	1	+
chr1	3590625	3590647	ACTGGGCCGTCGTGGGGTGGCTG	1	+
chr1	3593407	3593424	CCCCGACAGCTGGGCGTG	2	+
chr1	3593902	3593927	TGGGCACTGTAGGACTTGGAACGCTG	2	+
chr1	3594197	3594214	ACACACTGGACGCCCCTG	2	+
chr1	3595477	3595498	TTTGGGGACCCAACTCCTGGCG	1	+
chr1	3597846	3597860	TAGCACCTCACCGAG	1	+
chr1	3598969	3598993	ACGTTTGAGCACCTCTGGAGCTCTC	1	+
chr1	3604720	3604741	AGCTCTGAGACTCCAGCCCACC	1	+
chr1	3606442	3606460	ACTCGGGCCCCTCTGCCAG	1	+
chr1	3607385	3607405	ACCCTTCCCCTCGGGCCGCCC	2	+
chr1	3607923	3607945	TGCTCCTGGGCTTGGGTGTGAAG	1	+
chr1	3610080	3610105	TGAGTCTTTGGTCAGTGACGCCGCTC	1	+
chr1	3611554	3611569	AATCCCAGCCATGCTC	2	+
chr1	3611614	3611631	ATCCTGTGGTGGCTCTGG	1	+
chr1	3611792	3611807	AGACGTCGGAGCTGGG	1	+
chr1	3614519	3614543	CCCCGTGACTGCCTCCCCCTCCCTG	1	+
chr1	3615334	3615349	CATCTGAAGTCACCTG	1	+
chr1	3616287	3616303	AGCAGGGATGCTCGGGC	1	+
chr1	3617713	3617738	GGTACTGGCTATCTGGACACCTCGGG	3	+
chr1	3621080	3621098	ATGCTCAAACCGGGTGACG	1	+
chr1	3622806	3622822	ATCACTGGGGTCAATCG	2	+
chr1	3624285	3624304	ACTACCCCGGACCCCACCAC	3	+
chr1	3624470	3624485	TCCCACCTGGCCCGGG	1	+
chr1	3627077	3627093	ACTCCTGGGGCTCCCGG	2	+
chr1	3627098	3627121	CCAGCCGGCTGGTAACTGATAGAT	1	+
chr1	3627829	3627854	CCCTTCTCCCAGTTCAACACCCTCTG	1	+
chr1	3628546	3628573	CACGGGATTCCTGGGGAGAATGAGGCTG	1	+
chr1	3629630	3629646	TTGGACCGAATGGGGTG	2	+
chr1	3632595	3632616	TGGCTCAAGGTCGTGGTGGGGC	2	+
chr1	3638425	3638441	CACCTGGAGGGATTCAG	1	+
chr1	3638603	3638624	AAACTCTACTGCCAGATCGCCA	2	+
chr1	3638704	3638729	AGCGGAGCACGTGACCGACGTCGTGA	1	+
chr1	3639971	3639995	CAGTATGTGGATGACCCTGTCACCG	1	+
chr1	3641081	3641096	CGGGAGGGCTCCCTGA	1	+
chr1	3643697	3643717	ACCATCCTGTACAACTTCATG	3	+
chr1	3643734	3643758	TAGGGGGCATGAACCGGCGGCCCAT	1	+
chr1	3644263	3644280	ATGAGGACCACTACCGGG	3	+
chr1	3648030	3648050	TTTAACAGGATTGGGGTGTCC	1	+
chr1	3648090	3648118	CATTTACCACCTGCAGAACCTGACCATTG	2	+
chr1	3649348	3649379	TGACCATCTGGCGGGGCCTGCAGGACCTGAAG	8	+
chr1	3649459	3649482	AACTGCAGCGCCAGCGGGTCATGG	3	+
chr1	3649529	3649551	CGGCGGCCCAGGCGGCGGCCCTG	1	+
chr1	3649605	3649632	CCCATCAAGGAGGAGTTCACGGAGGCCG	1	+
chr1	3649830	3649852	TGGACAGCCTGAGTCACCTGCAG	2	+
chr1	3649876	3649902	CTGGGCTTGTGGGGCGGGGGCTGGCCC	2	+
chr1	3650006	3650022	CCAACCAGGCGAGGTCC	3	+
chr1	3650038	3650059	TCCTCTTTGCTGATGGACTGCC	1	+
chr1	3650198	3650224	GACTTGGGACTGGCCTCTGCCCCCAGC	2	+
chr1	3650702	3650725	ACGGCCACCTTCTCTAGCACTGCA	1	+
chr1	3650919	3650933	TGACCGTCCCGGAGC	3	+
chr1	3651064	3651087	CCTGGCCCCTTCTGGCACGGCCAG	1	+
chr1	3651102	3651119	CCTAGGGTATGTGTGGTC	2	+
chr1	3651207	3651231	TCCCCAGATCAGGACTCCATCTTGC	2	+
chr1	3651411	3651432	TCTCAGGGGATCTGGCTGCAGC	1	+
chr1	3652131	3652154	CTTCGCCGTGGTCAGGAGAAAATG	1	+
chr1	3696050	3696065	ACTCCCGGGAGTGGTG	2	+
chr1	3696358	3696375	ATGCCGCTCTCCTCCGCT	1	+
chr1	3700621	3700638	GCAGCTGCCGCACCAGCT	1	+
chr1	3714028	3714043	TGCCCCGACCGGCTTG	1	+
chr1	3716284	3716303	ACAGGGTGTTACTCGAGATC	1	+
chr1	3722598	3722623	ACAGCTGGGCCTGGGGGACCACCACC	2	+
chr1	3735389	3735405	ACCCAAACTCTGCCCCA	1	+
chr1	3737753	3737769	ACAGGAGGGAGCTCTCT	1	+
chr1	3753112	3753126	CGGTTAAGGGCTCTG	1	+
chr1	3768343	3768363	AGCTGGGACTGCAGGCGGGAG	1	+
chr1	3774433	3774460	CAGCCTGGGGTTCCTGAGCGTGGCTTCA	1	+
chr1	3775265	3775288	TTCTCCCGTCCCTGCAGCTCCCTG	1	+
chr1	3775289	3775315	AGCGCGGTTCCCGGCTGTGCCTGTACG	2	+
chr1	3775849	3775874	CTAAGATGCTGTCCTCAGGGCTCAAG	1	+
chr1	3776119	3776151	ATGGGTGCTCTGAGGGATGGAGCTGTGGCTCCT	4	+
chr1	3778064	3778090	CTCACTCTAGCTTTCACTTCCTGGGCT	1	+
chr1	3780464	3780486	ATTGACTGTGGATGTGGCTGCAC	3	+
chr1	3781490	3781511	TTTCTAATTGGCTTATTTATCT	1	+
chr1	3782330	3782356	TGTCTTCTGCTGGACCGGCACCTTTTG	1	+
chr1	3782562	3782578	AAGGTGCGTGGGGGCTG	2	+
chr1	3784589	3784602	AGAGCCGGATCCGG	1	+
chr1	3786215	3786237	TCCTGCGGGTCCTCGGCTCCATG	1	+
chr1	3789224	3789239	TGCCACGGCCCTGTCC	1	+
chr1	3792071	3792088	AGTTCATGCTTTCCCGGG	2	+
chr1	3793627	3793653	TTCTTTTAACACCATAGCGGGGTCCTC	2	+
chr1	3794535	3794553	TTCGTCTTCATCTAACCTG	2	+
chr1	3795132	3795152	TGCCTTCTGTTGACTTACTTG	1	+
chr1	3795316	3795341	TATTTTAATCCTGCACAAAATGCTGG	1	+
chr1	3796648	3796674	GATTTAGGATGGGGTCTTTGGTTCAGC	2	+
chr1	3796782	3796801	GCAGTGTCGTCACAGAGGGC	2	+
chr1	3797895	3797917	ATAACGGGCTCAGTGGGTTTCCC	1	+
chr1	3800805	3800820	TCGTTGGATGTCTGTG	1	+
chr1	3800891	3800915	TTCACCAGCGTTGGGTTTGCTCATG	4	+
chr1	3801691	3801708	TTACTATCATCTCGGATC	1	+
chr1	3801765	3801785	AAACACGCGGATCTGAACAGC	3	+
chr1	3805635	3805653	TACTCGGCTCCCAGGCATT	1	+
chr1	3818954	3818968	TCGGGCGCAGGGTGC	1	+
chr1	3821102	3821129	CGCTGTGTCTGCTTCTGTTCTTATTCCT	1	+
chr1	3821213	3821227	TACGTGGCTGGCCCC	1	+
chr1	3823781	3823806	TTTTGGCAGGACGTGGACCCAGGCAG	1	+
chr1	3823912	3823926	ACGTCACGGGCTGTC	1	+
chr1	3824468	3824490	TGGTGTGAACTGATGGGGTGGAC	1	+
chr1	3825339	3825360	TGGCACCTGCTCGGCTGCTGGG	2	+
chr1	3827177	3827202	TGAGGGGACCCTGGCTTTGGCCTGGC	1	+
chr1	3831088	3831107	AATGCGGCTGAGCGCGGGTG	1	+
chr1	3831612	3831627	ATCCCTGCCACGGCTG	2	+
chr1	3833428	3833455	AGGGGCTCACGGACATTGGCACTCTAAG	1	+
chr1	3838850	3838865	ACCTGGTTTACACCCT	1	+
chr1	4036568	4036590	TTGTTTTGGGCTGGAGGGACTGG	1	+
chr1	4045445	4045463	GAGTGTGGTGGTGCCTGTA	1	+
chr1	4060726	4060741	TTGAGTGCCGGGCACT	2	+
chr1	4061384	4061399	TCACTGGTGGAACACC	1	+
chr1	4065271	4065288	TCGCGGAAGGTTGGTCGG	1	+
chr1	4070862	4070888	TCAAAAGCGGCTGGATGGCAGAGGTGA	1	+
chr1	4072465	4072486	GCAGGGCGTGTGCCTGTAGTCC	1	+
chr1	4076254	4076270	ATACGGACAGATGACAG	1	+
chr1	4077849	4077865	AGATGTCGCAGGTCCTG	1	+
chr1	4080211	4080225	CCCGTCTCTGCCTAG	1	+
chr1	4081708	4081722	CTTGAGACCGAGCTG	1	+
chr1	4123851	4123867	AGGGACAACCGGGTCAG	1	+
chr1	4143258	4143274	ATCAGACTCAGACTCTC	1	+
chr1	4146690	4146705	AGGCCTCTGTCGCCAG	2	+
chr1	4153636	4153655	TGCTGCTGGACTCTTCCCTG	1	+
chr1	4165588	4165602	AAGGCCACGTCGTCC	1	+
chr1	4168771	4168789	CTCCTACTTCCTTGAGGCC	1	+
chr1	4169518	4169532	CCGGCTGACGAGCGG	1	+
chr1	4188389	4188408	CTTCTGTCTGACTCTTTCTC	1	+
chr1	4210011	4210025	TAGGGTGCGGTAGCA	2	+
chr1	4212807	4212824	AATCTCTCCTCTGAGCTG	2	+
chr1	4214306	4214323	ATCCTGCATGGACTGGGT	2	+
chr1	4231966	4231982	ATTGTTTTGTGCTGCCC	1	+
chr1	4233539	4233554	TCTCGGCTGAGGAGCT	2	+
chr1	4234412	4234427	AATTCAGGACCGAGGG	1	+
chr1	4237961	4237978	CTCTCTGCAGCTTCCAGA	1	+
chr1	4247736	4247762	ACTCCCAGTCCCACATGGCTGGGGAGG	4	+
chr1	4270085	4270098	ACCCTCACTCTCGG	2	+
chr1	4291861	4291876	AAGGTGCCTCGTGGAG	1	+
chr1	4314299	4314314	TGATGGGACTTGCTCC	8	+
chr1	4325732	4325749	TCTGCCATGTCTGTAGTG	1	+
chr1	4327266	4327283	TTAAATGATCCTTCCCTT	1	+
chr1	4328760	4328778	TCTCAGACCTGAGTCTTGG	2	+
chr1	4390062	4390078	TGAGCCTCCACGAGGCC	1	+
chr1	4400606	4400621	TTGGAGGACTGTCCCC	1	+
chr1	4401753	4401769	CAGCCAGCACCTGGACG	1	+
chr1	4420315	4420332	CTCAGCCTGGGTGCAGAC	1	+
chr1	4423058	4423071	CTCGGATCACCACC	1	+
chr1	4429572	4429597	GTGATGATGATGATGATGATGATGGG	2	+
chr1	4450451	4450466	AACCAGCTGTGCGGTC	2	+
chr1	4457868	4457885	TGACATTGATTGAAAGAC	3	+
chr1	4465055	4465071	TTTCTGCCTGGTGCTGA	1	+
chr1	4468569	4468586	AGGACTCTGACTTTGCTC	3	+
chr1	4485385	4485404	ACAAAGGACTTAATGAAGGC	1	+
chr1	4489674	4489690	TTCTTGGCGTGTGGGGG	4	+
chr1	4500354	4500372	TGCTCCTCCTGGATGGACC	4	+
chr1	4510647	4510662	TCTACAGTGCGGTGTT	1	+
chr1	4521648	4521664	GGGTTACTGCAGCACCG	1	+
chr1	4540505	4540521	ACCTTCTCCCTTACCAG	1	+
chr1	4549599	4549616	TTGAGGACCGTGGCTGCC	1	+
chr1	4562620	4562636	TTCTGGGGCCATCACTG	1	+
chr1	4573396	4573412	ATCCTGGTGGGCTGCTG	1	+
chr1	4587528	4587546	AAGGCTGTGCTCTTGCTGG	2	+
chr1	4591034	4591050	TGTTGATCTCCTCAGGA	2	+
chr1	4595050	4595067	GAGGGAATAATTCTCATG	2	+
chr1	4617036	4617057	CATGATGCTGAGGCTTGGAGTA	2	+
chr1	4618243	4618258	TGCTTCTCGGGCAGCT	1	+
chr1	4640249	4640267	ATTCGATTGCAGTGTGGTC	3	+
chr1	4651215	4651231	CACTAATTTACACCCAC	1	+
chr1	4652603	4652619	TCTCCACTTGACTCCAG	3	+
chr1	4655938	4655953	AGTCCCCTCTGGAGCC	1	+
chr1	4663908	4663925	AGGGGCTGTCCCAGGCTC	1	+
chr1	4694289	4694307	AGCTCTGCCTTCTCCCCAG	1	+
chr1	4703019	4703034	CTGGGGAACTCACTTC	1	+
chr1	4730035	4730048	TAGTTACGGCACTG	1	+
chr1	4749688	4749705	ACTGGATTTGGAGGATCC	3	+
chr1	4751909	4751927	AGGGAGCCCTGCCTCTTCC	1	+
chr1	4769013	4769031	ATCGACCTCTCCCTGCCAC	1	+
chr1	4770908	4770925	ACACCAGAGAGTCCACTG	2	+
chr1	4772085	4772100	TCCTGCCGCGGTCGCC	1	+
chr1	4773582	4773597	AAATCTCCCAAGCCAG	1	+
chr1	4787023	4787042	TGTGGCTTCTGGGGGATGCG	2	+
chr1	4787625	4787639	CTGCTGGGGACCACG	6	+
chr1	4789522	4789534	TCGAGACTCACGG	1	+
chr1	4790559	4790577	AAGCCGCTGCCTCTGCCGA	2	+
chr1	4822242	4822258	AGCCTGGAGCAAGCCTG	2	+
chr1	4832948	4832962	ACAGCCCCCCGACCG	1	+
chr1	4841908	4841924	TTTTCCGAGGCTCGGGC	1	+
chr1	4856448	4856465	TCAAGTTCCTTCTCCTCC	1	+
chr1	4862104	4862120	TGGAGGAGCCAGAGCAG	1	+
chr1	4863599	4863616	AAGTGGGAGGGCCATTGC	4	+
chr1	4864281	4864300	TAGCTGGTTCTCCCTCAAGG	1	+
chr1	4882172	4882190	AACTCTAGTAAACACACAG	1	+
chr1	4916175	4916190	ATCTCTCTGTACAGGG	1	+
chr1	4956097	4956111	ACGAGGCTGTTAGCG	1	+
chr1	4966897	4966916	TGGCTGGGCGTGGCGGTGCA	1	+
chr1	4971688	4971704	TTGCTGCGTTCATTTGG	1	+
chr1	4995043	4995058	ACTTGGTCTGTGGTGC	1	+
chr1	5011343	5011360	CTGCATTTGTTACTGGCA	2	+
chr1	5035290	5035306	ATCCGGGTCTCTGGGAA	1	+
chr1	5060993	5061008	TATCTTCGTTGCCCGA	1	+
chr1	5099859	5099873	AACGCAGGACACACG	1	+
chr1	5171975	5171993	TTGGGACAGTCAGCTGGTA	4	+
chr1	5186640	5186658	CTAAGGTCCGTGGTTGAGA	1	+
chr1	5192334	5192352	GTGAAGGCTAAAGGGAAGA	1	+
chr1	5192966	5192983	ATGCGGGTGCCTGGGGCC	8	+
chr1	5203093	5203109	CAGCGGCTGCCTACCTG	1	+
chr1	5225494	5225509	CTGCTGGAATTACTCG	1	+
chr1	5232819	5232835	CCTCAATTCCACCACGG	1	+
chr1	5353847	5353865	TCTCGGCTGGACATCTGGG	4	+
chr1	5386468	5386483	CCAGAGCTGTGGCCGC	2	+
chr1	5403644	5403661	TCCAGGGCTGTCCACTCC	4	+
chr1	5432567	5432581	ATGGACGGGACCTGG	2	+
chr1	5442452	5442467	AGGATGGGGCGTCTGG	1	+
chr1	5452751	5452770	AAGAGTTTCTAGACGCTTCC	1	+
chr1	5470449	5470464	TAGGAGTTCACTGGAG	1	+
chr1	5475958	5475972	AGTGCGGTTGCTCTG	1	+
chr1	5476063	5476078	CTCTGGGACAGCTTCG	1	+
chr1	5477040	5477057	ATGGGGGCTGCTGCTCTG	1	+
chr1	5501615	5501630	CCCTGGTGGAGCCTGC	2	+
chr1	5504069	5504087	ACTGGGGTTTTTCCTCTGG	1	+
chr1	5542105	5542122	CTGGCGGTGGCTCTGAGT	3	+
chr1	5556324	5556339	AGGGCGGATGGGCAGC	1	+
chr1	5557507	5557523	ATCCAACCTCCGGGACT	1	+
chr1	5578685	5578700	TACCGGCCCCTCCCCC	3	+
chr1	5584348	5584365	ATGTCTCTGCCGTGGACA	4	+
chr1	5587746	5587764	AGTCCTGACATCGCTGACG	3	+
chr1	5592945	5592959	ACTGGCCTGACGAGG	1	+
chr1	5595419	5595435	AGCGACTGAGGACACAG	2	+
chr1	5624668	5624683	TGACGGAGGAGGAGAC	1	+
chr1	5632253	5632269	CTGTGAGGAGAAGCCAG	1	+
chr1	5632845	5632864	TTCCGTACAGCCTGCAGAAC	1	+
chr1	5654189	5654206	TCCCTCCACTTCACAGCC	1	+
chr1	5679257	5679275	ATCTTTCTCTGCCTCTGCC	2	+
chr1	5697654	5697672	GTGTACAATCAGTGGGAGC	1	+
chr1	5703827	5703842	ACAGGGCACTGACCGA	1	+
chr1	5705024	5705039	CAGGATGCACCAGGGG	1	+
chr1	5719172	5719187	TGCTCAGACGTGGAGC	3	+
chr1	5719338	5719355	TCTCCGCTCCGGAGGCCA	3	+
chr1	5737376	5737393	TACCGGAATCCAGGTCAG	1	+
chr1	5745945	5745961	AGAGAAGGAACCTGGAA	1	+
chr1	5768958	5768975	ACCACTGGGTTTCTCCCC	1	+
chr1	5769479	5769500	CCCCTTCTCTTGCTGCTTCTTG	2	+
chr1	5780776	5780794	TGCCCGTCGTTAGTACTGA	1	+
chr1	5803978	5803995	AGGGCTCCAAACACTTTT	2	+
chr1	5830302	5830316	TGGGACACTCGACAG	1	+
chr1	5834197	5834214	TTGTATGGTCCCTTGATC	1	+
chr1	5853954	5853974	GATTTCTGTCTCACACACAGA	7	+
chr1	5883666	5883692	GACCCCTCCTCTCGGCCAAGGGCACTC	1	+
chr1	5886338	5886353	AAACTCGGACCAGCTG	1	+
chr1	5891523	5891537	TCACTCCCCACCGTC	2	+
chr1	5893095	5893109	TGGCCGGCCGAGAGC	1	+
chr1	5905355	5905369	CACTCGGCAGCAAAC	1	+
chr1	5909701	5909719	GAACTAGGGGAACTGAAAC	31	+
chr1	5912805	5912820	ATTCAGGACTTATCCC	1	+
chr1	5913423	5913439	TGGCTCGGGCTTGGGGC	4	+
chr1	5919470	5919485	TAGGAGGCACCCAGGG	1	+
chr1	5924006	5924020	ATGTCCTCCGGGAGG	1	+
chr1	5932654	5932669	ACAGTGAGACCCGGGC	2	+
chr1	5942110	5942125	ATTCGGCCCTCAAGGC	1	+
chr1	5945357	5945371	AAACCCCCGTCCTAC	1	+
chr1	5963042	5963064	GTATAGGGTGATGCCTGCTTGGT	1	+
chr1	5968774	5968789	TCTCCACCAGCATCGG	1	+
chr1	5969735	5969749	AGCACAAGCTGTCCG	2	+
chr1	5992568	5992584	TGTGGTGCCCTGGGTCA	1	+
chr1	6036077	6036094	ACTGGCCCCAGCACCTCG	2	+
chr1	6036459	6036475	ACACCAGGTTTCGGGGG	2	+
chr1	6051785	6051801	GCCGCAGAGCCACCGCG	1	+
chr1	6052154	6052170	ACCGGGCCCCCACGCAG	1	+
chr1	6055301	6055319	CAGGAGGACTTGGGTCTTG	1	+
chr1	6060410	6060425	AAACCTCCCCGTTCCG	1	+
chr1	6062887	6062911	ACTCTGGACGACGCTGACAGCAGTG	1	+
chr1	6067158	6067174	ACCTCTCCGAGGCTGCC	1	+
chr1	6071904	6071925	TGGAGGTGAGAACTGCAGCTTG	2	+
chr1	6077201	6077228	GGGCAAATAGGGCTGGGGACGCAGGGTG	2	+
chr1	6079719	6079733	ACCAACCCGAGGCTG	1	+
chr1	6086480	6086506	CTCCGGTCGTTCCCGTTCAGGAGCAGG	1	+
chr1	6092258	6092273	AACACCTCCACTGAGG	1	+
chr1	6102711	6102726	TGGCACGGCTTCTGGC	1	+
chr1	6102798	6102818	TCTGGTAACAGTGCTTTGGGG	2	+
chr1	6103635	6103655	TCTCTTGTGGGGGCTCTGGAG	3	+
chr1	6105202	6105216	TCCACACTGCGACTG	1	+
chr1	6108243	6108260	TTGGTGTCTGTGTGGCTC	2	+
chr1	6113853	6113870	GACGTTAGGCTGGGTGTG	1	+
chr1	6119030	6119048	CATCCGTCTGCAGCCCCAG	1	+
chr1	6121119	6121137	CTCCAGGCCCAAGGGGGAG	1	+
chr1	6127063	6127077	GCCGGGGCCTTTCTC	1	+
chr1	6128827	6128848	ATCCCAGCCTCCCTGTGACTCT	1	+
chr1	6133794	6133818	AACATGGGTGACCTTCGGAGGCCAG	1	+
chr1	6136203	6136222	ATCTGCAGGGCTGCTGTGTG	1	+
chr1	6147985	6148003	ATTCCCTGGGCCGCCTGTC	3	+
[truncated: 755,638 more rows]
