# Supplementary material for: Advancing the functional utility of PAR-CLIP by quantifying background binding to mRNAs and lncRNAs
Source: Genome Biol. 2014 Jan 7;15(1):R2. doi: 10.1186/gb-2014-15-1-r2 (PMC4053780; doi:10.1186/gb-2014-15-1-r2)
Supplement: Additional file 41 — Is a table of re-analyzed PARalyzer output for clusters of at least 5 reads and 2 T-to-C conversions for the FXR1 library from [34]. [file gb-2014-15-1-r2-S41.gz › FXR1.clusters.csv]

chr1	2946348	2946367	TGGATGGTGACGGATGCTGT	4	+
chr1	6683003	6683026	AACACTGCTCTTCAGCAGTTCAAG	3	+
chr1	6683033	6683054	TTCTCAAAACATTTTCTAATTG	4	+
chr1	7341800	7341819	CAAAATTTTCCAAATCCATG	3	+
chr1	7822957	7822976	TAATTTCATCTCATACCATG	3	+
chr1	7828891	7828909	TAATTTACAAACACAACTG	3	+
chr1	7838207	7838229	TATCTTCATCATCATCATCATCG	3	+
chr1	9642794	9642813	ACCAACTAAATTAAATCATG	3	+
chr1	10364972	10364989	ATATACTTACTTACACAG	3	+
chr1	10365286	10365306	CATCTTCCACACAACTTCCAC	5	+
chr1	10365694	10365715	ATACATAATAAACTATTCTTTG	3	+
chr1	10365781	10365802	TATCAATACCTCATTTTATTTG	5	+
chr1	10367154	10367177	CTAAAATATCCCTTAATTTCACAG	4	+
chr1	11078912	11078930	CAAACTTCCTAATTCTAAG	8	+
chr1	12057423	12057440	ATGTGGCCCAACTCTAAG	4	+
chr1	12333086	12333107	GCTGGATATTTCTGCCCCTCAG	3	+
chr1	12336977	12336994	ATATTATCCTCAATCCAG	5	+
chr1	12337511	12337534	CTTCTTTACATTATAACCACTCTG	4	+
chr1	12343513	12343532	TCCACATCAACATATTCTTG	3	+
chr1	14105428	14105446	CATATCCATATATCCACCG	7	+
chr1	14105981	14106001	AAAACTTAAATTACTATATTG	3	+
chr1	14107673	14107693	AAACATTCAACAAAAACTTTG	4	+
chr1	14107709	14107732	AATCACCTTTTCTTTCCATTAAAG	5	+
chr1	14108181	14108202	CTTTAAACCACCTCCATTTCAG	6	+
chr1	15989351	15989374	TTTTCCATCCTTTTCTTTCCTCAG	15	+
chr1	15989391	15989408	CAAAATTCATCTTATTTG	3	+
chr1	15992157	15992174	CAATTTTTATATCTACAG	14	+
chr1	15995101	15995124	TCCTTTCTTTTCCTTCTTTATATG	4	+
chr1	16200056	16200079	CCTCTCCATTTTCACTACATAAAG	7	+
chr1	16200385	16200405	ATTACTATATCATTTCTTAAG	6	+
chr1	16242716	16242736	AAAAAACCACTACTTACCATG	14	+
chr1	16245982	16246004	ACATTTCTGCCGATATGGGCCTG	8	+
chr1	16254655	16254675	CACTTATCCTGAGGATTCCAG	10	+
chr1	16255452	16255477	ACACTGTCAAATCTTCTGCCCTGGAC	7	+
chr1	16255878	16255897	AATCTAAAAAAATCAAACTG	8	+
chr1	16256051	16256069	CCCATTCCCTCAAAACCAC	21	+
chr1	16256618	16256634	CTCCCCTATTCTAACAT	3	+
chr1	16256651	16256671	TCTTTAAAATTTAATCCTTAT	5	+
chr1	16256895	16256916	AACACAAATCCCACTCACCCAG	15	+
chr1	16257087	16257108	CTAAATCCCTCTCTTCATCTCG	34	+
chr1	16257396	16257419	ACTTCATTTCTGGTAGGATCTATG	19	+
chr1	16259195	16259214	TCTGCCTCTGGGCCGTCCCC	4	+
chr1	16259900	16259923	AAACCCCATTCCACTCCTCCTCAG	6	+
chr1	16260214	16260233	CCCCCCTACTAAGGTGACAG	61	+
chr1	16260579	16260596	CTCCCAAAATTACCTCTG	3	+
chr1	16262216	16262231	CATTATCACCTTCCTG	4	+
chr1	16266815	16266838	CTAACCCCTCTTCCTATTACCTTG	3	+
chr1	20234666	20234687	TTTCTCTTTCATTCTCAAACAG	5	+
chr1	20235949	20235969	TTACTCTACTCATTCCAAACG	7	+
chr1	20237679	20237700	CTCTTCACTTTCTTACCTCAAG	12	+
chr1	20237758	20237776	CCATTCTCATTATTCACAG	3	+
chr1	22424689	22424708	CATTATTACTCCTAACAACG	6	+
chr1	22441121	22441139	GGGGGATTAGCTCAGCTGG	67	+
chr1	24077579	24077597	TCACCAACTTACTCTTCAG	12	+
chr1	24077828	24077845	CACAAATCTTCCCACAAG	50	+
chr1	24078190	24078212	TTCTAACAACCTAAAGACTCCAG	5	+
chr1	24080725	24080742	TACTTAAAAACAACATCG	13	+
chr1	24086702	24086720	CATCTCTTTCTTACTAACT	4	+
chr1	24087704	24087722	CATTACTTTACTTCTCTTG	5	+
chr1	24782703	24782720	ACTACCCCATCTTCTACG	3	+
chr1	24865539	24865561	AAATCATATACTCTATCCCCATG	3	+
chr1	24981382	24981402	CTCATCATCCTCTTCATCTCG	8	+
chr1	25168483	25168502	TTATCCATCCTATATAAAAG	6	+
chr1	25168798	25168817	TATTTACTCTTTTTTAAAAG	15	+
chr1	25168825	25168843	CAAAACCAGACTTTCTACG	4	+
chr1	25169539	25169560	AAACTCAAATATTTTCATTTTG	10	+
chr1	25170223	25170243	ACATTTATTCTTACACTAAAT	12	+
chr1	26449161	26449181	ACTCTACCCTCTAAGGGTTTA	5	+
chr1	26450295	26450317	CTATCCATTTTATACAATCACTG	5	+
chr1	26561816	26561839	ATAGTGATCTGGTGGTTTTGTATG	31	+
chr1	27094289	27094308	TTCTTCTACTACAACCAATG	10	+
chr1	27106604	27106623	ACCTATCTCCATACCCCGAG	8	+
chr1	28601431	28601450	CCTCACCTACAATACCATCG	10	+
chr1	29069032	29069050	CCCTACTTAACTTCTTATG	7	+
chr1	29444942	29444963	AACTTCTCTAACCTTCCAACTG	3	+
chr1	32631795	32631808	TTCAAATATTACTG	3	+
chr1	32638005	32638022	TCAAATTCAATCTCAATG	3	+
chr1	33066104	33066123	TTAACAAATTTATCACACTG	4	+
chr1	33134904	33134924	CCTTTCTTTCAATCCTTATAG	8	+
chr1	33138393	33138413	TTATTCATGGTGGTCATACTG	5	+
chr1	33322686	33322707	CACTCTTTTTTCTCCATATTAG	6	+
chr1	35885294	35885312	CTTATTTTCATACATATTG	3	+
chr1	36754987	36755010	TCATAGGTGCAAACAAAAACCAGG	3	+
chr1	36757068	36757083	CATACAATCAGCTCAG	3	+
chr1	38266428	38266451	TTCATTTAACACTCACTCATCAAG	3	+
chr1	39471459	39471480	ACTTAAATCTAACCAAAAACTG	4	+
chr1	39759251	39759271	ACAACAATTCCAATATCTCAG	4	+
chr1	39854299	39854319	AAATCATCAACCAACAATTAG	3	+
chr1	39903660	39903680	ACAAGGATCTGGCTGCAAAAG	3	+
chr1	39919471	39919491	CATCACAACCATCAAACACTG	3	+
chr1	39920692	39920715	ACCACCCTCATTCAGCGGGATCAG	4	+
chr1	40702078	40702096	AATTCTTCATCATTCTAAG	11	+
chr1	40702647	40702669	AACTACTTAACCATAAACAAAAG	5	+
chr1	40702807	40702823	CTATTACTCCAAAATTG	4	+
chr1	40702937	40702957	CCCCATCTACTTAACCAAACT	5	+
chr1	40703307	40703326	TTCATCCATACCATTTCAAG	4	+
chr1	40703457	40703477	ATCACAATATTCACATTAAAT	11	+
chr1	40704625	40704643	TTTTTATACATTCAACAAG	4	+
chr1	40705405	40705424	TTCCAAAACCACTTCCCTAG	9	+
chr1	40705467	40705488	AAAATTCCATACCTAATCCCAA	3	+
chr1	40758214	40758234	CTTTAATCAAACTTAACAAAG	3	+
chr1	40758279	40758297	CATTATTCTCATCCTCCAC	5	+
chr1	40758570	40758589	ACATCTAATTTACCATCAAG	3	+
chr1	40980873	40980892	CCTATACAAATATATCTTTG	5	+
chr1	41449081	41449098	ACCCCTACATTAACATTG	3	+
chr1	43825987	43826001	AATATATATCCTCTG	3	+
chr1	44174099	44174119	TAAAATACTCAAACTTTTCAG	4	+
chr1	45220471	45220487	AATTTCGGGCTACTTTG	6	+
chr1	46829585	46829605	TATTCTTTACATACAATATAG	3	+
chr1	51738494	51738513	TTTCTACATACAAAACACAG	3	+
chr1	52704007	52704028	TCCAAATTCCTTTTCCCACATG	5	+
chr1	52882530	52882550	TTTAATCATAATCAACATCAG	4	+
chr1	52883778	52883799	TAAACATTCTATATATTCTATG	7	+
chr1	52884485	52884504	TATTTTACATCTTACCTCTG	4	+
chr1	53250703	53250721	AACATTTTCCCAATCACCA	3	+
chr1	53288175	53288197	CTATTCTTTTCCTCTATTTCAAA	3	+
chr1	53288375	53288397	AAAATAATTAAACTCTTTAAATG	3	+
chr1	53291194	53291213	CAAACTTCTACATAATCAAG	4	+
chr1	53292229	53292248	TTTCCAAATCTTAATCTAAG	3	+
chr1	56470308	56470325	ACCTAATCTACCTATCAG	37	+
chr1	57173762	57173780	TTTACTTCCTAAATTTCAG	4	+
chr1	57174125	57174143	TCTTTTACATAAACTTACG	5	+
chr1	57174803	57174822	ATTACCCTAAAAAAATTAAG	4	+
chr1	57175046	57175065	TCCAACTTCTTAATATCAAG	3	+
chr1	57175774	57175794	CCCCAAATTTCCACATTTCAG	4	+
chr1	57177511	57177530	TTCACTTTTTATATATTTAG	3	+
chr1	57179742	57179762	TATTTTCCTATTTCTTTCATG	3	+
chr1	59387703	59387722	CTCCAAGGCTAAATATTTGT	5	+
chr1	60339943	60339961	TACCATAATCTTTTTATAG	3	+
chr1	60340065	60340083	CATCTTACATTCCATACAG	5	+
chr1	60341180	60341200	CATTATAAACATTTCATCTTG	5	+
chr1	61818144	61818163	CCCAAATTTTTCTCTCTCAG	3	+
chr1	62299579	62299597	ATTATACTACTTTCAATTG	4	+
chr1	62907905	62907927	CACTTATTTAATATTATTTCAAG	22	+
chr1	62909539	62909560	CCTTATTCAAATACAATTATAG	3	+
chr1	62910229	62910250	TACAATTTACTCTTACTTTTAG	4	+
chr1	62910790	62910811	TCCTCCTAAAATAATTCCCAAG	15	+
chr1	62914178	62914201	CAATTTCACAATTTGCTTCAGTAG	79	+
chr1	62914242	62914261	CCATCATTATACTGAAGCTG	6	+
chr1	62916408	62916425	ATACTACTGGGACCCATG	12	+
chr1	62916511	62916532	CTTAAAGGAGTATGAGGGGAAG	5	+
chr1	62916888	62916911	TTCTTAATTAAATTATCCAAAACG	19	+
chr1	63282454	63282473	ACTCATACTACACTTTCTTG	4	+
chr1	65117964	65117983	CTTCCTATACTTTTCTCATA	5	+
chr1	65243356	65243375	TTTCATCAATATTCTTTTAG	6	+
chr1	65272939	65272959	TTACCATTCTTTCCAAATCAG	3	+
chr1	65296551	65296570	CTCATCATATCTCATCTCTG	4	+
chr1	67451045	67451064	ACATTTTTCTCACCAAACAG	5	+
chr1	67451700	67451722	CATCATAAAATTTCCCATTTCTG	6	+
chr1	70698037	70698060	CCTACTCCTAACCCACTTACCCAG	9	+
chr1	70716972	70716991	ACAAATTAACATTCTTATAG	11	+
chr1	70717854	70717875	ATTTAATTTCTATCCAAAATAG	3	+
chr1	70905689	70905707	ACATTAACCTATATTCCTG	9	+
chr1	70907740	70907758	AAACTCATCCACATTATAG	8	+
chr1	70908935	70908954	CTTCATAACAAATCTCTTAG	8	+
chr1	75230348	75230365	TATCACTTCAATAATACG	8	+
chr1	76260199	76260219	ATCCTTTTCATACCTTATTTG	3	+
chr1	78280809	78280826	AATTTATCCATAAACTCG	6	+
chr1	78342126	78342146	AACTTTCTTTTTATACATTAG	3	+
chr1	78344246	78344267	CTCTACCATCCACTTCCATATG	5	+
chr1	78344607	78344630	CCTTTATAAAAATATTTACAAATG	3	+
chr1	82372894	82372915	CCTTCAAAATTATGACTCAAAG	5	+
chr1	82409129	82409145	AATCCATACACTCTTCG	10	+
chr1	82409277	82409295	ATTACATTTATAATACCCG	8	+
chr1	82409396	82409415	AACAATAACTTCATTTTACG	13	+
chr1	82436021	82436042	ACTTCTACACTTTTTCTTTTTG	6	+
chr1	82447587	82447610	CATATCTCTTCACTATATTTAATG	6	+
chr1	82450377	82450394	CTATTCCTCTGGCACACA	3	+
chr1	82451020	82451039	CACTTCAACACTTAATCAAG	15	+
chr1	82456745	82456767	TTATATAATCCCCATTAACAAAG	11	+
chr1	82457254	82457269	TACCTTACTATTCCTG	8	+
chr1	82457378	82457398	CCACAGGCCTTATTTCATATG	4	+
chr1	82457834	82457854	CACTTCTCACAAACTTTCTAG	3	+
chr1	84701901	84701923	TCCTCATCATAAACTTTTTAAAG	3	+
chr1	84704128	84704149	TTTTTTAATTAATCAATAACTG	3	+
chr1	84955347	84955365	CTTCTTACTTCAACAAACA	49	+
chr1	84955379	84955397	ATTCTCATCACAACATCAG	5	+
chr1	84956319	84956339	TATTCACCAAACATTTATCAG	4	+
chr1	84961701	84961719	CCACATTCCACAATCAACG	16	+
chr1	84963253	84963271	ATTTCATAAACCTTTCACG	15	+
chr1	87207891	87207911	TTTTCCATCCAATTATCTTAG	6	+
chr1	87208966	87208985	ACAATTAACTCTAAATAAAG	4	+
chr1	87210289	87210307	CAATTTACTCTAACTTAAG	21	+
chr1	87212903	87212921	TTACATTCCCAACTCTTAG	3	+
chr1	87213711	87213731	TTTTCACTCAACAATACCATG	3	+
chr1	87213751	87213772	TATATTTCTACATCTCTTAATG	6	+
chr1	87213798	87213818	CCACATTTTATTAAACTACTG	4	+
chr1	87538750	87538769	CACTTCATTTACCAATATCG	3	+
chr1	87570720	87570739	CATTTTTTCAACTAACCATG	14	+
chr1	87571446	87571467	TATTTCTCATTTAACTTTACTG	8	+
chr1	87572083	87572106	TTTTCATTTTACATTATTATTCAG	4	+
chr1	87572423	87572441	TATACAAATTATTTCCTCG	4	+
chr1	87573384	87573406	TATCAACTCCTCTTTTCTAATTG	5	+
chr1	89273037	89273059	TATACTTCCAAAATCTCAATCTG	11	+
chr1	89298967	89298987	CCACCATTTATACCTACCATA	6	+
chr1	89299434	89299454	AAAAAAACCACTTTTTTATAG	5	+
chr1	89300645	89300664	AATTAACTATTTAATTACAG	5	+
chr1	90050006	90050026	CATCCCACATTCCATTTTCAG	16	+
chr1	90050243	90050261	CACTAAACTACATTATTTG	8	+
chr1	90058543	90058564	CTCAATACTCTTCCTCTCCCTG	13	+
chr1	90059317	90059336	ACCATAAACTCATCAATATG	5	+
chr1	90059431	90059453	TTAATTTTTACTTCCTTTCCCAG	3	+
chr1	90061073	90061095	CTAAATTTTCCTTATCACCTACG	3	+
chr1	90061291	90061313	CTACTACTTCACATAAAAAATAG	5	+
chr1	90178938	90178961	TTATCAAATTCCTAATCATCATTG	4	+
chr1	90179758	90179781	CCTTAAAATTCTCTCTATCAAAAG	8	+
chr1	90183334	90183355	ATATTTATCTAACCACTTTCCG	12	+
chr1	90183398	90183420	CTCTATTTCCCCAATCTCTATAG	6	+
chr1	90184186	90184205	ATTCCTAATCCATCATTATG	3	+
chr1	90184375	90184393	CATTCCATACTAACCTCAA	3	+
chr1	90400755	90400778	TCACTTTATTTCTCTAACAACAAG	8	+
chr1	90400838	90400856	CTACAACAACATTTCAATG	7	+
chr1	91981016	91981036	ATCAATTACTCCAAACAAATG	4	+
chr1	91990733	91990755	AATTTAAAATAATACATACACTG	3	+
chr1	92789173	92789193	ACCAAATTCAACAAATATTAG	4	+
chr1	92861246	92861265	TATTTTCAAACCATAATAAG	3	+
chr1	93599665	93599685	CACATTCATCCAATACCTCAG	5	+
chr1	93602429	93602449	TTACAACTCAATCATCTAAAG	10	+
chr1	93602875	93602897	ACAATTTTTCTAATTATTCCATT	3	+
chr1	93812336	93812359	AATTCATTCACCTTATATCTTCTG	7	+
chr1	93826089	93826107	CTTCAAATGCAGCAAGCTG	6	+
chr1	94016669	94016691	TAACTTATATCTAAACTAACCAG	3	+
chr1	94019346	94019365	TATCTTAACTAATTTCTTAG	5	+
chr1	95711918	95711938	ATCCACCACTACATTATTCTG	3	+
chr1	100546119	100546141	ATTCATTTTCTACATATTCCATG	4	+
chr1	101406380	101406398	TAATTAATCACAAATATAG	8	+
chr1	101440845	101440865	CTTTCATTCCCACAAAACCAG	4	+
chr1	101443899	101443917	TTTTTACCTACCTATTATG	4	+
chr1	101444650	101444658	CATTAAATG	3	+
chr1	101444737	101444755	CTATTTCTAACTCTTCATG	5	+
chr1	101445569	101445591	ATTATTTCCTACCTTTACCATTG	5	+
chr1	101446023	101446045	CATCCTTTTATCCTCAAACTTAG	3	+
chr1	101446251	101446271	CTCATTCTTTTTCATATACAG	4	+
chr1	101447169	101447189	CAATACAACAAATCTATAATG	6	+
chr1	106435491	106435510	AAATCTGGGTGCTGGAAATG	23	+
chr1	109178189	109178209	AATATAACTTAAACCCTATAG	6	+
chr1	109178337	109178354	CTTATTCATAATTCTCAG	5	+
chr1	109180218	109180237	TCAAATTTCAAATCACCCAG	3	+
chr1	109180258	109180281	TATACAATACTTTTTCTAATTATG	4	+
chr1	109180659	109180677	AATAATATCCAAATTCCAG	3	+
chr1	109181385	109181405	AATATACCCATATTAATCCTA	4	+
chr1	109238713	109238733	TTATACAAATTATTTACCCTG	3	+
chr1	109242757	109242776	CATTTTCATTTCCTCTTTCG	10	+
chr1	109243195	109243216	TTACACTTAATATTCTCCACAG	12	+
chr1	109338965	109338986	CAATTCTACTTTATATCTTCAG	5	+
chr1	109444481	109444503	AAATACATATACTTTACTTCAAG	4	+
chr1	109446824	109446842	CACAAATAACTCCATAATG	9	+
chr1	110125090	110125110	TCTAACTACATTCCAACTCAG	10	+
chr1	110134745	110134764	ATCTATACTCACTTCACCTG	6	+
chr1	110135801	110135819	CTACATATTTACTAAATTG	3	+
chr1	110884418	110884436	CAACTTTCCTTCCAACATG	9	+
chr1	110888459	110888477	ACCCCTTTCTACAATAATG	4	+
chr1	110888537	110888558	ACTAAACTTTACCTTTTTATAG	7	+
chr1	110915326	110915345	ACTAAAAATTTCTACATAAG	4	+
chr1	111999286	111999305	CTTCCATCCAACACATCCAG	10	+
chr1	112008868	112008886	CTTAATCTACCAAATACTG	4	+
chr1	112256066	112256084	TTAACTTTTACTATTTCAG	3	+
chr1	112308781	112308801	TCTTCCTTTAAAATCCATCAG	6	+
chr1	112309418	112309436	CTTCTCATTCATATTATTG	4	+
chr1	112309480	112309498	AATACCATTTATCTACAAG	4	+
chr1	112311012	112311031	TAATTACACATTTAAATAAG	3	+
chr1	113001076	113001095	ATACATTACCCCTTTACATG	4	+
chr1	113212587	113212610	CAACTCATCTTCAATTATCTATTG	3	+
chr1	113239085	113239108	ATCACTTCACACACATCTTCATCG	3	+
chr1	113653075	113653094	TATCTTACATCTTTTCAATG	6	+
chr1	114497278	114497297	TTATATTTCACAAACACAAG	3	+
chr1	114500752	114500771	TCTCACTACTAAACTACCAG	11	+
chr1	114514554	114514572	CACAACCACTCAATCTTAG	3	+
chr1	114516186	114516209	TTCTTAATATTGGGCTATGGAGAG	11	+
chr1	114516654	114516673	CTTACACAATCTCCCTTTTG	14	+
chr1	114518040	114518057	CTACCTTGCTTCTGTGAG	6	+
chr1	114519463	114519484	CATTTCCAACTTCTTCCTTTCC	4	+
chr1	114519950	114519969	AAAAATAATCTCACTACATG	3	+
chr1	114520040	114520059	AATTCCTACTTTATTAAATG	3	+
chr1	115278768	115278786	ATTCTATCTTCTCAATATG	3	+
chr1	116932172	116932193	AACATTTTATCCACATCATCAC	6	+
chr1	116933494	116933513	AAAACCTACCTATTCTTAAG	3	+
chr1	116941645	116941664	CAAACATTCCACTACCACTG	9	+
chr1	117531543	117531561	TCATAACATATCCTAACTG	4	+
chr1	117910917	117910936	ATTCTTCTCCTTATTCTTAG	3	+
chr1	118045529	118045552	TATATTCCTCTACTCCTACACATG	6	+
chr1	118067221	118067239	ACTTAATTAACTAATATAG	5	+
chr1	118068007	118068029	ATTTTTAAATTATTTCCTTCAAG	4	+
chr1	118499738	118499758	ACATTCTTAAACTCTTTAACG	6	+
chr1	119703010	119703031	CTTCCATTTCATACCATTCCTG	3	+
chr1	120283035	120283053	CTTCTCTCCACACACCAAG	3	+
chr1	145114738	145114758	CAACTCCAAATATTCCAAAAG	3	+
chr1	150184042	150184063	CACTAAGTTCGGCACCAATATG	10	+
chr1	150443169	150443190	CCCAACCTTTTATTCCCAAAAG	3	+
chr1	150447888	150447906	ACCATTTAATTTTTATCAG	3	+
chr1	150448665	150448687	ACTTTTATACTTTCCAATACCAG	6	+
chr1	151221401	151221422	CAAATATTTTCTTAAACTCATG	6	+
chr1	151630802	151630820	CCAACTTTACATTTCCTCG	4	+
chr1	151640972	151640994	TTCCTCACAAACTCTACATTCAG	3	+
chr1	154218828	154218847	AACACATTTTCTCATCACAG	4	+
chr1	154227655	154227673	ATTCACCTTCCACTTCTAG	4	+
chr1	156485628	156485647	AGCACTTTTGTCTGGAAAGA	86	+
chr1	158494916	158494936	AAACATATCTATTACATCACA	20	+
chr1	161134399	161134418	CTCCATATCCTAATCTTCAG	5	+
chr1	161753858	161753877	ACTCTTATTCTTCAACTCAG	4	+
chr1	161761949	161761969	AATTCAAAACCTTCAATTCAG	5	+
chr1	161762028	161762046	CAAAAACCATCATTATTCA	3	+
chr1	161933723	161933745	TACCATTCTCTCCCTTAATAATG	4	+
chr1	162492411	162492432	ACTACCCCCTTACCATTTTAAG	3	+
chr1	162493308	162493324	TATTAGCTCATCTTTTT	3	+
chr1	162493770	162493791	ATTCTTCTTATTTCATGGTAGG	8	+
chr1	162494281	162494299	ACCTAAACTTTCCTAAATG	22	+
chr1	162494406	162494429	CACATTTACTTTTCTCTCCCCTCC	4	+
chr1	162494441	162494462	AAAAATCCTTACAAATAAACTG	4	+
chr1	162494553	162494574	ATACATTCATACATATATTTAG	23	+
chr1	162494971	162494991	ATATTATCTTTCTTAAACCTG	7	+
chr1	162495124	162495145	TCACTTAACCCCTACCCTTTTG	7	+
chr1	162495440	162495461	AATTTTTAAAACTATTCTCTTG	9	+
chr1	162496170	162496187	TAACCATCTATTTACCTA	7	+
chr1	162496540	162496562	ATTTTATTCCAATATTATATATG	8	+
chr1	162496761	162496778	TCAATCACCTTTATTTTG	3	+
chr1	162496975	162496982	CTTCTCTG	4	+
chr1	162497259	162497281	TTTACACAAACTTTATTCTCCTG	12	+
chr1	162497609	162497627	TCTTATAAACCATTAATCG	16	+
chr1	162497807	162497825	TAATCACTTTTTTATCCCA	13	+
chr1	162498175	162498196	TCCTACACATTCCTCATCATTG	7	+
chr1	162498355	162498376	CCATCTCCATTATTTCCTTTTG	12	+
chr1	162499157	162499175	TCTTTTAAACTCTTTCCTG	7	+
chr1	165860478	165860501	AACTCATTCTCAAAACACTCAAAG	6	+
chr1	165877431	165877449	ACTGGAGCTGGAATTTCAC	3	+
chr1	165881211	165881231	CTCAAACAAACCCTTTTAAAG	3	+
chr1	165885612	165885633	TTTCACCATTTCTTCAAAATAG	4	+
chr1	166821124	166821143	CCTTATTTTACCCACTTCAG	3	+
chr1	166822188	166822204	ACTCATCATATGGGCAC	3	+
chr1	166822347	166822369	CTACTTACACATTTCCTCTTTTG	22	+
chr1	166822491	166822512	TTTTATTTATCTTCCCAACCTG	4	+
chr1	166822967	166822988	CCATAACCACTTTTCCTTCTTG	5	+
chr1	167386587	167386610	CAATACACATCTCTTTATTCAATG	3	+
chr1	167386770	167386790	TACCAAAAAATTTTCCAAAAG	4	+
chr1	167389055	167389078	AATCATACCTACTTATACTTAATG	6	+
chr1	167389201	167389221	CACAACTATACCTCTTTAATG	7	+
chr1	167391879	167391899	ACAAACTTTCTTGGCTCCCTG	3	+
chr1	167392609	167392628	CTTTACTAATAATCTTATTG	8	+
chr1	167392926	167392945	ACCCCAAAACTAATTTACTG	6	+
chr1	167393077	167393099	TTCTCAAACATTATATCCCAAAG	8	+
chr1	167393753	167393772	TATACCTCATTTCTAACTCG	12	+
chr1	167394254	167394277	ACCAAAAATATCCAAATATTTAAG	4	+
chr1	167396097	167396116	ATAACTCTGCACTCTGGGTG	5	+
chr1	167973789	167973808	ATATTTCAACTCTTCCTACG	5	+
chr1	168169145	168169164	TTCCACCTTCCCTCTTCACG	4	+
chr1	168215338	168215360	TCTCACAACTACTTCTCTTTCTG	13	+
chr1	168216104	168216125	CTTTCTTTTTATAATTTCAATG	3	+
chr1	168219207	168219230	TTTTATCTCATTCAATATTCACAG	7	+
chr1	168220843	168220864	TATTCTCAAACCTCATTTTCAG	10	+
chr1	169351089	169351108	ATTTTCATACAACAACCTAG	3	+
chr1	171491340	171491358	ACATATCCTCCTCTACATG	4	+
chr1	171505397	171505417	ATATTCCACCCATTCATCCTG	3	+
chr1	171509385	171509407	TTTCCCATGGATCTAACCATACG	3	+
chr1	171509838	171509858	TTCCACCACCAATTCAACCAG	3	+
chr1	171510301	171510321	TATACCCTCAGGGCCTCTCAG	3	+
chr1	171546580	171546601	TACATACACTACCTCTTCTTTG	6	+
chr1	171546604	171546625	CACAAAATCTACAACCACATCG	9	+
chr1	171548524	171548546	TCATTTATTCAATACCCAACATG	4	+
chr1	171548985	171549003	ATTCCAATCCCTATTTATG	3	+
chr1	171549083	171549103	CTCCTCACTTCAACCATATAG	8	+
chr1	171553157	171553177	CTATTCACAACTTTCCAACTG	7	+
chr1	172558229	172558249	AACCACCCTTACTACTTCCTG	3	+
chr1	172558606	172558624	AAACCATCTATTACCTATG	5	+
chr1	172560156	172560173	CTTTCAATAAAACAATCG	6	+
chr1	172579390	172579408	ACATATCTAAAATTAATTG	3	+
chr1	173457067	173457087	CAATTCCATAAACACATCCTG	7	+
chr1	173457189	173457212	CAATCAATTCCATTCATACATCAG	3	+
chr1	173822568	173822589	TTCTCTTTCCTTTGGGTGGTAG	4	+
chr1	173855479	173855499	CAAATCAACTTTCTAATTCAG	3	+
chr1	173858335	173858354	ACTCTTACCCACATACACTG	3	+
chr1	173863051	173863069	CCAATATTTACCAATCTTG	5	+
chr1	173867125	173867144	CTTTTATCCACTGGCTTCTG	3	+
chr1	178887810	178887831	TCTTTAAAATTTATTCATTCAG	4	+
chr1	178889194	178889214	TATTATTTCTTTCAAACATAG	7	+
chr1	179042356	179042373	TATACCTTACTCTCTCAG	3	+
chr1	179042828	179042851	TCAAATCCTAATTCTATCATTCAG	4	+
chr1	179045228	179045245	ACCCTAATTAACATAAAG	9	+
chr1	179045260	179045281	AATAACTACTGAGCAACTCTAG	5	+
chr1	179171005	179171026	ACCCTCTACAACACCTCCATTG	3	+
chr1	179887419	179887436	TTCACACTTTCTAACCAG	29	+
chr1	179887797	179887816	TTCCCTTTTATACCATTTAG	5	+
chr1	179887925	179887943	CAAGGAAGGAAAATTAATG	3	+
chr1	179888678	179888696	TATTTCTTTACTACTATAG	3	+
chr1	179888805	179888822	TCTACAAACCATTAAATG	10	+
chr1	179892592	179892614	AATACTTCTTCAACTATATAAAG	3	+
chr1	179966059	179966080	ACTCTTCTCCATCCTCTACTAG	8	+
chr1	179989236	179989254	AATCTATTTTACCAACCAG	4	+
chr1	180010334	180010357	CTCTGGAGAGTCAGAGACAATTAG	3	+
chr1	180047785	180047802	ATCTTCTACCTCTCCTAG	3	+
chr1	180081811	180081832	ATTCATATTTACAAATATCCTG	4	+
chr1	180081937	180081957	CATCTTAAATATTTCACTATG	3	+
chr1	180082431	180082453	TTTTTCTACATCTTCATTATTTG	4	+
chr1	180083477	180083496	AATAAAACATTAATTCAAAG	5	+
chr1	180083551	180083571	TTTACAAATCATCTTCAACTG	7	+
chr1	180083581	180083601	CAATTCAATAAAATATCTTTG	3	+
chr1	180083652	180083670	TCATTTTAATTAACCTATG	9	+
chr1	180756967	180756990	CCAAAATCAACACATTTTATTCAG	8	+
chr1	180853936	180853954	TCCCACATACCTCTTTCAG	3	+
chr1	181060991	181061010	CCTTAACTCCCAATTATACG	3	+
chr1	182835676	182835696	CTATACTTCCTCGTCCTCATG	4	+
chr1	182848469	182848491	AATTGGCCAATTTCTGGCCAAAG	12	+
chr1	183096467	183096484	AAACTATTTCTACAATCG	3	+
chr1	189772384	189772402	ATACCTCATACTTTTTTCG	6	+
chr1	193038740	193038759	TCACATCTTAAACCTTCCAG	3	+
chr1	193046048	193046069	TATACATCCATTTCATATTTTG	5	+
chr1	193053904	193053922	ATCTCACTAAAAATATACA	5	+
chr1	193054722	193054745	CTTAACTCCCCCTCATTCACAAAG	4	+
chr1	193055026	193055044	AAACTTTTCATTACACTAA	3	+
chr1	193055292	193055312	CTTGGGGGTTAGAGGGTTTAT	14	+
chr1	193055718	193055737	ATCTTAAAAATTATAACATG	5	+
chr1	193055738	193055756	ATCATTTTATTCCTAATAG	5	+
chr1	193055804	193055825	TACTATTTCCATAATACTTTTA	21	+
chr1	193055844	193055863	TTAATATTAAATCCATCAAG	9	+
chr1	193056132	193056152	AATTTATTTCCCCACAACATG	4	+
chr1	193057716	193057736	CCACAAATAACAAATTTCTTG	9	+
chr1	193058681	193058699	CACAATTCCTTAAACCCTG	3	+
chr1	193058835	193058856	CTAACCTTCTCATCCTAAAAAG	4	+
chr1	193059393	193059411	TTTTAAATATCATTACCAG	6	+
chr1	193059426	193059448	ATATTATATCAACAAACATATTG	3	+
chr1	193059471	193059492	TAAACTATATATAATCCATACG	4	+
chr1	193059690	193059711	AATCATCTTTTATAAAAACCAG	5	+
chr1	193060071	193060092	TAATTTAAACATCCAATAACAG	7	+
chr1	193060759	193060780	AAATCCTTTCTCTCCTTTCTAG	3	+
chr1	193060881	193060898	TACCAAATAAACTCTATG	6	+
chr1	193181554	193181575	TACCACCTCTTTAATAACCATG	3	+
chr1	197433361	197433381	ACTGAAAATACTGAGGCTGTG	4	+
chr1	198233255	198233273	CAACTCAACCATCCAAATG	5	+
chr1	198289625	198289644	TTACTTTCTTATTTATATTG	5	+
chr1	198289686	198289704	TATAATACCCTTTTAAAAG	4	+
chr1	198289713	198289730	TATACCAATACTTTTCCT	9	+
chr1	198290450	198290467	TTTTTCTCACACTCTTAA	3	+
chr1	198290470	198290488	ACTTTTAACATTTATACTG	12	+
chr1	198290760	198290779	AAATTCATTATTTCTATATG	4	+
chr1	198290806	198290824	ATCTTTTTAAATCTAAATG	3	+
chr1	198291031	198291050	CTATTCTAAACCTTATTTAG	5	+
chr1	198291209	198291226	CTTTACCATTCAACATAG	12	+
chr1	198291292	198291312	ATATTTATTTTAACCAAAATG	4	+
chr1	198291450	198291470	CTTTAAATATACATACAAAAA	7	+
chr1	200817730	200817746	AATTCACGTTCCTTCAG	4	+
chr1	200827037	200827056	ACTTTACAAATATAATTCTG	3	+
chr1	200828200	200828223	CTTCACATTATTTTACTTATATTG	10	+
chr1	200840735	200840756	TTTTAACATTTACTACAATTTG	3	+
chr1	201939294	201939315	ATACAAAACTCTCTTCCTTTAG	3	+
chr1	203765894	203765915	AATTAACTCTTAATACAAACAG	23	+
chr1	203766742	203766762	TTCCTATTAATTCTAATACAG	10	+
chr1	203767017	203767036	ATCTATCTACCTAGTACTAG	3	+
chr1	203767154	203767171	TACATCTACTCTTCAACG	16	+
chr1	203767382	203767401	AGGGAGATTTCTCATCAAAA	4	+
chr1	203768047	203768067	AAAAAATTTTCTTAACTTTAG	9	+
chr1	203768256	203768274	ATAACCAATATTTTACAAG	19	+
chr1	203768304	203768326	TCTCCAAATTTCCTTATCCCTAG	8	+
chr1	203768730	203768750	CCATTTGAGGAGGCTACCCAG	3	+
chr1	203769130	203769153	ATTCATTTACCTCATCTCTAAAAG	5	+
chr1	203771272	203771289	TTACTCTATTACCATACG	40	+
chr1	203786222	203786245	CTATTTTTTTTTCTATTCCACATG	17	+
chr1	203803100	203803117	CACTTATAAATTCCTCAT	30	+
chr1	203821490	203821510	ACCTTCTGCTTGAGCTATCAG	3	+
chr1	204522713	204522735	AAATCACACCACATTACCATCAG	3	+
chr1	204522864	204522887	AATATTAACTCACTCTCCTTCCAG	9	+
chr1	204523788	204523810	CTAAACAAAATAATCAGTATCTG	4	+
chr1	204523917	204523935	CTATATTCTCCCTTTATAG	3	+
chr1	204526900	204526918	AATTTTCCAAATATTTCCG	4	+
chr1	204843916	204843935	CCACATTTATAATCACTTCG	6	+
chr1	207966901	207966917	ACTAAATCAACCACTCC	5	+
chr1	207967322	207967343	ATTATTCTTTCACCAACTATAG	5	+
chr1	207967944	207967964	TCTTACCTCATCTCCTAAAAG	11	+
chr1	207968510	207968533	TATATTCAACCAAATACTTTAATG	3	+
chr1	208420111	208420128	TCTAATTACCATAACATG	6	+
chr1	210008477	210008500	CCACAAATCCCAAAACTACCCACG	8	+
chr1	210024595	210024613	ACATATCCACACTTTTACA	3	+
chr1	210336598	210336617	TTAAATCTACCTTTTTTCAG	3	+
chr1	210338795	210338815	CCTATACTTATATTCCAAAAG	3	+
chr1	210338920	210338939	CCATATCTCACTCATATCAG	3	+
chr1	210343189	210343210	TATTTTATTTCTCAAAATAATG	3	+
chr1	210417194	210417212	CTATTAATATTAAATATAG	4	+
chr1	212277033	212277056	CCAACCCAACATCACTTTCTACAG	5	+
chr1	212794048	212794068	AATATTACTTATTTATCCTAG	3	+
chr1	213007306	213007326	TACTTCCTCCTTTCATCTCAG	3	+
chr1	213069597	213069615	AAATCTATAATAACTTCAG	3	+
chr1	213071830	213071852	AACAAATTACACATAAAATTTAG	6	+
chr1	213251092	213251114	CAAATTCACAAAAACTTATTCCG	4	+
chr1	214211643	214211660	TTTTCCCTTTTACAATCG	4	+
chr1	214212082	214212102	ACTTTATTTCCAATTACTACA	4	+
chr1	214212480	214212498	CTTACCTTTTCCTATCTAG	12	+
chr1	214212555	214212578	CAACAAAACATTTAATTCTTACTG	5	+
chr1	214507057	214507076	TAAACCAACCCATATCATAG	3	+
chr1	214794102	214794125	TCATCTTTCATCTAATTCTCAAAG	13	+
chr1	214794152	214794175	CATCTTACTTTTCTGGGGAACAAG	5	+
chr1	214813404	214813425	AAGAAAAGAGAACATCACATTG	10	+
chr1	214814558	214814580	TTCCATCATTTCTCTAAATAAAA	19	+
chr1	214814743	214814763	AAAAACTTATTTTACTACAAA	13	+
chr1	214815842	214815860	TAATTCCTACGAGCACTTG	3	+
chr1	214815909	214815927	AAATTCTTATCTTTACAAA	13	+
chr1	214818089	214818107	TCCCCAGATACCAATTATG	21	+
chr1	214818172	214818193	TCCTAATGCTTTGGTACCTATG	5	+
chr1	214818216	214818235	ATATCCATAATCTTCAACTG	43	+
chr1	214818336	214818356	ACTCAAAACTCCATTTACAGG	144	+
chr1	214819607	214819626	TTACTCTCTTCATTTAAAAG	35	+
chr1	214820148	214820168	AAATAATAAATTCATCATTTG	3	+
chr1	214820240	214820258	CTTCAAACACAATTAAAAG	10	+
chr1	214828656	214828673	ATCAAATCCTGTAAACAG	4	+
chr1	214828705	214828722	AACTCTCTCAACTTCAAG	4	+
chr1	214830464	214830483	CAATCTAAACAAGATTCCCG	7	+
chr1	214830517	214830536	ACCATCTCCAATCCCTTCTG	6	+
chr1	214837337	214837355	CATTGCCATTCCTCTACTG	4	+
chr1	214837423	214837441	CACTATATCACAATCTCTG	11	+
chr1	214838365	214838386	CACCATCATTTATATTTAAAAG	3	+
chr1	214839027	214839045	ACATTATTCTTTTCCTCAA	4	+
chr1	214839478	214839496	AACTACTAAATTTTCACAG	5	+
chr1	214840095	214840114	CTCAACTACTTAAAATACTG	9	+
chr1	214840557	214840579	CTATACATTTTAACTCCTAAAAG	4	+
chr1	215792255	215792277	TACTACAATATCCTCATTTACAG	9	+
chr1	215794308	215794327	CATTCCTAATCTTCATTATG	4	+
chr1	218504552	218504574	ATTTCATATTTCCCCTTTTCATG	4	+
chr1	218510800	218510818	ACATTTACATAAACTATCG	5	+
chr1	218511109	218511128	AATCCAAACTCTACATACTG	3	+
chr1	218511192	218511211	AATCCTACTTTATCTTTTAA	4	+
chr1	220276886	220276904	ACTATTTCAACACTTTCAG	7	+
chr1	220313597	220313616	CTCTCTAACTTTTATTTCAG	7	+
chr1	220315234	220315253	CTCCCATTCTTCCTCACCTG	6	+
chr1	220318974	220318992	AAATTCCTCATCAACTTAG	11	+
chr1	222801547	222801565	CCATTACTTACCTTTACAG	7	+
chr1	222801907	222801925	ATTCCTAAAACAAATAATG	3	+
chr1	222802065	222802083	CAATAACCTCAACTCTATG	5	+
chr1	222840186	222840206	TTCTTTAAATACTCTACAACG	4	+
chr1	222892651	222892669	ATATATTCAAAATTTCAAG	3	+
chr1	222907201	222907221	AAAAAACTTTAAACTTAAATG	4	+
chr1	222907772	222907794	ATTACTTAAATCATATATCATAG	3	+
chr1	224345419	224345436	AAATCTAAACGTCTTCGG	5	+
chr1	224345479	224345498	ACACAGCTTAGTAGCTTAAG	3	+
chr1	224345526	224345544	CAACATGGTGTCCCTTAAG	15	+
chr1	224345628	224345647	CACAGAATCTTTTTACTTTG	3	+
chr1	224345995	224346017	TAGAAGGAGCCTCTACAATATTG	4	+
chr1	224346018	224346041	ACTATATATTTTTATAAACTACTG	12	+
chr1	224346224	224346240	CTTAACATCTTCCACCG	4	+
chr1	224346580	224346600	AGGGAAGCTTTTTAATATTAG	4	+
chr1	224346718	224346737	CTTTAACAACCTCCAAATTG	11	+
chr1	224346802	224346823	TATTTTAATTTACTAAATTATG	7	+
chr1	224346991	224347009	TTATCACCTTTTTTATCCG	5	+
chr1	224347061	224347084	TTTTTCTATCCATTTTTAATATTG	8	+
chr1	224347301	224347324	CACTTCTCATTTTTATAATCATAG	4	+
chr1	224348044	224348066	CAACATTTCTTAAAGTATTCCCG	3	+
chr1	224348355	224348373	TCATTATACTTTAAAATAG	3	+
chr1	224349227	224349246	TTAAAACTACTTTAAACTTG	6	+
chr1	224377550	224377571	TCCATATTCAATTTCCTTTAAG	4	+
chr1	224377918	224377935	AAACTTACTCATATTATG	3	+
chr1	224377944	224377962	AATTTACTTACCTTCAATG	13	+
chr1	224380201	224380220	ATTCTTCTCCAAAACTTTAG	5	+
chr1	225156532	225156549	ACATTACTATTTATTACG	5	+
chr1	225239687	225239706	ATAAAATATCACTTCCTCAG	3	+
chr1	225976599	225976618	ATAATCTAATACCTAATTCG	3	+
chr1	225977515	225977533	AATTAACTCCACACCATAG	7	+
chr1	227746053	227746074	AATACCGGGTGCTGAAGGCTTT	12	+
chr1	227842037	227842060	CTATTTTATCTTATTCCATTCAAG	6	+
chr1	227842447	227842466	TCACAACTAACTAACCATAA	11	+
chr1	227842612	227842635	TTCTCAAACCTTACACAACATAAG	9	+
chr1	227842696	227842719	TTCTCAAACCTTACTCAACATAAG	42	+
chr1	227843274	227843297	TTTTTACCAATCCTCAATCCTTAG	11	+
chr1	227843442	227843465	TTTTTACCAATCCTCAATCCATAG	19	+
chr1	227843551	227843569	CTTCACTAATTTCATACTG	21	+
chr1	227843672	227843693	ATTACAATATCTTTATTTCAAA	4	+
chr1	227843726	227843749	AAAAACCCTTAAACAATTATTCAG	12	+
chr1	227843782	227843801	CAAAAAACCTCCTACAAATG	4	+
chr1	227845175	227845195	ATACTCTTATATAATCTTCAG	22	+
chr1	227845320	227845342	TAAAAACACATACATACATTTAG	8	+
chr1	227845647	227845664	ATCATACTAAACCTAATG	8	+
chr1	227846892	227846913	AATAATCTTTTCTTCCCCATTG	3	+
chr1	227846933	227846955	TTTCTTACTCATATCACAATATG	5	+
chr1	227847615	227847636	TATTCACTCTGCACTACAATAG	4	+
chr1	227847702	227847723	CCCCCTTCTCCTAAAACTTCAG	4	+
chr1	227847724	227847745	CATCTCTTAACCTTCTTTCTAG	17	+
chr1	227848472	227848489	CCTTACTATAACTCTTAG	8	+
chr1	227848913	227848931	ACTAAATAAATCTCAACCA	20	+
chr1	227968850	227968871	CATCTTTCAAACAAAAATATTG	4	+
chr1	228880067	228880085	ATTTAAAAACAACCAACAG	6	+
chr1	228880356	228880377	TTTTTAAACCTCCATACTCAAG	19	+
chr1	228880475	228880498	TACTTCTCTGTGTGCACACCCATG	12	+
chr1	228880555	228880572	ACTTTCACACCATTAATG	5	+
chr1	228880684	228880707	TATCTTAATATATACATTTTTTAG	8	+
chr1	228881079	228881096	TCACATCCACAACTAATG	9	+
chr1	228881567	228881587	AAACACTATTTTTATATTAAA	19	+
chr1	229306475	229306493	CTTTCTTACCAAATCCATG	15	+
chr1	229440295	229440313	CTACTAATACTTCTCTCAG	3	+
chr1	229771463	229771486	CCAACAACAATATCTACAACATCG	9	+
chr1	229772185	229772205	CTCTCTTACACTTGGGCCCAG	4	+
chr1	229773190	229773208	ACTTGCTACCAACTTCTTG	3	+
chr1	229795588	229795606	ATAGTGGGCACCTCAGGCA	5	+
chr1	229804998	229805016	CCCTACATACTATTTTCAG	7	+
chr1	230579546	230579562	AACCTCCACTATCATTG	12	+
chr1	230800280	230800300	AAAAATCTTAAACTCTCAAAG	3	+
chr1	231487051	231487068	TATACCATACTTTTCACG	4	+
chr1	231488485	231488508	ATCTTTTAAATCAAAACCATTCAG	4	+
chr1	231489953	231489973	TTTAAAACATTATAATAAAAG	3	+
chr1	231665031	231665052	ACAATTTCCCACATAACCAAAG	4	+
chr1	233118837	233118857	CATTACCATTTACTTTCCAAG	4	+
chr1	233508206	233508227	CATAACCTAATTCTATCATCAG	4	+
chr1	235498620	235498642	AACCCTATAAATACTTACTTCAG	5	+
chr1	236306206	236306226	TCTTCTCCTTCTACTTCAAAG	4	+
chr1	236371813	236371835	CATAATTCACTTTAAAAATATAG	4	+
chr1	236372173	236372196	ACTTATCCTATTAAACCTCCTCTG	3	+
chr1	236375160	236375177	AACACCCACTTATTAACG	3	+
chr1	236376400	236376418	CACTTTTATCCACATATTG	3	+
chr1	237025574	237025592	CCACCTTATCCCTTTCATG	5	+
chr1	237063015	237063036	ACATTTATAATACAAATAACTG	4	+
chr1	237063044	237063063	ATTCATAATCACAAATATAG	4	+
chr1	242016742	242016760	TCTATCAATATCACACATG	5	+
chr1	242023895	242023914	CCAACAATACCTTCCTCTAT	8	+
chr1	242024869	242024887	CAAATCTTCATACACTAAG	5	+
chr1	242027289	242027308	TCATCTCTTATCTTTCTCAG	3	+
chr1	242035366	242035383	TATTCTCTTTCATTTACG	26	+
chr1	242042229	242042247	AATAATCATATTCCAGGTG	3	+
chr1	242045277	242045298	TTTATCTCATTTCTCAAAAAAA	14	+
chr1	242048647	242048666	ACTCTCTTTCTACAACCAAG	7	+
chr1	242052817	242052837	ATAACATCCAACTAACTCCAG	7	+
chr1	244217871	244217889	CTCTTATTTCTCTTCACAG	4	+
chr1	244219219	244219239	TTTTCTGACAGTTCCCAGTGA	5	+
chr1	244219534	244219555	TAAAATTATTTAATTTCCTTAG	3	+
chr1	244219774	244219796	CATTTATAACAAACTTCTAATTG	3	+
chr1	244870447	244870469	CTTTATATACATATAAAATATAG	4	+
chr1	244870674	244870692	CCACTTAACCTAATTTATG	5	+
chr1	244870724	244870743	CCTTTACAAATTACTCTCAG	7	+
chr1	244871013	244871034	ACACACACACAGTAGCCATTAG	11	+
chr1	244872102	244872120	TCTTCTCTTTCAATACATG	4	+
chr1	1479306	1479325	TGGTCAATGTGGACATCCAG	3	-
chr1	1716952	1716971	CAACATTCTATACAAAACTG	4	-
chr1	1718004	1718027	CATTCATATTTCCTTTTTAAAATG	8	-
chr1	1718418	1718434	CATATCCTATCCAACCG	8	-
chr1	6284095	6284116	CATATACAACTACAAATCCAAG	6	-
chr1	6284207	6284227	CTTATATTCTCAATTTCAATG	4	-
chr1	6284692	6284711	TTTACAACCTTTCATTTAAC	3	-
chr1	6586006	6586025	TTACAATTTTAAACTTCCTG	4	-
chr1	9986803	9986821	TAACCTTTCAACATTCTTG	7	-
chr1	9989398	9989417	CCATTTTATATTCTTTCATG	4	-
chr1	9990076	9990099	CTTACAACTTATCCCCACTCATTG	16	-
chr1	10710761	10710783	CAAATTCATCTCTTTTATCCTCG	4	-
chr1	11133993	11134013	ATCCATCAACCAAAATCTATG	3	-
chr1	11140946	11140969	AAATTCATCAAACCTATCTTCACG	5	-
chr1	18209326	18209344	CCACACCCATTTTCTCAAG	3	-
chr1	19491747	19491770	AAATTCTTCACCAAACTCTTCCAG	5	-
chr1	19500086	19500105	CCCTTCAATATTACTTCTTG	5	-
chr1	19513662	19513680	TACTTTCAACTTCCTACAG	9	-
chr1	19523679	19523697	AACCTCTCAATCCTTCTCG	5	-
chr1	21191095	21191114	AACTCTTTAAACTCAAAATG	5	-
chr1	21226190	21226210	TTACATTTCCATTTAAACCAG	4	-
chr1	22081745	22081763	CTTTTACTGGCCTGCAATG	3	-
chr1	23413363	23413382	CTCATACTTCTGCTTCCCAG	3	-
chr1	23413471	23413492	CCTTCACTCAGCATGGGAACCA	4	-
chr1	23418351	23418370	CATTACTATATATCCATCTG	12	-
chr1	23418714	23418734	TAAATACAACCATCACTCCAG	6	-
chr1	23419746	23419769	AACAAAATAAAAACAAATTATTAG	4	-
chr1	23633726	23633743	AATATAATCATACCTACG	5	-
chr1	23634939	23634957	TAACTATACATCTAATTAG	6	-
chr1	23634993	23635013	ACACCAAACATTCTTTAAATG	3	-
chr1	23635231	23635252	CTTCTTTTCATTTCAATTTAAG	7	-
chr1	23635736	23635757	AATATAATTTCCTATTACTATG	4	-
chr1	23636737	23636754	ACATTATTGGGCTTGCAG	3	-
chr1	23645146	23645166	TTATTCTCTATCATCAACCCG	56	-
chr1	23687514	23687532	ATCAACTCTTCCTATCCTG	3	-
chr1	24291438	24291457	CATAATGGGGATTTTTCTTG	3	-
chr1	24291835	24291856	CTTTCCAAATCTCATTCTCTTG	8	-
chr1	24292441	24292459	TATACACTCATTAACATAG	19	-
chr1	24293266	24293286	ATCACATTATTATAAATAATG	5	-
chr1	24293621	24293640	TCTTAACTACTCCTTCCCAG	4	-
chr1	24294272	24294290	TTCAACTAACAAAATCCTG	3	-
chr1	24295446	24295465	CACAACTAACTTTTACTTTG	5	-
chr1	24296039	24296057	ATTACTTTTTTCAATTTCG	4	-
chr1	24297582	24297601	TATCATTCATTTACTCATAG	8	-
chr1	24305221	24305242	ATTTCTACACTCGCCGTCCAAG	11	-
chr1	28358594	28358615	TCCTGGGCTGTAGTGCGCTATG	90	-
chr1	31414943	31414963	CCTTATCCACACATCCTTATG	7	-
chr1	31426705	31426725	CACTCTTTTCTCTTCCTCTCG	3	-
chr1	31426784	31426803	ATACATCTCTGCTGCTCCAG	4	-
chr1	31465237	31465256	ACTACAATTCTCAACAACAG	3	-
chr1	32373517	32373540	AATTCTTCTCTTCCCTAACCAATG	6	-
chr1	32842307	32842329	CATTTCACCCATATCTCCAAAAG	3	-
chr1	33007626	33007646	TTCCAATAAACCTATTTTAAG	3	-
chr1	34286580	34286601	ACCTTTTATTTAACTTTCTTTG	3	-
chr1	35649987	35650008	ATACCAATCTTTTAAATTCTTG	3	-
chr1	35899138	35899159	ACACTTATAATTTCTACTACTG	3	-
chr1	36068877	36068899	ATAACATTTCCTTCCCCAAACAG	3	-
chr1	36200683	36200703	AAACATAACCCTTATTTATTG	3	-
chr1	36202553	36202573	TCTTTCATACACTTTCTCCTG	9	-
chr1	38003086	38003107	TCTCACCAATTACAACACACCG	5	-
chr1	38272776	38272792	ACCTAAACCCTTTTACG	3	-
chr1	38339767	38339787	AATCCTTTACAATTCATAATG	4	-
chr1	39311643	39311665	ACTAAATTTTTGGCACTGGTCTG	3	-
chr1	42642724	42642744	TTCTGTCTTGGGCTTAAATTG	4	-
chr1	42643484	42643503	AACTAAACAAACATCTTTTG	9	-
chr1	42644583	42644600	CTTCCACATTCACCTATG	7	-
chr1	42645271	42645288	CTAATCACTTTACCAATG	10	-
chr1	42660691	42660710	CTCAATCATTAACTCCTCAG	3	-
chr1	46124709	46124729	CTAAATTTCTCAACACCACAG	4	-
chr1	47141600	47141622	TTTAAACCCTTTTACCTTTTCAG	9	-
chr1	47142848	47142867	TACAATACTTCCTTTAAATG	4	-
chr1	47142868	47142888	TTCAAATCTAATACAATCAAG	5	-
chr1	47184181	47184201	AAATCTTGCTCCGGAGGTCCG	6	-
chr1	47717327	47717347	TTAATTTCACCAAACAACATG	5	-
chr1	47759140	47759159	ATACATATTCAATTCTTCTG	6	-
chr1	47765641	47765662	CCCATCCCCATTATTCCAACAG	3	-
chr1	52289358	52289379	TTACTACTCTTCTCATTACATG	3	-
chr1	52379947	52379964	TTACATTCCTCAACTAAG	6	-
chr1	52859178	52859195	AACACTTACCCCTATCAG	6	-
chr1	52940823	52940844	ACTCTTCATCTCTTTCTACCAG	7	-
chr1	52991638	52991660	CAAAAAAATTTCCTAATTCACCG	3	-
chr1	54231823	54231841	CCATTTCCTATATACTTTG	5	-
chr1	54232007	54232027	CTTTTTATATTCCACTCTCTG	5	-
chr1	54232421	54232442	TCCCAAAATATTTTCTTTAAAG	5	-
chr1	54233145	54233165	CAATATTCACAAAAAATATTG	4	-
chr1	54233322	54233341	AATAACTAAAAAACTTTTAG	6	-
chr1	54238071	54238092	ACACTTCATATAAAACATTAAG	11	-
chr1	54238105	54238123	AAACCACCCCGGATTTCAG	6	-
chr1	54238132	54238150	TACTTTAAGCTTCCTCATG	3	-
chr1	54269633	54269653	TTCTCAATATTCTCCTTCACG	11	-
chr1	55547004	55547025	CATTCAGATGTCTCATCCCAAA	4	-
chr1	55562633	55562654	CCACTACTATTCCTTCATTAAG	5	-
chr1	55604319	55604338	ACATCTTTTAACCCTTAATG	4	-
chr1	55608662	55608682	TTACATTAATCTAAATCCTAG	7	-
chr1	55620406	55620424	AACATTCATACTATTATTG	5	-
chr1	55625323	55625342	TCATTCTTACTACAATCCAG	6	-
chr1	55643742	55643764	ATTCCCTACAACAAATTTATATG	4	-
chr1	59121481	59121504	CACACACATTTTTATAATCATCTG	4	-
chr1	59123611	59123629	ACATTTCCCTATAATACTG	9	-
chr1	59123824	59123847	ACCTTAATCAAAACACATAACCTG	3	-
chr1	59124301	59124320	TTTCCTTATATCTAAATCAG	14	-
chr1	59124321	59124341	CACCAAACATTCTTACTAACG	4	-
chr1	59124926	59124944	ATAAAACCTCATTTAACTG	3	-
chr1	59125062	59125082	ATACTATCTTCCATTTCATTG	10	-
chr1	59125384	59125403	CAACCTGGTCGGCTTTACTG	3	-
chr1	59132738	59132756	ATCCTAATCCTTCCTTACG	3	-
chr1	59147912	59147934	AATTCATTACTTCTGACAGCCAG	9	-
chr1	65330535	65330556	AACAATTTTTCTTACTTCCCTG	4	-
chr1	67874176	67874196	TACTAAACTGGTAGCCAATTG	5	-
chr1	67875380	67875400	ATTACCTCTTCATCTTCCTTG	12	-
chr1	67875819	67875831	AACCTAACTGATG	3	-
chr1	67875933	67875955	AAAATACTAGGTTGGTGCAATTG	22	-
chr1	67876776	67876795	AACCTAACTTTCTCTTATTG	40	-
chr1	67876950	67876972	CTACTCAAAACACAACTTCTCAG	90	-
chr1	67876996	67877019	TTTTATAAACCTCTTGATTTCCAG	3	-
chr1	67877151	67877170	TTTATATTTACACACATACG	12	-
chr1	67877863	67877883	CCACCATTTAACCCTTCCTTG	11	-
chr1	67878013	67878032	TTTTTCTCCCCCTTCACCAG	4	-
chr1	67889961	67889983	AAACAAATATCTTATAATTACAG	21	-
chr1	68167332	68167353	CATCTTATTAACCATAATACTG	3	-
chr1	68168220	68168238	CCATACTTAACTTTTAAAG	5	-
chr1	68169081	68169102	CTTCTTTCAAAATATTTTCATG	12	-
chr1	68170418	68170440	ACCTCTTAGGCTACAATAAACTG	3	-
chr1	68170531	68170553	AATAAAAAATTCCTTTCATATCG	7	-
chr1	68897031	68897049	TCCTCAAATCAATTACCAG	3	-
chr1	68904904	68904923	TTTGGGGAGCCAACTACATG	3	-
chr1	68940395	68940413	ATTCCATTCTAACATAAAG	4	-
chr1	68940668	68940689	CACTCTATAAATATTTTACTAG	6	-
chr1	68940877	68940894	CTTTAATAACAAACTCTG	7	-
chr1	68941191	68941210	TATTCCATTTAACATTACTG	4	-
chr1	68941338	68941358	CCTTCTAATTTTTACTCCAAG	27	-
chr1	68941606	68941628	CTAACTTACACTAATTAAATCTG	12	-
chr1	68942851	68942870	ATACTAATCTCTATACTACG	5	-
chr1	68943603	68943619	CCAACTTACTCATACTG	6	-
chr1	68947217	68947236	TTACTTCCCCCACCAAATCG	14	-
chr1	68948153	68948172	TCTTTCATCAATCTTTTCCG	21	-
chr1	70727659	70727678	TACTAATCTTCCTTTCATAG	18	-
chr1	70727934	70727954	ACATTTATAAATATTCCTTCG	8	-
chr1	70728441	70728459	TCCATCTTTACTATACCTG	4	-
chr1	70766515	70766534	CTTCATTTTCAATGGGGATG	3	-
chr1	70801764	70801781	AAATACTCCTTTACACCT	3	-
chr1	71529456	71529477	ACAAACCAAACAAAAATATATG	4	-
chr1	71529499	71529518	CAATTTAAATAAAAATTACG	4	-
chr1	78028105	78028127	CTATATAAAACTATTTCTTATTG	3	-
chr1	78028305	78028324	CTTCTCACTTAACCTAATAG	26	-
chr1	78029279	78029301	ATCCATTCAAAAATTCCATAAAG	13	-
chr1	78029461	78029478	AATTATTAGTGGGTGAAG	3	-
chr1	78029519	78029537	ATATAATATATCATAACAG	8	-
chr1	78029632	78029649	TACTAAAATCATACCCTG	4	-
chr1	78030381	78030403	ATTTTTATTACTATTTAAACAAG	6	-
chr1	78031117	78031136	AACATTCCTGGTGAGCAAAG	5	-
chr1	78045277	78045298	CTACTCATCAAATACCCTCCTG	34	-
chr1	78094368	78094390	AAACTTTTCCTCTAACCTAACAG	5	-
chr1	78095520	78095539	CTTTTATACATTTTATATAG	4	-
chr1	78097001	78097018	ATTACTATTAACACTATG	3	-
chr1	78097353	78097373	ACTTAAACTCAACTTTACACG	7	-
chr1	78097749	78097768	TCAATCTCCTACAAATCCTG	22	-
chr1	78107226	78107244	CATGGGGATCAAATACTAG	3	-
chr1	78205062	78205078	AACCTTACCACTCTTCG	4	-
chr1	80609134	80609152	CAAGTGGTCCATGCTGGTA	19	-
chr1	85121642	85121660	ATACCACTTCACTATTACG	28	-
chr1	85130127	85130144	AACGTCTACATCAACTTG	4	-
chr1	85130211	85130232	CAAAAATTACAAAATATCATTG	3	-
chr1	85136404	85136422	TTCTTCAATACCTTTATCG	7	-
chr1	85486820	85486843	AATTTACCTCTACTCATTCATCAG	4	-
chr1	85641265	85641283	TTGGTTTGTCTGGAGCATG	7	-
chr1	85641843	85641864	TTTTATAAATACAAATTTCCAG	4	-
chr1	85645304	85645326	CATAACTCATTCCATTCTCAATG	4	-
chr1	85656226	85656245	TCATTTATCCATCTCACCTG	3	-
chr1	85732221	85732242	TACTTTTCATTCTCTTTTAATG	7	-
chr1	85732647	85732669	CTTAATCATTTTCATTCCTAAAG	5	-
chr1	86117223	86117245	TACCTATTCCTTTTATAAATATG	4	-
chr1	86118759	86118777	CCCACTCTCATCATTACTG	3	-
chr1	86118877	86118895	TTTCTTATATTCACTTCAG	13	-
chr1	86118896	86118915	ATAAATACTATTAACTACTG	10	-
chr1	86171957	86171976	CATACATTTCAATACAACAG	9	-
chr1	87362374	87362394	TTTCTACATTTTACTTACAAG	3	-
chr1	91381452	91381473	CCTCTTACTTTATTTAACATTG	4	-
chr1	91381892	91381911	ACTAAATTTACTCAAATTAG	10	-
chr1	91382373	91382395	AAACTTCATTTTCTCTACTAATG	19	-
chr1	91403366	91403383	ACTTTATATCTCAAAATG	5	-
chr1	91403500	91403518	CTCACAAATCTCCAATCTG	22	-
chr1	91404229	91404250	AAATTTATTCCCTTTATTTAAG	8	-
chr1	91404288	91404308	ACTACACTACACAGGCCATAG	3	-
chr1	91404589	91404610	TTCATTAAATTCTTTACACCTG	5	-
chr1	91404971	91404994	CACTAAAACATTAACTAAACAACA	8	-
chr1	91405510	91405531	CAATTCACTTCTAAAACATATG	55	-
chr1	91405553	91405572	CCATATGCTTGTAGAGAATG	3	-
chr1	91405951	91405969	ACCCAATAAATCAAAAATG	12	-
chr1	91406055	91406075	CTCCACCTCATTCTAAAATAG	4	-
chr1	91406486	91406504	TTTCATTAACCACTGGACA	3	-
chr1	91406530	91406552	TTTCACACTCCTCCTTAACTAAG	6	-
chr1	91406760	91406777	ACAACAATTTTATCTCAG	4	-
chr1	91480507	91480527	TATATATTCCCACTTTACATG	5	-
chr1	91852854	91852885	CGACGTCGCTTTTTGATCCTTCGATGTCGGCT	381	-
chr1	91853066	91853084	TGTCCTAAGGCGAGCTCAG	187	-
chr1	91853127	91853149	TTCCGGGGACAGTGCCAGGTGGG	47	-
chr1	92147151	92147174	TTTTTTAAAAAATCTTTTCCATCG	3	-
chr1	92147273	92147292	ATATTTTACTACAAAATTTG	6	-
chr1	92147665	92147685	ACAATCATTTTTACCAAATCG	10	-
chr1	92977591	92977611	TACTTTCTACTCTCATTTTTG	6	-
chr1	93073175	93073192	ACTCCTTACTCAATTAAG	3	-
chr1	93616349	93616367	ATACTACTCCCTAATCCTG	4	-
chr1	93617411	93617432	TATATAATAAAAATTATCAAAG	3	-
chr1	93617471	93617488	CTTTATACTTATAAACAG	3	-
chr1	93618108	93618130	TAACTTCTTACCATATAAAAACG	8	-
chr1	93618168	93618185	TACATAATCTTCTACATG	22	-
chr1	93618193	93618210	ACTCCTTACCTAACAATG	6	-
chr1	93618573	93618591	ATTTCATTTACACTCATAG	8	-
chr1	93619539	93619557	TTACACTTACTAAAATTAG	5	-
chr1	93620214	93620233	AACTTAAAACTCCAAACTAG	10	-
chr1	94335352	94335373	CTCCTTTATTTACTTATTAAAG	6	-
chr1	94342207	94342223	ATACCAAACTATACACG	47	-
chr1	94342389	94342409	AATCATTAACTCAAACATTTG	9	-
chr1	94342701	94342719	CCAAATTTCTATAATAATG	28	-
chr1	94342746	94342764	CAAACTTCCCATTTACAAG	32	-
chr1	94351120	94351138	AACATATACCTTTTTCATG	3	-
chr1	94354362	94354385	CCTCCATATCAATCCATTCTCATG	5	-
chr1	95362549	95362566	CATAAACTTATCCCATTG	3	-
chr1	95492794	95492816	TATACCAAATACTACATTCACCG	3	-
chr1	100550364	100550387	TCCTAAATTTACCTTAAATAACTG	4	-
chr1	100652643	100652661	TAACCACTTCATTCATCAG	3	-
chr1	100657146	100657166	CCATCCTCATTCAACTACATG	4	-
chr1	100659479	100659499	TCAATAAACAATTCCACATTG	4	-
chr1	100660658	100660680	TCTATTCCATTCTCCATATCCTG	3	-
chr1	100661125	100661148	AAACTTTAATTTTACTTAATTAAG	3	-
chr1	100661718	100661739	TTCATCTTTACAATTTATATTG	4	-
chr1	100672006	100672028	AACATTTACTCTTTCCAACATTG	5	-
chr1	108678244	108678262	TATTACTCTTATACATTAG	4	-
chr1	109538271	109538289	CTTCAAATATTCATACAAG	10	-
chr1	109553614	109553631	CTAACTTCCATTATCCAG	10	-
chr1	109605969	109605990	ATAATCTTTTAATTTTCTTCAG	5	-
chr1	109606947	109606966	CCTTTATATTACCATACTTG	6	-
chr1	110279478	110279498	CATTTCCCTACTCCCCAACTG	3	-
chr1	111489982	111490000	AATTTTATATAATCCAAAG	4	-
chr1	111490121	111490144	CTTTATCTCTTTACCCTTAAAATG	6	-
chr1	111490845	111490865	TCACAACATAACATTCTCACG	25	-
chr1	111494207	111494230	ACAAAATCACTTTCCAATACCCAG	9	-
chr1	111495177	111495200	TTCTTCAAACTATTTTCTTACAAG	3	-
chr1	111495356	111495375	AATTACTTCCAATTCCTAAG	7	-
chr1	113456745	113456763	ACTACAAATACACATACTG	11	-
chr1	113459968	113459988	CACCTTTATCCACTACCTATG	14	-
chr1	113460246	113460266	CTTAACCCTATTCACCCACAG	6	-
chr1	113460275	113460294	TCTTCCAAACAATTAATCAG	6	-
chr1	113471807	113471827	CATTTCCCAAATCAATTACTG	3	-
chr1	113471928	113471948	AATTTATCTACACTTAAAATG	5	-
chr1	114304857	114304878	CACTTTTCAATTCTCTCTAAAG	3	-
chr1	114307403	114307425	ATTCACATTATACTTTCTCTTAG	3	-
chr1	114307755	114307774	ATCACAACTATTAAACTTAG	4	-
chr1	114308724	114308743	TTCATCATCTTTCCCACCTG	5	-
chr1	114308972	114308990	ATATCTACTTCATCCCTAG	10	-
chr1	114340050	114340073	CTTTTAATTTCCCCAACACTCCAG	6	-
chr1	114973461	114973481	CCATTTTCACCCTTATCAATG	4	-
chr1	115085372	115085392	AAACTACTTATAAATATATTG	3	-
chr1	115247525	115247544	TACATTATTTTTCATCTTTG	4	-
chr1	115248673	115248695	TTTCTGCTCCTTCTGGAGCAGTG	7	-
chr1	115248862	115248882	TCCTCCATCTTCTATATTATG	11	-
chr1	115248886	115248909	TCTTTAATATCTAAATACTTACTG	8	-
chr1	115248971	115248993	ATAATACCCTGGTAATTCTCATG	4	-
chr1	115249280	115249297	CACAAACCCTTTACCATG	14	-
chr1	115249413	115249434	TTTCAAAACTTGAACAATCCAG	4	-
chr1	115249599	115249619	ATTTTCAAACCTCAAATATAG	4	-
chr1	115249728	115249746	ATAAACCTAATATTCAATG	12	-
chr1	115250027	115250047	ACTTCCTTTATAATATTTCAG	17	-
chr1	115250080	115250100	AATTAAATCCAACTTTCACAG	14	-
chr1	115250164	115250186	CTCTAAACTGGCATCTGCTCTAG	4	-
chr1	115256532	115256550	ACATACTGGATACAGCTGG	3	-
chr1	115258707	115258724	ACAATCCAGCTAATCCAG	3	-
chr1	115260612	115260634	TTAAAAAAATAAATAAATTTAAG	3	-
chr1	115260756	115260775	CACACCATTAATCCACTATG	54	-
chr1	115262233	115262252	ATTCTTAATCAGCGCACTGG	6	-
chr1	115266582	115266599	ATCCCACCATTTACTCTG	8	-
chr1	115268832	115268850	AAATCTTTTTCCATTACAG	27	-
chr1	115268894	115268917	CTCTTGGGTTATGTGGCAACTCTG	4	-
chr1	115269610	115269631	ATCTACTTCTCCTCAAATAGGA	68	-
chr1	115272962	115272982	TTTCATTTCATTCCCATTCAG	43	-
chr1	115276720	115276737	AGGCATTTGGCTTTATTG	3	-
chr1	115280660	115280674	ATCATCGGACCGACG	3	-
chr1	115282347	115282368	ACTTTTCTTCCACTGTTCACAG	5	-
chr1	115282478	115282501	ATCCAAACCTTCTCCACAACAATG	30	-
chr1	115315360	115315380	ATTTTTTATTTCATTTCCCAA	3	-
chr1	117119571	117119592	TACTCTTTTTAAATCCCTTTAG	6	-
chr1	118399172	118399192	TACTAACTTTAACCTCAATTG	4	-
chr1	118399859	118399876	CCATAACTTCAATCAATG	5	-
chr1	118407933	118407953	TCTCACTCTATACAAATATAG	4	-
chr1	118408236	118408257	CTAATACATTTTATATACACAG	3	-
chr1	118410480	118410501	TCTTAATTCATCTATATCCAAG	6	-
chr1	118410970	118410989	AACTATATACATATCAACTG	5	-
chr1	118441801	118441820	CTACCTCTCTACTTCCCAAG	3	-
chr1	120113008	120113026	AAGCTCATGGAGGTGTTCG	3	-
chr1	120150535	120150557	AATATACACTCTTAAATATACTG	12	-
chr1	120162534	120162557	ACTTTTTCCACCAACTCATTAATG	3	-
chr1	120162939	120162960	CATCAAATATACTACATATCAG	6	-
chr1	120163553	120163571	TTACCCTACACATTTCATG	8	-
chr1	120460365	120460376	CTCTTCACTGGG	3	-
chr1	144902054	144902075	TATACATTTCTCCATATAACAG	3	-
chr1	144912174	144912194	CACCCATCTCTAACCAACAAG	4	-
chr1	146626836	146626855	CTTTTCAATATTTCATAAAG	9	-
chr1	146627109	146627131	TACAAAACACTTACCTAACCCAG	4	-
chr1	146627759	146627775	ATTTCTACATTCTCACG	9	-
chr1	146628273	146628291	ATTACCTAAAACACATACG	8	-
chr1	146628739	146628757	TACTACTCATTTATCATTG	9	-
chr1	146629112	146629131	AAAATTTTTACTCCACACAG	6	-
chr1	146629289	146629311	ATCCTATTATAACCAACTCTCAG	4	-
chr1	146629663	146629682	TCAAATAATCAACACTAAAG	6	-
chr1	149818119	149818141	TACTTTTTTTTCCAACTTTTCTG	3	-
chr1	149819715	149819733	ACTAATATTACCATCACAG	5	-
chr1	149821740	149821761	TAACTATTTTCTTTTCACATAG	4	-
chr1	149898445	149898464	TCCTATCACCGTATCTTATG	3	-
chr1	149898709	149898727	CCAATACGGGTGAACAAAG	5	-
chr1	149913907	149913930	TTATTTTCTCCTCAACAAACTCAG	3	-
chr1	150191126	150191149	ACTTTCTTATCAATCATCTTACTG	9	-
chr1	150191793	150191815	TATTTCTAACCTTTAATTCCCAG	3	-
chr1	150192106	150192129	TCTTATACCTCAACTACCTTTCAG	6	-
chr1	150548157	150548173	ACCTTTCATCTTTCACG	10	-
chr1	150548280	150548301	ATATTTATATCAATTCCTACAG	7	-
chr1	150548342	150548361	ACTTAACCTTTTATTTCCTG	7	-
chr1	150548824	150548846	AAATTCTTTCACTTCATTATATG	9	-
chr1	150549233	150549255	TTTATCACCAATAATACTTGACG	6	-
chr1	150618752	150618773	CCAAACTCCTTCTCATTTAATG	3	-
chr1	150620085	150620106	AAAAGTCTCTCTCAACACCTCG	4	-
chr1	150938126	150938147	CTTTTAACTTTCTCCCTCTATG	3	-
chr1	150939030	150939051	CTATTACTTCTTCAATTCCATG	3	-
chr1	151417080	151417101	CTCTTCATATTCCAAATCAAAG	4	-
chr1	153642323	153642340	TACCACATATCCCATTTG	5	-
chr1	153789848	153789864	CCATCAATTATCAACCG	6	-
chr1	154556104	154556125	CATACTTTTCCATTTATCCAAG	8	-
chr1	154557465	154557485	AACATTTTTCTTCTATTTAAG	4	-
chr1	154557715	154557732	ACCTGGAGATCCTGGACG	7	-
chr1	154570895	154570915	AATCATCCCACTATTCCACAG	11	-
chr1	154573923	154573942	TAATATACCCACATCAAATG	6	-
chr1	154574112	154574132	ATATAAATGCTGTGCTAATTG	3	-
chr1	155232994	155233011	TGACGATCAGGCCCTGGG	8	-
chr1	155306742	155306760	TTTTACCCTTCATAACCTG	3	-
chr1	155327152	155327173	AAAATATCAACACCCCAACTAG	4	-
chr1	155330103	155330126	ATTATAACTTTCATTCCTTCAATG	4	-
chr1	155348145	155348165	TCAAACCCCTTTCTGGTTACG	4	-
chr1	155424250	155424268	ATTATTCTACACATAACCG	3	-
chr1	155449095	155449113	CTACTCCTTCCCCAATCAG	12	-
chr1	155449480	155449502	CAAACCAAAAACTGTCTTAAATG	3	-
chr1	155449598	155449618	CAATCCAAACTCCATAATACG	40	-
chr1	155450226	155450247	CTACTCACAAACTATCCTCCAG	7	-
chr1	155450331	155450349	ATCATGACTTCCTTAAACG	8	-
chr1	155450656	155450678	CATTCATACTATTACTCCTTCAG	32	-
chr1	155450737	155450757	ATTCAAAAACTACCCATATAG	5	-
chr1	155450904	155450925	CTCCTAATCCATTACTTTTAAG	3	-
chr1	155451320	155451338	TACAAACATCAATAATCAG	4	-
chr1	155490960	155490979	CCATAAAAACAACTATTAAG	4	-
chr1	155928111	155928128	TACATCTTTCCTACCCTG	4	-
chr1	156219201	156219220	CTCGGGGTGGAGGGTCTCAG	7	-
chr1	156246940	156246960	CATCTCCTTCTCTATATCCAG	3	-
chr1	156280742	156280759	TCTACTTACCTCCCTTCG	7	-
chr1	156281894	156281914	AATACTTTACTTTCATCACTG	40	-
chr1	156288683	156288702	TGCTGCTGGATTCTTCTCTG	12	-
chr1	156290701	156290720	CAACATTGCCCTGGATGCTG	3	-
chr1	156715093	156715113	TCTTTTTTTTCGGGACCCACG	8	-
chr1	157091250	157091265	TGACTTCACTAGTTAC	3	-
chr1	157091482	157091499	ATTTATTCCATAATTATG	3	-
chr1	157091537	157091554	ATATCACTTCTCACCAAG	12	-
chr1	157091625	157091644	TAAACCCAACTCACTAACAC	3	-
chr1	157092385	157092403	CCTTTTTAAATACGAGGGA	3	-
chr1	157094132	157094151	CTTCTTTATAATTATTTCAG	15	-
chr1	157094431	157094448	AACACACTTATTTTCCTG	6	-
chr1	157095685	157095705	ACACCCATTCTCCAACCAATG	3	-
chr1	169437989	169438012	ACATTATCTCTCTTTTCTCTCCTG	3	-
chr1	173764243	173764260	TAAATCTTCTAATCTATG	8	-
chr1	173764564	173764584	TCACTTTTTTTCAAAAATCAG	8	-
chr1	173764867	173764887	AATTAACTCTTATTTTTAAAG	3	-
chr1	173766073	173766092	CCCACACAAATTTTTTTCAG	3	-
chr1	173766266	173766288	CCCAAACAATCCTCCAAACTCAG	5	-
chr1	173766598	173766619	ATAAACCACAAACTTATAACTG	23	-
chr1	173766753	173766768	TCTCTTTACTCCCATG	6	-
chr1	173766981	173767000	CAATATTAAACAAAACTATG	15	-
chr1	173767239	173767258	TCAAACTTAATCCTAACTTG	15	-
chr1	173768505	173768528	AAATTATCTTATTTAACCTTCATG	3	-
chr1	173768642	173768662	ATCTTTTAATTAATATCTCAG	7	-
chr1	173768764	173768785	ATTAATATACACATTTTTTTAG	7	-
chr1	173772163	173772206	CCTTTATTCACATTTCCATAGACATTTCAAAATTCATTTATCAG	45	-
chr1	173776449	173776467	ATTTTTTCTACTCTCCTAG	11	-
chr1	173793482	173793499	AATTCCCTTTTCTCAACG	3	-
chr1	173902349	173902371	AATTTCTCCTAAACTTTATCCCT	3	-
chr1	173902942	173902963	CAAATTTTACTTTCATCATTAG	5	-
chr1	173906200	173906220	TTTATATACTATTTCACATTG	4	-
chr1	173907093	173907112	CATTCTCTTAATATAATCAG	3	-
chr1	173916571	173916592	AACTTCCAAAACTATATATCAG	4	-
chr1	173931206	173931226	TTATACTCCACCACCACAATG	3	-
chr1	173933263	173933285	AATCCACATTCTATACCTCCAAG	5	-
chr1	179068519	179068539	CTTTCTCTGTCTTCTCACAAG	3	-
chr1	179068612	179068625	TTTAATTCTCTCCG	6	-
chr1	179068700	179068723	ATTTAACTAAAAACACATCAATTG	12	-
chr1	179068841	179068860	ATTCAATTCTTTAAAACTCG	6	-
chr1	179069605	179069625	ACTTAAATTTTCACATATATG	3	-
chr1	179070069	179070090	CACTTACTTCTTCATCCCCATG	7	-
chr1	179070795	179070814	ATACCTTTTGGCTGGGCACA	3	-
chr1	179071801	179071809	TTCATATTG	4	-
chr1	179074424	179074444	CAAGGGCTCTATTTTCCCTTG	3	-
chr1	179075543	179075563	TCATTTCACTTCTATTTTAAG	8	-
chr1	179078041	179078061	TCAAACTCTACATCTTCCATG	4	-
chr1	179079508	179079528	CTACCTATACTTCCTTCCAAG	20	-
chr1	179810504	179810525	CCAATAATATATCATTTTATAG	6	-
chr1	179810971	179810992	ATACTAAAATATAACTAATATG	9	-
chr1	179811408	179811426	TAACCCACCATTCTCTTAG	6	-
chr1	179811471	179811492	ACATTTCAATACATTTCATTTG	9	-
chr1	179811505	179811527	TTTCATATTTCTATTTTAAAAAG	4	-
chr1	179811722	179811740	AACAACTTTCATTACACTG	28	-
chr1	179812235	179812258	ATAATTCAAATCTATTATCTAATG	8	-
chr1	179813201	179813224	TATAACTATTATATTGGCCTGCTG	3	-
chr1	179813618	179813635	ACTATTACCATAATCCTG	10	-
chr1	179814620	179814637	CTACCTAAATACTACATG	18	-
chr1	179832872	179832893	CAATATTATCAATATTATCAAG	3	-
chr1	179833751	179833773	CCTATACATATTTTATTCACATG	6	-
chr1	179833833	179833852	AAAAATAATTCATTTCTAAG	4	-
chr1	180944713	180944734	TACATTTATTACATTTATTAAG	3	-
chr1	182353364	182353382	CTGGGATAGAGGGGTCAAG	7	-
chr1	184660903	184660925	AATTATACTCAATATTTCCCTAG	6	-
chr1	184662711	184662730	CCTTCACAAAACACTCTAAG	9	-
chr1	184762868	184762887	CAAAACACATCTTCTTAACG	11	-
chr1	184763655	184763675	CCTACTTCACCATCTCTTAAG	5	-
chr1	184763676	184763697	TCTACCTTTACTATCTACTATG	3	-
chr1	184772751	184772771	TTCAAATCACACTTCCCACTG	5	-
chr1	185265982	185266003	TACACTCATTCATTACTAAAAG	4	-
chr1	186307275	186307295	AAACCATCCAGAAGGACTTAG	4	-
chr1	192985245	192985266	CTTTCCCAAATTCCATTATTTG	3	-
chr1	192985314	192985337	ATTCATAAACTTCTTCCCTACCTG	5	-
chr1	193060356	193060378	TTTACTACTATATTCACTTCTTG	4	-
chr1	197057497	197057516	ATATACTATTGGAGCTTTTG	6	-
chr1	197062285	197062304	ATCATACAAAAATATATACG	9	-
chr1	197072822	197072839	CTTCAATCTATAATAAAG	3	-
chr1	197072902	197072921	AATCAAACAACAATCTATAG	7	-
chr1	197073406	197073427	TATATTCACATCCTCACATCTG	8	-
chr1	197073827	197073844	TCCATACTAACCATCCAG	4	-
chr1	197073960	197073978	CTATTATCATACAATCATG	14	-
chr1	197074250	197074270	AAATATTATTCAATCATCCTG	3	-
chr1	197093367	197093389	AAAACAATATCTCTACTATCATG	9	-
chr1	197093399	197093417	CTTTCTAAAACACACAAAG	6	-
chr1	197126083	197126103	CTATATTCCCACTTTATAAAG	4	-
chr1	197127220	197127238	CACTTTCCATATTTTCAAG	5	-
chr1	197127427	197127445	AACCACTACTTATATACAG	4	-
chr1	197168980	197168998	ACTATCAAATAATCATCAG	12	-
chr1	197341509	197341526	GGGGGTTAGTGTTGCTCG	3	-
chr1	197479045	197479067	CTTTTTCTATTCATCAAATCAAG	4	-
chr1	198460152	198460173	CCGCGTTCTCTCCCCTCCCGGC	5	-
chr1	200372347	200372367	ATACAAATATTTCTACTTTAG	3	-
chr1	200373357	200373376	CCATCCTAATATTACTCCAG	3	-
chr1	200374332	200374348	ACTTAATCTTAAATACG	9	-
chr1	200375674	200375694	ATATACATTTCATCATTTAAG	4	-
chr1	200376271	200376292	ACCTTTATCACTAACTCTAATG	6	-
chr1	200376695	200376714	AAAAACAAATATACACTACG	4	-
chr1	200376812	200376833	ATACTCCAAATACCTCCAACAG	11	-
chr1	200376856	200376875	CACCCAAACACCTTCAAATG	8	-
chr1	200376979	200376999	ATCAATACTCCAACAAATCAG	14	-
chr1	200377072	200377090	TCACTTATTGACTCCTCAG	5	-
chr1	200377387	200377407	ATAAAAACTACCTTAACTTTG	6	-
chr1	200377532	200377555	CAAATTTCAAATAATATAAACATG	6	-
chr1	200377670	200377690	TCATCAAACCATACCAATATG	5	-
chr1	200378099	200378118	CATCTTCCAAACCTTCTTTG	3	-
chr1	200534759	200534778	CACTATTTACTCAAATTCAG	7	-
chr1	200539039	200539057	CATTCTTCACATTCATCAG	3	-
chr1	202701032	202701050	CACAACATCATTTTCTTTG	5	-
chr1	202861361	202861378	TTTCTAACTTACCACATG	4	-
chr1	202894222	202894244	CTAAATCCATCCTCAATTCAATG	13	-
chr1	202910172	202910189	CCACCAACTTTTACCTAG	3	-
chr1	202912967	202912985	CTCATCTACCTCTCCATCG	4	-
chr1	202913002	202913021	CTCTATTATTCCTTCTACTG	4	-
chr1	204367184	204367205	ATACACTTTTCTTTAACTCAAG	5	-
chr1	204372548	204372567	TATATAACATAACTAATCTG	4	-
chr1	204372707	204372729	AACACTTCTTCATCTTTAACTTG	19	-
chr1	204373039	204373059	TTCTAACCTCACTACCAAATG	11	-
chr1	204374108	204374125	TCCTACTATTTAATAATG	10	-
chr1	204374598	204374618	CCTTTTTATTTCTACATTAAG	7	-
chr1	204374892	204374911	TTTCAAAACTTATTTTCTTG	41	-
chr1	204375175	204375194	CATACACTACCTCTTACCTG	16	-
chr1	204378720	204378737	TCACACCTTACTTTCTTG	4	-
chr1	204379168	204379185	CTGAGGATGATGGTTTTG	6	-
chr1	205055813	205055831	CTCCTAATAATTATTTATG	4	-
chr1	205056017	205056034	ACATTATATCCATTCCAG	7	-
chr1	205057540	205057560	TCATTTCCTATCTCCCATTTG	3	-
chr1	205057717	205057736	ACCTTCCCTTCCCTTTCAAG	3	-
chr1	205113640	205113652	CATCCATTCTTAT	3	-
chr1	205114100	205114119	ACTCTAACTATAATCATAAG	3	-
chr1	205114417	205114435	CTAATAACCTTTTTACTTG	5	-
chr1	205114569	205114589	ACCATCTTTTAAATATTAATG	3	-
chr1	205115356	205115378	TTTTTAAAACTTAACACAATCAG	6	-
chr1	205116302	205116322	TTAAAAAATCTCATTCTCATG	5	-
chr1	205116656	205116677	ACCTTTCTCTTTCACTCTCTAG	3	-
chr1	205577642	205577663	CTAACATTTATTAAACTTCATG	3	-
chr1	205579468	205579489	CCTAATTTATCCTTTTAAACTG	5	-
chr1	205580250	205580269	CCATCCACACTTACTTATTG	4	-
chr1	205581179	205581199	ACTCTATTTTTATTTTACTAG	3	-
chr1	205581235	205581254	CTTTATTCCTATTACTTTCG	5	-
chr1	205581966	205581985	ATTTACATACTATATTACAG	10	-
chr1	205585139	205585160	AATCATTCCTATTCATACAAAG	6	-
chr1	205683220	205683243	AATTCTTTTCTCTTTTTCCTCCAG	11	-
chr1	205684615	205684633	ATCGGAATCAATGGAGTGG	12	-
chr1	205684677	205684696	CATACTTTCATCTTATTCAG	27	-
chr1	205684906	205684927	TAACCTTCCTCTTTTTCTCTAG	29	-
chr1	205684930	205684951	CTGGCCATTGGCACCATCCTTG	5	-
chr1	205685723	205685747	ATCTTTTTTTAAAAAACACACAGTG	11	-
chr1	205685775	205685794	TTCCTCAATATCCTACTTTG	59	-
chr1	205685901	205685921	ATCCTTCACATCTAATACCAG	20	-
chr1	205686081	205686100	CTCCCATACAATTCAGTTAG	11	-
chr1	205686136	205686151	TTCTTCACTTACTTCC	3	-
chr1	205686264	205686283	ATCTTCCCATTTCTTCATAG	9	-
chr1	205686284	205686305	ACATTTTCTTTTTCATATCCCG	7	-
chr1	205686700	205686723	CTTTCTTTTTTATTTCATCACTTG	5	-
chr1	205686769	205686789	TACTCATTTTTTACCTTGTAG	10	-
chr1	205687109	205687128	CCATGTCAAATTAATCACTG	4	-
chr1	207218352	207218374	CACATTTCATTCCACATAAAAAG	32	-
chr1	207218850	207218869	CACTTTAAAAAATATATATG	7	-
chr1	207218910	207218928	CCTTCCTAAACATACTAAG	22	-
chr1	207219371	207219388	TAAAATTTAACATACCTG	14	-
chr1	207219921	207219940	TCAAATTCCTTTCAAAAATG	25	-
chr1	207221261	207221279	CCTTATCCCTCCACTAAAG	5	-
chr1	207221783	207221805	ATTCATCAAATGAAGATACTCAG	4	-
chr1	207222320	207222340	CCTACTACCTCACACATCCAG	11	-
chr1	207222544	207222562	ACCATTTTCTCCTCTAATG	10	-
chr1	209954456	209954477	TATTACATTTTATACATTTAAG	3	-
chr1	211745071	211745092	CAACATTTTACCTAACTTTTTG	6	-
chr1	211746801	211746822	ATAAAATATATTACATTCAATG	3	-
chr1	211746942	211746959	CTCATCTGGGCGAACAAG	4	-
chr1	211747023	211747041	TAATTCAATTCCTAAACTG	4	-
chr1	211747050	211747070	ATCTTTTAATATTCTTATCTG	7	-
chr1	211747548	211747567	ATGCCACAATATCTACACAG	3	-
chr1	211747897	211747917	TTTATTTACAAAATATATAAG	3	-
chr1	211748020	211748041	ACTACATTTCTAAATTATTTTG	7	-
chr1	211748064	211748084	TTTACCAAACTAAATATTTAG	4	-
chr1	211748305	211748324	AACTTTAAAATCATCAACAG	5	-
chr1	211748445	211748466	TTAAACCTTATATAACATAATG	4	-
chr1	211749215	211749235	CTCTTATTCTTCTACAAACTG	5	-
chr1	211837541	211837558	TTTTACTACTCTTACTTG	3	-
chr1	211839456	211839476	CTAACATTCTCCATTTTATAG	5	-
chr1	211917331	211917353	CTTTATACTTTTCATTTCTCAAA	4	-
chr1	211919028	211919045	CCAATCCCCAACAATTAG	6	-
chr1	211919861	211919878	AATTCTTACTCTCATCAG	23	-
chr1	211920183	211920202	CAGGTCACCCTTAACTTCAG	7	-
chr1	211920694	211920714	TAATTTTTTTAAATATCTCCG	6	-
chr1	211920786	211920808	TACACATTAAACTATTCTATAAG	41	-
chr1	211920892	211920913	TTCTCCTATCCAAAAATAAATG	5	-
chr1	211921627	211921647	AACCACACCCTTCTCCAAAAG	4	-
chr1	211921650	211921667	TACAATTTACCTCATAAG	9	-
chr1	211922813	211922833	CCCACATTTCCACCAACTCAG	11	-
chr1	211922868	211922885	TTATATTCATCCCTCTTA	3	-
chr1	211922996	211923018	ATACACTCTATCACATATTTAAG	22	-
chr1	212161239	212161257	CCATCAAACATTACTTCAG	10	-
chr1	213166969	213166990	AATCAATTTTAAAACATAAAAA	3	-
chr1	213166997	213167018	TTTAATAAATCCTCTATACAAG	4	-
chr1	213168123	213168142	TTTTATATTCTAAATCCTAG	3	-
chr1	213170599	213170619	TTTATTCACATTACTTTCCTG	10	-
chr1	213181662	213181683	TCCTATAATATACTTTCACAAG	5	-
chr1	213186611	213186629	CTCCTTACCCATACTTCAG	6	-
chr1	214526217	214526235	TTTACCAACAATTATTCTG	7	-
chr1	214528677	214528697	TATTTATCTTTTATCTCTAAG	3	-
chr1	217781603	217781622	TTTTCTTTCTTTCAACCCTG	3	-
chr1	217783094	217783113	AATTAATTTTTACATATCTG	6	-
chr1	220142227	220142247	CATCCCCTTCAAACCACTCTG	3	-
chr1	220151888	220151911	AAATTCAATCACTGGGAGCTCAAG	27	-
chr1	220170414	220170435	AATATTTCTTCTAATTCCTCAG	18	-
chr1	220193385	220193403	CTAAATCTCAACAACACAG	6	-
chr1	220195707	220195727	CAAAATTCAACCACATCCAAG	6	-
chr1	220197739	220197758	ATCAATTTACTTATACTTCG	37	-
chr1	220206931	220206954	ATTCCTTTACTTCTACAATTAATG	11	-
chr1	220206957	220206975	CTACAAAATTATCTTCATG	15	-
chr1	222729015	222729036	ATCTTTCTTAACAAATTACAAG	3	-
chr1	222729257	222729275	TACTACTTATAACCATTCG	11	-
chr1	222836502	222836524	CTCTATTCATCTTCATTCACTAG	4	-
chr1	222838114	222838133	ATAAATTCCATTAACTACTG	3	-
chr1	222841260	222841277	AATATACCACATCCCACG	3	-
chr1	223983904	223983923	TCCCATCATACCCATCCAAG	4	-
chr1	223984091	223984112	CTTTCTTATCTAATCCTTACCG	17	-
chr1	223986051	223986070	ACCTTACTTCCACCCTTCAG	4	-
chr1	224574450	224574468	CATATATCCCTACAAATTG	4	-
chr1	224577374	224577391	CCAAACATTTACACCTTG	6	-
chr1	224585843	224585862	TTTTATACAATTCATTCATG	8	-
chr1	224586249	224586270	TCTTTTACTATTTCAAAAAATG	3	-
chr1	224586613	224586623	CTATAACTTCG	5	-
chr1	224606011	224606031	TATATCACAATACCAAACTTG	10	-
chr1	225590286	225590305	TTTTAACAAAACATTTTCAG	5	-
chr1	225590742	225590762	AAATTTTCAACCCTTAATCTG	4	-
chr1	225590973	225590993	CTTTTCTACAAAATACTCCTG	9	-
chr1	225609794	225609814	AGGGAAGTGGAAGTTAAATTG	3	-
chr1	225682980	225683002	TTATTTACCTTATCAAAACCACG	7	-
chr1	225683122	225683142	CTATATTTCCCATCATCCCAG	5	-
chr1	225684284	225684304	CTTCACATAATATCTTAACTG	6	-
chr1	225684718	225684739	ACTTCTACATAACACAAACCAG	4	-
chr1	225685123	225685140	CATTTTCCACAATACATT	3	-
chr1	225718305	225718324	ACAAAACTCACAACTACCTG	3	-
chr1	226170552	226170572	TACATCCATTTATCATACCTG	3	-
chr1	226170839	226170858	CTTTAAACAACATATACTTG	3	-
chr1	226171070	226171090	CTATTTCTTAAATTCTACCAG	11	-
chr1	226171132	226171150	TTATTTCTATCAGGTGCTG	4	-
chr1	226171995	226172013	ACTTTACAATTTTATTATG	5	-
chr1	226172568	226172586	TTCTCACTTTCCTAATCAG	4	-
chr1	226178981	226178998	CTACTAAATCTCAAACAG	10	-
chr1	226186899	226186922	ATTTTATCCACCGGCACTGCCAAG	4	-
chr1	226332621	226332642	CACTAATATATATTTCTTCCAG	4	-
chr1	226333198	226333218	TACATCTTTTTTTCCTTACTG	3	-
chr1	226352533	226352552	CCATCTCTTTTCAACATATG	6	-
chr1	226438597	226438615	ATTATCAAAAATTCTCATG	3	-
chr1	226453926	226453949	TTACATTATACTCCTCCTCTCCAG	3	-
chr1	226549671	226549691	ACACCTCTCTACTATATAACG	17	-
chr1	226564854	226564871	CACTCCAAAAATTTCACG	13	-
chr1	226566875	226566893	AACCAACTCCTACTACAAG	20	-
chr1	227441836	227441856	CTAAACCATTTACTTCTAAAG	10	-
chr1	227505085	227505106	TAATTTACCCTCAAAATATATG	3	-
chr1	229457146	229457163	TTAATATCAAACCCTATG	6	-
chr1	229457926	229457946	TCTTCCACTATCCTTTTTCAG	7	-
chr1	229458135	229458158	CACATATTTATACCATTTCATATG	3	-
chr1	229458554	229458576	ATTTTAACTTAATTAAAACAATG	7	-
chr1	229458853	229458871	CCTTCATCTTACATCCAAG	5	-
chr1	229458948	229458969	CCAATTTTTTCCTCTTTTTAAG	6	-
chr1	229459001	229459022	TACTTACTACTTAAAACTCCAG	38	-
chr1	229459023	229459043	AAAACAAACTTATATTTAATG	8	-
chr1	229459849	229459868	ATCTTATCTACACTTTAATG	3	-
chr1	229460060	229460080	ACATTTCAAACTTACAATCTG	14	-
chr1	229652476	229652494	CAAACAACACAATTACAAG	4	-
chr1	229653494	229653512	TATTCTACCTACTTTTAAG	5	-
chr1	229653829	229653848	TACATAAACCATATATCAAG	8	-
chr1	229730031	229730051	AACATTAATTTTTTAACTTTG	4	-
chr1	229738384	229738401	CTACAACTACCTTATCCG	20	-
chr1	231042367	231042386	ATATAACTCCTTCCTTACAG	3	-
chr1	231468675	231468693	TTTAATATACTACCTATAG	6	-
chr1	231469231	231469250	AAATCAAAATTCCTCATAAG	6	-
chr1	231470325	231470345	TTTCAACATATTTCTAAATTG	11	-
chr1	231470439	231470460	CAAATATTTCCAATATAATTTG	4	-
chr1	231470461	231470480	CTTTCATAAAAACAATTCAG	9	-
chr1	231470715	231470737	TCATAATATCTATAAATACATAG	4	-
chr1	231471037	231471054	TCACACTATATACTATAG	6	-
chr1	231471859	231471879	ATCTCACCTTCATCATCCATG	3	-
chr1	231472118	231472140	CCACTTTACTCTATATTCATAAG	8	-
chr1	231499670	231499689	TTTTTATTCAACACATTAAC	3	-
chr1	231509740	231509759	TATATATTATCTTAATAAAG	4	-
chr1	232615436	232615458	ACTCTCTCTATACCACATACAAA	3	-
chr1	232649782	232649800	CCAACTCATCCTCTTTCAG	5	-
chr1	233393838	233393857	AATCCATTAATACTTCCAAG	6	-
chr1	234741847	234741864	ACTATCACCTATACCCTG	9	-
chr1	234743415	234743432	CTCACCTCATTCCAACCG	5	-
chr1	235272814	235272832	ACTTTATTAAATCAACATG	9	-
chr1	235273112	235273132	CACACTTACTAAAAAACTTTG	20	-
chr1	235274556	235274579	CATCTTTAAATCCACCTTAACCTG	6	-
chr1	235274786	235274806	TTTAAATCAGTAGGCTTAATG	3	-
chr1	235330970	235330990	TTTCTTTTCCCTTAAATACAG	3	-
chr1	235331724	235331746	CACTATTTTATATTTAAAAATTG	7	-
chr1	235357474	235357495	AAAAATACTCTCCAAAAAACTG	7	-
chr1	235383241	235383261	AATCTATACCTACACATTCTG	18	-
chr1	235386557	235386574	TACACCTATTAACAAACG	12	-
chr1	235612040	235612059	ACAATCTCCATTTTCCACAG	3	-
chr1	235612462	235612481	ACCAACCAAATCATTTCTAG	4	-
chr1	235824569	235824589	AATTTCATCATTTATCTAAAG	3	-
chr1	235972838	235972859	CTTCAAATCCCTTCTACTTCAG	4	-
chr1	236717960	236717979	ATACAAAATCTTCCTTTTTG	8	-
chr1	236719481	236719499	TCTCACATCTCTTAAAAAG	4	-
chr1	236737615	236737633	ATTACAAAACCATTTTTTG	3	-
chr1	236740224	236740244	ACATCTTTACTCATTAACCTG	3	-
chr1	236746313	236746333	CTCCTAAATCTTTTCCTAAAG	5	-
chr1	236749583	236749603	CTATATATTTATCAAAATCAG	6	-
chr1	236755838	236755856	AATTTCTTCCACTCATTAG	4	-
chr1	236757341	236757362	TATACTTACAAAAATATCACTG	8	-
chr1	236758924	236758944	ATCTTATTACAATACTTCATG	10	-
chr1	236762813	236762833	CTAAAAATTAATAATTCAAAG	3	-
chr1	241793306	241793326	TTCCATTTAACATTCCAACTG	9	-
chr1	241793442	241793462	TATCTATTTCACCATCTACAG	19	-
chr1	241793492	241793512	TCTCATTTCACTACTTACCAG	14	-
chr1	241793846	241793868	CATAAATATTTTCTATTAACATG	18	-
chr1	241793994	241794013	AACTACCATTATTCCTACTG	12	-
chr1	241794198	241794218	CAACAAATAATTTACTATCAC	4	-
chr1	241794777	241794800	TCATATTTAAACTTTATCCTAAAG	8	-
chr1	241795039	241795059	AACTAAACAAACATATTTTAG	14	-
chr1	241795186	241795207	ATCTTTCTACTAACATTCACTG	30	-
chr1	241796330	241796353	ATTTATTCTTATTTAATACTTCAG	7	-
chr1	241797974	241797993	CAACTAAAAACTTCCTTCAG	12	-
chr1	241798402	241798420	ATTACTTACTCTCAAATAG	8	-
chr1	243336100	243336123	ATTATAATAGGCCTGTTATCAACG	4	-
chr1	243663315	243663335	ATTTAAACACATAACTTCAAG	3	-
chr1	243663755	243663776	TAAATTTTCTAATTTCACTAAG	4	-
chr1	243664289	243664308	ACCTCTATAATTCTTTAAAG	7	-
chr1	243665668	243665688	CTTTCTACACTAATTACATAG	15	-
chr1	243666420	243666441	TCATTCTTACTTACACACATAG	11	-
chr1	243667468	243667487	CTCCAACTTATATAAAATAG	7	-
chr1	243667611	243667634	CCTTATTTAATTTTTTACTTTCAG	7	-
chr1	243667650	243667673	TTTCACCAAAATTTCTACACCAAG	5	-
chr1	243668140	243668159	TACATTTTTTAACTTTCTAG	3	-
chr1	243668505	243668524	TCATCTTCAATTTATTACTG	12	-
chr1	243675632	243675650	ATTACAATAACACCACCTG	8	-
chr1	243675704	243675724	TACCTCCTTTTAAACCTCAAG	5	-
chr1	243809199	243809219	CTCTACAACCCATCATAAAAG	5	-
chr1	243828134	243828153	CCAAACACATTTATAATCAG	19	-
chr1	244340124	244340144	AATGTGTCATTATATTTGTCA	4	-
chr1	245015082	245015104	TTCCCTCATATACTCACATACAG	4	-
chr1	245017655	245017674	CTTTTTAAACATTCCACAAG	16	-
chr1	245020976	245020993	AGCTGGAAAAACTACCTG	3	-
chr1	245023746	245023767	ATCTACATTTTAAAATATCAAG	4	-
chr1	247150536	247150559	TTTTCATACCTTACTCAACATAAG	6	-
chr1	247150789	247150808	TCATACCTTACTCAACATAG	4	-
chr2	277888	277905	CACCTTCAATACTTCATG	3	+
chr2	6006909	6006928	TCTCGATGTTGGCTCATCTC	17	+
chr2	9580653	9580670	ACATTCCAATATACTATG	4	+
chr2	10045080	10045101	CTATCTTCATCCCAACATACTG	16	+
chr2	10074229	10074252	ACACATATTTACATATATATCAAG	3	+
chr2	10193035	10193054	CTCAAATCACCAATTTCTAG	11	+
chr2	10193275	10193294	CAATCATTCCTGTCACCAAA	3	+
chr2	10194072	10194091	CATTTACCTTTATTTAAATG	5	+
chr2	10269870	10269889	TTTACTTAAATATAAACCTG	4	+
chr2	11925882	11925900	CATCTCCCCTTCCAACCAG	4	+
chr2	17962067	17962089	CTTTTACCTAAAAATACTCCATG	7	+
chr2	17962958	17962979	CATAATTCATCCCATTTCAAAG	6	+
chr2	17963224	17963242	TATAACTTAACTATTTTAG	3	+
chr2	17963428	17963446	TCCTTACTATTCCTTAATT	3	+
chr2	22898830	22898847	TTCATTTTATACCACCAG	6	+
chr2	24222932	24222955	CACTTTCTCCAAAAGACTACCCAG	5	+
chr2	24223046	24223065	TATTCACAATATTCATTCAG	9	+
chr2	24226350	24226368	ACATAAAATCTATCTTCTG	5	+
chr2	24930211	24930228	TAAATACTCTCAAACCAG	10	+
chr2	25049713	25049733	ATCAAAATATTTTCTAACACG	3	+
chr2	25051234	25051253	ACATTCACAAAAACTCTCTC	3	+
chr2	26614325	26614348	CCAATTACTATAACATTTCCAAAG	9	+
chr2	26614695	26614714	ATCCTTTAATATTATCCATG	3	+
chr2	26614827	26614846	AATACCTTCCAAATAAAAAG	4	+
chr2	26616241	26616262	TAATCTATCTACTTTTTTTAAA	3	+
chr2	27845661	27845682	CTATTACCACTTTAACTCTTTG	3	+
chr2	27887342	27887362	CACTTTTCTCAACAAAACTCG	4	+
chr2	29022275	29022292	TCACACCTTTAACTTAAG	4	+
chr2	29023951	29023970	CACACATTTTATTCACATAG	4	+
chr2	29164420	29164441	CTTATTCTTCTAATTACACAAG	13	+
chr2	29169740	29169758	CACATTTCCAAATTCACAG	5	+
chr2	30785033	30785051	CCTATATCTTCATTCATAG	4	+
chr2	30863646	30863667	CTACAATTTTTTTTAATCTCTG	3	+
chr2	30864041	30864062	CCCTTCATTATTCATAACATTG	3	+
chr2	30866754	30866770	TAAACACTACTCTAACG	4	+
chr2	32380134	32380155	TTTCTTCTTCATAAATCTACAG	6	+
chr2	32381898	32381918	TTAATACTATCTTAAACACTG	3	+
chr2	32445864	32445882	TAATCATTTACTCTAAATG	3	+
chr2	32445982	32446001	TTTAAATAGGCTTCCTTTAG	4	+
chr2	32447071	32447090	CATATATAATTTTACCAAAG	5	+
chr2	32447618	32447638	TCCTAAATACCTTTTTCTTAG	3	+
chr2	32448016	32448039	CCTACTTCCTCAACACCAATTCAG	4	+
chr2	32448788	32448808	CCTCTACTTAAATATATTTAG	12	+
chr2	32523338	32523359	TTCACTAACAATTTTCTTACTG	3	+
chr2	32531377	32531399	TATACTTTTCAAAACCATTTTTG	3	+
chr2	32531473	32531495	CATTCATTAAAATCTTTACTATG	3	+
chr2	32532486	32532506	AATTTTAAAAATCACTTATAT	5	+
chr2	32532608	32532631	TTTCTATAAATACAAATTACAATG	6	+
chr2	32602686	32602706	ATATCTCTGCTGTGGATAAAG	3	+
chr2	32640034	32640055	CAACACAACATTCCTTTTCCAT	5	+
chr2	32646732	32646752	ATCTCAAACTTATTTCCATTG	3	+
chr2	32667411	32667430	AACCTACTTTCAAAAACACG	4	+
chr2	32692750	32692772	CACTCATTCACTAATTCTTCATG	4	+
chr2	32701281	32701299	CAACTTAACCTACTAAAAG	4	+
chr2	37324889	37324907	ACCTAATTCACTTTTCAAG	4	+
chr2	37756461	37756482	ATTCCAACCTCACTACCAAATG	4	+
chr2	42544597	42544617	ACAACTTTATTTACCTCTATG	3	+
chr2	42558073	42558096	TATATTAAAACCTTCAATACTCAG	16	+
chr2	43923790	43923809	CCATCTACTTTTTTCTCATG	3	+
chr2	44428568	44428585	AACACATCACTACTAACG	11	+
chr2	44428765	44428784	CATATCTACTTTATCAACTG	8	+
chr2	44459307	44459326	CAATACACAACATCTCTCTG	3	+
chr2	44460142	44460161	CATCCTTCAACTCTCACTAG	3	+
chr2	46809269	46809289	ACAACTTATATACACACCTAG	4	+
chr2	46987083	46987102	CTTACTATATCACTAAATAG	5	+
chr2	47657034	47657053	TATAAATCAACTACCTAATG	3	+
chr2	47703522	47703539	TAAATCAACATATATTCG	7	+
chr2	47708044	47708065	TTCTCTATTATTACATAAACAG	3	+
chr2	48026459	48026478	AACTGGGGCTGGTATTCATG	3	+
chr2	48026765	48026783	ATTCTTCTGGCCATACTCG	4	+
chr2	48027448	48027470	CAATGGCTTTGTGCCCCACTCTG	4	+
chr2	48027482	48027490	CTATTAATG	4	+
chr2	48027530	48027550	ACAAAATCTCCGAAGTTGTAG	4	+
chr2	48032797	48032816	CATACTCATGCATGCAACAG	5	+
chr2	48033642	48033662	TTCCTCTATAAATTCATTAAG	8	+
chr2	48033792	48033810	TAACTAACTAACTATAATG	7	+
chr2	48573548	48573571	CACTAATCTTCTAACAAACTTCAG	10	+
chr2	48600463	48600481	CTTTTAAATACTTCTATAG	8	+
chr2	48602997	48603020	TATTTTTCATATACTTCTCTCCTG	3	+
chr2	48603230	48603250	AACACTCCCAATTCCTATTAG	8	+
chr2	48603612	48603633	ATACCAAATTAAATCTTAATAG	3	+
chr2	48605338	48605356	CAATATATTACTAAATCAG	5	+
chr2	48823470	48823488	CAACATTTTTATTCTTCAG	3	+
chr2	54871602	54871625	AACTTTTCACCCAGAGCTGTGCAG	7	+
chr2	54887788	54887808	CACACAATCTCATACATTTTG	4	+
chr2	54895772	54895790	AACCAACACATTACTCTCT	6	+
chr2	54896220	54896238	CTCCACATTAACTCTACAG	9	+
chr2	54896259	54896277	CATCACTTACTAACACACG	14	+
chr2	54896453	54896476	TATAATAAACCCTTTAAATCATTG	3	+
chr2	54896637	54896655	ACAAATTTTCATCTTACTG	3	+
chr2	59565752	59565768	TTACTCTTCTCAATATG	3	+
chr2	61025469	61025488	TATTAAAATCCATAACCATG	3	+
chr2	61149808	61149828	AATATAAAAAACTTTTTTCAG	4	+
chr2	63086306	63086329	CTTATCAACAAACTTAACTTTTTG	6	+
chr2	63151198	63151213	TCCTGTGGATCGCCCC	38	+
chr2	63272652	63272671	AATCTCTCCCAACATTTTAG	4	+
chr2	64111202	64111224	AAAATCTACACTTTCAATCAAAG	3	+
chr2	64112931	64112951	TATATTCTTAATCATCTAATG	4	+
chr2	64778787	64778806	TACCTTCAAACCATTTTATG	5	+
chr2	64778925	64778943	TTTTACTTTCTACCACCAG	5	+
chr2	64779684	64779702	ACTTACTTACTTCTAAATG	8	+
chr2	67638875	67638896	CTAACCTATATTATTTTTCCAG	3	+
chr2	68403698	68403720	ATCCTTTTACTCATACCTTTTTG	4	+
chr2	70098934	70098953	CTATCAAATACTTACACTTG	7	+
chr2	70123586	70123609	ATCCACATCTCCTTCCCCTTCTCG	3	+
chr2	70138783	70138802	CATTTACCTCTTAATATACT	5	+
chr2	70315553	70315571	ACAACACACCATTTCTCCG	14	+
chr2	70315702	70315722	CATCTACTCAAACCACCCATG	52	+
chr2	70316054	70316075	TTCTACACAACTTTATCATCCG	5	+
chr2	70504714	70504734	CCATCTCCAAAATTTCTTAAG	6	+
chr2	70507244	70507264	TATTACATCAAACCTACTCTG	9	+
chr2	71360192	71360214	AACCAATTTTACAATACTTTCAG	5	+
chr2	71368482	71368499	TACATCAAACTCAACCAG	5	+
chr2	71576639	71576659	ATTACCTAATTTACCTTCTCA	4	+
chr2	71577016	71577039	TCAACCAATCCATTAACCAAACAG	11	+
chr2	71577302	71577320	ACTTCCAACTCCTTCTATG	4	+
chr2	71623204	71623222	ACTTTTAACTAAATCCAAG	3	+
chr2	73476231	73476252	CCACCCAGTACTTTGCTGACAG	8	+
chr2	73676505	73676526	TCCTCTAATTCTCACTCACATA	6	+
chr2	73676934	73676953	TCTACTTTCTACTCACAAAG	5	+
chr2	73678524	73678540	CCCATTACTTTCTACCG	3	+
chr2	73678947	73678964	CCTAATATTTCTTACCAG	8	+
chr2	73679057	73679080	AACCTCTACTTCCTACTCACACAG	5	+
chr2	73679612	73679631	TTCCTACTCACATTCACATA	11	+
chr2	73679814	73679834	CCCAATATTTTATTTCAACAG	6	+
chr2	73680526	73680548	ATATTTCATTTATACAATCTAAG	8	+
chr2	73680979	73681002	TTCTTCTAAACTTCTTTCCATATG	4	+
chr2	73717605	73717623	ATAACCATACCCTTATTAG	3	+
chr2	74348347	74348365	AATTACTCATCAATTCAAG	3	+
chr2	74425794	74425815	CTTTGGCTGCCCGGCTGCTGCA	3	+
chr2	74438940	74438957	TTCACGATCCTGTAACTG	6	+
chr2	74441440	74441463	CAATATTTTTAATTTATTCTACTG	13	+
chr2	74442071	74442092	ATTCTTTTCTACATTATACATG	70	+
chr2	74442116	74442136	CTATATACTTTAACTTCATTG	110	+
chr2	74442464	74442485	TTTTTTTCTCATTTAATCAATG	6	+
chr2	74444544	74444564	TTTTCAATCATTCCTTTAAAG	12	+
chr2	74444775	74444796	TTTCAAATTTCACTTTAACAAG	3	+
chr2	75884502	75884522	TCCAGGAAGGAGATTGTCTAG	16	+
chr2	75884766	75884785	ATAAACACACTTCAATCTTG	10	+
chr2	75886392	75886412	CATACAAAATCTCTACTCCTG	4	+
chr2	75887679	75887698	TCATTTCCAAACTATTTTTG	3	+
chr2	75887854	75887872	CTTTTCCATTAATACTTAG	15	+
chr2	75887994	75888013	AATATTCTAATTTCCCAAAG	10	+
chr2	75888105	75888126	TTCACCTTACACTTTTTTCAAG	7	+
chr2	75888749	75888769	ATATATCTTTCACTTTTTCAG	15	+
chr2	75888817	75888836	ACATTTCATTTCTCTTAATG	13	+
chr2	75889285	75889306	TTAAAACAACCTTACTTTCCAG	14	+
chr2	75889367	75889387	ACTTTTATTTCTACATTCATG	15	+
chr2	75889561	75889582	TAAAAATTTCACATTCTTTATG	6	+
chr2	75892969	75892991	AAAAATACAAATCTTTCTAAAAG	3	+
chr2	75896369	75896390	TTAACAACTTTTTATTTCCTAG	7	+
chr2	75896801	75896821	TATACTCTTTCTTAAATACAG	3	+
chr2	75897169	75897190	TACCACACATTTAATTATTTTG	5	+
chr2	75900587	75900609	AATAAAAACATCATCTTCTACTG	3	+
chr2	75901846	75901865	TCACATACTATATACTAACT	5	+
chr2	85866470	85866487	CCACTCTTCAACATCCTG	3	+
chr2	86367382	86367401	TATATAAACACTATACCAAG	3	+
chr2	86716472	86716491	AACAACAAATCTTCACTTAG	5	+
chr2	87001490	87001513	ACCCATCACTTTAAATCCTTAAAG	4	+
chr2	87001921	87001942	CACTTCACATTTTAAACTACAG	77	+
chr2	87002611	87002631	ACTCTTCATACAGTCGGCTTG	4	+
chr2	87003239	87003261	CTAAACCAATAAAACCTTATTAG	13	+
chr2	87004382	87004404	ACCTACATACACTCTTACTTTAG	21	+
chr2	87004653	87004673	TTTTCTAAACTTACACTAAAG	16	+
chr2	87004675	87004692	ATTCATCAAATCATCTTG	7	+
chr2	95887536	95887556	CAAAAATCAACTTTTATCAAA	3	+
chr2	96939517	96939537	TCAACTTACTTCAACAAAAAA	6	+
chr2	99977789	99977812	ATTTTAACAAACTTCCTAAAAAAG	3	+
chr2	99980812	99980832	AAACTTTTAACTAAATCCCAG	3	+
chr2	102493531	102493549	TCTATCCTCTTATCAACCG	6	+
chr2	102503680	102503700	ACATTTATCTACCAACACATG	3	+
chr2	102744800	102744818	TTTTCTCAATACCTCTATG	4	+
chr2	103433505	103433526	CATCAATCAAATACATTTCAAG	5	+
chr2	105959459	105959479	AAATTATCAAATTCCTCTTCG	4	+
chr2	105962043	105962062	AATATCTTTTTAAACCAATG	3	+
chr2	105963384	105963402	ATACTTCATACTTTTTTCG	31	+
chr2	105963773	105963794	ACAAATTTTATTTTATATTCAG	3	+
chr2	105963864	105963884	TCAGTGGGAACTTATTTTTAG	3	+
chr2	105964081	105964103	TTAACATAATCCCACCTTCTTAG	6	+
chr2	105964318	105964340	TTGCTCTAGATTCTATATTCCAG	4	+
chr2	105964939	105964961	ACCTTTTAAATACTTACATTAAG	3	+
chr2	109021973	109021992	ACAAATTAACCCCTTACTTG	12	+
chr2	109124146	109124166	TATATTACCACAATTCTTTTG	3	+
chr2	109379932	109379950	ATATTTCACAAAACCTCCG	5	+
chr2	109381530	109381549	CTACTTCTATTCCAACACCT	5	+
chr2	110374694	110374717	TACACTTTTTATTTTAATACATTG	4	+
chr2	110374763	110374781	CTAAACTTAATTTTCCAAG	4	+
chr2	113095880	113095902	CATTTAAAATTCCTTCTATCCTG	3	+
chr2	113287530	113287548	ATTAACTAATACTTTATAG	4	+
chr2	113289219	113289238	ACAAACACATTATTATCTTG	3	+
chr2	113326417	113326437	CCAACTTCATCCCTTTCTCTG	5	+
chr2	113330155	113330176	CTTTCCACTTCTCACTTATCAA	4	+
chr2	113331348	113331367	CTACCTCAACCTCAACACCG	5	+
chr2	113332738	113332758	CTACACCCTTCATCTTCTCAG	4	+
chr2	113333045	113333064	TACATCTTTTCTCCTTCATG	5	+
chr2	113411914	113411935	CTCTTAACACTCATTCTTTATG	4	+
chr2	113416983	113417001	CTATACTTCCTATACCATG	3	+
chr2	114697562	114697581	TATTAAACACATTCCAATCG	9	+
chr2	114709069	114709089	ACTTTACACAACCTATCTCAG	5	+
chr2	118589689	118589707	TTTAATAATTCTCTCCACG	4	+
chr2	118867387	118867405	TACACAATCTTAACTATCG	4	+
chr2	122524649	122524670	TTTTTCTTTTAACCTCTTTAAG	3	+
chr2	122525118	122525139	AATTACTTTTTTCCAATTTTAG	4	+
chr2	124304234	124304252	TTACACATTTTATTTACTG	15	+
chr2	127566290	127566306	ACACTTTCTAATCTTCG	4	+
chr2	128952907	128952925	CAAAATACATTAACTTAAG	3	+
chr2	131904750	131904770	TTTAACTTTTTCAAACCACAG	11	+
chr2	131904899	131904918	CTCAGGATGATGGGGCACAG	4	+
chr2	131906937	131906960	TACTTTTAAATAATCCATACCTTG	7	+
chr2	131907213	131907236	TAATATTTCTTTTTCCTTCCCTAG	3	+
chr2	134002370	134002389	CAAACAAAACTCAATTCCTG	10	+
chr2	135713398	135713415	ATTACTGACTGTGCATTG	3	+
chr2	135891537	135891557	CACACCTCTGGCAGGAATTTG	3	+
chr2	139328210	139328229	CAAACATAACTATTCTTCAG	11	+
chr2	139328565	139328582	ACTTCATACTTCATCCTG	3	+
chr2	139328909	139328926	CTTCTTCTTACTTACTCG	14	+
chr2	139329069	139329087	CCTACCATTATACTAACAG	6	+
chr2	139329226	139329246	CATACATTACTTTCAAAATAG	6	+
chr2	149528711	149528732	ACTTTTCTTCTAATTTCTCTCG	7	+
chr2	149544145	149544164	TATCATCAATATTATTTCTG	7	+
chr2	149545299	149545322	ATAATCCAATATAAACTACCTTTG	3	+
chr2	149880453	149880471	TTTCTCTAACCATTTTCAG	3	+
chr2	152285318	152285336	TTTCATCAATTCTCTCTTG	9	+
chr2	152293806	152293823	CAAATACACTTATCACTG	4	+
chr2	152301925	152301942	TAAACCACATTTTTTCAG	6	+
chr2	152311465	152311486	ACTTCTTTATTTAAACTTATTG	22	+
chr2	152311495	152311515	ATCTATTCTTTCCACACACTG	10	+
chr2	152318928	152318946	AAATTCCTACTTTAACCAG	15	+
chr2	152319661	152319681	AACTCCCCCATACCCTACAAG	6	+
chr2	152319755	152319773	AATAATATTTCATCAACTG	11	+
chr2	152320656	152320676	CATCTCAGGGTTTGCTTTCCA	8	+
chr2	152321016	152321039	AATATTCCTTTACAAGTCTACCTG	4	+
chr2	152321163	152321181	AAAAAACTTTTCAAACACT	6	+
chr2	152321218	152321235	ATCTAAAGGTTGTGATTG	3	+
chr2	152322163	152322184	CATAACTACCAAAACCTCAAAG	7	+
chr2	152322462	152322480	CATCTCCTCAAAAACTAAG	15	+
chr2	152326302	152326323	AAATAAAAACTCTTCCTATCCG	25	+
chr2	152331697	152331714	ATAACATTTCAAACCCTG	11	+
chr2	152331865	152331884	AACTTACATTTTATTTCATG	7	+
chr2	152332744	152332764	CTTTTTAAACCTTCATTTAAA	4	+
chr2	152333386	152333405	ATTACTTTAACACACTTCAG	3	+
chr2	153616599	153616621	TTTACCTCATCTTTTTACTTTTG	3	+
chr2	153616930	153616949	TATTTTCATACTACATACTG	4	+
chr2	157414011	157414034	TTACACACCATCCAATTCCTTCAG	3	+
chr2	157425929	157425949	TCAAAACTCATAATTTAAAAG	4	+
chr2	160043512	160043530	AATCTCTATACTCCCAACG	4	+
chr2	160605315	160605333	ATATTATTCCTTCAGGTTG	4	+
chr2	160615790	160615808	CTTAACCTGGAGGATTTTG	6	+
chr2	160623907	160623929	CAATTAAATATAAATTACTTTTG	3	+
chr2	162087686	162087704	ACTCAACTTTCTTACATAG	4	+
chr2	162091997	162092018	CATCTTAATTCACACTTCAATG	4	+
chr2	162363351	162363366	CGACGATCATTCTCAG	3	+
chr2	165790135	165790152	CAAACACCACTTTAAAAG	3	+
chr2	166536842	166536861	AATCCATTCACATTTTTATG	3	+
chr2	166540037	166540055	ATTTACTTTCTATAACTTG	4	+
chr2	169547577	169547594	TACAACTACCCCTATCAG	5	+
chr2	169626168	169626189	ATTAATTACTCAAAACTACAAG	14	+
chr2	169626468	169626490	TTCCTCACTCCTTTTACTCACTG	3	+
chr2	169627787	169627804	CAATCTGTGGGTTAATAG	3	+
chr2	169631076	169631097	ACAATTTTTTCTTTATCCACAG	3	+
chr2	170494039	170494062	TTATATAAACTTACTTCCATTCTG	11	+
chr2	170494520	170494539	ATCTTAAATCATCACTTTTG	3	+
chr2	170494583	170494606	CACTTCATACTCTATTCTTTATAG	33	+
chr2	170494868	170494890	TTCTCATTAAAACATACCATTTG	3	+
chr2	170495030	170495048	ACTTCTCTAACTCTCATAG	16	+
chr2	170495748	170495765	ACCACAAACCCACATTAG	6	+
chr2	170495864	170495886	TTATAAACTATTTGAGCTTTAAG	3	+
chr2	170496374	170496396	TCAACTATTACTTTCCCATCAAG	12	+
chr2	170607216	170607236	CTTACAAACTAAATTTAAAAG	4	+
chr2	170783377	170783397	CATCACAACATCAAAATACAG	3	+
chr2	172803278	172803295	TATACCCATCAACTCTTT	8	+
chr2	172821969	172821990	AACCTTACTTCATACCTACTCA	16	+
chr2	172848333	172848352	ACTTTAATTTTAAAATCTTG	3	+
chr2	174055792	174055815	TTCCATAACCATACAACACACATG	6	+
chr2	174074531	174074552	TAACTCATTCCTACACAACAAG	3	+
chr2	174087149	174087166	CAAACTTTCATACCACTG	4	+
chr2	174087648	174087668	ACTTTTTTCAAACTAAATTAG	3	+
chr2	174090377	174090395	ACAAACTTATCAAATCCAG	4	+
chr2	174123496	174123517	ACATTCAACACTAACCTACCTG	3	+
chr2	175354937	175354956	TAAACAAACTTCTCATAAAG	3	+
chr2	175355269	175355290	ACTTATTCTATACTATTAACTG	6	+
chr2	175356081	175356097	ACTTCACTCTCCCTTCA	3	+
chr2	176978243	176978262	CTACATTAAATACTCATAAG	8	+
chr2	176980252	176980274	TATCTTCCCGTGTGTGGCAACAG	3	+
chr2	176980279	176980301	CATAACTCTTTAAAAACCTTCAG	4	+
chr2	176980427	176980446	CTTTTACAAAATCCATAAAA	5	+
chr2	176981775	176981793	CATCCTTATATACCTCAAG	5	+
chr2	178088321	178088340	TATATAATAATCACAAATTG	3	+
chr2	179350402	179350418	AATCTTATCCTACTATG	5	+
chr2	179369664	179369683	AATTCATTTTGGGCTGATAG	3	+
chr2	179371134	179371152	AATTTTCTTACATCATATG	3	+
chr2	179371204	179371222	CTTAAACTTAAATTCCAAG	6	+
chr2	179371374	179371396	TTTACACTAATTCCATATACATG	8	+
chr2	179375830	179375850	TAACCATACTACTCTTTCTAC	3	+
chr2	179377144	179377167	AATTCCTTCTTCACTTTTACTCTG	3	+
chr2	179379319	179379340	TATATCCTTCACTTATTAATAG	5	+
chr2	181927608	181927628	CAACATAATTCACATAATTTG	6	+
chr2	182766537	182766558	TTTTCTTCTTTATATTCTCAAG	3	+
chr2	182766622	182766643	ACCCACCTCCACCTTTAACTCG	6	+
chr2	182778639	182778660	CCTATCCCTTAATCATCTTCAG	12	+
chr2	182780336	182780356	TATACCACACACCATATTCTG	3	+
chr2	182787328	182787346	CAAATTTCATACTCTAATG	3	+
chr2	182794834	182794853	TTACCTACAACTACTTAATG	7	+
chr2	183962349	183962365	TCTAAATATAATCAACG	3	+
chr2	184022191	184022212	TCCTACATATTACTACAATTTG	3	+
chr2	184025959	184025978	CTATCTCATACTTCTTTTAG	3	+
chr2	187327555	187327573	CACACCTTATTCAACATTG	18	+
chr2	187377143	187377165	ATAACACTTTACTTTTCAATTAG	5	+
chr2	187618696	187618717	AACATAACAATCATTTAATCTG	3	+
chr2	187626484	187626504	TCAATCAAAATAATTACTCAA	4	+
chr2	187627997	187628016	CTATACTTAAAAATAACTTG	3	+
chr2	187628190	187628209	ATATAACTTTACAAAATAAG	3	+
chr2	190530923	190530945	ACTTACTATATAATCTTAAACAG	14	+
chr2	190531004	190531018	TTTCTGCTCACGTCC	4	+
chr2	190531216	190531234	TCATTTATATATTATCAAG	11	+
chr2	190531877	190531894	ACCGTCATATTCCTTTAG	4	+
chr2	190535194	190535212	CTCCTTTCTAAATTCTCTG	3	+
chr2	190535310	190535332	CTCTTCTGCCCAAACGGGCCATG	5	+
chr2	190535511	190535532	ATACTCTGCTGCTTTACTATTG	4	+
chr2	190571769	190571791	AAATAATATAATCCATTTATCAG	3	+
chr2	191556411	191556429	CTTTACCTACTTCCTACAG	15	+
chr2	191760395	191760417	ATTAACTCTTCAAACAACATCAG	3	+
chr2	192160879	192160900	TCTTTACCCATTTATTCACCAG	4	+
chr2	198338498	198338516	ATCACTTCTACATTCCCAG	5	+
chr2	198416205	198416223	CAATTACATTACACTACAA	4	+
chr2	200834828	200834848	AAATTACTATACAAACTTCTG	4	+
chr2	201434442	201434461	ACAACAATATTAAATCAAAG	5	+
chr2	201436706	201436727	ATAACTTACTCCCAAACCAAAA	8	+
chr2	201437292	201437310	TCACTCACTCTTTTTAACG	6	+
chr2	201437585	201437606	ATAACTTCTTCTCTCTAACCCC	4	+
chr2	201437903	201437925	TAAATAAATCTAAACAAAAACTT	3	+
chr2	201437936	201437958	ACATTATCAATAAACACTATATG	20	+
chr2	201438134	201438152	ATTTAAAACATATTACTAG	3	+
chr2	201438493	201438513	ATACATTCACCTAACATACAA	9	+
chr2	201448405	201448427	TCATCATATAACTTACCTTCCTG	6	+
chr2	201756926	201756948	ACCTCATTCTCTCCTACCATCCG	5	+
chr2	201757032	201757051	TATCTACTCTCCTCATACAG	5	+
chr2	202001504	202001522	CATTTATACTCCATTCTTG	3	+
chr2	202131435	202131454	ATTACCTACCTAAACACTAG	3	+
chr2	203420049	203420066	ACTCTATCCATCATACTG	5	+
chr2	203420509	203420528	TTACCCACTCATAAAACTTG	3	+
chr2	203421085	203421108	AACTAATTCCAATAACAACAACAG	3	+
chr2	203425730	203425751	ACTCATAAAATTACCCTTACTG	5	+
chr2	203426549	203426572	TTACTATACCTACCATTTATTCAG	8	+
chr2	203427634	203427653	CTATTTCTCTTAAACCTCAG	3	+
chr2	203427673	203427695	TAATTAATATTCCCATTTTACAG	3	+
chr2	203428521	203428541	AATCCATCTTCAAAACTTCTG	4	+
chr2	203431892	203431911	TAAAATACACTAACTCTTAG	7	+
chr2	203633420	203633438	TTACACTCCATAATTATTG	3	+
chr2	204244982	204245004	ACTACCAATAAAAACACTTCAAG	4	+
chr2	204293001	204293024	ACTATCATTTCCTTCACTATCTAG	4	+
chr2	204294998	204295017	TACTATTAATATTATAACAG	3	+
chr2	204295355	204295374	CTACTTCCTATCTCCCTCAG	4	+
chr2	205016038	205016055	TTCCTAACCTTTATTAAG	3	+
chr2	207170151	207170171	TTAAATCTCCTTCCAAATTAG	5	+
chr2	207170634	207170653	TTACCAACCAATCCCAAATG	5	+
chr2	207171353	207171370	TCTAGCCGTTCTTCTCTG	3	+
chr2	207172008	207172031	ATTATAATATCATTTTTCATTCAG	19	+
chr2	207172774	207172792	ACCTCAAATAACTATTTTG	4	+
chr2	207173247	207173266	TTTCAAATATCCCTCTTCAG	6	+
chr2	207173273	207173293	ATAAAACAACCACACATTTTG	4	+
chr2	207173490	207173509	CTTCTCATATTCCTGTTCAG	5	+
chr2	207174050	207174069	ACTTTCAAAATAATAAACCG	15	+
chr2	207174081	207174099	ATATTATTCTGGGAGAGCC	3	+
chr2	207175694	207175712	CTAACATTTTTAAATCATG	4	+
chr2	207175719	207175739	TCAAAATCTCTCCAAAATCAG	23	+
chr2	207175833	207175855	TTTATAAACCAATTATTCTCCAG	11	+
chr2	207176435	207176454	CTATAAATATTATTTTTCAG	14	+
chr2	207176542	207176560	AACTTCATCTTAATTTATG	3	+
chr2	207178794	207178812	CATTAAATTCTTTTAATAG	4	+
chr2	207651493	207651513	TTATCTTCACACTATTTCTTC	8	+
chr2	208435009	208435031	CCAACTCCAATTTACCAAACTAG	3	+
chr2	208464852	208464872	TTCATTCTTTTTCAAACTCAA	4	+
chr2	209190188	209190211	CAAAACCCTTCATTCCATTCCCTG	3	+
chr2	209195377	209195399	CATACAATTCTTACATATTCCTG	4	+
chr2	209221600	209221622	CACATTAACCTTCACATAATAAG	8	+
chr2	210595255	210595278	TTACAATTTTCTATTTAAAAAATG	3	+
chr2	211473085	211473104	CTACCCATTGGCATTCATTG	3	+
chr2	216211803	216211825	AAACTTCTTACACATTTCTCATG	3	+
chr2	216986861	216986879	CCTTCCTTTCCACTAAAAG	8	+
chr2	216990683	216990702	CATTCCATTCACTGGCCCTG	4	+
chr2	217001915	217001936	CGTGGCTTTTCCTCATATCAAG	4	+
chr2	217012911	217012931	ATTCCTCTCTCTAAAATAAAG	7	+
chr2	217057422	217057440	AAACAATTAAATCATTTCT	4	+
chr2	217070082	217070104	AATACACACATATATATTACAAG	10	+
chr2	219267380	219267401	TTCAAGTAATTCAGGATAGGTT	49	+
chr2	223773506	223773526	TCTTCAAAACCATCTACCATG	3	+
chr2	223791884	223791904	CTGGGGCTGGAACAATTTCCG	3	+
chr2	224828474	224828493	ACTTCTTAATTACTCAAATG	9	+
chr2	225122013	225122031	TTTCTACAGTCTGACGATA	126	+
chr2	228401665	228401687	CATCTTCTACAAACCCATTTCAG	3	+
chr2	228424959	228424979	ACTTTTCTACTAAAAATATTG	5	+
chr2	228425335	228425354	CCTTTCCTTATCTACATTAG	4	+
chr2	231682495	231682513	ACACAACTTCACAATTATG	24	+
chr2	231683415	231683437	CTTAATCTCCAATAAACATCTAT	5	+
chr2	231684266	231684284	TAACTATTACCTAATACTG	8	+
chr2	231931632	231931650	ATCACTACACCAAACAATG	7	+
chr2	232673406	232673424	TCTAATACATTTCAACATG	4	+
chr2	235949719	235949738	CTACATCCCCTCCTCCTATG	3	+
chr2	235950790	235950809	CATCCTCTACCCTTCCACCG	3	+
chr2	238007327	238007350	AATTCTTCAATTATTTCATCTAAG	4	+
chr2	238673482	238673500	ATTTTAACTTCACTTCATG	25	+
chr2	239357230	239357248	TACTGAGTACTTTCTGCAG	4	+
chr2	239358449	239358470	TTTTCTTTTTCCTTTTTCAATG	4	+
chr2	241395432	241395451	TCTGGCTCCGTGTCTTCACT	88	+
chr2	242099861	242099879	CAACTTACATCAACTACAG	5	+
chr2	242182872	242182891	GTGCTTTTAGCTCAGTTGGA	5	+
chr2	242276804	242276822	ACAATTATCTCCTATATTG	7	+
chr2	242291820	242291840	CTTACCACATCACACCACTTG	3	+
chr2	242293272	242293294	TTTTACTACCCAAATCTAAATAG	10	+
chr2	3590403	3590423	ATATTCCCAATACAAATTCAG	3	-
chr2	5584446	5584464	ATGCCCCGCGCTCACTGGA	38	-
chr2	6035195	6035213	CTCATTTCAAATTCACCAG	30	-
chr2	8869668	8869687	TACTTTCCATTAATTATTAG	4	-
chr2	8869825	8869843	ACTTTATCTACTTCATCTG	10	-
chr2	8873641	8873660	CCCTACACACTCAACTTCAG	14	-
chr2	8926362	8926385	CTTTTTGGCAACCAGGCTTTTTCG	4	-
chr2	8993913	8993931	ATTATAACTCTTCTTTAAG	3	-
chr2	10580973	10580993	CAACTCATGCAGCAATTCCAG	3	-
chr2	10584308	10584328	TAAACAAGTATCTCAAATTAA	3	-
chr2	10923948	10923967	TATCCACATCATAAATTCAG	3	-
chr2	17897365	17897384	ACATTTTACCTATAAACCTG	3	-
chr2	17913060	17913078	TAACTCTATACTTATACAG	6	-
chr2	19491954	19491975	TTGGCTGCTGCCACTGCTGAGT	5	-
chr2	20146258	20146280	ATTCAAAAATATTCCCTTAATTG	7	-
chr2	20450721	20450739	AACCTAACATTATTTACAG	15	-
chr2	20450787	20450806	ATAATTCACAAACTATCATG	9	-
chr2	20451454	20451472	ACCTCACATTACTACTTTG	5	-
chr2	20455075	20455086	CTCATCCTTATG	20	-
chr2	20482855	20482873	CAATCTAATTCATTTTATG	6	-
chr2	20483749	20483767	ATTTTTAATTAAACTCTAG	3	-
chr2	20490507	20490525	TCCTCTTACTCCCAATCAG	3	-
chr2	20497379	20497398	CCAAATCCATACATTATTAG	8	-
chr2	20508242	20508260	CCTCTTCCTAATCCTACAG	5	-
chr2	20508272	20508291	CCCCAATACTAATCCCTCAG	14	-
chr2	20885650	20885671	ATACATTAACTCTCCATTTCTG	3	-
chr2	20885806	20885824	CACTAAAACTCCATTAAAG	5	-
chr2	20886451	20886471	TTTAACCATACATTTTCCAAG	6	-
chr2	20886523	20886542	TCTTACAAACCAACTCTCCG	5	-
chr2	23973216	23973236	CATTTACATTTACATCTAACG	3	-
chr2	24087713	24087733	TATTCCCACTTTTATATCCAG	3	-
chr2	24253340	24253357	CATATTAACCTCAAACCA	3	-
chr2	24261010	24261029	ACTACCTACTCTACTTTCAG	8	-
chr2	24261159	24261178	ACCAACTATTACTAATTTTG	3	-
chr2	25957555	25957573	CTTCCTAAACACTATATTA	3	-
chr2	25961205	25961226	TTCAATACCTACAAACCTATTG	9	-
chr2	25962107	25962127	TTTACCTTTCATCCCAATCTG	4	-
chr2	25964613	25964632	TTTAACATTATTTTTCCAAG	5	-
chr2	27551727	27551745	CCTACTTCACTGCTCCTCG	3	-
chr2	27552065	27552084	AACCCATAAACTCTATCAAG	6	-
chr2	36780075	36780093	TAAATCTACTAATAAACTG	5	-
chr2	37074748	37074768	TACCTTTTCATTTCATCTTTG	4	-
chr2	37076354	37076374	TTTCAAATTTCTCCCCAATAG	3	-
chr2	37076573	37076591	CATCATCTTCACCTTCTAG	4	-
chr2	37442045	37442061	CCAAATACCAGTGGATG	6	-
chr2	37455671	37455689	AAATCAACTTATTCAAAAG	4	-
chr2	37478261	37478282	TTATATCAACACACACAAAATG	3	-
chr2	37479050	37479069	CTTATTTCTTCATTTCTCAG	7	-
chr2	37479157	37479176	TACTTCTTTTTACATTTCAG	4	-
chr2	37479319	37479342	TATCCTTTTTTCTCCTTCCCCTAG	3	-
chr2	37501777	37501797	ATTTCACAAACATTTCACAAG	5	-
chr2	37516632	37516649	ATTAAATTACCATAAACG	3	-
chr2	37520365	37520382	CAAAATTCTTCTCTTTCG	6	-
chr2	37544089	37544109	ATTAATCCAAAACACTTACTG	3	-
chr2	38523186	38523203	TAACAAACTCTATCAAAG	4	-
chr2	38523256	38523274	CACATTTCTCATACCACAG	8	-
chr2	38524020	38524040	AAATATTCATCTCTTAAACAG	3	-
chr2	38524060	38524080	CAATATAATTTTCAATAATTG	4	-
chr2	38527449	38527469	CTTACATCAAAATCTATCAAG	5	-
chr2	38971567	38971585	TTAATTAGGACTCCCCAAG	6	-
chr2	39210112	39210134	TTACTATTCTCTAACAACTCAAG	3	-
chr2	39211504	39211524	CATCATTACTATCATAATATG	3	-
chr2	39224101	39224124	ATTATCTTTTCAACAAATCCCTAG	3	-
chr2	39241951	39241970	ACATTTCTTACAACATACAG	3	-
chr2	39964100	39964121	CAACATCCCTTTCAATTCCAAG	5	-
chr2	42669952	42669970	TACACCAAAACTCTTCTTG	3	-
chr2	43450382	43450401	TACAAAATTCTTAATTTAAG	7	-
chr2	43452333	43452349	CACCTTTCATACCATCG	4	-
chr2	43809034	43809052	TCATATTATTCAAACACAG	4	-
chr2	44114964	44114984	TTACTTTATACTCATATCCTG	3	-
chr2	44175565	44175586	CATTTGAGACAATACTTCCATC	3	-
chr2	44204338	44204358	AATATAAATTCTCACCAACTG	5	-
chr2	44546291	44546311	TCTTTAAATAATTATCTAATG	3	-
chr2	44546432	44546450	CCAAATTATTCTTCATAAG	9	-
chr2	44546673	44546690	TACTTCTAACCTTTCAAG	6	-
chr2	44546754	44546773	ACTTTTTTTTACCATAATAG	14	-
chr2	44546794	44546814	CAAAATAAAAAGCTGCCTAAG	3	-
chr2	44547056	44547077	ATCAAATTTGACTCCACTTTAG	5	-
chr2	44547165	44547184	AACAATTTATATAAAAACTG	3	-
chr2	44547567	44547589	ACTTAACCTTATTCTCATTTTAG	10	-
chr2	44548102	44548120	TCATCCTCTAATTTCTATG	12	-
chr2	44548312	44548332	CTTATACTATTCTCTCCATTG	35	-
chr2	44548353	44548371	CTTCTCCATCTAAATTTTG	6	-
chr2	44549970	44549993	CATTATCCTTCAATTCACATAACG	74	-
chr2	44550500	44550516	ACACTACACTTCCTCTG	7	-
chr2	44553945	44553965	CCAAGGCTTTTCTCAGCCAAG	3	-
chr2	44554006	44554025	CCTAACTAAAAAACTCAATG	7	-
chr2	44566309	44566329	AATTATACATTCTCACTAATG	31	-
chr2	44566445	44566466	TTTCCTCACCATAAATATTATG	9	-
chr2	44566474	44566494	TTTTCCTTTATCTTACAAAAG	6	-
chr2	45616402	45616424	ATTTTATTTTCTCATTTCCACAG	4	-
chr2	47129174	47129193	ACTTATTTTCTTTATTACAG	7	-
chr2	47130824	47130847	TTAACCTAAATCATCTCTCTCAAG	3	-
chr2	47378862	47378881	TAAATTTCAACTCTAACCCG	3	-
chr2	48061724	48061744	AATCTCCAATCACCATGATTG	6	-
chr2	54148159	54148175	ACCCTACATTTAACCTG	3	-
chr2	54152695	54152712	TACAATCCTCACCCAATG	4	-
chr2	54167109	54167129	AAAATATTCTCAAAACACTCG	5	-
chr2	54306139	54306157	ATATATCTCACTTTTAAAG	3	-
chr2	55199806	55199822	CTTGCTTTTCTGGTATG	3	-
chr2	55200148	55200170	ATCTTTATTTTTAGCCATGCACT	3	-
chr2	55214755	55214775	CTATTCCTGCTGCTTTCATTG	6	-
chr2	55253789	55253808	CAACAAACATTTTTCCTTTG	6	-
chr2	55545994	55546014	AATACCACTCTTCAAACACAG	4	-
chr2	55646282	55646300	ATTTCTACTTACTTCCACG	3	-
chr2	55825575	55825596	TCTTTTATTTTCTTCAACAAAG	6	-
chr2	55825597	55825617	AATTTTCTTTCTACTCTTACG	20	-
chr2	56602861	56602881	ATTCAATTTCACTACCAAATG	3	-
chr2	58688483	58688502	TTTAAAACACGTCTGGGCCG	3	-
chr2	60686627	60686647	TAATCATCATTTTTCCTTTAG	4	-
chr2	60771272	60771294	AATTAAAACCACACTTCTTACTG	4	-
chr2	61430342	61430364	ACTACTTCTTTTCTTATCATCAG	8	-
chr2	61433181	61433202	TAACTCTTCTTAATTCCTATAG	3	-
chr2	61484359	61484376	ATCTAATTACCAAAATCG	5	-
chr2	61528151	61528172	CCTCATTTAACTACTCTTTTTG	4	-
chr2	61558439	61558455	ATACTACATTCAAACTG	6	-
chr2	61566786	61566807	TTCATAAACATCAATTCAACAG	8	-
chr2	61632845	61632866	CATAATACTCACCCTACTATTG	3	-
chr2	61632891	61632910	CAAAAATTTTTCAAATTCAG	8	-
chr2	61705133	61705152	ACTTATACTAATTTACATTG	13	-
chr2	61705589	61705611	AAACAATACCAATTTTTAATTAG	3	-
chr2	61705613	61705634	CAAAATTATACAATTTTTCCTG	30	-
chr2	61708331	61708351	AACATTTAAGAGATTTCCTAG	3	-
chr2	61709516	61709537	TCGGCCTTCCCTCACCTACAAG	6	-
chr2	61709562	61709583	TAACAACCAAATCTTTCTTCAG	13	-
chr2	61711190	61711210	AACTTTTTCTTACTACTTCAG	30	-
chr2	61712962	61712980	TTAGGGGGACATATAACAG	5	-
chr2	61719189	61719211	AACAACATTAACACTATTATTTG	14	-
chr2	61719541	61719561	CATCAAATATCATGTACATAG	3	-
chr2	61722669	61722688	AACTTCATTCAAAATCTCAG	15	-
chr2	61722723	61722745	CTTCCTTTAAATACCAATATTCG	19	-
chr2	61753582	61753592	ACACAATTTTG	4	-
chr2	62095614	62095636	ATTTATCTTCTCCCAACATTCTG	6	-
chr2	62106123	62106144	ATTCATCCAACCATCATTTCTG	22	-
chr2	64176217	64176238	AATTTTCTACTTATTCTCACAG	12	-
chr2	64199300	64199318	ACTCTTTTACATACTCATG	4	-
chr2	68263185	68263204	TCATAAACATAATTTCTTTG	4	-
chr2	68406173	68406192	TAAACATTATTTCCTTACCG	3	-
chr2	68406771	68406792	ATCTTATCCCTTCCCATTTCTG	3	-
chr2	68406906	68406927	CCACTTAAATTTCTTTACCACG	6	-
chr2	68407460	68407478	AACTTTATTTATACTTATG	12	-
chr2	68409026	68409049	ATACTACACTTACACATTACCATG	3	-
chr2	69550540	69550558	TTAATTCTTAACACAAAAG	3	-
chr2	69550588	69550609	TTCTTACTCTCTATCCCATTTG	5	-
chr2	69551247	69551266	ATATTTTCCAAACAAACATG	3	-
chr2	69553170	69553190	ATAATTATTCCACTCAATATG	3	-
chr2	69581626	69581647	ATCACATTCCTATACTCTACAG	18	-
chr2	69586417	69586436	AATCATCACCAACTACAAAG	4	-
chr2	69601219	69601236	CTTACTTAAACTACCATG	3	-
chr2	70438108	70438127	CCAATACCCTTATAAACCAG	3	-
chr2	70438978	70438997	TCAACTTCAACATTTACATG	6	-
chr2	70439687	70439708	AAATTACTTATCATCCACATTG	5	-
chr2	73988455	73988475	TCTCATCATCATAACACATAG	4	-
chr2	74381739	74381759	TACTTTCCTCATTATTTCTAG	3	-
chr2	74392349	74392368	AAACTCTTTTTCCTTCTAAG	4	-
chr2	78179385	78179403	TTTAGGGTTGTAAAGTTCT	9	-
chr2	85545159	85545180	AACCAAAATAAATTTCAAAATG	5	-
chr2	85547394	85547413	TCTTTCCAAAATATTTTCCC	3	-
chr2	85548024	85548043	TCAACTAAACTTTTCTAAAG	4	-
chr2	85548470	85548493	CTTCTTATATTATCTTCCACCTTG	5	-
chr2	85548738	85548757	ATAAAAATTCTTCTTCCATG	8	-
chr2	85549007	85549029	ATCTTTCACACAATCATACTCAG	46	-
chr2	85549264	85549284	AATACATAATTCTCTTCAAAG	15	-
chr2	86371678	86371696	TACTTCCTCTCCTACCTAC	3	-
chr2	86831818	86831839	ATATTCCAATACAACCACACTG	3	-
chr2	88885360	88885382	CTTTTCCATCCTCATCCTCACAG	3	-
chr2	96851570	96851590	CAAATAGGAGTTGAGGAATTG	5	-
chr2	96852116	96852134	ATTCCAAATCCCACCATCG	3	-
chr2	96853011	96853028	CTACTTACTAACATACAG	24	-
chr2	96943303	96943323	AGCTGCCACACTTCACCTCTG	3	-
chr2	96952489	96952507	CACCTCATTACATTCTTCG	4	-
chr2	96956186	96956205	CATACTCATCACATCTCATG	20	-
chr2	97371781	97371802	TTACATGCTGCTCACCTTACTG	3	-
chr2	99240838	99240854	TACTACTATAAACAAAG	3	-
chr2	99240871	99240890	ATTTATTACTCTTAAACACG	3	-
chr2	99241169	99241192	ACTTAACTTATTATATTTCCTCTG	3	-
chr2	99256584	99256602	AAAAATCCAAAAACTCACG	3	-
chr2	99787013	99787035	TCAATACTCTTCTTCAATACATG	4	-
chr2	99936035	99936057	TCACCTAAATACTCATATTCTCG	5	-
chr2	103332517	103332537	ACTCCTTTTACTTTATCTAAT	3	-
chr2	103333124	103333144	TCATATCTTTAATATTTATTG	5	-
chr2	105894088	105894109	CTCTATCATTATAATAACCAAG	5	-
chr2	105924178	105924195	CATCATCCACAATTACAG	4	-
chr2	112605330	112605350	AACTTACATTCATTCTATCAG	5	-
chr2	113495755	113495773	CTTTTATATTCAAACCTAG	3	-
chr2	113496100	113496121	ATCTACTTTAATCCCAACATAG	9	-
chr2	113496143	113496163	AATATTTACCCTACAACTATG	6	-
chr2	113514294	113514313	ACTCTTATAATCAAACCAAG	4	-
chr2	113514331	113514349	ATCCTAAATTATATACCAG	3	-
chr2	113514603	113514625	TTTCTTCTAACCCATACTCTAAG	8	-
chr2	114468543	114468565	CTACTTTTATTAACTTTCACTTA	3	-
chr2	120977928	120977945	AACAAATAAATACTTTCG	4	-
chr2	122159150	122159172	TTCTTCTCACACAATTACTTAAG	3	-
chr2	122486075	122486092	TATTTCAAAAACTAATCG	4	-
chr2	122493263	122493282	CCACCTACCTAACCTACTTG	3	-
chr2	128057581	128057602	TATTATAAAATCCATTACTAAG	7	-
chr2	128058122	128058142	ACATCTCTTACATTTCACATG	3	-
chr2	128058425	128058443	TATTCTTACTTTTCCAAAG	5	-
chr2	128061602	128061621	TCTTTACCTTATTCCCAAAG	4	-
chr2	128062257	128062278	TTTTTTCTTCTTTCTAATAATG	4	-
chr2	128062585	128062604	AAACTACTACTTTAACACTG	8	-
chr2	128063094	128063115	TTAGGTAGATCTTGGTTTACTG	4	-
chr2	128064182	128064202	TATACCATCTTCTATTTCCAG	3	-
chr2	128064349	128064366	CATCACTCTTATCAAATG	4	-
chr2	128064707	128064729	TATTTAAAATATATCCTCATTTG	3	-
chr2	128088057	128088076	AATTCCATTAACTACTCAAG	6	-
chr2	128093448	128093468	ATCTACATTATACCAATAACG	11	-
chr2	128480857	128480876	ATATAATCTAAACCTTTTAC	3	-
chr2	128619431	128619452	ACATCTACAATTTCACTAACTG	5	-
chr2	131805559	131805579	ATACTATTTTAATTTTTTATG	9	-
chr2	131805594	131805617	AATTTCCATCCTGAGCCAGTTCAG	6	-
chr2	131806091	131806112	TCTTTTTCCTACTCATTATTTG	9	-
chr2	131806747	131806764	TCTTGGGGGACACAACAG	5	-
chr2	131807151	131807164	TTTCTCTGCTCATG	4	-
chr2	131807361	131807379	CATATGGTGGAGCATTCTG	3	-
chr2	131807460	131807477	TAATTTTATCAACATTCG	24	-
chr2	131807876	131807896	ATAAAATACTCACAATGTTAG	3	-
chr2	131808151	131808170	CAGATTCTTTATTCCTGATG	4	-
chr2	131809154	131809174	TAAAACTAAATTATTTTCCTG	6	-
chr2	131809226	131809246	CTATCTAAATTTTCATTACAG	54	-
chr2	131809843	131809864	ACTCTGTGGGTTGGTCTTAAAG	4	-
chr2	131829618	131829635	CTCTTGGGGCTGCTTAAG	3	-
chr2	132181948	132181970	CTCTACCAAATACTATCTTAATG	8	-
chr2	133012736	133012763	ATTAATCAAGAACGAAAGTCGGAGGTTC	32	-
chr2	133012866	133012896	TATTTTGTTGGTTTTCGGAACTGAGGCCATG	104	-
chr2	133038447	133038470	AGGCGTCCAGTGCGGTAATGTGAC	115	-
chr2	133038879	133038897	TTGAGAGTGGATGGGAGCG	34	-
chr2	135755863	135755881	CATTGTGAGCTCATATTTG	5	-
chr2	136598058	136598078	CAAATAACTTTTTTTCAATTG	3	-
chr2	136598134	136598154	TCTCTATAACCAATACCTTTG	6	-
chr2	136598494	136598514	TTCTAATTGAGCTCACCCAGG	4	-
chr2	136605701	136605719	AATAAATCAATCATCCGTG	28	-
chr2	136615478	136615496	ACCATATCCATCACTAAAG	6	-
chr2	136615526	136615540	ACGTGCGGGATCAAG	6	-
chr2	136623817	136623835	AAACTAATTCCCGTGTCAG	3	-
chr2	136630280	136630301	CAACTTTCCACCACCATTCAAG	9	-
chr2	136678081	136678099	TTTAATTACCATTACCACG	7	-
chr2	137773911	137773929	CACTCTTATCATACATCAG	4	-
chr2	141698784	141698802	GAGTTCTATAGTGATGATC	4	-
chr2	145142486	145142506	ATAACCTAATATACTAAAATG	3	-
chr2	145142551	145142570	ACACATCACAAATCATATTG	8	-
chr2	145142646	145142666	CAACAAAACATTCCTACATTT	3	-
chr2	145143369	145143391	TCATTTTTTATCTTTCTAATAAT	3	-
chr2	145144870	145144890	ATTACCTTATCAAATTTACAG	4	-
chr2	145145413	145145434	TTTTTAAAATTCCATACCTATG	4	-
chr2	145147008	145147028	ATGGCATGTAATAAACTACTG	3	-
chr2	145147296	145147316	TTACCCCTCAGGGGTACTCTG	3	-
chr2	145156795	145156813	CCCCATCAACCCATACAAG	8	-
chr2	145157227	145157246	TTACTTCTCCTAATATTCCG	12	-
chr2	145157577	145157595	TTACTTAAAATTAAAACAG	12	-
chr2	145157661	145157684	TTTCTTCTTCTCCTACTAATTCAG	12	-
chr2	148690761	148690781	CTTATTTTCTTCATTTACTAG	11	-
chr2	148691019	148691041	CAAATTAAAAAAAAATACATTAG	3	-
chr2	148691314	148691335	TAACATCACTATTATATACTAG	4	-
chr2	148691768	148691790	CTTACAATCTATTTAACTATTAG	10	-
chr2	148692491	148692511	TACTCATACCATCCACATCAG	6	-
chr2	148692732	148692753	CTTTACAAACCTTAAACCAAAG	7	-
chr2	148692974	148692997	CTAAACATTCTATAAACATTCTTG	14	-
chr2	148693035	148693053	CATTTCATTCATACTTCTG	7	-
chr2	151324968	151324986	CATTTCCCATAAAATACAG	4	-
chr2	151326090	151326111	TTTTAATCTCCTTTACAAAAAG	5	-
chr2	151326481	151326501	AATCTTTCATTATCTTTAATG	4	-
chr2	152655994	152656014	TATTATCTTCCCACTACCAAG	4	-
chr2	152656109	152656130	CTTCTTAATTTAACTTCACATG	4	-
chr2	152656393	152656411	TATCTTCATTTACTATTAG	4	-
chr2	152657192	152657212	TACATCTTACACATTATATAG	10	-
chr2	152657997	152658019	TACTTTCTCAAATCCCTATAAAG	8	-
chr2	152658039	152658057	TAAATCTTAAATTACTAAG	3	-
chr2	152683739	152683758	AATACAATTTTAACCCAAAG	3	-
chr2	152691500	152691518	AATAAACTTCATATCAATG	5	-
chr2	152692522	152692543	ATTCTCTCTTATCTTTATACAG	4	-
chr2	152692848	152692870	AAAAATACATACTCCATACTTTG	8	-
chr2	152693610	152693632	CACTTTAATAAACATATAACCTG	3	-
chr2	152695315	152695337	CACATATAAAATAATTTCCCATG	3	-
[truncated: 9,042 more rows]
