# Supplementary material for: Advancing the functional utility of PAR-CLIP by quantifying background binding to mRNAs and lncRNAs
Source: Genome Biol. 2014 Jan 7;15(1):R2. doi: 10.1186/gb-2014-15-1-r2 (PMC4053780; doi:10.1186/gb-2014-15-1-r2)
Supplement: Additional file 42 — Is a table of re-analyzed PARalyzer output for groups indicating all sites utilized by PARalyzer for the FXR1 library from [34]. [file gb-2014-15-1-r2-S42.gz]

Archive with 1 entries (1 files):
- FXR1.groups.csv
