# Supplementary material for: Advancing the functional utility of PAR-CLIP by quantifying background binding to mRNAs and lncRNAs
Source: Genome Biol. 2014 Jan 7;15(1):R2. doi: 10.1186/gb-2014-15-1-r2 (PMC4053780; doi:10.1186/gb-2014-15-1-r2)
Supplement: Additional file 42 — Is a table of re-analyzed PARalyzer output for groups indicating all sites utilized by PARalyzer for the FXR1 library from [34]. [file gb-2014-15-1-r2-S42.gz › FXR1.groups.csv]

chr1	565532	565546	CCAAACCCAACTACG	1	+
chr1	796201	796214	GACGCCGGGTTAAG	2	+
chr1	856572	856586	CTCCTCCCTCTGGCG	1	+
chr1	875669	875686	CGCCGCCGCCCCCCCCCC	1	+
chr1	896854	896871	CACGTGGCTGCCAAGGAG	1	+
chr1	932561	932574	CGGATGATGCACCA	1	+
chr1	933547	933560	AACGTCCGGCGCTG	1	+
chr1	947433	947450	CTTGTTACTGCCTTTATG	1	+
chr1	968181	968196	TCCAAAGGCTGCGGGT	1	+
chr1	980758	980772	CCATGGCTCTTACGG	1	+
chr1	1002074	1002093	CCGTCGGGCCTGGGGGAGGT	2	+
chr1	1018550	1018563	TCGGGAAAGGGACG	1	+
chr1	1023833	1023847	CCCAAGCTGATCCCG	1	+
chr1	1031839	1031854	CACCCGTTCCCCCTCC	1	+
chr1	1058690	1058706	CTTACTCTTCCCCCATG	1	+
chr1	1069666	1069682	CCACTCTCAAAAACCAG	1	+
chr1	1102505	1102525	ATCTTACTGGGCAGCATTGGA	1	+
chr1	1102540	1102562	TAATACTGCCTGGTAATGATGAC	52	+
chr1	1103296	1103318	TAACACTGTCTGGTAACGATGTT	13	+
chr1	1104435	1104456	TAATACTGTCTGGTAAAACCGT	2	+
chr1	1136634	1136648	ACCCCCCCCTCCATG	1	+
chr1	1164495	1164509	TTTCTCCGGGCCACA	1	+
chr1	1167922	1167941	CGACGTGTGGGCGCGCTTTG	1	+
chr1	1168029	1168046	CGCTGCGCGACGCCTACG	2	+
chr1	1192602	1192617	AAACCTCCCGTTGGGA	1	+
chr1	1226648	1226662	CTCGGCCATGGGCAG	1	+
chr1	1287051	1287065	GCCCGGACAGCTTAG	1	+
chr1	1295029	1295044	AGGGGAACCTGCGGCT	1	+
chr1	1297037	1297054	TCGCCGCCGCCGCACCTG	1	+
chr1	1337236	1337254	CAGGGTGTGCTCCTCGGTG	1	+
chr1	1337304	1337323	TTTCATTCACACAAAACATG	1	+
chr1	1342616	1342631	TCCCGAACACTCAACA	1	+
chr1	1364023	1364041	ATCAAATTACTCCCTTCCG	1	+
chr1	1430998	1431011	ACCCCCTATCCGGA	1	+
chr1	1447496	1447509	ACGCGCTTCTATCG	1	+
chr1	1458142	1458163	CTGGCTGTTGGGGTCTACTCAG	1	+
chr1	1463643	1463666	TCTTTTCCATTCCTCTTCACTACG	1	+
chr1	1474088	1474101	TTCATCGACACGCC	1	+
chr1	1499990	1500001	GACGATCCGACG	5	+
chr1	1505358	1505375	TTCACATCATTTTTAACG	1	+
chr1	1534825	1534838	CCACCGCCGTCATG	1	+
chr1	1567450	1567469	GCCCCGTCTCCCTCCCCCCC	36	+
chr1	1587588	1587604	AAAACACCACAATAAAG	1	+
chr1	1597061	1597079	TTTCTGCTGGTCTTCACCG	1	+
chr1	1666325	1666338	AATCATCCACCACG	1	+
chr1	1685638	1685653	ACGATCACTCCTGACA	1	+
chr1	1710300	1710314	ACCTCCCGGACCACG	1	+
chr1	1718443	1718456	GTAACGCGTCCAAG	1	+
chr1	1774350	1774366	CCCGAAAAGTGCCACCA	1	+
chr1	1812635	1812650	ATTTACATCTTTCTCG	2	+
chr1	1844078	1844101	CCAGGCCGAGTGCGGTGGCTCATG	1	+
chr1	1849653	1849671	CCATCTCCACCCTCAACTG	1	+
chr1	1860358	1860374	TTCCCTCCACCTCCCCG	1	+
chr1	1921875	1921890	ACACAACAGAACCCAA	1	+
chr1	1972950	1972964	CCCGTGAATCGCCCC	1	+
chr1	1999662	1999676	GCGGCCCGGCTTCGA	1	+
chr1	2045836	2045855	TCACAAAAATAATCAAACAG	3	+
chr1	2077467	2077487	ATTCTGTCATGCCTTCCCAAG	1	+
chr1	2088070	2088084	ATCAATCATGGCCGC	1	+
chr1	2090701	2090715	GTCCGGGTGGCGGAA	1	+
chr1	2192583	2192601	TTATCTTTTTACATCAACG	1	+
chr1	2198517	2198534	TTAACATCTTCATCACCG	1	+
chr1	2231787	2231804	CTCCTGCCTCGTGGCCTG	1	+
chr1	2234509	2234528	CTGGCTGCGGACCTTGGCCG	2	+
chr1	2235764	2235780	TCCTTTACCTCATCCAG	1	+
chr1	2237603	2237621	AAGCGGGAGCTGGAGCAGG	1	+
chr1	2238197	2238212	AGCCGTAGATTCCGTG	1	+
chr1	2238770	2238789	CCGCGTGCGAGATGAGCTCG	1	+
chr1	2239017	2239036	CCGGGCACACGTGCCGCCTG	1	+
chr1	2239461	2239481	CATTTATTCCAAATAATCTCG	1	+
chr1	2239925	2239944	ATTCCACACCTCTGCCGTAG	1	+
chr1	2240326	2240344	CCCCATCTTGCCCCAAACG	1	+
chr1	2240500	2240519	TTCCCACAGCTCTTGCCTCG	1	+
chr1	2240803	2240822	CAATAACATTCATATCTCTG	1	+
chr1	2250864	2250879	CTGGCCGATGTCTGCC	1	+
chr1	2259077	2259090	GCCCGTGCGGCTTT	1	+
chr1	2281710	2281724	CTTTTCTTCTCAACG	1	+
chr1	2324198	2324214	CTTCTGCCGTATGCCTG	1	+
chr1	2330930	2330953	ATCCTTCCTTAATGGAAGACTCAG	2	+
chr1	2332324	2332337	GAACGAGGAATTCC	1	+
chr1	2335748	2335767	ATAGCCAGTGCTGCTCCCAG	2	+
chr1	2336836	2336854	TTTTCTCACAATATAAACG	1	+
chr1	2344251	2344265	GGGATGGGCTCGCGG	1	+
chr1	2396327	2396342	CAACTCACACAGACTG	1	+
chr1	2433596	2433611	AAGCCCGGCTCGCTGG	1	+
chr1	2436355	2436370	CACCAGCCTGGGCCCG	1	+
chr1	2437237	2437254	CTTCCCGTTCGCTCAGCC	2	+
chr1	2455508	2455521	ACCACCGCCCCGTG	1	+
chr1	2706836	2706852	AACACGTCCTGGGCCCG	1	+
chr1	2747867	2747882	ACCCACCCCCCTCACG	1	+
chr1	2750424	2750438	TATTCCCCTCCACCG	1	+
chr1	2774802	2774818	TCCACATCAACCATCAG	5	+
chr1	2790430	2790443	CGGTGCCGGAAGGT	1	+
chr1	2792941	2792955	TCGAGAGTGGACGGG	4	+
chr1	2848394	2848408	CCCCCGCCGGTCTTG	2	+
chr1	2849813	2849827	GCTGTGCGCCTCGAC	1	+
chr1	2904650	2904663	ACTAGTGATCCGGC	1	+
chr1	2925846	2925861	AAAAGTTAGGGGATGA	2	+
chr1	2940958	2940975	TTTTCCTTCAACCATCAA	1	+
chr1	2946348	2946367	TGGATGGTGACGGATGCTGT	4	+
chr1	2952646	2952663	CATCTACCCTACCCCACG	1	+
chr1	2979573	2979587	TCTCAGGTTCGAGTC	1	+
chr1	2984355	2984369	GCGGGCGCGACCCCT	7	+
chr1	3016766	3016781	CCCCCTGCCCGCTCTG	1	+
chr1	3036376	3036389	CCTGTCACGCCGGA	1	+
chr1	3068727	3068744	CTGCTGCTGTGATGGTGA	1	+
chr1	3083688	3083704	TACTACTACTACCACCG	2	+
chr1	3099302	3099315	TGACGATCGCTCAT	1	+
chr1	3100370	3100385	CCCACTTCGGGCTCCA	1	+
chr1	3101239	3101253	CACCTCATCACCCCG	3	+
chr1	3109172	3109187	CCCTCCGTCGGTCCTG	1	+
chr1	3161732	3161749	TGGATTCCGTGACGCAGC	1	+
chr1	3164603	3164620	AGAGGCTTTGGGGACGAA	1	+
chr1	3164740	3164756	ACTTTCTGGAGGGCTTG	1	+
chr1	3174964	3174979	TAATACTCTCTTTCAG	1	+
chr1	3180516	3180530	CCCCCACTTCATCCG	1	+
chr1	3182551	3182563	CCTAGCGACGCCA	1	+
chr1	3210163	3210178	CCGATGATCAGAGGGG	1	+
chr1	3210605	3210619	CCTTACTCCCCCGGG	1	+
chr1	3231051	3231066	TTACAAAGTCCCCCAG	1	+
chr1	3233903	3233919	TCACCGAGGCTGCAGCG	1	+
chr1	3275263	3275276	CAAATATCGCCACG	1	+
chr1	3275395	3275411	CTCATTCCAAACTCAAG	10	+
chr1	3299497	3299511	CCTGCTACTCCATCG	1	+
chr1	3312651	3312668	GCTCCCCCTCCCCCGCCG	6	+
chr1	3314210	3314223	TTCCGGCGCTGGTG	2	+
chr1	3328683	3328696	AGTCCGCCGAGGGC	3	+
chr1	3336873	3336892	TTAAATTGGAGGAGGGAAAG	1	+
chr1	3347588	3347605	CACCCGAGCCCCAGGCCG	1	+
chr1	3372463	3372478	AGACGTGGACCCTGCT	1	+
chr1	3407772	3407785	TACCGAACGCCAAG	1	+
chr1	3419990	3420005	TCCTCGGAGCACCACA	1	+
chr1	3439905	3439921	CTTACTCTTCACCCCAG	2	+
chr1	3545770	3545791	ACACTTTTTCCACAATTAACCC	1	+
chr1	3546831	3546846	CAACAACCTAGGTTTG	1	+
chr1	3549954	3549973	CTACTTACATTTACTCTCTG	1	+
chr1	3556098	3556111	CGCCGCGGGACTTC	1	+
chr1	3556626	3556647	TTTCTCCAAACAACATATACAG	1	+
chr1	3565855	3565872	CAACTACTTCCTTACCTG	1	+
chr1	3605302	3605316	CGTGTAGCTCAGCCG	1	+
chr1	3625945	3625959	AATTACTCCTCCACG	2	+
chr1	3638694	3638710	TTTACAAGAAAGCGGAG	1	+
chr1	3643754	3643777	CCCATCCTCATCATCATCACCCTG	1	+
chr1	3644048	3644061	AACACTCGCTGCCG	1	+
chr1	3644260	3644278	CTGATGAGGACCACTACCG	1	+
chr1	3663600	3663613	GACGATCCCACCCG	1	+
chr1	3688346	3688360	CCCTTGCGGCACCAG	1	+
chr1	3690987	3691002	TGGCTCAGGCCGGCCG	1	+
chr1	3747701	3747718	TGAACTGAAGAGTTTGCT	1	+
chr1	3758089	3758106	TATAAAAATCCTTCAAAG	1	+
chr1	3767440	3767456	TAACTACTACCAAAAAG	2	+
chr1	3810072	3810089	AACTCCTCTAATAACAAG	1	+
chr1	4124145	4124160	GTGCACTTGGCGGAAA	6	+
chr1	4133529	4133546	TTACACACTGCTACCTTG	1	+
chr1	4148017	4148032	ATCTCCCGAGCCTGGG	1	+
chr1	4181148	4181160	ATACGGACTGACG	1	+
chr1	4272902	4272919	TCAATCATTCCCCACCAG	1	+
chr1	4339366	4339383	TCACTTATTATCTTACAG	1	+
chr1	4382010	4382027	TCTCTGTGTCAGCATCCC	1	+
chr1	4427626	4427643	CCCAAAACAATCCTCCAG	2	+
chr1	4604408	4604423	TCTTTCCCCCCCTCAG	1	+
chr1	4630481	4630496	TTCTACACTATACATG	1	+
chr1	4635308	4635324	ATCTATTTTCACAAAAG	1	+
chr1	4707965	4707984	CCATTTATCTTTTCTTCATG	1	+
chr1	4772085	4772100	TCCTGCCGCGGTCGCC	2	+
chr1	4778253	4778269	CAGCCTGTTAGAGCACT	1	+
chr1	4787625	4787639	CTGCTGGGGACCACG	1	+
chr1	4822207	4822222	CCAAAACGCTGCGCAG	1	+
chr1	4826048	4826064	ATCCTTCAAACTAAAAG	1	+
chr1	4851638	4851653	ACTAAACTTCCCATTG	2	+
chr1	4851709	4851725	ACTTTCACAACATCAAG	5	+
chr1	4859795	4859809	ATCTACGCTGTTGGA	1	+
chr1	4890971	4890985	AGCTGCTCGACCTCG	1	+
chr1	5018083	5018099	CCTGTCTTGCTCCACCA	1	+
chr1	5031664	5031679	ACATCAACCCATTTTG	2	+
chr1	5143640	5143659	GAAGTGAGAATGTTGGTGTG	1	+
chr1	5145831	5145848	CACCTTCAACAACTCAAG	3	+
chr1	5154191	5154209	AATCTTAACAAATCCAAAG	2	+
chr1	5204515	5204531	CCTTCCCTAAACATCAG	1	+
chr1	5264154	5264169	TCAGTGGCTCCACTTG	1	+
chr1	5314343	5314359	TACTCATAACTTCTTTG	2	+
chr1	5328610	5328627	TTTAAAAACAGGACCATG	1	+
chr1	5345771	5345787	ATCCACTCCAAACCTAG	1	+
chr1	5519120	5519133	TCCTACCGATTGGA	1	+
chr1	5556988	5557004	ACAGCATCCCCTCTCTG	1	+
chr1	5614778	5614792	TTTAACCATCTACCG	1	+
chr1	5652907	5652921	TGCGGTAATGTGTCG	1	+
chr1	5659417	5659434	CACCTCAACTCCCCACAG	2	+
chr1	5748102	5748117	TTACCCTTTTCAATAG	1	+
chr1	5805288	5805303	ACACACGGGCAGAAAC	1	+
chr1	5826556	5826572	CACCTCCTCCCAACCAG	1	+
chr1	5846517	5846532	CACCCCACTTCCCACG	1	+
chr1	5891581	5891597	ACTCCCCACCATCACTG	1	+
chr1	5934841	5934856	TCTCGGGCAGAATTCG	1	+
chr1	5998651	5998667	TCCTCCAACCCTCTATG	3	+
chr1	6033348	6033361	CTACCTCAACTCCG	1	+
chr1	6051694	6051709	GGGCCGGGTCGGCCGG	1	+
chr1	6056927	6056940	CAACCCATTCCACG	1	+
chr1	6066647	6066663	TCACCCTCACCCCTCAG	1	+
chr1	6096043	6096058	CACCTCTGTCACCCCG	1	+
chr1	6113831	6113847	TTCATCCTAAACCTCAG	1	+
chr1	6128209	6128226	ACTATTTCTAAACATAAG	3	+
chr1	6137994	6138006	CGCGGCTGAAAAC	1	+
chr1	6150308	6150325	ACCTCCATCAGCTTCTGG	1	+
chr1	6164065	6164082	CTTTCCTAACATTCCCAG	2	+
chr1	6211492	6211515	CCAAACTCCTAAACATCCTTCAAG	1	+
chr1	6217565	6217580	ACACATCCCTCTACTG	1	+
chr1	6217912	6217930	CAGCGACGATCCGTCTCCG	4	+
chr1	6258748	6258764	ATTTATTTTTTACAACG	1	+
chr1	6261171	6261188	CTAAATCTCTCCCCCAAG	1	+
chr1	6305395	6305410	CCGCCGGCGGCCCGCG	1	+
chr1	6350595	6350609	CCTTTTCCATAAACG	4	+
chr1	6505266	6505279	ACGATCGCCTCGGC	1	+
chr1	6531382	6531397	CCGGGCGACCGCCTCG	1	+
chr1	6540029	6540044	GATCTCCCTGGTGGTC	1	+
chr1	6646812	6646830	CACATGGTGTCTCACACAG	1	+
chr1	6648121	6648136	AATGAGAGGCCACACG	1	+
chr1	6681949	6681968	CAGCGGGTTTGGCTCATTTG	1	+
chr1	6682003	6682023	ATCATTGCTAAGAGATTCCCG	1	+
chr1	6682198	6682217	CCCTCTGCCTGCCTCAGCTG	2	+
chr1	6683003	6683026	AACACTGCTCTTCAGCAGTTCAAG	3	+
chr1	6683033	6683054	TTCTCAAAACATTTTCTAATTG	4	+
chr1	6683207	6683229	ACTCTTCCCACCTTCTCCCACTG	1	+
chr1	6683728	6683750	TTCTTTTAGCAGATCTGTCCCTG	1	+
chr1	6683830	6683851	CAAATTAGGCACGACCCATCTG	1	+
chr1	6800895	6800911	CACTGCTTCTGGTGCAG	1	+
chr1	6802497	6802513	ACATTTTTTCACACCTG	1	+
chr1	6852543	6852560	TTTTACCTCATTACCCTG	1	+
chr1	6946753	6946768	CACACCCTACCACATG	1	+
chr1	6950253	6950269	GCTCGTCAGTTTCCTAC	1	+
chr1	6984852	6984866	TACCGGGGAATCTAG	1	+
chr1	7039537	7039559	CATTTTGCAGCCTTCTGGAACTG	1	+
chr1	7071422	7071439	TAAAAAACCCTTCCAATG	1	+
chr1	7096343	7096364	TCATCATCATCATCACTGAGAA	1	+
chr1	7099886	7099909	ACTTACATATAATTTACTTTCCTG	1	+
chr1	7116384	7116404	ATTTATTTTTAACCCCTCAAG	1	+
chr1	7116961	7116979	CCGCTGGGACACCCCTCAG	1	+
chr1	7119357	7119373	TAACAAATCTGGGGAAG	1	+
chr1	7210121	7210133	CTGTTCGGTCGCC	1	+
chr1	7320017	7320040	CCAAATAACTACATTTTTCAAAAG	2	+
chr1	7321173	7321195	TACATATCAATACTTTCTTCTCG	1	+
chr1	7341800	7341819	CAAAATTTTCCAAATCCATG	3	+
chr1	7411589	7411605	GCGTGGAGGTCAGTGAC	1	+
chr1	7481555	7481569	AGGCTGAACGTGACG	1	+
chr1	7483972	7483988	ACACCTTTATCAACCAG	1	+
chr1	7563573	7563587	TCGCTGCCCTCCCCC	1	+
chr1	7646733	7646748	CACACCAGCCGACACG	1	+
chr1	7675181	7675197	CCCTGGCCATGCATCAG	1	+
chr1	7737706	7737720	ATCATCTCCAACTCG	1	+
chr1	7778061	7778075	GACTGGGATGAACGT	5	+
chr1	7792352	7792365	ACGATCGTGCTGGG	1	+
chr1	7798040	7798058	AACCCTCTAATTACTACAG	1	+
chr1	7798076	7798095	ATTATCCGGCTCCCAAAAAG	1	+
chr1	7801003	7801020	TAACACTTAAAAATAATG	1	+
chr1	7805990	7806011	AAACCTAACCTTCCCTCCGCCG	1	+
chr1	7811164	7811186	CATTTTCTCTTCTTCCCTTCCCG	2	+
chr1	7811306	7811325	CAAATTCCGAAGTTACTATG	1	+
chr1	7813603	7813626	TTTTTCTTACTCCTATACCATATG	1	+
chr1	7814264	7814282	AATCACATCTTCTTTCATG	1	+
chr1	7819498	7819518	CCTACCTCTTAATTTATCCAG	1	+
chr1	7819652	7819671	ATTATTTAAATTAACAAAAG	1	+
chr1	7822956	7822976	TTAATTTCATCTCATACCATG	3	+
chr1	7826629	7826645	CAACAACAACACACACG	1	+
chr1	7826874	7826892	CCATTTCCTTCTCATATAG	1	+
chr1	7827625	7827645	CTAAATATTTTATTCACAAAG	2	+
chr1	7828328	7828350	TATATTACTATTTCCACATAATG	1	+
chr1	7828847	7828870	ATACCTATTATTTTACACAATTTG	1	+
chr1	7828891	7828909	TAATTTACAAACACAACTG	3	+
chr1	7828952	7828971	AATATCCTCTATTAATACTG	2	+
chr1	7828979	7829001	ATATCTTTATTCCATTTATTATG	1	+
chr1	7829230	7829253	CAAAAATGCACTTCCACTGAAACG	1	+
chr1	7829363	7829383	ATTTCATTATAAAATTAATAG	1	+
chr1	7832064	7832080	CCCCGGGTTTCTTCCAG	1	+
chr1	7832449	7832469	CACATGCTAGGTGCTATCTAG	2	+
chr1	7833681	7833696	TATCATAATTGTAACG	1	+
chr1	7834392	7834412	TTTACTTACAAAATCAAATTG	1	+
chr1	7835319	7835340	ATATTAAATCTTTCTTTATCAG	1	+
chr1	7836240	7836260	TCTCTTAACAATTTCTCTTAG	1	+
chr1	7836528	7836549	TTTATTCTTCTTTTCCAATTTG	1	+
chr1	7838206	7838229	TTATCTTCATCATCATCATCATCG	3	+
chr1	7839770	7839793	CTATATTATCAAGCTTACCTACTG	1	+
chr1	7839856	7839878	TTTTAATATGCACTCCAAATTAG	1	+
chr1	7839887	7839907	CCCCGTCCACATTTTGCACAG	1	+
chr1	7840155	7840174	ATAATTTTCTGATTCCCTAG	1	+
chr1	7840501	7840520	AACCTTCTACATCTTCATAG	2	+
chr1	7840803	7840821	ATTCTGCTTCCTAAATCAG	1	+
chr1	7840995	7841015	ACTCAACATCAGGATCCACAG	1	+
chr1	7841403	7841423	CATTAACCCAGAAATACCTCG	1	+
chr1	7853053	7853067	TATACCAATCTTCAG	1	+
chr1	7858056	7858074	CTTTTTCTTTCCTCCTCAG	1	+
chr1	7880634	7880650	TTGGGGTCGGGCATAAG	1	+
chr1	7886750	7886770	CTAAATATTCATATTTTCAAG	1	+
chr1	7902831	7902851	AACCTTCATACCCTTTCCAAG	1	+
chr1	7905200	7905221	TAAAAACAACAAATAAACTCTG	1	+
chr1	7974541	7974554	ACACGTTGGACATG	1	+
chr1	8004305	8004320	CTCATTCTAAACCAAG	3	+
chr1	8037079	8037097	CTAATTTCCCATTTTCAAG	1	+
chr1	8037758	8037774	TACAACACACCCTCTTG	1	+
chr1	8044955	8044971	TCATTACACCTACTCTG	2	+
chr1	8056933	8056948	CAACAACCACATCTCG	1	+
chr1	8145238	8145251	TCTATCCACTAACG	1	+
chr1	8166742	8166757	CCTTCTACCCAAACAG	1	+
chr1	8197748	8197762	TGTATCATGAAAACG	1	+
chr1	8268115	8268132	CTCTCATTGTCCACCAAG	1	+
chr1	8268907	8268920	ACGCATCGGCCTGG	1	+
chr1	8273710	8273726	CCAACAAAACACCACTG	6	+
chr1	8317222	8317238	CATTCATTAACTCCACA	1	+
chr1	8351020	8351036	TTTTACTAACTCATATG	1	+
chr1	8388455	8388470	CACACGTGCGCTGCTG	1	+
chr1	8407747	8407761	TAATCCATTCTCCGA	1	+
chr1	8408812	8408828	ATTCTCTTCCACACAAG	1	+
chr1	8442348	8442363	TCAACACTTCCACCAG	1	+
chr1	8459859	8459882	CTTTTTTTAAAAAAAAAAATAAAG	1	+
chr1	8493148	8493166	TTTTCCCACAAACAACCTG	1	+
chr1	8587407	8587423	CTTTCTAAACACAAAAG	1	+
chr1	8674326	8674340	CAACATCCATACTCG	10	+
chr1	8703282	8703299	GTAGGTCATCACCAGGCT	2	+
chr1	8712134	8712151	GCAGCTAACTCAGCTTCA	1	+
chr1	8757083	8757098	ACCCAACACACTTAAG	2	+
chr1	8770075	8770091	CTCCTCCTAAATACAAG	1	+
chr1	8786819	8786834	CTTCTAATTACTCAAG	1	+
chr1	8808339	8808355	CTCATCCACAATCACTT	1	+
chr1	8816646	8816662	ATCAAACTATAATTCTG	4	+
chr1	8875116	8875135	CTTTCCAAACAATTAACCAG	1	+
chr1	8875289	8875305	TTACAAAAACAACATTG	1	+
chr1	8883634	8883650	TCCTTCTACTACTCCAG	1	+
chr1	8944519	8944533	TCACCACGCCTTCAG	1	+
chr1	8949936	8949951	ACTTACTTTCCATTCG	1	+
chr1	9011808	9011822	TTCTCACCTCACACG	1	+
chr1	9027756	9027776	ATGCTGCCCAGGAACCTCCAG	1	+
chr1	9243393	9243405	TGCGCGCACGGTC	1	+
chr1	9287811	9287830	ATGGTGCTGTAACTTTGGGA	1	+
chr1	9303135	9303148	CGCGTCGTGTGTCC	28	+
chr1	9305400	9305420	CTGGCAGGATCTTCTACTTCT	1	+
chr1	9305559	9305578	AACTCGGGACCTTTTTCCAG	1	+
chr1	9330428	9330448	TCCTTCACTTTACCCCCACAG	1	+
chr1	9333135	9333153	CCATCTTCCCACTCACCTG	1	+
chr1	9372989	9373006	ACACACCTTTTCCTTCTG	1	+
chr1	9382811	9382829	GATGTTGACTTGGAGCTTG	1	+
chr1	9412888	9412906	CCTCCCCTCCCTCCCCCAG	1	+
chr1	9415852	9415874	AGGAATTCTGTCTGGCCCCGATC	1	+
chr1	9427817	9427833	CTCTTTCCCCCTTCCCG	2	+
chr1	9433635	9433651	TACACCTGTCACTTCTG	1	+
chr1	9452165	9452186	CCACTCTCTCCCTTCCCCTCAG	1	+
chr1	9500817	9500835	CTTTTCTTCCCCCTCCCTG	1	+
chr1	9551534	9551548	AATTAACAACACTCG	1	+
chr1	9610573	9610593	ATATTTCTTTATTTTACTACG	1	+
chr1	9642793	9642813	CACCAACTAAATTAAATCATG	3	+
chr1	9649042	9649060	CGGCCTGGGGGTCACGGCG	1	+
chr1	9662517	9662539	CTTTTCCTTTCGGGCACCACCAG	1	+
chr1	9663662	9663680	AGCAGATCACAGGTGCATG	1	+
chr1	9749295	9749310	GCGTGCGCGCGCCGTC	1	+
chr1	9762888	9762903	ACTTTCTAAACACTAG	1	+
chr1	9781512	9781529	CTGTTCCAGTACCTGCTG	1	+
chr1	9790434	9790447	ACGATCGTGGCGGG	1	+
chr1	9840336	9840353	CTAAAACTAAATATTCTT	1	+
chr1	9933652	9933667	ACCCCGAACCTGGGTG	1	+
chr1	9970764	9970777	CTGGCGCTGCGGTA	2	+
chr1	10042578	10042599	ACATCTCATCCACAAAAATCCG	1	+
chr1	10045466	10045485	TAAAATATTACTTTTCAAAG	1	+
chr1	10048471	10048490	TACCTTGGCTGGGTGTGATG	1	+
chr1	10121086	10121099	AAGCCACCGCAAGA	1	+
chr1	10163100	10163121	TCATCTTTCTTTCTTCTCTTTC	1	+
chr1	10171457	10171472	CCACTCTCCCCACTAG	2	+
chr1	10205357	10205374	TTAACATCACCTCCCTTG	1	+
chr1	10238848	10238861	CTACAGCGACGCTC	1	+
chr1	10240288	10240305	TCACAGTTTGGGGCAACG	1	+
chr1	10292442	10292463	AGACCAGCAAGGAATCCAAATG	1	+
chr1	10321940	10321962	CCTCTCTCATTCTACTTCCCTAG	1	+
chr1	10336383	10336401	CAATTCTCGGACTGCAATG	1	+
chr1	10355191	10355210	CCTACTTTATTACATCAAAG	2	+
chr1	10357240	10357262	AAATGGAGATCTTATACAAAAAG	1	+
chr1	10364396	10364417	CAATTCTCTCAATAATGGCCAG	1	+
chr1	10364516	10364533	CCATATTCATCAACACCG	2	+
chr1	10364966	10364989	TAATTAATATACTTACTTACACAG	3	+
chr1	10365286	10365307	CATCTTCCACACAACTTCCACG	5	+
chr1	10365397	10365415	AATCTATAAATTGGCACTG	1	+
chr1	10365487	10365506	AACTATTCACCAAAATCATG	1	+
chr1	10365618	10365637	GTGCTGCTTTTTTCCAATAG	1	+
chr1	10365694	10365715	ATACATAATAAACTATTCTTTG	3	+
chr1	10365781	10365802	TATCAATACCTCATTTTATTTG	5	+
chr1	10365994	10366014	AAATCATCTATCAAACACTTG	2	+
chr1	10366129	10366150	AACACATTATTTTTAATCATAG	2	+
chr1	10366438	10366458	TCCTTTTTTATTCCTCTTTAG	1	+
chr1	10366599	10366620	TTCTGGGCTGTGGTACACTATG	2	+
chr1	10366892	10366910	CTCTCATTTCCCTAACTTG	1	+
chr1	10366928	10366950	TCCATATATTTTCATTCTTACAG	1	+
chr1	10367154	10367177	CTAAAATATCCCTTAATTTCACAG	4	+
chr1	10367296	10367318	TCTCTTACTAAATAAGTAACTAG	1	+
chr1	10367700	10367721	CTTAAATACCACAAGGCCAAAG	1	+
chr1	10367736	10367755	TTTAAACCATTATTATATTG	1	+
chr1	10367983	10368002	AATTATTTCTCTTTTCACTG	1	+
chr1	10368025	10368046	TTTATTACATTGAAGTGACTTG	3	+
chr1	10398067	10398084	CATTTCTCATCTACATAG	1	+
chr1	10432040	10432053	ATCATCATAATCCG	1	+
chr1	10434963	10434982	TAACTGGGCTAAACATTTTG	1	+
chr1	10436751	10436772	CTTAACTACTTCTCCCTCCTTG	1	+
chr1	10436933	10436952	ACAAAAACACAAAAACTCTG	1	+
chr1	10439292	10439315	TTTTCTTCTAACTCATACAAAACT	1	+
chr1	10440084	10440104	ACAACTCTCCTATTTTTTATG	1	+
chr1	10477511	10477532	ACTCTCAATTATGGTGGCATCG	2	+
chr1	10479475	10479492	ACTCCTGGCGGCGGGCAG	1	+
chr1	10499418	10499441	ATTATCTCAAATTACCTTTCCTAG	1	+
chr1	10522729	10522743	CGACGATCCCCTCAA	1	+
chr1	10602395	10602414	CATATTTTACACTTTACTCG	1	+
chr1	10607438	10607455	TACCTAATTCCCATCCAG	1	+
chr1	10616832	10616852	AACACACTTCACAAATACCAG	1	+
chr1	10645079	10645097	CATTTATATCACACTATAG	1	+
chr1	10659715	10659732	CCCATCTCCTCATACCAG	1	+
chr1	10684410	10684424	GACGACCCTCGCCTC	1	+
chr1	10686259	10686274	CATCTGGCACCATATG	1	+
chr1	10691328	10691342	CGGGTGCGACCTCCA	1	+
chr1	10693952	10693969	TTGAGGGATGACTACCTG	1	+
chr1	10728294	10728306	GACGATCCGCCCC	1	+
chr1	10739124	10739142	CCTCCATCACTGCTCCCTG	1	+
chr1	10770028	10770043	GGCCTCCGGATTGGCT	1	+
chr1	10777678	10777693	CCAAATACGGCTCCTG	1	+
chr1	10785178	10785192	GGGGGTAGGATTCCC	1	+
chr1	10823673	10823689	CATTTACATCCATACTG	1	+
chr1	10860562	10860580	CATCAAAACATCTCTCCAG	1	+
chr1	10928400	10928417	AACACTCCACACATTCAG	1	+
chr1	10937804	10937818	CTGCTGGGATCGCCA	1	+
chr1	11002845	11002862	ATGGTGCTGGGCGCAATG	4	+
chr1	11020844	11020858	AAGGCCGGTGAAACG	1	+
chr1	11039574	11039589	ACCACTCTTGGGAACT	1	+
chr1	11078908	11078930	ACTGCAAACTTCCTAATTCTAAG	8	+
chr1	11080408	11080427	TTATATCCCTTACCTTAATG	1	+
chr1	11080570	11080591	TTCTTCTCTCAGTACGGGGATG	1	+
chr1	11083198	11083217	TCTCCCCTCATACACAAAAG	1	+
chr1	11084876	11084896	TAACTAATTCTGTGAGAGTTG	1	+
chr1	11086006	11086024	CTTTTGTTAGGCATCACTG	1	+
chr1	11089365	11089385	TTTTTTTAAATCATTCTACAG	1	+
chr1	11090291	11090310	CTCACACACATATTTACCTG	1	+
chr1	11125001	11125018	TTCGATGTCTGTTCTTCC	1	+
chr1	11216717	11216732	CTCATCAACCTCACAG	1	+
chr1	11231337	11231358	CTTCTTTCTTTCTTTTTTAAAG	1	+
chr1	11232636	11232651	TACAACTTTGGGCCAG	1	+
chr1	11255033	11255047	CTCAAACGGGTGGAG	1	+
chr1	11333440	11333462	CCCCCGGACCTTGCCGCCACACC	1	+
chr1	11333882	11333904	TAATTTGGTCAACACTTACTATG	1	+
chr1	11333946	11333966	ACACTTGTGGACCGAATCTTG	1	+
chr1	11348325	11348346	TGCCCTGGTGCGGATTTTAATG	1	+
chr1	11355182	11355198	ACACACGTGAACCATAG	1	+
chr1	11356108	11356125	ATCAATTCACTATCTATG	1	+
chr1	11356388	11356403	CGATCACTCACCCCCG	1	+
chr1	11356489	11356510	TAATTTTGGGTTTAAATGAGGT	1	+
chr1	11361836	11361856	ATGGAGTGCCAGTTGCTTCTG	1	+
chr1	11400249	11400265	CGTGGAGCCTGTGGCTT	1	+
chr1	11522591	11522603	TGGCACGCCGTCG	1	+
chr1	11536705	11536723	CATCTTTACTACTCACCTG	1	+
chr1	11633970	11633983	GTCTCCGGAGCTAG	1	+
chr1	11637935	11637951	ACTGGGCGTGGAGCATA	31	+
chr1	11741189	11741203	CCTCGGCGCCGCTCG	1	+
chr1	11879574	11879592	ACTCTTCACCCAACTCAAG	2	+
chr1	11884843	11884859	ACGTGGCGGATGAAAGT	1	+
chr1	11890875	11890892	ACACATTATATATTTCTG	1	+
chr1	11892134	11892151	TCATTTAATCCTTATCAG	1	+
chr1	11898977	11898995	AAATGTTGCTCTTCACTCC	1	+
chr1	11905948	11905965	GATGATCACAACTCCATG	1	+
chr1	11968288	11968314	TGAAACCAATTTTTTGAGGCCTTGCGT	10	+
chr1	11978056	11978071	CCCACCAGGGTTACTG	1	+
chr1	11994732	11994747	CCCGGGGCGGGCCCAG	1	+
chr1	12001067	12001087	TTCCAACTCATTCCCATTTCA	1	+
chr1	12018686	12018705	ACTTTTCATCCACAACCACG	1	+
chr1	12028402	12028419	AATAAAAATACACCACTG	1	+
chr1	12050178	12050195	TGGTGCTTCGGGGGTTGG	1	+
chr1	12056332	12056355	CCTTTCTCCTTACCGAGGGCTCAG	1	+
chr1	12057419	12057452	TGTGATGTGGCCCAACTCTAAGTGCCCACTTCTG	4	+
chr1	12061558	12061575	CTAAGGAGGTGCTCAACG	1	+
chr1	12065899	12065918	TTCCATTTCTCTCTCGGATG	2	+
chr1	12066688	12066708	GTTACCGGCCTGGCCTCCTTG	1	+
chr1	12172140	12172154	ACTACTCCCCCTTAT	1	+
chr1	12311700	12311723	ACACTCATAACTTTTTTTTTCCTG	1	+
chr1	12313481	12313495	CTTATATATCTTTCG	1	+
chr1	12317056	12317076	CAAATCATGGAATTCCTCAAG	1	+
chr1	12323090	12323111	TTTATCATAACTCCATCCTAAG	1	+
chr1	12326972	12326991	AAATTCCTCGTTGCTTTCAG	1	+
chr1	12331138	12331155	AAATCCGGCAAACTCTTG	1	+
chr1	12333086	12333107	GCTGGATATTTCTGCCCCTCAG	3	+
chr1	12336541	12336559	CTTGGTGTTGAGAGCAATG	1	+
chr1	12336676	12336694	ACATATGGTGCTGATTTTG	1	+
chr1	12336871	12336888	CAAGAGTCCCTTATTAAG	1	+
chr1	12336977	12336994	ATATTATCCTCAATCCAG	5	+
chr1	12337054	12337074	TTAAGTCCTCAACCTTTAATG	1	+
chr1	12337511	12337534	CTTCTTTACATTATAACCACTCTG	4	+
chr1	12337690	12337711	ACTCGGGAACCCTTTATCTTAG	1	+
chr1	12343513	12343532	TCCACATCAACATATTCTTG	3	+
chr1	12359339	12359357	TTCCAGATCAAATAATCTG	2	+
chr1	12359365	12359385	CAAATTTGGGGAAGTTGAAAG	1	+
chr1	12368634	12368655	ACAGGAGGAAGCCTCTTAACCG	1	+
chr1	12381875	12381887	TGCCGACTAGGGA	2	+
chr1	12387897	12387912	AACTCACCTTTTCCCG	1	+
chr1	12406682	12406702	AACAAATATTATACATCCCCA	1	+
chr1	12429556	12429573	AACCCAGGCTCCGGACTG	1	+
chr1	12440965	12440982	TACAATTCAAACTTCTAG	1	+
chr1	12455825	12455839	ATAATTCTCCAAACG	1	+
chr1	12475252	12475271	ATATCCTCAAACATTTCCAG	1	+
chr1	12485915	12485932	TTTTTCCTCCACACAATG	1	+
chr1	12554972	12554985	ATACCGTCTGCCAG	1	+
chr1	12555616	12555632	AATCCAGGGATCCTTTG	1	+
chr1	12564742	12564757	ACTTTTCCGGAGGGCG	1	+
chr1	12611149	12611164	TCCATACTCCTAACTG	1	+
chr1	12660806	12660822	TTCCTCTCATATCACAG	1	+
chr1	12681044	12681058	AACTAACTTTTTCCG	1	+
chr1	12684898	12684912	ACTACTCTATCATTG	1	+
chr1	12759153	12759171	AAATTTTTCATTATCTATT	1	+
chr1	12872746	12872762	TCATACAAAAAAGTCTG	1	+
chr1	12944928	12944944	CCGATGATCACCTGGGT	3	+
chr1	13783350	13783365	AAGTCGGCCAAGGAGA	1	+
chr1	13797329	13797345	GATGAATTTGATTGTGA	1	+
chr1	13810454	13810473	TTTATTACAACTACTTCTAG	3	+
chr1	13842257	13842273	CTTTCACAAGCCACTTG	1	+
chr1	13927610	13927626	CTTACTTTTCCTCCTTG	1	+
chr1	13934827	13934842	ATGAGCCACATCCTCG	1	+
chr1	13943915	13943929	CGTAGTCTGCAACTC	7	+
chr1	13955417	13955431	TGACGAGCGGAACAC	1	+
chr1	14030062	14030076	CTTTTGCTTCGGCAT	1	+
chr1	14041059	14041076	ACCTTATTAAAAAACAAG	1	+
chr1	14068630	14068652	CCATTTACTATAAAACTTTAAAG	2	+
chr1	14090704	14090720	CAACACCTCCCACTTTG	1	+
chr1	14105428	14105446	CATATCCATATATCCACCG	7	+
chr1	14105576	14105593	ATCTGGCTGATGGCAAAG	1	+
chr1	14105687	14105704	ACACAATAAATTCTTCTG	3	+
chr1	14105810	14105830	AACGTCATCTGATTCCCAAAG	1	+
chr1	14105981	14106001	AAAACTTAAATTACTATATTG	3	+
chr1	14106173	14106191	CTTTGGGCAGCACAAATAG	1	+
chr1	14106362	14106385	TCAAACAACTTCTTCAAACCCAAG	1	+
chr1	14106595	14106616	ACTTCCAAAAAATCCAAATTAG	2	+
chr1	14106847	14106865	CATAAAAAGCATTGTAGTG	1	+
chr1	14107673	14107693	AAACATTCAACAAAAACTTTG	4	+
chr1	14107709	14107732	AATCACCTTTTCTTTCCATTAAAG	5	+
chr1	14108154	14108169	ATTGGGCCTCAATCAG	1	+
chr1	14108181	14108202	CTTTAAACCACCTCCATTTCAG	6	+
chr1	14108539	14108556	CTCAAATTAAATGCATTG	1	+
chr1	14109058	14109081	AAAAAACCTAAAGCTGTGGCCAAG	1	+
chr1	14111770	14111788	AATACTCACTTTCACTCTG	2	+
chr1	14113142	14113163	ACTCAAAAATCCTAACATTCAG	1	+
chr1	14113482	14113504	CCTTTCTTTTAAATTAATTATAG	1	+
chr1	14113595	14113612	TAATGGAGAGGAAACCAG	1	+
chr1	14116369	14116385	CAGGCCCAGCTCTCATG	1	+
chr1	14129036	14129051	CTCCAAACCACACACG	2	+
chr1	14146107	14146125	CTATCACAAAATACCACTG	1	+
chr1	14149841	14149854	CGATCCCCGGGGCG	4	+
chr1	14154441	14154457	CTACTCACCCATCCTTG	1	+
chr1	14163072	14163086	TATAACTACCTCCAG	2	+
chr1	14194293	14194316	CTCCAGCCACAGTGACACCTTTCG	1	+
chr1	14339007	14339028	TACTTTTAAAAATACATATTAG	1	+
chr1	14344256	14344268	ACCGTGCGTTGGA	1	+
chr1	14367682	14367699	CTTTCATATTATACCTAG	1	+
chr1	14397926	14397941	GTACAAAGGGTTGCTA	1	+
chr1	14516310	14516328	TATCACACAAACAAATCAG	1	+
chr1	14550369	14550384	TTGGGAGTCCACATTG	1	+
chr1	14567250	14567265	CTATTCTACACCTATG	1	+
chr1	14568761	14568772	ACCGGTTGCGAA	1	+
chr1	14621028	14621043	ACTTAACCAACATCAG	1	+
chr1	14630304	14630320	AATCCAACATCCACAAG	1	+
chr1	14647066	14647082	CTCCATCCTACCAAATC	1	+
chr1	14719996	14720013	ATTCCTTCAAATATCAAG	2	+
chr1	14795733	14795746	ATTCCCCATGAACG	1	+
chr1	14814586	14814601	TAATAACTTACAACAG	1	+
chr1	14836969	14836986	CTTTATACTAAAACAAAG	1	+
chr1	14853225	14853241	CATTTTCATACATCAAG	1	+
chr1	14878178	14878194	GTGAAGCGATTCACAGA	1	+
chr1	14886794	14886814	ATGGCCTGGGTTCAAATTCTG	1	+
chr1	14888038	14888053	AAACTTTCACATCCCG	1	+
chr1	14923696	14923709	CAGGGTTCGATCCC	1	+
chr1	14924213	14924228	TGGCGCCCTGTTGACC	1	+
chr1	14959182	14959198	ACTAACAAAGGAAACTG	1	+
chr1	14973776	14973790	ATCAAAACCCACACG	1	+
chr1	15014794	15014810	TTCTCATTTACTAAAAG	1	+
chr1	15126166	15126180	AAACAAAATTCCTCG	1	+
chr1	15126183	15126197	CGATGGTGGGCTCAG	1	+
chr1	15127756	15127770	TCGGGGAAATGTGCG	1	+
chr1	15164386	15164401	AACCATTCTACCTCTG	1	+
chr1	15234492	15234508	CTAACTCTGTGCCAGCA	1	+
chr1	15261306	15261327	CCCCCTCCATCTCTCCTTTCAG	1	+
chr1	15289793	15289815	ACTTACCATTCACCTCAATCCTG	1	+
chr1	15296696	15296709	ACGGAGCGTTGCTG	2	+
chr1	15349604	15349619	TAGTGCGGATTCCTGT	1	+
chr1	15360051	15360069	TTTCTCCACATCCCACCAG	1	+
chr1	15395531	15395547	AAAAATACTCATTCCAG	1	+
chr1	15453606	15453622	TATTCCAACCACATCCA	1	+
chr1	15489824	15489843	CTCTTTAACTTTCAACACTA	1	+
chr1	15501924	15501938	AATAAACTAGGGCTG	1	+
chr1	15546565	15546583	TTCCTCGCGGCTGGTTTAG	1	+
chr1	15604793	15604809	CTCTTTCATTTACCCAG	1	+
chr1	15637584	15637598	ACGATTGCCCCCGGC	1	+
chr1	15675282	15675298	CAAAGGGTGTGGCTCTG	1	+
chr1	15711436	15711451	ACCTCAGCGACCTCCG	1	+
chr1	15804258	15804276	TTTCACAACTCTCTTTCTG	1	+
chr1	15853433	15853453	TTGGGCCGGTGTACTTTCCCG	1	+
chr1	15873335	15873356	ACCAAACGCCCATTGTGCCACT	1	+
chr1	15874849	15874867	TACAACATCAATATCTACG	1	+
chr1	15895781	15895798	TTCTAGACTCCCATTTTG	1	+
chr1	15896723	15896742	TCCTCAATATTACTTTCTAG	1	+
chr1	15896844	15896863	AAAACCAAAAACTCTCCAAG	1	+
chr1	15944236	15944257	ACTTCGAGCTGCACAACTTCCG	1	+
chr1	15944269	15944289	AGCTCGAGTCTGGCATCCCCG	1	+
chr1	15970028	15970047	ACTATCATGAGCCAAGCTTG	1	+
chr1	15986572	15986589	AACATCTTTCTTTACAAG	1	+
chr1	15986723	15986746	CCTCAAATTTCATCTCCATACAAG	2	+
chr1	15986759	15986779	TTTATCTGTCACATCTACTAG	1	+
chr1	15986936	15986952	TAACATAGGGGACCTTG	1	+
chr1	15987604	15987627	TCTCCTTTCATCAGGCCATATCTG	1	+
chr1	15987796	15987812	CTAAAACATCCAATCAG	2	+
chr1	15987906	15987923	TCATCCAATTTCATATTG	2	+
chr1	15987925	15987941	TTAAAGACTTAGGTCAG	1	+
chr1	15988000	15988017	CTTCGAGGCCATTACTTG	1	+
chr1	15988241	15988264	TTCTCCATTCCCTTTAAACAAAAG	1	+
chr1	15988987	15989006	AACAACCATAATTCCATTTG	1	+
chr1	15989088	15989108	ATAACACCTCAACCCTTAATG	2	+
chr1	15989109	15989126	ACTAATGGTGGAATTAAG	1	+
chr1	15989269	15989288	AACGGTCAGTCTATTTGGAG	1	+
chr1	15989351	15989374	TTTTCCATCCTTTTCTTTCCTCAG	15	+
chr1	15989391	15989408	CAAAATTCATCTTATTTG	3	+
chr1	15989463	15989479	CCTTTTTTTATATAAGG	1	+
chr1	15989546	15989567	ATAATTCTTTCCTGGCAAACTG	1	+
chr1	15989626	15989646	ATTCATAATTTCTGATTCTAG	1	+
chr1	15989751	15989773	TTTCATCAAATTTTAAGTCATTG	1	+
chr1	15989814	15989837	AAATTTTAATTTAGGGGCACTTAG	1	+
chr1	15989966	15989987	AAATGGTTGACAGAAGGAATTG	1	+
chr1	15990315	15990334	ACAATAGACTCCCTCCTAAA	1	+
chr1	15990408	15990426	AATATATAATATCAGTCGG	1	+
chr1	15990704	15990726	CCCATCATTTTTATAAAAATAAA	1	+
chr1	15991101	15991118	AATACCATCAAATCCCTG	2	+
chr1	15991121	15991138	AATTCTGGTTGCCAACAG	1	+
chr1	15991172	15991189	CTCCTTTACCATAACCAG	4	+
chr1	15991212	15991230	CACTTAACTACAAGGGCGG	1	+
chr1	15991376	15991396	AATTATTTCCACTCATACCTG	1	+
chr1	15991441	15991462	CTTCAGCTATTAACACATAAAG	1	+
chr1	15992157	15992174	CAATTTTTATATCTACAG	14	+
chr1	15992175	15992192	ACGTACTCTTCACTTATG	2	+
chr1	15992208	15992231	CCACATATATAAATATATATATAT	1	+
chr1	15992236	15992257	CAAACAGCCTTGCAAATCATCG	1	+
chr1	15992293	15992311	CCTACCTGTTTGCCACCTG	1	+
chr1	15992412	15992434	TTCTCTAGCACAAGTACTCACCA	1	+
chr1	15993401	15993424	CTCTTTAAAAATCTATTTTTTTAG	1	+
chr1	15993761	15993780	ATAAATGCCTGAGGAGATCA	1	+
chr1	15993790	15993813	AAATCCATTTACAATGCTGGAGGA	1	+
chr1	15993939	15993959	CATCCTCCTCACATCCCTTTG	1	+
chr1	15994228	15994246	CATACAGGTAGAATTTCTG	1	+
chr1	15994252	15994272	TAACTACTAGTGACTTCTGAG	1	+
chr1	15994789	15994807	ACTTATTTTTCCTTTCCTG	2	+
chr1	15994865	15994882	ATTTCTATTCTATCCCCG	2	+
chr1	15994988	15995009	TTTTATTTCAAATCTCTTCATG	1	+
chr1	15995101	15995124	TCCTTTCTTTTCCTTCTTTATATG	4	+
chr1	16042925	16042945	TTTCTTTCTTCTCTCCCCTTG	1	+
chr1	16045105	16045120	TTTCGAGCTGGATCTG	1	+
chr1	16046262	16046282	CCCGACTACTACAAACCTCAG	1	+
chr1	16053565	16053582	CAAGTCCACTCCACCCCG	1	+
chr1	16053882	16053900	ACCGGCTCTCCCGGGGATG	1	+
chr1	16056393	16056410	CCAAATTTGTGGCCCAAG	1	+
chr1	16065851	16065864	TGGGACGAGCTTCG	1	+
chr1	16066265	16066288	CACTTTTACTTCTTTTACCATTAG	1	+
chr1	16155929	16155945	CCCCACACACTCCTCTG	1	+
chr1	16174334	16174355	TTCGGGTGTGTGGTGGCGGCAG	1	+
chr1	16174487	16174508	CCTCCCGGCGCTGACGGTCTCG	1	+
chr1	16175616	16175634	TAAAACACTTATTAAAATG	1	+
chr1	16175747	16175767	CTTTTAATTTCCCTTACTATG	1	+
chr1	16188209	16188224	ACATCCTCTCACCTTG	1	+
chr1	16199445	16199465	ACCTACGCACGGATTATAATG	1	+
chr1	16199907	16199927	AATTACTTATTCCTTCTCTTG	2	+
chr1	16200056	16200079	CCTCTCCATTTTCACTACATAAAG	7	+
chr1	16200141	16200164	ATTCTACAAACAATACTTTAACAT	1	+
chr1	16200222	16200242	ATCTACACAATTTCTGTATTG	4	+
chr1	16200314	16200330	CCATTCTTTTCTAATTG	1	+
chr1	16200385	16200405	ATTACTATATCATTTCTTAAG	6	+
chr1	16200428	16200447	TACTTTAGCTTTGAACACAT	1	+
chr1	16200830	16200848	TTCACAATTCTCTCCCTAG	2	+
chr1	16202836	16202852	CTCTATTACGCTTCTCG	1	+
chr1	16202962	16202984	ATTACCCGGGAGGTACGAGGCAG	1	+
chr1	16203022	16203039	TCACCACATTCATCCCAG	1	+
chr1	16235478	16235492	CCAAACCCATATACG	1	+
chr1	16237698	16237712	TCTTTCGGCAGCAAG	1	+
chr1	16242716	16242736	AAAAAACCACTACTTACCATG	14	+
chr1	16245947	16245965	CTTTCTTCGAATGTGTCAG	3	+
chr1	16245971	16246012	TATTTAACACGACATTTCTGCCGATATGGGCCTGTGGTAAAG	8	+
chr1	16247443	16247478	ACCAAAGGGAGGAAAATCGGTGGGAATAAAATTAAG	3	+
chr1	16248788	16248807	CATGGAGAAATCTGGTCAAG	1	+
chr1	16254143	16254161	CTTTGTCACAACGCCGGAG	1	+
chr1	16254162	16254182	TTACCAGAAACATTAAAAAAG	2	+
chr1	16254600	16254620	CATCCTACGACTATAACCAAG	1	+
chr1	16254655	16254689	CACTTATCCTGAGGATTCCAGGCGGGACTATCCAG	10	+
chr1	16254735	16254758	ACTACTATGAATCACGATACTACG	2	+
chr1	16254762	16254777	ATCCTCGGGAATACAG	1	+
chr1	16254910	16254940	TCAAAGTCCTGTTCACTTGCGACGTCCACAG	2	+
chr1	16255061	16255084	AAACTGGACAAGTCTCGTTTGGAG	1	+
chr1	16255340	16255360	AAAAACCGCCTGGAACTCATG	2	+
chr1	16255433	16255451	AAAGCCAAGCTTGATAATG	2	+
chr1	16255452	16255479	ACACTGTCAAATCTTCTGCCCTGGACCA	7	+
chr1	16255509	16255531	CAAAATCTGACTTGTCTAAACTG	2	+
chr1	16255760	16255777	ATGGAGGATGCTCGCGTG	1	+
chr1	16255793	16255822	CCTGACGTGTCCTCTAGAGAGGTCATTCTG	2	+
chr1	16255878	16255902	AATCTAAAAAAATCAAACTGGACAG	8	+
chr1	16255903	16255920	ACTTAATACTGTTGCCAG	1	+
chr1	16255933	16255971	TCAGGAGCTTGCCAGTATTTCTGTTGGGTCTGGCTCAAG	2	+
chr1	16256051	16256071	CCCATTCCCTCAAAACCACAG	21	+
chr1	16256220	16256244	ACATCGATCACACGCAGAGTTACCG	5	+
chr1	16256436	16256454	ATTTTGATATCTGCACCAA	1	+
chr1	16256515	16256534	TTCTCCCAGTGTCCGACATG	1	+
chr1	16256556	16256573	ATCCCATAGGCTCCCCTA	1	+
chr1	16256616	16256639	TCCTCCCCTATTCTAACATAACAG	3	+
chr1	16256651	16256672	TCTTTAAAATTTAATCCTTATG	5	+
chr1	16256706	16256728	CCAAAATAAAACTATCTGTCTTG	3	+
chr1	16256742	16256764	AACTAAATCGTTGGGACTCTCAG	1	+
chr1	16256895	16256916	AACACAAATCCCACTCACCCAG	15	+
chr1	16256978	16256993	CTACGTGAGCGAGATG	1	+
chr1	16257020	16257043	AACAAATTTTACTCTTTTGCATTG	3	+
chr1	16257050	16257071	ACAATCACACCAGACACTAAAG	1	+
chr1	16257087	16257108	CTAAATCCCTCTCTTCATCTCG	34	+
chr1	16257315	16257344	CTTCTCGTTTTTTACACAGCTCAATCTTTG	3	+
chr1	16257345	16257364	AACAAGATTCCAAGCGATTG	1	+
chr1	16257396	16257434	ACTTCATTTCTGGTAGGATCTATGGGAAGCAGACATCTG	19	+
chr1	16257503	16257520	CTCACACGGATGCAACAG	1	+
chr1	16257578	16257596	AATCATCCCAAGACCCCAG	1	+
chr1	16257804	16257823	CTCCTGCCCCTGTGGAACAG	1	+
chr1	16257959	16257980	TTTTCCCAGGCAGAGAGCAACG	1	+
chr1	16258000	16258022	TACCCAGCCACTTTCAAAACCAG	1	+
chr1	16258295	16258315	CGGTCCAATTCTCCTCGGGGA	2	+
chr1	16258371	16258391	CTTCTAAAAACTCTGCTGCAG	1	+
chr1	16258461	16258478	CAACCATGGGTGACCATG	2	+
chr1	16258479	16258499	AAAACCGCTCTCCTGTCAAAG	1	+
chr1	16258527	16258542	GAAAGAGATTGGAGCG	1	+
chr1	16258789	16258808	CCCCCAAATAGGCGTGAAAG	1	+
chr1	16258866	16258882	ACAGAAAAGATGCTGGC	1	+
chr1	16258944	16258963	AAAAAAACTCCAAATCAAAG	2	+
chr1	16258972	16258986	ATCTCGAAACTCCAG	1	+
chr1	16259124	16259143	AGGATGGTTTATCATCCCAG	1	+
chr1	16259190	16259216	ACGTGTCTGCCTCTGGGCCGTCCCCAG	4	+
chr1	16259346	16259363	ACAAGCCTGCACACCAAG	1	+
chr1	16259388	16259417	CCATCGGCTCCATCATCAATGACATTTCTG	7	+
chr1	16259507	16259527	CCTTCTGAGGAAGGAATGGAG	2	+
chr1	16259556	16259573	AAACTGAGGCTGCTACAG	1	+
chr1	16259574	16259597	AATCTTCTAGGCCTCCAGTCAATG	1	+
chr1	16259841	16259858	CAAATGAGGGGACAACAG	1	+
chr1	16259900	16259923	AAACCCCATTCCACTCCTCCTCAG	6	+
chr1	16260079	16260098	CAGGGTGCATTCCATCATTG	1	+
chr1	16260133	16260151	CATCCCCATACCCACACTG	6	+
chr1	16260214	16260237	CCCCCCTACTAAGGTGACAGAGTG	61	+
chr1	16260264	16260284	CTCAGTCTACTCCATCTCCAG	1	+
chr1	16260405	16260425	CCATTGCAGAGCCTGTCAGTG	1	+
chr1	16260573	16260596	TCATTGCTCCCAAAATTACCTCTG	3	+
chr1	16260852	16260872	TTCTCACCACTCCAGTGAACG	2	+
chr1	16261114	16261128	CGACGATCGTCCGGC	3	+
chr1	16261244	16261263	ATCCCCCCGGCCAGTGCAAT	1	+
chr1	16261409	16261427	ACATATAATGCCTCTCCTG	1	+
chr1	16261591	16261609	CATTGTCACCACAAACAAG	1	+
chr1	16261728	16261745	TCAACCATGTCCCCTCGG	1	+
chr1	16261825	16261850	ACCCGGGCCATCCTCATTCCCAAGGG	2	+
chr1	16261872	16261895	CATCTACGGCGCTCTCCACCAACG	1	+
chr1	16262084	16262104	CTTCACTCTCCTCGGGCTCCG	5	+
chr1	16262211	16262234	AAGTGCATTATCACCTTCCTGTCG	4	+
chr1	16262285	16262306	TACCGACTGCACCCCTATACTG	1	+
chr1	16262514	16262531	CTCCTGCCCCTCATGGTG	1	+
chr1	16262693	16262714	CTCACACACACTCAGTTTCCCG	1	+
chr1	16263986	16264002	CCCCAAAACAGCCGTTG	1	+
chr1	16264102	16264137	ACTTCCCAGAGACCCGTGGATATGGTTCAACTTCTG	3	+
chr1	16265803	16265824	CTGCAGATCTTCCCGCCCTGTG	1	+
chr1	16265949	16265969	AATCTTCCCAGGGCTCTGCAG	1	+
chr1	16266055	16266072	TCCTGCCGCCCGGCTCAG	1	+
chr1	16266139	16266156	ACACATCACCAACCCATG	1	+
chr1	16266313	16266329	ACAGGCTGTGACACTCT	1	+
chr1	16266437	16266454	TCCACCCCCATCTCCCTT	1	+
chr1	16266470	16266489	TCACCTTAATTCTCCTGCTG	1	+
chr1	16266657	16266679	TTTTTTAATCTGTGCCAAAAATG	1	+
chr1	16266692	16266712	AAATCTTATTTTCATATTCAG	2	+
chr1	16266736	16266750	TATAAGTGCGCTTCG	1	+
chr1	16266815	16266838	CTAACCCCTCTTCCTATTACCTTG	3	+
chr1	16359548	16359564	CCTCCCACACATATCAG	1	+
chr1	16446439	16446453	CATAGTTCCGGGGAG	1	+
chr1	16453280	16453293	ACCTGACATCCGGT	1	+
chr1	16530681	16530696	CATTCACCTTATCCAG	2	+
chr1	16534040	16534052	CGCCGCTCGTTGG	1	+
chr1	16556994	16557008	CAGTGTGCTTGGGCG	1	+
chr1	16648025	16648040	CTCAGCTTCCCCAACG	1	+
chr1	16653618	16653634	ACACCTTAACAATATCG	1	+
chr1	16719727	16719747	AAATCCAAATCTCCTCCCAAA	1	+
chr1	16723794	16723811	CCCTGGGCTTCCCAAATG	1	+
chr1	16788955	16788974	GGAGAGGGTCAGGTGGCTAG	1	+
chr1	16794072	16794094	CACAACAAACTTTCTACACATTG	1	+
chr1	16826192	16826205	CGACGATCCCGAAG	3	+
chr1	16870671	16870691	TCTCAAAAACAATAATAATAG	1	+
chr1	16939202	16939218	CAGCCAGCCAGACGCAG	2	+
chr1	17020306	17020317	CGCGGGTCGACG	1	+
chr1	17198094	17198110	AGCTGGATGGACCCCTG	1	+
chr1	17249867	17249882	TCCTTGGGAGCGCCAG	1	+
chr1	17272694	17272711	CCTCCTCACCTCCTCCCG	1	+
chr1	17329646	17329660	CATAACCTCCCTCCG	1	+
chr1	17481988	17482009	ACTTCTATACACACTTCAAAAA	1	+
chr1	17609096	17609113	ATTCCAAATTCACATTAG	2	+
chr1	17800895	17800908	TTCACTAGCGTCAG	1	+
chr1	17813152	17813166	AAATTATCCTCCACG	1	+
chr1	17863405	17863423	CCTAGGCTGGGGTGCAGCG	1	+
chr1	17904201	17904214	CGATCAGAGGATTG	1	+
chr1	18030698	18030714	CTTCCTACCCCCCACCG	1	+
chr1	18066200	18066215	TCAGGGCCAGGCAGCG	1	+
chr1	18131542	18131559	TTACAATTTCCTAACAAG	1	+
chr1	18249369	18249387	TTTCTACAACACATTTTTG	1	+
chr1	18252475	18252492	TATTTTCACTCAACTCCG	1	+
chr1	18279903	18279918	CGTGACCGTGAGGAGC	1	+
chr1	18309913	18309929	AAAGAACCTTGGGAGGG	1	+
chr1	18361507	18361519	CCCCCCCGCGTAC	1	+
chr1	18436568	18436584	CAAATCCCTTTGCCCGC	1	+
chr1	18449653	18449669	GATGATCCCATTCTAAG	1	+
chr1	18465057	18465077	TTTTCACTTTTGCTCTCTCAG	1	+
chr1	18533454	18533469	AGTAGGCTACACTCAG	1	+
chr1	18596529	18596546	TATCTCCCTTTCTCAAGG	1	+
chr1	18597687	18597700	ACCCACCGTAGACA	1	+
chr1	18648917	18648933	TCTCACCCACCACCAAG	1	+
chr1	18653297	18653310	CGTAGTCGATGGAA	1	+
chr1	18669256	18669276	GTACTTCATTCATTTTCAATG	1	+
chr1	18749812	18749831	ACACCATCCTCAACCATCTG	1	+
chr1	18771395	18771411	GACGATTGGCCACCCAC	1	+
chr1	18801441	18801457	ACCCCCTGAGCCAACTG	1	+
chr1	18849609	18849628	AATTCCATGTGTAGCAGTGA	60	+
chr1	18877695	18877710	ATTTCCAATCCCTCTG	1	+
chr1	18900647	18900661	AAAACCACTACTTCG	1	+
chr1	18926332	18926348	ATTCTTCCCAACCACAG	1	+
chr1	18938449	18938470	GAGTGAAATAGCACTTGAAACC	1	+
chr1	18958771	18958784	TTACTCGGGCTTCC	1	+
chr1	18970183	18970197	CCTTTTGATCCTTCG	2	+
chr1	19032789	19032804	CTATAGCTCACCTGGG	1	+
chr1	19072547	19072563	CCCCAAACCCCTTTCAG	1	+
chr1	19079280	19079295	TACACACTCTATTTAG	1	+
chr1	19101331	19101353	TTTACAAATTCTTAAAATTTAAG	2	+
chr1	19209019	19209032	TACCATCAACCCCG	1	+
chr1	19257836	19257853	TCAACCAGCATCTCACAG	1	+
chr1	19259636	19259651	TCCGGAGCTCTCGCTG	1	+
chr1	19275926	19275943	AACACATCCCTAATCCTG	1	+
chr1	19283098	19283112	TCACCGCCCGGGCTG	1	+
chr1	19312593	19312614	TTTCCTAATAAAACTATCCTAA	1	+
chr1	19355761	19355778	TCTGGTTCATTCCCCAAA	1	+
chr1	19367939	19367953	CGCGTGTGGTGTGCG	6	+
chr1	19370690	19370705	ACCTTAGCATCGCCAG	1	+
chr1	19447034	19447049	ATGTGTAACGTTGGTG	1	+
chr1	19479756	19479773	TTCCTACTCCCCCACAAG	1	+
chr1	19504036	19504049	CGGCACGAAGCGCA	3	+
chr1	19509864	19509878	AATCACCTCTCAACG	3	+
chr1	19536502	19536517	GACGATCCGGCTCGAA	4	+
chr1	19583593	19583613	CCTTGGGTCGGAGCCCATCTG	1	+
chr1	19589802	19589819	CCATTTCAACAAAACTAG	1	+
chr1	19590953	19590975	CCTTATTAAATTAAAAATCCATG	1	+
chr1	19592732	19592749	CTTCTTTAACTTAACACG	1	+
chr1	19638768	19638782	GTTCCCGCGGGGGCG	1	+
chr1	19670853	19670869	TCAGCCCATTGACGATA	1	+
chr1	19724253	19724267	CACGTCTAAACCTAG	1	+
chr1	19739254	19739269	AAGGTGGCGAGCAATG	1	+
chr1	19773639	19773655	CTTCTATCATCCTTCTG	1	+
chr1	19892573	19892589	ATTCTCAAATACATAAG	1	+
chr1	19893809	19893825	CCTTCACTGACCTCATG	1	+
chr1	19899416	19899433	CATTTATACTCCCTCTTG	3	+
chr1	19909175	19909190	GAACTGAGATACCTAC	1	+
chr1	19917536	19917552	ATCCTCCCTTCTCCAAG	2	+
chr1	19930459	19930479	CAAGCCATGGACATTTACAAG	1	+
chr1	19954543	19954560	TTTCATCCCTTCCACTTG	1	+
chr1	19955221	19955242	TCATTTTCCCATCCTCATTCAG	1	+
chr1	19962536	19962551	AACACACTCCTTCAAG	1	+
chr1	19992812	19992825	TCCTTGTGGCGTCG	1	+
chr1	19994464	19994479	AGGGGTGAAAGGCTAA	1	+
chr1	20097687	20097706	CATATTTTATCTTCCAACTG	1	+
chr1	20100089	20100105	GCTGGGGGTGAAAGGCC	1	+
chr1	20166655	20166672	ACTCTTACAATTTAACAG	1	+
chr1	20209094	20209111	CGCCGGGCCCTGGCCAAG	1	+
chr1	20224058	20224075	TGAGGGAGTTACACATCG	1	+
chr1	20232571	20232591	CTAATACATTGGACAGCACAG	1	+
chr1	20234311	20234328	CCGTCCTTTTATAAAACG	1	+
chr1	20234666	20234687	TTTCTCTTTCATTCTCAAACAG	5	+
chr1	20234736	20234753	ATTTACTTCTAATCCAAG	2	+
chr1	20234930	20234948	TTAATTAGGCCTGGCCTTG	1	+
chr1	20235232	20235251	TAACTTGACCTTATAGGTCG	1	+
chr1	20235375	20235392	CAGGGTTGGTTGACTTAG	1	+
chr1	20235949	20235969	TTACTCTACTCATTCCAAACG	7	+
chr1	20236518	20236537	TTTCAATTTAGACTTCACTG	1	+
chr1	20236755	20236773	CAGAGATTTATGTTACATG	1	+
chr1	20237476	20237494	TTTTACTGGGTCAGCATAG	1	+
chr1	20237679	20237700	CTCTTCACTTTCTTACCTCAAG	12	+
chr1	20237758	20237776	CCATTCTCATTATTCACAG	3	+
chr1	20238244	20238261	TCTGCCATCGCATATTAG	1	+
chr1	20238282	20238299	TAACGTGGAGAGAACACG	3	+
chr1	20239409	20239426	TATACCAATAAATTCTAG	3	+
chr1	20307443	20307458	TACCATTTACCTCCAG	1	+
chr1	20339872	20339888	CTACAAACAATCAAAAG	1	+
chr1	20411381	20411395	GACCTTCGAATGAAC	1	+
chr1	20470706	20470720	CTACAGTCGACGCTC	2	+
chr1	20498732	20498745	ACACGCTCCGGATG	1	+
chr1	20564140	20564156	TACTAAACTATAAACAG	1	+
chr1	20578858	20578872	CCCATTTCTCAACCG	1	+
chr1	20598339	20598355	CATCCACCCTTTCCTCG	1	+
chr1	20729138	20729155	CCCCTACAAAACAACCAG	1	+
chr1	20729732	20729747	ACACCTAATCCTCGTG	1	+
chr1	20770570	20770585	CACCCACATTCCTACG	2	+
chr1	20781461	20781476	TCACCTAACCCTCAAG	1	+
chr1	20877645	20877661	CACCCTCCAAACCAAAG	1	+
chr1	20880201	20880215	CTACCGGCCGCCGCC	1	+
chr1	20914538	20914555	TTCTACAGTCTCAGGATC	1	+
chr1	20930947	20930963	TAATCATTCCTCCAAAG	1	+
chr1	20971356	20971379	AAACAAACTCTCATCTTCATCCAG	1	+
chr1	20972164	20972182	CATCGCGCACAGAGACCTG	1	+
chr1	20975025	20975048	ATTTTGGCTGCTGCCTGGCTGATG	2	+
chr1	20976974	20976990	GGGTGAACATATTCTAG	1	+
chr1	20977107	20977124	CTCTTTCTGGCTAACCTG	1	+
chr1	20977602	20977624	TTACGGGAGTGGGAAATTACATG	1	+
chr1	21011374	21011392	CTCTCCCTCTTCACACCAG	1	+
chr1	21068571	21068588	ATGATCTAAACTTCTCAG	1	+
chr1	21085473	21085487	CAACCAAATACAACG	1	+
chr1	21104760	21104775	ACTCATTAAACTACTG	1	+
chr1	21144247	21144261	AACTTCCACATCACG	1	+
chr1	21176992	21177009	ACTAAAAAACTAAAACTG	1	+
chr1	21188621	21188636	ACTATCTTTACACATG	1	+
chr1	21205019	21205036	CTTACCTACCTTTGACAT	9	+
chr1	21254825	21254841	CTTCCTCAATTTCTAAG	1	+
chr1	21259626	21259641	CCCCAATCCTTCACAG	1	+
chr1	21270804	21270819	TTGCGATAAGCCTCGG	1	+
chr1	21301658	21301673	TCATCCTCTAACAATG	1	+
chr1	21305309	21305323	ACAATATCAACCAAG	1	+
chr1	21478384	21478400	ATTCATCCTAATCCCTG	1	+
chr1	21478592	21478607	CCCGGATCTATAACTG	1	+
chr1	21485434	21485450	CAATCTATACATAAAAG	1	+
chr1	21486977	21486995	TACTTATCAACTACAAAAG	1	+
chr1	21502839	21502857	GCAGTCGCTGTGCCTGATT	1	+
chr1	21617183	21617198	CCCCCTTCAACAACCG	5	+
chr1	21629903	21629917	TAATCCCTCTCTATG	1	+
chr1	21680668	21680685	CAAACTACTATAACAAAG	6	+
chr1	21766481	21766495	AGGGCCCCTAACCTG	1	+
chr1	21787218	21787235	AACACTCACCACAATAAG	1	+
chr1	21814010	21814026	ATAATCTTCATTCAATC	1	+
chr1	21907655	21907670	ACCACCTTCACAATTG	1	+
chr1	21933495	21933510	GACGATCTGTTCACCT	1	+
chr1	21976388	21976404	GGGGCTGGAGAAGGTCC	1	+
chr1	21985948	21985962	CGCCCGTCCTCGCCC	2	+
chr1	22069446	22069463	CCAACATGGTCAGTAATG	1	+
chr1	22160845	22160861	ACTGGGTTATGTCTCTG	1	+
chr1	22182168	22182181	CCTGACGAGTAGAC	1	+
chr1	22229153	22229170	CCCCTTGCCCTCTGTAAG	1	+
chr1	22251216	22251231	TTTCCCAACCTTAACG	1	+
chr1	22260276	22260292	CTCAAAACCCCATCCTG	1	+
chr1	22328154	22328170	TCATCACAAAACTCATG	2	+
chr1	22389312	22389327	TTCAAACCAAAAAACG	2	+
chr1	22419033	22419053	AATGATTCACATCCTCTCAAG	1	+
chr1	22419895	22419917	TTATCTCAAACTACTACTATCAG	1	+
chr1	22420268	22420288	CAGGGACATATGTATCCTTAG	2	+
chr1	22421169	22421189	AAAAGGATTGTGGTTTAAAAG	1	+
chr1	22422068	22422089	AATACTTTTAATTACTACTATG	1	+
chr1	22422750	22422770	CCTATTCATTCATTCTTACAG	1	+
chr1	22424612	22424630	ATTTACTCTCAATCTTTAG	2	+
chr1	22424689	22424708	CATTATTACTCCTAACAACG	6	+
chr1	22427468	22427490	AATTATTGGTGTTAAGGAGTTAG	1	+
chr1	22441121	22441141	GGGGGATTAGCTCAGCTGGGC	67	+
chr1	22471155	22471173	AATACACTTTCCTAACAAG	3	+
chr1	22508886	22508907	TCTTATCTTCAATTCTCTCATG	1	+
chr1	22513821	22513840	CTATTTCCCTTCATTTTACG	1	+
chr1	22645077	22645091	ATCGTCTGCCCGGAG	1	+
chr1	22695978	22695991	TCCTTCGGCCCCCG	1	+
chr1	22702061	22702076	ACTCCATTCATACCAG	1	+
chr1	22711730	22711743	ACATCAGACTCTCG	1	+
chr1	22748347	22748363	ACATCATCCAACCAAGA	1	+
chr1	22778645	22778659	CCCGGACGTGCCCCC	1	+
chr1	22832642	22832661	TAAAACTCCTCCAGGCTGTG	1	+
chr1	22845441	22845464	CCATACCCTAAACTATATCATCCG	1	+
chr1	22848095	22848118	ACAAAACCTTCCCCAACACCATTG	1	+
chr1	22855439	22855462	CCCTCTGGCCCATGGCACACTCAG	1	+
chr1	22864586	22864604	AGGATGCCATTCCTGTGGA	1	+
chr1	22911040	22911054	ACGATCAACATCCAG	1	+
chr1	22917442	22917455	ATCCCCCCCTAAAG	1	+
chr1	23004244	23004257	ACCCGATCAAGTCC	1	+
chr1	23194724	23194738	AGGGGTTTCCGGGGA	1	+
chr1	23366851	23366872	ATTATAACTACAACACTTCACG	1	+
chr1	23369918	23369936	TTCCCTTCTAACTCAAATG	1	+
chr1	23395103	23395122	TCATCAACTAGACTTCAATG	1	+
chr1	23399823	23399843	ATTGGCATTTTGCAAATCTTG	1	+
chr1	23405520	23405540	TCAAACCTTTATTTATAAATG	2	+
chr1	23433504	23433520	CTACTACTCCAATCCAG	1	+
chr1	23500347	23500363	TTTCACTTTCTCCCCTG	1	+
chr1	23530916	23530935	CCACACTCATTTTTTTCATG	1	+
chr1	23544229	23544243	CGCTCTCCGGCCCCC	1	+
chr1	23571346	23571362	AATCCCTTAAGGGGGTG	1	+
chr1	23693562	23693577	CCTGCATAACATCCCG	1	+
chr1	23696752	23696774	GTCCGATGGTAGTGGGTTACCAG	1	+
chr1	23797629	23797645	TAAAACCATCCCTATTG	1	+
chr1	23819817	23819832	TAATCACCCATTTCAG	1	+
chr1	23824354	23824370	TAACACTTTATTAAACG	1	+
chr1	23886238	23886254	AAACCATTAACTTCCAG	4	+
chr1	24019219	24019236	CTCACAGGGCAGACCCCT	1	+
chr1	24020313	24020335	ATCCTTTGGCATCCGGAGAAATG	1	+
chr1	24020383	24020403	ATCTTGGAGAAGGGTCTAAAG	1	+
chr1	24021170	24021186	AAAAAACAACTTCTCAG	3	+
chr1	24029099	24029117	TATAACACCTACCTTACAG	1	+
chr1	24059041	24059061	ACACATTCCATCTCTAACCTG	1	+
chr1	24059119	24059137	AACTCTATCCAGGCAACTG	1	+
chr1	24069052	24069071	CTGAAGAATAATATCTTGGG	1	+
chr1	24076388	24076404	CTTTGCCAGGGACCTAG	1	+
chr1	24077417	24077433	ATGGAGGGGGACTACCA	1	+
chr1	24077579	24077597	TCACCAACTTACTCTTCAG	12	+
chr1	24077740	24077757	CAATGCCTTTCAGGACAG	1	+
chr1	24077801	24077824	AAAGGGGTTGTGAGTCAAAACAAG	1	+
chr1	24077828	24077846	CACAAATCTTCCCACAAGG	50	+
chr1	24077874	24077895	ATGAGAAGGCCTCTGTGGTGAG	2	+
chr1	24077905	24077927	ATCACACAAGGCCCTCTCCAAAG	1	+
chr1	24078118	24078140	CAAGCAAGGTCTGGACAGCTTTG	1	+
chr1	24078190	24078212	TTCTAACAACCTAAAGACTCCAG	5	+
chr1	24078245	24078266	TCACTGGGCTCCCTCCCTAAAG	1	+
chr1	24078981	24079001	ATATCCTCCTTCCAGCCAAAG	1	+
chr1	24080725	24080742	TACTTAAAAACAACATCG	13	+
chr1	24082374	24082389	TCACCGAGACTTTAAG	1	+
chr1	24082459	24082479	CGGCTACGAGTACTAACAAAG	1	+
chr1	24082782	24082804	CCTTTGTCAACTCTGTGGCCAAG	1	+
chr1	24086035	24086056	CTTTCAAGAACAGATTCTCCCG	1	+
chr1	24086386	24086404	TATTTATATTATCCCCCAG	1	+
chr1	24086423	24086441	TCCTCTACCACACATTTAG	1	+
chr1	24086702	24086721	CATCTCTTTCTTACTAACTG	4	+
chr1	24087704	24087722	CATTACTTTACTTCTCTTG	5	+
chr1	24088020	24088040	TATCCATTTTGGCACATAAAG	2	+
chr1	24113802	24113819	CATCTGCCAACCCAGCAG	1	+
chr1	24113849	24113867	ACACACTTTATTTCCTAAG	1	+
chr1	24143159	24143174	TCTTACCGCTGCCTCG	1	+
chr1	24145730	24145749	AATAAAAATACAATTCCTTG	2	+
chr1	24287200	24287220	ACACTTACAAAAATTCCCCAG	1	+
chr1	24406578	24406594	GACGTGATAGCCTGTGA	2	+
chr1	24488528	24488546	CAAATTACCACACACACAG	1	+
chr1	24538029	24538043	AATCGAGACAAGCTG	1	+
chr1	24553705	24553722	TATTCCTTAAATAACAAG	1	+
chr1	24575138	24575152	CATCCATCTTCAACG	1	+
chr1	24670249	24670265	CATTTCCTTCCTTTAAG	1	+
chr1	24717995	24718010	CCCGCAAGGCTAAAAT	2	+
chr1	24749394	24749413	AAAAATATACAAATCATAAG	1	+
chr1	24780972	24780988	CCTACCACCGCCACAAG	1	+
chr1	24782492	24782505	AAACTGCCGGCTTG	1	+
chr1	24782703	24782720	ACTACCCCATCTTCTACG	3	+
chr1	24785756	24785771	CCTATGCCATACTGTG	1	+
chr1	24792211	24792227	CCTCTCATCCTCACTTG	1	+
chr1	24794861	24794877	AGGGGAATTGTAGGACA	1	+
chr1	24795819	24795842	AAAGGATGCGTTATCTTGGTCTTG	1	+
chr1	24796467	24796490	CACCACTTAAAAAAGGATAGGTAG	1	+
chr1	24796585	24796605	TCCTCCGTCTCTCCATTACAG	2	+
chr1	24797097	24797113	CATTTCTCCATCCAATG	1	+
chr1	24797128	24797148	CTACACTCACCACTTCCCTAG	2	+
chr1	24797370	24797393	TATCAATTCAACAATATTTATAAG	1	+
chr1	24802219	24802236	AAATGTGAGGCACTCTAG	1	+
chr1	24803986	24804003	CACTTTACATACTTTATG	2	+
chr1	24821403	24821419	AACTCCAAAAATCTAAG	1	+
chr1	24862215	24862232	CTTCTAATTAATAAATCG	1	+
chr1	24862620	24862638	TATCCTTCACCTTTTCCAG	1	+
chr1	24863072	24863089	CCTCCACTCACTGTGCTG	1	+
chr1	24863358	24863381	TTCCAGTTGTAGCCAACTACCACT	1	+
chr1	24863791	24863811	AAAACTTTAAACCAAAATTAG	1	+
chr1	24863909	24863931	TACCCATCAACTTTTTCATATTG	1	+
chr1	24864443	24864461	AAATCATAACCTCTTCATG	2	+
chr1	24865539	24865561	AAATCATATACTCTATCCCCATG	3	+
chr1	24866770	24866791	TCTCTACCCACTTAAATAACAG	1	+
chr1	24866913	24866930	TTCACTCTCATCGTAATG	1	+
chr1	24881911	24881925	CGGGAAACCAGCCTC	1	+
chr1	24889406	24889422	CCTTCCCCCTCCTTATG	1	+
chr1	24962954	24962971	CAACTTACACACTTACTG	1	+
chr1	24969649	24969666	CGGGCTCTCGGCGCACTG	1	+
chr1	24974522	24974540	ATATAACATTAAACTCAAG	1	+
chr1	24977011	24977029	TACTGAACCCAAACTTCAG	1	+
chr1	24979037	24979053	TCACGCTCCAAATCAAG	1	+
chr1	24979072	24979095	CTCTCCTTCTCACACTCGACCTAG	3	+
chr1	24979376	24979394	CAGGACCTAATTCTCTTTG	1	+
chr1	24981379	24981402	TAGCTCATCATCCTCTTCATCTCG	8	+
chr1	24981519	24981540	CAACTCCACCACCCAAAACTCG	1	+
chr1	24987231	24987254	AGAAAAGAGAATCCCCTTCACCAG	1	+
chr1	24995748	24995770	CATCACCATCTCCACCACCAAAG	3	+
chr1	24996664	24996687	TCTCCGGGTCTCCTGAGCCAGCAG	1	+
chr1	25042041	25042057	CTTCTTCACTCACAAAG	1	+
chr1	25167271	25167291	CCAAAAAATATCGCAACTTTG	1	+
chr1	25167931	25167950	TTTCAATTTAGTCTATCCTG	2	+
chr1	25168173	25168191	ATGGGCACCTGATACTCTG	1	+
chr1	25168249	25168267	CATTCTTTATTTTAAAAAG	2	+
chr1	25168315	25168338	CAACACTACATAACTGATTTTTAG	2	+
chr1	25168483	25168502	TTATCCATCCTATATAAAAG	6	+
chr1	25168626	25168647	ATCTCACTCATTGCACTTCCTG	1	+
chr1	25168672	25168689	TTGAGGAATAGCACTCTG	1	+
chr1	25168798	25168817	TATTTACTCTTTTTTAAAAG	15	+
chr1	25168825	25168843	CAAAACCAGACTTTCTACG	4	+
chr1	25168887	25168908	TAATTTTTTTATACCTAATTTG	1	+
chr1	25168954	25168972	TTTATTGCTTTAAAATGGC	1	+
chr1	25169281	25169298	TTTTAGTGGGTGAAAATG	1	+
chr1	25169539	25169560	AAACTCAAATATTTTCATTTTG	10	+
chr1	25169590	25169609	ATTACACCTGGCCATCCCTC	1	+
chr1	25169682	25169705	ATACCACTTTATCAGGGAAGTTAG	1	+
chr1	25170223	25170244	ACATTTATTCTTACACTAAATG	12	+
chr1	25170695	25170715	AACATCAGCACCAGTATATTG	2	+
chr1	25170766	25170786	ATTCTTTTTTCCCCCCTCATG	1	+
chr1	25172116	25172134	ACTTAATAAAAACTTACAG	1	+
chr1	25175449	25175471	CTTCCTTTCTCTAATTTCCTCAG	1	+
chr1	25199866	25199882	TCTTTTATATACCCCAG	1	+
chr1	25206984	25207000	TCCTCTTCTGTGCACCA	1	+
chr1	25209026	25209040	ATTGGGTGCTAACGT	2	+
chr1	25239805	25239822	CAGCCTGCCCCTCCCAAG	1	+
chr1	25256045	25256062	CCGGCGCCCTCCCGCCCC	2	+
chr1	25259238	25259254	TCCGACTCCCCCACCTG	1	+
chr1	25301351	25301367	CCAAATCTCCTATTAAG	3	+
chr1	25306679	25306697	AGCTCAAGCTACCCTCCTG	1	+
chr1	25377780	25377795	ACAACAATCTACACTG	4	+
chr1	25381972	25381987	CCTGGACTTAATAATG	1	+
chr1	25485459	25485474	AAAGTCGGTCATAGTG	2	+
chr1	25534303	25534318	CCCAACCAACCCAATG	1	+
chr1	25568546	25568568	TTGGGAATATTGTTAAAATTCAG	1	+
chr1	25669510	25669530	ATTTCAACCACTCATACCATG	2	+
chr1	25688296	25688314	ATCAAGACTCTCCTCAAAG	1	+
chr1	25688526	25688545	CACAACCTCTTTCCCCACAG	1	+
chr1	25775391	25775409	CACATATGTATGGGTTCAG	1	+
chr1	25816859	25816875	CTCACCAATCATCAAAG	1	+
chr1	25820063	25820081	AAAATAACATACAAACATA	1	+
chr1	25890589	25890603	CAGAGCTCGCTCCTA	1	+
chr1	25949319	25949333	CCATTAACGGGCTGG	1	+
chr1	25997446	25997468	CAACCACCACTTCCTGGGCTCAA	1	+
chr1	26028652	26028665	GACGATCGCCGGCC	5	+
chr1	26115115	26115129	ACCAGAGTCTCGTTC	1	+
chr1	26120122	26120138	AACTTATAACCACTTAG	1	+
chr1	26136187	26136204	TTCCAGCTCAGTGAGCCG	1	+
chr1	26143108	26143131	CTCTTCTACCTCTGGGGCACCACG	1	+
chr1	26147176	26147189	GCGAACCGGGGGAA	1	+
chr1	26159402	26159420	ACATTAAAGGAAGGACTTG	1	+
chr1	26162516	26162534	ATAAACTCTAAAACATCAG	1	+
chr1	26162802	26162821	ACATTAACTATCCAACTCTG	1	+
chr1	26177010	26177026	CATATTCCTATCTTAAG	1	+
chr1	26225968	26225984	CCTATTTGCCCTACATG	1	+
chr1	26226539	26226552	ACCTTAACCACCCG	1	+
chr1	26393344	26393359	CCCCCTTCCTTTCTCG	3	+
chr1	26449161	26449182	ACTCTACCCTCTAAGGGTTTAG	5	+
chr1	26449561	26449579	ATGTAGGTTTGGGTTTTTG	1	+
chr1	26450031	26450049	TCTAAGCCTCATTATACTG	1	+
chr1	26450269	26450286	CATCAACTACTTTTAAAG	2	+
chr1	26450295	26450317	CTATCCATTTTATACAATCACTG	5	+
chr1	26450324	26450344	TCTATGTCAAAAAACCAACAG	1	+
chr1	26450965	26450986	ATAACGTCTAGTCAATAACATG	1	+
chr1	26451035	26451057	CTCTTCAAATATCTATGTGCTTG	2	+
chr1	26496635	26496654	ACCTGCCAGGGGGCGGTCTG	1	+
chr1	26536466	26536482	CAATACAAAAAACTCAG	1	+
chr1	26561816	26561840	ATAGTGATCTGGTGGTTTTGTATGT	31	+
chr1	26565549	26565563	TCTTTATCCACCTCG	1	+
chr1	26581764	26581782	CCAAGCCAAATTCTACACC	1	+
chr1	26582007	26582032	AATCTACCCTCAATCAGTCGGCAATG	3	+
chr1	26582213	26582233	CCTGCTCCCGGGCTCTCCAAG	1	+
chr1	26582276	26582295	CATCCCCGAGAGCAATCTTG	1	+
chr1	26594987	26595006	ATAAACATATCAATAATTTG	1	+
chr1	26595181	26595204	AACTTTTTCATCATCTGCTGTATG	2	+
chr1	26603132	26603148	CACTTGAGCTGCACCAG	1	+
chr1	26603721	26603736	CTTAAGGACCACCATG	1	+
chr1	26628251	26628266	TAGGGCCCCTGGAATG	2	+
chr1	26688294	26688309	CCCCCTGGTGCCATTG	2	+
chr1	26717776	26717794	AACACACTCTCAACACATG	1	+
chr1	26796412	26796430	CCAGCACAGGCCTCCCCTG	1	+
chr1	26800161	26800180	TCCTATTTCTAACTTTCTCG	1	+
chr1	26801984	26802004	TCCTCTTCTCCCTTTCCATCG	2	+
chr1	26802510	26802529	AAGTCTCTTGGAACAGGGTA	1	+
chr1	26802827	26802844	CAACTTCTATAAAATTAG	1	+
chr1	26844657	26844671	TGCCCAGGTGATCCG	1	+
chr1	26873422	26873436	ATCCATCCCATTTCG	1	+
chr1	26881065	26881086	CCTCCTGCCCTCCTTGCTGTAG	2	+
chr1	26910920	26910939	TATTTATATCAACAATACTG	1	+
chr1	27010449	27010467	CTCACACTTCCAATCCCAG	1	+
chr1	27019911	27019932	CCAGCTCCTCCCCTCCCCCGCT	1	+
chr1	27028801	27028820	CTATTCTTTCTCTTCTCCAG	1	+
chr1	27035635	27035653	TATTCTCAACTATATAATG	1	+
chr1	27044775	27044794	TTCTTTATTTACTTTATTCG	1	+
chr1	27056203	27056219	CATACTCGCAGCAACAG	1	+
chr1	27058002	27058016	CTCGACGCTCTCCCA	3	+
chr1	27085319	27085335	TACTTCTTACCAACAAG	2	+
chr1	27089731	27089747	AAACTGCTGTCGCCATG	1	+
chr1	27089758	27089776	CCAACTCTATCCAAAACAG	4	+
chr1	27092792	27092811	CTGGCATGATCAACCCTCAG	1	+
chr1	27094289	27094308	TTCTTCTACTACAACCAATG	10	+
chr1	27094441	27094458	ACCTCTATCGCCTCTATG	1	+
chr1	27097635	27097655	AACTTGCAACCAACCTCAATG	1	+
chr1	27099060	27099080	ACTTAAAGCCACCAACTCCAG	1	+
chr1	27099370	27099399	AATTCCATGACTCCAAACCCTGGGTATCAG	2	+
chr1	27099409	27099428	AATACCTCTGACATGATGGG	1	+
chr1	27100115	27100134	CCCCACAGCCGAATCTCATG	1	+
chr1	27100135	27100158	CCTTCCAACCCAGACTCGGGGATG	1	+
chr1	27100363	27100380	ACTACAATGTATCAACAG	1	+
chr1	27101019	27101038	CCTATCCTGCCACTGCCACA	1	+
chr1	27101417	27101437	CCCCCTCCATCTAACTACCAG	2	+
chr1	27102140	27102163	ATACCATCAACATCCTGCTGTATG	2	+
chr1	27103151	27103174	CATCATCCTACTCTTTTTCTTTTG	1	+
chr1	27105400	27105420	CAACTCTGCCTCTCCCAACTG	1	+
chr1	27105851	27105874	ATCCATTTGTGGTGGACTGCTCAG	1	+
chr1	27106228	27106248	CAGAGCCACCGGAACATCAAG	1	+
chr1	27106304	27106321	ACTGGCAGGATTCTCTTG	1	+
chr1	27106526	27106544	TGGAGTGGTGGTGGGACTG	1	+
chr1	27106604	27106625	ACCTATCTCCATACCCCGAGAG	8	+
chr1	27106913	27106933	CTCAGGGGGACAGCCTGGCAG	1	+
chr1	27114478	27114494	GAGGTTCGGTCCCCGCC	1	+
chr1	27153208	27153227	CCGCCGCTGCCACCTCCGCT	1	+
chr1	27211486	27211506	AACAAAAAAAAACTATAACTG	1	+
chr1	27222494	27222509	AATCACACCTTACTTG	1	+
chr1	27250943	27250964	AGCTGAGCTGTGGGAGAACCAG	1	+
chr1	27267948	27267967	CTTATCACACAGACTTTCAG	2	+
chr1	27269229	27269249	CCCAATTACCGCTGGACCCAG	2	+
chr1	27272861	27272880	TTACACATTAAAACGATTTG	1	+
chr1	27380426	27380441	TCTATATTTAAACCTG	1	+
chr1	27414153	27414170	ACCCACAATACCCCTTTG	1	+
chr1	27432304	27432320	TTTCCTCTCTTTCCACG	2	+
chr1	27530477	27530493	CCCACTGGAGGCCCATG	1	+
chr1	27542551	27542567	CTCTACAAAACTCACTG	1	+
chr1	27564904	27564921	AAAATGGGCTGCCTTGTG	1	+
chr1	27623586	27623608	TCCAATGGCCTGCACCTTCATAG	1	+
chr1	27627758	27627776	CCATCTCCCTAAACCCATG	1	+
chr1	27630212	27630229	CTACGACTATCAGTTCCG	1	+
chr1	27648841	27648859	CTTCCCCTACTGCGTGGTG	1	+
chr1	27653087	27653107	CTTACTCTGTCCTAAACATTG	2	+
chr1	27653548	27653566	CTACTTTCCCATAATCCTG	1	+
chr1	27653758	27653776	TAATTTTTACTATCCACAG	1	+
chr1	27681908	27681927	ATCCTGCTCGCTGTGCCAAG	1	+
chr1	27687596	27687611	CCCCCCGGGCATCCTG	1	+
chr1	27744332	27744349	AACACACCCAAACATCTG	1	+
chr1	27848069	27848088	CTGCTGCTGCTGCTGATGCG	1	+
chr1	27897520	27897533	CTCACATACCAACG	1	+
chr1	27932576	27932591	CCCCATTACCCATTAG	1	+
chr1	27935808	27935822	TTACTCTACCATACG	6	+
chr1	28019464	28019482	TTTTCAATATTCCATAAAG	1	+
chr1	28071194	28071211	CACACTTTCATACAAACG	2	+
chr1	28088700	28088722	CCTATCTTCCCTTCTTAACCCTG	1	+
chr1	28088946	28088964	TACTAAATTTAACTTCTAG	1	+
chr1	28120051	28120071	TTACAACACTCCACAAATCAG	3	+
chr1	28120117	28120138	CCCCTTCCCTTATCTACTTCAG	1	+
chr1	28149499	28149519	TTCATCCTCATCCACACTAAG	1	+
chr1	28149900	28149918	AACCTAATTTATAAACAAG	1	+
chr1	28150201	28150222	TAGGGAAGCAAGGGCCCAAATG	1	+
chr1	28165268	28165287	ACTTTACCATTGACCACCAG	1	+
chr1	28224107	28224123	CAAAAACACTTTAACTG	1	+
chr1	28292034	28292052	ACTCCCGGGGCTCTTCAAG	1	+
chr1	28318223	28318239	TACTCAACTAATACATG	2	+
chr1	28351471	28351487	CTAACTCCCCCAGGGAG	1	+
chr1	28375780	28375795	CCATATACTCCTCATG	1	+
chr1	28384147	28384164	AAAAAATTAACTCTCAAG	1	+
chr1	28586423	28586435	GCGTCGGCGACTC	1	+
chr1	28598304	28598325	CTTCTGGCGCCTGCACTACCTG	1	+
chr1	28600602	28600619	ACCCTACTTTCGGATATG	1	+
chr1	28601369	28601387	ATCCAGCGGCTTTACCCTG	1	+
chr1	28601431	28601450	CCTCACCTACAATACCATCG	10	+
chr1	28607282	28607300	CCCTCCGTGCCATCACCCG	1	+
chr1	28607901	28607922	CCCTTTTTCCCTTTTCTCCATG	2	+
chr1	28608749	28608765	CCACATTAAATACCCGT	1	+
chr1	28655578	28655594	CTTCCCGGGCTCGGGTA	1	+
chr1	28660741	28660756	TAACTTTCTCACAACG	1	+
chr1	28701359	28701374	CAACTCAACCTCTTTG	1	+
chr1	28732523	28732538	ACCATAACTTCTATAG	1	+
chr1	28764885	28764905	ACAATATAATCATGGGACAAG	2	+
chr1	28800458	28800474	CCCCATATACCCTCTAG	1	+
chr1	28802690	28802709	TCATTCCTAAATTACCACAG	2	+
chr1	28823559	28823574	CCTTCTTACCACACTG	1	+
chr1	28823673	28823692	TTCTTCCTTTTCCTCACAAG	1	+
chr1	28824899	28824921	CCCCTCTTCCACACTATAACCAG	1	+
chr1	28825068	28825085	CTATCCACACTATAAATG	1	+
chr1	28826396	28826419	ACTTCTAACCATTCTATCTTATTG	1	+
chr1	28833877	28833898	TCCAACGTGGATACACCCGGGA	2	+
chr1	28834652	28834672	ATTCCAAGTAACTCTTATTTG	1	+
chr1	28835257	28835274	ACCATGCAGGAAACATAT	1	+
chr1	28844916	28844932	CGCTGCCCGCTCTCGCC	1	+
chr1	28851921	28851941	ATTTACAACCATTTCATTCAG	1	+
chr1	28862444	28862461	ATTCCAGGATGCCTTTTG	1	+
chr1	28862809	28862826	AACCTAACATCCTTCAAG	2	+
chr1	28863329	28863349	CATACCCACCCTCATCTCCAG	1	+
chr1	28868799	28868820	ACACCATCTCAAAATAAATTAG	1	+
chr1	28871792	28871813	ATAATATTCATATAAAATCATG	1	+
chr1	28874882	28874899	CAAATAATACTAAATTAA	1	+
chr1	28919517	28919534	TACTGGCCCCGGGTGCTG	1	+
chr1	28974479	28974496	TACAACTCTTTTCACTCG	1	+
chr1	28975192	28975224	AAGCATAATTTTTTGGTATTTGGGCAGCTGGTG	7	+
chr1	29023465	29023484	ATTTTTACCAACATGACAAA	1	+
chr1	29023529	29023562	CAGCAGTGCAAGAGCTCCAGTGCCAGGACAGCAG	2	+
chr1	29037131	29037150	AACAGTTTCTCTATACTCTG	1	+
chr1	29063881	29063903	TTCCCTTCTCTCGGCGGGCCTCG	1	+
chr1	29069027	29069050	CCATGCCCTACTTAACTTCTTATG	7	+
chr1	29069297	29069316	CCAATGAGACCCTCAATAAG	1	+
chr1	29069868	29069890	TCATAATGGGGTGGATGGTAATG	1	+
chr1	29070047	29070066	ATATTCACCGTTCCATTAAG	2	+
chr1	29160818	29160833	ATTCATCCTCAATCCT	1	+
chr1	29172464	29172481	AACCACATCACTTCCCTG	1	+
chr1	29241119	29241139	TCGCTCCCTCCCTCCGCTGGT	1	+
chr1	29319969	29319987	CTTCCCAAAAACCAATCAG	1	+
chr1	29323229	29323251	AATTTTATAAATCATATTTTCTG	1	+
chr1	29360655	29360672	ATAATTATTTTACCTATG	1	+
chr1	29391607	29391630	CTTATCCACTCACTCACCCTTCCG	1	+
chr1	29414106	29414120	TCCGATGATCACCCG	1	+
chr1	29443689	29443712	AAATCCTCCAAGGACTCTTGTCAG	2	+
chr1	29444942	29444963	AACTTCTCTAACCTTCCAACTG	3	+
chr1	29445371	29445389	CTTACATCAAACGAACATG	1	+
chr1	29446273	29446295	TTTCTACAAATCTCTCTCAAATG	2	+
chr1	29469033	29469048	AACAAACCCTACTCTG	2	+
chr1	29490275	29490289	AAAAAACCCCGCCGA	57	+
chr1	29578182	29578198	CCTGGCTCAGGATGAAC	1	+
chr1	29602049	29602070	ACGCGTTGCCACACCTATACTG	1	+
chr1	29618501	29618523	CCTGTCCTTCATGGACACCCATG	1	+
chr1	29642633	29642652	TAATTCCTCCCAGCTGCGGG	2	+
chr1	29653820	29653837	CTTACTTTACAAACATCG	1	+
chr1	29704973	29704988	TCCACCACAATTACAG	1	+
chr1	30069804	30069821	GCACCTGTAGCTCAGCAG	1	+
chr1	30094921	30094937	CCGGGGTGCGGGGGTGG	1	+
chr1	30103103	30103117	GCCGTCATGCTGTTG	1	+
chr1	30158219	30158232	TTGTGCTCGAAAGA	1	+
chr1	30218729	30218746	AGGGTCTGAGTTTGAGTC	1	+
chr1	30224216	30224233	AAAAATTCTTACCATATG	1	+
chr1	30256676	30256688	GATTCCGGTCCTA	1	+
chr1	30309196	30309213	TCTCATTATATACTCTTG	1	+
chr1	30449488	30449500	CTACCCTTCAACG	1	+
chr1	30472584	30472600	CTCCTTTCATAACCCCC	1	+
chr1	30542058	30542072	GCAAGGGCAAGCCGA	1	+
chr1	30638377	30638391	CAAATATGATCCTCG	1	+
chr1	30699285	30699301	CCATATTCCAAAAAATG	1	+
chr1	30816019	30816035	TCTTACCCTCATCTATG	1	+
chr1	30832453	30832467	CAAGCGTGTTACCCA	1	+
chr1	30897016	30897029	AATTACACACCTCG	1	+
chr1	30948073	30948088	CTCCCAGCGGCCAGAA	1	+
chr1	30980119	30980134	CATACTCTACTCACTG	1	+
chr1	31005686	31005701	ACTTCCATCCCCCTAG	1	+
chr1	31060660	31060677	TCACCTACCACCTCCTTG	1	+
chr1	31064817	31064831	ATCAAATAACTAACG	1	+
chr1	31093268	31093284	AATAGATTTTGAAACCG	1	+
chr1	31163044	31163065	ACCATAATTAACATTTGTCTGC	1	+
chr1	31199686	31199701	CATCCACATATCACTG	1	+
chr1	31225590	31225608	ACATGGGTGAACTTACCTG	1	+
chr1	31233736	31233755	CCTTACTTCCTTGCTGTGTG	1	+
chr1	31235931	31235946	CCTTCGACCTTCTGTA	3	+
chr1	31257833	31257850	CGAATTGGTAGCTGCATG	1	+
chr1	31260973	31260988	CTGTCTCTCCGACACC	1	+
chr1	31263783	31263798	CTACTGTCTGACGATC	25	+
chr1	31267985	31267999	CATTTAACACACTCG	1	+
chr1	31311023	31311040	TCAACTCAAAGACTTAAG	1	+
chr1	31366190	31366207	TCAAAAGCAACACTATTG	1	+
chr1	31408114	31408128	TCTTCACACACCACG	1	+
chr1	31707226	31707240	AACGACATCAATCAG	1	+
chr1	31709353	31709368	TTCCAACATCCCGGGG	1	+
chr1	31739578	31739593	ATCATCTCCAACACAG	2	+
chr1	31782986	31783006	CTCTCTACACTATTTTCCAAG	1	+
chr1	31869716	31869736	TCAACTCATTTACTACTTCCG	1	+
chr1	31874325	31874344	ATTCATTTACTCCCCATTAG	1	+
chr1	31908695	31908711	TCATGGTGGGGAGACCA	1	+
chr1	31994413	31994428	TCTTATCCACTAACTG	1	+
chr1	32054760	32054773	GACGGTCGGGCGCG	1	+
chr1	32172849	32172865	CACTTACTTCCCACCTG	6	+
chr1	32173322	32173337	TTCAAACCCATATCAG	1	+
chr1	32198939	32198951	CAGCGAACTACGG	1	+
chr1	32209212	32209227	CACTTCACCCACTCAG	1	+
chr1	32264727	32264741	AAAGCATTTGCTGCG	1	+
chr1	32320250	32320264	TTCTGTCGCTTCCGC	1	+
chr1	32377294	32377309	TACCTTCCCAATCCTG	1	+
chr1	32430024	32430039	ACCCCATCCCAAAACG	1	+
chr1	32479630	32479646	AGCCGGTCTTCGGGCCG	1	+
chr1	32479903	32479920	TACCTGCCCGAACTCATG	1	+
chr1	32482503	32482523	CCTCTTATTAAATATTTCACG	1	+
chr1	32497209	32497226	TTGGGAAAGGGCTCAATG	1	+
chr1	32500668	32500688	AAATTCTTTTTACTCTTTTTG	1	+
chr1	32504200	32504219	CTATTACAGCCAGAGTCAAG	1	+
chr1	32508219	32508237	TTATTAAAAACAAACATGA	1	+
chr1	32508388	32508405	CATTCTGGCTTCTGTATG	1	+
chr1	32525764	32525787	CTATCAGAGGACTCCTGAAACCTG	1	+
chr1	32541353	32541375	TCCACTACATCAACATCTACAAG	1	+
chr1	32622615	32622631	TTCACATCATCTACCAG	2	+
chr1	32622968	32622989	ATGGTGGAGATGCTCTTTTCTG	1	+
chr1	32623892	32623909	TTATCAACACTCCAAGAG	1	+
chr1	32628881	32628900	TAACATCGTCACTGGGGATG	1	+
chr1	32631790	32631816	ACTATTTCAAATATTACTGCTGGCAAC	3	+
chr1	32632867	32632887	CCACATCAGGAGGAACCCCTG	1	+
chr1	32635577	32635592	AACATCCTGCGGCTTG	1	+
chr1	32636946	32636959	ACGGTATATTCCAG	1	+
chr1	32637089	32637112	ATTGCTCTTCCCAAGAGCCACAAG	1	+
chr1	32637153	32637176	ACTAGAGGCTGGGGAGGCTACCAT	1	+
chr1	32637264	32637283	TATACCAGTGGGAGTGCAGG	1	+
chr1	32637699	32637720	TCTCAAGAGGAAGAACTGTCTG	1	+
chr1	32638005	32638022	TCAAATTCAATCTCAATG	3	+
chr1	32638057	32638080	CTCTCCTATTATCTATTATCACTG	1	+
chr1	32638685	32638703	CCAACTCCCAATCTCCCAG	1	+
chr1	32639019	32639040	CTTAAAGCCAGTTTTCCCTAAG	1	+
chr1	32640304	32640322	TAATCCAGGGACCCCATAG	1	+
chr1	32641851	32641868	AATGGCTTGGGTTACCAG	1	+
chr1	32646894	32646910	AGCTGAGCCGCCAACTG	1	+
chr1	32650128	32650145	AAGGAGATCACGTTGCTG	1	+
chr1	32651916	32651931	CAGGTGGACTGGTAGA	2	+
chr1	32658279	32658299	TCCCAGAGGATGTGTGAGCTG	1	+
chr1	32658870	32658886	TATTCACCACATTCAAG	1	+
chr1	32660609	32660634	TACAGGACCTGAGTGCTGGTGGCCAG	2	+
chr1	32660801	32660821	CCTGGTGTTGGGTCATGCTGG	1	+
chr1	32661020	32661038	CATTGGGGATGGGGGTGTG	1	+
chr1	32661125	32661146	AAGTGACTTGAGCATTTCTCTG	1	+
chr1	32661804	32661825	CTTTGCCACAAGCTTACCTGTG	1	+
chr1	32661844	32661863	CCACCACCAGTTCCCATCAG	1	+
chr1	32662350	32662371	TCCCTTCATCTTCCATACCTAG	1	+
chr1	32663102	32663124	ACCAAATCAACCAATCACTACAG	3	+
chr1	32663722	32663743	CTGCCTTCTGTCCCTGTAACTG	1	+
chr1	32672841	32672864	TACCTACTTCTTAAACAAACACTG	2	+
chr1	32673868	32673886	ACACATTTTCAATCCTCTG	2	+
chr1	32688841	32688857	CCAAACAATCCCTCATG	1	+
chr1	32690051	32690070	CTGTCGTCTCTGGGACTGTG	1	+
chr1	32691836	32691857	CAACATCATCATGTTCTCCACG	1	+
chr1	32694328	32694357	CTTTTTGACTCCACAACTCTTGAACATCAG	3	+
chr1	32741283	32741295	CGGCGGTCTCGAC	1	+
chr1	32793200	32793219	CTTCTACACCACGGACCGGG	1	+
chr1	32793390	32793405	ACCACATCCCAATCTG	1	+
chr1	32796271	32796287	CAATCTAACTATCAAAG	2	+
chr1	32797077	32797098	CTTCCATACAATGACTACTTTG	1	+
chr1	32800388	32800403	GCACCGATCTCCCCCT	1	+
chr1	32837380	32837396	ATCATCCTCTCTTCTAG	1	+
chr1	32860321	32860335	CGATGATCAGCCGAC	1	+
chr1	32952728	32952749	TCACTTTTATTTCTACCTCTTG	1	+
chr1	32967690	32967708	TCCTTCCTTCCGGCACAAG	1	+
chr1	33058878	33058899	ACTTTTATTAAATCTTCCTTAG	1	+
chr1	33059106	33059129	AATACTCAACAACCCTTGGCCAAG	2	+
chr1	33066006	33066023	CCCAACATTAGGTAGCTG	1	+
chr1	33066104	33066123	TTAACAAATTTATCACACTG	4	+
chr1	33069388	33069410	CATCAAACTATCCCCACAAAATG	1	+
chr1	33069803	33069823	CACCACTGCAGTCATGCCTAG	1	+
chr1	33075005	33075024	CAAAATAGGGCCCATTCAAG	1	+
chr1	33123119	33123139	CTCCCTAATGATGATGCTCAG	1	+
chr1	33133035	33133053	ACTCATCCTCCTTACCTCG	1	+
chr1	33134904	33134924	CCTTTCTTTCAATCCTTATAG	8	+
chr1	33138392	33138413	TTTATTCATGGTGGTCATACTG	5	+
chr1	33143141	33143160	TCATTCCATCAAATTATCAG	1	+
chr1	33146964	33146987	TATTCATTTAAATTCTAACACTCG	1	+
chr1	33150017	33150039	CCAAACAATAAAAACTCACATTG	1	+
chr1	33151491	33151511	TCAACTCAAAATCCTTCAAAG	1	+
chr1	33157849	33157869	ATCATCATCATCTATCCCACA	1	+
chr1	33164523	33164535	AGGCACGTAGCGC	1	+
chr1	33207122	33207136	TACCACCCTCTTCCG	1	+
chr1	33235713	33235731	TACCCGGGCCCCACCATTG	1	+
chr1	33239437	33239457	CCCTCCACACTTCATTCTCTG	1	+
chr1	33282061	33282077	GTGGTCGGAAATCATGC	1	+
chr1	33283373	33283385	CGCACGCCGTCCG	1	+
chr1	33292083	33292104	CTCATACTAAACCATTAAACAG	2	+
chr1	33322337	33322360	ACAAATCTTATACATCTTACTTTG	1	+
chr1	33322686	33322707	CACTCTTTTTTCTCCATATTAG	6	+
chr1	33323338	33323360	ATTTCATCAATCCCATCTTTCTG	1	+
chr1	33327712	33327730	ATTTCCCTTCCAACTCCAG	1	+
chr1	33328363	33328378	ACCTTCCCTCATCAAG	1	+
chr1	33335960	33335978	AAGGGAGCTAGGGAAGCTG	1	+
chr1	33442457	33442472	AAAAGCCACAAATCCG	1	+
chr1	33451732	33451748	ACCACCCAACTCCAAAG	1	+
chr1	33453653	33453669	CCACCTGGGCAACTTCG	1	+
chr1	33466892	33466907	TCAAAACTCTTCCCCG	1	+
chr1	33562307	33562322	GATTGCTTCCGTGATC	1	+
chr1	33759051	33759066	TTCTTACTCAACCCTG	1	+
chr1	33786159	33786175	CCACATTTCTTGTTCAG	1	+
chr1	33894563	33894581	CAATCCTCTCTTAATCCAG	1	+
chr1	33954198	33954218	ACCTTCCCAATCACCTAAATG	1	+
chr1	33960460	33960479	CTCACTGGAGGAATTCTACA	1	+
chr1	33960496	33960514	AACAACCTCAAAGTATCAG	1	+
chr1	33960857	33960878	TTCTAACCTCATTACTCACCAG	2	+
chr1	33961113	33961132	TATATATCTTATATCATAAG	1	+
chr1	33961221	33961243	AATTACAAATACTAAGGATCCAG	2	+
chr1	33961793	33961810	ATTCAACAGATCTGTCTG	1	+
chr1	33961974	33961993	AAAGGACTTGGGATATCCAG	2	+
chr1	33962119	33962137	TAATTTTTCTTCCAATAAG	2	+
chr1	33966119	33966137	ATAATTTTACCTAAACATG	1	+
chr1	33967113	33967133	CTTTCACTTCCCCATTTTCTG	1	+
chr1	33967990	33968012	ATATAGGCAACTTTGCCTTTTAG	1	+
chr1	33969374	33969393	CTATCCCCATTTTACCACAG	1	+
chr1	33971549	33971569	TACCTTTTCATATATTTCAAG	1	+
chr1	33972849	33972869	ACATTTACATACTATTCTTCG	1	+
chr1	34011690	34011706	TCTGACGATCCCCGGAG	1	+
chr1	34117423	34117439	TTGAGAGTGAACGGGAG	1	+
chr1	34164351	34164366	ACCGACACAGGTGGGC	1	+
chr1	34221248	34221266	TCTTTAAACAATTTTTTAG	1	+
chr1	34261335	34261350	CCTCCACTACACCATG	1	+
chr1	34291259	34291273	CAAGAGGCCCGGCAG	1	+
chr1	34329280	34329296	CTATCCACCTCCCCATG	2	+
chr1	34360462	34360479	CATCTCCTGCAGGGCAAG	1	+
chr1	34484811	34484828	CTGACGATCATCATCACC	1	+
chr1	34506360	34506374	CTGCTTCGAACACCT	1	+
chr1	34566110	34566125	AATATTCCATGCCATG	1	+
chr1	34596807	34596826	ATTATAACCCCACTTTACAG	1	+
chr1	34609205	34609223	ATCAAACTCTATATCCCAG	1	+
chr1	34684222	34684239	TTTTTCTAATTCTCTCCG	1	+
chr1	34767935	34767950	TACATAACATCTTAAG	1	+
chr1	34827734	34827750	ACCACCTCTTTTCCCAG	1	+
chr1	34909657	34909673	TCCTTTTCCCCTCTATG	1	+
chr1	34949740	34949754	ATCAACCCTCACTTG	1	+
chr1	34949828	34949843	TAACCTCCTCCTCAAG	3	+
chr1	34962642	34962655	GACTATCGCTGGCG	1	+
chr1	34984732	34984748	CACCACTTCTTCCTACG	1	+
chr1	34997276	34997293	TCCTCTATTAACCTCAAG	2	+
chr1	35044182	35044203	AATTAATCCACCAAATCCCAAG	1	+
chr1	35044911	35044925	CTTTAACACCCATAC	1	+
chr1	35047963	35047981	CAACAACCACCACCATCAG	1	+
chr1	35090809	35090826	TATTCTCTCCAATTCCTG	1	+
chr1	35122307	35122323	AACTCATTCAACATCAG	2	+
chr1	35142272	35142288	CATTCACCACACTCAAG	1	+
chr1	35162941	35162959	CCATTTCTTTCCCCCTCAG	1	+
chr1	35171427	35171443	CTTACTCTTCACCCAGT	1	+
chr1	35229160	35229175	TACCCATCTCTCTAAG	1	+
chr1	35235716	35235730	CTGTTCGTGACCCCA	1	+
chr1	35246136	35246152	CTGCAAACATAAACCAG	1	+
chr1	35247491	35247507	TGGGGCGCGAAGCGGGG	4	+
chr1	35267674	35267692	TCCTTCCTATACTAATTTG	1	+
chr1	35276964	35276978	CAAGTGTAGCACCGA	1	+
chr1	35291084	35291099	CACCAGCCCGTCCAAG	1	+
chr1	35310991	35311006	AAACCAACTCAGTCAG	1	+
chr1	35336762	35336778	CCCCTACTACCAACAAG	3	+
chr1	35348230	35348247	AAAAATCCTCCTAACTAG	1	+
chr1	35374930	35374945	CAACTCCTTTACCCAG	2	+
chr1	35389609	35389626	CACCATCATCCCTTCCTG	1	+
chr1	35452562	35452579	AAATTCCTCAACAAAAAG	2	+
chr1	35481449	35481464	CATCCCACAACTCCAG	1	+
chr1	35489722	35489738	CCCTCAACATCCCTCAG	1	+
chr1	35504572	35504588	TTGGGAAAGGATGTGGA	1	+
chr1	35562944	35562962	CTTTCTCTGGCATCATCTG	1	+
chr1	35563074	35563097	CTCAACTTTTCTGCTCCATACCAT	1	+
chr1	35564038	35564058	AAAATCCATAGGCAACCACAG	1	+
chr1	35564165	35564184	TTTCATCCCTGAGTTGCTAG	1	+
chr1	35564980	35564998	ACTCACTACACATCTTCAG	2	+
chr1	35565906	35565924	ACATTTTAAATCTTATTAG	1	+
chr1	35567646	35567664	CAAATCACTTTACATCTAG	1	+
chr1	35570197	35570213	CTTTGCAGTAATGCCTG	1	+
chr1	35575902	35575919	CCAAACCACTTATATCTG	1	+
chr1	35577703	35577720	TAACAGCAACAGCAGATG	1	+
chr1	35578738	35578756	AACTATGTCACCCAAAATG	2	+
chr1	35578918	35578939	CAACCCACGGAACTTCTAATTG	1	+
chr1	35579290	35579309	ATATTATCGAAATAATAAAG	1	+
chr1	35579835	35579854	AAACATATATCACAATCATG	1	+
chr1	35579869	35579886	ATCGTACATTACTATCTG	1	+
chr1	35580151	35580169	TATACTTTAAAACAATCTG	1	+
chr1	35580292	35580309	TTTTTCCTACTTCAACAG	3	+
chr1	35580349	35580371	ATACTATATTACAAAATTTAAAG	2	+
chr1	35580614	35580634	TAATATTCCTTGTCTCTCAAA	1	+
chr1	35580660	35580676	CCAATTACTTCAGCAAG	1	+
chr1	35580696	35580712	ACCCTGCCTCGTCTTAA	1	+
chr1	35580725	35580741	TAATACCATGGGACAAG	1	+
chr1	35580983	35581006	AACTCATTTTCTCTTCCCAAAAAG	1	+
chr1	35581213	35581234	ACATTTTTTTCCTAACCTTTTG	2	+
chr1	35581397	35581417	CCAGTTTACAGTCCCACCCAC	1	+
chr1	35582036	35582058	ACTATTTCTTTATACTTCAAAAA	1	+
chr1	35594887	35594907	GGCCTGGCTGGCAAAAACATG	1	+
chr1	35652848	35652862	TCCCGCTGCAAGAAA	1	+
chr1	35653725	35653741	TTATCCACATCTTTTAG	1	+
chr1	35663682	35663697	GTGAAATGTTTAGTAC	1	+
chr1	35734591	35734603	CGAGAGGTACCGC	1	+
chr1	35752001	35752016	CTCATCTATACATACG	1	+
chr1	35770911	35770929	ATTTTACTTATCTCTTTAG	1	+
chr1	35782119	35782141	ACTAATCACATCACTTCTTTCAG	1	+
chr1	35789551	35789568	TTCCTTTACTTTCCAATG	1	+
chr1	35824565	35824588	ACCACAACTTAACTCCTACCCTTG	1	+
chr1	35824820	35824839	AAATACAAATTCAAAATAAG	1	+
chr1	35825870	35825884	TACCTTACCTACTAG	1	+
chr1	35828212	35828233	CTTATATTTTCCTATCTTTCTG	1	+
chr1	35830934	35830952	ATACTTTAAAGAGAGCCAG	1	+
chr1	35836032	35836053	CTTCCTTCAGTTCCAGCCACAG	1	+
chr1	35837622	35837640	CTAATTACACATTCTTTTG	2	+
chr1	35850040	35850057	ACTTTAAAAATTATCCTG	1	+
chr1	35851075	35851097	CAAATCATTGAGATCCTCAGCAG	1	+
chr1	35851559	35851574	CCTACAACTTACCCTG	1	+
chr1	35852604	35852625	AATTTATTCAACAAACCAACTG	1	+
chr1	35859273	35859291	CAAACCCATCACACAGACT	1	+
chr1	35870518	35870538	AAATTCTTTATTCTACAAATG	1	+
chr1	35871036	35871054	CTCTCTCAAGAATCCTCAG	1	+
chr1	35879664	35879684	AACCTACAATACTTCCTAATG	1	+
chr1	35881124	35881138	CTTACTCACCAATCG	1	+
chr1	35885292	35885312	TTCTTATTTTCATACATATTG	3	+
chr1	35885473	35885491	TTCTTTGGCAGTGATATAG	1	+
chr1	35885985	35886005	ATATTCCACAAACTAATTATG	1	+
chr1	35912552	35912568	TACTGGTTTCGCCTGCC	1	+
chr1	35958311	35958326	ACTCACATCAAACTAG	1	+
chr1	36023273	36023293	CAACGGCGGCACCCCCTACTG	1	+
chr1	36026303	36026323	CATACCTGGGGCACGGCTATG	1	+
chr1	36026453	36026474	ATGCCAGCAAGTTTGAGCTCTG	1	+
chr1	36026812	36026832	TCACTGCTTAAGGAGCCACAG	1	+
chr1	36028983	36029002	CCACATCTTCCTCAACCTCG	1	+
chr1	36029373	36029395	ACGCCTGCTTCACATCTCTAATG	1	+
chr1	36031394	36031414	TTTTCTGAGGGCAAGGGCATG	1	+
chr1	36134977	36134993	CTTATCCTTCCCAACAG	1	+
chr1	36183664	36183678	GCGGTCCCCGTCCCT	1	+
chr1	36225091	36225105	ATACTTCTTATCTCG	2	+
chr1	36227076	36227093	CTAAACATTTATATACAG	1	+
chr1	36230810	36230832	ATTACAAACCTCCTTCACTCAAG	1	+
chr1	36319260	36319282	TTTCAAATGCCTACCGCCTCTAG	1	+
chr1	36320056	36320076	ATTTTTAAACTTTTCTCATAG	1	+
chr1	36320425	36320443	TAACTCACACGACTACTTG	1	+
chr1	36322576	36322594	AACATATTCATTCTTACTG	2	+
chr1	36359644	36359666	CCACTGCCTTTTATAAGGCACAG	1	+
chr1	36360850	36360868	CATACCTACCTTCCCCTAG	1	+
chr1	36366948	36366963	TGCACAACGGATTTTG	1	+
chr1	36371813	36371835	AAGGAGGGAACTCATTTTTACTG	1	+
chr1	36381054	36381074	CTCCTCATCCAATTCTACAAG	2	+
chr1	36381090	36381112	CCTACCCGCATCATCTTCTACCG	1	+
chr1	36384763	36384785	CACACGCTCTGTCTCTATCCCAG	1	+
chr1	36385324	36385344	ATGCCTTGTTTCCTTCTATAG	1	+
chr1	36387253	36387270	CAAAACAATCTATCCCAG	1	+
chr1	36387469	36387487	CCTACATTCCTTACACAAG	1	+
chr1	36390859	36390880	ACTTACTTACGTTATTCTCCAG	1	+
chr1	36390944	36390967	TTCACCACAACTACCACCAATTAG	1	+
chr1	36391171	36391188	TATGTGCAAATATAATTG	1	+
chr1	36391300	36391321	ATACTTAACTACATTATCATTG	2	+
chr1	36392196	36392213	GGAAGTAATGTCGAATTG	1	+
chr1	36392702	36392721	CTATTAATGAGAGTGAGCTG	2	+
chr1	36396600	36396612	CCCCGACGTCGCT	1	+
chr1	36432591	36432612	TAACTATATTTGGAGACCGTAG	2	+
chr1	36435689	36435706	CAACTAACCATTTCTCTG	2	+
chr1	36437742	36437759	ACCTTGCCTGAGCCACTG	1	+
chr1	36438164	36438185	TTTATACAACAATATCAAATTG	1	+
chr1	36451014	36451033	CCCTACTTCCTATAAAACTG	1	+
chr1	36453192	36453213	ACAAATACACACCAATTTCAAG	1	+
chr1	36470122	36470143	ATATAACAACCTTTTATTAAAA	1	+
chr1	36495592	36495610	CCCCTAAATTTCCTACATG	1	+
chr1	36505494	36505516	AACTTCTTATTCAATTTTATAAG	1	+
chr1	36506153	36506174	CAAATTTCAACAATTACATTAT	2	+
chr1	36516951	36516968	ACAACATTCCAAACCCTG	1	+
chr1	36521704	36521726	TTTAAAAAATACACACCTTCATG	1	+
chr1	36522639	36522659	CCTACTATTCTTTTTCTTTAG	1	+
chr1	36523676	36523697	CTTAACATATTTAAATTATTTG	1	+
chr1	36525065	36525082	CTCACTAACTATATCATG	1	+
chr1	36525749	36525771	CTTTCCAGCACAGGGATTCTCAG	1	+
chr1	36526330	36526352	CTACTTAAATTACCTTTTATTAG	1	+
chr1	36526860	36526882	ACTTTTTTCCTACTTTTAAAATG	1	+
chr1	36526958	36526980	CTAATATTACCTACTACTCATTG	2	+
chr1	36527604	36527627	ATTACCTCTTTTAATTCCCAACTG	1	+
chr1	36527969	36527986	TACCAAATCATCATTCAG	1	+
chr1	36528206	36528224	AACCTTTCATACTAATTAG	1	+
chr1	36528682	36528703	TTAATATACCAACCAAACTACG	2	+
chr1	36528861	36528880	ATCCTTTTTTTCCCCTTTAG	1	+
chr1	36528907	36528924	TTATTTTACCTGACTACA	1	+
chr1	36554559	36554578	CTCCCTCTCGCGCTTCCGAG	1	+
chr1	36554610	36554626	CGTGGGCTCCTTCTACG	1	+
chr1	36563157	36563170	CCCCCCCCGCGGGT	1	+
chr1	36563977	36563990	AGGGCGACCCGTGA	3	+
chr1	36592982	36592996	CACCCTCACCTACCG	2	+
chr1	36636868	36636889	CCATCTCCAACAGCAGTGCCAG	1	+
chr1	36638175	36638195	CAACGCCGTGCAGCCCTGGAG	2	+
chr1	36639052	36639071	CACCACAGCTCTCCAGGACA	1	+
chr1	36639147	36639162	ACTTCCCTACAAAAAG	1	+
chr1	36641885	36641900	CAGCGCGGTCACACTG	2	+
chr1	36643554	36643573	GCCACACTCTGCCTCCAAAG	1	+
chr1	36645562	36645583	ACCCTCTGGGGACAAGAGTCTG	1	+
chr1	36646113	36646133	CCTCTCTGGCCTCTTCCCTTG	1	+
chr1	36646275	36646297	ATCTTCCTCTCTCTATTTAACTG	1	+
chr1	36677546	36677561	ACAACTCCTCTCTTAG	5	+
chr1	36706054	36706069	CTACTTATCCCCATTG	1	+
chr1	36751987	36752010	ATCATATTCTCCAGCTCATAACAG	1	+
chr1	36752168	36752193	AATTACCGGCAAGCATACAGTCCTCG	2	+
chr1	36752532	36752552	CACGGGCCTCAGCAGTTTCTG	1	+
chr1	36752806	36752826	CTCCACATATGGCTCATCTCA	1	+
chr1	36754987	36755010	TCATAGGTGCAAACAAAAACCAGG	3	+
chr1	36757066	36757089	CACATACAATCAGCTCAGTCTCAG	3	+
chr1	36761515	36761533	CAACCACCTACTTTTCCAG	1	+
chr1	36766517	36766538	ATCCTCCTCCTCTTCCTCCCAG	2	+
chr1	36766598	36766621	CACCACGGGCTTTGACAAATCAAG	1	+
chr1	36770294	36770312	CTCCTTACCACACCTCACG	1	+
chr1	36770469	36770492	AATTCTATTATCTTTACAAATATG	2	+
chr1	36842190	36842205	CTAAATGGCCATCCAG	1	+
chr1	36856306	36856323	CCAAAATAAAACTACCTG	2	+
chr1	36884571	36884586	TGTGTTATCCCCTGTA	1	+
chr1	36916151	36916165	TGGTGGACCGTCCCG	1	+
chr1	36918115	36918131	TCATTACCACACCACTG	1	+
chr1	36922264	36922281	CCTACACTACCCACTCAG	1	+
chr1	36929780	36929796	ACTTGGCGCTCCCACCG	1	+
chr1	36990829	36990842	ACCCCCCCTACATG	2	+
chr1	37000177	37000193	TGGCACCTCGATGTTGG	1	+
chr1	37154097	37154113	GGGGAAAGGATGTGGGA	1	+
chr1	37189382	37189398	AGGAAAGTGTCTCTCAG	1	+
chr1	37325446	37325462	ATCATCACTCCATCCAG	1	+
chr1	37371512	37371529	CTTCACATCCTCTTCCTG	1	+
chr1	37447745	37447760	TCCAATAAACTCTCAG	1	+
chr1	37603877	37603894	ACAATTTTATTCCTCCAG	1	+
chr1	37788397	37788411	CCACCCGCGGACGCT	1	+
chr1	38046608	38046624	ACAACCAACCAACACTG	1	+
chr1	38062056	38062071	TACGTCCCTCCCTCTG	2	+
chr1	38126854	38126868	CCAGGCGGGAGGTTA	1	+
chr1	38156574	38156590	ACGTCCTAGGTGCCCAG	1	+
chr1	38158615	38158632	AACCTCCTCAAGGAGGTG	1	+
chr1	38171159	38171174	ATTTACAACATCTCAG	1	+
chr1	38172658	38172676	ATTATTGGCCAGTGACTTG	1	+
chr1	38175349	38175370	TACCTACTTTCAATAAATTCTG	1	+
chr1	38176109	38176126	CTGGGACTGAGACATGGC	1	+
chr1	38193246	38193262	CCATCCACCAACAATAA	1	+
chr1	38230759	38230773	AGTCCGGCGGCGGCT	1	+
chr1	38260306	38260328	ACTTGGGCTCCAGCTTCTACCCG	1	+
chr1	38266428	38266451	TTCATTTAACACTCACTCATCAAG	3	+
chr1	38267606	38267627	TATTTACCAATAAACTAATACG	2	+
chr1	38268863	38268879	AACCCCTGCCAACTAAG	1	+
chr1	38309550	38309566	CATCCAACCCCCATCTG	1	+
chr1	38325304	38325320	CCGGAGGAAGGTGGGGA	1	+
chr1	38348149	38348166	CATCTTAAATATACCAAG	1	+
chr1	38349289	38349305	CATCCACAAACTAAAAG	1	+
chr1	38374679	38374695	TTTCTTCTACAACACCG	1	+
chr1	38469880	38469899	ATGAGAGGAACAGTTCATTC	3	+
chr1	38482042	38482060	AAAACATCTGGGCCTGCTG	1	+
chr1	38489829	38489849	AAACATAGGATCTCATTACAG	1	+
chr1	38489910	38489929	ATTTATTGCATGCTTAACTG	1	+
chr1	38580824	38580843	ACACATTACTCCCTTTCTAG	1	+
chr1	38584319	38584335	TCCATTCCTCATCCTTG	1	+
chr1	38592172	38592185	CCGATAGTGAACCA	4	+
chr1	38763688	38763701	AATCTCCCCCCTAG	1	+
chr1	38783074	38783089	AACCCATCTAATACTG	1	+
chr1	38863048	38863063	ATCATCTAATCCCAAG	1	+
chr1	39011719	39011734	CCGATACTGATGCTGA	1	+
chr1	39013460	39013479	TTCAAATCAAATTTCCAATG	1	+
chr1	39026373	39026386	GGGGCTATAGCGGG	1	+
chr1	39032431	39032447	AACATCTCTACCTTCTG	1	+
chr1	39061498	39061513	GCGGCTGGAAGAGCAC	1	+
chr1	39077414	39077427	TCAACATCCACACG	1	+
chr1	39082638	39082651	CAATTATCAAACCG	1	+
chr1	39172377	39172391	ATAAAACCACCAACG	5	+
chr1	39214879	39214894	CTATCCATCATCCTTG	1	+
chr1	39404352	39404367	CTTTACAACTCCTCTG	2	+
chr1	39456862	39456878	CACCCTCTTCCGGCCTG	1	+
chr1	39457080	39457097	CCCATGGAGTTCGAGGCG	1	+
chr1	39466722	39466740	ACTATGAAGATAAAATTCG	1	+
chr1	39469958	39469981	ATTTTCCAAACAAAAATACCTGGA	2	+
chr1	39471022	39471039	TTCTCCCAAATTCTTTTG	1	+
chr1	39471225	39471241	CCTTGTTTCCTTCATTG	1	+
chr1	39471459	39471480	ACTTAAATCTAACCAAAAACTG	4	+
chr1	39471532	39471554	CAAACAAATAAAATACTTAAGCT	1	+
chr1	39493049	39493067	CACCTTTAAATCTACCATG	1	+
chr1	39494418	39494439	AAAAGGTTCGGCCTTAACATAG	1	+
chr1	39570321	39570333	CCCGTTTTCGTGC	1	+
chr1	39594572	39594585	ATGCCGTGTATCGT	1	+
chr1	39618165	39618182	CCACTACTTTTTAAACAG	1	+
chr1	39618498	39618514	CTTTATCACAAACCAAG	1	+
chr1	39662233	39662247	ATCGGTTATGTGCTA	1	+
chr1	39668346	39668362	ACTCCATCTCCTCTTCG	1	+
chr1	39669222	39669237	CCACAATCAACAAAAG	7	+
chr1	39673278	39673297	GAAGGTAACTGGCTTTGAAA	1	+
chr1	39750017	39750035	CAATATATACACTTCAAAG	1	+
chr1	39759251	39759271	ACAACAATTCCAATATCTCAG	4	+
chr1	39763398	39763417	ACCTGCTCCAGGACTCCATG	1	+
chr1	39764200	39764216	GGGGAATCTCGCATTTC	1	+
chr1	39775339	39775355	GACCTTGTACAGACCTG	1	+
chr1	39781250	39781273	CTTTCTCCATCAGTCTCCATCTAG	1	+
chr1	39793542	39793564	TTCCCCTCCATATTCATTTCCTG	1	+
chr1	39793726	39793745	TGGGGCAGGCCAAAATTAAG	1	+
chr1	39794091	39794111	CTGCTGAGCACCACTACATTG	1	+
chr1	39797928	39797946	TTTCTACCAGCAACCACAG	1	+
chr1	39798001	39798017	CCAATAACTTAAAATCG	1	+
chr1	39798752	39798769	AAACACTTCCTTTACATG	2	+
chr1	39799778	39799797	TATCATTCACCATATATCTG	2	+
chr1	39801881	39801899	AAAAGACCTTCATCATCAG	1	+
chr1	39813849	39813867	AAATTGAGATATATTAATG	1	+
chr1	39814199	39814216	CACCCATCCTAACCCATG	1	+
chr1	39823189	39823208	AACAATACTCTACTTCCCTG	2	+
chr1	39824411	39824430	TATCATCAATTCCAAAACAG	1	+
chr1	39826654	39826673	AAGCCTTAGCCACAAATATG	1	+
chr1	39827321	39827343	ATATTACACATTTCTTCCAACAG	2	+
chr1	39833860	39833883	ATACTCTTGAGCACCTGGTCACTG	3	+
chr1	39833948	39833969	AAAAGACTTCACAGAGCTACAG	1	+
chr1	39844576	39844591	CCCTTAATCCCAATAG	3	+
chr1	39845940	39845961	AATTCTCCAAAAATTCAAAAAG	1	+
chr1	39851263	39851282	ACAAACTCAACTCCCGTTCC	1	+
chr1	39853637	39853655	TCAAGCCTGTAGCAACAAG	1	+
chr1	39854171	39854189	TCAGGAACAGCTGGAACTG	1	+
chr1	39854299	39854319	AAATCATCAACCAACAATTAG	3	+
chr1	39865968	39865984	CTTACTTACTTTAACTG	2	+
chr1	39871933	39871953	AATTTCATAGTCGTAGGAATG	1	+
chr1	39873579	39873594	TATTGGACCCGTTCAG	1	+
chr1	39875544	39875564	CATAAATTTGCTGCTCCCAAC	1	+
chr1	39876471	39876491	TTCTGGTCATTTGGACCACAG	1	+
chr1	39876851	39876870	TTCTCATAACCCCCAGCCTG	1	+
chr1	39877958	39877975	AATCAAATTTACTAACAG	1	+
chr1	39878120	39878140	CCACACTTTTGGAGGATCAAG	1	+
chr1	39878345	39878368	ATTCATTCCTAAATATTTTTCCAG	2	+
chr1	39878436	39878454	ACCTTCCCGGACTGCTGCA	1	+
chr1	39878744	39878763	TTGCAGCAGCCATCACACAG	1	+
chr1	39879578	39879595	AATTCACTTCCCCGGCAG	1	+
chr1	39879710	39879730	CAGCTGCAGTGCTCACCCCAG	1	+
chr1	39880099	39880116	CTACATGGGAAAGTGCCT	1	+
chr1	39880124	39880141	CAACCGCTGGATTAAATT	1	+
chr1	39893763	39893783	CCCGATACAGTGAAATTCAAG	1	+
chr1	39894978	39894998	CTCTTCTAAAACAAACCACAG	1	+
chr1	39896471	39896490	AAGGGCTGGATAAACTTGTG	1	+
chr1	39896525	39896544	ACACTATTGGACAAAGGGTG	1	+
chr1	39898256	39898277	GGAAACTGATGGCTCTGGGTCC	1	+
chr1	39900211	39900231	CCCCTGGATTGAGGAAACTCG	2	+
chr1	39903660	39903680	ACAAGGATCTGGCTGCAAAAG	3	+
chr1	39904973	39904995	TATTCTTCTGGGAGGACATCAAA	2	+
chr1	39905015	39905038	AAATCAAATTTCTTGATGTCCTTG	1	+
chr1	39906965	39906985	CAAGCTGCTGTGCAGTATCAG	1	+
chr1	39907700	39907717	TTAAAGATCAGTTAAATG	1	+
chr1	39908404	39908422	TTGGCTCATCAAGCCACAG	2	+
chr1	39913159	39913182	AATTTATCAACTGGCTCACTCTAG	1	+
chr1	39913413	39913435	ATCAAACTGGGAATCAATTAAAG	3	+
chr1	39918378	39918394	TCCACATGCTGTTGGAG	1	+
chr1	39919416	39919435	TTAACTCAGCAGTAGCCATG	1	+
chr1	39919471	39919491	CATCACAACCATCAAACACTG	3	+
chr1	39920692	39920715	ACCACCCTCATTCAGCGGGATCAG	4	+
chr1	39924133	39924151	CTTTCATAGAGAAATCCCG	1	+
chr1	39924450	39924472	TACTAATTTAATCAACACAACAG	1	+
chr1	39927594	39927606	ACATTTTCGACCG	1	+
chr1	39934352	39934374	TGGAGGATGGATGGCCTTGGATG	1	+
chr1	39942875	39942893	GTTGTGAGATTAAGCGACT	2	+
chr1	39950305	39950328	ACCAACACCAACTTTTCATTCTAG	2	+
chr1	39952055	39952075	CAATACTGTCTTTGGATATTG	1	+
chr1	39952280	39952297	TTTTATCCACTTTTTTTG	1	+
chr1	39952317	39952335	ATCAACTTCCCACAAACTG	2	+
chr1	40014458	40014474	AACACCACTCACCTCAG	1	+
chr1	40038997	40039014	AAACCACCATACCTTCTG	1	+
chr1	40076218	40076237	CTCACCAGAGCTGGCACCAG	1	+
chr1	40126790	40126803	GAAGAATCGGTCCA	5	+
chr1	40135882	40135896	AAGCTTCAGCATCCG	1	+
chr1	40159148	40159163	TACTCCTACTTAACAG	1	+
chr1	40244564	40244578	CCCGGAAGAGCCCCC	1	+
chr1	40264637	40264653	AGAGCACCTGCTTTGCA	1	+
chr1	40367707	40367719	TCTCGTCGCGCGC	3	+
chr1	40416348	40416365	TATCCCACTCCTGACACC	1	+
chr1	40423921	40423937	CTTTTTCCACATCCAAG	1	+
chr1	40439253	40439269	TACTACAACAAACCCTG	1	+
chr1	40490701	40490720	TTTTCCTTTCTTTATTAATG	1	+
chr1	40531974	40531992	ACTGGCCTGGAGCAAAACG	1	+
chr1	40537280	40537297	ATTTCCTCTACCTTTTTG	1	+
chr1	40545931	40545947	CCTCCCAAAAAAAACAG	1	+
chr1	40584739	40584752	TCTCCTACGCTTAG	1	+
chr1	40627274	40627292	TCTCATCTTTGAACTACTG	1	+
chr1	40661362	40661380	TTACCAAGGAAGGGGTGTG	1	+
chr1	40668099	40668121	CACAAGAAGGACCTTCCTTTCTG	1	+
chr1	40677171	40677189	ATGATGTGGATTAATTTGT	4	+
chr1	40697242	40697263	ATACTTTTTTGGAGCGCTGTCG	1	+
chr1	40701488	40701528	TCAATTTTACTGTGTGTCAGAGCTCTTCAACTCAGATCAAG	4	+
chr1	40701708	40701729	CACCGGTTCCAAATTCTCTTCG	2	+
chr1	40701805	40701824	ACACTGCCACCAACTTTTAG	1	+
chr1	40701925	40701945	TAAAGAAGATAAACAATATAG	1	+
chr1	40701984	40702007	ACAAAAAACCTATTGGCTCTTCTG	1	+
chr1	40702078	40702096	AATTCTTCATCATTCTAAG	11	+
chr1	40702608	40702629	TATCTATAGATTGCTATGCTAG	1	+
chr1	40702647	40702669	AACTACTTAACCATAAACAAAAG	5	+
chr1	40702805	40702823	TTCTATTACTCCAAAATTG	4	+
chr1	40702889	40702922	AAACTTGAGGAGTCTGCAACAGGTGAAAAGCAAG	2	+
chr1	40702937	40702958	CCCCATCTACTTAACCAAACTG	5	+
chr1	40702959	40702976	ATAAATCACATTTACCTG	1	+
chr1	40703001	40703021	CTAATTCTCAAATAGATACAG	1	+
chr1	40703307	40703326	TTCATCCATACCATTTCAAG	4	+
chr1	40703457	40703478	ATCACAATATTCACATTAAATG	11	+
chr1	40703611	40703629	ATCTTTCTCAGGGTCATTG	1	+
chr1	40703979	40704002	CAACTCACAAACTATTAGATAATG	1	+
chr1	40704325	40704350	CAACTCCTCATTCACCAATCTAAAAG	2	+
chr1	40704526	40704542	TGATTCTCATAACCTAG	1	+
chr1	40704557	40704572	CCTAAAGTACTTTCCG	1	+
chr1	40704624	40704643	TTTTTTATACATTCAACAAG	4	+
chr1	40704714	40704733	ATCTTAATGGCTGTGGCCAG	1	+
chr1	40705405	40705425	TTCCAAAACCACTTCCCTAGA	9	+
chr1	40705467	40705490	AAAATTCCATACCTAATCCCAATG	3	+
chr1	40705895	40705916	ACTGCAATCCCACCTTTAATAG	1	+
chr1	40706396	40706414	CTTCCTTTTTCAAATTAAG	1	+
chr1	40723966	40723982	ACGCTTTGTGGGAGATG	1	+
chr1	40726517	40726538	ATATATAAAACAACAACTCATG	1	+
chr1	40747111	40747130	TACTAAACAAAGACATCCAG	1	+
chr1	40756646	40756667	TTTATTTTTTCACCTTACAATG	1	+
chr1	40758214	40758234	CTTTAATCAAACTTAACAAAG	3	+
chr1	40758279	40758299	CATTATTCTCATCCTCCACTG	5	+
chr1	40758570	40758589	ACATCTAATTTACCATCAAG	3	+
chr1	40758759	40758779	AAATCTGGTCTTACTTTCATG	1	+
chr1	40758875	40758892	CTCTCCTATTCTACCAAA	1	+
chr1	40759346	40759366	TCATAAATATTACTTAATCAG	1	+
chr1	40769778	40769793	AAAGCGGGCAGTGAGG	1	+
chr1	40799742	40799765	CAACCCCCATCCCCTGGGTTCAAG	1	+
chr1	40862122	40862138	CTTTATTCTCTAACCAG	1	+
chr1	40876470	40876487	CTAATGGAGAACCAATAG	1	+
chr1	40881022	40881042	TTCCATCCCCTTCTTCTTCCG	1	+
chr1	40930186	40930205	TTTATCTTTACTTTTCCCAG	1	+
chr1	40930280	40930298	TATCCCTTTAATAAATCAG	1	+
chr1	40931542	40931558	ATACTCCATCCTTACAG	1	+
chr1	40932486	40932503	CAAGTGGACCAATATTTG	1	+
chr1	40960654	40960672	CTTATATCATGGCATTATG	1	+
chr1	40961423	40961440	TATCTAACACATCACCAG	1	+
chr1	40961586	40961608	ATTCATCCTTTAAAAAACATCAG	1	+
chr1	40964856	40964873	ACACCTTTCCACCAACTG	1	+
chr1	40980873	40980892	CCTATACAAATATATCTTTG	5	+
chr1	40980927	40980945	CCTAATCCACCACACAAAG	4	+
chr1	40981570	40981587	CTCATCATGGCTGGAATG	1	+
chr1	40981644	40981663	TCATCCCTATTTTTATCTTG	1	+
chr1	40982877	40982900	CCCTTCTTCACATACTCTTCTTAT	1	+
chr1	40984503	40984518	CGCCTCCAAAACTATG	1	+
chr1	40989990	40990013	TAACACTTTCTAACTCATCCTATG	1	+
chr1	41012340	41012358	AATCCACCATTATAATATG	1	+
chr1	41012382	41012400	AAAAAAATCATATAAATCG	1	+
chr1	41012758	41012779	AACTCCTCATTTAATCAACACG	1	+
chr1	41013243	41013265	ATTCCCATAAAAAACAACCAATG	1	+
chr1	41026306	41026319	ATTCCCAACTCTCG	1	+
chr1	41079388	41079403	TTCTATATCTTACCTG	1	+
chr1	41088341	41088357	TCATCTACAACATCAAG	1	+
chr1	41204320	41204336	AAACTTTCCTACCAATG	2	+
chr1	41204601	41204618	AAATCCGGAATTTAACAG	1	+
chr1	41218842	41218861	CAATTACAAAATTTGATCAG	1	+
chr1	41220043	41220066	TGTAAACATCCTTGACTGGAAGCT	13	+
chr1	41220067	41220084	GTAAGGTGTTCAGAGGAG	1	+
chr1	41284231	41284244	ACATCTTCGCCACG	1	+
chr1	41298327	41298342	AAACCCCTTATCTCTG	1	+
chr1	41299723	41299739	CCCACTACCCCCCACAG	1	+
chr1	41312720	41312737	CCCCTTACATACACATTG	1	+
chr1	41433058	41433073	TAACTACAAACTCTTG	28	+
chr1	41449081	41449098	ACCCCTACATTAACATTG	3	+
chr1	41461605	41461622	ATGTCTCATCCATCTACC	1	+
chr1	41462191	41462213	CCTACTCCACTACATCCTTTTAA	1	+
chr1	41463173	41463189	CCATCAACCACAAATTG	2	+
chr1	41477833	41477850	AATTCTCAGTGCCAACTG	2	+
chr1	41486193	41486206	TGCGCCGAGGGAGC	1	+
chr1	41515083	41515106	TTATCTTCTACATCAACACTCATG	1	+
chr1	41516458	41516477	AACCACGCTCTCATAATTTG	1	+
chr1	41521830	41521849	CTTTCACTTCCTATCTCTTG	1	+
chr1	41570314	41570329	CTTATTAACCAACATG	2	+
chr1	41614281	41614300	AAATATAATTCTTACATTAG	1	+
chr1	41666241	41666256	ATACTAAAAACCCATG	1	+
chr1	41701315	41701333	CTATATATCCACAACTCAG	1	+
chr1	41809723	41809737	CGCCTGCTCGGTGCC	1	+
chr1	41810656	41810672	TCCAGGAAAAGCCACTA	1	+
chr1	41814696	41814713	ATCAACTTTTTTAGTTAG	1	+
chr1	41819763	41819777	GAGGGACTATCGGCT	2	+
chr1	41823951	41823968	CTCAGCGGTGGCAGCAGC	1	+
chr1	41838390	41838410	TCCTCTCTGGAGGTCTCTCAG	1	+
chr1	41861860	41861873	TCACCCTCTATCCG	1	+
chr1	41968921	41968939	ACAGTCTGAGATTCCGGGC	1	+
chr1	41970083	41970099	TCTCCTTATCAACCAGG	1	+
chr1	41976495	41976511	CCGCCGGTCCTCTCCCT	1	+
chr1	41989667	41989683	TCCACACCAGGGGCCTG	2	+
chr1	42103262	42103275	ACTTCCTCTCAACG	1	+
chr1	42121330	42121345	CTAACTTCCCACCCTG	1	+
chr1	42349423	42349439	CACAACTTTGCTGCCAG	1	+
chr1	42445758	42445775	AGGAAGACTCTGACATTG	1	+
chr1	42464021	42464036	ACTCACAATCACTATG	1	+
chr1	42464864	42464882	CATAATACTTTTTTCTAAG	1	+
chr1	42519050	42519064	CATATCATCCCATCG	1	+
chr1	42533970	42533986	TCTCACACGTGTGCGAG	1	+
chr1	42612979	42612995	CCTGGTGACCATAGCAA	1	+
chr1	42616917	42616933	AACAACCTCAAACACTG	5	+
chr1	42621481	42621495	ATTCTACAACACACG	2	+
chr1	42647173	42647188	TCAACTATGACCCCAG	2	+
chr1	42660733	42660748	CACCTAACATTAAAAG	1	+
chr1	42688050	42688068	ATAATTTATCATCCACAAG	1	+
chr1	42722060	42722077	CAACCAATTTTTTCTAAG	1	+
chr1	42733737	42733754	ATCTTCAAAAAAATAATG	1	+
chr1	42764836	42764850	TTTCGAATTTCTGCC	1	+
chr1	42769892	42769909	AACCATCAATTATTTATG	1	+
chr1	42774250	42774263	TCCGAATGCCGTAG	1	+
chr1	42779388	42779402	ACTTTCGTGGGGAAC	1	+
chr1	42813757	42813771	AACTACTTCATTTCG	1	+
chr1	42875679	42875696	ATAAACATCACCTCTCTG	1	+
chr1	42880541	42880556	ATCCGGGATTCCTCAG	1	+
chr1	42880572	42880592	CCCCACCCTCCATGCTGCCCG	1	+
chr1	42886265	42886285	CTTATTAAAAACATTTTCCTG	2	+
chr1	42887609	42887627	CACATCTCTTCCCAACCTG	1	+
chr1	42889871	42889890	AAAATACACATTAAATATCG	1	+
chr1	42921737	42921752	TGACGATCGCGGGGCT	3	+
chr1	42925152	42925169	TTAACTGAAAAGTTTGAT	1	+
chr1	42925714	42925732	TGGTGTGTAGGCAAATATG	1	+
chr1	42995481	42995496	CATTCCTTCCTTATCG	1	+
chr1	43036816	43036836	CTTTACCTTTCTTGGCCTGTG	1	+
chr1	43137338	43137361	CACTTTACCAAAAATCCCTCATAG	1	+
chr1	43163106	43163125	TTATACATAAATTTTTTTAG	1	+
chr1	43167550	43167570	TAATGTCTCCCAATACACAAG	1	+
chr1	43168144	43168167	TCTCAAAATCTCTAATCCTTTAAG	1	+
chr1	43169761	43169783	CTATACATCTCAAAAACTACCCA	1	+
chr1	43170426	43170443	ACTAGTCAGTTCATCCAG	1	+
chr1	43242043	43242064	ACTCTACCTTCTTTCCTATCTG	1	+
chr1	43251389	43251404	ATCCATCTCCTCATCG	1	+
chr1	43289330	43289350	CTCACAACTCAATCACTTAAG	1	+
chr1	43316976	43316995	AATGTGGCAAGAGCTTCTCG	2	+
chr1	43319717	43319734	TACAACTCTTATCTCTAG	1	+
chr1	43423356	43423368	CTGCGGACGCTAC	1	+
chr1	43462467	43462482	AAAACATATCAAACCG	1	+
chr1	43472815	43472830	TTGGAGATCAGCCCGT	1	+
chr1	43596450	43596472	ATAATCTCTTAACCACACTTCCG	1	+
chr1	43689433	43689448	CGGTCTCTGGAACCTC	1	+
chr1	43807865	43807881	TACCTCTCCTTCTTAAG	1	+
chr1	43825980	43826008	CCTGGGGAATATATATCCTCTGTGGCCTG	3	+
chr1	43826021	43826041	CAACTACTTGGCTGTGGGCAC	1	+
chr1	43826170	43826190	CTATGGGATGTGCAGCAGCAG	1	+
chr1	43826451	43826470	AACACCATGTGGCCACACTG	1	+
chr1	43826603	43826621	ACATTCACCCAGCATCAAG	1	+
chr1	43826805	43826821	TCCCTGGCAGTCCAATG	2	+
chr1	43826853	43826872	ACACATTCGCATCTGGAATG	1	+
chr1	43850464	43850481	CCTCATTTTAATCCTCAC	1	+
chr1	43890500	43890518	AATCATCAACATGGTTCTG	1	+
chr1	43892060	43892075	CCGAGGGGTCCTGTCC	1	+
chr1	43896901	43896917	ACTCCTGACCTTTGACT	1	+
chr1	43922472	43922492	AATAATTATCACAAAATTCAG	1	+
chr1	43934042	43934059	TCTTCTTCTCCTGCAATG	2	+
chr1	44013608	44013622	GCGTGTCGCGTGCCT	1	+
chr1	44019559	44019576	CTACTAACAGCCTGGGTG	1	+
chr1	44054594	44054615	TACGCTCTGCCAACTACACCTG	1	+
chr1	44054621	44054640	CCATCTCCTCGCTGGGCATG	1	+
chr1	44057011	44057027	CCCAACGGCCTGGTGCG	1	+
chr1	44079322	44079339	ACCTGGCGGACAACATCG	1	+
chr1	44085842	44085860	CACAATTCCACCATCATCG	1	+
chr1	44086639	44086655	ATGGGCCTATCACGGTG	1	+
chr1	44087828	44087849	CCACACCAATCAGAGAGCCTAG	1	+
chr1	44088390	44088409	ATAGGGAACACTCATCCCTG	1	+
chr1	44088623	44088646	CAACTCCGTGTGCCTGGGGTTCCC	1	+
chr1	44098147	44098162	AAATAACCCTAATAGA	1	+
chr1	44099298	44099314	AAAACCCTTAAATTATG	1	+
chr1	44110805	44110819	ACCTCTTATCCGATG	1	+
chr1	44121318	44121341	GGTCATTCCTGCCCCCATTCAACA	1	+
chr1	44132125	44132147	TTTTTCCCAGGAAGTGCTCAAAG	1	+
chr1	44132156	44132172	CATTTCTCCGCCACAAG	2	+
chr1	44134863	44134883	ATCTGAGTTCTGAGCAGTATG	1	+
chr1	44137176	44137193	ATTATTCTGACTCCACTG	1	+
chr1	44137321	44137344	CTCCAAAAAGAAATCATCTTCTAG	1	+
chr1	44149388	44149407	AATAAGAAGTCCAAGGGACG	2	+
chr1	44154865	44154884	AAGGCCACCTCCACCCCCAG	1	+
chr1	44169382	44169401	CCTCCCACCCTATCCAAATG	1	+
chr1	44171115	44171138	AACACTATAAACCAAATTATTTTG	1	+
chr1	44174099	44174119	TAAAATACTCAAACTTTTCAG	4	+
chr1	44176466	44176485	TACTTTTTCTTCCCATCTAG	1	+
chr1	44177418	44177438	TCTTTTACAAAACTTACTATG	1	+
chr1	44180400	44180423	CTAAAACATACACACTTCTCCTCG	1	+
chr1	44191706	44191728	TGGCTGCATAAACTCTCATTTAG	1	+
chr1	44195686	44195703	AAATTACATCTCTCACAG	1	+
chr1	44239195	44239213	TTAACATTTTCCACATTTG	1	+
chr1	44320858	44320872	TCACGCCATTTTTAG	10	+
chr1	44366891	44366906	TCCTCCTTTCACATCG	1	+
chr1	44383381	44383396	TTCACGCTGGAGTACA	1	+
chr1	44413575	44413594	TCTTGGGATGGTCCCTTCAG	1	+
chr1	44415279	44415299	ACATCCCCACTGACCAGTATG	1	+
chr1	44415606	44415624	TCTTCCCGCTGCTGGAGCA	1	+
[truncated: 198,554 more rows]
