# Supplementary material for: Advancing the functional utility of PAR-CLIP by quantifying background binding to mRNAs and lncRNAs
Source: Genome Biol. 2014 Jan 7;15(1):R2. doi: 10.1186/gb-2014-15-1-r2 (PMC4053780; doi:10.1186/gb-2014-15-1-r2)
Supplement: Additional file 43 — Is a table of re-analyzed PARalyzer output for clusters of at least 5 reads and 2 T-to-C conversions for the FXR2 library from [34]. [file gb-2014-15-1-r2-S43.gz › FXR2.clusters.csv]

chr1	860190	860209	CTCTACGTGCGCAAACTCTG	4	+
chr1	879794	879810	AACTGGGACTGGTCTCG	3	+
chr1	979264	979284	TCCCCGGTGTGAGCACCCCCC	5	+
chr1	1168213	1168230	CTTCTCGGGCCGCGGCCG	3	+
chr1	1168326	1168345	ACCTGGTGCACTACCTGCGC	6	+
chr1	1168380	1168401	AGGACGTGTCTCTGGGCGCCTG	6	+
chr1	1248192	1248210	CAGGAACTCCATCTTCTTG	4	+
chr1	2116407	2116424	TATATCAACCCATTATTG	4	+
chr1	2160316	2160332	TTTCTCGGCGCGCTGGG	3	+
chr1	2160416	2160437	CCGCCCGTGCTGCACCTGCCCG	7	+
chr1	2160594	2160615	TGCTGCGCGACTTCTCGCTGCA	12	+
chr1	2160641	2160654	CTCCACATCTACTG	3	+
chr1	2160899	2160918	CTGGTGCCCGAGCTCTACAG	28	+
chr1	2161041	2161061	CCAACTGGCGGGCCTACATCC	3	+
chr1	2228523	2228541	AATGTGGCAAGATGGTCTG	3	+
chr1	2234737	2234757	TTCACCCTCGCCAGCGCCTCT	4	+
chr1	2235297	2235315	CTTTGAGACAGCCGTGGCG	11	+
chr1	2235765	2235785	CCTTTACCTCATCCAGCTCCG	5	+
chr1	2237462	2237485	CTGGAGTTCCTACGCGTGGCCAAG	14	+
chr1	2238370	2238390	CAAAATTTTCTACTGGCCAAG	4	+
chr1	2238471	2238494	AACATTCTAACATTTACACTTTTG	12	+
chr1	2238536	2238556	AAAATCAACACATTTTTAAAT	5	+
chr1	2238771	2238789	CGCGTGCGAGATGAGCTCG	3	+
chr1	2238790	2238808	AACACTGCCCGCCTTACTG	5	+
chr1	2238976	2238997	TCGGGTGGTGACCGTGGCTGGC	6	+
chr1	2239037	2239055	ACCGGGCGACCCTTTTCAG	4	+
chr1	2239461	2239481	CATTTATTCCAAATAATCTCG	10	+
chr1	2239954	2239972	TCAGCGGGCATTATTACCG	3	+
chr1	2240408	2240430	TCACCTGGGCCCACCCTTTCCTG	3	+
chr1	2240500	2240517	TTCCCACAGCTCTTGCCT	5	+
chr1	2240749	2240769	TCTCATTATATTTCTATACTG	4	+
chr1	2240803	2240822	CAATAACATTCATATCTCTG	8	+
chr1	2240893	2240916	TAAATACTTTTTCCTTTTTCACCG	6	+
chr1	2330930	2330953	ATCCTTCCTTAATGGAAGACTCAG	4	+
chr1	2334494	2334510	CATCCCGTTCACACATG	3	+
chr1	2334624	2334643	CCTTTTTTCTTCACATAAAG	3	+
chr1	2334778	2334796	TTTCTCACGGATGGAATTC	5	+
chr1	2335066	2335086	TTTCCTAATTCCATCTCACTG	18	+
chr1	2335415	2335437	ATTTTACCTCCACCTTTACTAAA	10	+
chr1	2335721	2335740	TTCAAGCTTGTGTGTCCCTG	5	+
chr1	2335793	2335815	ACACTTGGGATTCTCAGACTGTG	6	+
chr1	2336286	2336309	CCTACGGTGAACTCTCTGGCGCAG	5	+
chr1	2336660	2336678	TCCTGGGGGATGTGCTCTG	7	+
chr1	2336836	2336854	TTTTCTCACAATATAAACG	6	+
chr1	3545906	3545926	TTTTACACCTCTCTGGATTCG	3	+
chr1	6646812	6646829	CACATGGTGTCTCACACA	6	+
chr1	6681477	6681497	ATTCCTGGGACCTCGTGACCT	10	+
chr1	6681550	6681568	CCACACCTGGATTCACCTG	3	+
chr1	6681778	6681798	AACCCTCAGCTCTGGTGCGGG	4	+
chr1	6682048	6682070	TATTCTGCTTCCACTGTGTTGGG	6	+
chr1	6682168	6682190	CCATCCAAGTTGCCCCTACTTAG	3	+
chr1	6682198	6682219	CCCTCTGCCTGCCTCAGCTGCT	36	+
chr1	6682297	6682306	TGGTTCTTAG	3	+
chr1	6682331	6682350	ACAATGTGGCCACTTCTCTG	7	+
chr1	6682379	6682400	ATGGCCCGTGTTCATAACTCAG	12	+
chr1	6683003	6683026	AACACTGCTCTTCAGCAGTTCAAG	8	+
chr1	6683033	6683054	TTCTCAAAACATTTTCTAATTG	9	+
chr1	6683207	6683229	ACTCTTCCCACCTTCTCCCACTG	3	+
chr1	6683260	6683281	CTAATCAGAGGCATTTTTTTTG	3	+
chr1	6683830	6683850	CAAATTAGGCACGACCCATCT	4	+
chr1	7812571	7812592	TTTCTTCGCCGCTGTCGCCACA	8	+
chr1	7820722	7820743	TCATTCTTATTGGGCCTCTCTG	3	+
chr1	7822956	7822976	TTAATTTCATCTCATACCATG	3	+
chr1	7828328	7828350	TATATTACTATTTCCACATAATG	5	+
chr1	7833430	7833448	TAACATCTTTATACTTAAG	3	+
chr1	7838206	7838229	TTATCTTCATCATCATCATCATCG	3	+
chr1	7840501	7840520	AACCTTCTACATCTTCATAG	4	+
chr1	9324071	9324085	AATGGCCGTCTGTTG	3	+
chr1	9642793	9642813	CACCAACTAAATTAAATCATG	3	+
chr1	9649071	9649089	CCGGCGTGTTGCTCTACCG	4	+
chr1	9661472	9661492	CTCACCTGCCTGCTGGCAATG	5	+
chr1	9662157	9662172	CCTGTGGGCCCTGCTG	3	+
chr1	10093732	10093750	GAGGAGCTGAGCGCTGATG	8	+
chr1	10292309	10292329	AAACTTGGCTGTAACTTCAAA	3	+
chr1	10318570	10318593	CATCTCAAAACCGTGTGTACAATG	5	+
chr1	10335508	10335530	ATTTTATTCCCTACAGGGATTCT	4	+
chr1	10338082	10338102	TTATCAATGAGGACCCCAATG	5	+
chr1	10355191	10355209	CCTACTTTATTACATCAAA	8	+
chr1	10364516	10364533	CCATATTCATCAACACCG	5	+
chr1	10364859	10364876	TTTCAACACCTCCCTTTT	3	+
chr1	10364882	10364897	TATACCATAAATGGGC	3	+
chr1	10365286	10365307	CATCTTCCACACAACTTCCACG	25	+
chr1	10365487	10365506	AACTATTCACCAAAATCATG	3	+
chr1	10365661	10365679	TTAACTTTGGTTGGGCTTG	4	+
chr1	10365694	10365715	ATACATAATAAACTATTCTTTG	15	+
chr1	10365781	10365802	TATCAATACCTCATTTTATTTG	19	+
chr1	10365994	10366014	AAATCATCTATCAAACACTTG	8	+
chr1	10366129	10366150	AACACATTATTTTTAATCATAG	7	+
chr1	10366438	10366458	TCCTTTTTTATTCCTCTTTAG	7	+
chr1	10366599	10366620	TTCTGGGCTGTGGTACACTATG	8	+
chr1	10366928	10366950	TCCATATATTTTCATTCTTACAG	6	+
chr1	10367154	10367176	CTAAAATATCCCTTAATTTCACA	20	+
chr1	10368025	10368046	TTTATTACATTGAAGTGACTTG	5	+
chr1	10368190	10368207	CCTTACTGGTCCTTTGTA	3	+
chr1	10439293	10439316	TTTCTTCTAACTCATACAAAACTG	6	+
chr1	10439754	10439777	TAATACTAATCACCTCCTCCTCTG	5	+
chr1	10477148	10477170	AAATCATTCCTGGAGGACATTCG	3	+
chr1	10602395	10602414	CATATTTTACACTTTACTCG	3	+
chr1	11072750	11072773	TCCGTCGCTGCTTCGGTGTCCCTG	8	+
chr1	11078831	11078853	CTTTGTTCGTTTTACGGAATATG	3	+
chr1	11078912	11078930	CAAACTTCCTAATTCTAAG	6	+
chr1	11081110	11081133	ATATCACAAATACAACATTTTAAG	3	+
chr1	11083070	11083090	AACTACATTCTTTACCCCTTG	12	+
chr1	11083198	11083217	TCTCCCCTCATACACAAAAG	5	+
chr1	11333882	11333904	TAATTTGGTCAACACTTACTATG	4	+
chr1	11348325	11348346	TGCCCTGGTGCGGATTTTAATG	3	+
chr1	11357901	11357922	ATAACATCCCCTTGGGCTGCAG	3	+
chr1	12056238	12056254	ATCAATGCCATGCTCTG	3	+
chr1	12061537	12061555	ACCGCATCTTCTTTGTGTC	4	+
chr1	12062119	12062141	ACTCATCATGGACTCCCTGCACA	15	+
chr1	12065899	12065914	TTCCATTTCTCTCTCG	6	+
chr1	12071569	12071589	TTGGACAGTGAGCTCAACATG	60	+
chr1	12071627	12071649	CACCTGAGGCGGAGTCTGCGTGG	5	+
chr1	12072200	12072210	CTTAGGCTGAG	6	+
chr1	12072889	12072907	ACAAATCCTGTGTGGCACA	3	+
chr1	12336287	12336305	ACTTAAAAATCCACATTAA	3	+
chr1	12337511	12337534	CTTCTTTACATTATAACCACTCTG	13	+
chr1	12423278	12423299	AATAATTCCTTCCATATCAACA	3	+
chr1	14068630	14068652	CCATTTACTATAAAACTTTAAAG	4	+
chr1	14105428	14105446	CATATCCATATATCCACCG	10	+
chr1	14105981	14106001	AAAACTTAAATTACTATATTG	8	+
chr1	14106033	14106049	TAACTGTGATGTGATTG	3	+
chr1	14106172	14106190	CCTTTGGGCAGCACAAATA	8	+
chr1	14106595	14106616	ACTTCCAAAAAATCCAAATTAG	4	+
chr1	14106629	14106648	ACTCACCAGCATGGAGTTTG	5	+
chr1	14107709	14107731	AATCACCTTTTCTTTCCATTAAA	5	+
chr1	14108181	14108202	CTTTAAACCACCTCCATTTCAG	7	+
chr1	14108272	14108291	ACTTTCACTACCGCCATTCG	3	+
chr1	14113142	14113163	ACTCAAAAATCCTAACATTCAG	3	+
chr1	15944236	15944254	ACTTCGAGCTGCACAACTT	4	+
chr1	15986348	15986366	ATCTACCTCACTGGGAATG	3	+
chr1	15986423	15986443	TCCTGATGTTGGTAATCCTAT	3	+
chr1	15986599	15986622	ATCATGCTTCCTCAGCAGACCATG	11	+
chr1	15986723	15986746	CCTCAAATTTCATCTCCATACAAG	6	+
chr1	15986976	15986999	AATCAACACAAAATTGTTGATTTG	3	+
chr1	15987906	15987923	TCATCCAATTTCATATTG	3	+
chr1	15988000	15988017	CTTCGAGGCCATTACTTG	3	+
chr1	15988241	15988264	TTCTCCATTCCCTTTAAACAAAAG	4	+
chr1	15988987	15989006	AACAACCATAATTCCATTTG	7	+
chr1	15989088	15989108	ATAACACCTCAACCCTTAATG	21	+
chr1	15989330	15989342	ACTTAAGTGGCCT	3	+
chr1	15989351	15989374	TTTTCCATCCTTTTCTTTCCTCAG	22	+
chr1	15990118	15990141	AAACTGCTCATAGGATTTCTGTCA	5	+
chr1	15991172	15991189	CTCCTTTACCATAACCAG	4	+
chr1	15991376	15991395	AATTATTTCCACTCATACCT	5	+
chr1	15991421	15991434	CCTTCATCCCACAG	3	+
chr1	15991848	15991869	CCCACATCTTCTAGAGCTCCCT	4	+
chr1	15991975	15991995	ATTTTATGATAACCAGTTAAT	7	+
chr1	15992001	15992023	ATCTGCTGGTTGTCTTACTACAG	4	+
chr1	15992178	15992192	TACTCTTCACTTATG	3	+
chr1	15992236	15992257	CAAACAGCCTTGCAAATCATCG	3	+
chr1	15993401	15993424	CTCTTTAAAAATCTATTTTTTTAG	3	+
chr1	15993939	15993959	CATCCTCCTCACATCCCTTTG	6	+
chr1	15994225	15994246	AAGCATACAGGTAGAATTTCTG	4	+
chr1	15994784	15994807	ACCAGACTTATTTTTCCTTTCCTG	9	+
chr1	15994865	15994882	ATTTCTATTCTATCCCCG	3	+
chr1	15994989	15995009	TTTATTTCAAATCTCTTCATG	6	+
chr1	15995101	15995124	TCCTTTCTTTTCCTTCTTTATATG	5	+
chr1	16045067	16045081	CTCTTCCTGACCTTG	4	+
chr1	16053955	16053975	ACTTCTACCGCTTTACCGTCG	3	+
chr1	16054264	16054283	AGGATTCTGGGGTGGATGAG	6	+
chr1	16054305	16054326	ATGGTCCATTCCTCGGAGTTCA	5	+
chr1	16055621	16055640	AAGCTGGTGTGCACCAACCG	3	+
chr1	16055661	16055680	ACACGGCTGATGTGGCGCTG	5	+
chr1	16059147	16059170	TCATCTACCTGAGCTGCACTTCTG	5	+
chr1	16061022	16061044	TCCTGCCCTGCCTGTCCCCTCAA	5	+
chr1	16174333	16174354	CTTCGGGTGTGTGGTGGCGGCA	6	+
chr1	16199571	16199587	CTTATGGTCCCCCACCG	7	+
chr1	16199907	16199927	AATTACTTATTCCTTCTCTTG	11	+
chr1	16200056	16200079	CCTCTCCATTTTCACTACATAAAG	6	+
chr1	16200145	16200163	TACAAACAATACTTTAACA	3	+
chr1	16200385	16200404	ATTACTATATCATTTCTTAA	10	+
chr1	16200706	16200728	AATTATTTTGTCTGGTCACTAAG	3	+
chr1	16200830	16200848	TTCACAATTCTCTCCCTAG	4	+
chr1	16202781	16202803	ACATTACGATCAGGATTACTATA	4	+
chr1	16202836	16202852	CTCTATTACGCTTCTCG	3	+
chr1	16203018	16203039	TCGGTCACCACATTCATCCCAG	6	+
chr1	16242716	16242736	AAAAAACCACTACTTACCATG	35	+
chr1	16245947	16245965	CTTTCTTCGAATGTGTCAG	6	+
chr1	16245982	16246004	ACATTTCTGCCGATATGGGCCTG	32	+
chr1	16247455	16247477	AAAATCGGTGGGAATAAAATTAA	8	+
chr1	16248748	16248766	ATTTTGCAAATCGGGAAAG	5	+
chr1	16248788	16248810	CATGGAGAAATCTGGTCAAGACA	5	+
chr1	16254600	16254618	CATCCTACGACTATAACCA	5	+
chr1	16254646	16254688	AACTCCAGGCACTTATCCTGAGGATTCCAGGCGGGACTATCCA	31	+
chr1	16254735	16254743	ACTACTATG	3	+
chr1	16254809	16254832	ATTAGGGAATATAGTTACAGGCAA	5	+
chr1	16254921	16254939	TTCACTTGCGACGTCCACA	5	+
chr1	16255033	16255052	TAGCTCACTCTCCCCTCCAA	4	+
chr1	16255061	16255082	AAACTGGACAAGTCTCGTTTGG	3	+
chr1	16255207	16255230	CAAAGGAAAGGTTCACTCCCCTAG	8	+
chr1	16255340	16255360	AAAAACCGCCTGGAACTCATG	13	+
chr1	16255403	16255421	GTCATTGACCACACTCCTG	7	+
chr1	16255452	16255480	ACACTGTCAAATCTTCTGCCCTGGACCAG	17	+
chr1	16255499	16255531	ACGGAGCCTGCAAAATCTGACTTGTCTAAACTG	20	+
chr1	16255793	16255808	CCTGACGTGTCCTCTA	12	+
chr1	16255878	16255897	AATCTAAAAAAATCAAACTG	9	+
chr1	16255903	16255926	ACTTAATACTGTTGCCAGCCCCAA	33	+
chr1	16255933	16255969	TCAGGAGCTTGCCAGTATTTCTGTTGGGTCTGGCTCA	9	+
chr1	16256051	16256070	CCCATTCCCTCAAAACCACA	19	+
chr1	16256180	16256201	AAATCACATTCAGTAAATACTG	6	+
chr1	16256388	16256404	TCACTGATGACTCTCCT	3	+
chr1	16256515	16256546	TTCTCCCAGTGTCCGACATGGTTCCTTCCATG	8	+
chr1	16256553	16256574	AGGATCCCATAGGCTCCCCTAG	20	+
chr1	16256616	16256637	TCCTCCCCTATTCTAACATAAC	15	+
chr1	16256651	16256671	TCTTTAAAATTTAATCCTTAT	15	+
chr1	16256706	16256763	CCAAAATAAAACTATCTGTCTTGAATTCTGAAGATGAACTAAATCGTTGGGACTCTCA	12	+
chr1	16256895	16256916	AACACAAATCCCACTCACCCAG	18	+
chr1	16256948	16256965	TCTTTTTTATTGAGGGAC	3	+
chr1	16257087	16257110	CTAAATCCCTCTCTTCATCTCGTG	68	+
chr1	16257138	16257159	ACTCCCGATTTGCAAATTTTCG	4	+
chr1	16257322	16257344	TTTTTTACACAGCTCAATCTTTG	5	+
chr1	16257384	16257424	AGGAAGATTCTGACTTCATTTCTGGTAGGATCTATGGGAAG	41	+
chr1	16257629	16257647	AAAACTCCACCTTCCGTTG	6	+
chr1	16257704	16257721	ACCACTGGTGACAAAACG	4	+
chr1	16257749	16257770	AAGACTGTGGAGCCAGCTACCG	7	+
chr1	16257788	16257821	CCTGCATCTGAACCTGCTCCTGCCCCTGTGGAAC	12	+
chr1	16257873	16257899	CCATGATGCCTGCGGGTGTTGAGGAAG	9	+
chr1	16257920	16257937	CCTTATCTGGATGCCAAG	4	+
chr1	16258455	16258478	TCTATGCAACCATGGGTGACCATG	10	+
chr1	16258480	16258499	AAACCGCTCTCCTGTCAAAG	4	+
chr1	16258758	16258779	CTACACGTCCTGAGGCCACCAC	4	+
chr1	16258813	16258835	CTCCATGGAACCCAAGGCTGCTG	4	+
chr1	16258972	16258991	ATCTCGAAACTCCAGGTTAG	5	+
chr1	16259190	16259215	ACGTGTCTGCCTCTGGGCCGTCCCCA	8	+
chr1	16259252	16259278	CAGGCCGTGGAACACATCGCAAAGCTC	7	+
chr1	16259387	16259416	GCCATCGGCTCCATCATCAATGACATTTCT	25	+
chr1	16259528	16259573	ACAGATGAGGCTGTATCTGGCATCCTGGAAACTGAGGCTGCTACAG	21	+
chr1	16259697	16259715	TGGAAGTCACTCTTGTTCG	3	+
chr1	16259900	16259923	AAACCCCATTCCACTCCTCCTCAG	17	+
chr1	16260133	16260155	CATCCCCATACCCACACTGCCTT	14	+
chr1	16260214	16260237	CCCCCCTACTAAGGTGACAGAGTG	67	+
chr1	16260405	16260425	CCATTGCAGAGCCTGTCAGTG	6	+
chr1	16260528	16260551	CCTCGGAGGTGCTGGTAGCTGCTG	8	+
chr1	16260600	16260614	TTAGCCGGATGCCTG	3	+
chr1	16260691	16260716	CGCACTCACTGGCCTGGTGAACGTCT	25	+
chr1	16260831	16260847	TTCTTACGGGGCCAGTG	6	+
chr1	16260848	16260872	AATGTTCTCACCACTCCAGTGAACG	19	+
chr1	16260942	16260962	CAAGTGCAGTGACCGTCACAG	84	+
chr1	16261077	16261105	AAAACAGTCGGTTCCACCCAGGGTCCATG	10	+
chr1	16261260	16261277	CAATGGACATTGAATTTC	5	+
chr1	16261409	16261427	ACATATAATGCCTCTCCTG	10	+
chr1	16261475	16261489	CCCATTCACCTCTCG	3	+
chr1	16261626	16261640	TCACCCTTAAAATCG	3	+
chr1	16261728	16261744	TCAACCATGTCCCCTCG	3	+
chr1	16261832	16261848	CCATCCTCATTCCCAAG	3	+
chr1	16262084	16262104	CTTCACTCTCCTCGGGCTCCG	6	+
chr1	16262283	16262306	AGTACCGACTGCACCCCTATACTG	23	+
chr1	16264041	16264060	ACTGGTTCTGCCACACACTG	4	+
chr1	16264118	16264136	TGGATATGGTTCAACTTCT	4	+
chr1	16265223	16265256	ATTACTGTCTGCTGCTGGCTCTGCCCTGTGGCCG	9	+
chr1	16265339	16265360	ATCATCAACGTTCCCAACCCTG	6	+
chr1	16265803	16265822	CTGCAGATCTTCCCGCCCTG	5	+
chr1	16266139	16266156	ACACATCACCAACCCATG	9	+
chr1	16266313	16266330	ACAGGCTGTGACACTCTG	5	+
chr1	16266373	16266394	CAGGAAGGACTTCAAACTTCTG	5	+
chr1	16266470	16266489	TCACCTTAATTCTCCTGCTG	6	+
chr1	16266626	16266647	ACTTAAAAAATCAAATCCCCCG	6	+
chr1	16266692	16266712	AAATCTTATTTTCATATTCAG	9	+
chr1	16266815	16266838	CTAACCCCTCTTCCTATTACCTTG	3	+
chr1	16722962	16722972	TTTATCCTCTG	3	+
chr1	16723088	16723106	CACTGCGCCTTATCCCTCA	3	+
chr1	16723445	16723466	AAAACTGGCTGCTATCTTTATA	3	+
chr1	19582507	19582528	CAAGCTGAAGGACATCCGGAAC	3	+
chr1	19584974	19584996	TGGTGACTCTGCTGTCTGACTAC	6	+
chr1	20234226	20234246	CTCTCAACATCTGACTCTTTG	6	+
chr1	20234923	20234942	CTGACTGTTAATTAGGCCTG	12	+
chr1	20235232	20235249	TAACTTGACCTTATAGGT	5	+
chr1	20235949	20235969	TTACTCTACTCATTCCAAACG	22	+
chr1	20236040	20236062	TTTTCAACTCTGGGCAGATTCCT	3	+
chr1	20236901	20236921	TCAAAATAAATACCATTTTAG	5	+
chr1	20237679	20237699	CTCTTCACTTTCTTACCTCAA	19	+
chr1	20237758	20237776	CCATTCTCATTATTCACAG	7	+
chr1	20238767	20238779	TGAGCTCAGCCAC	3	+
chr1	20960336	20960354	GCAGTCTTTCTGGCCTTCG	5	+
chr1	20975025	20975048	ATTTTGGCTGCTGCCTGGCTGATG	84	+
chr1	20975053	20975075	CATCGGCCTGCAGTTGCCCTTCA	16	+
chr1	20977107	20977129	CTCTTTCTGGCTAACCTGGAGTG	5	+
chr1	21108542	21108560	TTATCTTTCTTAACCCACG	4	+
chr1	22816676	22816694	TACACGGGCAAACTACCTG	3	+
chr1	22835160	22835178	TCCATTGGACCTGCTCATG	3	+
chr1	22843877	22843895	ACAAGCCCTATGTCTGCAG	5	+
chr1	22848095	22848118	ACAAAACCTTCCCCAACACCATTG	4	+
chr1	22850734	22850753	TACTGTGCTGCTACTTTCCG	7	+
chr1	22857119	22857137	ATTACAAACCATATTCTTG	3	+
chr1	23398657	23398676	AAAAACTTCAGGAGTTGGAA	3	+
chr1	23405520	23405540	TCAAACCTTTATTTATAAATG	5	+
chr1	23408821	23408838	CCAATCACTCCTGGCCCC	4	+
chr1	24020313	24020329	ATCCTTTGGCATCCGGA	6	+
chr1	24021257	24021279	TATCTACGGCCTGGACTTCTATG	5	+
chr1	24076385	24076404	AAGCTTTGCCAGGGACCTAG	4	+
chr1	24077461	24077480	ATCCTATAGCCCTGACCACA	4	+
chr1	24077579	24077597	TCACCAACTTACTCTTCAG	39	+
chr1	24077625	24077643	TTCAATCCCCTCCATCTTG	7	+
chr1	24077828	24077845	CACAAATCTTCCCACAAG	30	+
chr1	24077874	24077895	ATGAGAAGGCCTCTGTGGTGAG	16	+
chr1	24078026	24078053	AAGAAGTGTTTGCCTCCCTCAGAGGCCG	15	+
chr1	24078190	24078212	TTCTAACAACCTAAAGACTCCAG	50	+
chr1	24078245	24078265	TCACTGGGCTCCCTCCCTAAA	6	+
chr1	24078368	24078388	AAAACTTCAGCCACGGCACTT	4	+
chr1	24078940	24078965	CGATACAGGCCAATTACCGTCCACTG	8	+
chr1	24080617	24080635	AAGCTGGATTTACTGGGCG	3	+
chr1	24080659	24080696	TGTATTCTGGTTCCAAGTGTGCCTATCTCCCTAAAATG	7	+
chr1	24080725	24080742	TACTTAAAAACAACATCG	17	+
chr1	24080865	24080885	TGGGAGGAGTCCCATACTCTG	3	+
chr1	24082778	24082821	ATGGCCTTTGTCAACTCTGTGGCCAAGCCACCTCGTGACGTCCG	104	+
chr1	24086062	24086080	AAACTGAGGACTTGCCTTG	4	+
chr1	24086167	24086189	ATCCTTTTGGTCTCCGAGTCCTG	4	+
chr1	24086423	24086441	TCCTCTACCACACATTTAG	7	+
chr1	24086514	24086534	CTCTGTGTGGACTCTGGTCCA	7	+
chr1	24086702	24086721	CATCTCTTTCTTACTAACTG	10	+
chr1	24087704	24087722	CATTACTTTACTTCTCTTG	18	+
chr1	24087761	24087780	CCCCACAAATCTAATATTAG	3	+
chr1	24088143	24088162	AAAAACCCAATTTCTAAATG	3	+
chr1	24113849	24113867	ACACACTTTATTTCCTAAG	5	+
chr1	24782703	24782719	ACTACCCCATCTTCTAC	3	+
chr1	24797128	24797146	CTACACTCACCACTTCCCT	6	+
chr1	24862799	24862820	TCACACCTACTATTTTTCTATG	3	+
chr1	24865539	24865561	AAATCATATACTCTATCCCCATG	4	+
chr1	24975469	24975488	AATCCCTTCTGCTTTCCTAG	6	+
chr1	24979019	24979051	ACCCGACCACGATCTCGGTCACGCTCCAAATCA	8	+
chr1	24981382	24981402	CTCATCATCCTCTTCATCTCG	31	+
chr1	24981519	24981540	CAACTCCACCACCCAAAACTCG	7	+
chr1	24989151	24989174	ACTCTGGCTCCTCCTCCTCCTCAG	6	+
chr1	25167932	25167950	TTCAATTTAGTCTATCCTG	7	+
chr1	25168315	25168338	CAACACTACATAACTGATTTTTAG	4	+
chr1	25168483	25168502	TTATCCATCCTATATAAAAG	11	+
chr1	25168798	25168817	TATTTACTCTTTTTTAAAAG	6	+
chr1	25168834	25168843	ACTTTCTACG	4	+
chr1	25168915	25168932	AAGTGCTATTTCTCATAG	5	+
chr1	25169242	25169261	CACTATTCAGTTATCTATTG	5	+
chr1	25169539	25169560	AAACTCAAATATTTTCATTTTG	3	+
chr1	25169971	25169992	TCTGAATGGATCTGTTTTCCAA	5	+
chr1	25170223	25170244	ACATTTATTCTTACACTAAATG	9	+
chr1	26159191	26159212	ATTAAAAACTTTCTCTTCCACG	3	+
chr1	26451038	26451057	TTCAAATATCTATGTGCTTG	3	+
chr1	26561816	26561839	ATAGTGATCTGGTGGTTTTGTATG	15	+
chr1	26582007	26582023	AATCTACCCTCAATCAG	4	+
chr1	26594987	26595006	ATAAACATATCAATAATTTG	3	+
chr1	26604545	26604566	AAACTCTTCTCTGTGGTTCTAG	3	+
chr1	26801984	26802004	TCCTCTTCTCCCTTTCCATCG	3	+
chr1	26873422	26873436	ATCCATCCCATTTCG	7	+
chr1	26881129	26881144	CCTATTCTTTCTGCGG	3	+
chr1	27023340	27023357	GCTTCGGGCAACCCTACG	6	+
chr1	27023577	27023593	CCTACGCGCTGAGCTCC	3	+
chr1	27056286	27056306	CAGCGGTACCCGATGACCATG	5	+
chr1	27059198	27059217	CATCCTCAGCCCCCTCAATG	5	+
chr1	27089758	27089776	CCAACTCTATCCAAAACAG	4	+
chr1	27094289	27094303	TTCTTCTACTACAAC	38	+
chr1	27094407	27094429	ACAAATCTGCCTGCTGTGGGTAG	4	+
chr1	27094431	27094450	AAACCTCTGGACCTCTATCG	5	+
chr1	27097697	27097715	TATATCCAGTGTCTCTATG	4	+
chr1	27099322	27099340	ATCCAGGATGCCTTTAATG	3	+
chr1	27099370	27099399	AATTCCATGACTCCAAACCCTGGGTATCAG	21	+
chr1	27100159	27100181	TATTCTCCTAGCCGCTACCCCCC	4	+
chr1	27101019	27101039	CCTATCCTGCCACTGCCACAG	9	+
chr1	27101375	27101393	CCCCCATATGGTCCCTCTG	4	+
chr1	27101417	27101437	CCCCCTCCATCTAACTACCAG	6	+
chr1	27101631	27101648	ATATCACCTTCCCACCTG	9	+
chr1	27102140	27102163	ATACCATCAACATCCTGCTGTATG	6	+
chr1	27106282	27106302	ACCCCACTGTGTACCCTTCTG	4	+
chr1	27106382	27106405	ACTTTGAGATGTCCAAACACCCAG	5	+
chr1	27106414	27106432	CTCATCCTGGGCAAGCTGA	5	+
chr1	27106604	27106624	ACCTATCTCCATACCCCGAGA	30	+
chr1	27106626	27106647	CATTTGCCTGCCTGTCCTGGAC	3	+
chr1	27106836	27106856	CACTATGGTGCGCTTCCTCAG	4	+
chr1	27106885	27106911	ATGGCTGTGGTACTGCTGGCCAACCTG	18	+
chr1	27106962	27106983	TATCGGCAACCTCCTGGGCTTC	18	+
chr1	27107047	27107067	AACCCACCCTTTGAGCCAACT	6	+
chr1	27107128	27107147	AACCACTCAGAGTTTACTCT	4	+
chr1	27107784	27107805	TTCACTGGAGAGGCCTGTGCAG	5	+
chr1	27634669	27634691	CCTTTTTGTTGCTCCGCTCCCAG	9	+
chr1	27653548	27653566	CTACTTTCCCATAATCCTG	3	+
chr1	27662411	27662423	ACCTTCACCACTG	3	+
chr1	27662571	27662591	CATTGGACCCATCTCCCCCTG	4	+
chr1	28052621	28052642	CCACCAGCGCTTCCCCTTCGAG	7	+
chr1	28088946	28088964	TACTAAATTTAACTTCTAG	3	+
chr1	28599188	28599209	TTTGGCTGTGGCATCCTCCCTG	4	+
chr1	28600602	28600619	ACCCTACTTTCGGATATG	5	+
chr1	28601369	28601387	ATCCAGCGGCTTTACCCTG	5	+
chr1	28601431	28601450	CCTCACCTACAATACCATCG	11	+
chr1	28605622	28605645	ATTATGGGGAGGTGAACCAGCTCC	8	+
chr1	28607270	28607287	CTCTGCTGTACGCCCTCC	3	+
chr1	28607554	28607576	ACCACACCCTTCCTCCTTCCCCT	4	+
chr1	28607902	28607922	CCTTTTTCCCTTTTCTCCATG	3	+
chr1	28608629	28608650	ACTTCTCTTGCCCTTCTTCTAG	3	+
chr1	28817499	28817520	AAATTAAACGTCGGCTCACTAG	4	+
chr1	28824601	28824620	ATATTCTCTAAATCACTTCG	3	+
chr1	28858334	28858352	CACAGAACCCGGCTTGGTG	6	+
chr1	28858429	28858439	TATCCATTCCG	3	+
chr1	28858684	28858699	TCTATTCCTTCGGCTG	3	+
chr1	28858819	28858833	CCCTCACCGATGATG	4	+
chr1	28858840	28858860	TCTTCCTCTGGGGCTCCTTCC	3	+
chr1	28861806	28861819	ACCTCTACACCTTG	4	+
chr1	28864694	28864713	AATTTTCCTGGGACCTACAG	5	+
chr1	28975208	28975227	TATTTGGGCAGCTGGTGATC	13	+
chr1	29023527	29023561	ATCAGCAGTGCAAGAGCTCCAGTGCCAGGACAGCA	7	+
chr1	29069027	29069050	CCATGCCCTACTTAACTTCTTATG	26	+
chr1	29069121	29069139	CACTCCATTTCTTGGTCAG	4	+
chr1	29069329	29069349	AATACTATAGACCAAGGGATG	6	+
chr1	29069868	29069891	TCATAATGGGGTGGATGGTAATGG	11	+
chr1	29069993	29070010	ACTGGAATCTGAAACATG	4	+
chr1	29070047	29070065	ATATTCACCGTTCCATTAA	4	+
chr1	29070146	29070161	TTTACTTACTTTTCAG	4	+
chr1	29070449	29070469	ACTTCTCACACTATGAGAAAC	10	+
chr1	29319969	29319987	CTTCCCAAAAACCAATCAG	8	+
chr1	29344817	29344836	TTCTTACACCATCCAGTCTG	3	+
chr1	29391607	29391630	CTTATCCACTCACTCACCCTTCCG	4	+
chr1	29435929	29435946	ACCACAACTCAAATTACC	3	+
chr1	29443689	29443711	AAATCCTCCAAGGACTCTTGTCA	5	+
chr1	29444360	29444378	ACCTTTCTTCTCTCAACAG	7	+
chr1	29444605	29444622	TAAGGATTTGGGGCATAG	4	+
chr1	29444942	29444963	AACTTCTCTAACCTTCCAACTG	4	+
chr1	29446273	29446293	TTTCTACAAATCTCTCTCAAA	4	+
chr1	32479480	32479497	TCGCTCGGGTCGGCTTCG	3	+
chr1	32498889	32498908	CTCTTATGGCCCATGCCATG	11	+
chr1	32508707	32508728	ATTTAAAATCACAAACATTAAC	4	+
chr1	32622510	32622529	TCTTCTCATGGACTCTTATG	5	+
chr1	32622972	32622992	TGGAGATGCTCTTTTCTGATG	7	+
chr1	32623022	32623045	AAATTCCGGAAACTGCTCTCCAAA	58	+
chr1	32626281	32626299	TTCCATCCTTAATCCTTTG	14	+
chr1	32627592	32627609	TCTGGGCCCTGTCAAATC	8	+
chr1	32631790	32631808	ACTATTTCAAATATTACTG	5	+
chr1	32637340	32637359	TCCTACTCACCTTCCAAATG	4	+
chr1	32637938	32637958	TCTGCTACTCTGTCCTTACTG	5	+
chr1	32640515	32640531	TTCTGGACCAACCTTGT	5	+
chr1	32640784	32640804	CTTCAGGTCTGGGCTATGTGC	13	+
chr1	32640996	32641013	ATTATATACGCCATGGCC	3	+
chr1	32641889	32641907	AATCTAATCCTTCTCACTG	6	+
chr1	32650182	32650200	AAGCTGGCTGCTCTGTGCA	6	+
chr1	32660801	32660822	CCTGGTGTTGGGTCATGCTGGG	5	+
chr1	32660904	32660926	ACCTGGCTGGCATCTGGCACTTG	3	+
chr1	32660978	32661000	CCTTGCAAATGCATTTATACCTG	3	+
chr1	32661092	32661108	TCATCTGTAGCTGCCAT	3	+
chr1	32661804	32661823	CTTTGCCACAAGCTTACCTG	3	+
chr1	32662385	32662405	CCCTTACCTTAAATCTCTCAG	9	+
chr1	32662477	32662498	CACACCATTTCTCCTTCTCCTG	4	+
chr1	32662598	32662616	ATCTCTGCCATCTCTGGCT	3	+
chr1	32663102	32663123	ACCAAATCAACCAATCACTACA	8	+
chr1	32663183	32663203	CCTATCCATGAGTGAAGGCCA	3	+
chr1	32663327	32663350	CATGGCTCTGCTAATAGTAAATTG	5	+
chr1	32663457	32663474	ACCATGGGCTGAGCTCAG	9	+
chr1	32663722	32663743	CTGCCTTCTGTCCCTGTAACTG	4	+
chr1	32673868	32673886	ACACATTTTCAATCCTCTG	7	+
chr1	32674135	32674156	ATGGAGATTGCAGTAGGCCAAG	20	+
chr1	32691795	32691817	ACCAATTCGGCTGTCCGGACCTG	7	+
chr1	32694328	32694349	CTTTTTGACTCCACAACTCTTG	11	+
chr1	32782348	32782365	ATAACATGTCGGAGTACA	3	+
chr1	32792648	32792667	ATATCGTCTTGGCCATCCTG	3	+
chr1	32796268	32796286	CTTCAATCTAACTATCAAA	9	+
chr1	32797077	32797098	CTTCCATACAATGACTACTTTG	6	+
chr1	33059106	33059123	AATACTCAACAACCCTTG	4	+
chr1	33066080	33066097	TCTCTTTCTATGGTCGGA	5	+
chr1	33069388	33069408	CATCAAACTATCCCCACAAAA	4	+
chr1	33134402	33134424	CTTTCTTGGAACCCAAATCTCAG	5	+
chr1	33134670	33134690	TTTCCTGGCATCTACTCCATG	6	+
chr1	33134904	33134924	CCTTTCTTTCAATCCTTATAG	14	+
chr1	33138392	33138413	TTTATTCATGGTGGTCATACTG	30	+
chr1	33146242	33146261	CTTTTCTACATAACCCCATG	6	+
chr1	33146627	33146650	TTTTTCACTGGGGCCTTTACTTAG	10	+
chr1	33146964	33146987	TATTCATTTAAATTCTAACACTCG	5	+
chr1	33235342	33235357	CGGAGCACTGTGCTGG	4	+
chr1	33238736	33238758	CCTCATCTTGAAGTGGGTAGCTG	6	+
chr1	33240080	33240100	ATAATCAGTGAGCACTGTTCT	25	+
chr1	33292083	33292104	CTCATACTAAACCATTAAACAG	6	+
chr1	33292342	33292363	TTCAAACAATAACTTTCAACAG	3	+
chr1	33322686	33322707	CACTCTTTTTTCTCCATATTAG	5	+
chr1	33958959	33958976	ATTCAAAAACCTCCTTCG	3	+
chr1	33960194	33960215	CTCTAACCTCAATACCCATCAG	6	+
chr1	33960857	33960878	TTCTAACCTCATTACTCACCAG	5	+
chr1	33961580	33961603	ACATCATTACAAAATCATCAATAG	3	+
chr1	33962576	33962598	ACCAAGGACTTCGGTTTCCATAG	4	+
chr1	33964231	33964250	AATGGGTGGACAGTTTCTCA	3	+
chr1	33965874	33965892	ACCTTTCTCCTCACCTCCG	3	+
chr1	33966119	33966137	ATAATTTTACCTAAACATG	3	+
chr1	33966960	33966981	TTTTAATTCCCTCTTAGGGACT	4	+
chr1	35578883	35578903	CCAAAAATATTTTAGCTGTGG	3	+
chr1	35579423	35579443	ATACCCACAAAAATCATCAAA	4	+
chr1	35579835	35579854	AAACATATATCACAATCATG	4	+
chr1	35580151	35580174	TATACTTTAAAACAATCTGGGATG	7	+
chr1	35580684	35580701	AACTCATTTTCTACCCTG	3	+
chr1	35580787	35580807	TAAATAAACTAATGGAGCCTG	4	+
chr1	35581213	35581234	ACATTTTTTTCCTAACCTTTTG	5	+
chr1	35581297	35581318	TTACTGTAAGCTGGAAATCTAA	6	+
chr1	35824565	35824585	ACCACAACTTAACTCCTACCC	6	+
chr1	35852604	35852624	AATTTATTCAACAAACCAACT	5	+
chr1	35885292	35885312	TTCTTATTTTCATACATATTG	3	+
chr1	35886491	35886508	CATTATTCCAAACTCTAG	3	+
chr1	35886966	35886988	AAAACTTCTTACTCCATACCTTG	6	+
chr1	36028983	36029002	CCACATCTTCCTCAACCTCG	6	+
chr1	36319761	36319781	TTTTACTACTTTATCTTATTG	5	+
chr1	36320056	36320075	ATTTTTAAACTTTTCTCATA	4	+
chr1	36321442	36321461	ACTTGCTGGAATCCAAGATG	3	+
chr1	36322576	36322594	AACATATTCATTCTTACTG	6	+
chr1	36388839	36388860	CTTCTCTGTGGCCTCCTATTTA	3	+
chr1	36389316	36389339	CTCTCCCTTACTCTACTCATACTG	5	+
chr1	36392702	36392719	CTATTAATGAGAGTGAGC	4	+
chr1	36525065	36525082	CTCACTAACTATATCATG	3	+
chr1	36526958	36526980	CTAATATTACCTACTACTCATTG	7	+
chr1	36533607	36533628	ATTCCATTATCTTACTTACTAG	3	+
chr1	36638175	36638195	CAACGCCGTGCAGCCCTGGAG	19	+
chr1	36640567	36640587	CTCTCAAAGTCCTCTGCCACG	3	+
chr1	36643493	36643513	CCATCCTCTCCCTCCACATCC	3	+
chr1	36643722	36643743	CCTCACCGGCACCTTCGCCGGC	4	+
chr1	36644107	36644125	CCACTCGGCTCTTGGCTGA	8	+
chr1	36646275	36646296	ATCTTCCTCTCTCTATTTAACT	10	+
chr1	36752806	36752824	CTCCACATATGGCTCATCT	4	+
chr1	36757068	36757089	CATACAATCAGCTCAGTCTCAG	5	+
chr1	36766517	36766537	ATCCTCCTCCTCTTCCTCCCA	4	+
chr1	36769960	36769979	TTCTAATTTCATTTCATTTG	4	+
chr1	36770010	36770029	ATCTCTTTTCCCCTGTCCTG	6	+
chr1	36788059	36788077	ACGTTGACGTTGAGGGGCC	5	+
chr1	38265290	38265312	CCTCCCACTCTTTTATATCTACG	5	+
chr1	38265699	38265717	TCCATTACCTCCTTCAATG	3	+
chr1	38267604	38267627	CTTATTTACCAATAAACTAATACG	9	+
chr1	38268552	38268574	CCATAAATACTTCCTACACTTTG	3	+
chr1	39471459	39471479	ACTTAAATCTAACCAAAAACT	16	+
chr1	39471623	39471640	CTATAACCATTTCCCCAG	9	+
chr1	39720018	39720035	ATTGCCCTGGACTTCCTA	3	+
chr1	39759251	39759271	ACAACAATTCCAATATCTCAG	9	+
chr1	39799778	39799797	TATCATTCACCATATATCTG	3	+
chr1	39823189	39823207	AACAATACTCTACTTCCCT	11	+
chr1	39824411	39824429	TATCATCAATTCCAAAACA	7	+
chr1	39824493	39824515	ATACTGTTGCCTCTGACCCTGGA	5	+
chr1	39827321	39827343	ATATTACACATTTCTTCCAACAG	10	+
chr1	39833860	39833882	ATACTCTTGAGCACCTGGTCACT	10	+
chr1	39845991	39846008	ACATATCCCAACTCACAG	3	+
chr1	39853771	39853790	CTTCTCAACTTCTCCACCAA	5	+
chr1	39854004	39854025	CTATTCCTTAACAAAATTCACG	14	+
chr1	39854299	39854319	AAATCATCAACCAACAATTAG	6	+
chr1	39876386	39876406	CTTCTCTCAGTGAGGTTTCAG	3	+
chr1	39877490	39877513	AACAGCATTTAGGCCTTTTACATG	3	+
chr1	39893672	39893695	CACCAGGCAGTCAAAATTGGGCAG	5	+
chr1	39893862	39893881	TGCTCAACTGGCTGGCTGAG	5	+
chr1	39896480	39896502	ATAAACTTGTGTCCGATGCTAAC	11	+
chr1	39898751	39898771	ATTCAATGGATGAACTCTTCA	3	+
chr1	39900211	39900231	CCCCTGGATTGAGGAAACTCG	14	+
chr1	39903588	39903607	AAAAACTGCAGCCATCCTTT	16	+
chr1	39903660	39903679	ACAAGGATCTGGCTGCAAAA	27	+
chr1	39905135	39905154	ATCCTTCCATCATCAAACAA	3	+
chr1	39908402	39908422	TTTTGGCTCATCAAGCCACAG	3	+
chr1	39919471	39919491	CATCACAACCATCAAACACTG	7	+
chr1	39920692	39920715	ACCACCCTCATTCAGCGGGATCAG	7	+
chr1	39926349	39926363	TATATGCGTTGGATG	3	+
chr1	39950305	39950328	ACCAACACCAACTTTTCATTCTAG	5	+
chr1	39952317	39952335	ATCAACTTCCCACAAACTG	17	+
chr1	39952343	39952362	AATTCCACGAGCCTGTTCTG	3	+
chr1	40219293	40219313	CATTTGCTGCTGGGCCTCTCC	4	+
chr1	40525080	40525099	TATCTCATACCTCTGACATG	4	+
chr1	40530147	40530166	CTCCCAAGCCTGGCCCTTAT	12	+
chr1	40697242	40697263	ATACTTTTTTGGAGCGCTGTCG	15	+
chr1	40701504	40701521	TCAGAGCTCTTCAACTCA	3	+
chr1	40701621	40701632	AATTCTTAATTG	4	+
chr1	40701708	40701729	CACCGGTTCCAAATTCTCTTCG	13	+
chr1	40701771	40701789	ATCCTGAGTTTTGGGACTG	3	+
chr1	40701805	40701824	ACACTGCCACCAACTTTTAG	6	+
chr1	40701899	40701911	TCATTTCTCAGTG	3	+
chr1	40701984	40702007	ACAAAAAACCTATTGGCTCTTCTG	4	+
chr1	40702078	40702096	AATTCTTCATCATTCTAAG	10	+
chr1	40702647	40702669	AACTACTTAACCATAAACAAAAG	17	+
chr1	40702805	40702823	TTCTATTACTCCAAAATTG	8	+
chr1	40702937	40702958	CCCCATCTACTTAACCAAACTG	26	+
chr1	40703072	40703085	TTAAGTCATAGCTC	3	+
chr1	40703099	40703123	AATGAAGAGCTAATTGACACACTAG	8	+
chr1	40703255	40703271	TGTGGTTCCACATACAA	3	+
chr1	40703307	40703326	TTCATCCATACCATTTCAAG	19	+
chr1	40703354	40703372	TTTCCCTCTTTGGGTAATG	4	+
chr1	40703457	40703477	ATCACAATATTCACATTAAAT	15	+
chr1	40704624	40704643	TTTTTTATACATTCAACAAG	3	+
chr1	40705405	40705424	TTCCAAAACCACTTCCCTAG	26	+
chr1	40705467	40705490	AAAATTCCATACCTAATCCCAATG	14	+
chr1	40705748	40705768	CCTTCAGAGCACTTAACATTA	5	+
chr1	40705848	40705865	TTGACATACCTCATTCTT	3	+
chr1	40706009	40706027	CTTCATTATCTTCGGCCAG	10	+
chr1	40706051	40706070	TTTTCCACACCAATTTTAGA	8	+
chr1	40706225	40706245	AATAGGCTGTGTATTTACATG	6	+
chr1	40706396	40706414	CTTCCTTTTTCAAATTAAG	4	+
chr1	40726517	40726538	ATATATAAAACAACAACTCATG	4	+
chr1	40747042	40747063	CTTATTTTTATGGCTTCTTCAA	3	+
chr1	40758279	40758298	CATTATTCTCATCCTCCACT	20	+
chr1	40758570	40758588	ACATCTAATTTACCATCAA	6	+
chr1	40759346	40759366	TCATAAATATTACTTAATCAG	3	+
chr1	40980873	40980892	CCTATACAAATATATCTTTG	3	+
chr1	40981644	40981663	TCATCCCTATTTTTATCTTG	3	+
chr1	41017123	41017142	CCCATTTCTAACCCCTCCAG	3	+
chr1	41223812	41223834	TAACTCCTGCCGAGCCAGTCCAG	4	+
chr1	41466717	41466736	ACTTGGAGCCCATCACCTCG	7	+
chr1	41477495	41477514	CTCCTCTGTGGTGTCTGCCT	4	+
chr1	41477546	41477572	TTGCGGCAGAACATCGCGATGGGAACC	7	+
chr1	41477652	41477671	TTGCCTGTCGCTTTCCCTTG	3	+
chr1	41477685	41477702	TTATAAAGTGTGCCACAT	12	+
chr1	41477744	41477766	AACACTTGGTGCTGGGAACCTCA	8	+
chr1	41477833	41477849	AATTCTCAGTGCCAACT	18	+
chr1	42889871	42889890	AAAATACACATTAAATATCG	3	+
chr1	42922480	42922501	TTCTTGTATCGCGCTCGCTCTG	3	+
chr1	42922534	42922551	ACTTGGCTGTCCGCTCTG	3	+
chr1	42922932	42922950	TTTTACCTGGCTGCGGCTG	5	+
chr1	43824914	43824934	CTGCACTCGCTGCTTCAGCTG	13	+
chr1	43825702	43825725	ACCTGCCGTTACATTCCTTCCCTG	12	+
chr1	43826021	43826044	CAACTACTTGGCTGTGGGCACCAG	21	+
chr1	43826448	43826470	CAGAACACCATGTGGCCACACTG	9	+
chr1	43826544	43826564	ATAACTTGGTCAATGTGTGGC	6	+
chr1	43826798	43826821	CATGGTGTCCCTGGCAGTCCAATG	5	+
chr1	44054621	44054640	CCATCTCCTCGCTGGGCATG	4	+
chr1	44058144	44058167	ACCCAACCTCCTCCTACACACTAG	4	+
chr1	44064442	44064464	CTGTGCATGTCTACTGGAAGCTG	7	+
chr1	44069117	44069135	ACCACCTACTCCGTTACTG	3	+
chr1	44069741	44069760	TTACCCTTACTGGCCTCAAG	3	+
chr1	44070643	44070653	ACTCCTATAAG	3	+
chr1	44072594	44072614	TCATCCTCATCATCCTCATTG	4	+
chr1	44084340	44084357	ACCTGTGGCCTTATTCAG	3	+
chr1	44085842	44085860	CACAATTCCACCATCATCG	14	+
chr1	44086157	44086179	CTCTGCTCGCTACCAGTACTTTG	6	+
chr1	44118892	44118909	ACCTTTTATCCAACTATG	6	+
chr1	44133552	44133562	ACCATACTCTG	3	+
chr1	44159676	44159698	TTTCATGTGCTGTGGCAATTCTG	6	+
chr1	44170368	44170385	CTTCATAACTATCACCTG	9	+
chr1	44423687	44423707	ATCAACAGTGTTCTGCCCTTG	4	+
chr1	44424223	44424240	ATCTCACCCTATATCCAG	4	+
chr1	44436752	44436769	TCAACGTTCTGTGGCCTT	5	+
chr1	44446871	44446890	CAAGGCTGTGCTCCTTCTCT	6	+
chr1	45115355	45115375	ACCACGTTTGAGGCTCTGAAG	10	+
chr1	45116438	45116455	CTACTTGTGAGCTATCTG	3	+
chr1	45205581	45205603	TTCTCTTCCTTGCTGACTCTCCG	3	+
chr1	45220471	45220487	AATTTCGGGCTACTTTG	15	+
chr1	45225972	45225990	CCAACTCCAATTCCTCCCG	3	+
chr1	45226003	45226020	CTTCCAAATTATTCTTCG	3	+
chr1	45227622	45227641	AATATACTTTAAACACCCTG	10	+
chr1	45233044	45233064	TTCCTCAGTTGTCGCCCTCAC	3	+
chr1	45233313	45233331	ACCTCTTTCTACTTTACTG	8	+
chr1	45243514	45243537	TTCTCGTGATGAAAACTCTGTCCA	10	+
chr1	45244062	45244081	TCTCAGTGATGAAAACTTTG	15	+
chr1	45478608	45478629	ACACATTCCTGCGAGCAGCCTG	3	+
chr1	45644202	45644221	TTTACCACTTTCCTATTCTG	12	+
chr1	46080796	46080815	CTTATGGGTACAACTCTCAG	9	+
chr1	46082017	46082039	TTCTACTTCAGGTTTCACTCCTG	6	+
chr1	46476435	46476453	TTTATTTCCTCCAACACTC	5	+
chr1	46489553	46489571	CGTGACATACTGACTTTCG	3	+
chr1	46738161	46738180	ATATCCTTTCTAAATATCTG	3	+
chr1	46738432	46738455	TCTTCCCTTTCTTCCATCACCTCG	5	+
chr1	47843132	47843153	TTCCTTATACTCTATTATATAG	5	+
chr1	47904781	47904801	CCTCGGTGTTCGCAGGCGCGG	8	+
chr1	50756667	50756685	ATCCTTTGCGAATATGCCC	4	+
chr1	51439639	51439659	AACTGGTTTCGCTGTCATTCA	4	+
chr1	51439848	51439865	ACACCGCCTGTGATTTGG	3	+
chr1	51439968	51439989	CCTCTACTTTATCAATTAACTG	4	+
chr1	51738493	51738513	TTTTCTACATACAAAACACAG	5	+
chr1	52237813	52237832	AATCACTTAATTCTTCCTTG	4	+
chr1	52246936	52246953	CCATACAATCCCATTTTG	3	+
chr1	52703443	52703466	AAACTATAGTTGGGATGATCAATG	4	+
chr1	52704007	52704027	TCCAAATTCCTTTTCCCACAT	25	+
chr1	52704273	52704294	AATCTCAGGACATGACTAATTG	10	+
chr1	52870365	52870387	AACCTGGATGTGAGGCATTAAAG	5	+
chr1	52882529	52882550	TTTTAATCATAATCAACATCAG	5	+
chr1	52882653	52882676	ACCCTTTCCCTTTTTATTAAACCG	6	+
chr1	52883650	52883669	TACTTAACTCCCTTAAAAAG	5	+
chr1	52883778	52883799	TAAACATTCTATATATTCTATG	11	+
chr1	52883939	52883961	AACTATATAGGACTACCTTTTAA	3	+
chr1	52884099	52884121	TACACTCTTAAAATAAAACTTTG	6	+
chr1	52884377	52884399	ATGGAGCTTGAGGACAAACCTTG	3	+
chr1	52884417	52884425	TCATCTATG	3	+
chr1	52884445	52884467	CATTTTAAACTTTTTGACTACAG	3	+
chr1	52884485	52884504	TATTTTACATCTTACCTCTG	20	+
chr1	52884505	52884524	TACACATCTGTATTCTGTAC	3	+
chr1	52884623	52884642	ATTTCACTTCCAATAATTTG	6	+
chr1	52885101	52885123	CTCATTCCTCTAACCTCTTCCTG	8	+
chr1	52885947	52885964	AATCAAATTAAGGACTTA	4	+
chr1	52886122	52886142	TCTCTAATTAAAACATACATG	4	+
chr1	53236925	53236945	AATTCATTAACTCTCTCCCTC	9	+
chr1	53237028	53237048	ACCTGGCTGAAGTTGCCTCAT	5	+
chr1	53237070	53237092	ATATTTCTAACACCTCAATCACA	8	+
chr1	53237105	53237115	CTACTGGCCTG	3	+
chr1	53250703	53250722	AACATTTTCCCAATCACCAG	5	+
chr1	53288027	53288045	ACTGCCGGTTATTCACTAG	3	+
chr1	53288375	53288397	AAAATAATTAAACTCTTTAAATG	8	+
chr1	53288463	53288480	CAATTACCTTTCCTTAAG	3	+
chr1	53288608	53288629	ATAACTACATTTTTTTTCATAG	3	+
chr1	53288760	53288774	CATTATCACAATAAT	3	+
chr1	53289410	53289429	TCTTTACAAATTATTTTCAG	5	+
chr1	53289457	53289476	TAAATCCCTTCTTTACTCAG	5	+
chr1	53290661	53290679	TAAAATATCACTACATCAG	4	+
chr1	53291195	53291213	AAACTTCTACATAATCAAG	3	+
chr1	53291861	53291884	TATTTTACTTATTTGGGGACTTTG	5	+
chr1	53291948	53291966	TTTCCCTCTCAAATCCATG	6	+
chr1	53292229	53292248	TTTCCAAATCTTAATCTAAG	7	+
chr1	53332189	53332212	TCTTCTCTCCTTAACCAATTCCAG	4	+
chr1	53360339	53360362	CTCATTCTCTTACTCTAAACCATG	8	+
chr1	53364556	53364577	TTCTTTCTACTCACTTCCTCTG	4	+
chr1	53676460	53676478	CACTCTTGGGGTGATGGTG	4	+
chr1	53676526	53676548	ACCCCTGCCGTCACTCCACAGAG	6	+
chr1	53679023	53679046	CATACGGGCAGATAAACCACAATG	5	+
chr1	53679287	53679307	CTACCATCACTTCCTCATCAT	6	+
chr1	54433535	54433557	AATAACTCTTCACAACCTTCAAA	7	+
chr1	54666224	54666245	CCTGCTATATCTTTCACCACCG	5	+
chr1	54670789	54670808	AACCAAGACGAGTGCGTTCT	5	+
chr1	55203283	55203292	AACTATACCG	5	+
chr1	56470308	56470325	ACCTAATCTACCTATCAG	45	+
chr1	57173311	57173327	TTCACCTCGCCTGGGCA	4	+
chr1	57173366	57173385	ATTACTACTTTAGCCCGTTG	4	+
chr1	57173762	57173780	TTTACTTCCTAAATTTCAG	5	+
chr1	57173803	57173824	CCCCCAATTTATTTTAACAAAA	4	+
chr1	57174125	57174143	TCTTTTACATAAACTTACG	8	+
chr1	57174649	57174670	ATTAAAAAAACACAAACTATAG	4	+
chr1	57174781	57174801	TAATTAACACTTATTTACCTG	6	+
chr1	57175046	57175064	TCCAACTTCTTAATATCAA	4	+
chr1	57175463	57175485	TTCATATCAAAATTACCTTATAT	4	+
chr1	57175774	57175794	CCCCAAATTTCCACATTTCAG	4	+
chr1	57175835	57175842	AATAATTT	3	+
chr1	57176482	57176501	ACTAATGACTCATGCTTATG	5	+
chr1	57176503	57176515	CTCAGTGGGTAAT	3	+
chr1	57176738	57176757	TTTACATTCCTTTATACTAG	3	+
chr1	57177142	57177164	TACTAATTTACATCCTATTAATG	5	+
chr1	57177237	57177257	ACCCAAACCTTTTCAATCTTG	5	+
chr1	57177869	57177892	CTTTAACACCATACAAGTATCCAG	3	+
chr1	57178606	57178625	TCTTATCCAAATTTCATATG	9	+
chr1	57178877	57178895	AACAGGTCACACAGTCTAG	6	+
chr1	57178964	57178982	TTATCAGACTGTAGGCCTG	5	+
chr1	57179555	57179575	CCTTCTCCCTTAAATTATAAG	4	+
chr1	57179743	57179762	ATTTTCCTATTTCTTTCATG	3	+
chr1	57180211	57180229	TATTCAAATATCAAACTTG	4	+
chr1	59387703	59387722	CTCCAAGGCTAAATATTTGT	3	+
chr1	60338609	60338632	TTAAAGTCCCTGCTACAACATCTG	3	+
chr1	60338703	60338723	TACCTTTCAACTAACTACCAG	15	+
chr1	60338962	60338983	TAACTTAATTAATTTTCAATAG	5	+
chr1	60339943	60339961	TACCATAATCTTTTTATAG	4	+
chr1	60340065	60340083	CATCTTACATTCCATACAG	33	+
chr1	60340131	60340151	TTCAACATACATACCTATCAG	10	+
chr1	60340637	60340657	TTTCATTTTCATATATTCTTG	4	+
chr1	60341180	60341200	CATTATAAACATTTCATCTTG	19	+
chr1	60341370	60341393	ATTAAAATTCCTTTTCTTTTTAAG	5	+
chr1	62237192	62237209	TATTACAACAAACCACTG	3	+
chr1	62288671	62288692	CACCATTATATTTCTTCAATTG	3	+
chr1	62903004	62903024	CACCCACACTCATTCGGGTTG	12	+
chr1	62903049	62903066	ACTTCGCTTTGGGCCATG	7	+
chr1	62905489	62905512	CTTTCCTCTATAAATTAACTCTTG	30	+
chr1	62907179	62907200	CACAGTCTTCACCTATAAACTG	6	+
chr1	62907238	62907269	AATAATCTCGGCAATACTTGCTATCTTAATAG	13	+
chr1	62907905	62907926	CACTTATTTAATATTATTTCAA	28	+
chr1	62909210	62909230	TCATTCATATTTATCTCTAAC	16	+
chr1	62909539	62909560	CCTTATTCAAATACAATTATAG	11	+
chr1	62909567	62909587	TCTTTAAAACAATCACTTAAG	6	+
chr1	62910229	62910249	TACAATTTACTCTTACTTTTA	29	+
chr1	62910359	62910378	TACTGTATCTTCAAAACTAG	4	+
chr1	62910534	62910551	AATTACCTACTAAGGTAG	5	+
chr1	62910702	62910715	TTAAATTATCCAAG	3	+
chr1	62910790	62910811	TCCTCCTAAAATAATTCCCAAG	24	+
chr1	62911014	62911034	ATAACACAACTAATGGTTGTG	6	+
chr1	62913044	62913064	AAATTATTTCAAGGTCAGCTG	6	+
chr1	62914178	62914201	CAATTTCACAATTTGCTTCAGTAG	122	+
chr1	62914242	62914264	CCATCATTATACTGAAGCTGAAC	19	+
chr1	62914312	62914330	AAGTGCTTTGCTGCTAGTG	3	+
chr1	62914503	62914522	AAACAACTTAAATCCTTTTG	3	+
chr1	62916015	62916048	ACAGCTATGGATTATTTGCGGTTGTGATGCATAG	92	+
chr1	62916052	62916068	CATTACAATTAGTAGTG	4	+
chr1	62916408	62916424	ATACTACTGGGACCCAT	16	+
chr1	62916485	62916503	AACAAAATTTCATACGTAG	6	+
chr1	62916511	62916532	CTTAAAGGAGTATGAGGGGAAG	30	+
chr1	62916713	62916733	ATTACATCAAAGAATCTTTAG	6	+
chr1	62916745	62916773	AAGCTACTGGATATTATTGGTCTCTCTAG	8	+
chr1	62916827	62916845	AACTCATTTTCCTCAGTAG	16	+
chr1	62916888	62916911	TTCTTAATTAAATTATCCAAAACG	45	+
chr1	62916916	62916934	CATTTAAACACTTGGATTT	4	+
chr1	62916982	62917002	TATTCTCCATATTTTGGAGTA	3	+
chr1	62917034	62917046	TTTTTCACCCAAG	3	+
chr1	62917053	62917073	AATCTCATTCAGTACATTTAG	3	+
chr1	62917093	62917123	CTAAATCCTTGGGCTATGTCAGAGGCACAAA	10	+
chr1	62917295	62917314	TTTAACTCATATTCTGCACG	7	+
chr1	62917356	62917376	TTTAACTTTTTTTAAAAACTG	10	+
chr1	62917522	62917541	CATAATTACCTTTATTACTG	4	+
chr1	62918531	62918552	CATAATTATATAAATCATAAAG	3	+
chr1	62918731	62918751	ACTCCTTACCTTTCCTTATTG	9	+
chr1	63282454	63282473	ACTCATACTACACTTTCTTG	3	+
chr1	63329687	63329708	AAATATCCCTTATTTACTTTTG	3	+
chr1	63329733	63329756	ATTTTACATCTACTACAACCAATG	9	+
chr1	63329833	63329851	ATTAGCACATTTGTGCTTG	3	+
chr1	63330482	63330501	TTATTAATACTATTATAACT	4	+
chr1	64021071	64021089	TTAATTCCTTCCACAACTG	3	+
chr1	64095233	64095255	AATCAAATTCAATATTTCTAATG	3	+
chr1	64100523	64100542	ATCCTCTGTGAAGAACTCGG	5	+
chr1	64125553	64125574	ATCAATCTCAATTCCTTTTCAT	5	+
chr1	64515392	64515412	AATAACATCACCACGTCTCTG	3	+
chr1	65047871	65047889	TTACTTGGATGTGGTCAAT	3	+
chr1	65117964	65117984	CTTCCTATACTTTTCTCATAG	4	+
chr1	65131833	65131850	CACAATTCATTCATCCAG	4	+
chr1	65141217	65141238	TGGACCGACTCTGTCTCAACTG	5	+
chr1	65142646	65142669	CTCTTCACCAGTGTGTCAACAGCA	12	+
chr1	65157778	65157799	ATTATTTTTCTACTATTTATTG	4	+
chr1	65270456	65270476	AATCTTTCTCATATACCACTG	6	+
chr1	65271455	65271476	CTTACTTAACCTTTTGTCCAGT	4	+
chr1	65296551	65296570	CTCATCATATCTCATCTCTG	4	+
chr1	65296730	65296750	CCTTAACTTCATTCAAACTAG	7	+
chr1	65296896	65296913	CTAACTTACAATCCATTG	7	+
chr1	65297058	65297078	CATTTCAATTTACTTTCCCTA	4	+
chr1	65297279	65297298	TTTACCATTTATACCTTCTG	3	+
chr1	65297712	65297726	CTTTCAATTCACCTA	3	+
chr1	65298018	65298038	TTATTTAACCCAATTTACTTG	7	+
chr1	65692416	65692439	AATAACTCCTTTTCTACATCCACG	3	+
chr1	65696347	65696368	CCTTTTTAATACCTTTCCCTAG	3	+
chr1	65849927	65849945	AATCTCTACTCTACTCCTG	3	+
chr1	67396004	67396025	TCTCACATCCGGGTTCTGGCCG	3	+
chr1	67442380	67442398	AAATATAATCTTCATCCTG	4	+
chr1	67450817	67450839	ATATATCTCTACCTTCTCATTTG	5	+
chr1	67451000	67451018	CTTAATACCAATTTCTCTG	4	+
chr1	67451045	67451064	ACATTTTTCTCACCAAACAG	5	+
chr1	67451194	67451213	TCTTTCCATATTCTTATCTG	8	+
chr1	67451700	67451721	CATCATAAAATTTCCCATTTCT	17	+
chr1	67451830	67451851	AAAACTTTTCAAACTTTTCTAG	6	+
chr1	67453073	67453092	TCATTCCCACCCCCAACAAA	3	+
chr1	70687325	70687344	CAACACTACCGTCGTCCCCA	4	+
chr1	70694122	70694141	TCTCATCTCGTGTCTGCTTT	8	+
chr1	70698037	70698060	CCTACTCCTAACCCACTTACCCAG	25	+
chr1	70703125	70703141	CTGGTCTCGTTTCACCA	3	+
chr1	70716516	70716534	ATACCTGCATCAGTGTCAT	5	+
chr1	70716617	70716635	CTCCTGTTACTCATATTAG	5	+
chr1	70716870	70716890	TAGGAAATGCACTGATTGCAT	8	+
chr1	70716972	70716991	ACAAATTAACATTCTTATAG	28	+
chr1	70717230	70717251	TAATAATTTATTCCACATCTAC	3	+
chr1	70717391	70717412	ATTTTAAATTGACCTTCATACG	3	+
chr1	70717468	70717486	TATAAAACCAATAAATTTG	4	+
chr1	70717537	70717560	CAAAGTAGGCAACTGTTTTCTTAG	4	+
chr1	70717664	70717686	ATAATAAAACCCTTAAACTTATG	3	+
chr1	70717756	70717778	TTTACAAATTCTTTCCCTTTCTG	5	+
chr1	70717854	70717874	ATTTAATTTCTATCCAAAATA	5	+
chr1	70718413	70718434	TCAAAAACAAATTTCACATATG	3	+
chr1	75229621	75229638	ACTAACTTACATCCCAAG	4	+
chr1	75229923	75229940	CTTCAAACTATAACTTTG	4	+
chr1	75230021	75230040	TTATCCCTACTTTTTTACCA	12	+
chr1	75230348	75230365	TATCACTTCAATAATACG	11	+
chr1	75230696	75230714	AATTACCTAGGTCAGGACG	3	+
chr1	75230797	75230817	TTTTCACACAACTCATCCAAG	6	+
chr1	75231434	75231457	ACTTTTCTTCATTCATTTAAATTG	11	+
chr1	76255007	76255030	ATCCTCATCTTTTATACACTCTTA	10	+
chr1	76255211	76255232	TTCTAAAATTACACTGAGACCT	10	+
chr1	76256155	76256171	AGACCAGCTGCTTCATG	5	+
chr1	76260199	76260219	ATCCTTTTCATACCTTATTTG	9	+
chr1	76260591	76260610	CTAACATAAAATAACTCTAG	3	+
chr1	77583384	77583404	TACTTTCCTCCTTCCAAATTG	3	+
chr1	78280809	78280826	AATTTATCCATAAACTCG	8	+
chr1	78329690	78329707	CTAAACTCATCCTTCAAA	8	+
chr1	78341333	78341351	AACATTTAAATGGGCCACT	16	+
chr1	78343028	78343047	AAACATACAAATTATCACTG	5	+
chr1	78343517	78343536	TTTTTTACATTTCATCTTAG	4	+
chr1	78344246	78344266	CTCTACCATCCACTTCCATAT	14	+
chr1	78344607	78344630	CCTTTATAAAAATATTTACAAATG	4	+
chr1	78345151	78345174	CACTGGCTCTTTAGCCAAAATAAG	3	+
chr1	78479156	78479176	CACCAAAATTACTTTTCCAAG	3	+
chr1	78482086	78482107	CAAAAGGGATTTTTACAGTTAG	6	+
chr1	82372717	82372728	CTTTACCATTTG	3	+
chr1	82372814	82372829	TAACTATGGTCGGACG	3	+
chr1	82372894	82372914	CCTTCAAAATTATGACTCAAA	5	+
chr1	82408680	82408698	CAATTGTGGACTCACCATG	5	+
chr1	82409122	82409145	CCAGCTGAATCCATACACTCTTCG	23	+
chr1	82409214	82409232	TCCTCTATGTGGTTAGGTC	3	+
chr1	82409277	82409295	ATTACATTTATAATACCCG	9	+
chr1	82409396	82409415	AACAATAACTTCATTTTACG	37	+
chr1	82431742	82431763	TCCTGGAAGTTGCCGTACTCAG	4	+
chr1	82432151	82432171	CAACCATTAAACTGGGTGCTG	3	+
chr1	82432223	82432244	TTTCAATCAATAAAGAGTCCAG	7	+
chr1	82433831	82433854	CATGCAGCCACCTAACCAATTTTG	10	+
chr1	82436021	82436042	ACTTCTACACTTTTTCTTTTTG	30	+
chr1	82436170	82436205	TTGGAGTTTCAGCTGCTATTGACTATAAGAGCTATG	7	+
chr1	82447502	82447522	CTTGGCGCTTTCGCTCTTCTG	4	+
chr1	82447587	82447610	CATATCTCTTCACTATATTTAATG	12	+
chr1	82450377	82450395	CTATTCCTCTGGCACACAG	4	+
chr1	82451020	82451038	CACTTCAACACTTAATCAA	19	+
chr1	82456195	82456215	ACTGTGGACTAAGTCTGAATG	5	+
chr1	82456652	82456674	GAATGAGGACATTTACTATAAAA	5	+
chr1	82456745	82456767	TTATATAATCCCCATTAACAAAG	9	+
chr1	82456928	82456949	ACTCTTGACCTGTGGTTCTCTG	8	+
chr1	82457169	82457191	TAAATATGGCTGCACCATTTTTG	6	+
chr1	82457200	82457215	CATTGTATTATATACA	4	+
chr1	82457834	82457852	CACTTCTCACAAACTTTCT	12	+
chr1	82458039	82458056	CCCATCACTAATATCCAG	3	+
chr1	84702235	84702258	ATATTTCATAATTTCTAACCTCTG	6	+
chr1	84702725	84702745	TTCTTTCTACCAATCTATATG	5	+
chr1	84703774	84703795	TCCTAATTCCTTTCTCACTCAC	3	+
chr1	84955347	84955365	CTTCTTACTTCAACAAACA	44	+
chr1	84955379	84955397	ATTCTCATCACAACATCAG	15	+
chr1	84956036	84956053	TTATACCAAACTCACATG	18	+
chr1	84956319	84956339	TATTCACCAAACATTTATCAG	6	+
chr1	84961701	84961719	CCACATTCCACAATCAACG	9	+
chr1	84963253	84963271	ATTTCATAAACCTTTCACG	41	+
chr1	84963933	84963952	TACAAACTTAACCCCTTCAG	4	+
chr1	85551514	85551533	ATTACATATATGATTTCTCG	3	+
chr1	85746099	85746118	AATATTACAAACACCCTACG	5	+
chr1	87170630	87170648	CACCTTCCTCAGTCGCGCC	3	+
chr1	87207891	87207911	TTTTCCATCCAATTATCTTAG	10	+
chr1	87207912	87207931	TAACAACAATCAGACTTCTG	14	+
chr1	87208963	87208982	TATACAATTAACTCTAAATA	5	+
chr1	87208986	87209005	CAGGTTAAGTATCTTCCATG	3	+
chr1	87209820	87209837	CTTACTATTAAAACATTG	3	+
chr1	87210289	87210307	CAATTTACTCTAACTTAAG	16	+
chr1	87211832	87211850	TCATCTTCATAGTCTCCTG	5	+
chr1	87212903	87212921	TTACATTCCCAACTCTTAG	12	+
chr1	87213062	87213085	TAATACTGTTGCACTCTAAGCTTG	28	+
chr1	87213478	87213497	CTCTCATTCTTACTTCAAAG	3	+
chr1	87213712	87213731	TTTCACTCAACAATACCATG	5	+
chr1	87213751	87213771	TATATTTCTACATCTCTTAAT	4	+
chr1	87213798	87213818	CCACATTTTATTAAACTACTG	5	+
chr1	87511753	87511774	CATCATGAACCCTGACTATAAT	18	+
chr1	87538750	87538769	CACTTCATTTACCAATATCG	6	+
chr1	87570624	87570645	AAAATATACATCACCTAAAATG	3	+
chr1	87570720	87570739	CATTTTTTCAACTAACCATG	13	+
chr1	87571236	87571253	ATTTTCCTACTTCTTCTG	4	+
chr1	87571446	87571467	TATTTCTCATTTAACTTTACTG	16	+
chr1	87572083	87572106	TTTTCATTTTACATTATTATTCAG	3	+
chr1	87572423	87572441	TATACAAATTATTTCCTCG	3	+
chr1	87573384	87573406	TATCAACTCCTCTTTTCTAATTG	10	+
chr1	87573996	87574016	TCATTCCCAAACACACCTATG	5	+
chr1	87574939	87574960	TTCAGTGTCAACTTAACTCTCA	10	+
chr1	89271261	89271281	TAAATCATTCTGGCACCTTCA	5	+
chr1	89273037	89273059	TATACTTCCAAAATCTCAATCTG	27	+
chr1	89287647	89287667	TTGGGTTGCAGTATTTACATG	3	+
chr1	89298967	89298989	CCACCATTTATACCTACCATAAG	14	+
chr1	89299037	89299058	CACCTATTCTGACTCCACCTCG	3	+
chr1	89299277	89299299	TACCATTCTAATACTTCTTCAAA	5	+
chr1	89299434	89299454	AAAAAAACCACTTTTTTATAG	3	+
chr1	89299645	89299662	TATACAACTCGGGGCTTG	3	+
chr1	89299871	89299882	ACTTTTAATCAG	8	+
chr1	89300389	89300412	AAATATTTTATACAACTCTTCAAA	4	+
chr1	89301321	89301339	TGACTGCTCAAGCACTTTG	14	+
chr1	89301435	89301447	TCATAAATTATCA	3	+
chr1	89341929	89341949	ATCTTTAACATACTATAATTG	3	+
chr1	90048374	90048396	TCTTCCATGCAAAGTGGAATTTG	3	+
chr1	90048441	90048459	AACACATCCTCTAATCCTG	4	+
chr1	90049750	90049768	AACTTTATCTTTCGGGCTG	4	+
chr1	90050006	90050026	CATCCCACATTCCATTTTCAG	8	+
chr1	90050243	90050261	CACTAAACTACATTATTTG	5	+
chr1	90058543	90058564	CTCAATACTCTTCCTCTCCCTG	24	+
chr1	90059430	90059451	CTTAATTTTTACTTCCTTTCCC	4	+
chr1	90098800	90098819	TCCCTGGCAGCCGCTGAGCC	5	+
chr1	90178938	90178961	TTATCAAATTCCTAATCATCATTG	12	+
chr1	90179131	90179148	CCTTTATACCTTATACTG	8	+
chr1	90179404	90179425	ACTGGAATTGCCTCTTATCATG	4	+
chr1	90179758	90179780	CCTTAAAATTCTCTCTATCAAAA	4	+
chr1	90179938	90179956	TATTCCTCATGCTGTGTTC	3	+
chr1	90182432	90182450	TTTTCAACTTTACATCATG	4	+
chr1	90182487	90182507	TTTAATAATCTAATTATACAG	3	+
chr1	90183334	90183355	ATATTTATCTAACCACTTTCCG	3	+
chr1	90183398	90183419	CTCTATTTCCCCAATCTCTATA	3	+
chr1	90399177	90399196	TTCAAATATCCCAAAACATG	5	+
chr1	90400401	90400410	ATTCTCCACG	3	+
chr1	90400755	90400778	TCACTTTATTTCTCTAACAACAAG	4	+
chr1	90400838	90400856	CTACAACAACATTTCAATG	6	+
chr1	90401016	90401033	CTCTCCCAGCTCACTCAG	3	+
chr1	90463692	90463712	AATACTTATCAGGGCTTTAAT	6	+
chr1	90475693	90475716	ACTATCAAAACAAATCCACCAATG	6	+
chr1	90495682	90495705	CTTTTTATCACTTTCTACCTACAG	8	+
chr1	90497712	90497733	ACTTTCCCTTCTTCTTTCCCAG	3	+
chr1	90498713	90498734	CCTTCCACTACCTATTTCTTAG	3	+
chr1	91978908	91978927	ATATACTCCTTCAACCAACA	3	+
chr1	91981016	91981036	ATCAATTACTCCAAACAAATG	3	+
chr1	91981309	91981328	TTCAACTTTAACATAACTAG	4	+
chr1	91990254	91990275	CTTCCCTAATTACCTTTCACTG	16	+
chr1	91990304	91990325	TTTTAATTAATTAAAATTAACA	4	+
chr1	91990640	91990663	CCCCTACCTAAAACATTCTCCTCG	4	+
chr1	91990824	91990846	TATATTTTTTCACACCATCTTAG	5	+
chr1	91991217	91991237	ATATATAAACCATTACCATTG	7	+
chr1	93299114	93299131	ATTATTATGCTCGGAAAC	5	+
chr1	93302917	93302935	TTTCAAGACGGGACTGATG	8	+
chr1	93307419	93307440	CTAAACCCAGCAATTTTCTATG	12	+
chr1	93599665	93599685	CACATTCATCCAATACCTCAG	8	+
chr1	93602254	93602273	TACAGGAAGATCTTGGCCTG	7	+
chr1	93602429	93602448	TTACAACTCAATCATCTAAA	12	+
chr1	93602875	93602898	ACAATTTTTCTAATTATTCCATTG	4	+
chr1	93603704	93603725	TTTTATTACAACATTACCTCTT	8	+
chr1	93605349	93605370	AAACAATATACCTTACTCATTG	3	+
chr1	93647853	93647870	AACATACCATTCTAACTG	3	+
chr1	93682207	93682226	TTCTCAACTTTTAACTCTTG	6	+
chr1	93811832	93811852	ATCTTGCCTCTGCTCCGACGC	5	+
chr1	93811942	93811964	TTTCCCCTCCTCAGCCTGGGCTG	3	+
chr1	93812131	93812149	AAATCTCGGTGGAGTAGTG	3	+
chr1	93812336	93812359	AATTCATTCACCTTATATCTTCTG	10	+
chr1	93827565	93827584	CCAAATCTTTTAAACTTATG	6	+
chr1	93996373	93996392	CACAATTACAAAACTTTAAT	7	+
chr1	94016669	94016691	TAACTTATATCTAAACTAACCAG	3	+
chr1	94016972	94016993	ATTTATTGGGCAGGAATTCATG	4	+
chr1	94019346	94019365	TATCTTAACTAATTTCTTAG	5	+
chr1	94939358	94939377	ATACTTACTCAACTTCATCG	4	+
chr1	94940765	94940783	CTCACTAAATACCTCTATG	3	+
chr1	95657443	95657462	CAAACTTCATTACTACCCAG	4	+
chr1	95658818	95658839	TATTCTATCATCAAAATTATTG	4	+
chr1	95710366	95710388	CTTTCATTATTACAATCTTAATG	3	+
chr1	95710840	95710860	TCAAAATCATCATCTTCTTCA	4	+
chr1	95711917	95711938	TATCCACCACTACATTATTCTG	3	+
chr1	97236341	97236362	TAACCAACCAATATATATCCAG	4	+
chr1	97250772	97250789	CTATTGCTGCAGCATTTG	5	+
chr1	97270375	97270404	TCCTTTGGCCATTCCAAATGCTGCTGCAGC	6	+
chr1	99157197	99157220	ATCATCCAACTTTAACATTTAATG	5	+
chr1	99157224	99157244	ACTTCAAAATTTTTCTCACTG	3	+
chr1	99225677	99225695	ATAAACCTTAATCCCATTG	5	+
chr1	100387611	100387630	TCATTAATATTAACACCACG	3	+
chr1	100387985	100388006	TTTCTAAAACTCAACTATCTTT	3	+
chr1	100490733	100490752	ACTTACATTATTACTTACTG	3	+
chr1	100546119	100546141	ATTCATTTTCTACATATTCCATG	6	+
chr1	100547832	100547852	TACATTCCATTTCCATCCACA	5	+
chr1	100548342	100548365	ACTTTTAAACATTATTCACTACTG	5	+
chr1	100731868	100731888	TCTCTTCTTTCTCCCGCTCTG	4	+
chr1	100732089	100732111	ATCCTGAGAGTCTCTACGGCCTT	4	+
chr1	100757043	100757060	ACAAATCCAAATCTATAG	4	+
chr1	100757203	100757226	CTTCATTAAATTAATCTCACTTTG	14	+
chr1	100985267	100985288	TACCAAAAATTACACTCAACTG	3	+
chr1	101440504	101440524	AAATTATCACTACAACTCCCG	3	+
chr1	101444404	101444425	ACATTTTAAAAAACAATATCTG	4	+
chr1	101445569	101445591	ATTATTTCCTACCTTTACCATTG	3	+
chr1	101446023	101446044	CATCCTTTTATCCTCAAACTTA	4	+
chr1	101446599	101446620	TACCTCCCTCTATTTCTTCACT	3	+
chr1	101447169	101447189	CAATACAACAAATCTATAATG	3	+
chr1	103415457	103415475	AAACTTAAAGGAATTGATG	3	+
chr1	104068784	104068805	TCAGGCACCTGCCGGCTGAGCT	4	+
chr1	104094187	104094207	AATTATTAATTTCCTCTCAAG	4	+
chr1	104944597	104944617	ATCTTCTTAATTCAACATTTG	5	+
chr1	106435491	106435510	AAATCTGGGTGCTGGAAATG	64	+
chr1	107600197	107600209	GCTTTGCCATCTG	3	+
chr1	107600268	107600290	CCTTTTCACCCGGCCACTCACTG	3	+
chr1	108023245	108023262	ACAACGAGCTCCTGCACT	4	+
chr1	109178189	109178208	AATATAACTTAAACCCTATA	3	+
chr1	109179206	109179229	CATTAATCCAATACTATTCCAACA	6	+
chr1	109180258	109180281	TATACAATACTTTTTCTAATTATG	11	+
chr1	109180304	109180324	CTTTTTCTAATTATATCCTAG	3	+
chr1	109238713	109238733	TTATACAAATTATTTACCCTG	17	+
chr1	109241249	109241261	AGGCTGTGTAATG	3	+
chr1	109242533	109242552	ATCACAGTGATAGTAAGGAC	3	+
chr1	109242757	109242776	CATTTTCATTTCCTCTTTCG	11	+
chr1	109243195	109243216	TTACACTTAATATTCTCCACAG	35	+
chr1	109243327	109243346	CCTAAAATTTATTCACTTAG	9	+
chr1	109243973	109243992	TAATCAATAATCTTTATTAG	4	+
chr1	109244141	109244163	ATAATTCACCCAATTCTTTTTAG	5	+
chr1	109244194	109244216	TCAGTGCTAGGGCTAAAACTCAG	3	+
chr1	109299360	109299379	CTCTTTATTTCATCACTCCG	5	+
chr1	109302616	109302638	ATAATCTCTTTAACAAAATTAAG	3	+
chr1	109338923	109338943	TTCTACTCAACAAAAATCATG	12	+
chr1	109338965	109338986	CAATTCTACTTTATATCTTCAG	4	+
chr1	109350091	109350114	TAATTGGAGGGATCACATACTCTG	3	+
chr1	109351610	109351631	CTTTTCAAATACATTTCTTAAG	7	+
chr1	109351798	109351816	TACATACTAATTACCCATT	7	+
chr1	109428061	109428082	TTCTACAAACAATTCTACATTG	4	+
chr1	109446824	109446842	CACAAATAACTCCATAATG	6	+
chr1	109472578	109472597	TTTTTTTCCTTTCAAACACG	5	+
chr1	109642983	109643012	CTTACACTTTGATCTTATTTGATCGGATCG	10	+
chr1	109643107	109643128	CCACGCTGTGGTCCCCGAGGTC	5	+
chr1	109643198	109643234	TCCCCGGCCACTGATTATCGAGGCGATTCTGATCTGG	68	+
chr1	109766604	109766622	ATTTCGGGCAGACAACTTG	12	+
chr1	109777968	109777987	CTGGCCTGTCTACCTGCTTC	4	+
chr1	109778691	109778712	CCTGGGGATTCCTTACCACATT	4	+
chr1	109779107	109779123	CACGGATTACCAGGCTC	15	+
chr1	109779891	109779921	CTACCATGTGCGCCACTACCCGTACCATCTG	9	+
chr1	109780592	109780609	CACCCATTCATCCCCCTG	5	+
chr1	109780620	109780642	ACTGCGTAGCTGAGAGGGGAACA	21	+
chr1	109780661	109780679	ATGTTCCTGTCTCCTCGCA	6	+
chr1	109793411	109793431	TCACTGGTGCAGTAACCACAG	3	+
chr1	109805010	109805033	ATCTGTCCTGGGCAACTACTCCTG	6	+
chr1	109813179	109813201	CTTCTACTACATGCTGGGCTGGG	7	+
chr1	110125090	110125110	TCTAACTACATTCCAACTCAG	9	+
chr1	110134745	110134762	ATCTATACTCACTTCACC	7	+
chr1	110134815	110134837	TCATCATTAAAAACAACTTAAAG	3	+
chr1	110135801	110135819	CTACATATTTACTAAATTG	4	+
chr1	110146565	110146584	ACACTTACCATCATACTCTG	7	+
chr1	110565780	110565799	AAATTTTCACTTTTCCACTG	5	+
chr1	110582066	110582087	CTACAACATCTTTCTCCTCCTG	9	+
chr1	110598006	110598028	CATCTCCCCTTCTTTGGGTCTTG	3	+
chr1	110882191	110882237	CCAAACGCTCCCGTGGTGGTGAGGACTCGACTTCCCGCGGTGAGCGG	172	+
chr1	110882732	110882751	AGGCCGCCTGGTGCTCTATG	7	+
chr1	110882818	110882835	ATACTTATCCTCCATCAG	8	+
chr1	110883043	110883063	TGCGCCCTGCATACAGTCTTG	6	+
chr1	110883085	110883103	CAGGTGCTGCTCCTTTCAG	3	+
chr1	110883117	110883137	ATTTCACCCGAGGATGATCAG	5	+
chr1	110883142	110883171	CTAACCGGACGCTCTTCTTGGGCAACCTAG	8	+
chr1	110883193	110883230	ATTTAAGAAGGGCGTTTGATCGCTTTGGAGTCATCACA	8	+
chr1	110883278	110883291	CTTTCTCAAATTTG	3	+
chr1	110883306	110883324	TCTCACCGGGCCAAATTAG	6	+
chr1	110883832	110883852	CTACTTCTGTGCCTGCTTACG	7	+
chr1	110884418	110884436	CAACTTTCCTTCCAACATG	11	+
chr1	110884482	110884494	GAGGGTTCAACTG	3	+
chr1	110884527	110884550	CGTCTCCGTTTGGACCAGCCCAAG	20	+
chr1	110884595	110884614	TTATGCCATTCTTTTGGCTG	11	+
chr1	110884630	110884653	ACAGCCGGTCCTCCTCTTCCTCAG	5	+
chr1	110885531	110885549	CACTTTTGGTTTGTAGCAG	9	+
chr1	110885573	110885594	ACTATGTTACAAACCATATATG	5	+
chr1	110885656	110885665	TCAGTTATTG	3	+
chr1	110886926	110886946	ACAAATGATTTTGCTCTTTTG	4	+
chr1	110887495	110887518	AAAACTTCAGGATATCATTTAATG	7	+
chr1	110887799	110887819	AAAATATACTCTGGCCCTTCT	4	+
chr1	110888033	110888053	AACCAATCACCAAAAACTCTG	10	+
chr1	110888206	110888216	AAAACTTGGCG	3	+
chr1	110888391	110888411	TTATTAAAATAACGGCTGCTG	3	+
chr1	110888459	110888477	ACCCCTTTCTACAATAATG	6	+
chr1	110888537	110888558	ACTAAACTTTACCTTTTTATAG	11	+
chr1	110889014	110889032	TTTACATGGGCCTCTGATG	4	+
chr1	110889229	110889250	TCTCTCAAACGTGCGCTCACAG	10	+
chr1	110889430	110889464	ACTATCACGGTGTGTCAATTCTGAAGGATCACTAG	14	+
chr1	110889823	110889836	ACACATTTGAGGAG	6	+
chr1	110890106	110890127	CCTTTAGTTCCTGCATTATCCT	3	+
chr1	110890355	110890363	AATTTTAAC	4	+
chr1	110890481	110890502	CAAACAGCTGTATAAACTCTTG	5	+
chr1	110898566	110898591	TTCTAATTGGCAGACTTCTGGCACTG	17	+
chr1	110906698	110906715	ACACCATCTCCAATCTTA	3	+
chr1	110913372	110913390	ATTTTTCTAGGGCTTGGTG	3	+
chr1	110914525	110914546	TTTCATCCTTTCAATCTCTCAG	6	+
chr1	110915197	110915214	TCCTCTGTCATTTCACGG	3	+
chr1	110915326	110915345	ACTAAAAATTTCTACATAAG	5	+
chr1	110915481	110915488	CTATACTG	3	+
chr1	110915550	110915570	CTCATATTTTACATTACATAG	3	+
chr1	111717520	111717540	CAAATCTTCATAATAATCATG	3	+
chr1	111727284	111727307	CTTTATAATTTTAACAAATCATTG	3	+
chr1	111992108	111992128	ATTCTCCTATCGGGGTCACAG	6	+
chr1	111999286	111999305	CTTCCATCCAACACATCCAG	13	+
chr1	112255412	112255432	AACCATTATACTTTATATCTG	6	+
chr1	112255537	112255559	TCATTATATTCTAATTAAAATTG	5	+
chr1	112258099	112258116	TACAATCTAATTGGGCAG	3	+
chr1	112258226	112258248	TTACTCTCTTCTCCCTACAACTC	3	+
chr1	112258443	112258464	CATTCTACATTTCCTGGACATG	3	+
chr1	112258766	112258783	TTAAAATATCCCCTCTTG	5	+
chr1	112298592	112298613	ACTGCTATGCCGGCTGAGCATG	7	+
chr1	112298742	112298762	TCACTGCTGCTTTCGCGGCCG	5	+
chr1	112302168	112302189	TCATATTGCTGTTGGATCTCCT	12	+
chr1	112308781	112308799	TCTTCCTTTAAAATCCATC	4	+
chr1	112308984	112309003	TAGCCAATCTGGAGACTCTG	6	+
chr1	112309418	112309436	CTTCTCATTCATATTATTG	7	+
chr1	112309480	112309498	AATACCATTTATCTACAAG	6	+
chr1	112309590	112309597	ACTTATAG	3	+
chr1	113001024	113001043	TAAAACCAAATTAACTTTTG	3	+
chr1	113001076	113001095	ATACATTACCCCTTTACATG	3	+
chr1	113002590	113002606	CAATGGATCCAATAACC	3	+
chr1	113212587	113212609	CAACTCATCTTCAATTATCTATT	6	+
chr1	113213276	113213298	CATCTCATAACTAATTTTCTAAA	6	+
chr1	113213466	113213488	TTATAAACATCTGCATTTTTTAG	5	+
chr1	113238843	113238865	TCTTAATTACCACCCTCATCACT	4	+
chr1	113239085	113239105	ATCACTTCACACACATCTTCA	6	+
chr1	113638504	113638522	AACACAACAACCTTACACG	3	+
chr1	113641344	113641361	AAATTTCATGGGCCATAG	4	+
chr1	113650281	113650301	ATAATAACTTTCAACATTCTG	8	+
chr1	113653075	113653093	TATCTTACATCTTTTCAAT	7	+
chr1	113666580	113666601	TCACCACAACTTCATCAAAATG	3	+
chr1	114185058	114185075	ATTTAACACATCTCCAAG	3	+
chr1	114453809	114453831	ACCTGGGTGGTATTGAGTCCTCG	11	+
chr1	114495432	114495452	ATATGTGGTCACTGGGCTGTG	9	+
chr1	114497278	114497297	TTATATTTCACAAACACAAG	6	+
chr1	114500719	114500738	CAGCTGCTACTCTTTCTCTG	5	+
chr1	114500752	114500769	TCTCACTACTAAACTACC	15	+
chr1	114506081	114506099	CCCTTTACTCTGAGCTGCG	5	+
chr1	114508776	114508798	CAAATTCTCCTGCCTTCAACTTG	4	+
chr1	114511125	114511147	ACCACATCTTCTTATAATTCCTT	4	+
chr1	114512611	114512632	TTATGTCACTGTCAATGATTCT	17	+
chr1	114512755	114512776	CACTATCATTGTGCCTCCACTG	5	+
chr1	114514554	114514572	CACAACCACTCAATCTTAG	10	+
chr1	114515890	114515909	CTCATCTTTTCTCCCCACAG	3	+
chr1	114516165	114516183	CTACCTTCTCCTGGCCCTG	4	+
chr1	114516186	114516209	TTCTTAATATTGGGCTATGGAGAG	27	+
chr1	114516510	114516529	CCCCTCTTTATTTCATTTTG	6	+
chr1	114516654	114516673	CTTACACAATCTCCCTTTTG	47	+
chr1	114516779	114516787	TTACTATTG	5	+
chr1	114516828	114516850	TTTAAAAGGCAGCTCACCATTTG	5	+
chr1	114517071	114517084	ATTGATGAGCTTTG	3	+
chr1	114517792	114517811	TTTACAGTGAGCTTGCCTTA	3	+
chr1	114518040	114518063	CTACCTTGCTTCTGTGAGAATTCA	6	+
chr1	114518263	114518284	CTTACCATGTCCCCATACTATG	9	+
chr1	114519078	114519097	AAAACCAAATCCCATTCCTG	4	+
chr1	114519414	114519436	ACCTGACCTCAAACCAGCTTAAG	5	+
chr1	114519463	114519483	CATTTCCAACTTCTTCCTTTC	7	+
chr1	114519950	114519969	AAAAATAATCTCACTACATG	13	+
chr1	114520040	114520058	AATTCCTACTTTATTAAAT	6	+
chr1	114520215	114520237	TAAAATAATCATTTTAACAAAAG	5	+
chr1	116932172	116932194	AACATTTTATCCACATCATCACG	23	+
chr1	116933428	116933445	CTACCTGGCTTGCTCTGT	4	+
chr1	116935495	116935517	CCTCTGAGTCAGCACTCTTAAAG	5	+
chr1	116935556	116935575	AGAAAGATACGCCAAAATCG	8	+
chr1	116936243	116936260	TCTATCCTCCTCCACGGC	3	+
chr1	116941645	116941664	CAAACATTCCACTACCACTG	40	+
chr1	116943541	116943559	CTTCCTCCCAATTCACCTG	11	+
chr1	116943571	116943590	AGTGGACTGGGATGACCGCT	4	+
chr1	116944245	116944262	AATGGGTGTTGCTCTTAG	3	+
chr1	116946529	116946552	TCCCCTACTCTCTTCTCATCTTCG	8	+
chr1	117491991	117492020	ATTCCCTGGTGCACAGCTCGCCTCATGTTG	7	+
chr1	117492089	117492099	TACTATTACTG	3	+
chr1	117509622	117509657	AATATTAAGTCGCCACGCTACTCTGTTCTCATCATG	12	+
chr1	117509703	117509722	TACATCATCTCTCTGGACCA	5	+
chr1	117527458	117527472	AATTCTTGCTGCAAG	3	+
chr1	117529581	117529597	ATGGACTAGGCTGGCCC	7	+
chr1	117530567	117530588	CCACCACTATTCCTCTCTCTTG	8	+
chr1	117531204	117531223	CAATAAACTAATACAAAATG	5	+
chr1	117531362	117531384	TTTTCCCCACCAAGGGGACCATG	6	+
chr1	117531385	117531402	CACATGGTAGAAACATTA	3	+
chr1	117531465	117531484	TATACCCCACCAGGGCCTGA	7	+
chr1	117531543	117531561	TCATAACATATCCTAACTG	15	+
chr1	117531830	117531849	TACCTTTTCCTTTCATACTG	5	+
chr1	117617546	117617568	ACATTTCATCATTCTTCCAACTG	3	+
chr1	117624662	117624682	TCATATTTAATTACTCTACTG	4	+
chr1	117634010	117634027	CCCTAATAATCCATTCAG	8	+
chr1	117641354	117641376	CTACAAAAACAAGCTGTGGGCTG	3	+
chr1	117644265	117644284	CTTTCACCTTCCTCAAAATG	3	+
chr1	117910390	117910408	AACCTTCTACAACTCCTCG	4	+
chr1	117948248	117948267	ACACTCCCCTAACATATTTG	5	+
chr1	118042078	118042096	TATTATATCCTCCGTCCAG	3	+
chr1	118045529	118045552	TATATTCCTCTACTCCTACACATG	21	+
chr1	118066853	118066871	AACTTTATCTTACTATCAG	3	+
chr1	118067652	118067673	AATTCTCTTTTACCTTATTTAG	4	+
chr1	118068361	118068382	ATTATTATTATTATTCAACCAG	3	+
chr1	118068854	118068876	TATCTAACATGTGCCAAGCATTG	4	+
chr1	118068879	118068899	CCTGGCACTTTCAATCATTAG	4	+
chr1	118070317	118070337	TCAAAATAATATACTCTCCAA	3	+
chr1	118167491	118167512	AATTCTTATTAAATGGCTCCCT	6	+
chr1	118169533	118169552	TACCTTTTCCTCTCACATTG	4	+
chr1	118169948	118169965	TAACCCCTTACCCTTATG	3	+
chr1	118499738	118499758	ACATTCTTAAACTCTTTAACG	15	+
chr1	118502191	118502211	ATATCAGGATGTGGTTTCCAG	4	+
chr1	118502239	118502262	ATTATGGGCTGGCTCCATTTCTTG	4	+
chr1	118502301	118502319	CTCTCAAAGCTTGAGCCTT	4	+
chr1	118506399	118506418	TTCCCATTTATTACTTACTG	4	+
chr1	120277270	120277291	ACCCCATCATTTCCCCAGAGGT	4	+
chr1	120283012	120283031	AATGCCCAGGCCCTTACCAG	3	+
chr1	120286584	120286603	TCATGGGCATCTCCTCCTTG	3	+
chr1	145289365	145289385	CCAGGCTCAGTGGTTTACTCT	3	+
chr1	145438998	145439014	ACTTCGGAGTACCTGCG	4	+
chr1	145441608	145441628	ACCTTGAACTTATGTATCATG	3	+
chr1	145509300	145509320	TTTATATTTAATCTCTTACCG	4	+
chr1	146739126	146739148	AACATTTTGTCCCAGCTTCGAAA	4	+
chr1	147091978	147091997	AATAACCCCATTTTCCCTCG	3	+
chr1	149291252	149291271	TCACCTATTACCATAAACTG	3	+
chr1	149815285	149815302	CTACGGGTGCGGTCAATG	5	+
chr1	149816994	149817016	AGTAGGGATGACAGGTTTCATCA	3	+
chr1	150184042	150184072	CACTAAGTTCGGCACCAATATGGTGACCTCC	740	+
chr1	150280757	150280776	CAATAAACTCAAATCACATG	3	+
chr1	150432656	150432674	CAACTCCACCTCTTCCAAA	4	+
chr1	150437092	150437112	ACAACATCTCACAACCCTCTG	5	+
chr1	150443170	150443189	CCAACCTTTTATTCCCAAAA	3	+
chr1	150445116	150445136	CACCCACTCATCTACCCTCTG	4	+
chr1	150445690	150445710	GCCTAGGGAACCTTTTCTCAG	4	+
chr1	150446211	150446232	TTATTTTGGGCTTGGCTTATCG	7	+
chr1	150446830	150446851	TCTTTATCTTCCTTTTCCCCTT	7	+
chr1	150447888	150447906	ACCATTTAATTTTTATCAG	6	+
chr1	150448070	150448088	CCACAAAATCCTCAATATG	9	+
chr1	150448665	150448687	ACTTTTATACTTTCCAATACCAG	15	+
chr1	150448763	150448784	CAGGATATTCACTCTCAATCCT	16	+
chr1	150463912	150463935	CCAGGAACTTACAGCTGCTGCTCG	5	+
chr1	150471723	150471741	AACCCTGGGACCTCAACTC	3	+
chr1	150476830	150476842	ATGCCCTGGGCCG	4	+
chr1	150913885	150913902	TTCCCAGGATCTGCATAA	3	+
chr1	150915463	150915486	ATGGGAATCAGGTCTGGCTCTATG	6	+
chr1	150923898	150923917	CCAAATCAACCCTAACTCTG	3	+
chr1	150991104	150991123	CCAACTCACCCTCATCCTTG	5	+
chr1	151065755	151065776	TTACTTATCAAATATGGAGCTG	3	+
chr1	151091096	151091118	CCTTTAATAATTATACCATCAAG	5	+
chr1	151093607	151093627	CTTATATCTTATCCTCTTATG	6	+
chr1	151096984	151097002	CTCTCTCCTATCATTACAG	3	+
chr1	151097052	151097069	TTTAATATGGAGTGGGAA	3	+
chr1	151140793	151140811	ACCATTATCTCACCCTTCG	6	+
chr1	151204244	151204262	ATTTCTACGTGGTTGAGAG	7	+
chr1	151204747	151204768	CTCATCACTACAATGACTTTCG	10	+
chr1	151205079	151205093	GTTCCCTATTCTATG	3	+
chr1	151205162	151205179	CTTCCAGGATACTACATG	4	+
chr1	151214633	151214654	CTCATCTTTCTCTCGGCGAGCA	5	+
chr1	151220440	151220462	TCATCAAAAAAGGAGTGTAATAG	3	+
chr1	151220560	151220577	ACCGCAGCATCCCCTCCA	5	+
chr1	151220681	151220704	ACTTGGCAGCTTTCTTTCCCCTCG	4	+
chr1	151220717	151220743	AACCGGACTCTTAATTTCCTCAGGACA	16	+
chr1	151220754	151220771	CACATTATCCCTACCTTA	24	+
chr1	151220797	151220814	AATACTCCTGTAATCTCT	5	+
chr1	151220903	151220926	CACACAATTTCAAGCCATTTTCAG	4	+
chr1	151221034	151221053	CTCTTTAAACTCCTCCTCTC	3	+
chr1	151221300	151221320	CTCTTCTCATCTTTTCCAACA	13	+
chr1	151221357	151221377	ACACTTCTGTCTGTTTAACAG	5	+
chr1	151221401	151221422	CAAATATTTTCTTAAACTCATG	23	+
chr1	151259405	151259424	TTTCTTCCCCACCATTGGGG	7	+
chr1	151263892	151263912	ACCCTCCATTCCTCCTTTCTG	6	+
chr1	151264180	151264203	CCTTTCACTTCTTTTTTTCCCCAG	4	+
chr1	151374018	151374037	TTTCAAATCGCCACTGTCAC	5	+
chr1	151611537	151611550	CAGTGCCCATATCG	3	+
chr1	151630802	151630820	CCAACTTTACATTTCCTCG	4	+
chr1	151640971	151640993	TTTCCTCACAAACTCTACATTCA	3	+
chr1	151668743	151668761	CAACTAAAACACATCTTTG	7	+
chr1	152280554	152280574	ATCCATGATGGTTTCTGGACG	9	+
chr1	152281771	152281790	ACACTTCTGGATCCTGACTG	3	+
chr1	152282384	152282402	TCTCTGCATGACGAGTGCC	7	+
chr1	152307839	152307860	CTATTTCAATAACTTTCTCCTG	3	+
chr1	153606735	153606752	TCAACTCAGGTTCGGCCG	6	+
chr1	153730120	153730142	TCTCTGCGCTGTGACCTCATTCG	6	+
chr1	154218737	154218755	TAATCTGGATCCGTCTCAG	5	+
chr1	154218828	154218846	AACACATTTTCTCATCACA	4	+
chr1	154221886	154221903	ACACAATCCCCATCACTG	7	+
chr1	154223571	154223593	CTTTTACCCCATCTTCAACCATG	4	+
chr1	154223677	154223697	CAAATCCACATCGGCTCCACA	4	+
chr1	154227655	154227673	ATTCACCTTCCACTTCTAG	4	+
chr1	154229585	154229603	CTTTTTCCACCACATCCAG	3	+
chr1	154232315	154232337	ATAAATTGCACAACTCTCACATT	10	+
chr1	154246303	154246320	ACACTTCGGGACTCAATG	3	+
chr1	154403054	154403071	ACAAAGGCTGTGCTCTTG	3	+
chr1	154961293	154961316	CCAGTGAGGCTGTATACAAACTCG	13	+
chr1	155029815	155029835	CAGTGTGACTGTGGCTTCCTG	3	+
chr1	155030135	155030154	ATTCTTTGACCTGCCAGCTG	3	+
chr1	155838448	155838469	CACTTCCTTGTCCTCAGCTTTG	7	+
chr1	156100491	156100511	CACTGAGCACTGCTCTCAGTG	3	+
chr1	156109310	156109334	GCAGGCATAGAGGCTTCTCCGCCAG	9	+
chr1	156169214	156169232	CATCCTGAGCTCTGCTTGG	3	+
chr1	156177758	156177780	CCTCCATCCTCACCAATCCCATG	3	+
chr1	156563771	156563780	CTACCATTAC	3	+
chr1	156704061	156704080	TCAGTGGGTGGCTGGGCTGC	3	+
chr1	156737512	156737531	TCTCAAGTAGGCCTCATCTG	5	+
chr1	156756705	156756724	AAACTTTTTCTCCCTCCCTG	3	+
chr1	156767113	156767133	ATCACATATCTTATTCATCAG	4	+
chr1	157681204	157681225	TTCTAAACTTTATTTTCAAAAG	4	+
chr1	158494916	158494937	AAACATATCTATTACATCACAG	47	+
chr1	160183466	160183485	TTCCTCTTCTTAAGGGGATG	3	+
chr1	160327965	160327987	CATCCTCATCTTCTCCCTCATCG	4	+
chr1	161128346	161128369	CATCACACTTAACTCATCTAACTG	5	+
chr1	161131829	161131848	CTCATCACACACTCCTTCTG	3	+
chr1	161132095	161132118	CACTCGACCTCTTCGGGACTTCTG	4	+
chr1	161179038	161179054	CCTATTCTCTAGCTGTG	4	+
chr1	161179902	161179921	ACCTACCCCTTGGGCTTATG	3	+
chr1	161183225	161183248	TTCCTCCAGGAGCCACATATACTG	3	+
chr1	161183454	161183470	TACCTGGTGTCTGATGG	3	+
chr1	161183496	161183514	ATCAAGGCTCCTGGTTTTG	4	+
chr1	161200995	161201015	CAACTCCAAAAACTCTACCTG	3	+
chr1	161253011	161253033	CCTTACTTCCTCATCTCCTTCAG	8	+
chr1	161335811	161335830	CTAAACACAACTCTATCCTG	3	+
chr1	161337625	161337644	AACTTACCTGGTTGGCACTG	5	+
chr1	161751766	161751784	ACATCAACAACCAAATCTG	3	+
chr1	161753858	161753877	ACTCTTATTCTTCAACTCAG	4	+
chr1	161761949	161761969	AATTCAAAACCTTCAATTCAG	7	+
chr1	161762028	161762047	CAAAAACCATCATTATTCAG	4	+
chr1	161830007	161830025	AACAGGGCTCAAATTCTCA	3	+
chr1	161930071	161930090	TAACTCATCTACAAATACTG	4	+
chr1	161931719	161931739	ACAGGGACACAGCTTCATTAG	3	+
chr1	161933723	161933745	TACCATTCTCTCCCTTAATAATG	7	+
chr1	162469762	162469785	TTTACAATCCACTTTTCTCCAAAT	5	+
chr1	162470725	162470737	ACGGGTATCGGGC	3	+
chr1	162470754	162470769	CAAAATTGCTTGGCCC	6	+
chr1	162482530	162482553	ATCTGGTCATGCTTCCCACTCCAG	7	+
chr1	162487940	162487951	TATCTCTACTTG	3	+
chr1	162492366	162492386	TTTCTCCTCTTCCATTTCTTG	3	+
chr1	162492411	162492432	ACTACCCCCTTACCATTTTAAG	7	+
chr1	162492447	162492467	ATTTATTTAATCCTACTAATG	4	+
chr1	162492499	162492516	CATACATTTGGCACTGAG	3	+
chr1	162492538	162492555	TACATTGAGGGGTTTTAG	3	+
chr1	162492679	162492700	TAAATACTAACAAATTTGTTAG	8	+
chr1	162492883	162492903	AATATTCCTTTAAAGGAACTG	4	+
chr1	162493078	162493102	TCTATACTTATTTCTTCCCTACCTG	7	+
chr1	162493272	162493291	TAAATCAACCCCTCTTTTAG	9	+
chr1	162493305	162493326	TTGTATTAGCTCATCTTTTTTG	7	+
chr1	162493770	162493790	ATTCTTCTTATTTCATGGTAG	11	+
chr1	162493938	162493955	CCTCCTCATATTTCCTTA	6	+
chr1	162494066	162494089	TCAAATTCAGGACTCTCCTTTAAT	9	+
chr1	162494250	162494268	AATTCAAGTGGGCAGAACC	8	+
chr1	162494281	162494298	ACCTAAACTTTCCTAAAT	29	+
chr1	162494300	162494321	TTCATATGGGTAGCAGATTTTG	3	+
chr1	162494406	162494428	CACATTTACTTTTCTCTCCCCTC	5	+
chr1	162494441	162494462	AAAAATCCTTACAAATAAACTG	4	+
chr1	162494553	162494574	ATACATTCATACATATATTTAG	17	+
chr1	162494971	162494989	ATATTATCTTTCTTAAACC	18	+
chr1	162495124	162495144	TCACTTAACCCCTACCCTTTT	21	+
chr1	162495169	162495192	TTTCATTCCCTAAATTAATACCTG	5	+
chr1	162495220	162495240	TACTTCTTTGGGGTATTACTG	6	+
chr1	162495440	162495461	AATTTTTAAAACTATTCTCTTG	7	+
chr1	162495846	162495856	TTATTACACTG	3	+
chr1	162496127	162496147	TAACAACATAGTTACTGGGTG	7	+
chr1	162496170	162496188	TAACCATCTATTTACCTAG	11	+
chr1	162496210	162496227	CTAGGTGGCTTTATTCAG	12	+
chr1	162496458	162496477	TTTCATATATATATTCACTG	6	+
chr1	162496540	162496562	ATTTTATTCCAATATTATATATG	9	+
chr1	162496634	162496657	TTCCTTCATCAAATTTTACTACTG	9	+
chr1	162496761	162496778	TCAATCACCTTTATTTTG	7	+
chr1	162496975	162496995	CTTCTCTGCCTAATACTATAG	13	+
chr1	162497259	162497281	TTTACACAAACTTTATTCTCCTG	59	+
chr1	162497470	162497492	TTATTTCCCATTAAATTGGGTAG	5	+
chr1	162497609	162497627	TCTTATAAACCATTAATCG	14	+
chr1	162497807	162497830	TAATCACTTTTTTATCCCAGGTTG	10	+
chr1	162497854	162497875	ATCTTCCCTTAATAATATTTAT	3	+
chr1	162498173	162498196	TTTCCTACACATTCCTCATCATTG	17	+
chr1	162498355	162498376	CCATCTCCATTATTTCCTTTTG	27	+
chr1	162498508	162498530	TAAAGCTGCCCTATCTTTTCCAG	4	+
chr1	162498863	162498884	TTACAAGGAGTAATCTCTCCTG	10	+
chr1	162498982	162499004	TTGGCATTTCTTGGCACTGTGGT	7	+
chr1	162499157	162499175	TCTTTTAAACTCTTTCCTG	7	+
chr1	162567617	162567639	AAATCTCTCCTCTTATCTCCTAT	3	+
chr1	163306572	163306594	CATTATCAACTTTATTCACTTCA	12	+
chr1	164761941	164761954	AAATCTACCATACG	3	+
chr1	164776826	164776847	AATATTTCTATTCCCATCTCAG	8	+
chr1	165385869	165385886	CAGTCTGACGATCCATTG	4	+
chr1	165860478	165860501	AACTCATTCTCAAAACACTCAAAG	4	+
chr1	165877431	165877452	ACTGGAGCTGGAATTTCACCAA	10	+
chr1	165877457	165877476	AAATTGCCTGTTGTGTCCCA	4	+
chr1	165877525	165877543	TCCAGTTGCTTTTGAGTGC	4	+
chr1	165878003	165878022	ACTCCTTGGGCTTTTTCCTG	6	+
chr1	165878155	165878167	GAGGTTTGCAGTG	4	+
chr1	165879782	165879804	CCTCTCACTCCTTCACACTAATG	7	+
chr1	165880577	165880591	CCCTTTAATCTTTTG	3	+
chr1	165880846	165880867	ACAAAAAGGCTCTCGCCTTCTG	4	+
chr1	165883136	165883166	ATCCAATGGTGCCTATGGACTAGATCCAATG	14	+
chr1	165883917	165883937	ACCCTCTTAATTTCTCTATTG	4	+
chr1	165885612	165885633	TTTCACCATTTCTTCAAAATAG	4	+
chr1	165887058	165887078	AATTATATCATGTCAGGGCTG	4	+
chr1	165890982	165891002	TTTTTGAGTTTTTGAGACAAG	3	+
chr1	165891137	165891156	TAATATCATTATTTTACATG	4	+
chr1	165891469	165891486	ACTTTAATTGGGATGGTG	4	+
chr1	165891626	165891645	TCTTAAATATCTTTTATCAG	5	+
chr1	165891785	165891803	CTAAATTCACTATTTTTAG	4	+
chr1	165891880	165891901	TTCACTTTTATCCTCTTTTTAG	3	+
chr1	165893241	165893264	ACTTCATTATTATTATCTTTTTTG	5	+
chr1	166818769	166818778	ACCTGTCTCT	3	+
chr1	166818828	166818845	AAACTCGTCACTTACCAG	3	+
chr1	166819015	166819035	CAATGCTTGGTGTCTTGGCTG	7	+
chr1	166819336	166819352	ATGTCGTGGTCTACAAG	5	+
chr1	166819380	166819401	TACTCCAACTGGCTTCTGGCTG	10	+
chr1	166819526	166819544	CCATATCTCCAGCAACTTG	4	+
chr1	166820429	166820448	TACTCACTTTTGCTGGCCTG	5	+
chr1	166820559	166820571	CTTTTCCCTACAG	3	+
chr1	166821124	166821143	CCTTATTTTACCCACTTCAG	6	+
chr1	166821224	166821242	AATCCCATTGTAATTCTGG	8	+
chr1	166821480	166821497	CACTTTTAATTTCCTAAG	3	+
chr1	166821990	166822009	CCCTCCCCACACCATACAAG	4	+
chr1	166822163	166822183	ACAATTTATTCAACACCAACG	10	+
chr1	166822190	166822211	TCATCATATGGGCACAACTCTG	3	+
chr1	166822347	166822367	CTACTTACACATTTCCTCTTT	27	+
chr1	166822491	166822512	TTTTATTTATCTTCCCAACCTG	20	+
chr1	166822967	166822988	CCATAACCACTTTTCCTTCTTG	15	+
chr1	166823033	166823052	AAACACCTATTTCTACTCAG	4	+
chr1	166823405	166823423	AAAATGGGTTCAACTCCTG	4	+
chr1	167339418	167339435	TTTACAGGCTGCTGCTCA	3	+
chr1	167365570	167365587	CCAAACTACCATCTCTCG	3	+
chr1	167385974	167385997	CTCTCACTCACCCCCAAATCATTG	4	+
chr1	167386411	167386431	TTTATAAATTCCTCTAACCCT	12	+
chr1	167386587	167386610	CAATACACATCTCTTTATTCAATG	12	+
chr1	167388346	167388368	TATATATTTTTTTATCATCTCAA	3	+
chr1	167388410	167388430	ATACTCAAATTTAACTTTTAG	3	+
chr1	167389055	167389078	AATCATACCTACTTATACTTAATG	5	+
chr1	167389201	167389221	CACAACTATACCTCTTTAATG	7	+
chr1	167390099	167390122	CCAAATACTTTCTCATTAAATCAG	8	+
chr1	167390932	167390951	CACCTTCATAAAATACCTCA	3	+
chr1	167391214	167391233	TTTTTCTTATATCTGTCTTG	3	+
chr1	167391309	167391327	CAGGTAACATATGGGGTGT	4	+
chr1	167391355	167391374	CATTTACATCCCTTCCTATG	5	+
chr1	167391510	167391523	CACCAATTAATTTG	3	+
chr1	167391799	167391819	AATTATTCTTGGTGGGAACAT	3	+
chr1	167392609	167392628	CTTTACTAATAATCTTATTG	8	+
chr1	167392926	167392945	ACCCCAAAACTAATTTACTG	7	+
chr1	167393077	167393099	TTCTCAAACATTATATCCCAAAG	15	+
chr1	167393410	167393428	ACTAGTGCCAGCCTGAATA	4	+
chr1	167393666	167393684	TACTTCCATCCCCTCATCT	3	+
chr1	167393753	167393772	TATACCTCATTTCTAACTCG	21	+
chr1	167394254	167394276	ACCAAAAATATCCAAATATTTAA	3	+
chr1	167394304	167394321	ACAATCTTATATCCAATG	4	+
chr1	167396097	167396116	ATAACTCTGCACTCTGGGTG	23	+
chr1	167973789	167973807	ATATTTCAACTCTTCCTAC	5	+
chr1	167973943	167973961	CCCTCATTCTACTCCTTTG	4	+
chr1	168015386	168015409	TTTTTTCATTCAAATTACTTAATG	3	+
chr1	168037678	168037696	CTTCACTTAATCATATCCG	5	+
chr1	168148279	168148297	CTTATTCCTTGTGGCCTCT	4	+
chr1	168169145	168169164	TTCCACCTTCCCTCTTCACG	9	+
chr1	168169291	168169309	ATACAACATATACTCACTA	4	+
chr1	168169600	168169617	AAACACTATCTTCTACCA	4	+
chr1	168212295	168212310	GCCATGGAGTGAGGTA	3	+
chr1	168212333	168212353	TATATGCTGTTTCTGAATTTG	8	+
chr1	168212638	168212660	ATTTTATTTTCCATTCTCCCCTG	4	+
chr1	168213715	168213730	CTGATCTTTTCTTCTG	3	+
chr1	168213801	168213824	CTATTGATGACATCCAGTCATCTG	5	+
chr1	168214186	168214205	CATCTTTAAAATATCTACTG	3	+
chr1	168215338	168215359	TCTCACAACTACTTCTCTTTCT	24	+
chr1	168216106	168216125	TTCTTTTTATAATTTCAATG	3	+
chr1	168216407	168216427	ATCTTTTACATAAATAAACTG	3	+
chr1	168218934	168218953	AACAGGTTACCTAACCTCTG	4	+
chr1	168219207	168219230	TTTTATCTCATTCAATATTCACAG	19	+
chr1	168220843	168220864	TATTCTCAAACCTCATTTTCAG	20	+
chr1	168221558	168221579	ATATAAATGGACTAGCTACCTG	3	+
chr1	168222018	168222041	TATAAATACTCATAACTAATTTTG	13	+
chr1	168222094	168222112	TACTACTTTTCCTACCTTG	11	+
chr1	168222221	168222240	CTTTCTTTCTTCAATAAATG	6	+
chr1	169356298	169356318	TCTTCACCAACCACCTTACTT	3	+
chr1	171484963	171484983	ACAACTATGGACCTGGACCCA	3	+
chr1	171486870	171486890	ATAGCTTGTGGTCCTCCACAG	15	+
chr1	171491340	171491358	ACATATCCTCCTCTACATG	9	+
chr1	171491369	171491388	ATTCCCACCTTCTTTATCTG	7	+
chr1	171492407	171492424	AACGCCCATCCATTCTTA	3	+
chr1	171502432	171502451	CATTAATACCTCTAAAACTG	7	+
chr1	171503366	171503383	TTTCATATTAATCAATCT	3	+
chr1	171505397	171505417	ATATTCCACCCATTCATCCTG	10	+
chr1	171506407	171506427	ATTCCTCCTAAACCATTAATG	16	+
chr1	171506467	171506486	TCATTTGAGCATATAGCTCG	12	+
chr1	171506498	171506522	ATCACGCAATTTCCCTTTCTGAGCC	13	+
chr1	171509138	171509156	ATTACTGCTGCTTATTCTG	10	+
chr1	171509233	171509251	TTTAAGCAGATCTGTGGAA	3	+
chr1	171509385	171509406	TTTCCCATGGATCTAACCATAC	4	+
chr1	171509838	171509858	TTCCACCACCAATTCAACCAG	5	+
chr1	171510208	171510230	CTATAGAGGTTCTTATGGAGGGC	4	+
chr1	171510299	171510321	CATATACCCTCAGGGCCTCTCAG	16	+
chr1	171510649	171510668	AACATTCAGGCGTGGTGGAA	15	+
chr1	171510685	171510708	TCCATCACGCCCTTCCACTTTACG	8	+
chr1	171510948	171510967	CTTCAAAATCAAATGAGGTG	3	+
chr1	171526512	171526535	CTCCACTTCCACCTTCAACCTCAG	6	+
chr1	171526737	171526753	CTATAACCTCTTCTTCA	3	+
chr1	171546580	171546601	TACATACACTACCTCTTCTTTG	10	+
chr1	171546604	171546625	CACAAAATCTACAACCACATCG	11	+
chr1	171548524	171548546	TCATTTATTCAATACCCAACATG	14	+
chr1	171549083	171549103	CTCCTCACTTCAACCATATAG	5	+
chr1	171553157	171553177	CTATTCACAACTTTCCAACTG	18	+
chr1	171556223	171556242	ACTCTTCAGCCCCCATTACA	3	+
chr1	171557612	171557631	ACACAACCATTTCCTACACA	7	+
chr1	171561084	171561105	ACATTATCCTGTTCAGAGCTTG	18	+
chr1	171561185	171561202	TACCTACTATATAACATG	8	+
chr1	171561416	171561441	TTCTTCGGATATGGTTATGGCATTTG	16	+
chr1	171562304	171562321	TCTCTATAATTTTATTCA	8	+
chr1	171562538	171562561	TTAAACTTAATTTTTTTCCATTTG	8	+
chr1	171752889	171752907	ATTGGGTGTGGCAACTCAG	5	+
chr1	171753569	171753587	CTACACCCTCCACGTGGTG	4	+
chr1	171753593	171753612	CCCCACTGTGAAACCATCGC	21	+
chr1	171766441	171766460	CTTACCCACTTCATTATTTG	9	+
chr1	171769689	171769710	CAACTCTACCAATACCTTCAAT	6	+
chr1	172558226	172558248	CTCAACCACCCTTACTACTTCCT	5	+
chr1	172558606	172558624	AAACCATCTATTACCTATG	4	+
chr1	172571875	172571892	AACTTCATTCCCACTCAT	4	+
chr1	173454539	173454557	TTACCTTTTCCCATCATCG	5	+
chr1	173457067	173457087	CAATTCCATAAACACATCCTG	4	+
chr1	173725079	173725098	CTAAAAACTACCTCCTATTG	6	+
chr1	173754369	173754389	AATCCCATATTTGGTGAACAC	5	+
chr1	173802524	173802542	CTCTTCGGTTGCAGTATCG	7	+
chr1	173808520	173808538	TCATTTGTAGACCAGACTG	3	+
chr1	173819542	173819563	ACTGGAATTAATCAGACTAATG	9	+
chr1	173819580	173819597	ATGTGGTCCTACTAACTG	3	+
chr1	173822635	173822658	AATCGGCCCACCACCCATTTACTG	7	+
chr1	173826675	173826685	CCTTGTCACTG	4	+
chr1	173826970	173826989	CAACATTCTTCACCACAACG	4	+
chr1	173858254	173858276	TTTTAAACAAATTAAAACTTCTG	4	+
chr1	173858335	173858353	ACTCTTACCCACATACACT	13	+
chr1	173859024	173859045	TTTCCAGTTCCCTCTACATCAG	5	+
chr1	173859571	173859592	ATTTTTTTCTCTTCCTAAAATG	3	+
chr1	173860173	173860196	ATCCTCTTATCATAACTCTTTTTG	5	+
chr1	173860230	173860248	ATTCCCATTACTTTAAAAG	3	+
chr1	173863107	173863124	ACTCCATTTACTTATCAA	5	+
chr1	173865569	173865588	TCTCTCATTCTCTATTACAG	3	+
chr1	173867125	173867144	CTTTTATCCACTGGCTTCTG	3	+
chr1	173870322	173870342	TACTACTATTTCACCACCCTG	4	+
chr1	173870701	173870723	CTAAATTTTCTATTTTCTTTTAG	3	+
chr1	173871052	173871069	CTTATATGATGGGTGACA	6	+
chr1	174963114	174963131	ACAACCAAATACACATTG	7	+
chr1	178359316	178359335	CAAATACCTCACCCTTCAAA	3	+
chr1	178412193	178412214	TTTCCAAACTATCACCATTCTG	6	+
chr1	178423745	178423763	CATTCCTTACTGTGGGAAG	5	+
chr1	178445333	178445351	AATTCAGGTGAAGTGCTTG	3	+
chr1	178885929	178885950	ATTCCATCAGGAGCTGGTTTTG	4	+
chr1	178888322	178888344	ATCAAACACACCTTCCTATTTTG	4	+
chr1	179013152	179013173	ACCATACCTTGCAGTCTCCCTG	6	+
chr1	179041489	179041510	CTTCTCACCTCCTCGGCAATTG	4	+
chr1	179042828	179042850	TCAAATCCTAATTCTATCATTCA	7	+
chr1	179045228	179045245	ACCCTAATTAACATAAAG	6	+
chr1	179045260	179045281	AATAACTACTGAGCAACTCTAG	3	+
chr1	179045361	179045383	TTTTTTCCCTTCAATTCCTCAAG	5	+
chr1	179045531	179045548	CCACTACCCTCTCTTTTG	3	+
chr1	179054942	179054961	TATCGGGACGGGCTGATGAG	8	+
chr1	179064218	179064237	CCAGGAGCTCCTGTATAAAG	3	+
chr1	179171005	179171026	ACCCTCTACAACACCTCCATTG	11	+
chr1	179324460	179324481	CATTTTAAATATATTGGGGACA	3	+
chr1	179852055	179852075	CTACAGCCGTCTCCTGTTATG	27	+
chr1	179853874	179853894	AAAACTGTCAGGAGCATACAA	11	+
chr1	179886634	179886651	TGGTGGCTACTTCCTCTG	3	+
chr1	179886704	179886721	AAACCACTGCTGTTCAAG	6	+
chr1	179886878	179886897	AAGAAGCACTTAGGTGTCTG	4	+
chr1	179886911	179886935	CTGATGCCTATTCTTCTTTTCGTAG	10	+
chr1	179887069	179887091	TCATTTCCCGCAGGCTCTACTTT	7	+
chr1	179887419	179887436	TTCACACTTTCTAACCAG	12	+
chr1	179887443	179887460	AATTCAGAGCTCTTTTTG	6	+
chr1	179888017	179888035	TTAATCTTGGTGGATTCCG	5	+
chr1	179888351	179888370	ACCATGCTTATTGCCCTCCA	16	+
chr1	179888678	179888696	TATTTCTTTACTACTATAG	4	+
chr1	179888805	179888822	TCTACAAACCATTAAATG	18	+
chr1	179966059	179966079	ACTCTTCTCCATCCTCTACTA	16	+
chr1	179989236	179989254	AATCTATTTTACCAACCAG	3	+
chr1	179993668	179993686	TTCATCTACTTCTTCTAAA	4	+
chr1	180003025	180003045	AAAACTCCAACTTCTCCCCTG	5	+
chr1	180006072	180006094	TTTTCTCCTGCTGGCCTCCATCA	4	+
chr1	180006123	180006132	AACGCCATTG	3	+
chr1	180010334	180010357	CTCTGGAGAGTCAGAGACAATTAG	10	+
chr1	180012234	180012251	CTTCAGGAGCTCCCCTTG	4	+
chr1	180022897	180022906	CCATTCTCAG	3	+
chr1	180022920	180022938	CTTTTCTAAATTTACTATG	8	+
chr1	180047784	180047802	AATCTTCTACCTCTCCTAG	9	+
chr1	180062682	180062695	AATCCCCTTCCTTG	3	+
chr1	180063378	180063399	AAAAGCTTTGTACACCACTTCT	3	+
chr1	180065222	180065237	ATCCCAACTTAAATCA	5	+
chr1	180080157	180080174	CACAGTGGGTGAACTATG	3	+
chr1	180080825	180080844	ACCATTTTCTTCCATTATTG	3	+
chr1	180081577	180081595	CTTCTCACAACTATTACCT	12	+
chr1	180081811	180081832	ATTCATATTTACAAATATCCTG	11	+
chr1	180081958	180081976	CACACTCCCATTCCTCTTG	8	+
chr1	180082431	180082453	TTTTTCTACATCTTCATTATTTG	14	+
chr1	180082875	180082894	TTCCCTCTTTCTAATCTTTG	3	+
chr1	180083477	180083496	AATAAAACATTAATTCAAAG	4	+
chr1	180083551	180083571	TTTACAAATCATCTTCAACTG	32	+
chr1	180083581	180083601	CAATTCAATAAAATATCTTTG	5	+
chr1	180083652	180083670	TCATTTTAATTAACCTATG	5	+
chr1	180756967	180756989	CCAAAATCAACACATTTTATTCA	7	+
chr1	180805691	180805709	TGCGGGCCATTGTTCAGTG	7	+
chr1	180832911	180832925	CTATACCCTCATCTG	3	+
chr1	180853244	180853253	TACAATCCTT	3	+
chr1	180853301	180853322	AAAACACATAACACATTTTCCG	7	+
chr1	180855007	180855027	AAAATTTTTATCAATTAACTG	3	+
chr1	181060991	181061008	CCTTAACTCCCAATTATA	3	+
chr1	181762092	181762114	TAAACTATCTAATTTTTATATTG	3	+
chr1	182821372	182821392	CATCTCCGCCCCCACTTACTG	5	+
chr1	182827338	182827357	CTTACTCCGGACTTACAAAG	17	+
chr1	182827964	182827983	TCACCTCCACAATCCAACTG	4	+
chr1	182835656	182835672	CTACAGCGTTCGATTTG	8	+
chr1	182835675	182835697	TCTATACTTCCTCGTCCTCATGC	23	+
chr1	182836124	182836138	CATTCGAGGAATCAG	3	+
chr1	182845261	182845294	AAACTCCTTTTGAACTCATCGAGGCTCTACTTAA	13	+
chr1	182845303	182845326	AAACCCTTAATGTTCCTGGAGCTG	5	+
chr1	182845336	182845367	TTTTGCCTGGCTGGAATCTGATTTATACTATG	16	+
chr1	182845593	182845619	TATCAGATTCTACCCCTGCATTCTCAG	8	+
chr1	182846017	182846034	TTTATGTCATTGACTCCT	3	+
chr1	182847209	182847232	TATGGGCATCAAAAACAAACCTTG	31	+
chr1	182848469	182848490	AATTGGCCAATTTCTGGCCAAA	26	+
chr1	182848498	182848518	AACCTCCCCCTTTGGATGCTG	22	+
chr1	182849678	182849700	AATCCTGGCTAAACTCCCCATTG	7	+
chr1	182850417	182850430	TACCATTGCTGCTG	6	+
chr1	182850465	182850488	AAAGCGGCTGGGCTATATCCATCG	11	+
chr1	182850700	182850718	ACTTAATATGGCTACACTA	4	+
chr1	182852331	182852348	TTATCTCCCTCCTGGCCT	4	+
chr1	182853774	182853803	CTGCTGCCTGTATCACTGGTCTCCGGGCAG	14	+
chr1	182856362	182856381	CGCCAACTCCTTTCGGGCAG	8	+
chr1	182856766	182856785	ATCTCTTAAAAATACCACAG	7	+
chr1	183085928	183085948	AATCATCTAATCCTCGGGGTT	5	+
chr1	183086707	183086726	AACCTCTCCTTCTCCTTTCG	6	+
chr1	183095330	183095351	CATCACTGGTCAGCACTGTGAG	7	+
chr1	183096466	183096484	AAAACTATTTCTACAATCG	7	+
chr1	183498080	183498099	ACCACAATTTTCTACTACTG	4	+
chr1	183502362	183502381	TTTCAACTTCATCACCTTCG	9	+
chr1	184592971	184592993	AATACCTCTGGGACAAACCTTAG	3	+
chr1	185175781	185175801	ACTCTACTACATTTACTACAG	3	+
chr1	189772384	189772402	ATACCTCATACTTTTTTCG	5	+
chr1	193038198	193038217	TAAACCAAATGCAGCCACTG	4	+
chr1	193038740	193038758	TCACATCTTAAACCTTCCA	6	+
chr1	193044964	193044986	ACCAAATATATTACAAAGGGCTG	9	+
chr1	193046048	193046069	TATACATCCATTTCATATTTTG	25	+
chr1	193046161	193046180	CTTTTTATAAAACATTTAAG	4	+
chr1	193050517	193050540	TTTCTTACTAGCTGTTGATGTCAG	80	+
chr1	193050567	193050589	GTAGTATACTCAACGCTAGTACA	22	+
chr1	193051743	193051761	ACAAACACACCTGCTGATG	12	+
chr1	193051788	193051823	ACCTTTGCTGGAGGTGTCCATCCTGCTATTGCTCTG	16	+
chr1	193053812	193053829	ATACTGGAGCTCTGGATG	4	+
chr1	193053904	193053923	ATCTCACTAAAAATATACAG	5	+
chr1	193054187	193054208	TAATTCCACATCATGTTACTTG	3	+
chr1	193054722	193054745	CTTAACTCCCCCTCATTCACAAAG	30	+
chr1	193055022	193055045	TATTAAACTTTTCATTACACTAAA	13	+
chr1	193055249	193055270	AAAAGTCAAACTGTAGTTAATG	3	+
chr1	193055292	193055313	CTTGGGGGTTAGAGGGTTTATG	25	+
chr1	193055579	193055600	TTTTTAACCCTGTCAAGCATTG	5	+
chr1	193055738	193055756	ATCATTTTATTCCTAATAG	24	+
chr1	193055804	193055826	TACTATTTCCATAATACTTTTAG	23	+
chr1	193055844	193055863	TTAATATTAAATCCATCAAG	9	+
chr1	193056132	193056152	AATTTATTTCCCCACAACATG	7	+
chr1	193056484	193056506	AATAAACAAACTTTATTTCCTAG	4	+
chr1	193056686	193056707	TTACCCTTTGACACCTCCTTTG	5	+
chr1	193056762	193056782	ATTATTTTTATCCTTAAAAAG	4	+
chr1	193057444	193057467	CAAACATTCTCTTAATCTTTTAAA	3	+
chr1	193057644	193057663	CTACACCTAAATAACTAAAG	3	+
chr1	193057716	193057736	CCACAAATAACAAATTTCTTG	13	+
chr1	193058156	193058178	ATCATATTTTCTTTTTCAACTTA	7	+
chr1	193058418	193058438	TTTTTTTCCATAATTATAAAG	3	+
chr1	193058681	193058699	CACAATTCCTTAAACCCTG	5	+
chr1	193058835	193058854	CTAACCTTCTCATCCTAAAA	11	+
chr1	193058896	193058913	CACCACATTAATTTTATG	5	+
chr1	193059393	193059411	TTTTAAATATCATTACCAG	8	+
chr1	193059425	193059448	AATATTATATCAACAAACATATTG	12	+
chr1	193059471	193059492	TAAACTATATATAATCCATACG	20	+
chr1	193059505	193059525	ATTTAAAATATACAATTAATG	3	+
chr1	193059571	193059584	ACTCTCTATATCTG	3	+
chr1	193059593	193059611	TGACTGGGCATAACTTCTG	5	+
chr1	193059690	193059711	AATCATCTTTTATAAAAACCAG	10	+
chr1	193059773	193059785	ATTTCAATAACTG	3	+
chr1	193059923	193059941	TTACTTTCCTTGGGGTCTG	4	+
chr1	193060071	193060092	TAATTTAAACATCCAATAACAG	26	+
chr1	193060650	193060670	TAAATAATACAACTAACAATG	14	+
chr1	193060759	193060780	AAATCCTTTCTCTCCTTTCTAG	8	+
chr1	193094289	193094309	TTTTATTTCTACTTAATAACG	3	+
chr1	193107213	193107231	AGGATGAAGAGTGTGTGCG	3	+
chr1	193232381	193232401	AATCTTCTTTATAACTTTTAG	3	+
chr1	197484433	197484452	TATCACTTTATCACTATAAG	3	+
chr1	198233255	198233273	CAACTCAACCATCCAAATG	5	+
chr1	198262146	198262164	TCTCTTGGCTGTCTACTAT	5	+
chr1	198266333	198266353	ACTACCCACCTCTTCCTTCAG	3	+
chr1	198289625	198289644	TTACTTTCTTATTTATATTG	9	+
chr1	198289686	198289704	TATAATACCCTTTTAAAAG	8	+
chr1	198289713	198289731	TATACCAATACTTTTCCTG	17	+
chr1	198290263	198290281	TTTTTCTTACACTCATTTG	12	+
chr1	198290445	198290468	CATTTTTTTTCTCACACTCTTAAT	7	+
chr1	198290470	198290488	ACTTTTAACATTTATACTG	25	+
chr1	198290603	198290622	ATACTCTCTTTTTTTTCTTG	8	+
chr1	198290760	198290779	AAATTCATTATTTCTATATG	3	+
chr1	198290805	198290824	TATCTTTTTAAATCTAAATG	12	+
chr1	198291209	198291226	CTTTACCATTCAACATAG	23	+
chr1	198291227	198291251	TATCTATTACAAAACACCTTTCTTG	9	+
chr1	198291292	198291311	ATATTTATTTTAACCAAAAT	9	+
chr1	198291388	198291426	CCTCATATTTCAATAGTACTGTAATATGGACATCTTTTG	8	+
chr1	198291450	198291471	CTTTAAATATACATACAAAAAG	10	+
chr1	200708838	200708857	ACATCGCCCGGGCCCCGATG	6	+
chr1	200730050	200730072	CTTCTATCGGCTGAACTATACTG	4	+
chr1	200801428	200801442	CCCTTATTCATTTTT	4	+
chr1	200817256	200817273	TAATGAAGGACTTACTCT	3	+
chr1	200817555	200817577	AAAAATCTCCTCATACACCTCAG	12	+
chr1	200817730	200817746	AATTCACGTTCCTTCAG	4	+
chr1	200818448	200818466	TCTCCAACTACACCTATTG	11	+
chr1	200818759	200818779	TCCTACTCACCCATCTCCACA	8	+
chr1	200819340	200819361	TATGCTGTGGATTCTTTTTTAA	3	+
chr1	200825212	200825229	CATCAACAACTTCTTCAG	3	+
chr1	200826901	200826920	CCAACAACTTCTTAATCTTG	4	+
chr1	200827037	200827056	ACTTTACAAATATAATTCTG	6	+
chr1	200827820	200827842	TATTAACATTCTCTATTAAATAA	3	+
chr1	200828200	200828223	CTTCACATTATTTTACTTATATTG	13	+
chr1	200828549	200828571	TATTTACTTATTTTAAAAAAAAG	3	+
chr1	200828598	200828617	TACTTTTCTATTATTATAAG	3	+
chr1	200829695	200829711	CTTACCTGTCCACTCTA	3	+
chr1	201817609	201817622	CCATTGCCCACTGG	3	+
chr1	201826276	201826293	ATACATTCTCCTATACTG	23	+
chr1	201845259	201845279	CACTTTCTTCTCAACCTAAAG	3	+
chr1	201845685	201845705	CAAGAGCAGCTTCATTCTAAG	3	+
chr1	201845729	201845749	CTTCTCTTCTACAACACTAAG	4	+
chr1	201938641	201938659	TTACCTTCCTCACCTTTTG	3	+
chr1	201939059	201939078	AACTTACTCTTTCTTTTAAG	4	+
chr1	201939294	201939315	ATACAAAACTCTCTTCCTTTAG	39	+
chr1	201939376	201939391	ATACCCAATTCTATAT	3	+
chr1	201951877	201951889	CCTCCAACTTCCG	3	+
chr1	201952031	201952048	GCTGGACTCGCACCCGTG	4	+
chr1	201952199	201952220	CCTCCAGGTGCTGCTCACCTAC	6	+
chr1	201966664	201966682	ATCTCCACCATCCTCTTTG	5	+
chr1	201974698	201974712	TATACACTTCCGCTG	3	+
chr1	201975100	201975123	CGGGTATTCTCCTCCCCACCTAAG	5	+
chr1	203676323	203676336	TCACCATCTCACTG	4	+
chr1	203765601	203765624	AACACCCCTAAACTCCCATAATCG	3	+
chr1	203765894	203765915	AATTAACTCTTAATACAAACAG	23	+
chr1	203766369	203766387	TTCTTACTTCTGTAACATG	6	+
chr1	203766679	203766696	TTTCTTCACTCTCTCCTG	4	+
chr1	203766742	203766762	TTCCTATTAATTCTAATACAG	17	+
chr1	203767154	203767171	TACATCTACTCTTCAACG	16	+
chr1	203767188	203767201	CATTCACCTCATTG	3	+
chr1	203767297	203767319	AATATATTCCTACTGATCCATTA	10	+
chr1	203767378	203767400	AAAGAGGGAGATTTCTCATCAAA	6	+
chr1	203767557	203767573	ACTTCAACACTTCAACG	10	+
chr1	203767585	203767603	CCACACATCCTATCCATTG	4	+
chr1	203767672	203767695	ATCTCTTGAGTGATACCTTGCATG	10	+
chr1	203767720	203767755	ATTTAACAGCTGAGGACCTTAGTGACTCTGATTCAG	9	+
chr1	203767917	203767944	CATCCTTACAACTATTTCTCAACCCCAG	13	+
chr1	203767998	203768019	ACTTACTTTTTCACTAAGGCTG	5	+
chr1	203768119	203768142	ACCCATCCACTGACTATTTTATTG	5	+
chr1	203768177	203768200	TTTTCTCAATAATGGCAGGATCCC	8	+
chr1	203768256	203768274	ATAACCAATATTTTACAAG	18	+
chr1	203768303	203768326	TTCTCCAAATTTCCTTATCCCTAG	20	+
chr1	203768336	203768364	TTCTGACAATTCCTCTAATGTGGTACATG	7	+
chr1	203768501	203768518	TCATTCGGTCAAGGCCCG	9	+
chr1	203768730	203768765	CCATTTGAGGAGGCTACCCAGAAAGTGAGCGTGAAG	11	+
chr1	203768799	203768818	CATCATCTACTCCTTTCCCT	3	+
chr1	203768836	203768861	ATTTTCAAGTCAGAGGTATTACTCAG	10	+
chr1	203768989	203769009	ACTTTTTTCCTCAAGGTGCTG	4	+
chr1	203769130	203769153	ATTCATTTACCTCATCTCTAAAAG	31	+
chr1	203769221	203769237	CTTCATGTTCCCTTCTG	4	+
chr1	203769438	203769456	ATCATGAGCCTGGACTTTG	5	+
chr1	203769503	203769521	TAACTACGATTATTCTACG	5	+
chr1	203769973	203769995	TACACTGGCTGGCATTCCTCCTG	3	+
chr1	203770878	203770895	TTACTGGGCTGGTTTCAA	3	+
chr1	203771013	203771031	TTTACCCTTTTACTAACTG	13	+
chr1	203771041	203771073	TATACTTACAAAGTCTTTAGCTGTAGCCATTAG	12	+
chr1	203771109	203771131	CCTTTCCAGGGCCACTATTTAAT	4	+
chr1	203771168	203771190	AAATAAATTTTCCCTTAGATAAA	4	+
chr1	203771269	203771289	TAGTTACTCTATTACCATACG	62	+
chr1	203771380	203771401	ATTTACCTTCGTCTTTATTTTG	5	+
chr1	203771402	203771420	TGGGCTGGGCAAAATTTAG	4	+
chr1	203786222	203786245	CTATTTTTTTTTCTATTCCACATG	53	+
chr1	203802896	203802918	AAATTCTGCTTTTGCCATTTCAG	5	+
chr1	203803100	203803117	CACTTATAAATTCCTCAT	41	+
chr1	203818945	203818965	TCTTGACACCTCTTCGGGGAG	11	+
chr1	203819729	203819755	CACGCTGCTGTCATTGCCGCTGTGAAG	9	+
chr1	203819770	203819782	CAGTGTCCTACAG	4	+
chr1	203821490	203821509	ACCTTCTGCTTGAGCTATCA	6	+
chr1	203822031	203822049	TATTTAAAGATTCAACTAA	14	+
chr1	203822118	203822137	TGCTTCTGCTGCTCTGTTAG	5	+
chr1	203822378	203822401	TCTAACTCTCCCAACAAACCCCTG	11	+
chr1	203822416	203822437	TTTGGTGGCCTTTAACCACCTG	7	+
chr1	203823271	203823291	TAATCTTACATCATCATATCA	7	+
chr1	203823821	203823840	AATCAACTTTTCACAAAAAG	3	+
chr1	203825644	203825667	TTTCATATTACTTTCCATTATCCG	3	+
chr1	204494650	204494668	ACATCATTTTCCACCTCTG	13	+
chr1	204518346	204518366	TTAACCCATTCTCTCTCCACG	7	+
chr1	204518429	204518445	AACCATTTCGGCTCCTG	4	+
chr1	204519650	204519669	ATATACTATCCAACATATTG	7	+
chr1	204522713	204522735	AAATCACACCACATTACCATCAG	3	+
chr1	204522864	204522887	AATATTAACTCACTCTCCTTCCAG	22	+
chr1	204523917	204523934	CTATATTCTCCCTTTATA	4	+
chr1	204843916	204843935	CCACATTTATAATCACTTCG	8	+
chr1	206603543	206603564	AAAGCTGTATCCGGTTTATCAG	3	+
chr1	206626691	206626713	ACTCATCCCCCATCAGTACATCG	8	+
chr1	206820988	206821009	CAATATAAACACCACCTCACTG	4	+
chr1	206822593	206822613	TTTAAATCTCTTTCTCTCAAG	3	+
chr1	206906155	206906178	CCTCCTCTCCTCCTCAGCTGCATG	7	+
chr1	206906996	206907017	ACCTCTCTACTTCCCCTTCTTG	4	+
chr1	206907018	206907037	CCATTATTAACCCATTTTTG	3	+
chr1	207558382	207558401	AAATTATCACCTGGATGTGG	4	+
chr1	207930462	207930484	ATACTTCTATATACCTCCTCTTG	4	+
chr1	207966901	207966919	ACTAAATCAACCACTCCAG	3	+
chr1	207966974	207966994	ACTCTATTAAAATCTTCAATA	4	+
chr1	207967130	207967149	TTTCCCTTAAATAACACTTA	3	+
chr1	207967322	207967343	ATTATTCTTTCACCAACTATAG	7	+
chr1	207967392	207967410	TATACTACTTTGGCTCTTG	3	+
chr1	207967944	207967964	TCTTACCTCATCTCCTAAAAG	5	+
chr1	207968510	207968532	TATATTCAACCAAATACTTTAAT	5	+
chr1	208420111	208420128	TCTAATTACCATAACATG	8	+
chr1	210008477	210008499	CCACAAATCCCAAAACTACCCAC	13	+
chr1	210010437	210010454	ATAAATCACATCCTCAAA	5	+
chr1	210015644	210015667	ACTCACATGGGGTAGACTTTTCTC	5	+
chr1	210016859	210016876	CATCTATATCCCCTCCTA	3	+
chr1	210024595	210024614	ACATATCCACACTTTTACAG	6	+
chr1	210025075	210025093	ACATAAATTCTTTTATTAC	5	+
chr1	210027699	210027720	CTTCTCACAGCTGGCTGCACCA	3	+
chr1	210190268	210190286	CACCATCAACTAATTCTAA	4	+
chr1	210267793	210267813	AATTTTCCCACTGCAGCAACA	3	+
chr1	210273787	210273807	AACCTTCTTACAATCATTCTG	4	+
chr1	210334845	210334864	TTCTCCAACTCTATCATAAG	4	+
chr1	210335205	210335228	ACTTTACTTTCAAATTTCTTTCAG	3	+
chr1	210336598	210336617	TTAAATCTACCTTTTTTCAG	8	+
chr1	210338795	210338812	CCTATACTTATATTCCAA	3	+
chr1	210339616	210339637	AAAATTTAACTTGGGCCAGGCG	4	+
chr1	210340596	210340619	CTTCCCTTTATCATCATCTAAATG	5	+
chr1	210341289	210341310	ACTTTTTTCTCTTAATCACCTG	5	+
chr1	210341370	210341388	TAATACTCTTTAATCATAG	13	+
chr1	210341791	210341811	AAAAACCATAACATCTTTCTG	3	+
chr1	210343189	210343210	TATTTTATTTCTCAAAATAATG	4	+
chr1	210343382	210343401	CTTACTTATTTTTCTAATAA	3	+
chr1	210343441	210343461	CAAAACTCTTATCAAACAACT	8	+
chr1	210415980	210416001	CAATATTTCCATTGCCCCCCAA	8	+
chr1	210416324	210416343	CTTTTAGAGAGGTGTTATAC	4	+
chr1	210416360	210416382	CCTTACTTTTATCTTAATTTTTG	7	+
chr1	210416528	210416549	ACATCTCTATTCTTTATTTTTG	9	+
chr1	210416921	210416942	AAATGGGACTTAATCTATAATA	3	+
chr1	210417265	210417288	ACCAATTTTTAAAACATTTTCTTG	3	+
chr1	210419250	210419272	TTTTTATATCCTTCTAACAAATG	3	+
chr1	211381008	211381029	TCCAGGAATTTGGTCTTGCCTG	3	+
chr1	211546573	211546592	AAAATTACTATACCTCTAAG	4	+
chr1	212241962	212241985	ATTCCACTGGCTCTACTTTATTTG	7	+
chr1	212245446	212245465	CTATTTTCAATGGACACCAG	7	+
chr1	212245512	212245530	TTTTAGTCAGTGGCTCAAG	5	+
chr1	212273731	212273752	TTCTCTATTAAAACCTCTCCTG	4	+
chr1	212276759	212276780	AATACATAATCTTTTCACTATG	3	+
chr1	212277033	212277056	CCAACCCAACATCACTTTCTACAG	5	+
chr1	212277638	212277657	ACAACTTTTTAATTCCTTTG	4	+
chr1	212534463	212534483	TATATTTTTCCCTTTTATAAT	3	+
chr1	212792787	212792807	CTCAACCTTCATCGGCCCACG	5	+
chr1	212793749	212793770	AATATTCCATTTTCCTTTCCTT	12	+
chr1	213032386	213032406	CATCTCTTCTGGGTCACCATG	3	+
chr1	213061277	213061296	TTATCTTTACTTTCACATTG	3	+
chr1	213062549	213062569	CAGGGAACATTTTTCTCTGTG	4	+
chr1	213068726	213068749	TGGGGGAATAAACACACTTACTTG	7	+
chr1	213069597	213069615	AAATCTATAATAACTTCAG	3	+
chr1	213069825	213069843	ACCAAATATATTTCCACAG	6	+
chr1	213071418	213071438	ACAAATCATTAAACCTCTCTG	6	+
chr1	213071830	213071851	AACAAATTACACATAAAATTTA	4	+
chr1	213251092	213251114	CAAATTCACAAAAACTTATTCCG	5	+
chr1	213414707	213414727	AAACCATTCTTTACTCTTCCA	3	+
chr1	213422926	213422947	CCTTTTTCTCATCAATCAACTG	5	+
chr1	214170538	214170557	TTTCCAGCAGCTGGTTTCAG	3	+
chr1	214171071	214171091	AAAACCACAATTTCCACACCG	3	+
chr1	214210561	214210581	CATTCACACTTTTTTTCTTAG	4	+
chr1	214212082	214212103	ACTTTATTTCCAATTACTACAG	4	+
chr1	214212480	214212498	CTTACCTTTTCCTATCTAG	9	+
chr1	214212555	214212578	CAACAAAACATTTAATTCTTACTG	5	+
chr1	214788304	214788322	AATTTCCAGGAAGGACAAC	3	+
chr1	214794012	214794022	TCTTCCACAAG	3	+
chr1	214794102	214794125	TCATCTTTCATCTAATTCTCAAAG	22	+
chr1	214794152	214794174	CATCTTACTTTTCTGGGGAACAA	19	+
chr1	214795449	214795468	AACTACGCCTGCAAGGACAT	8	+
chr1	214803976	214803994	CACAACGTCCTGCAGGCTG	4	+
chr1	214813404	214813425	AAGAAAAGAGAACATCACATTG	13	+
chr1	214813699	214813720	AAAACCTAAGTGTCGAGATCAG	10	+
chr1	214813993	214814013	ATGCTTCTCTGGTGACAAATG	5	+
chr1	214814017	214814036	ATCATCAGAGAAGTCTTTTG	7	+
chr1	214814052	214814073	CCTGCCATGCATCATTCCTTTG	6	+
chr1	214814558	214814580	TTCCATCATTTCTCTAAATAAAA	19	+
chr1	214814743	214814763	AAAAACTTATTTTACTACAAA	18	+
chr1	214815495	214815513	TATATTTCAGGGCCTCATG	21	+
chr1	214815541	214815559	CACACCTTCAGTGCTCTCT	4	+
chr1	214815628	214815640	AACTCGTAACTGA	3	+
chr1	214815743	214815754	TCTTCTCCATGG	4	+
chr1	214815784	214815804	AATTTGGTGAACAACCAAATG	21	+
chr1	214815810	214815833	CACCCTGTGTCTTTGGCTCCATTG	7	+
chr1	214815842	214815860	TAATTCCTACGAGCACTTG	16	+
chr1	214815909	214815927	AAATTCTTATCTTTACAAA	7	+
chr1	214815949	214815977	ATCAGCACTGTCAGATGAGCTCTAAAATG	10	+
chr1	214815990	214816010	ACCTATGTTGACTCATTAAAG	5	+
chr1	214816015	214816033	AAAATTTGGTCTTGTCAAC	11	+
chr1	214816099	214816120	TTCCATCCCTGTCATCCTCTTG	18	+
chr1	214816458	214816477	CAAGAGCTTGACTGCCTTAG	4	+
chr1	214816576	214816596	AACAACTGTCACTTGAGCTGG	6	+
chr1	214816634	214816656	TTCTCGGTCTTTGCTTGGCATCG	30	+
chr1	214818003	214818026	ATGCTCAGCAGGACCTCAATCTAG	7	+
chr1	214818035	214818056	AAAATAACTGAGACTGGTGCAG	5	+
chr1	214818089	214818113	TCCCCAGATACCAATTATGAGCCTC	44	+
chr1	214818148	214818202	CATTTCTGAATTGTCATTTTCTGGTCCTAATGCTTTGGTACCTATGGATTTCCTG	31	+
chr1	214818216	214818237	ATATCCATAATCTTCAACTGCG	63	+
chr1	214818336	214818358	ACTCAAAACTCCATTTACAGGAG	156	+
chr1	214818401	214818421	AAAATAGTTGGGGAACTTAAG	3	+
chr1	214818537	214818552	ATAAATCATCACGTGA	4	+
chr1	214818666	214818689	CCCTCTACCTGGAGGCTGACTTAG	5	+
chr1	214818768	214818786	AACTCTCAGTGGTCACAAG	15	+
chr1	214818903	214818921	AGTGTCTCCATTGCATTCA	4	+
chr1	214818954	214818982	AACTCCTTCAGACTTTGTCCTCTGATGTG	7	+
chr1	214819069	214819088	TGAGCTGGAAAACCAAATTG	6	+
chr1	214819167	214819186	AAAAGCTGAATGTCTCCAAG	10	+
chr1	214819425	214819442	AGCTAGTGATTCTTGATG	5	+
chr1	214819602	214819626	ACAAGTTACTCTCTTCATTTAAAAG	30	+
chr1	214819908	214819927	ATTTACTTAAGGGTAGAGTG	7	+
chr1	214820148	214820168	AAATAATAAATTCATCATTTG	5	+
chr1	214820240	214820258	CTTCAAACACAATTAAAAG	16	+
chr1	214820382	214820405	ATGAGGCCAAAAATAATTATATTG	6	+
chr1	214820522	214820542	CTTGTCTCTAAACTGTCCCAG	3	+
chr1	214820711	214820733	ACAAAAATGGACAAAATGTCCTT	6	+
chr1	214825054	214825077	ATCAATTGAAGGAGCTCACACTAG	4	+
chr1	214825153	214825174	AAATAGCTGAATATCAGCTACG	4	+
chr1	214825204	214825228	CTTTGCTTTTGGACACAAACAAACA	8	+
chr1	214826295	214826311	CTACTACTCAGATTTTG	3	+
chr1	214828656	214828678	ATCAAATCCTGTAAACAGCTGGA	14	+
chr1	214830464	214830483	CAATCTAAACAAGATTCCCG	16	+
chr1	214830517	214830535	ACCATCTCCAATCCCTTCT	25	+
chr1	214832219	214832236	ACTAGCCCATATATCCTG	4	+
chr1	214832294	214832312	CTATCCCCACTGAGTCTCG	3	+
chr1	214837186	214837216	ATAAGGCTGTGCCTACAGGACTTCTCTTTAG	35	+
chr1	214837333	214837359	TTAGCATTGCCATTCCTCTACTGCAAT	12	+
chr1	214837423	214837441	CACTATATCACAATCTCTG	19	+
chr1	214837660	214837681	TTTATCTTTCTCTTACAATCTG	5	+
chr1	214837734	214837753	TTTATTTCCAGTGAGGGCTG	5	+
chr1	214838440	214838457	CTACTTAATATTCATCAG	4	+
chr1	214838631	214838653	AAGATTCCACTCTGTAGGCTTTG	4	+
chr1	214839027	214839046	ACATTATTCTTTTCCTCAAG	5	+
chr1	214839478	214839496	AACTACTAAATTTTCACAG	3	+
chr1	214839563	214839583	ACCTCTTCCACTTTCCAACTG	4	+
chr1	214839899	214839914	CTTCGGTTCATGTGAG	10	+
chr1	214840095	214840114	CTCAACTACTTAAAATACTG	12	+
chr1	214840191	214840209	TCAAACTTCTCACTCATAG	10	+
chr1	214840270	214840287	ATTATCCTTATCAAACAG	3	+
chr1	214840354	214840376	CAAATACAAAACCCATTCTCTTG	7	+
chr1	214840557	214840578	CTATACATTTTAACTCCTAAAA	10	+
chr1	214843408	214843430	AAATTTCACTTCTCCTACTTTTG	5	+
chr1	214849472	214849490	TTTACATTCAAATTACTAG	3	+
chr1	214887991	214888012	TCTTCTTCATATTCCTCTACTG	3	+
chr1	215749275	215749295	CACCCATTTTAAATTTTCTTC	4	+
chr1	215751048	215751071	AATTTTACGGGATCACTCCATTAG	8	+
chr1	215768728	215768748	CTCTCTTCTTTATTGGTAACC	5	+
chr1	215775240	215775262	ACACTGCTGGATCATTCCTTCTG	5	+
chr1	215792255	215792277	TACTACAATATCCTCATTTACAG	6	+
chr1	215794196	215794214	TCCATTTTAACACTTACCG	10	+
chr1	215794308	215794327	CATTCCTAATCTTCATTATG	14	+
chr1	215794382	215794405	AACTTGGTCTCCCAACACTTATTG	6	+
chr1	217826738	217826758	CTATTCAACTCATAACCCTAG	3	+
chr1	218458747	218458766	CCGTAGCGTCGGTGCTGGAA	5	+
chr1	218475758	218475774	ACTAATATGGGCTGGGC	9	+
chr1	218499904	218499924	CATCCACCTTAAATTTCACTG	3	+
chr1	218504552	218504573	ATTTCATATTTCCCCTTTTCAT	14	+
chr1	218505702	218505725	TTTAATATCATTCCAAAATTTTTG	3	+
chr1	218506189	218506210	ACTTAACAAACACACAATTTTG	6	+
chr1	218506267	218506289	ATTACACTTAATTTAATTTAATG	9	+
chr1	218507513	218507528	CACTTTTTATAATGGA	5	+
chr1	218507541	218507562	AATTTATTTTCAAATTACCTAG	6	+
chr1	218507575	218507593	CTCAAACATTATTCAATTG	11	+
chr1	218507795	218507817	TTTTCCTCCCATTTCCTTCTATG	5	+
chr1	218508024	218508041	ACATTTATCTCCACTCTG	11	+
chr1	218508172	218508191	CTCTCTCACTCCTTCCCCAA	9	+
chr1	218508591	218508612	AAACCTTTTAAATTTAAATTTG	3	+
chr1	218508902	218508919	CATTTCACGTGTGGCTTG	3	+
chr1	218509084	218509105	CTTTTTCCATAAACTTTTATTG	19	+
chr1	218509323	218509344	CACCAAACCTTAAATATTTTTG	6	+
chr1	218509541	218509558	CATATACTCAACATACTG	11	+
chr1	218510080	218510099	CAACACTGGGTTCTCTTAAG	3	+
chr1	218510147	218510165	ATATCCTTCTCTACAAATG	4	+
chr1	218510316	218510337	CATAATTTTGGAATCACAACTG	5	+
chr1	218510800	218510818	ACATTTACATAAACTATCG	18	+
chr1	218511109	218511128	AATCCAAACTCTACATACTG	13	+
chr1	218511192	218511212	AATCCTACTTTATCTTTTAAG	9	+
chr1	220269454	220269474	ATTTTCAGAACTTTATTCATG	4	+
chr1	220275899	220275918	TAAAATTTCCTCTCTTAAAG	6	+
chr1	220276886	220276904	ACTATTTCAACACTTTCAG	22	+
chr1	220279328	220279346	ACGGGATTGGTTCACACAG	3	+
chr1	220287679	220287697	TATTCCTGGATCAGCACTG	3	+
chr1	220298626	220298649	ATATCTGGTGGACTCTTCCCCCTG	4	+
chr1	220311339	220311361	CAATTGGCCCATCCGTGCTCAAT	4	+
chr1	220312408	220312425	ATTCCATCCCTGTAAACG	5	+
chr1	220313597	220313615	CTCTCTAACTTTTATTTCA	23	+
chr1	220315181	220315200	CTCTTGTCAGACTGCATTAG	3	+
chr1	220315234	220315257	CTCCCATTCTTCCTCACCTGGCTG	18	+
chr1	220318906	220318929	CTTCTGAGTCAACTTTACTGGCTC	38	+
chr1	220318974	220318992	AAATTCCTCATCAACTTAG	20	+
chr1	220320978	220320998	TATTAACAGCTCACTCGAGCA	7	+
chr1	220321962	220321981	TCTCATATTATTAAATTTCA	3	+
chr1	220323223	220323240	ACATACTCCTCAACTTTG	4	+
chr1	220870510	220870531	CTCACATTCCTTGGCTGCCTCG	9	+
chr1	220871502	220871523	AAATCCAAAGGGGCTGTTGCTG	4	+
chr1	220871724	220871743	ATTCACTGGGACCCAATTCC	3	+
chr1	220872281	220872300	TTTCTCTTACTCAATCCCTG	3	+
chr1	222801028	222801051	AAAGCTGTAGAAAAAACTTTACAG	12	+
chr1	222801547	222801565	CCATTACTTACCTTTACAG	7	+
chr1	222802065	222802083	CAATAACCTCAACTCTATG	4	+
chr1	222802829	222802850	TTAATCTGCAAGTCCCTGACAG	5	+
chr1	222802859	222802876	TAGGGACCATTCATCCAG	3	+
chr1	222818975	222818994	CCTTCTTGGGAATTGCTTCG	4	+
chr1	222835408	222835427	CGGGCCTCTACCTCATCCTC	3	+
chr1	222839417	222839438	ATCACTAAACTATCTCCCCTCT	7	+
chr1	222840151	222840170	TCTTATCCATTACTACACTG	4	+
[truncated: 38,851 more rows]
