# Supplementary material for: Advancing the functional utility of PAR-CLIP by quantifying background binding to mRNAs and lncRNAs
Source: Genome Biol. 2014 Jan 7;15(1):R2. doi: 10.1186/gb-2014-15-1-r2 (PMC4053780; doi:10.1186/gb-2014-15-1-r2)
Supplement: Additional file 44 — Is a table of re-analyzed PARalyzer output for groups indicating all sites utilized by PARalyzer for the FXR2 library from [34]. [file gb-2014-15-1-r2-S44.gz › FXR2.groups.csv]

chr1	88262	88279	CTTCTCCTGGGACCACAG	1	+
chr1	569909	569931	CTAACCATATACCAATGATGGCG	1	+
chr1	777008	777025	ACCCTCGGTGACACACAG	1	+
chr1	778518	778536	CACCATCTGCTCTGTCCCG	1	+
chr1	783197	783213	ACATTGGGGCTCAGGTG	1	+
chr1	789283	789304	ACCCATTAGGCTTTGGCTACAG	1	+
chr1	790727	790749	CACATGTGTTTAATGCGAACACG	1	+
chr1	791376	791397	AAATACTTTTCTCACTCTAAAG	1	+
chr1	800669	800688	CCTCCACCGCAGCTCTGGTG	2	+
chr1	854122	854138	ACCTCTGTGGCACCCTG	1	+
chr1	856511	856525	ACTCCCCCAGGACGT	1	+
chr1	856572	856586	CTCCTCCCTCTGGCG	6	+
chr1	859916	859931	CTACCTGGCGCCACTG	1	+
chr1	859945	859964	CCCTCCCCCCGGCCGCCTCG	1	+
chr1	859968	859989	CCCGCCTCGGCCGCCGGTTACG	2	+
chr1	860122	860138	ATTTCCAGCCGCTGCTG	1	+
chr1	860190	860218	CTCTACGTGCGCAAACTCTGCCAGGGCAG	4	+
chr1	861346	861369	CATCCTCCGATCTGCGACTGCCCG	1	+
chr1	861378	861396	AATATCCTCCCCGGTGGTG	1	+
chr1	861847	861866	TCTCTGGGTGCTGAAGGCCA	1	+
chr1	861944	861966	GGCCTTTGGTGTCCAGGGAACTG	1	+
chr1	862154	862175	AATGCCTGTTGGGAAGGACTAG	1	+
chr1	865562	865597	ACAGTCGCCCTGCCTGCCGCCCGGAACCTGAAGAAG	3	+
chr1	866295	866317	CACTGCCCAGGGCTGTGGCCCAG	1	+
chr1	871161	871184	CAACCTTCCCACCCTCATATCCAG	2	+
chr1	871219	871242	CATCAGAGCCGCTGTGAATTCCAG	1	+
chr1	872210	872223	TAATTGCCCCATCG	1	+
chr1	872424	872438	CTTCCGGGCTCACAG	1	+
chr1	874703	874720	ACCATTACCGCCGGCTTG	1	+
chr1	874743	874761	CACCTTTGAGGACCCTCAG	1	+
chr1	874764	874786	CCTCTACCACCTGGGCCTCCCCA	2	+
chr1	877791	877810	CTACGGCTTCCTGCCCCCCG	1	+
chr1	878012	878030	ACCGCCCTGCGCCCCAACG	1	+
chr1	878225	878246	ACGGGGGCTAGGCTCTGGGCAC	1	+
chr1	878300	878322	ACGGCAGCTGTTGGGTGCAGGGG	1	+
chr1	878396	878414	CCCCTGGGCTTCCCTTATG	2	+
chr1	879299	879318	CCTGGGCCGAGTTTTCTACG	1	+
chr1	879576	879599	CCACCACTCAACACAATGGCCCTG	2	+
chr1	879794	879815	AACTGGGACTGGTCTCGGTCTG	3	+
chr1	879840	879864	CGGAGCTGACTTCAGCAGCCCACAG	2	+
chr1	879994	880013	CCTCTAGGCCTGACTGCCAG	1	+
chr1	880754	880777	CTGGCAACACTGAGGTTGGCCCCA	1	+
chr1	898503	898525	TTTGCCATCCACGGAGACTGTGA	1	+
chr1	899744	899766	CCCGTGGCGTCCATGCTGAGCCG	2	+
chr1	909976	909991	CTCAGGACCACCCTCG	2	+
chr1	934654	934670	CCAGCTGGCGCAGGCAG	2	+
chr1	935066	935084	ACTTACCTCTTTTCTGAGG	1	+
chr1	936317	936333	TCGCCACGTGCTTCCAG	1	+
chr1	936900	936915	CTGATTGGCAGGTTCG	1	+
chr1	936961	936980	CCCTCCCCTCGGACCCCACG	1	+
chr1	937299	937322	TAGCCCAGGAGGTGGTGTGGATGG	1	+
chr1	937386	937403	CCCCCAGTGGCCGCAGTC	1	+
chr1	938587	938608	TCTCTCTGGGTCTGTGCCCTTG	1	+
chr1	939498	939518	TCTCCTCACATTGGGCCACTG	1	+
chr1	939842	939865	TTTGCTGGGATTGTAGTGACAGAA	2	+
chr1	940996	941019	CCTGCCTCTGCCCTCCCCTCGCAG	1	+
chr1	941031	941053	CCTGATGAGCCCCCTGGGTTTAT	1	+
chr1	941102	941122	CAGGGACTTTAGGGAGCCTGG	1	+
chr1	941516	941537	CCCCTCCACTCTATCCTCCCTG	1	+
chr1	941798	941819	CAGCTCGGCCTTCCTGGTCCCA	1	+
chr1	942123	942145	TCATCAGGAGCCATGAGTCACTC	1	+
chr1	944522	944541	AATTTTGGGCTTTTGGCCTG	1	+
chr1	946558	946578	CCCCTGTACCTGGCCTTTTTT	1	+
chr1	946770	946793	TATGGTGAGGCCTTTTCACCTTTG	1	+
chr1	949412	949432	TCCCTGAGCAGCTCCATGTCG	1	+
chr1	949445	949465	AAGGCGCAGATCACCCAGAAG	1	+
chr1	955682	955702	AACGTGGTGCTCACCGGGACG	1	+
chr1	955725	955747	ACCCGGTGCAGCACACGTACTCC	1	+
chr1	957790	957808	CCTCATGCGGATCACCCTG	1	+
chr1	957813	957836	ACCTGGAGGAGGTGGAGTTCTGTG	1	+
chr1	963453	963473	CTTCCCCATTCACACACTCAC	1	+
chr1	967772	967788	TTTGGCTGGGGCCCTTG	1	+
chr1	976150	976169	TGGCGCCTGTGTGTGGGTCG	1	+
chr1	976227	976246	CGCCGCATCCGCCTGCTCAG	1	+
chr1	977011	977031	TCATGGGCCGATCGGGGGCCG	1	+
chr1	977359	977375	TTCAATGCCGTGTGCCT	1	+
chr1	977423	977446	ACGGGGCCTACAGGCCCGTGTGTG	1	+
chr1	978722	978745	CCTCTACGATCCTGTGTGCGGCAG	1	+
chr1	978754	978770	TCACATACGGCAGCGCG	1	+
chr1	978784	978801	CCACGGCCTGTACCCTCG	1	+
chr1	979023	979041	ACGGGCACACGTACCCCAG	3	+
chr1	979069	979087	CACACACCAGATCAGCCTG	1	+
chr1	979227	979247	CTTTTGGGGCTGTGTGCTCCG	2	+
chr1	979264	979285	TCCCCGGTGTGAGCACCCCCCG	5	+
chr1	979539	979556	CAGGAGCTGTGCCGGCAG	1	+
chr1	979567	979583	TCTGGGACGAGGACTCG	1	+
chr1	979777	979794	TCACAGCGAGGGCTCTAC	1	+
chr1	981338	981365	CCCCAGACGCTTCTGCGCCTGCGACCTG	3	+
chr1	981793	981809	CACTCACCCGACATCTG	1	+
chr1	982595	982615	ACTAACATCCACCTTCCCTTG	1	+
chr1	982778	982795	ATGGCTGACCCCAAGTCA	1	+
chr1	983458	983480	CCACCACTGCATCGCGCCTGCCG	1	+
chr1	983683	983704	CATTGGGCGGGGGCTTCACCTG	1	+
chr1	984680	984702	CACCGCCTGGAGCTGTCCCGGCA	1	+
chr1	984994	985017	TTTGCTGGACGTCAACAACCAGCG	1	+
chr1	985687	985707	CACACCTTTGCACGGGACCTG	1	+
chr1	986174	986190	CCCTGCGTGTGGGCGAC	1	+
chr1	986688	986711	ACTTCAGCAAGCTGGCCCGTGCTG	2	+
chr1	986975	986998	CCTATGTGTGCCTGTGTCCCGGGG	2	+
chr1	987161	987181	ACCTTTGTCGAGTACCTCAAC	1	+
chr1	987316	987333	CCTCTCTCTCACCTCCCG	1	+
chr1	989141	989161	CACTGCAGAGCAACCACTTTG	1	+
chr1	989188	989209	CAGGGGCTGGTGCTCTGGAGTG	1	+
chr1	989231	989265	ACTATGTGGCACTGGCCATTGTGGACGGGCACCTG	3	+
chr1	989340	989357	GCGGGTCGTGGCACATAG	1	+
chr1	990291	990313	GCCGGCACCCGCTGCACCTGCTG	1	+
chr1	990448	990466	TTGGCCGGAGGGACTGCTG	1	+
chr1	990539	990560	GCAGCGTGGAGGGCTCGGCGTG	1	+
chr1	990597	990619	TGCTGAGCCCCCGCCTTGCACTG	2	+
chr1	991078	991095	TATCTGGGCCTGGCCATG	1	+
chr1	991143	991162	TCTCATCTTTCCCATCTCGC	2	+
chr1	991168	991189	AGCGGCTGAGGGCTGCCTCACT	1	+
chr1	1002074	1002091	CCGTCGGGCCTGGGGGAG	2	+
chr1	1018577	1018592	CGGCTGTGTCCTCTCA	1	+
chr1	1035721	1035738	TATACACACGCTGCCCTT	1	+
chr1	1039109	1039128	TTTTGCTTGTTTGTTTTCTG	1	+
chr1	1073517	1073530	AGGTCGTGCCCACG	3	+
chr1	1086740	1086754	CCTCACCGCTCAACG	1	+
chr1	1093869	1093886	ACCAGGCCGGAACCTTTG	1	+
chr1	1104363	1104379	ACCCGGAGGCCACCCAC	1	+
chr1	1118410	1118425	GGCGCGGGTGGTGCAG	1	+
chr1	1125123	1125139	TAATACTGCTGCAATCT	1	+
chr1	1131647	1131663	TACAACATAATTCACAG	1	+
chr1	1136634	1136648	ACCCCCCCCTCCATG	1	+
chr1	1154160	1154177	ACGATCTCCTTCACCATG	1	+
chr1	1167713	1167731	CTGGCGCTGTGCGGGGCGG	1	+
chr1	1167734	1167754	CTGCTCTACCTGGCGCGCTGC	2	+
chr1	1167774	1167791	CCAGGGCGATGTCGGGCC	1	+
chr1	1167842	1167863	CTGGTGGCCAGCGCGCCCCGCG	2	+
chr1	1167937	1167953	CTTTGCCGTGGGCACGG	1	+
chr1	1167979	1167996	CGCCCTGGAGCGGGAGCA	1	+
chr1	1168004	1168024	CACGGGGACCTGCTGCTGCTG	1	+
chr1	1168094	1168109	CACGTGGCCTTCGAGT	1	+
chr1	1168131	1168165	ACTCCTTCGCGCGGCTGGACGCGCTGCTGGCCGAG	4	+
chr1	1168210	1168235	CTTCTTCTCGGGCCGCGGCCGCGTCA	3	+
chr1	1168278	1168300	ACTACTACCTGCCCTACGCGCTG	2	+
chr1	1168309	1168325	CTACGTGCTCTCGGCCG	1	+
chr1	1168326	1168349	ACCTGGTGCACTACCTGCGCCTCA	6	+
chr1	1168356	1168371	ACTACCTGCGCGCCTG	3	+
chr1	1168373	1168409	CACAGCGAGGACGTGTCTCTGGGCGCCTGGCTGGCGC	6	+
chr1	1168452	1168473	AATACCGGTCCCGCGGCTGCAG	1	+
chr1	1168490	1168507	ACGCACAAGCAGAGCCTG	1	+
chr1	1168571	1168595	CAGCTGCGCCTGTCCTACGTGTACG	2	+
chr1	1168607	1168623	CCGCCCTCGCAGTGCTG	1	+
chr1	1168690	1168709	CGGCGCCTTGGGGCAGGTGC	1	+
chr1	1168852	1168872	ACCTCAGCGAGCCTGAGCCGG	1	+
chr1	1168898	1168930	CTGTCCCCGACCGGCTCACGGGGCTGGGCTCCG	2	+
chr1	1168952	1168977	TGGCGTTTCTCACGTCTGCGTCTCAG	2	+
chr1	1169027	1169048	TCCAGTGACTTCGTGGTAAATG	1	+
chr1	1169160	1169186	TTATGTCAGAACTTGGTGCCTGTACCG	2	+
chr1	1169659	1169676	TCTAGTCTCGAGCATCAG	1	+
chr1	1169911	1169928	CTCCGATGGGCCACCTTG	1	+
chr1	1169929	1169946	AATCCAGGACTGACCGCC	1	+
chr1	1170018	1170041	ATGGGGCCCTGCCCTCCCGTGGGA	1	+
chr1	1170299	1170319	CAAATGTCCGAGACCCCCAAC	1	+
chr1	1170397	1170415	ACATTAAATTTCATATCAG	2	+
chr1	1173275	1173293	CCTCAACCGCCTCACCCAG	1	+
chr1	1195491	1195507	AGGACACGCAGGAACAG	1	+
chr1	1209434	1209447	AGACCCCGAAGCCG	1	+
chr1	1210432	1210452	CACACTCACGGCTGTGGCCCG	1	+
chr1	1219764	1219784	TCTTTCCGATGCCTGGCCCCG	1	+
chr1	1222658	1222678	ATGGCCTGGACTGCCAGGCCC	1	+
chr1	1225681	1225700	ATGGTGGAGACCTGCTCCTG	1	+
chr1	1227268	1227287	TCTGTGTCTGCATGTCCACA	1	+
chr1	1238446	1238460	ACCGGCCTGCTTCTG	1	+
chr1	1244519	1244537	CCGCACGGACGCCGGGGTC	1	+
chr1	1244863	1244879	ACTTCCACGCTCGTCAC	2	+
chr1	1245064	1245082	CCTGGATATGGTCGCCATG	1	+
chr1	1245134	1245154	TCCGCTGGCAGCCCGGTGCCG	1	+
chr1	1246430	1246451	TCAGTGCTGTACGGGAACCTCG	1	+
chr1	1246857	1246880	CCTGGTCTCCACAGTAGCCTCCCT	1	+
chr1	1246939	1246962	CAGGACACAGCCATGTACACCAAG	1	+
chr1	1247008	1247030	CTGTCTAGGACCACCTGCCCTAA	1	+
chr1	1247113	1247131	GCCTCTGTCCCCAGGGATG	1	+
chr1	1247357	1247375	ATACCTGTGTTGACCGCGG	1	+
chr1	1247601	1247619	CCCACCTCTTGAGGTGGCT	1	+
chr1	1247637	1247656	TCTCCTGCTCCTTGCGTGTG	3	+
chr1	1247833	1247850	ATCAGGGTGCCGTGCAGG	1	+
chr1	1248053	1248073	CCATTGGCCGGCATGTAGCAG	2	+
chr1	1248189	1248216	CTTCAGGAACTCCATCTTCTTGGCCTCG	4	+
chr1	1248268	1248286	ATGCCCTTGGCGTCCGCGT	1	+
chr1	1248330	1248350	CTACAGAGGCCACGGGGCGTG	1	+
chr1	1248397	1248420	TGCGGGGTCGAGACTCACCACCTG	2	+
chr1	1248574	1248593	CCCCCGCCTGAACCCCTGGA	1	+
chr1	1248639	1248660	ACTCCAAAGGGCTCAGGTTTTG	2	+
chr1	1248863	1248881	ATTCCCACACCTCACCATG	1	+
chr1	1248949	1248970	CATTCCTGGCGTGGCAAACACA	1	+
chr1	1249071	1249093	ACGGGTGTGGATGTGCTGGCCGG	1	+
chr1	1249398	1249421	CCCACGCACGGGCCAGGTTGAGTC	1	+
chr1	1249438	1249458	TCCCATTAAGCCCTGCAGCAG	2	+
chr1	1250176	1250196	CCCATGTCCCCACCCCTGCTG	1	+
chr1	1250382	1250405	TCCCCACGGTTGCAGGGCTGGGTG	1	+
chr1	1253852	1253874	CAACACATACCCATCTCTACAAA	1	+
chr1	1260062	1260079	CAACTTCCGGTGCGCTAG	1	+
chr1	1261470	1261488	AGGGCCTGGGCCACTCGTG	1	+
chr1	1262278	1262299	TTCCTATCAAAAAATGGATGAC	1	+
chr1	1262375	1262393	CTGGACCCCTACATTGCCA	1	+
chr1	1263229	1263247	CTGGGCGCTGCGGGAACAG	1	+
chr1	1263251	1263267	ATCCTCTGTCGCCCCTG	1	+
chr1	1263554	1263580	CTCCTTTCTGCCAGCCGATGTGTCCTC	2	+
chr1	1265029	1265047	TTTTCGTGTATGTGCCATG	1	+
chr1	1265124	1265142	AGCGTATGCTGTGCGCATG	1	+
chr1	1268938	1268955	CACACGCTGCTTCCGCCG	1	+
chr1	1292573	1292588	ACCCCGGCTGCCGCCC	1	+
chr1	1295844	1295860	ACCTTCCTGGGCTGGGA	1	+
chr1	1320558	1320573	CCAACTCAACTCATTG	2	+
chr1	1334998	1335018	CTGGGACTCTTCCAAGATGCC	1	+
chr1	1335677	1335692	ACCACGGGTGAGGATG	1	+
chr1	1336246	1336269	CCACATCCCTGTCTTCCTTCACTG	2	+
chr1	1336311	1336329	CACGCACCGAATGTGGCCG	1	+
chr1	1336337	1336360	CTCTGTCCTTGACCCTGTTGTCCA	1	+
chr1	1336582	1336601	ATGGAGTGGTCGGCCTGAAG	1	+
chr1	1342379	1342402	ATTTTTCCTTCCCCGGAAGTGCTG	1	+
chr1	1344075	1344097	TCTTTTATACCTTTTTTTCCCTG	2	+
chr1	1354512	1354527	TCTCCCCCCCTCCAAG	1	+
chr1	1372504	1372521	CACAGCTCGGGTGAGGCT	1	+
chr1	1374688	1374711	TCCAACGTGCGCCTCCTGAGGCCC	1	+
chr1	1375263	1375283	CAGGCCCGGCCTTTCCCCACG	1	+
chr1	1377649	1377663	AAGGGCCCGGCCACG	1	+
chr1	1391255	1391277	CTGTACGGGCCACCAGGCACCGG	1	+
chr1	1417649	1417672	TCCGAGCACCGTCAGACCGTCTTG	1	+
chr1	1425669	1425689	AGCAGTTCGACTGTGCCATCA	1	+
chr1	1430878	1430901	CCTCCAAGGACGGGGTCCTCACTG	3	+
chr1	1431093	1431118	ATATGCTCCTGGATGGGGACTGGGCT	2	+
chr1	1431449	1431467	AACCCTGCTTCCAGCCATG	2	+
chr1	1434211	1434229	TTAACTTTTCTCAGCTGCG	1	+
chr1	1440838	1440857	CGGGCCTGACCCTCCACAAG	1	+
chr1	1443292	1443312	TGTCACTGTTGGCCCCACCCG	1	+
chr1	1445025	1445043	CATACGCGGGTGCCCTTCG	1	+
chr1	1447492	1447504	CCTTACGCGCTTC	1	+
chr1	1447552	1447570	ACCACCGGCTCGCGGCGCG	1	+
chr1	1447592	1447611	CGCGAGTCAGACTCGGGTGG	1	+
chr1	1453883	1453897	CAACCCCCCCACATG	1	+
chr1	1458133	1458163	CTGACGCTGCTGGCTGTTGGGGTCTACTCAG	2	+
chr1	1458925	1458946	CGCTGGAGGGTGTTGTGCTCAG	1	+
chr1	1463729	1463746	ATACGGAGTGTTGCTCTG	1	+
chr1	1464222	1464245	CTCCCCCACCCCCATGGCTGCTCG	1	+
chr1	1464431	1464450	TCCGGGCCTGGCCTGCAGCA	1	+
chr1	1465508	1465523	CTGGGTTATGCCACTG	1	+
chr1	1469914	1469937	CATGCCCCGATCTTTCACACACTG	1	+
chr1	1480455	1480473	ACACCCAGCCCCTTCCCTG	2	+
chr1	1505703	1505723	ATAAATTCCAACTTCAATAAG	2	+
chr1	1510354	1510375	CGATGCGAAACGCCGCGCTTGC	1	+
chr1	1512268	1512288	TTTAAAAGGGGAAAATACAAG	1	+
chr1	1518350	1518366	CTACTCTCACTCTCCTG	1	+
chr1	1551967	1551981	CCCGGCGGGCGACTG	1	+
chr1	1552489	1552505	CTTCATCCCACTCCGTG	1	+
chr1	1555036	1555058	CTCACATCCCAGCCCCCGGGGAG	1	+
chr1	1556329	1556349	AACTGTGTCCACCTGGACATG	1	+
chr1	1560429	1560447	CCGGAGTGTGGCCAGCGTG	1	+
chr1	1560943	1560961	CACCGTGCATCGTATCACG	1	+
chr1	1562532	1562565	TGGCGCTGGGTAACGCAGCCCGGGCTCTGGACCT	2	+
chr1	1564181	1564200	TCCACCTTCCCCTCCAGTGA	1	+
chr1	1564513	1564530	CTACAGGCCTCGGGCCTC	1	+
chr1	1564877	1564897	TGCCTGGTGTGCTCCGAGCTG	1	+
chr1	1565977	1565999	ATTCTCGGACGTTGCCTCTGCTG	1	+
chr1	1566508	1566530	TTGGCCGGGCTGCCGTCACCCTG	1	+
chr1	1566636	1566654	ACGCCGGTGCCCGGTCTCG	1	+
chr1	1566974	1566996	CCTACCCACGCACCCCCTCCCCG	1	+
chr1	1567695	1567713	CGCTGGTGCTGCTGGCCCG	1	+
chr1	1585698	1585713	AAACGTCGGAACACAC	1	+
chr1	1596592	1596610	TCATAGCCCTTGAGTGCCG	1	+
chr1	1709166	1709184	AAGGCCGGTGCTGACATCT	1	+
chr1	1833503	1833517	ACACCGGGCTGCACG	1	+
chr1	1837535	1837553	CCACTTCAACCTCTCACTG	1	+
chr1	1839952	1839966	CCATGCCCGCCCGAG	1	+
chr1	1849293	1849306	CAAGCTCTGGTCCG	1	+
chr1	1874505	1874519	CGCCCTCCCCGTCAG	1	+
chr1	1890669	1890686	CACCACAATACACTTCTG	3	+
chr1	1895154	1895169	ACCGCGTCCCTCCCTG	1	+
chr1	1954121	1954135	CCGGGACTTAATTTG	2	+
chr1	1959754	1959770	TCCGCATGTGCCCGCCG	1	+
chr1	1961796	1961818	CCCTCGGGCTGCCTTCCCCTCTG	1	+
chr1	1968694	1968709	AATACCATCACCCCTG	2	+
chr1	1979718	1979735	CTCACCCTCTACTCTCTG	2	+
chr1	1986974	1986996	CTCACCCTCAAGTGGGTGGACAG	1	+
chr1	1987965	1987984	CTTTCCGCCTGGCCCGTCAG	1	+
chr1	2006875	2006891	GCTGTTTCGTGTTGATG	1	+
chr1	2012606	2012624	TACGTCTGTTCTCCCATTG	1	+
chr1	2018238	2018255	TGAGCCTGTTCGCTCGTG	1	+
chr1	2025075	2025090	TGGTGCGGGGCCGCTG	1	+
chr1	2030440	2030458	CTCTGGGCCTGATCGCATG	1	+
chr1	2031923	2031937	GACGATCTCCTCCAG	1	+
chr1	2032042	2032057	TTCTGGGGTGTGCGAG	1	+
chr1	2032212	2032234	TGGGTTGGAGGAGACTTATTCAG	1	+
chr1	2032309	2032325	TTCCAACACACCCCCTG	1	+
chr1	2032963	2032985	TTCATTCATTCATTCATACTCAG	1	+
chr1	2039632	2039647	ATGATCCTTCTGGGCG	1	+
chr1	2045836	2045855	TCACAAAAATAATCAAACAG	3	+
chr1	2063174	2063189	TTACTGCTGCGGCCTG	2	+
chr1	2075655	2075670	TACTGCGGTCAGTGCA	1	+
chr1	2075699	2075719	AGGCTACAGGTGCATCAACTG	2	+
chr1	2075750	2075767	CCTCGTCCCGCTGACCTG	1	+
chr1	2078975	2078991	ACCTCTCCACCCATCTG	1	+
chr1	2080314	2080332	CTTACATTTCCTCATCCCG	2	+
chr1	2080796	2080810	TGAGCCTCACGTCTG	1	+
chr1	2082261	2082283	AATCAAAATCTCTCAGGGGCTTG	1	+
chr1	2084908	2084924	CTACTACCTCCCAGCAG	1	+
chr1	2086519	2086534	TTTGGTGATCGTGGTG	1	+
chr1	2101158	2101173	CGGAGTTGGGGGGCCG	1	+
chr1	2103546	2103569	ATCATCTACAGGGACCTGAAGCTG	3	+
chr1	2109540	2109556	CAACGCCTGCAACTCAG	1	+
chr1	2116407	2116424	TATATCAACCCATTATTG	4	+
chr1	2116666	2116685	CTGCTGTGCCTGCGTCGCGG	1	+
chr1	2118062	2118082	AGCCGACCTGGGTCTCACACA	1	+
chr1	2156206	2156220	ACTCCGCGCTGTGGC	1	+
chr1	2159807	2159821	CGGCGCCGGCACCTG	1	+
chr1	2159864	2159886	TTGGCGTTGGCGGCGCGCGCCGG	1	+
chr1	2160071	2160085	ATCGGCCGTGAGCCG	3	+
chr1	2160170	2160190	CGGGAGCGGGAGCGGCCGGGG	1	+
chr1	2160275	2160298	TTCCACCTGAGCTCCATGAGCTCG	2	+
chr1	2160315	2160336	CTTTCTCGGCGCGCTGGGCGCA	3	+
chr1	2160416	2160442	CCGCCCGTGCTGCACCTGCCCGCCATC	7	+
chr1	2160530	2160547	ACCATCTCGTGCTTCGTG	1	+
chr1	2160581	2160619	ATTCTCAACTCGGTGCTGCGCGACTTCTCGCTGCAGCAG	12	+
chr1	2160620	2160663	ATCAACGCGGTGTGCGACGAGCTCCACATCTACTGCTCGCGCTG	4	+
chr1	2160725	2160742	TGCGGGCTCATCACCAAG	1	+
chr1	2160747	2160762	ACGCCGAGCGCCTGTG	1	+
chr1	2160828	2160845	CGCTGGGCCTGGAGCTCA	1	+
chr1	2160858	2160881	TCCGCGTGTACCACGAGTGCTTCG	4	+
chr1	2160889	2160918	TAAGGGGCTGCTGGTGCCCGAGCTCTACAG	28	+
chr1	2160919	2160942	CAGCCCGAGCGCCGCCTGCATCCA	1	+
chr1	2160946	2160969	CCTGGACTGCCGCCTCATGTACCC	2	+
chr1	2160980	2161006	TTCGTGGTGCACTCGCACAAGGCCCTG	6	+
chr1	2161010	2161026	AACCGGACCTGCCACTG	1	+
chr1	2161041	2161063	CCAACTGGCGGGCCTACATCCTG	3	+
chr1	2161147	2161173	CAACAAGTACAAGCGGCGGGTGCCCCG	2	+
chr1	2162120	2162143	AACTTTCCGTTGCGTACCTCCCCA	1	+
chr1	2162639	2162662	CCTGTGGCTGGAGGAAGCCACATG	1	+
chr1	2164251	2164271	TTATTGATCTTGGACTTTATG	1	+
chr1	2164475	2164497	ACAAAATGTGGCAGTTGGAGCTG	1	+
chr1	2164544	2164563	TCAGCCAAGCGCTTTCCGTG	1	+
chr1	2165002	2165021	CGCTTCCCAGTGGAGGGTCC	1	+
chr1	2166776	2166798	CCTGGCCCCTGGAGTGGGTTCTG	1	+
chr1	2167020	2167041	AGCCTGCATGTTGGTTTCACTG	1	+
chr1	2167559	2167582	CCTGCCTCTTGGGCTGGCACACCT	1	+
chr1	2168977	2169000	TCCTGGTTGGGGTGCTGCCTGCTG	1	+
chr1	2169178	2169199	CCCATAGGCTGGGTCCTTCTTG	1	+
chr1	2170328	2170348	ACCTCCATAGCTGGTGTGGCG	1	+
chr1	2172553	2172575	CGGGCTCCATCACTTCACTCCAG	1	+
chr1	2174716	2174731	CTGGCTGCACGAGATG	1	+
chr1	2174938	2174960	TCAGTGTCACCGTGCAGCTTTGC	1	+
chr1	2175072	2175092	TCACGCCAGGCTGTCTTCCAA	1	+
chr1	2177943	2177961	CCTCTGTCCTCTGCTGTGG	1	+
chr1	2178051	2178073	TCAGACTCCCCACCCCTCCTTTG	1	+
chr1	2180162	2180185	TCTTTCCTTCTCACGTCTTCTCTG	2	+
chr1	2181289	2181307	AACATTTCGGGTTGTTGGA	1	+
chr1	2185064	2185082	CGTGTGCACTTACTAAATG	1	+
chr1	2185137	2185158	GAGCTGGTGCTGCTGCCCACAG	1	+
chr1	2185416	2185437	CCCATCCTGGCTGTGTGGACCA	1	+
chr1	2185984	2186002	GCCTCTGGCTGTCAGCCTG	1	+
chr1	2188201	2188219	ACCTGACTGTGCCCTTCAG	1	+
chr1	2189663	2189686	CACACGTGGACACACAGGATTCCT	1	+
chr1	2189705	2189723	TTCGGTGTCTGCAGCATAG	1	+
chr1	2192061	2192083	CCTTTACCTCCCAGGCTGAGGTG	1	+
chr1	2192835	2192853	ACCAACGGAAAGCTCTCTG	2	+
chr1	2199167	2199183	ACATCCTGAGGTGTGTG	1	+
chr1	2199705	2199724	CCTCCCAGGGGGCTGTGTAG	1	+
chr1	2201756	2201778	CTGGTGACACCACTCTGACGCCA	1	+
chr1	2201941	2201961	TTCCTGGGCTGCCATCTGGCG	1	+
chr1	2202347	2202364	CTGGACCAGCTGCCCATG	1	+
chr1	2202407	2202423	CAAGTGCCTGGCCTCAG	1	+
chr1	2202845	2202861	TGGCGCCTGGGCTGGTG	1	+
chr1	2204136	2204155	ATCAAAACCAAAACTCCCTG	1	+
chr1	2204958	2204975	CCTCTGTTACTGAGCTTG	1	+
chr1	2206557	2206575	CTACTGCCCCCATGAGAGG	1	+
chr1	2206617	2206632	ATGTGTTCGCGGGGTC	1	+
chr1	2206784	2206797	CTCCGCCGTCAGGG	1	+
chr1	2207467	2207489	CAATCTCCTTGTGCTCTTTCAAG	1	+
chr1	2207760	2207780	CACTCAGAGGCCGTTTACTTG	1	+
chr1	2208219	2208234	TCTTTGCGTAACTTAG	1	+
chr1	2209034	2209054	TTTCGGGTATATCTTCTTCAG	1	+
chr1	2209752	2209775	CCTTACCTTCACTGTCCTGCTGTG	1	+
chr1	2210629	2210650	CCCTGATCTCTGAGCGGGACTG	1	+
chr1	2210914	2210934	TTCTCTCAGGCCTCCTCTGGG	1	+
chr1	2211474	2211497	AAAATTCTGAGTCTGCCTTCCACC	1	+
chr1	2214397	2214416	CACCTGGCCCGCTTCCCTTG	1	+
chr1	2214437	2214457	CCAGTCTCGGACCCTCATCTG	1	+
chr1	2214851	2214873	CAAGCATCGCCTTTTGAGGACAG	1	+
chr1	2214914	2214939	ATTCTCCTGCAACCATGTGGGCCGGG	2	+
chr1	2215066	2215080	GCTTTGGGTACCACG	1	+
chr1	2218073	2218091	CCCAAAATGAACCTGGCTG	1	+
chr1	2218542	2218559	CTCTGGGCGAAAATCTAG	1	+
chr1	2218646	2218666	CGCCTGGAGACTGCCATTTTG	1	+
chr1	2221807	2221828	CGGGACACTTGGGAACTGAGGG	1	+
chr1	2224283	2224300	GAGTCCCCTTCGGAGGAA	1	+
chr1	2224459	2224479	TGGGGCTTCACTCCTGGGCAG	1	+
chr1	2225514	2225537	TGCAGGAAGGTTCGAGGGTCTCGG	1	+
chr1	2225809	2225828	TGTGGCTGCTCTCCTCAACA	1	+
chr1	2226853	2226876	TACCATAAAATTCTTCCTTCCACA	1	+
chr1	2227033	2227056	TCATTCCATAGAAGTAGAGCCACG	1	+
chr1	2227140	2227159	TCCGGGCCACGTGTGGCTAT	1	+
chr1	2228475	2228492	CACCCGCACAGGCTCTTG	1	+
chr1	2228523	2228541	AATGTGGCAAGATGGTCTG	3	+
chr1	2230320	2230340	CTTGCCCACTACTCACTCCCG	1	+
chr1	2230427	2230450	CCCTGGGTGGGTGGATGCCGGGTG	1	+
chr1	2231766	2231792	TGTGTCAGGTCCAGAGCCGTGCTCCTG	2	+
chr1	2232221	2232244	ACCAGGAGCGTCCCTGGCCCCAAG	1	+
chr1	2232619	2232639	AAGGGGCTCTGCTGCAGCTAG	1	+
chr1	2233753	2233773	TGGTGCCATCCTGTAGGAGCC	1	+
chr1	2234391	2234409	CCAACAAAACCTTTCATTG	1	+
chr1	2234437	2234452	CTCCATAAGACCCAAA	1	+
chr1	2234460	2234482	ACACCTCTTCCCAGTCCCCCGCG	2	+
chr1	2234519	2234541	ACCTTGGCCGGCTCTTCCAATAA	1	+
chr1	2234726	2234760	CCTGGGCTGTGTTCACCCTCGCCAGCGCCTCTCTG	4	+
chr1	2234762	2234790	TTTCCGACCCTGGTCCCCCGCAGTGTCAG	3	+
chr1	2235297	2235321	CTTTGAGACAGCCGTGGCGCCCAAC	11	+
chr1	2235421	2235455	CCTCGGAAGCGGAAGCTGACTGTGGACACCCCAGG	3	+
chr1	2235466	2235484	ACGCTGGCGCCCGTGGCTG	1	+
chr1	2235764	2235785	TCCTTTACCTCATCCAGCTCCG	5	+
chr1	2235786	2235809	CCAAGGACCTGGGCTCCCCGGGTG	1	+
chr1	2235881	2235903	CTGGAGCACCTGCGGCAGGCACT	1	+
chr1	2235938	2235976	AAGTTCCTGCATGAGGTGGTCAAGATGCGCGTGAAGCAG	4	+
chr1	2237462	2237485	CTGGAGTTCCTACGCGTGGCCAAG	14	+
chr1	2237580	2237604	CCAACGAGTCACGGCTGCGCCTGAA	4	+
chr1	2237666	2237683	CTGCGCGCCAAGTACTCG	1	+
chr1	2238185	2238204	CTGCGGAGCTGGAGCCGTAG	1	+
chr1	2238205	2238227	ATTCCGTGCCTGCCGCCGCAGCG	2	+
chr1	2238282	2238304	CTCCGCCCCTGCAGCCCACACAG	2	+
chr1	2238312	2238333	TCTTACCGTGCCTATTACCAAG	2	+
chr1	2238370	2238390	CAAAATTTTCTACTGGCCAAG	4	+
chr1	2238401	2238423	TAAGCCGCGTCCCCCAACTACAG	1	+
chr1	2238452	2238470	CTGGTCCTCTGCTTGCTGG	1	+
chr1	2238471	2238494	AACATTCTAACATTTACACTTTTG	12	+
chr1	2238536	2238557	AAAATCAACACATTTTTAAATG	5	+
chr1	2238573	2238594	CCCCAACACATGACGCCATCTG	1	+
chr1	2238647	2238673	AAGCCATCACAGCTCATCTGCCCGCGG	2	+
chr1	2238707	2238725	TCTATTTTTTCAGCGACAA	1	+
chr1	2238727	2238745	GACCCAGGTCTTCCTGCTG	1	+
chr1	2238768	2238789	TGCCGCGTGCGAGATGAGCTCG	3	+
chr1	2238790	2238820	AACACTGCCCGCCTTACTGCCGCCTACCCCG	5	+
chr1	2238839	2238858	ATGCCAGCGCTGTCCCCACG	1	+
chr1	2238881	2238902	CACAGGAGCTGCCCCGGAGCTG	1	+
chr1	2238908	2238933	ACGGTCTTCGGCTCCTCTGCACCCCG	3	+
chr1	2238969	2239004	ACCTGCGTCGGGTGGTGACCGTGGCTGGCGGTCACG	6	+
chr1	2239037	2239089	ACCGGGCGACCCTTTTCAGTTCGGCAAACGTCGCTCCCTTCATTTTGGGACTG	7	+
chr1	2239192	2239215	TTCCCTTCTCTTTCTATTCCCCAG	2	+
chr1	2239327	2239346	CAAAAACTGAACTTCGGGGG	1	+
chr1	2239426	2239447	CGACTGAATCTGCCACTCTCAG	1	+
chr1	2239461	2239481	CATTTATTCCAAATAATCTCG	10	+
chr1	2239509	2239530	TATAAGGTTTCTTATGCCCAAG	1	+
chr1	2239708	2239727	CAGTGACGAGCAAAGACCAG	1	+
chr1	2239817	2239837	CCCCCCACCCCTTCTAAAGTG	2	+
chr1	2239898	2239944	TTCTTTGCGGTTGTTCTGTGTGCATGGATTCCACACCTCTGCCGTAG	3	+
chr1	2239949	2239972	ATCCGTCAGCGGGCATTATTACCG	3	+
chr1	2239975	2239995	TCTTGTAAAGGGTCGGTTTTG	1	+
chr1	2240088	2240105	TTGGAGCAAAGCTTTAAG	1	+
chr1	2240118	2240136	CTTCTGTGTGGCTGTCCTG	1	+
chr1	2240150	2240167	AAGATCACAGTGAGGTAG	1	+
chr1	2240258	2240278	TCTGGGCCAGAGCCTCTCCTT	2	+
chr1	2240300	2240316	TCACCGTTGGGTCCACG	2	+
chr1	2240361	2240384	CAGTGGCAGCCCTTCCCCACTTCG	2	+
chr1	2240408	2240430	TCACCTGGGCCCACCCTTTCCTG	3	+
chr1	2240500	2240519	TTCCCACAGCTCTTGCCTCG	5	+
chr1	2240547	2240566	GGGCCTGAGGGGGCAGCTGT	1	+
chr1	2240614	2240632	CACGCCTGGCTCCCCTTGG	1	+
chr1	2240682	2240716	CTGTGTGGGCTGCTGACTCCTCTGTGTGTGAGGCC	2	+
chr1	2240744	2240769	TTAATTCTCATTATATTTCTATACTG	4	+
chr1	2240803	2240822	CAATAACATTCATATCTCTG	8	+
chr1	2240848	2240875	TCTGCTTTTCGTACAGAACTAGCCAATG	2	+
chr1	2240893	2240916	TAAATACTTTTTCCTTTTTCACCG	6	+
chr1	2240953	2240970	AAACTCTTTTCTTACCTG	1	+
chr1	2257474	2257489	CCTCCCGCCGTCCTGC	1	+
chr1	2268227	2268242	ACTCGGCACAGCCCTG	15	+
chr1	2324198	2324214	CTTCTGCCGTATGCCTG	2	+
chr1	2324224	2324245	CGACGGCGGTAACAGTGTGTCA	1	+
chr1	2324359	2324374	AACAACACCAGAGGCG	1	+
chr1	2324463	2324482	TCAATGCTCCCGGACGCCAG	2	+
chr1	2324678	2324694	ATGGGCTGTCTACTATG	1	+
chr1	2324695	2324714	TAATGGACTTCCAGGTGGCA	1	+
chr1	2324719	2324734	CCAGCCCCGAACCAGA	1	+
chr1	2326436	2326457	TCAGGCTTGGCTTGGCCTGCCC	1	+
chr1	2328602	2328623	ATGGGTCGTGACACTGGGCCTG	2	+
chr1	2330930	2330953	ATCCTTCCTTAATGGAAGACTCAG	4	+
chr1	2333686	2333715	ACTTTCTTCGACGCTTTCAACGTCCCGGTG	3	+
chr1	2333725	2333756	ATTCTGGTGATGTACTTCATCATGCTCTTCTG	3	+
chr1	2334492	2334510	TACATCCCGTTCACACATG	3	+
chr1	2334624	2334643	CCTTTTTTCTTCACATAAAG	3	+
chr1	2334662	2334682	TCAAATTTTCTTTTTAAAAAG	1	+
chr1	2334724	2334746	AAACTGGCGCTTAAACCAAATCG	1	+
chr1	2334767	2334799	ACGTTCAAGTGTTTCTCACGGATGGAATTCTAG	5	+
chr1	2334811	2334836	CGGGAAGCCAGGCGGGTGGAGCCCAT	3	+
chr1	2334842	2334864	CAAGGGCGAGTGGCCGGTCCCCG	6	+
chr1	2334993	2335009	ATTCCTGCGTGTCCGAA	1	+
chr1	2335066	2335086	TTTCCTAATTCCATCTCACTG	18	+
chr1	2335131	2335149	TTCTTAACTACCATGATTG	1	+
chr1	2335240	2335261	TTTTAATTTAAATCTGTCCTCA	1	+
chr1	2335348	2335368	CGGAACCCACTTGCATGTCAG	2	+
chr1	2335389	2335412	AAATACTCTCAACGTTTTACCAAG	1	+
chr1	2335415	2335438	ATTTTACCTCCACCTTTACTAAAG	10	+
chr1	2335565	2335586	CGAGTGAAGGCCTCTCCTCCTG	1	+
chr1	2335683	2335702	TTTACATATCTGACATCGAG	1	+
chr1	2335716	2335757	CCACGTTCAAGCTTGTGTGTCCCTGACCCAAGATAGCCAGTG	5	+
chr1	2335761	2335779	CTCCCAGGTGGTACTTCTG	1	+
chr1	2335781	2335816	TACCGTGTTGAGACACTTGGGATTCTCAGACTGTGG	6	+
chr1	2335921	2335938	ACTGGGTGCTGATGGATG	1	+
chr1	2336196	2336216	GCATTTTAACACTGCGCTTCA	1	+
chr1	2336286	2336309	CCTACGGTGAACTCTCTGGCGCAG	5	+
chr1	2336335	2336352	AAACATCAAATGGAGGCG	1	+
chr1	2336477	2336499	ACCTGGCTCGTGAGTGCGTCTGG	1	+
chr1	2336579	2336602	TATTGAAGGTGTGTGTGCCAAATG	1	+
chr1	2336660	2336678	TCCTGGGGGATGTGCTCTG	7	+
chr1	2336836	2336854	TTTTCTCACAATATAAACG	6	+
chr1	2347607	2347619	CAGCGGTCGCTCA	8	+
chr1	2351606	2351622	CCCCTACCTCACATCCC	1	+
chr1	2362192	2362209	TCCCGTGATGTCACCTGG	1	+
chr1	2370361	2370375	ACTTCGCCGGCGTGG	4	+
chr1	2378089	2378103	TCCACTCGCCCAGCA	1	+
chr1	2386542	2386556	CAGCGGAGCCGGGAC	1	+
chr1	2389057	2389074	CCCAACAGCGACCTGCAG	1	+
chr1	2402085	2402104	AGCTGCCACCCTCCCTCCCG	1	+
chr1	2420969	2420986	CCCATGGTGGTCACTCTG	1	+
chr1	2433057	2433072	TCCCGCTGCACCTGGC	2	+
chr1	2473565	2473581	CCGGGTCAGGCTCCTGC	1	+
chr1	2491356	2491375	CCACTGCGCCGCGTGCCGCG	1	+
chr1	2493109	2493130	CAGGTGCAGCTGGCTGGTGACG	1	+
chr1	2494386	2494403	CTCTCCCCGCTGGGGCTG	1	+
chr1	2494677	2494691	ATACCCTCATTCACG	1	+
chr1	2521928	2521948	CATTGGACCCTAGGAGACCTG	1	+
chr1	2523755	2523769	CCTGCAGCGCTGATG	1	+
chr1	2525193	2525209	TCCTGGCTGCTTCTCCG	1	+
chr1	2555665	2555682	AGGCATCCAGACTGCTGA	1	+
chr1	2575073	2575088	CAGCGTTGCTCTTCAG	1	+
chr1	2581696	2581712	CCCCAGGTGAGCTTCTG	1	+
chr1	2697177	2697198	TACCACACTATTTTGATCACTG	1	+
chr1	2697728	2697744	CAACTTTTCATATCTAG	2	+
chr1	2709467	2709483	CTCACACAACACCATTG	3	+
chr1	2725196	2725211	CTCGGGGCCACCTCCT	1	+
chr1	2731387	2731405	TCAGCCTGGGCTGCGGTAG	1	+
chr1	2748516	2748532	CCCACTTTCACCAACTG	1	+
chr1	2760711	2760728	CTTCATTTCCTCCCCTAG	3	+
chr1	2774802	2774818	TCCACATCAACCATCAG	4	+
chr1	2775169	2775186	TACACATGGCTGTGTGCG	1	+
chr1	2781407	2781421	CACCGGGGGGAGAAG	1	+
chr1	2795281	2795295	CCTCGCACACAAGCA	1	+
chr1	2799685	2799698	CTATTACCGCCGAG	1	+
chr1	2802375	2802391	TATGTGTCCTCCCCCCT	1	+
chr1	2807080	2807094	GACCCGATGGGACTG	1	+
chr1	2809717	2809734	CACCCCATCCCGCCCACT	1	+
chr1	2898437	2898451	ATTCCTCTGCGGCAA	1	+
chr1	2944077	2944092	CAATGGAGGCGCCATG	2	+
chr1	2944416	2944432	CTTCTCCAGTGGCCATG	1	+
chr1	2949786	2949800	CATCCGCGGGCTCTG	1	+
chr1	2952228	2952245	TTCCTGCACTCGCAGCTC	1	+
chr1	2983381	2983398	GAGGCCTCTGCTGGGCTG	1	+
chr1	2988553	2988573	CTTCCAGCTGAGCTTTCCAAG	1	+
chr1	2990841	2990861	AACTCTTGGGAGGGCACACAG	1	+
chr1	2993442	2993465	AATTTAAACATGGGGTGATGGTGG	1	+
chr1	2995177	2995199	CCTCTGCCTCTCTCTTTTTAATT	1	+
chr1	2997788	2997804	CGGCGGGACTTGGGTTC	1	+
chr1	2998754	2998769	GTGGGAGGCCCCCGCG	1	+
chr1	3001503	3001516	AGCCGCGCACCCTG	1	+
chr1	3001996	3002017	CCCCCCAGGGCTCCCCATTCTG	1	+
chr1	3002940	3002962	ATGGGCTCTGAGTTTCTTGGTCA	1	+
chr1	3003054	3003073	CTTCTGGCCTCCTCCCTCCG	1	+
chr1	3008001	3008018	CTTTTCAGCAGGACTCAG	1	+
chr1	3008238	3008261	CAGCTGTGCTGTGCTCCTTCCATG	1	+
chr1	3009563	3009579	CACCTCTGTAATCACTG	1	+
chr1	3012627	3012645	CTGCCTGTCACCCCTGGGG	1	+
chr1	3024409	3024428	CCAAGCTCTGGGCCTCAATG	1	+
chr1	3024902	3024920	ATCTAACTTTTCTTTCATG	1	+
chr1	3044403	3044419	CATGAGCCCTGGGTTCG	1	+
chr1	3044476	3044494	CCTGGGTGCTGTGGCCATG	1	+
chr1	3046421	3046439	ATTTTCTCTCCTCTCTCAG	1	+
chr1	3047399	3047418	CACACGGTTCTGGGTTTCAC	1	+
chr1	3048258	3048280	ATAAGCTGAGGCATCCCCATTTG	1	+
chr1	3049356	3049374	ATTCCCCGGGGACTGGGTG	1	+
chr1	3057368	3057388	CATCCTGCGTTCCATGGTACG	1	+
chr1	3064624	3064647	TTCGGCCTTTGGCGTCTTCTCTCG	1	+
chr1	3068483	3068497	CATGCCTTTGGGCCG	1	+
chr1	3078376	3078396	CAGGATCTGGTGCGCCTGTCT	2	+
chr1	3101215	3101230	ACCACCCCCTCTCTAG	1	+
chr1	3101239	3101253	CACCTCATCACCCCG	1	+
chr1	3102306	3102326	CACCGGCTGTCCCCAGGCTTG	1	+
chr1	3104083	3104102	TCAGGCCTGCCCCAACTCAG	1	+
chr1	3113221	3113242	CCACATTCTCTACCTACTACTG	1	+
chr1	3116793	3116808	CTGCCGGCCGAGGCTG	1	+
chr1	3127896	3127919	TCATTTCCGGGCAGCAGTGTCCAC	1	+
chr1	3154514	3154528	ACCAGGTCAGCGGAG	1	+
chr1	3164633	3164652	TTAAGGGCTCGCTGAAAATG	1	+
chr1	3179789	3179804	CACGGTGAGCTGAGGC	1	+
chr1	3190612	3190632	ATCCAAATTTTTAACTAATTG	1	+
chr1	3191743	3191765	TCTTTCCTTTCTCATTAATTTTG	1	+
chr1	3202868	3202883	GGGGCCGCAACTGCAG	1	+
chr1	3204473	3204493	CACACCCTCAGGTTTCTCACC	1	+
chr1	3211369	3211387	ATCACGGGCACGGCCAATG	1	+
chr1	3230496	3230514	ATTGTGGGGAAAACATCAG	1	+
chr1	3231051	3231066	TTACAAAGTCCCCCAG	3	+
chr1	3243755	3243776	ACCTTCTCTGGTGGCCTTTTAA	1	+
chr1	3247472	3247488	AATCGGAGCCACCTGGA	1	+
chr1	3249297	3249312	CCGCCCGTCCCCCCAG	1	+
chr1	3265006	3265019	AAATCCGCGGGCCA	1	+
chr1	3275395	3275411	CTCATTCCAAACTCAAG	9	+
chr1	3277792	3277807	TGGGCCGTCTCCCCTG	1	+
chr1	3281510	3281527	TTCCCTCGTGCAGCCTGG	1	+
chr1	3281722	3281744	CATGGCCCCCCGCCTGGAGCTTG	1	+
chr1	3289400	3289414	TCAGGGCCACGGACG	1	+
chr1	3314210	3314223	TTCCGGCGCTGGTG	2	+
chr1	3318947	3318969	ACAATAATTTATTATATGCACTG	1	+
chr1	3319388	3319408	AACTCTTCCAGTCCAAGCTGG	1	+
chr1	3321313	3321330	CACATGGTCATCCACACG	1	+
chr1	3322910	3322926	TGAGCCCTGGGCACCTG	1	+
chr1	3324029	3324050	TACCCCTTTCCTCTGGGAGAAG	1	+
chr1	3327954	3327972	TCTGCCACAAGTCCTACAC	1	+
chr1	3327977	3327998	TTCTCCAACCTGTGCCGGCACA	1	+
chr1	3328096	3328117	CGAGGGCAAGAACCATTACACG	1	+
chr1	3328223	3328240	TACTTTCCCTCCAGGCCG	1	+
chr1	3329333	3329350	CCCTCGCCCTTCTTCATG	1	+
chr1	3332850	3332864	CAGGTCTCCGAAAAG	1	+
chr1	3334099	3334113	CCCGCCCAAACCGGG	1	+
chr1	3343365	3343380	TAGGGGATCGTGCCTG	1	+
chr1	3348541	3348561	ACCACGAAGGCGGTCTGTTAG	1	+
chr1	3350272	3350293	ACACTCCTCTCCACACCCCCTC	1	+
chr1	3350460	3350481	TCCCTGCGTGTGGCCACTCCTC	1	+
chr1	3350638	3350654	CCAACGGAGCTGCCTCG	1	+
chr1	3350699	3350719	CTGGTGGCCACTGCCGGGTGC	1	+
chr1	3350750	3350766	ACTGGTGTGCTCAAAAG	1	+
chr1	3350965	3350985	TCTGCCTGGGAACCCGCACTG	1	+
chr1	3351244	3351265	AATCCACAGGTCCCCACCCAAG	1	+
chr1	3354019	3354041	CTATATTCACTGTGCTGTCCTAG	1	+
chr1	3354385	3354408	TCATTCTAACAATTGCCTTCAGCG	1	+
chr1	3354469	3354488	TAATTTAAAGCGTGTGTGTA	1	+
chr1	3355075	3355095	ATTTGGAGGTTAATGCTGTAG	1	+
chr1	3363001	3363017	TCTTACCATAAGTTTAG	1	+
chr1	3371538	3371555	CTCCTGGGGCTCCGCCGG	1	+
chr1	3376478	3376495	TTTTTCTGGGAAAAGCTG	2	+
chr1	3382576	3382598	CCCTGTGGAGCTGACATCTATTG	1	+
chr1	3383795	3383816	ACATCCTCGATGAGTCCTCCAG	1	+
chr1	3420855	3420871	CCCAGGCCCTGTTGGCG	1	+
chr1	3439905	3439921	CTTACTCTTCACCCCAG	4	+
chr1	3472537	3472552	CTACATCTCAAGTCTG	1	+
chr1	3512061	3512076	ATTCGGCTCTCACTGC	1	+
chr1	3515744	3515758	ATCTAATCCTCACCG	1	+
chr1	3524615	3524631	TCAGGACAGCGGCCCTG	1	+
chr1	3527446	3527461	CAGGACCCACATCACG	1	+
chr1	3542028	3542048	TGGTGCGGCCCGTGGAGGACG	2	+
chr1	3544085	3544103	AATTCAGTGGGACAAGCAA	1	+
chr1	3545650	3545680	TAATCCATTTTTACTTCAGCTCATCCAAAAG	2	+
chr1	3545705	3545721	ACCGGTCTGTGGCTGTG	1	+
chr1	3545776	3545794	TTTCCACAATTAACCCAAG	1	+
chr1	3545906	3545929	TTTTACACCTCTCTGGATTCGAAG	3	+
chr1	3546275	3546294	AGCGAGACTCCATCTACCAG	1	+
chr1	3546463	3546482	GAAGCGCTGTCGATAAGCTT	1	+
chr1	3546531	3546547	CAAACGGTGTGGCATGG	1	+
chr1	3546549	3546568	TTGAGTGTGGCCACCTGCAG	4	+
chr1	3548628	3548651	CTTCTGTGAGCACCTCGGCTACTG	1	+
chr1	3552679	3552698	CACTTAATTTCCTTATATAG	1	+
chr1	3557242	3557262	ATCTCAGCATCAGCAGGGCAG	1	+
chr1	3562658	3562675	CCCCGGCTCCCTCCAACC	1	+
chr1	3565855	3565872	CAACTACTTCCTTACCTG	1	+
chr1	3566500	3566512	ACTTGCCGTCCGG	1	+
chr1	3591271	3591288	CAGCCTGCCAAGCGAGAG	1	+
chr1	3607385	3607407	ACCCTTCCCCTCGGGCCGCCCAG	1	+
chr1	3619251	3619273	CCACCCGCTGGCTCTCTGGCTCC	1	+
chr1	3622383	3622401	ATGCTGGAGGGGCCGGGGG	1	+
chr1	3629314	3629332	CACACTCCCCATTTTACAG	1	+
chr1	3632992	3633005	CCGTCACTGCCTCG	1	+
chr1	3634046	3634066	ATTTTATCAGCTCGGAATCTG	1	+
chr1	3639923	3639945	TCTGCTCCAGCCAGCCACCTCAT	1	+
chr1	3643754	3643777	CCCATCCTCATCATCATCACCCTG	2	+
chr1	3643926	3643942	AACCGCCCCCTGGCCTG	1	+
chr1	3644228	3644250	CATCTGCGCCTGTCCTGGCCGCG	1	+
chr1	3644255	3644278	AAAAGCTGATGAGGACCACTACCG	1	+
chr1	3646522	3646544	CTGCCTTGCTTCCCACCCATGCG	1	+
chr1	3646689	3646709	CTACACCCAACCTGGGGCCCG	2	+
chr1	3648064	3648087	TATTTCACCTCCCAAGGGTTACAG	2	+
chr1	3649477	3649496	TCATGGAGGCCGTGCACTTC	1	+
chr1	3649843	3649873	TCACCTGCAGAACCTTCTGGAGCTGCCCTAG	2	+
chr1	3650149	3650169	TCCCTAACTGCGTCTTGCCCG	1	+
chr1	3650919	3650933	TGACCGTCCCGGAGC	2	+
chr1	3651055	3651077	TGCAGGCTGCCTGGCCCCTTCTG	2	+
chr1	3651396	3651415	AACGGGGCTGTCGGCTCTCA	1	+
chr1	3651462	3651484	CTCCTTCCGGCTCCTTCCAGCTG	1	+
chr1	3651891	3651910	TCCACCCTGAGTCCAGTGAG	1	+
chr1	3652528	3652547	CACAAACATCCACTCCTCTG	1	+
chr1	3687105	3687118	CACCGGCTATGGCT	1	+
chr1	3688346	3688360	CCCTTGCGGCACCAG	2	+
chr1	3703753	3703769	ACCATCTTCTCCAGGCG	1	+
chr1	3735621	3735638	TATCCCCCTTCACATTCA	1	+
chr1	3736343	3736358	CAAAACAATTCACACG	1	+
chr1	3751703	3751719	CAACACTACACAACTTG	1	+
chr1	3767440	3767456	TAACTACTACCAAAAAG	3	+
chr1	3773986	3774006	CGTCGGGCCTCACTTTTCCCA	1	+
chr1	3775381	3775401	CTCACCTTGGGCCAGGCCTGG	1	+
chr1	3776939	3776960	CATTACCACGTCTGGCTAATTG	1	+
chr1	3780472	3780493	TGGATGTGGCTGCACAACTCTG	1	+
chr1	3789068	3789088	ACACTCCATCAACCCCTACAG	1	+
chr1	3816731	3816749	CTCACCTTCCGGCTCCTCA	1	+
chr1	3817609	3817623	GCGAGGGACTCCCAG	1	+
chr1	3819977	3819994	AATGTCTCTCTCTCCCTG	1	+
chr1	3822286	3822304	CTTCATATATCCTACAACG	1	+
chr1	3825570	3825585	CTCCTGCGTCAACGTG	1	+
chr1	3996249	3996265	TTACTTCATCACTTCTG	2	+
chr1	4002952	4002967	CCCCCCGTGACGCCAG	1	+
chr1	4007855	4007872	TGCGCCGGCTGGGTTTTG	1	+
chr1	4030587	4030603	TTGTCCATCAACTCCCG	1	+
chr1	4055373	4055391	AAGGTACAGGCATGGCTCA	1	+
chr1	4070465	4070481	ATCCCTTGGGGCTGCTG	1	+
chr1	4077272	4077290	ACTCCACCCTCTTCATCTG	1	+
chr1	4124339	4124355	CACTCACTCACATTTAG	2	+
chr1	4125744	4125762	TTTACTCACACACACTCAG	1	+
chr1	4126618	4126635	CACACGCTCATCCACTCA	1	+
chr1	4140582	4140596	CGGAATGATGGGCTG	1	+
chr1	4146584	4146606	CACCTTGTTCCAGAGACTCCCCG	1	+
chr1	4149023	4149039	AGCCCCGGCCCTTCCCG	1	+
chr1	4198743	4198759	CCCAATTTCCTACCCTG	1	+
chr1	4219696	4219716	CTATTTTTTTTTCTCCACAGG	1	+
chr1	4231555	4231571	CTACTCTCTCCATCATG	1	+
chr1	4326871	4326887	ACACAAATCATCATCTG	1	+
chr1	4331204	4331218	ACCCCTCTGCTGACG	1	+
chr1	4338558	4338575	ATTCCTTCAATAACTATG	1	+
chr1	4381125	4381141	AACCAAAAACTCAAATG	2	+
chr1	4427626	4427643	CCCAAAACAATCCTCCAG	6	+
chr1	4517305	4517322	ATTCCTGAGCTGGTCCAG	1	+
chr1	4521545	4521562	TCCTTATCTCTTTCTAGA	1	+
chr1	4530690	4530704	TCCGGGGGCTGTCCG	1	+
chr1	4566075	4566087	ATCGTCACCACGA	1	+
chr1	4611250	4611267	AACTTTCATCTCCTGTAG	1	+
chr1	4613337	4613351	AATCTACACCCCCTG	1	+
chr1	4616126	4616145	TTACTTCTCATTTCACCACG	1	+
chr1	4630519	4630535	ATCATCTGGCCTCAATG	1	+
chr1	4658421	4658439	TAAATTACACATCACCTAG	1	+
chr1	4661304	4661321	GATCTTTCCTGACTGTGG	1	+
chr1	4666368	4666382	AAACCAAATCCATCG	1	+
chr1	4696199	4696216	AACCGTGCTGCCCACCTG	1	+
chr1	4697562	4697577	CCATCTCCTTATAAAG	1	+
chr1	4729997	4730015	TCAACACTTCTTGGACACG	1	+
chr1	4738720	4738735	AACATCATCACCTTTG	2	+
chr1	4789356	4789370	GTCACTCCTCCTGCG	1	+
chr1	4790559	4790576	AAGCCGCTGCCTCTGCCG	1	+
chr1	4805257	4805273	TCAAAGGCCTGGAGTTT	1	+
chr1	4814178	4814192	TACATCCTGGGAACG	1	+
chr1	4826048	4826064	ATCCTTCAAACTAAAAG	1	+
chr1	4851638	4851653	ACTAAACTTCCCATTG	2	+
chr1	4870730	4870750	ATACCATTACACATCTAACAG	2	+
chr1	4960608	4960624	CCATACCATTCCTCCTG	2	+
chr1	4967832	4967847	ACGATCTACCATCATG	1	+
chr1	5018327	5018342	CCACGCTGTTGGGCAA	1	+
chr1	5031664	5031679	ACATCAACCCATTTTG	3	+
chr1	5059440	5059458	CTTTAACCCAAATATACAG	4	+
chr1	5059519	5059536	ACCTCCACTTCCCAACTG	1	+
chr1	5059990	5060005	TTCCCCAAACTATAAG	1	+
chr1	5064355	5064371	TTCATAACTCAGTCCTG	1	+
chr1	5081557	5081573	TCCATTTCTACATACAA	1	+
chr1	5087130	5087148	TTTTACTCCTCCCATCTTG	1	+
chr1	5153677	5153695	AAAACCCTCTAAAAACAAG	1	+
chr1	5154191	5154209	AATCTTAACAAATCCAAAG	2	+
chr1	5222122	5222139	TTACTTTTTAAACCAATG	1	+
chr1	5225494	5225509	CTGCTGGAATTACTCG	2	+
chr1	5227648	5227664	CTTCCCGGGGGTCCCAG	1	+
chr1	5284741	5284757	TTATATTCTCCACATTC	1	+
chr1	5314918	5314936	TTACACCAAGAGGCCTCAG	1	+
chr1	5381769	5381788	AATATCATACAGGCCGGGCG	1	+
chr1	5391695	5391711	TCATTCCAACTCACCAG	1	+
chr1	5394862	5394878	CCCTTCTACATCCGTTG	1	+
chr1	5395934	5395950	ACATCTCACGGCTCCTG	1	+
chr1	5452216	5452232	CCTTAAAACACCCCCTG	1	+
chr1	5521859	5521875	TTCTCAGGTCCTGGGCT	1	+
chr1	5540072	5540089	ATTATCTTTCCAACTGTG	1	+
chr1	5548331	5548347	AATAAATCCACCATCTG	1	+
chr1	5603469	5603483	TTCATCACCAGCCCG	1	+
chr1	5635323	5635339	ACCATCCTCTCCCCCTG	1	+
chr1	5659417	5659434	CACCTCAACTCCCCACAG	3	+
chr1	5676363	5676378	ACCCTCTTCGGAGCTG	1	+
chr1	5681089	5681103	AATCCCGGGGTTCAG	2	+
chr1	5707727	5707742	TAATAAACCCTAACAG	2	+
chr1	5781185	5781200	TCCGCCCCAGGATCTG	1	+
chr1	5816709	5816722	TATCCGGGCGCCTG	1	+
chr1	5825456	5825472	CGCTCGCTCCTCCCCAG	1	+
chr1	5864535	5864550	CAACCATCCATCCACG	1	+
chr1	5870461	5870476	TCTCCATCTCCGCACG	2	+
chr1	5902526	5902544	CCATCTCCACACACCCTTG	1	+
chr1	5916894	5916909	CCCATACGGACACTCT	1	+
chr1	5939042	5939059	TTCTTCAAAATTACAATG	1	+
chr1	5998651	5998667	TCCTCCAACCCTCTATG	5	+
chr1	6033348	6033361	CTACCTCAACTCCG	1	+
chr1	6033824	6033841	CATTTCAGGTTCCAAGAC	1	+
chr1	6038980	6038999	CTAAATCCTCAACTTCCCAG	4	+
chr1	6040206	6040222	ACAAAACCATAATCAAG	1	+
chr1	6046213	6046229	ACCTGCCTAATTACCGG	1	+
chr1	6052586	6052598	TTGCGAGCGCCAG	1	+
chr1	6052964	6052981	TCTTCTTCCCCGGCCCTG	1	+
chr1	6056793	6056811	CCTTTACCTGGACCCAGTG	1	+
chr1	6063587	6063607	TTCACTTAAACATTATTTCCT	1	+
chr1	6064571	6064588	CATGTGTTCCAGGCCTCG	1	+
chr1	6068700	6068720	ATCACTCAGGACACCAACATG	1	+
chr1	6073956	6073977	TATTTGTCTCTGGACTTCTCTG	1	+
chr1	6074215	6074229	ACATCGCTGCCCACA	1	+
chr1	6105247	6105264	CCATGGCAGCTACCACTG	2	+
chr1	6106066	6106085	ACTCGCTGCCTCAAAACTCG	1	+
chr1	6110678	6110700	CACAAATTCCCACTATGTGGATG	1	+
chr1	6111817	6111832	AAGGGCCGGGCAGGGG	2	+
chr1	6128209	6128226	ACTATTTCTAAACATAAG	1	+
chr1	6142839	6142856	AAATCATCCACTCTCCTG	2	+
chr1	6158912	6158931	ACCACCCAGCTTTCTCCCAG	1	+
chr1	6184814	6184829	TGATCTTCAACCATCG	2	+
chr1	6197600	6197621	CTAGGCTGGCTTCAAACTCCCG	1	+
chr1	6214881	6214895	AACTCCCGCCACTTG	1	+
chr1	6225606	6225621	TCACCCCGAGCCCATG	1	+
chr1	6227061	6227079	TCCCCACCTCACTCTGCAG	1	+
chr1	6240605	6240619	CTTGGCGAGCCCGGG	1	+
chr1	6252355	6252370	TATCACCCTCCCAAAG	1	+
chr1	6253866	6253883	TTACATACATACTATGAG	1	+
chr1	6258748	6258764	ATTTATTTTTTACAACG	1	+
chr1	6269339	6269355	CACACTGCGTGGACCTG	1	+
chr1	6273000	6273022	CCTCCCTCTTTAATTAGAGGTCA	1	+
chr1	6305715	6305730	CAGCCCTGCCGGACTG	1	+
chr1	6349933	6349948	AAAACCCCCTTCCACC	1	+
chr1	6351746	6351760	TCTGGCCCTCGAGAC	1	+
chr1	6385994	6386011	CACATCCAAGGGGGAAAG	1	+
chr1	6388763	6388780	AAAACACCAACAACTCAG	1	+
chr1	6398859	6398876	CTTCCCCCTCACCTCCCG	1	+
chr1	6436445	6436465	ATTGTACCACCGCTTTCCAGC	1	+
chr1	6474525	6474545	CTGCCGAGCCCCTGCTCCCTG	1	+
chr1	6481704	6481719	CTCTACTCTCCCATTG	1	+
chr1	6537758	6537772	CCACCACATCCCTCG	2	+
chr1	6580314	6580329	CTACCGCTCTTCCTGG	1	+
chr1	6592932	6592945	CATCAATACGTTGG	1	+
chr1	6608771	6608787	AAACTACTCATTCATAG	1	+
chr1	6615493	6615509	CTTTGCCTGCCATAGCA	1	+
chr1	6639785	6639803	CTCCGGGCTGCCAATAAAG	1	+
chr1	6640902	6640925	ACTTTTTCTACACTGGTCACCTCG	2	+
chr1	6640971	6640992	AGTTGCGAGTGCCAGAGGCCGT	1	+
chr1	6642306	6642324	CCCCACATGTCATAAAAAG	1	+
chr1	6645617	6645637	TCAGGTGAGGATCTGGCCATG	1	+
chr1	6646747	6646770	ACTGCCAGGTCTTCACGTGCTCTG	1	+
chr1	6646806	6646830	CGGGTGCACATGGTGTCTCACACAG	6	+
chr1	6648121	6648136	AATGAGAGGCCACACG	1	+
chr1	6648137	6648156	TATGTGAGTTCTGCAGCCAC	1	+
chr1	6648355	6648370	AACCGCACCCACACCG	2	+
chr1	6649112	6649132	TGGGCTCGGCGGAGGTCATTG	1	+
chr1	6656699	6656716	AAAGTCACCCTCAGTTTG	1	+
chr1	6663216	6663239	CGCCGCGCGCCGGGACCGGGGGCC	3	+
chr1	6663997	6664012	CCTATTTCACCACCAG	2	+
chr1	6676873	6676892	CACCTTTGTCTTGGCCTATG	1	+
chr1	6676897	6676912	CTACATCCCTTATCCG	2	+
chr1	6677462	6677482	TTTATTTACAAATAAAATATG	1	+
chr1	6679948	6679966	ACATCGCGTCCTCAGTGCC	1	+
chr1	6679994	6680015	CCACCTGCAGCCTACTCTCTTG	1	+
chr1	6680258	6680280	ATCTTGTGCCACTGTGTCACCTG	1	+
chr1	6680369	6680397	CAATGATGAGGACATCATGGTGGACTCAG	5	+
chr1	6681472	6681504	TGACGATTCCTGGGACCTCGTGACCTGCTTCTG	10	+
chr1	6681548	6681573	TGCCACACCTGGATTCACCTGTCCTG	3	+
chr1	6681642	6681660	ACATCCGCCGTTCCAACCG	1	+
chr1	6681673	6681691	CTCCCGGAAGCTGTTCCTG	1	+
chr1	6681717	6681737	CTGCGAGCGTGGAATCGGAAG	1	+
chr1	6681748	6681767	CTTTTTTGCCCTTCTCTTAG	1	+
chr1	6681771	6681808	AGCACAGAACCCTCAGCTCTGGTGCGGGCAGATCCCTG	4	+
chr1	6681891	6681931	CCAGAGCTGCTGCCAGAGCTGCGTTCCCTGCAGTGGAGGTG	3	+
chr1	6681947	6681968	TGCAGCGGGTTTGGCTCATTTG	2	+
chr1	6682001	6682023	CTATCATTGCTAAGAGATTCCCG	1	+
chr1	6682047	6682073	TTATTCTGCTTCCACTGTGTTGGGGAG	6	+
chr1	6682097	6682114	TTAATGAACAGCCATACG	1	+
chr1	6682140	6682163	TCTTTTACCAAAAGTGTCTGTACA	1	+
chr1	6682168	6682190	CCATCCAAGTTGCCCCTACTTAG	3	+
chr1	6682196	6682220	TGCCCTCTGCCTGCCTCAGCTGCTG	36	+
chr1	6682285	6682317	CGGGTCAGCTGGTGGTTCTTAGGTTTCCTTCTG	3	+
chr1	6682330	6682350	GACAATGTGGCCACTTCTCTG	7	+
chr1	6682351	6682371	TGGAAAGGGAGTTGGTTGGGG	1	+
chr1	6682379	6682407	ATGGCCCGTGTTCATAACTCAGTTTCCTG	12	+
chr1	6682431	6682453	TCTTTTTGCACGATACAGCCAAA	1	+
chr1	6682456	6682487	TATTGGCTGATTTCTTGCTGAGTGCCCTCTTA	2	+
chr1	6682495	6682514	TGTGAGGTCTTGGTGGGCTC	1	+
chr1	6682560	6682582	TCTCTTCCTTTCACCTCATTCTG	1	+
chr1	6682590	6682611	CATAAAGGTTAGGCAATCACTG	2	+
chr1	6682665	6682687	CCCTCTCCGTTGGGTGACTCTTG	1	+
chr1	6682758	6682778	TTTTGAGTTGGTGAGTGAGTG	1	+
chr1	6682785	6682804	TAACATGGGCCTTCAGGATG	1	+
chr1	6682935	6682953	CAGGGTGCCCTGGAACACT	1	+
chr1	6682956	6682974	TAGTTCTGGGGCTGGGAGG	1	+
chr1	6682978	6682997	AGGGGCTCCGGCTTTCTCTG	1	+
chr1	6683003	6683026	AACACTGCTCTTCAGCAGTTCAAG	8	+
chr1	6683033	6683054	TTCTCAAAACATTTTCTAATTG	9	+
chr1	6683055	6683073	ATTGGTAGGTTTTCATAAG	1	+
chr1	6683123	6683143	TTTGTTTTCAGTGGGATGGGC	1	+
chr1	6683207	6683229	ACTCTTCCCACCTTCTCCCACTG	3	+
chr1	6683260	6683281	CTAATCAGAGGCATTTTTTTTG	3	+
chr1	6683288	6683310	TATCTTTCACACTTGTCCAACCG	2	+
chr1	6683367	6683386	TTTCTGAAGCCAGTTTATTG	1	+
chr1	6683426	6683444	TAAGCTGGTTTAGAAACTG	1	+
chr1	6683490	6683526	ATCTACCCTGAGATAACGCCTGTCCAGTGTCTTCACC	3	+
chr1	6683606	6683622	AATCCATGTGACTTTAG	1	+
chr1	6683628	6683661	AACTGCCGGCCCTGGCAACTGTCACGTGTGCTAG	2	+
chr1	6683684	6683701	CATGTGATACTCATCTCC	1	+
chr1	6683728	6683750	TTCTTTTAGCAGATCTGTCCCTG	2	+
chr1	6683830	6683860	CAAATTAGGCACGACCCATCTGTGGTTCCTG	4	+
chr1	6683939	6683959	ACACTTCACATCGTTTACATG	1	+
chr1	6688591	6688613	AATGGGTGCTGAACATCGGCCGG	2	+
chr1	6693066	6693085	TCCAGCCGCCTCCGTGCTTG	2	+
chr1	6695060	6695080	GGCTAGGCCCTGGGATCGGGA	1	+
chr1	6695156	6695172	ACTAATTTCCAAACCCG	1	+
chr1	6695305	6695324	TTTTCAGGTTGTTTCCCATG	1	+
chr1	6695488	6695508	ATCCTTGGGAAAACAGCCATG	1	+
chr1	6704775	6704794	CATCACTTCAGGGGCAGCTG	1	+
chr1	6758421	6758434	CCAACTAAATCACG	1	+
chr1	6802497	6802513	ACATTTTTTCACACCTG	1	+
chr1	6809968	6809985	ACTGCCTTCAACATCTTG	1	+
chr1	6833482	6833499	TCTGCCTCGGCCCCAAAG	1	+
chr1	6844584	6844598	CTCTGCTTTCGGCCG	1	+
chr1	6864498	6864514	ACTCTCTAATTCCACAT	2	+
chr1	6880273	6880294	CACCTACTGTGTTCTCAACACC	1	+
chr1	6881575	6881594	ATATTCCCAATAAGATTTAG	2	+
chr1	6885183	6885198	AAAAATCTTTTTACCG	1	+
chr1	6896494	6896513	TAATGTTCACTGGTCTGGCG	1	+
chr1	6931864	6931885	ACCCTTCACCTTTGATCCCCTG	1	+
chr1	6946753	6946768	CACACCCTACCACATG	2	+
chr1	6949306	6949329	ATTATATAATCTTACACTCTTATG	1	+
chr1	6958712	6958732	TTATCCTGGGTGGAGTTGGTG	1	+
chr1	6983861	6983879	ACACCTTTACCTTCCCATG	1	+
chr1	6992707	6992721	CCAACCCTTCCTACG	1	+
chr1	6995455	6995471	AAAAATGACGGATGATG	1	+
chr1	7020639	7020656	AATCACTCCTCCTCCATG	1	+
chr1	7026252	7026266	AATTAACATATCACG	1	+
chr1	7039056	7039072	TCCCTTGCACCTGGCTG	2	+
chr1	7101753	7101766	CTGACGTCTCCTCG	1	+
chr1	7127344	7127364	TACTCAGGGTCTCTCTTCCCT	1	+
chr1	7155941	7155961	CAATCCCAATCATTTATTCCT	1	+
chr1	7170486	7170504	TTTTAAAATGACCTAATAG	1	+
chr1	7176264	7176282	TTCTTCACCACTGACTCAG	1	+
chr1	7177654	7177669	TTAATAACTGGCTCCC	1	+
chr1	7177979	7177996	TTTTTATTCTTCCTACAG	1	+
chr1	7206046	7206063	ATAATCTCAACCGTCTAG	1	+
chr1	7207697	7207714	ACCACAAATACACATACT	1	+
chr1	7282772	7282786	CAACGGTCCCACCTG	1	+
chr1	7310080	7310096	GCTGGCAGGCCCCTCAC	1	+
chr1	7347016	7347033	CTCTTACCTCTATCACTG	1	+
chr1	7359645	7359666	TCTCAGGCTCCTGGAACCTTCC	1	+
chr1	7362280	7362301	CCTGGCTGGCATTGGGCTTCTG	1	+
chr1	7362574	7362595	CCTTTATAAATTTTTACACACC	1	+
chr1	7365491	7365511	TCACGCCCTTACCTTACCCTG	1	+
chr1	7368873	7368890	TACTCTCAACTATCAGTT	1	+
chr1	7390745	7390764	CAATGGTTCAATCACAACTG	1	+
chr1	7408613	7408627	CCGCCTACAAAGGCG	1	+
chr1	7411303	7411317	TTCATCCGGGGACTG	1	+
chr1	7440305	7440318	CCCGGCACGTCCCT	1	+
chr1	7481125	7481146	CCTTCATCCAGGACATTTCCAG	1	+
chr1	7488494	7488508	CGATCACCACATCAG	5	+
chr1	7499808	7499831	CAGGTCTCTGAGCTCCCCAGGTGC	1	+
chr1	7503223	7503243	CATAAGGCTTCGGGTTCCCAG	1	+
chr1	7524756	7524775	CCTCCTCTGATGTCCCCTTC	1	+
chr1	7533376	7533399	CATACTTGGCCTTTTGGCCCATAG	1	+
chr1	7556929	7556943	CGGTCAGCAAGCGCA	1	+
chr1	7560914	7560928	AGCTTGTGGCCGCTG	1	+
chr1	7567107	7567125	CACTCAAAATTCACACTTG	1	+
chr1	7570025	7570041	AACCTCTGTCACTCCCG	1	+
chr1	7578884	7578900	TACTCATCTCCCTTCTG	1	+
chr1	7593151	7593166	CTCCAGCGCTGTGGTG	1	+
chr1	7597199	7597215	CATTCGGAGCTCGCAGG	2	+
chr1	7620803	7620821	ACTGCCTAGGACTGCTTTG	1	+
chr1	7700510	7700524	CTGCGGCAAGCCTTG	1	+
chr1	7723459	7723480	CATCATCTCGCCCAAGGTGGAG	1	+
chr1	7723963	7723985	CCTGTCCATGCTGCCCACCAACG	1	+
chr1	7724943	7724961	ACTTCATCTCCGTGGAGGG	1	+
chr1	7725065	7725088	TGCCTCCCCTGCTGTAGCCCCCAG	2	+
chr1	7729849	7729867	CTACCTTCCTCATCCCCAG	1	+
chr1	7731043	7731063	ATCTCAGTGCCTGCATCCCTG	2	+
chr1	7769832	7769851	ATCTCCGGCTCTCTTACCTG	1	+
chr1	7796509	7796528	ATCCACTCAAAGACTTTCCG	1	+
chr1	7796650	7796669	CACATTCTTCCTGAGCACTG	1	+
chr1	7796991	7797013	TACAAAGCACGCGGATAGCATTG	2	+
chr1	7797047	7797069	ACCACTTCTCCTGTACTCCTCTG	1	+
chr1	7797349	7797369	CCGTCGTGCTGTACAAGTGGG	1	+
chr1	7797394	7797416	ACTCTCTAGGAAGGCTGCCTTTG	1	+
chr1	7797419	7797441	AATTGCCAGGTCACGGGGTCATG	1	+
chr1	7797539	7797562	CACAGAGAGCTGGATGGCCCAGTG	1	+
chr1	7798076	7798095	ATTATCCGGCTCCCAAAAAG	2	+
chr1	7798096	7798113	CATAAATTGAACCCTGAG	1	+
chr1	7798408	7798423	CCTTCACAGGTGCGTC	1	+
chr1	7800335	7800350	CTTAATCGGCCCTAAC	1	+
chr1	7804993	7805013	AACAGACCCTGCCACCATTAG	1	+
chr1	7805923	7805946	TCTAACCCCTTCTTCTAATACCAG	1	+
chr1	7805993	7806011	CCTAACCTTCCCTCCGCCG	1	+
chr1	7806024	7806045	AATTCCTGAGTGCATCTACCAG	1	+
chr1	7811306	7811325	CAAATTCCGAAGTTACTATG	2	+
chr1	7812571	7812593	TTTCTTCGCCGCTGTCGCCACAG	8	+
chr1	7813482	7813501	TTATAATACCAAACATTAAA	1	+
chr1	7813603	7813626	TTTTTCTTACTCCTATACCATATG	2	+
chr1	7814264	7814282	AATCACATCTTCTTTCATG	1	+
chr1	7814398	7814419	ACTTTTTCCTCCTTTCTTCTAG	1	+
chr1	7817537	7817554	TTTAAAAGGGCCGGCCAT	1	+
chr1	7818383	7818405	AACTCCTAAAACTCCTACTCATG	1	+
chr1	7818606	7818628	CACTCCCTCTAACAATCCCCAAG	2	+
chr1	7820452	7820469	TTCTCTAACAATGCGGGG	1	+
chr1	7820722	7820743	TCATTCTTATTGGGCCTCTCTG	3	+
chr1	7820796	7820817	CTTTTCCTAAATTCCCCACAAG	1	+
chr1	7820874	7820890	TCTATTTTTGACGTCCA	1	+
chr1	7821238	7821260	TCTTTAATGTTAATAGCTGAATG	1	+
chr1	7821278	7821294	CTATTCTAATTACTGTG	1	+
chr1	7821375	7821393	CACTGGCGCTGTGGGAACT	1	+
chr1	7822140	7822159	AATTCCAGGCCACAGTGAGC	1	+
chr1	7822189	7822209	TCAACCCTCTCTCTAAATAAG	1	+
chr1	7822956	7822976	TTAATTTCATCTCATACCATG	3	+
chr1	7823124	7823141	ACTCAATTCCCTGTTCTG	1	+
chr1	7824389	7824410	TCATTTATAAAAATCACACTAG	1	+
chr1	7825401	7825417	CATATCCAAAAAAACTG	1	+
chr1	7826264	7826285	ATTTTGCTCTATTCTTAGAGCG	1	+
chr1	7826706	7826727	ATCAGCTGCAGGATTTTAACAG	1	+
chr1	7826874	7826892	CCATTTCCTTCTCATATAG	2	+
chr1	7827024	7827044	AATCTTTGGGACTGATTCTCA	1	+
chr1	7827058	7827078	ATCATACAAAAATCTTTATTG	2	+
chr1	7827625	7827645	CTAAATATTTTATTCACAAAG	1	+
chr1	7827993	7828012	TTTGGCTACCAGGAGTTTAG	1	+
chr1	7828228	7828245	TCACGTTTCCATATCTCC	1	+
chr1	7828328	7828350	TATATTACTATTTCCACATAATG	5	+
chr1	7828425	7828448	CTGATGCCAGTTTAAAATTCCCAG	2	+
chr1	7828564	7828583	CTTTTAAACTGGTGTCTTTG	2	+
chr1	7828662	7828684	TTTTTAATTACTTCCTTTCACTG	1	+
chr1	7828780	7828802	TAAACTGACCTGACTCCATTTTG	2	+
chr1	7828847	7828868	ATACCTATTATTTTACACAATT	1	+
chr1	7828891	7828909	TAATTTACAAACACAACTG	2	+
chr1	7828952	7828971	AATATCCTCTATTAATACTG	2	+
chr1	7828979	7829001	ATATCTTTATTCCATTTATTATG	2	+
chr1	7829363	7829383	ATTTCATTATAAAATTAATAG	1	+
chr1	7829384	7829404	CTAATCTTATTCTATCTCCTG	1	+
chr1	7829648	7829669	AACTCAGCTGCTGGAAACCATG	1	+
chr1	7831382	7831403	TCCCAACTTCGCTTCTCTGCTG	1	+
chr1	7831929	7831950	CCTTCGCTCTCTTAAGCGAAAG	1	+
chr1	7832213	7832235	TCTAAACCTCACTTTACTCATTT	1	+
chr1	7832320	7832337	TCCTTACTTATCTACCAG	2	+
chr1	7832449	7832469	CACATGCTAGGTGCTATCTAG	2	+
chr1	7833038	7833059	CATCCCAGTGTTCCTGACTCTG	1	+
chr1	7833223	7833240	TACCTATCGTGGGATCAG	1	+
chr1	7833430	7833448	TAACATCTTTATACTTAAG	3	+
chr1	7834865	7834880	TTAATGAGTCTTCGAG	1	+
chr1	7835145	7835178	CCATCCTACTGAGCTCTTTGGGTTTTCATTTGCG	2	+
chr1	7835319	7835340	ATATTAAATCTTTCTTTATCAG	1	+
chr1	7836528	7836549	TTTATTCTTCTTTTCCAATTTG	1	+
chr1	7837239	7837258	TTAACGTGGACAAGGTTCTG	2	+
chr1	7838206	7838229	TTATCTTCATCATCATCATCATCG	3	+
chr1	7839794	7839814	TTATCTCTAAAATTTTTTTTG	1	+
chr1	7839866	7839885	CACTCCAAATTAGAAGGCCG	1	+
chr1	7839919	7839937	ATTTACGTATGGGCTGATG	1	+
chr1	7839954	7839974	TTCCAGAGTGCTATAATCTAG	2	+
chr1	7840046	7840065	AACCACATTTTAAACCTTTG	1	+
chr1	7840155	7840174	ATAATTTTCTGATTCCCTAG	2	+
chr1	7840208	7840225	ACTCTCGCTGTATTTAAG	1	+
chr1	7840411	7840430	CTTAAGTGTATTCCTGACAG	1	+
chr1	7840431	7840454	TTAAATTCAGAAACGTGCCAAATG	1	+
chr1	7840501	7840520	AACCTTCTACATCTTCATAG	4	+
chr1	7840798	7840821	TTCACATTCTGCTTCCTAAATCAG	1	+
chr1	7841081	7841104	ACTTTATCGCTCTGTGGCTCATTG	1	+
chr1	7841186	7841206	CTTCCATTTCTTTAACGTCTG	1	+
chr1	7845559	7845579	AAAAAATACTTCCCCTCGGAG	1	+
chr1	7851213	7851230	CTTACACATCTCTCTTAG	1	+
chr1	7853053	7853067	TATACCAATCTTCAG	1	+
chr1	7864409	7864426	TAAAACTTTTTATATCAG	1	+
chr1	7868401	7868418	CATGTGTGCCATTCACTG	1	+
chr1	7880610	7880624	ATCCTGTCCACGGCG	1	+
chr1	7887429	7887444	GCCGCGACCTCACCCG	1	+
chr1	7902805	7902822	ACAGCTGTTGAGTGACTG	2	+
chr1	7902983	7903005	AATCTTACTTCTCTTTGTTCCTG	1	+
chr1	7923546	7923562	CCATCTCACTTACCACG	1	+
chr1	7942223	7942241	CATCTCTACAAACACTTTA	1	+
chr1	7945022	7945036	TGCCCATCATCCACG	1	+
chr1	7965735	7965752	TTAATACTGCAACATCAG	1	+
chr1	7974541	7974554	ACACGTTGGACATG	1	+
chr1	7983302	7983316	CCACAAAAAACACCG	1	+
chr1	7997713	7997735	ATTCTTTATTCCATAAACTAAAG	1	+
chr1	8004305	8004320	CTCATTCTAAACCAAG	1	+
chr1	8014336	8014352	CGCATGCTGCGGCCGCC	1	+
chr1	8021277	8021294	AAAAAACTCACACCCCTG	2	+
chr1	8037757	8037774	TTACAACACACCCTCTTG	2	+
chr1	8044955	8044971	TCATTACACCTACTCTG	1	+
chr1	8044994	8045019	CCTGATTCTTACAAGCCGGGGGCCTG	2	+
chr1	8059254	8059273	AAGCCACTCCTGTGATAATG	1	+
chr1	8072249	8072266	AATCCCCAGGAAATACTG	1	+
chr1	8073075	8073093	TTTTCCAACACTAACAAAG	1	+
chr1	8082218	8082237	ACTTCAAACAACTATTTTGA	1	+
chr1	8174065	8174081	CCCACATCCCTACCACG	4	+
chr1	8196554	8196572	TTTACATTAATCCTTTAAG	1	+
chr1	8201779	8201797	CTAACCTTTGGAGACCCAG	1	+
chr1	8218890	8218903	ATCGGAATTCCACC	3	+
chr1	8257983	8257999	CCTCCGCCCACACCTTG	1	+
chr1	8273710	8273726	CCAACAAAACACCACTG	4	+
chr1	8278674	8278690	ACCCAACTTCCATAAAG	1	+
chr1	8342941	8342956	TGCTTTCACTGGAGCG	1	+
chr1	8373084	8373098	CGATCCTACTCCACG	3	+
chr1	8386108	8386122	TCTCCGCAGCAGGGC	1	+
chr1	8408812	8408828	ATTCTCTTCCACACAAG	1	+
chr1	8418632	8418650	CTCCCGCAGCTCCCGCTCT	1	+
chr1	8418679	8418693	CCCGGAGCTCCCGCT	1	+
chr1	8436630	8436645	TACCATACCTCACACC	1	+
chr1	8441310	8441325	CCCTTTCCTCCGACTG	1	+
chr1	8501769	8501785	CCCATCTACTTACTCAC	1	+
chr1	8572880	8572897	GCTCTGGGGAAGAACCTG	1	+
chr1	8674326	8674340	CAACATCCATACTCG	4	+
chr1	8798954	8798971	CATTCCAAACCCATATAG	1	+
chr1	8813938	8813955	AAATCTTTAACTCTACTG	1	+
chr1	8816646	8816662	ATCAAACTATAATTCTG	2	+
chr1	8836864	8836879	ACCTCCCCGGGATCAG	1	+
chr1	8858622	8858643	AACACTGATGATGGCACCTCAG	1	+
chr1	8909429	8909443	CTCCAACCCCCCCCG	1	+
chr1	8933909	8933925	CAACCTCACCCACTCTG	1	+
chr1	8954506	8954523	TTTTATAGCGGCTTTCTG	1	+
chr1	8972890	8972909	TTTCTCCTCTAATAAACTTG	1	+
chr1	8988387	8988404	CTTAAAAACTACTCCCAG	1	+
chr1	8991075	8991089	TCTGCACGCGTCCCG	1	+
chr1	9009757	9009774	CTCACCCAACCCACCCAG	1	+
chr1	9110623	9110639	ATTCACAGTGGTCACAG	1	+
chr1	9124692	9124705	ATCTTATTCCCACG	1	+
chr1	9127363	9127380	TTCATCCCTCTGGCCCAG	1	+
chr1	9135305	9135321	TAACACACATAACTCAC	1	+
chr1	9150485	9150502	ATCATCTCTCAACTTTTG	1	+
chr1	9163812	9163826	CCAAGCTACGGCAAG	1	+
chr1	9211848	9211862	TCCGGAGGGGACTCG	1	+
chr1	9234161	9234178	TGGTCCCCACGCCCAAAG	1	+
chr1	9250752	9250768	TCCTGGCCTCCTAGCTG	1	+
chr1	9259284	9259304	CCTCATTTTTTCCCCTCCACG	1	+
chr1	9261353	9261370	CCATCCCCTTCTTAAATG	1	+
chr1	9263190	9263210	AAAATTCCTCTCCATCCACTG	1	+
chr1	9300040	9300057	CCCCCACCTTCTGGGATG	1	+
chr1	9305400	9305423	CTGGCAGGATCTTCTACTTCTCAG	1	+
chr1	9308894	9308914	TCTCAGGGAATCGTCCTCCAG	1	+
chr1	9321003	9321018	ACTTCCAGGGCTCATG	2	+
chr1	9322235	9322250	CTGTGCTGCGGCACAA	1	+
chr1	9323833	9323852	GAAGGAAATGGAGGGACCAC	1	+
chr1	9324069	9324092	AGAATGGCCGTCTGTTGGACTTTG	3	+
chr1	9324177	9324199	ACTTCCAGGTCCTCAGGGCCAAG	1	+
chr1	9324285	9324304	CCGTGCGGCGCTTTGGCCAG	2	+
chr1	9324890	9324911	CTGGTGTGGTACATGGACTACG	1	+
chr1	9325618	9325638	TTCTTCAGACTCCATTTATAG	2	+
chr1	9325857	9325875	AAATCTCAGTGCTGTTTGG	1	+
chr1	9326013	9326030	ATAATCAGGACATTCCAG	1	+
chr1	9326222	9326241	ACAGGAGCTAGGCCTCACTG	1	+
chr1	9326337	9326360	CTTCCTGTCTGCTGGCCTCTCCTG	1	+
chr1	9326361	9326380	CTACTTATCACTTCACCACG	2	+
chr1	9326414	9326433	TATCTTCTCAGTGAGCATAG	1	+
chr1	9326723	9326741	CAAAGTCGGTTTCTCTCTG	1	+
chr1	9329034	9329056	CTGCCTCCACTTTACCAGCTACG	1	+
chr1	9329129	9329150	CATCTCAGTGTCAGAGTGAGCA	1	+
chr1	9329326	9329347	ATTCCCTCTCTCCGCAACTCTC	1	+
chr1	9329545	9329564	TCATGGGAGCTGCCTCTTTG	2	+
chr1	9329600	9329619	CTTTTACCTCTCGTCCACTG	1	+
chr1	9330105	9330122	CCGAAGTGTACCCTCTAG	1	+
chr1	9330577	9330598	CCCCTCCTAGTTCTGTCCACCG	1	+
chr1	9332123	9332142	GGGGGATCTGCTGCTTCCCG	1	+
chr1	9346925	9346941	ATCTCCCTCCTCTTATG	1	+
chr1	9350302	9350320	ATCTTTTTTTAACAAACAA	1	+
chr1	9365131	9365152	CCTCTCCCACTTCTCCCTCTCG	1	+
chr1	9415981	9416004	ACTGTGGACATGAGGGACCCCACG	1	+
chr1	9416227	9416247	TATACCCGTGGGCTGCACGTG	1	+
chr1	9423587	9423604	AACTCTCACCTCCCCAAG	1	+
chr1	9437753	9437768	ACGAGGTCTGTGTATG	2	+
chr1	9438420	9438440	CTTTCCCTTTCGGGGCCTAGC	1	+
chr1	9452165	9452186	CCACTCTCTCCCTTCCCCTCAG	1	+
chr1	9458098	9458112	ACACCCTTGGACCGG	1	+
chr1	9495194	9495212	ACCACATCCTATACTTTTG	1	+
chr1	9504640	9504658	ACTTCCTTACCCAACATAC	1	+
chr1	9527722	9527737	TATAACAGCGAGGACG	1	+
chr1	9527843	9527857	CTCACGTGGAAAACG	1	+
chr1	9535400	9535414	GGAGGATTCGCTCAG	1	+
chr1	9543578	9543591	CGATCCCATCCACG	2	+
chr1	9551265	9551281	CTTCTCGGTCCTGGGTG	1	+
chr1	9600124	9600140	CTGGACGCTGTGGCGCG	1	+
chr1	9642438	9642459	AAGGCTACCTTGCCTTTTATAG	2	+
chr1	9642609	9642629	AATTTTTTTTCCCCATTGATG	1	+
chr1	9642793	9642813	CACCAACTAAATTAAATCATG	3	+
chr1	9642852	9642870	TTATGCTCACTATACTATG	1	+
chr1	9642932	9642954	AATACAACTTGTTTTATAATCTG	1	+
chr1	9642992	9643014	TCGCATTTTGGCTGGGCACTGTG	3	+
chr1	9643317	9643336	GACCAGGACAAACTTCCCAG	1	+
chr1	9643462	9643483	TTATCCTTTTCTCCCTACTTTG	1	+
chr1	9643513	9643535	TTTTATCAATGGCCTGGCTCCTG	1	+
chr1	9643633	9643654	TCATTCCCACTGAGGTCTTTAG	1	+
chr1	9644330	9644352	TTTACTTTTAACTGGGGTTCTTG	1	+
chr1	9649046	9649061	CTGGGGGTCACGGCGT	1	+
chr1	9649068	9649089	CGGCCGGCGTGTTGCTCTACCG	4	+
chr1	9653054	9653070	ACCTTGCCCACCAACTG	1	+
chr1	9656959	9656981	CACCTGAACCACGTGGTGAGCAG	1	+
chr1	9658540	9658557	CATCACCTGGAGCAGATG	1	+
chr1	9661163	9661180	AACTTCTCCTCCGCCGTG	1	+
chr1	9661212	9661230	CCCTCGCCTTCCTGGCCTG	1	+
chr1	9661318	9661337	CAATGGCTCAGCCACACCTG	1	+
chr1	9661376	9661394	TTGCTGGGCCTACTCCCCG	1	+
chr1	9661468	9661506	CCTACTCACCTGCCTGCTGGCAATGCTGCTGGCTGGCCG	5	+
chr1	9662151	9662175	CACCTGCCTGTGGGCCCTGCTGCTG	3	+
chr1	9662239	9662258	TTCAGCACCACATCTTTGTG	1	+
chr1	9662553	9662573	CCCTGTAGCCACTCACCACTG	1	+
chr1	9662671	9662694	TCCAGGCACCCCCCTCTCACCACG	1	+
chr1	9662875	9662898	TCTGTCCCCTTGGTCCTGCTTATG	1	+
chr1	9662934	9662956	AAGGAGGCCGAGCTGCAGCTCTG	1	+
chr1	9663034	9663057	CCTTCGCCATGAGTTTGGGGAGCG	1	+
chr1	9663077	9663100	CAGTAGGAGCCTGTGCTGACCTTG	1	+
chr1	9663169	9663191	TCATCCTTTCCCTCCCTGACCTG	1	+
chr1	9663407	9663425	CTCATGAGGACACACTCTG	1	+
chr1	9663427	9663447	AAGTCGAGGGGCTGCCACGTG	1	+
chr1	9663511	9663534	TCCCTCACCGGGCATGTTCCCTCT	1	+
chr1	9663591	9663612	TTCACCTTCCAGATGTGGCCAG	2	+
chr1	9663662	9663681	AGCAGATCACAGGTGCATGA	8	+
chr1	9663836	9663852	AACCCAGGTGCATCGGG	1	+
chr1	9663883	9663905	CCCGATGACCTGCGTGGCTTCAG	1	+
chr1	9664246	9664268	CTTTTCTTGGCGTTGGGTAGAAG	1	+
chr1	9664359	9664380	CTGATGTCGCTCCTGCCCTCTG	1	+
chr1	9664574	9664594	ACCGGGAATGTGTCACCCCTG	2	+
chr1	9664632	9664653	CCATCAGACCTTCTAGGGTCTG	1	+
chr1	9664837	9664857	AAGGAACACATGACCCTTCTG	1	+
chr1	9671227	9671242	TTTCAACTTTCACATG	2	+
chr1	9673285	9673308	ACACCTGCCCCTCCTCACCTAACG	1	+
chr1	9673570	9673590	TCTCACCTGGGGCAACCTCAG	1	+
chr1	9673884	9673903	CACGTCTGGTCCTTCAGCTG	1	+
chr1	9673904	9673921	CACATGGAACTGCAGGGC	1	+
chr1	9673950	9673968	ATGAGACTGCACCCCTTCG	2	+
chr1	9674195	9674215	ACACGGGCCTGGGGCAGTGTG	1	+
chr1	9674662	9674682	CAGGCGTGTGTGTGTGTGTCG	1	+
chr1	9675147	9675165	CCTGGGCCGGAAGGACACC	1	+
chr1	9675203	9675225	AAATGCTCAGCTCAGCTCTTCAG	1	+
chr1	9675245	9675263	CCATCCCTGACCGTCCTTG	1	+
chr1	9675402	9675419	TCACCTTTCTGGTGACTG	1	+
chr1	9675625	9675648	AACCAGACCCTGAGGGCAGATGAG	1	+
chr1	9678156	9678170	CATCAATACGGTGCC	2	+
chr1	9682008	9682031	CAATTTCTCCAGTTGCTCCTGTAA	1	+
chr1	9718521	9718535	ACGTGGGAGAAAATG	1	+
chr1	9776005	9776028	CTGGGCTGGGAGGCCTGGCTGCAG	1	+
chr1	9783235	9783250	GTGGTACTCCGTTCAG	1	+
chr1	9784404	9784423	TCCCATTCATCCTCACCTAC	1	+
chr1	9787161	9787182	CACATTGGTCCTAAAGGGGCTG	1	+
chr1	9794874	9794890	CACCCGAGAGAACACCA	1	+
chr1	9813288	9813302	ATACCGCTGCTGATG	1	+
chr1	9884715	9884731	AAGGCGGCTGGTGTGCG	1	+
chr1	9953918	9953936	AATCATAAAAACTTCCAAG	2	+
chr1	9959618	9959635	GCTATCTTGGCCAACATG	1	+
chr1	10007431	10007453	ATCCGGCTGATCTGGCTGGCTAG	14	+
chr1	10012499	10012516	CTCCATCTGAACAAACTG	1	+
chr1	10043970	10043989	AAACTTCTCTCATACTATCG	2	+
chr1	10044759	10044779	TACCCTTTACCCCTTACATTG	1	+
chr1	10045201	10045219	ATCTAAACATTTCACCACG	1	+
chr1	10067107	10067130	CAATTCTCCTACTTCAGCCTCCAA	1	+
chr1	10067697	10067716	ATTCTTTTACCATCCACACG	1	+
chr1	10078928	10078949	CTCATCATACACTAATTATAAT	1	+
chr1	10093209	10093226	CTTCCCTTACAGTGCTGG	1	+
chr1	10093388	10093404	ACGAACTGGAGACCGCG	1	+
chr1	10093456	10093476	ACAACCCTGTAGCAGCAGCAG	1	+
chr1	10093729	10093752	ATGGAGGAGCTGAGCGCTGATGAG	8	+
chr1	10107136	10107152	ATTCTTCCATCCTACAG	1	+
chr1	10109234	10109256	CTTAATTTCAACAAATATTTTTG	1	+
chr1	10116829	10116846	CACTTCACTCACCCATTG	1	+
chr1	10132656	10132675	ATTTCCTCGTCTTCATTCTG	1	+
chr1	10132687	10132709	AACTTTTTCTTTAACTTTTCAGA	1	+
chr1	10132971	10132994	ATCATAATATCATCTAATAATTTG	1	+
chr1	10137878	10137898	ATAACATAACTAGTGCCTATG	1	+
chr1	10147203	10147225	TTTTTTTCATTGGCTCCTCAAAG	1	+
chr1	10155546	10155564	AAGGAGTCAGTTCTCTCAG	1	+
chr1	10155627	10155645	ATATCGATGGTGTCTCATG	1	+
chr1	10163100	10163123	TCATCTTTCTTTCTTCTCTTTCTG	2	+
chr1	10165726	10165746	CTAAACACTGGCTCCAATCCA	1	+
chr1	10165762	10165783	TTCTGCAGCGTGGCTTCCTTTG	1	+
chr1	10170153	10170174	CAATTTTAACACTCACTTCTTG	1	+
chr1	10171457	10171472	CCACTCTCCCCACTAG	17	+
chr1	10177541	10177558	TAATTGGGATTCCTACAG	1	+
chr1	10179598	10179621	CTTCTGAGCAACATCCGCTCACAG	1	+
chr1	10188805	10188825	AATCACAGAGGAAATTAACTG	1	+
chr1	10190786	10190806	AAAAATACTTCTCAGGGCCTG	2	+
chr1	10190838	10190860	CCAATCATTGCAGCATTACTTAG	1	+
chr1	10192470	10192491	AAACCCGTGAGGCTGCTCTCAG	2	+
chr1	10205357	10205374	TTAACATCACCTCCCTTG	1	+
chr1	10229723	10229738	ACACCCACCTATTTTG	1	+
chr1	10239509	10239532	CGGCTGCCCTCTGGCACCATCATG	1	+
chr1	10239825	10239840	TCTGGAGTCTTCGGCT	1	+
chr1	10240780	10240803	AGGAGCAGCTGCAGCAAAATCTAG	1	+
chr1	10249042	10249059	TCTCACATTTTTCTACAG	2	+
chr1	10256956	10256972	AACTTTCCTATTAATTG	1	+
chr1	10270682	10270710	TCCTCCGCAGCCGTCACCGCCGGCCGTCG	2	+
chr1	10270791	10270809	CTGCGTGATGGGGCTGCGG	2	+
chr1	10270908	10270928	TCCGCCCGTCGGTCTGCAGCG	1	+
chr1	10292309	10292331	AAACTTGGCTGTAACTTCAAAAG	3	+
chr1	10318570	10318604	CATCTCAAAACCGTGTGTACAATGACATTGGCAAG	5	+
chr1	10321940	10321962	CCTCTCTCATTCTACTTCCCTAG	1	+
chr1	10327483	10327506	AATCCAAAAAACAAGGGTAATTTG	1	+
chr1	10327517	10327540	AACACCCACTTCTTGGACCCTATG	1	+
chr1	10327558	10327579	TTGGCAGTTACTTCCTACACAG	2	+
chr1	10327589	10327612	ACCTCATGGATGCTGGGAACAAAG	1	+
chr1	10328236	10328256	AAACAAGTAGCCGTTCCCACG	1	+
chr1	10331561	10331578	TCAGTAAAATCAGCTTGG	2	+
chr1	10331618	10331637	CCAAAGGGACTCGATTAAAG	1	+
chr1	10335508	10335531	ATTTTATTCCCTACAGGGATTCTG	4	+
chr1	10338058	10338081	CAAAACAAATTAAATGCAATGCTG	1	+
chr1	10338082	10338102	TTATCAATGAGGACCCCAATG	5	+
chr1	10338148	10338183	ACCTTCTTCGTGCTCAGGGCCTGGGAGATATTATTG	3	+
chr1	10342514	10342540	GGCTTGACGTCTGTGACCAGTATTCAA	2	+
chr1	10352119	10352140	CTGAGATGGGAGTTGCCATTCG	1	+
chr1	10355191	10355210	CCTACTTTATTACATCAAAG	8	+
chr1	10355763	10355779	CGGGGCTCACATTAAAG	1	+
chr1	10356641	10356661	TATCGTGACCTTAGAGCCCTG	1	+
chr1	10357002	10357015	CCGGAACAAGCACG	1	+
chr1	10357032	10357052	ACTCCTTCTGCTGAGACCCCC	1	+
chr1	10357071	10357088	ACATTTGCCCAGAGGGAG	1	+
chr1	10357242	10357262	ATGGAGATCTTATACAAAAAG	1	+
chr1	10357279	10357298	ATCTTCTTTTGGAGCAGCAG	1	+
chr1	10358524	10358542	ATTGTAAGAATAAATCAAG	1	+
chr1	10358765	10358784	CTCTATTATTAACAATAATG	1	+
chr1	10363244	10363261	CGATTCTGACAAGAGGTC	1	+
chr1	10363333	10363354	TTAAAAAATGTGGCCTCCCAAG	1	+
chr1	10363372	10363391	AACCAATTAAAATGTATCAG	1	+
chr1	10363420	10363443	ATTCCAAGTGGGTCACAATCTCAG	1	+
chr1	10363968	10363987	AATGGGGATCCAGCTTTTAG	1	+
chr1	10364080	10364110	TACCTCATAGGTTCATCCCTCCTGAGAACCG	2	+
chr1	10364295	10364313	TTTCCATGGGGCTCTCAAG	2	+
chr1	10364432	10364451	CTGCCAGGCATCTGCCTCCG	1	+
chr1	10364516	10364533	CCATATTCATCAACACCG	5	+
chr1	10364546	10364565	TAATTATAACACTGGAGGTC	1	+
chr1	10364853	10364877	TAAAAGTTTCAACACCTCCCTTTTG	3	+
chr1	10364882	10364905	TATACCATAAATGGGCAGTTTCTG	3	+
chr1	10364964	10364985	CCTAATTAATATACTTACTTAC	2	+
chr1	10365032	10365053	CCTATAAATTAATCTGACATCC	1	+
chr1	10365060	10365078	ACCTGCCTCTTAGTTTATG	1	+
chr1	10365188	10365205	ATTTCTCATCCACGTCTG	1	+
chr1	10365286	10365307	CATCTTCCACACAACTTCCACG	25	+
chr1	10365325	10365347	TTTTACAAAAAACTCATATAATG	3	+
chr1	10365487	10365506	AACTATTCACCAAAATCATG	3	+
chr1	10365569	10365587	AAGAGGTGGGACAGACATG	1	+
chr1	10365604	10365623	CATATGGCTCTGTGGTGCTG	2	+
chr1	10365661	10365691	TTAACTTTGGTTGGGCTTGGAATAAAGGAGA	4	+
chr1	10365694	10365716	ATACATAATAAACTATTCTTTGG	15	+
chr1	10365781	10365802	TATCAATACCTCATTTTATTTG	19	+
chr1	10365869	10365899	AATTATTTTCTACATCGTTCCTCATCTCTTG	3	+
chr1	10365951	10365968	AAATTGCCTGACTTCATG	1	+
chr1	10365994	10366014	AAATCATCTATCAAACACTTG	8	+
chr1	10366058	10366077	CATTCAAGGAAGCCTTAAAG	2	+
chr1	10366129	10366150	AACACATTATTTTTAATCATAG	7	+
chr1	10366353	10366371	CAATCTCCTGTGCCATTTG	1	+
chr1	10366395	10366416	CTTCAAATCAGTCACTTCAATG	1	+
chr1	10366438	10366458	TCCTTTTTTATTCCTCTTTAG	7	+
chr1	10366470	10366489	CTAACTATTCCTTTCTATAC	1	+
chr1	10366597	10366620	AGTTCTGGGCTGTGGTACACTATG	8	+
chr1	10366749	10366766	TAATGGGATCTTGCCTAT	1	+
chr1	10366882	10366901	CAAAAATGGGCTCTCATTTC	1	+
chr1	10366928	10366950	TCCATATATTTTCATTCTTACAG	6	+
chr1	10367028	10367057	TATTCATTTACAGCTGTGGATTGTGGTAAG	3	+
chr1	10367154	10367177	CTAAAATATCCCTTAATTTCACAG	20	+
chr1	10367211	10367230	ACTGCCATGTATGTCCCATG	1	+
chr1	10367286	10367309	CTTAATTGAGTCTCTTACTAAATA	1	+
chr1	10367762	10367782	TATCCCTAGCTATTATTATAG	1	+
chr1	10367868	10367889	TATAATTTCACAAAGCGGAATG	1	+
chr1	10368014	10368049	AATGGGAATTGTTTATTACATTGAAGTGACTTGAAG	5	+
chr1	10368103	10368123	AATTTTTCACACCTATGTCTG	1	+
chr1	10368159	10368182	ACTTCCTGCAGTCAGCTGCTGTGC	1	+
chr1	10368188	10368208	TGCCTTACTGGTCCTTTGTAG	3	+
chr1	10368222	10368242	ATTTGTACAAATGACTGGGAG	1	+
chr1	10368311	10368330	CATTTGTCCTGTACTGTTAG	1	+
chr1	10368369	10368387	TTTATGTCATCTTTCCCAG	1	+
chr1	10368438	10368454	AAATGTATTAGGTGTTG	1	+
chr1	10368455	10368475	TCCCATTATTACTGTAAAATG	2	+
chr1	10368484	10368504	AATCTTCTTGTTAATAAACTG	2	+
chr1	10381833	10381856	TTACTTCATTACGGGACTTACTCT	1	+
chr1	10383876	10383893	TATCGTCTCATCTCTGAA	1	+
chr1	10383970	10383989	ACACACTGTACTCCCCTTTG	1	+
chr1	10384090	10384108	CAACACACTATTGGTCTTT	1	+
chr1	10384923	10384946	ATCGGTTCCACTGGTTCAAACTTG	1	+
chr1	10394621	10394639	ATCCACAGGGTGGCCATCG	1	+
chr1	10397136	10397155	ACTTTTCGTCTGTTGCAATG	1	+
chr1	10399557	10399578	TACTTCTTCACTCTCTCTAAAG	1	+
chr1	10420999	10421019	CTTTGAGGCTGTGTGGGATAG	2	+
chr1	10421020	10421047	CTCTCTGCATAACTCCCTTCTTCTGAAC	3	+
chr1	10425188	10425211	ATACGTCAGTGGCATATGTGCGGG	2	+
chr1	10425252	10425272	CCTCATCCTTGAGCACCAGTG	2	+
chr1	10425599	10425617	ATCTCAACCACTACCTTTG	1	+
chr1	10428503	10428524	CACTTCTCTTTCTCTTCTTTAG	1	+
chr1	10431293	10431312	ACTCTAGGAGCAACTCTCTG	2	+
chr1	10434385	10434405	CCAATTCCCGGGCCTCTAGTC	4	+
chr1	10434448	10434471	AAACACCATATTTGGCCCGAGCAG	1	+
chr1	10434963	10434982	TAACTGGGCTAAACATTTTG	1	+
chr1	10435313	10435335	ACACCAAACACCTTTGCTGTCTG	2	+
chr1	10435343	10435360	CACCGTGGGGTCCTTTTG	1	+
chr1	10436694	10436715	TTACCTCTCATTTCTCTTTGTG	2	+
chr1	10436751	10436772	CTTAACTACTTCTCCCTCCTTG	2	+
chr1	10437122	10437140	TTTTTCTTGGGTGGCTTAG	1	+
chr1	10437237	10437256	CATTTCCATTCAGGGAAAAG	1	+
chr1	10437619	10437638	TGCCATGTCATACACAAATG	1	+
chr1	10438903	10438926	AAAAGTGACCCGCGGAAACTCTAT	1	+
chr1	10438938	10438958	TTTTTAACTTTCTTCTTCCTG	2	+
chr1	10438959	10438980	TTAAAACATAGGTCACTAACTG	1	+
chr1	10439123	10439140	AATCAAATCTAATTTCAG	1	+
chr1	10439293	10439316	TTTCTTCTAACTCATACAAAACTG	6	+
chr1	10439348	10439368	ACATTAGAACAGGCCAAACTG	3	+
chr1	10439428	10439446	AGTGGTCGTGTCCTGCGTG	1	+
chr1	10439495	10439517	CCTTTGCTGGTCCCCAGCACGTC	2	+
chr1	10439545	10439566	AACCATCCCCACTGTGAGGCTG	1	+
chr1	10439753	10439777	TTAATACTAATCACCTCCTCCTCTG	5	+
chr1	10439806	10439827	CAAAATATGGCCTCACCACCAG	1	+
chr1	10439856	10439875	TGTCTGTGTGCCCTCCTGGG	2	+
chr1	10439888	10439932	CTCAGGCCAGGACTGTGCAGGGCCAGCCAGCCCATGCGCTAGTCA	3	+
chr1	10440015	10440034	AATGGAGTGAGTTTCCCAAC	1	+
chr1	10440084	10440104	ACAACTCTCCTATTTTTTATG	1	+
chr1	10440281	10440304	CTATACTTACTTGCACAGTGGATT	2	+
chr1	10440316	10440339	ATTCTCCAGTGTGCACACTCATCG	1	+
chr1	10440370	10440388	TCCCGCTCGGGTTCCAATG	1	+
chr1	10440819	10440839	TTTACATAGGACTCTAACTTG	1	+
chr1	10440974	10440994	TTATTCAAAAGGCCATTTATG	1	+
chr1	10441418	10441438	CAACAATGTACATTAATTTTG	1	+
chr1	10454786	10454806	CCATTATAAATATATACACTG	1	+
chr1	10463141	10463161	ATACTGGTGACATCATCATTG	2	+
chr1	10473289	10473308	CGTACCCGTCACCCTCATTG	1	+
chr1	10477054	10477078	CTTTGCTCGGTGCTTATCATCTCTG	2	+
chr1	10477112	10477131	AAGGGTCCCCAGAAGTTCCA	1	+
chr1	10477148	10477170	AAATCATTCCTGGAGGACATTCG	3	+
chr1	10477443	10477463	CTTCCAAGATCATCTCTTACG	2	+
chr1	10477511	10477532	ACTCTCAATTATGGTGGCATCG	1	+
chr1	10479443	10479457	ACTAATCTCTGGCCG	5	+
chr1	10479697	10479720	ATTACTTCGGGGCTCACACCTATG	1	+
chr1	10479964	10479982	CTCTGTGAGAGCCACCATG	1	+
chr1	10480364	10480382	CTTTAATACACTGGGCATG	1	+
chr1	10480523	10480542	CTTCATACTAAACTTTCTAG	2	+
chr1	10491058	10491074	CAGGGACGCGGTGCGGA	1	+
chr1	10491189	10491212	AATAATCACTTGTCAGGGTAGCTG	1	+
chr1	10491220	10491239	CCCATTCGTTCCTTTCATCA	1	+
chr1	10492480	10492497	ACCAACAAATGCTTACTG	1	+
chr1	10493497	10493516	CCTTAAGGGCAAAGTTCCCT	1	+
chr1	10498624	10498642	TCTTTAAAGCCCGTGTTAC	1	+
chr1	10498920	10498942	TAAATACAGACAGAGCAGCCTGG	1	+
chr1	10500979	10501002	CCAGGACAGCGGGGAGCTTTCCTG	1	+
chr1	10596297	10596316	AATTCCCGGGTCCGCCAGAG	1	+
chr1	10598495	10598515	TACTTAAACCTGGAATCTCTG	1	+
chr1	10601293	10601313	TTCCCATGTTGTGGACAGCCC	1	+
chr1	10602163	10602183	AAAAGGTAAGGCATATACATG	1	+
chr1	10602395	10602414	CATATTTTACACTTTACTCG	3	+
chr1	10603680	10603698	ACCCAATATTATATAACAG	2	+
chr1	10604269	10604289	TTAATGAATATTTGTTAAATG	1	+
chr1	10606247	10606264	GCTATAGTCAGTTTGCTG	1	+
chr1	10606477	10606499	CCGGGTGTGGTGACGCTTACCTG	1	+
chr1	10607236	10607255	TGGGCTTGGCTTCTACTTCT	1	+
chr1	10607950	10607967	TATCATCACTGGCTTTCG	1	+
chr1	10626174	10626194	CTCCCCAGTACTTTCAATCAG	1	+
chr1	10666772	10666787	TTCTCAGGTCTGGCTT	1	+
chr1	10678420	10678438	CGCCCTGGCCATCATCATG	1	+
chr1	10682185	10682203	CCACACCCTCACCTCCAAG	1	+
chr1	10683076	10683099	AAATACCTGCTCCCCCTCATCCTG	1	+
chr1	10689637	10689660	ATCCCAGTCAAGTCACCGTCACCC	1	+
chr1	10690023	10690044	CAACGAGAGTGAGCGGGACTAG	1	+
chr1	10690100	10690121	CCATACCCTGCCTCCCTCTCTG	1	+
chr1	10690463	10690485	AGCTGCGGTCCCTCTGGTGTCTG	1	+
chr1	10690595	10690614	CTTCCGATGCCCCCGCTTGC	1	+
chr1	10690642	10690661	CGAGATGGGGGCTCACTCCG	1	+
chr1	10692083	10692103	CATCTGGACGGATCGGTTCCT	1	+
chr1	10693937	10693969	AAATCTCGCCTGGCATTGAGGGATGACTACCTG	9	+
chr1	10716607	10716621	TAACCCCCCCCACTG	1	+
chr1	10726161	10726180	CTTGCCTCACTGTCCCGGCA	1	+
chr1	10755133	10755152	CCCGCTGCCTGCGGGCTCGG	1	+
chr1	10761267	10761283	ACGTGGCCCTCCTCCTG	1	+
chr1	10775156	10775170	TACTCTCCGAGTCAG	1	+
chr1	10779506	10779521	CCTAAGGCTGCACACG	1	+
chr1	10804164	10804181	ACTCCCACCCCGACCCTG	1	+
chr1	10814686	10814701	TTGGAGGGGTGCCCGA	1	+
chr1	10838497	10838512	ATACAATCTCATACAG	1	+
chr1	10855800	10855814	TTGCCGCGCCTGGAG	4	+
chr1	10920883	10920898	CACTCTCTGGCGAGCC	1	+
chr1	10926477	10926492	ACTCCAGGATCCCAAG	1	+
chr1	10938251	10938263	ATCGGAGAGGACG	1	+
chr1	10938414	10938430	AATTACATCTCTCAAAT	1	+
chr1	10967207	10967223	CAATCACCTTTACACAG	1	+
chr1	10969464	10969493	CATCTCAGCAGCGTCTCGGCCAAGCACTTC	2	+
chr1	10999417	10999431	CTTTCCACCCACCCG	1	+
chr1	11019495	11019512	AAACCCCTCTGCAGCCAG	1	+
chr1	11020844	11020858	AAGGCCGGTGAAACG	1	+
chr1	11043765	11043781	ATCCCTTCCTCCCCCCG	1	+
chr1	11058971	11058987	CCAGTGTGCCAGGCACG	1	+
chr1	11072723	11072741	CGAAGCGGTGGCTGGGCTG	2	+
chr1	11072748	11072773	GGTCCGTCGCTGCTTCGGTGTCCCTG	8	+
chr1	11073486	11073501	AACCAGCAAGCCACGT	1	+
chr1	11073857	11073874	ACGGTGCTGCTCTCCACG	2	+
chr1	11073961	11073984	AATTCTGCATGCCCCAGATGCTGG	1	+
chr1	11078800	11078822	ATCTTAAGACTGGTCATTCAAAG	1	+
chr1	11078830	11078853	GCTTTGTTCGTTTTACGGAATATG	3	+
chr1	11078912	11078930	CAAACTTCCTAATTCTAAG	6	+
chr1	11080570	11080593	TTCTTCTCTCAGTACGGGGATGTG	2	+
chr1	11081110	11081133	ATATCACAAATACAACATTTTAAG	3	+
chr1	11081236	11081259	CCCGGGCTGGAGTGTGATGGCGCG	1	+
chr1	11081697	11081717	AACACAGTGGTGTAATCATAG	1	+
chr1	11082065	11082086	CTTATTTTTCCTCTGGCTTTAG	1	+
chr1	11082158	11082180	TTTACATCCCTTATTTCTTATAG	1	+
chr1	11082382	11082399	AATATGGGTGGTGGGATG	1	+
chr1	11082594	11082616	CTCTAATTCTGGTGCAGCAATTG	1	+
chr1	11082984	11083003	ATATCAAAAGGTTTCTCCTG	1	+
chr1	11083046	11083064	TTCAAAACGGAAACCATTG	1	+
chr1	11083070	11083090	AACTACATTCTTTACCCCTTG	12	+
chr1	11083198	11083217	TCTCCCCTCATACACAAAAG	5	+
chr1	11083515	11083530	TGCCGAGGCATGAAAG	1	+
chr1	11084215	11084233	CTTCAAATAAACTTATTTG	2	+
chr1	11084401	11084421	TACCCTCCGGCTTTTTCTTAG	1	+
chr1	11084844	11084862	CAATAACATTGATTCTCTG	1	+
chr1	11084876	11084898	TAACTAATTCTGTGAGAGTTGAG	2	+
chr1	11085054	11085075	TTTCATTATTCAGTTTCCTCTG	1	+
chr1	11085215	11085233	TACTCGGGGACCTCCAAAG	1	+
chr1	11085291	11085312	TTTAATCCCTTCTTTACACTTG	1	+
chr1	11086371	11086390	AAATAGTACTACTATTCACG	1	+
chr1	11087798	11087820	TCAACCAAAAATTATATTACATG	1	+
chr1	11090042	11090064	CAGTCAGCACCTAACAACCTCTG	1	+
chr1	11119025	11119040	ACCCCTCGGACCCACG	1	+
chr1	11125034	11125049	AACCCTGGGCTTTTAG	1	+
chr1	11187185	11187199	AAATCTCGACCATAG	1	+
chr1	11194551	11194569	CACTTGGCTTGTGGCCCAG	1	+
chr1	11196459	11196474	GATCCATTACTCACCA	1	+
chr1	11216717	11216732	CTCATCAACCTCACAG	1	+
chr1	11217892	11217909	ACATTTTTAAACTTTCAG	1	+
chr1	11287567	11287581	ACTGTACACCCTTAG	1	+
chr1	11333440	11333462	CCCCCGGACCTTGCCGCCACACC	1	+
chr1	11333490	11333511	AAGGTCGGGCCCTGCTGCCCCG	2	+
chr1	11333512	11333532	CCCCGTCCTTCCTCCTTCCCG	1	+
chr1	11333544	11333561	TGCGTGGCTCACTTTTAG	1	+
chr1	11333564	11333580	TTTACTTCAACCACGTG	1	+
chr1	11333584	11333603	CTTCCATGGCGGCCTCTCAG	1	+
chr1	11333797	11333818	CCCTTGCCTACAGATCCCACGG	1	+
chr1	11333881	11333904	GTAATTTGGTCAACACTTACTATG	4	+
chr1	11333905	11333928	ACTTTTCCAAGGGCATTGACCACA	1	+
chr1	11333936	11333959	TGATGACAGGACACTTGTGGACCG	2	+
chr1	11334070	11334092	CTCTTATCTACTTTGGAGGCCTG	2	+
chr1	11334093	11334114	TCTGGCTCCTTTCTCTACACAG	1	+
chr1	11341514	11341537	TAATATTACTTAGTAAATATCCAG	1	+
chr1	11345851	11345874	CCATTCTCCATTCCAACAACACCA	1	+
chr1	11345946	11345963	ATTCTCTACAACACACTG	1	+
chr1	11346011	11346030	CATCAGCCTGGCACTCCCCC	1	+
chr1	11346435	11346456	TTTTATTAATAATTTCCACTAG	1	+
chr1	11346484	11346505	AAGTGGACTTAGTTCCTCCTTG	1	+
chr1	11347240	11347259	AATAGCCAGTGGACAAACAG	1	+
chr1	11348141	11348156	TTTTGTTTCACACCAG	1	+
chr1	11348165	11348184	CATTTTGGTGCTCACAGGGG	1	+
chr1	11348293	11348314	TCACTCCCATCGGGGCTATCAG	1	+
chr1	11348325	11348346	TGCCCTGGTGCGGATTTTAATG	3	+
chr1	11348401	11348419	CGCAGGTCACCATAATTTG	1	+
chr1	11351576	11351596	ACTACCTGAACCCGGGAGGCA	1	+
chr1	11355202	11355216	AAACAACGACCACAG	1	+
chr1	11355416	11355439	TTTTCCTTAATCAGCCTCTTTTGG	2	+
chr1	11355462	11355482	CATTGAGGCAGGTGTGCCAAG	2	+
chr1	11355525	11355544	AAAACTCCGACACTTCCTTG	2	+
chr1	11355843	11355864	AGAGCCTGCTCTGTCCCAGGAG	1	+
chr1	11356108	11356130	ATCAATTCACTATCTATGACTAG	1	+
chr1	11356198	11356216	AGGCACTTGCTAAGCTCTG	1	+
chr1	11356295	11356315	CACACCTTATATCACTCCTGG	1	+
chr1	11356380	11356403	TCCAGGCTCGATCACTCACCCCCG	1	+
chr1	11357901	11357923	ATAACATCCCCTTGGGCTGCAGT	3	+
chr1	11361428	11361448	CAATTCCATGACTGAGGTATG	1	+
chr1	11377014	11377030	CTGCTTGGCTCCGGCAG	1	+
chr1	11400248	11400265	GCGTGGAGCCTGTGGCTT	1	+
chr1	11436942	11436957	TGTTCAGGACTCGCTG	1	+
chr1	11443905	11443922	CAATATATTCCACACTTG	1	+
chr1	11454158	11454178	CAGCAGACCCAGCCTATCCTG	1	+
chr1	11475172	11475186	CCAACAGCGCCACTG	1	+
chr1	11484423	11484436	CCAGCATTGGAGCG	1	+
chr1	11489024	11489038	CGATCTCCACGGTTG	1	+
chr1	11499474	11499488	CGATCATCTTCCTTG	1	+
chr1	11536740	11536756	CAGGGAAGTACCCTGTG	1	+
chr1	11557156	11557171	GATCCTTCCCAACCCG	1	+
chr1	11561881	11561894	ATCTTCCTGGCGCG	1	+
chr1	11564528	11564543	AAATGCCCACTACCTG	1	+
chr1	11569006	11569024	TACATTTCATTTTCTCTTG	1	+
chr1	11589892	11589908	ACACGGGCTGCGGGAAG	1	+
chr1	11592559	11592577	CCTTCCCACTATTTATTTG	1	+
chr1	11595183	11595197	TACGTGGGCGAGGGG	1	+
chr1	11716055	11716074	GGCTTCATCACTGAGGACTG	1	+
chr1	11790762	11790781	CTGGGAAGGCCTGGCGGGGA	15	+
chr1	11796208	11796231	GTTCGGAGCCTAGGAGCCCCCCGC	1	+
chr1	11801143	11801160	CCTCACCTTCCACTCCAG	1	+
chr1	11810306	11810323	TTCTAGGGATGCTCCTGA	1	+
chr1	11811399	11811422	CACCAAGTGCCAGGGCTTTCCCAG	1	+
chr1	11825634	11825647	CGATCCCACCACCG	10	+
chr1	11829438	11829460	ACATAGCGAGACCCCGTCTCTAG	1	+
chr1	11840152	11840166	ACTTGACTGTAACCG	1	+
chr1	11843716	11843733	CCCATACTGCTGGTTCCC	1	+
chr1	11847377	11847392	ATCCCAGCGGGGCCCC	1	+
chr1	11863342	11863359	TCCTCAGCTATGGCTGTC	1	+
chr1	11888565	11888580	TTTCTTCGTCGTGATG	1	+
chr1	11888652	11888664	AAACGTGCACCCG	1	+
chr1	11894584	11894607	ATATCCACGTGGGCCTGCGAGGCG	1	+
chr1	11897113	11897128	TCCTACCCATCCAGCG	2	+
chr1	11900648	11900669	AACCCGGCTGTTGCCTTAAATG	1	+
chr1	11901238	11901260	CACTTCTGAGCCAGTGACCACTG	1	+
chr1	11919513	11919528	CTCGGGGGCGCCCTGG	1	+
chr1	11923687	11923702	CAGTGGGGCTACCTTG	1	+
chr1	11939742	11939757	GAAGAACGGTCTGACG	2	+
chr1	11965206	11965223	CAAATTTCATCTACAATG	1	+
chr1	11968284	11968313	AGTCTGAAACCAATTTTTTGAGGCCTTGCG	3	+
chr1	11970755	11970772	CTCCCAGGACAGCCACAG	1	+
chr1	11978410	11978426	TACTTTACAAACCTCAG	1	+
chr1	11995027	11995049	TTCCGGCTCCTTGTCCACTTAAT	1	+
chr1	11995490	11995506	ATGTCCCCTGTGGTCTG	2	+
chr1	12001826	12001846	CCACCGCGCCCGGACTAGTAG	1	+
chr1	12017803	12017819	ATGGTGCTGACCCACTG	1	+
chr1	12017908	12017929	AACTACCTGGGCAACTACATCC	1	+
chr1	12018684	12018705	CGACTTTTCATCCACAACCACG	1	+
chr1	12024307	12024321	CTACTATGCCCGTTC	1	+
chr1	12024759	12024780	CGGGGTGAGCTGCAGTCCTCAG	1	+
chr1	12026942	12026959	ACACTGGGAGGGCTCCCT	1	+
chr1	12033002	12033025	CCTCCACCTTCACCATCAACATCG	1	+
chr1	12035413	12035430	ACTCCAGAGAACCTCTTG	1	+
chr1	12042027	12042050	TCAGGACTGGTGGAGTCAACACAG	3	+
chr1	12044523	12044542	TCATCAACTTTAGTCTTCTC	1	+
chr1	12049224	12049264	CAATGTCCCTGCTCTTCTCTCGATGCAACTCTATCGTCACA	3	+
chr1	12052630	12052650	AACTGGACCCCGTTACCACAG	2	+
chr1	12052654	12052674	AACAGGTTCTGGACGTCAAAG	1	+
chr1	12056238	12056260	ATCAATGCCATGCTCTGGGACAA	3	+
chr1	12056277	12056296	ATTGGCCACACCACCAATTG	2	+
chr1	12056332	12056355	CCTTTCTCCTTACCGAGGGCTCAG	2	+
chr1	12057417	12057459	AGTGTGATGTGGCCCAACTCTAAGTGCCCACTTCTGAAGGATG	4	+
chr1	12057890	12057907	ATCTGGACTCACATCAAG	1	+
chr1	12058894	12058915	TTTGTGCTGGTGGCCAACTCAG	2	+
chr1	12059087	12059104	CCAAACATCTTCATCCTG	2	+
chr1	12059113	12059131	CTGGGATGCATCTGCCTCA	1	+
chr1	12061484	12061503	TACCAGCTTCCTGGTGGATG	1	+
chr1	12061530	12061557	GCCGGGGACCGCATCTTCTTTGTGTCTG	4	+
chr1	12061558	12061579	CTAAGGAGGTGCTCAACGCCAG	1	+
chr1	12062044	12062062	CATCTCCCAGTCTGCAGTG	1	+
chr1	12062119	12062143	ACTCATCATGGACTCCCTGCACATG	15	+
chr1	12063767	12063787	CTTTTTTCCCTATATTAATTG	1	+
chr1	12064084	12064101	ACCGACTGAAATTTATTG	1	+
chr1	12064116	12064137	CTCTTGGCTCAAGACTATAAGC	1	+
chr1	12064149	12064170	CAGATTACGGAGGAAGTGGAGA	1	+
chr1	12064598	12064622	CCTCTCTGTACTGGTGGACGATTAC	2	+
chr1	12064630	12064658	ACTTCCACCCTTCTCCAGTAGTCCTCAAG	2	+
chr1	12064943	12064962	CCATCACCAACTCCCTGCAG	1	+
chr1	12065776	12065793	AAACCCCTCCTTCCTGTG	1	+
chr1	12065852	12065873	ACCTAAACTGTGACAAGCTGTG	3	+
chr1	12065891	12065918	ACATTGAGTTCCATTTCTCTCTCGGATG	6	+
chr1	12065920	12065936	ACCATGCTGGTGAATAG	1	+
chr1	12066596	12066617	TCCAGCGTCCCATCCCTCTGAC	1	+
chr1	12066689	12066708	TTACCGGCCTGGCCTCCTTG	1	+
chr1	12066718	12066736	ACCTCCATGGGCATTCTTG	1	+
chr1	12067111	12067129	TGTGGAAGGCAGTGGGCTG	1	+
chr1	12067131	12067152	CGGCTCATTGCCCTCTCCTTTG	2	+
chr1	12067155	12067173	CTCTATGGCCTCCTCTACG	1	+
chr1	12067226	12067246	CCAGTTTGTGGAGCATGCCAG	3	+
chr1	12069690	12069712	ACGTCACCCGGGAGAACCTGGAG	2	+
chr1	12071569	12071589	TTGGACAGTGAGCTCAACATG	60	+
chr1	12071626	12071649	GCACCTGAGGCGGAGTCTGCGTGG	5	+
chr1	12071728	12071772	CCAAGAGAATGAAGCACCCAGTCTCGTACCATTTTGAGCCCTCCA	3	+
chr1	12071777	12071798	TACTTATTTTCCCCCACCTTTG	1	+
chr1	12071829	12071858	CCCCAAAGGACACTTTCAGCGACAGCTATG	2	+
chr1	12071866	12071881	TGGTACCAAGGAGTTA	1	+
chr1	12071969	12071986	CCTTTGAGGGTATCACAC	1	+
chr1	12072023	12072053	CCCTCCTTGCAGCCCAGCACACCTGCAGGTG	2	+
chr1	12072116	12072139	TCCATCTCGCCTGTTGGCTCAGTG	1	+
chr1	12072140	12072157	CTTCATCCCATTTGCAGA	1	+
chr1	12072165	12072180	ACACGTCTTGGTGGTG	1	+
chr1	12072189	12072220	TTACCCCTGGGCTTAGGCTGAGGCGGGCCCTG	6	+
chr1	12072307	12072335	CTGGCAGAGCAGGTGGCAGTCACTGGGAC	2	+
chr1	12072388	12072408	TCCTGGACTTGTGCAGGCCTG	1	+
chr1	12072738	12072760	TGTCCATCTTTCCACCCTCCCTG	2	+
chr1	12072761	12072780	ATCTCCAGAACCTTCGACTG	1	+
chr1	12072821	12072839	TACTGGTTGAAGTGGGGGC	1	+
chr1	12072849	12072870	TCACCAAGGTGTTGACTGTGTG	1	+
chr1	12072889	12072908	ACAAATCCTGTGTGGCACAA	3	+
chr1	12073007	12073050	AGTTGGTAGCCTCTGTGCACTGTTTGGTGGCCACATCACAGGTG	3	+
chr1	12073051	12073069	ATGTCCTGTTCACATACCT	1	+
chr1	12073134	12073152	GACATGCTGTGGGTGGATG	2	+
chr1	12073175	12073205	AATGGACAGGGGCCACTTCACAGCATGTCAG	2	+
chr1	12073218	12073240	TCACACAATTCCAATGGATTTTG	1	+
chr1	12073339	12073360	TAAAATTAAATTTATACCACTG	1	+
chr1	12073398	12073419	CACTTTAATGCTGCTGACATTG	1	+
chr1	12073459	12073480	ACACAGTGAGTTTTCTCTGATG	1	+
chr1	12073507	12073526	TTACTCCTGTATCATTGCTC	1	+
chr1	12079587	12079606	CGCATGCTAGGGGATTCTGC	1	+
chr1	12091383	12091404	AACCTGGACCTCTGGTCCTCTG	1	+
chr1	12091860	12091879	CCCTGAGGACTGACTCCTGG	1	+
chr1	12095846	12095862	CCCCCTCTCCCATACTG	1	+
chr1	12123566	12123579	AACCGCCGGGACCG	1	+
chr1	12142311	12142325	ATCTTCCTGAGGCCG	1	+
chr1	12144587	12144603	TGCTGTTACCGCTGCCC	1	+
chr1	12165017	12165033	TGGGTTTCTTTTCCAAC	1	+
chr1	12198622	12198637	TTCTTCACCCCAATTG	1	+
chr1	12211174	12211192	CCATTGTGGCTCAGGCCGA	2	+
chr1	12236995	12237011	AACATGCGGCCTCTCTG	1	+
chr1	12248833	12248852	TCTTCCCTTCTTCCTTCCAG	1	+
chr1	12250663	12250678	CCCCCTATCATTCATG	1	+
chr1	12256781	12256794	TTCCCCGGCGAGCG	1	+
chr1	12283576	12283593	TTTCTAGGCCAGGGGTGA	1	+
chr1	12290703	12290715	TCACACTCTCGCG	1	+
chr1	12304354	12304376	ACCCTTGGGTGATCTCCATCTCC	2	+
chr1	12304404	12304422	AAAATACAGGATTTCAATG	1	+
chr1	12308426	12308448	ATCTCACTCCGTTGCCTAGGCTG	2	+
chr1	12309287	12309305	TTCAAGATGTCCATTTACG	1	+
chr1	12309487	12309506	AATCACATTCTTTTCCATTG	1	+
chr1	12314945	12314963	ATTTTTTTCCTCCACCCAG	1	+
chr1	12317058	12317087	AATCATGGAATTCCTCAAGGAGCTGGAACG	3	+
chr1	12318129	12318152	TAAAAGGAGGCCTGCTGTCCACAG	1	+
chr1	12320782	12320807	CTTTGAGGAATTGAAGATTTTGCGTG	5	+
chr1	12322086	12322103	CAAGGAACTCCTCAAATG	1	+
chr1	12327004	12327024	GACTGTTTCTTCGAGACCTGG	1	+
chr1	12331137	12331155	GAAATCCGGCAAACTCTTG	2	+
chr1	12333086	12333107	GCTGGATATTTCTGCCCCTCAG	2	+
chr1	12333124	12333144	ATTTCAAATTCAAGAATCCTG	1	+
chr1	12336050	12336072	AACAGCTTCAAGCACATTTAATG	2	+
chr1	12336113	12336134	ACCTCCAGATCATGGTTGGACG	1	+
chr1	12336287	12336307	ACTTAAAAATCCACATTAATG	3	+
chr1	12336541	12336559	CTTGGTGTTGAGAGCAATG	4	+
chr1	12336909	12336924	TTCAGAGTGCCCATCG	1	+
chr1	12336977	12336996	ATATTATCCTCAATCCAGAG	2	+
chr1	12337017	12337041	TTTTCTTCAAAAATCCTTTCCCAAG	2	+
chr1	12337107	12337126	AACTTACCAGTCTACATATG	1	+
chr1	12337174	12337194	CTTCTTCGGACAGTGGGCATG	2	+
chr1	12337511	12337534	CTTCTTTACATTATAACCACTCTG	13	+
chr1	12337660	12337683	ATGGTATCGCTCTTTGAAACTCCA	1	+
chr1	12337736	12337755	ACCTAGCTTCGTCTCATTTG	1	+
chr1	12342796	12342816	TACAAACCCTGGACAATCTCG	1	+
chr1	12343140	12343158	ACTTTATCTATTCAGATTG	1	+
chr1	12343513	12343532	TCCACATCAACATATTCTTG	2	+
chr1	12343678	12343697	ACAACCACGCAATGAGGCTG	1	+
chr1	12348290	12348313	TTTCTCTAGTGCTGAATAAGACCA	1	+
chr1	12349251	12349266	TGATCAACTACATCAG	1	+
chr1	12351089	12351112	TCTGTCTCTAAGTGACCTCACATG	1	+
chr1	12359288	12359304	GGTTCTCCTGGATATTG	2	+
chr1	12359365	12359385	CAAATTTGGGGAAGTTGAAAG	2	+
chr1	12364668	12364685	ATGCCTCTTGCTGGAATG	1	+
chr1	12368533	12368555	ACATGGACATCTTTGCTGCAGAG	1	+
chr1	12374264	12374283	ACACCCGTTATGCTGGGCAG	1	+
chr1	12374292	12374315	CCCTGGCATGACGAATGTGTTCAG	1	+
chr1	12374398	12374420	ACCCTTCTCTGCCTTTCTTTGTG	1	+
chr1	12382002	12382021	ATTTCCCACCTGTCCTGGAG	1	+
chr1	12387758	12387779	TCTCTTTCCTTGGCCTCCACCA	1	+
chr1	12389931	12389948	CCCACTTCACCCTTTCTG	1	+
chr1	12392469	12392491	CAGTATGCTCAACAGTATGCTCA	1	+
chr1	12393340	12393361	CTAGTCGTCTCCATCCTCCTCG	1	+
chr1	12402389	12402408	ATGGAATTGGGTGGAGTTTG	1	+
chr1	12402958	12402975	CTGCACTCTCTCACAGTG	1	+
chr1	12402998	12403042	AGGGAACGGAACATTTCTCGATGATACTCACAATGTTAGTGAATG	3	+
chr1	12405431	12405448	ACACACCCATGACCTCCG	1	+
chr1	12405508	12405529	ACAAAGTCGGGACCTTTTTTCG	1	+
chr1	12405544	12405566	ATAAAAATTCATCTTCCTCTACG	1	+
chr1	12408901	12408924	CGGGTGGTCTTTGCAGTGACTATG	1	+
chr1	12409239	12409259	CTATCATGCCAGGGGATTCGT	1	+
chr1	12409268	12409287	CCTTTACACCTCACTTCTTG	1	+
chr1	12414125	12414142	CATACCATATATCTCCTG	2	+
chr1	12416035	12416054	ACTCTATGACGTCAACCGTC	1	+
chr1	12416466	12416484	ATCTTCAGACAGGACAATG	1	+
chr1	12416549	12416568	ATTCTGCTATGCTGACAAAG	1	+
chr1	12418635	12418656	CCCAGGGCTGATCTATAACATT	1	+
chr1	12420909	12420928	ATTGTGTTGAGAAATCTATG	1	+
chr1	12422890	12422906	AATTTGCCAGGGGACAG	1	+
chr1	12423197	12423217	AATGACTATGATCAGCTATTG	1	+
chr1	12423278	12423301	AATAATTCCTTCCATATCAACATG	3	+
chr1	12428560	12428575	ATTACTCTCCGAGGAG	1	+
chr1	12429532	12429549	TCTTTACTCAGCATGGCG	1	+
chr1	12429624	12429645	CCACCTTTTATCACTCTGACTG	1	+
chr1	12433834	12433857	CTTCCAACAAGGCCATTACCTGTG	1	+
chr1	12438612	12438629	ATATTGCTGGTCTCGCTG	2	+
chr1	12443043	12443062	AGGACTTTCTGGTTTGTTTG	1	+
chr1	12443078	12443100	TTCTTGGTCCTGACACTTCCATG	1	+
chr1	12466907	12466929	ATTTAGAGCATTGGGGTATTACA	1	+
chr1	12475694	12475716	TATTTATTATCCAGACTGCAAAG	1	+
chr1	12476849	12476872	TTACACACGGAGTATCAAACTCTG	1	+
chr1	12479755	12479774	TACCTCCCACCAGGTCCCAG	1	+
chr1	12485915	12485932	TTTTTCCTCCACACAATG	1	+
chr1	12490707	12490723	TTTCCTACCACACTAAG	1	+
chr1	12524625	12524641	AACCCCCCCTCCTTATG	1	+
chr1	12535670	12535684	TACATCTCATCCCCG	2	+
chr1	12547279	12547296	TCTTTTCCTCCTCACCCT	1	+
chr1	12557653	12557674	CTTCAAACTCACAGACAACATA	1	+
chr1	12567836	12567857	TGGCTTGGCACCAGAGCTGGCT	1	+
chr1	12569058	12569077	CAGCTGGAGCTGGACTCCTG	2	+
chr1	12569166	12569186	AACCGGAGTCGGGTTTGGGGA	1	+
chr1	12570171	12570188	TATTAAAAAGCTGCGTTG	1	+
chr1	12570403	12570424	CTAATCAATTTCTACAACCTTG	1	+
chr1	12571332	12571350	ACCACCTAGGGCGGGGCTG	1	+
chr1	12626330	12626345	AGGCCCCCTGGTCAGC	1	+
chr1	12641574	12641589	ACATGGACTCATTACG	1	+
chr1	12650048	12650063	CTTCCACCTTACTTAG	1	+
chr1	12659157	12659171	ATCTCTGCTAGGACG	1	+
chr1	12750021	12750037	CACTATCTATTCTTCTG	1	+
chr1	12751681	12751698	GCTCAAATCCTTGTCCTG	1	+
chr1	12759546	12759567	TTAAAATTTTTTATCATAAAGG	1	+
chr1	12785061	12785076	CACCTAACTTTAACTG	3	+
chr1	12797861	12797878	CTTAAAACAACAATTAAG	1	+
chr1	12804595	12804610	TTTGGGCGTGCTGGCG	1	+
chr1	12852916	12852933	CTCCTTGGTGTCCAGCAG	1	+
chr1	12858418	12858434	CACATACTTTTCTCCAG	1	+
chr1	13179976	13179991	ACAACCCCCTTTCTTG	1	+
chr1	13797042	13797059	TCCTGTGTGGCCACTCAG	1	+
chr1	13810454	13810473	TTTATTACAACTACTTCTAG	11	+
chr1	13838753	13838768	ACTCCCTCCGCCCTGG	1	+
chr1	13863139	13863155	CTTCAACTCTAATCCAG	1	+
chr1	13866230	13866246	TCATTTTACCCTCTCAG	1	+
chr1	13942451	13942466	ACCGTTTCTGACTCTG	1	+
chr1	13942528	13942551	AATCCACGGTGACCTCTCCGCTTG	1	+
chr1	13942959	13942979	ATAACACGTGGTGAACAACTG	1	+
chr1	13961969	13961984	CTATTTCATACCTTTG	2	+
chr1	13975844	13975860	CTATTATTCCTTCTAAG	1	+
chr1	14020470	14020486	TCTCTGGAACAAACTGC	1	+
chr1	14026227	14026242	AACATCGCGGGCACAG	1	+
chr1	14043836	14043853	GAACCTGGTCACCCAAAG	1	+
chr1	14057469	14057486	TGATCCTTCCATTTCTTG	1	+
chr1	14057525	14057543	ACCCTGGCTGAGGTACCCG	2	+
chr1	14068599	14068616	CAAAATTTATTCCCACTG	1	+
chr1	14068630	14068652	CCATTTACTATAAAACTTTAAAG	4	+
chr1	14081788	14081807	TATTTTAGTGGGTGGATTTG	1	+
chr1	14089918	14089937	TATTTTTAATCCCTTTAAAG	1	+
chr1	14090704	14090720	CAACACCTCCCACTTTG	2	+
chr1	14099648	14099667	ATTTCACCTCTGCAAATATG	1	+
chr1	14103623	14103640	TAGCCAGGATTATTGCAG	1	+
chr1	14104882	14104902	TTCCATGCTTCTGCTTCCATG	1	+
chr1	14105397	14105416	TACAACCAAACAGGGGCTTG	1	+
chr1	14105428	14105446	CATATCCATATATCCACCG	10	+
chr1	14105511	14105527	ACATGAGCGGCGCCATG	1	+
chr1	14105553	14105572	CCAAACACTACAGCCGTCAG	2	+
chr1	14105576	14105593	ATCTGGCTGATGGCAAAG	1	+
chr1	14105981	14106001	AAAACTTAAATTACTATATTG	8	+
chr1	14106027	14106054	CACTAGTAACTGTGATGTGATTGAGATG	3	+
chr1	14106081	14106103	TATAAATTGTCTGCTCACTCCAG	2	+
chr1	14106110	14106132	TGGAAATTACTCAAAATATAAAG	2	+
chr1	14106170	14106191	AGCCTTTGGGCAGCACAAATAG	8	+
chr1	14106260	14106278	ACCCCATGGTCCCCTCTTG	1	+
chr1	14106361	14106384	CTCAAACAACTTCTTCAAACCCAA	2	+
chr1	14106446	14106482	TGTCTGCTCCTGCATCAATGTTGCCTGTGACCTCAAG	3	+
chr1	14106493	14106515	AGGCGGACCAGCTCTCCTCCCAG	2	+
chr1	14106595	14106617	ACTTCCAAAAAATCCAAATTAGA	4	+
chr1	14106629	14106648	ACTCACCAGCATGGAGTTTG	5	+
chr1	14106757	14106778	CCACTGGATTTATCCAGCGGTG	1	+
chr1	14106955	14106973	CAGAAGGTTCTTCTCAATG	1	+
chr1	14107558	14107581	AATCTGGAGGCTTCTCTCCCCATG	1	+
chr1	14107642	14107660	TCTGCTGCTGAACAGGATG	2	+
chr1	14107673	14107697	AAACATTCAACAAAAACTTTGTTTG	3	+
chr1	14107709	14107732	AATCACCTTTTCTTTCCATTAAAG	5	+
chr1	14107937	14107957	ATAAGGTGTGCACACATCACG	1	+
chr1	14108042	14108065	ATCCTTTAGAAACTTCTAAAGAAG	1	+
chr1	14108066	14108088	AAGAGGAGTTAAATGATTCCTCT	1	+
chr1	14108147	14108169	ATGTTCGATTGGGCCTCAATCAG	3	+
chr1	14108181	14108202	CTTTAAACCACCTCCATTTCAG	7	+
chr1	14108272	14108294	ACTTTCACTACCGCCATTCGCTG	3	+
chr1	14108326	14108349	CCGGAGTTGCACAAACATATCCTG	1	+
chr1	14108868	14108883	CATGCAGACTCCGTTG	1	+
chr1	14109025	14109048	ATAAGAATGGCCAAAATAACTCAT	1	+
chr1	14109058	14109076	AAAAAACCTAAAGCTGTGG	1	+
chr1	14109105	14109126	CAAAACATCACGGAGCCTGCAC	1	+
chr1	14109246	14109268	CCTTCAGCTGGCAGCTGCTGCTG	2	+
chr1	14109311	14109328	AGCTGAAGGACTTCAGGT	1	+
chr1	14109620	14109643	CAATCCTCTCAAACTTCCTTTATG	1	+
chr1	14110124	14110144	AACTGTTCTCAGTGACAGATG	1	+
chr1	14110337	14110359	CTTTCATGCTATAGCTTTTGGTG	1	+
chr1	14110973	14110993	TACTTGGCCCTACTTACACAG	1	+
chr1	14111347	14111363	TGCTGCGGACACATCTG	1	+
chr1	14111563	14111579	ACCTGGGTAATATGATG	1	+
chr1	14111770	14111788	AATACTCACTTTCACTCTG	2	+
chr1	14112221	14112240	TTCATTTCCATGGGCTCCAG	1	+
chr1	14113142	14113163	ACTCAAAAATCCTAACATTCAG	3	+
chr1	14113282	14113302	AACTGGCTCCTCGTCATGGGA	1	+
chr1	14113482	14113504	CCTTTCTTTTAAATTAATTATAG	2	+
chr1	14113613	14113636	ATTGGATATGGACTCTTTTTTATG	2	+
chr1	14114191	14114211	ATTTACATTTCACTTTTTTTG	2	+
chr1	14116369	14116385	CAGGCCCAGCTCTCATG	1	+
chr1	14129037	14129051	TCCAAACCACACACG	1	+
chr1	14135055	14135075	ATTTTATGGAGGAGCATCTTG	1	+
chr1	14135680	14135703	CGTCCTGGGAGCCATGGGGTTTTG	1	+
chr1	14143043	14143060	ACACTCTGGCTGCTCCCT	1	+
chr1	14144044	14144062	CATCTCAAAGTGATCAGAG	1	+
chr1	14147333	14147352	ACCCACACTTGCTGGCCACG	1	+
chr1	14147456	14147474	CATAAGCAGGCGTCCTCTG	1	+
chr1	14148387	14148404	CTGGAGTGAGTGAGCCTG	1	+
chr1	14148597	14148620	ATGCTGAACATGTGGGTACCTCAG	1	+
chr1	14149719	14149742	ACCTATCCCAGTTGTGTGAGGCTG	1	+
chr1	14149967	14149987	CAATTTTTCAAGAGCTCCTTG	1	+
chr1	14150336	14150354	ACTTTGTCCCCACTTACAG	1	+
chr1	14150587	14150616	ACGGGGCTGACTCCTGCTCTCTGGAGGACG	2	+
chr1	14150970	14150989	AGTCAGTCAATCGGCTGCAG	1	+
chr1	14151061	14151076	TTGGCCGACATCACAG	1	+
chr1	14151545	14151564	AAAAGTGTGAAGAGCGATTG	1	+
chr1	14163072	14163086	TATAACTACCTCCAG	4	+
chr1	14214720	14214736	AATTTCTCTAAGCCCAG	1	+
chr1	14259917	14259936	ACGGAGGTTGTGGCGAGCCG	1	+
chr1	14266287	14266306	CCTCAGGGAGCTTTCACTTA	1	+
chr1	14292241	14292255	ATCTCTATTTCCACG	1	+
chr1	14294694	14294712	CTCTGGGACTTCAGATTCA	1	+
chr1	14303561	14303582	AATACAGGTTGGTTCCCCATTG	1	+
chr1	14338912	14338932	CTTATCTCTTGACTCCAGATG	1	+
chr1	14373615	14373635	CGATCCATTTTAAACTCTTTG	1	+
chr1	14433055	14433077	TCTTCCTCTTCTGCCTCCTCCCC	1	+
chr1	14437758	14437773	CGATCCACTAAGCTTG	5	+
chr1	14567250	14567265	CTATTCTACACCTATG	1	+
chr1	14587472	14587490	AATACATACTCTTTACATG	2	+
chr1	14600978	14600991	CATCATCCGGGGAG	1	+
chr1	14612091	14612108	CACTTTATCCATACCCAA	1	+
chr1	14625059	14625075	TTCTCCATTTCTCTTAG	1	+
chr1	14646163	14646178	CCGGGCAGAACATCAG	1	+
chr1	14716935	14716950	CCAAGGGGTGCCACTG	1	+
chr1	14735434	14735449	TCAGGAAGGATCTTGC	1	+
chr1	14745855	14745875	CCATCCCCATCTATCTCATTG	1	+
chr1	14750276	14750293	ACATCAAAACTCTCTCCT	1	+
chr1	14752934	14752951	TTAATTCATAACTCTATG	1	+
chr1	14757203	14757220	AAGTCCTGCAGGACTCAC	5	+
chr1	14764172	14764187	CAGTCGCTGCAGCCCG	1	+
chr1	14773956	14773970	CGATCTTTTCACTCG	2	+
chr1	14804578	14804594	CTCACACTTCCCAAATG	1	+
chr1	14831540	14831558	TCTACTTCCTCATCCCTTT	1	+
chr1	14843216	14843232	CTTCCTATTTCCAAAGG	1	+
chr1	14904555	14904570	ATCTACCCCCTACTTG	1	+
chr1	14973776	14973790	ATCAAAACCCACACG	1	+
chr1	15039068	15039082	CCTCCGATCTGCCAG	1	+
chr1	15039572	15039589	ATCTGGACTGAGCCTGCT	1	+
chr1	15130203	15130220	CCCTGCTCTCACGGCCTG	1	+
chr1	15153933	15153951	TCCATCATATCATTCTTAG	1	+
chr1	15177522	15177539	ATTTGGGGATACTCCCTG	1	+
chr1	15177866	15177882	CACTCACTCCCATACTG	1	+
chr1	15191547	15191562	CTTTCCCCGTCCAAAA	1	+
chr1	15203779	15203795	AAACATCATCCTTATTG	1	+
chr1	15205085	15205106	TTTTCCCCAACTCTAAATTTTG	1	+
chr1	15220584	15220600	CCACTCAAAGCATCACA	1	+
chr1	15220837	15220854	TAACTCACTCCCAATCAG	1	+
chr1	15230269	15230286	CCATTAATCTAACCTTAG	3	+
chr1	15251720	15251736	TATCTCCCTTCCCCCTG	1	+
chr1	15262881	15262894	TACCTGGGGCGACC	1	+
chr1	15286622	15286641	AATATGCCTTTCTATGGCTG	1	+
chr1	15308214	15308227	AAGCTGTGCGACTG	1	+
chr1	15321405	15321422	TTCTTCTTGCCCACTCTG	1	+
chr1	15325436	15325452	CTCAAGGACATGCACTG	1	+
chr1	15347562	15347578	AGCTTCCCGATGGACAG	1	+
chr1	15361287	15361303	ACCTGGTGAGCCAGATG	1	+
chr1	15361360	15361381	CAACTATGAGCAGCACCGCAAG	1	+
chr1	15370521	15370539	AAGGACCTGCTGGAGCGTG	2	+
chr1	15388539	15388553	TACCTTCCCCCCACG	1	+
chr1	15390101	15390116	CACAACCCTATTGTAC	1	+
chr1	15438975	15438988	TCCAGCGTCACGCG	1	+
chr1	15442421	15442440	CTCCAACTCTTTAGGTTGAA	1	+
chr1	15445961	15445983	TCTGCTGGGCTCGAGCAATCCTC	1	+
chr1	15456232	15456249	TTCCATTCCTGGCTGTGG	1	+
chr1	15504405	15504417	TAACCCATACGCG	1	+
chr1	15521955	15521975	CCACATCTTGAGTCCCATAGA	1	+
chr1	15547971	15547986	GCCCACTCCTGAGCCG	1	+
chr1	15560941	15560955	CGATTGTTAACCCTG	1	+
chr1	15590030	15590044	TTGTCTGAGACAGCG	1	+
chr1	15598926	15598947	CCACATTCAAAACGTGGCTGTG	1	+
chr1	15610426	15610441	ATCATGACTTCAAATG	1	+
chr1	15638235	15638256	TTCTTCTCACTTTTTCTCAATG	1	+
chr1	15638629	15638649	TCACATTCACCACTTCCACAG	1	+
chr1	15640187	15640206	ACTTTCATTTCTTCCCTTAG	1	+
chr1	15641544	15641562	TCTGCCTTCTTCTCCAGGC	1	+
chr1	15650582	15650600	AATCCCCACAATAACTCTG	1	+
chr1	15655828	15655846	TCACCTCTTTGCAGGCTTG	1	+
chr1	15656716	15656735	TTTTTCACACTCATAAATCA	1	+
chr1	15656807	15656829	AATCACTTTCTTTCAACAAATAG	1	+
chr1	15661411	15661431	CCTCGGGTCCCGGCTGCCAAG	1	+
chr1	15661681	15661703	AAGGGTGGAGGATTTGCTGTGTG	1	+
chr1	15666007	15666026	AACATTATAAAAAACTTATG	1	+
chr1	15672722	15672740	TCACAGACTGGTAGCTCAG	1	+
chr1	15711436	15711451	ACCTCAGCGACCTCCG	1	+
chr1	15736723	15736745	TTCAAGGAGTTCTCCAGGAAGCA	1	+
chr1	15753677	15753695	GGGAGCTTCAGGAGGACAG	1	+
chr1	15755923	15755945	TCTACCTCACAGGCCCACCCCCT	1	+
chr1	15755971	15755991	CAGGGAAGGCTCTGGGGGTCG	1	+
chr1	15756380	15756399	CCTGTGTGTGGTGTCTGTTG	1	+
chr1	15756491	15756512	ACGTCACTGCTTTTTAAACTCG	1	+
chr1	15756654	15756676	CCTTAGCGGATATGTTTATACAG	2	+
chr1	15756770	15756785	CTACTTCTTCATTCCG	1	+
chr1	15763453	15763476	CTACTCAGTGCTTTGGGCCCTCAG	1	+
chr1	15769245	15769263	CCTCATATCCCCCTCATTG	2	+
chr1	15796249	15796264	TCCACCTTTGGAGGCG	1	+
chr1	15808773	15808787	TACCGCGTGATGCTG	1	+
chr1	15809735	15809750	TGCTCCGCCTCCGCAC	1	+
chr1	15855621	15855639	CATTTCCTGGCAGTTCTTG	1	+
chr1	15874892	15874912	AACATATAAACAGGCCTGCCG	1	+
chr1	15892249	15892267	CTTCCCCTCCACCACCTCC	1	+
chr1	15892476	15892494	TCATCGTTCAGGCTTTCAG	2	+
chr1	15893617	15893637	TGGAGGTAACTGAACTCACAG	1	+
chr1	15894282	15894300	CCTACACTTCTCCTTCCTG	1	+
chr1	15894496	15894517	TCGTGCAGTGATGTTGACTCTT	1	+
chr1	15894706	15894723	CTTTTTAACATGCCCCTG	1	+
chr1	15895847	15895869	CATTGTTTTCACTCTTAACTTAG	2	+
chr1	15896471	15896489	CTTTAAACTAAGCCACTTG	1	+
chr1	15896844	15896865	AAAACCAAAAACTCTCCAAGTG	1	+
chr1	15897077	15897094	CACCTTCCATTTGCACTA	1	+
chr1	15897219	15897237	AACTTTACCCTTGTCCATG	1	+
chr1	15897284	15897302	TCAAACATATGAGCCATTG	1	+
chr1	15897406	15897425	TTTAGAGATGGGTTCTTCTG	1	+
chr1	15897542	15897562	CACAATTTTTATCTAACACTG	1	+
chr1	15897848	15897871	AAGCACATACTCAGACCTGTTTTG	1	+
chr1	15944230	15944257	ACGCCGACTTCGAGCTGCACAACTTCCG	4	+
chr1	15944262	15944285	CTGTGCGAGCTCGAGTCTGGCATC	2	+
chr1	15956928	15956948	CTTCATCTCCTCAGGGCTTGG	2	+
chr1	15956949	15956967	ACAATCCAGCCTTGCTCCG	1	+
chr1	15959996	15960023	ATTCGTCTGTTTTCTGCTGATCCCTTTG	2	+
chr1	15970028	15970047	ACTATCATGAGCCAAGCTTG	2	+
chr1	15970087	15970106	GTGGGCAGGGATTGCCAAAG	1	+
chr1	15976215	15976235	CTCAGGTTCAGATTGAAGGAG	1	+
chr1	15978301	15978324	CATATGGGGCTGGAAGAGAGGATG	1	+
chr1	15983087	15983109	CTTGTCTGTTTCCTAATTCACAC	1	+
chr1	15983266	15983285	TCATTCACCATTTCACCTTG	1	+
chr1	15983422	15983444	TCTATTATATCTACCCCATCTTG	1	+
chr1	15984260	15984281	TTTTAAATAAAACTAATAACTG	1	+
chr1	15984443	15984460	CTTTGTCTTCTCATGCTG	1	+
chr1	15984517	15984539	CTTTTTAAGATCAAGCCCTCTTG	1	+
chr1	15985289	15985310	TCAATTTTTAACTGGATTGGTG	1	+
chr1	15986347	15986366	AATCTACCTCACTGGGAATG	3	+
chr1	15986367	15986388	TCATCATTACCAACTTCAGATG	2	+
chr1	15986423	15986444	TCCTGATGTTGGTAATCCTATG	3	+
chr1	15986452	15986483	CTCGCTCTGTCTCTGCTTCAGTCTGCCCTATC	3	+
chr1	15986599	15986622	ATCATGCTTCCTCAGCAGACCATG	11	+
chr1	15986687	15986708	TAATCTGGAGAAATCTGCTGAA	1	+
chr1	15986723	15986746	CCTCAAATTTCATCTCCATACAAG	6	+
chr1	15986809	15986826	AAAAGGATTGGCATCCAG	1	+
chr1	15986889	15986910	TATGAGGTTGCACAACAAAAAG	1	+
chr1	15986976	15986999	AATCAACACAAAATTGTTGATTTG	3	+
chr1	15987009	15987032	ATGAAAGGAAATGGGCTCCCACAG	1	+
chr1	15987147	15987167	CTTAATTCAACAGGCAGGCAG	1	+
chr1	15987337	15987372	AATATGGCCATTACTCCTCTCCAAGTCTCTGTGGCA	2	+
chr1	15987561	15987584	ACCCAAAATGAGCATCTTACCCAG	1	+
chr1	15987596	15987617	TCCACAAGTCTCCTTTCATCAG	2	+
chr1	15987715	15987729	ATGGCCTGTCAACCG	1	+
chr1	15987835	15987855	AAATTTCACCCAAACTTTTAG	2	+
chr1	15987871	15987888	CACTCAATCAGACTTCTG	2	+
chr1	15987906	15987923	TCATCCAATTTCATATTG	3	+
chr1	15987982	15987999	AAAATGTCTGTCCTGATG	1	+
chr1	15988000	15988017	CTTCGAGGCCATTACTTG	3	+
chr1	15988241	15988264	TTCTCCATTCCCTTTAAACAAAAG	4	+
chr1	15988515	15988533	TTTTGTGTGTAGCATACTG	1	+
chr1	15988577	15988596	AAATCCCACTACCCATCCAG	3	+
chr1	15988769	15988790	ATAATTGAATATCTTATCGTAG	1	+
[truncated: 470,039 more rows]
