# Supplementary material for: Advancing the functional utility of PAR-CLIP by quantifying background binding to mRNAs and lncRNAs
Source: Genome Biol. 2014 Jan 7;15(1):R2. doi: 10.1186/gb-2014-15-1-r2 (PMC4053780; doi:10.1186/gb-2014-15-1-r2)
Supplement: Additional file 45 — Is a table of re-analyzed PARalyzer output for clusters of at least 5 reads and 2 T-to-C conversions for the IGF2BP2.rep1 library from [18]. [file gb-2014-15-1-r2-S45.gz › IGF2BP2.rep1.clusters.csv]

chr1	567181	567201	TTTATATTCTCATCCTACCAG	8	+
chr1	791376	791397	AAATACTTTTCTCACTCTAAAG	4	+
chr1	879610	879629	CTTTATTTCTTTCGGTTTCG	6	+
chr1	1168990	1169010	TTCACATCAATCCGCTTTCAT	4	+
chr1	1337304	1337323	TTTCATTCACACAAAACATG	6	+
chr1	2238370	2238390	CAAAATTTTCTACTGGCCAAG	9	+
chr1	2238471	2238492	AACATTCTAACATTTACACTTT	15	+
chr1	2238536	2238557	AAAATCAACACATTTTTAAATG	3	+
chr1	2239461	2239481	CATTTATTCCAAATAATCTCG	10	+
chr1	2240744	2240767	TTAATTCTCATTATATTTCTATAC	6	+
chr1	2240803	2240825	CAATAACATTCATATCTCTGGAG	30	+
chr1	2240829	2240847	CTAACTCATACACGTAATG	5	+
chr1	2240893	2240916	TAAATACTTTTTCCTTTTTCACCG	27	+
chr1	2241375	2241394	ACTTTTTTTTTTCAATTAAG	5	+
chr1	2335066	2335086	TTTCCTAATTCCATCTCACTG	7	+
chr1	2522746	2522768	CAATAAAACTCTCCTTCACACAG	9	+
chr1	3545651	3545668	AATCCATTTTTACTTCAG	4	+
chr1	3545898	3545920	CACACAAGTTTTACACCTCTCTG	7	+
chr1	3545987	3545997	TTTAAAACAAG	3	+
chr1	3546405	3546425	ATTTCCCCACAGGGACCCACG	5	+
chr1	6682560	6682582	TCTCTTCCTTTCACCTCATTCTG	11	+
chr1	6683034	6683054	TCTCAAAACATTTTCTAATTG	8	+
chr1	6683127	6683144	TTTTCAGTGGGATGGGCC	3	+
chr1	6931956	6931975	TAACATTTCATCTTTCAAAG	10	+
chr1	7838206	7838229	TTATCTTCATCATCATCATCATCG	28	+
chr1	7840026	7840045	TCATTTGGCATTATTTTCAG	3	+
chr1	7840046	7840065	AACCACATTTTAAACCTTTG	9	+
chr1	7840068	7840088	TAATCAGATTTCCAACTTATG	3	+
chr1	7840652	7840671	ATTATCAGCTGTGGACTCCA	5	+
chr1	7840737	7840756	ATCATTATCTGGCCCAAATA	6	+
chr1	7840995	7841015	ACTCAACATCAGGATCCACAG	9	+
chr1	7841180	7841202	ACACAGCTTCCATTTCTTTAACG	3	+
chr1	7841424	7841442	CTTCTATCTGTGCACTTAG	3	+
chr1	8045173	8045193	TGTTCGCTCTAAACAAAACAG	9	+
chr1	8045244	8045264	TATGGAAGTCACAACTACACA	4	+
chr1	9642793	9642813	CACCAACTAAATTAAATCATG	4	+
chr1	9644231	9644252	ATACTCATTTCTAATACCTATG	3	+
chr1	10043970	10043989	AAACTTCTCTCATACTATCG	3	+
chr1	10132971	10132994	ATCATAATATCATCTAATAATTTG	3	+
chr1	10240353	10240376	AATTTTTTTTTAATCCAATATCCG	3	+
chr1	10338082	10338102	TTATCAATGAGGACCCCAATG	3	+
chr1	10364516	10364533	CCATATTCATCAACACCG	3	+
chr1	10365286	10365307	CATCTTCCACACAACTTCCACG	14	+
chr1	10365324	10365346	ATTTTACAAAAAACTCATATAAT	6	+
chr1	10365994	10366014	AAATCATCTATCAAACACTTG	3	+
chr1	10438156	10438176	CTCTCTATACTCATAAATAAG	3	+
chr1	10439295	10439316	TCTTCTAACTCATACAAAACTG	6	+
chr1	10439754	10439775	TAATACTAATCACCTCCTCCTC	3	+
chr1	10480122	10480145	CACTCTGATCAACTGGAACCTCTG	11	+
chr1	10480204	10480223	CTCTTTCTCCAGATTCTTAG	4	+
chr1	10480304	10480323	AAACCACATTTAGGATTATG	5	+
chr1	10480524	10480539	TTCATACTAAACTTTC	3	+
chr1	11081110	11081133	ATATCACAAATACAACATTTTAAG	5	+
chr1	11082158	11082180	TTTACATCCCTTATTTCTTATAG	7	+
chr1	11083033	11083054	AATTCTTTGCATGTTCAAAACG	5	+
chr1	11083070	11083090	AACTACATTCTTTACCCCTTG	30	+
chr1	11083198	11083217	TCTCCCCTCATACACAAAAG	21	+
chr1	11084500	11084518	ATTCTTATTTGGGGGAGTG	3	+
chr1	11085054	11085075	TTTCATTATTCAGTTTCCTCTG	4	+
chr1	11090290	11090308	CCTCACACACATATTTACC	4	+
chr1	11345851	11345870	CCATTCTCCATTCCAACAAC	4	+
chr1	12073029	12073047	TTTGGTGGCCACATCACAG	3	+
chr1	12073218	12073239	TCACACAATTCCAATGGATTTT	14	+
chr1	14105428	14105446	CATATCCATATATCCACCG	9	+
chr1	14105762	14105784	TTTTTGGAACTCATACTAATATG	4	+
chr1	14105950	14105969	TACATCATGGACATTTCTAG	5	+
chr1	14106595	14106616	ACTTCCAAAAAATCCAAATTAG	6	+
chr1	14107147	14107168	ACACCCTCCCTTTCATCCGGTC	15	+
chr1	14108181	14108202	CTTTAAACCACCTCCATTTCAG	8	+
chr1	15897542	15897562	CACAATTTTTATCTAACACTG	4	+
chr1	15897573	15897594	CTCCAACTAAACAACATTTCAG	5	+
chr1	15986723	15986746	CCTCAAATTTCATCTCCATACAAG	38	+
chr1	15986759	15986779	TTTATCTGTCACATCTACTAG	3	+
chr1	15987318	15987336	ATACCTGGAACAAATAAAG	3	+
chr1	15987344	15987361	CCATTACTCCTCTCCAAG	9	+
chr1	15987604	15987626	TCTCCTTTCATCAGGCCATATCT	5	+
chr1	15987906	15987923	TCATCCAATTTCATATTG	5	+
chr1	15988291	15988313	ATACACACTCACCACATATACAG	5	+
chr1	15988988	15989006	ACAACCATAATTCCATTTG	4	+
chr1	15989351	15989374	TTTTCCATCCTTTTCTTTCCTCAG	8	+
chr1	15989821	15989837	AATTTAGGGGCACTTAG	3	+
chr1	15990704	15990727	CCCATCATTTTTATAAAAATAAAG	4	+
chr1	15991149	15991165	TAATGGGCACCTTTACC	3	+
chr1	15991172	15991189	CTCCTTTACCATAACCAG	3	+
chr1	15991376	15991395	AATTATTTCCACTCATACCT	10	+
chr1	15991975	15991996	ATTTTATGATAACCAGTTAATG	5	+
chr1	15992359	15992367	TTATCACTG	3	+
chr1	15994865	15994882	ATTTCTATTCTATCCCCG	4	+
chr1	16046266	16046282	ACTACTACAAACCTCAG	3	+
chr1	16200056	16200079	CCTCTCCATTTTCACTACATAAAG	35	+
chr1	16200082	16200099	TACAAACAAATTGGATTG	3	+
chr1	16200385	16200405	ATTACTATATCATTTCTTAAG	10	+
chr1	16203018	16203039	TCGGTCACCACATTCATCCCAG	8	+
chr1	16235845	16235853	ATTCTCCAG	3	+
chr1	16245982	16245990	ACATTTCTG	3	+
chr1	16254655	16254675	CACTTATCCTGAGGATTCCAG	3	+
chr1	16255878	16255901	AATCTAAAAAAATCAAACTGGACA	6	+
chr1	16255944	16255971	CCAGTATTTCTGTTGGGTCTGGCTCAAG	6	+
chr1	16256742	16256764	AACTAAATCGTTGGGACTCTCAG	3	+
chr1	16256895	16256916	AACACAAATCCCACTCACCCAG	4	+
chr1	16257087	16257108	CTAAATCCCTCTCTTCATCTCG	8	+
chr1	16257199	16257220	ACCTATTCCATCCTGGTACATG	7	+
chr1	16257396	16257411	ACTTCATTTCTGGTAG	5	+
chr1	16259390	16259406	ATCGGCTCCATCATCAA	3	+
chr1	16259900	16259923	AAACCCCATTCCACTCCTCCTCAG	7	+
chr1	16260133	16260156	CATCCCCATACCCACACTGCCTTC	7	+
chr1	16260382	16260404	CACTTCCACAAGTGTCACCACAG	4	+
chr1	16261658	16261678	CCGGCCAACCTGGGGTCCACG	6	+
chr1	16262057	16262074	ATCACCTACAGCATCCGG	4	+
chr1	16262079	16262102	AAGCGCTTCACTCTCCTCGGGCTC	5	+
chr1	16262285	16262306	TACCGACTGCACCCCTATACTG	5	+
chr1	16262693	16262714	CTCACACACACTCAGTTTCCCG	5	+
chr1	16264041	16264050	ACTGGTTCTG	3	+
chr1	16265331	16265360	CGGCAGGGATCATCAACGTTCCCAACCCTG	6	+
chr1	16266139	16266161	ACACATCACCAACCCATGGACTC	33	+
chr1	16266350	16266379	ACACACATTGCAGACTCTTAACGCAGGAAG	6	+
chr1	16266470	16266486	TCACCTTAATTCTCCTG	5	+
chr1	16266496	16266514	TCTTTGATTCACCGGGATG	4	+
chr1	16266626	16266647	ACTTAAAAAATCAAATCCCCCG	6	+
chr1	16266692	16266712	AAATCTTATTTTCATATTCAG	15	+
chr1	16266815	16266838	CTAACCCCTCTTCCTATTACCTTG	4	+
chr1	16722053	16722074	CATGTCTCCATCACTTAAAAAG	6	+
chr1	16722212	16722232	TTGGTAGTCTACTTAAAAATG	4	+
chr1	16723445	16723467	AAAACTGGCTGCTATCTTTATAG	4	+
chr1	16782370	16782387	ACTTTACCAAATCTACAG	3	+
chr1	16786324	16786347	CAAACAACTTCTTTTCTCCTTCAG	9	+
chr1	19587308	19587331	CTAACTGGGCTCTGGTTATTCACG	6	+
chr1	19590394	19590415	CACATATCACTTTAATAAATTG	5	+
chr1	19590555	19590578	CTATTTCAAATTCAGTTAATAAAG	3	+
chr1	20234666	20234695	TTTCTCTTTCATTCTCAAACAGATATATAG	31	+
chr1	20234701	20234710	CTTATAAATG	3	+
chr1	20235950	20235969	TACTCTACTCATTCCAAACG	3	+
chr1	20236406	20236427	TAATTTTACTACTGGTTTCACA	6	+
chr1	20237758	20237776	CCATTCTCATTATTCACAG	10	+
chr1	22419111	22419134	AACACTTAACAACATGGGGACCAG	9	+
chr1	22419225	22419247	CTCTTAATGCAGACTCTTCTTAA	4	+
chr1	22854049	22854072	CATTTATCTTCTTTTCCTTCCATG	8	+
chr1	24020301	24020326	ATACACTGTCAGATCCTTTGGCATCC	8	+
chr1	24020381	24020403	AAATCTTGGAGAAGGGTCTAAAG	4	+
chr1	24021170	24021192	AAAAAACAACTTCTCAGATACTG	28	+
chr1	24021257	24021279	TATCTACGGCCTGGACTTCTATG	9	+
chr1	24078424	24078446	CACTGGTAAAAACTTGGACTCAG	7	+
chr1	24080726	24080742	ACTTAAAAACAACATCG	3	+
chr1	24086387	24086405	ATTTATATTATCCCCCAGG	4	+
chr1	24086702	24086721	CATCTCTTTCTTACTAACTG	8	+
chr1	24087704	24087722	CATTACTTTACTTCTCTTG	9	+
chr1	24087761	24087780	CCCCACAAATCTAATATTAG	4	+
chr1	24088020	24088039	TATCCATTTTGGCACATAAA	3	+
chr1	24088364	24088372	TTTTCTTTC	3	+
chr1	24090300	24090323	TCACATTTACCATCTCATACACTG	4	+
chr1	24112842	24112849	CATATTTC	4	+
chr1	24113829	24113837	TCCATCAGG	3	+
chr1	24113849	24113872	ACACACTTTATTTCCTAAGGGCTG	6	+
chr1	24796336	24796358	TTTGTCCACCTCCTCCACCAAAG	4	+
chr1	24796439	24796459	TTCCCCTTACTCTTACAAAAG	5	+
chr1	24796804	24796823	CAAACTTTAATGGGCATAAG	3	+
chr1	24797129	24797148	TACACTCACCACTTCCCTAG	5	+
chr1	24797197	24797214	ATCACTTATCTTTATGGA	4	+
chr1	24797370	24797393	TATCAATTCAACAATATTTATAAG	4	+
chr1	24801556	24801574	AATCATCCACAACTCTCAG	7	+
chr1	24862617	24862638	TTTTATCCTTCACCTTTTCCAG	6	+
chr1	24862697	24862717	TCATTCATGGACTTTCAACTA	9	+
chr1	24862761	24862780	TCCATTTAACCATTTTTCAG	3	+
chr1	24862799	24862820	TCACACCTACTATTTTTCTATG	3	+
chr1	24863442	24863459	AATTCAGATCATCATTTG	6	+
chr1	24863909	24863931	TACCCATCAACTTTTTCATATTG	4	+
chr1	24865540	24865561	AATCATATACTCTATCCCCATG	3	+
chr1	24866771	24866791	CTCTACCCACTTAAATAACAG	3	+
chr1	24981382	24981402	CTCATCATCCTCTTCATCTCG	12	+
chr1	24981519	24981541	CAACTCCACCACCCAAAACTCGG	16	+
chr1	24989151	24989174	ACTCTGGCTCCTCCTCCTCCTCAG	3	+
chr1	24995748	24995769	CATCACCATCTCCACCACCAAA	35	+
chr1	24999429	24999449	ACTCTCATTCTGTTATTCTGG	14	+
chr1	24999511	24999533	ATCCTTCAGTTACATACAATTTG	20	+
chr1	24999588	24999610	ATATACAACTTTCAGAGCCTCTT	6	+
chr1	25167323	25167343	ATACCTAACTAATGCATACAG	4	+
chr1	25167579	25167602	TATCTTAAAATATACACTCCTAAG	37	+
chr1	25167607	25167631	ATTATTTTAAAATCCTTTACCCTGG	11	+
chr1	25167751	25167770	TATAGATGGCAGAACTTTTG	4	+
chr1	25167932	25167950	TTCAATTTAGTCTATCCTG	3	+
chr1	25168173	25168191	ATGGGCACCTGATACTCTG	9	+
chr1	25168315	25168338	CAACACTACATAACTGATTTTTAG	72	+
chr1	25168483	25168502	TTATCCATCCTATATAAAAG	14	+
chr1	25168529	25168552	TCTCATTTCACCCCATTTACCTTG	7	+
chr1	25168626	25168646	ATCTCACTCATTGCACTTCCT	12	+
chr1	25168672	25168690	TTGAGGAATAGCACTCTGC	8	+
chr1	25168798	25168817	TATTTACTCTTTTTTAAAAG	7	+
chr1	25168825	25168843	CAAAACCAGACTTTCTACG	16	+
chr1	25169088	25169127	ATAAGAAAATCTCCATGTTGTATCCATTTGGCTCAGGAAG	7	+
chr1	25169151	25169173	AACTCTTTATTGCTTATCAAAAG	5	+
chr1	25169191	25169214	TTTTTTTTTGGTAATTAAATATTG	18	+
chr1	25169229	25169261	TTCAAGGAAGATGCACTATTCAGTTATCTATTG	20	+
chr1	25169264	25169320	AAATTATTTTGCAGTGGTTTTAGTGGGTGAAAATGTCCCATCTGCACCAGTACACAG	11	+
chr1	25169328	25169356	TTATCATTCTTCACCTACTTTTTAAATAG	12	+
chr1	25169360	25169381	CAACTTGGGATTCATTCTGGTG	17	+
chr1	25169492	25169520	AGGAAAGAACTACATTCTTCAGAATACAG	20	+
chr1	25169539	25169561	AAACTCAAATATTTTCATTTTGG	50	+
chr1	25169590	25169622	ATTACACCTGGCCATCCCTCTAAATGTTCTAGG	8	+
chr1	25169674	25169701	AAACACAGATACCACTTTATCAGGGAAG	26	+
chr1	25169831	25169854	ACATAAAGTTTTCATGGTAGACAG	5	+
chr1	25170020	25170043	CAGTTGGAAAGCTCTCTATTCTAG	4	+
chr1	25170223	25170245	ACATTTATTCTTACACTAAATGG	57	+
chr1	25170258	25170278	ATTTAGGCATGTTAACTTCTG	8	+
chr1	25170478	25170498	AGAGGGGAGCATCCATTATTG	7	+
chr1	25170539	25170556	TCAAGGTTTGGGCCACAC	4	+
chr1	25669510	25669526	ATTTCAACCACTCATAC	3	+
chr1	25687196	25687216	AACACATCTGATTTCCCACAG	19	+
chr1	25687255	25687272	CTCACTCCCAACCTTTTG	3	+
chr1	25687278	25687299	CCATTTTCTAAACTTATTTCTG	10	+
chr1	25687866	25687903	TTCTGGTGGGATGCACAGTCACTCCACATCCACCATTG	13	+
chr1	25687947	25687965	ACAGGGGACAATTTCTTTG	6	+
chr1	25688142	25688154	ATACACTCTTCAG	14	+
chr1	25688205	25688215	AATATTTGCTG	3	+
chr1	25688526	25688545	CACAACCTCTTTCCCCACAG	7	+
chr1	25785343	25785357	ATTCCTAATAACCAG	3	+
chr1	25825190	25825212	CCAACACATTAAAACCATTCTTG	3	+
chr1	25826068	25826088	ACTCTTAAACTCAAAACTCTG	3	+
chr1	26142776	26142799	CCTCTGGGCAGAACCCTCCATCAG	5	+
chr1	26143133	26143154	ACTCCCCTTGGCCACTCTTGGG	4	+
chr1	26143220	26143242	TTTTTACACAAACTTTCTCATGG	13	+
chr1	26144050	26144072	CACCTTCTCACTTAATCCTCACG	19	+
chr1	26449884	26449906	TTATTTAACCAACTATACCACTG	7	+
chr1	26450168	26450189	AAACAGTACTGGTAATAATATG	4	+
chr1	26450269	26450286	CATCAACTACTTTTAAAG	8	+
chr1	26450295	26450315	CTATCCATTTTATACAATCAC	17	+
chr1	26450696	26450716	ACATAAAATTTCTGGACTATG	3	+
chr1	26561819	26561837	GTGATCTGGTGGTTTTGTA	4	+
chr1	26607801	26607824	CAACATTCCTTACCCATTAGTCTC	12	+
chr1	26796261	26796282	ATTACAATCCAATTACCTATTG	11	+
chr1	26796452	26796473	AACCAAACACTTCTTCCAACTG	5	+
chr1	26796487	26796507	CCCTCACCATCTCAAACTCTG	11	+
chr1	26796508	26796526	ATTCCCACTCCACTCTTCG	4	+
chr1	26800102	26800123	AATTTACACTCCTATAATCTAG	4	+
chr1	26801984	26802004	TCCTCTTCTCCCTTTCCATCG	31	+
chr1	26802469	26802489	CCTCTGATCTTTTCCCACAAG	5	+
chr1	26802503	26802512	TTTATCCAAG	3	+
chr1	26802631	26802647	TCCAGGAGTAGACTTAG	3	+
chr1	26802803	26802826	CCTCTCTACTTCCATCTGCATTTG	8	+
chr1	26802827	26802844	CAACTTCTATAAAATTAG	14	+
chr1	27026391	27026410	AAATTATGGAACACTTTCTG	3	+
chr1	27035712	27035735	TTTATCAAATACAATTCTAACATG	4	+
chr1	27057643	27057664	ATTCCTCCTTATGGACAACAAG	9	+
chr1	27057959	27057975	CTCAGTCTCCTTACCAG	3	+
chr1	27100308	27100327	CAATCAGTTCTCCACCCAAG	3	+
chr1	27101417	27101437	CCCCCTCCATCTAACTACCAG	3	+
chr1	27101456	27101478	AATCACATTCCTCAGGTATCCAG	7	+
chr1	27103486	27103507	ACATCTCCCATTTACACCTCAG	6	+
chr1	27107455	27107475	TCCTCACCTTACTCCCCTCAG	5	+
chr1	27153593	27153601	CTCATCCTC	3	+
chr1	27176863	27176886	TTTATTCTCTCCCTCTCATTCCTG	6	+
chr1	27177062	27177080	CAACTTCCTCTCCACTCTG	3	+
chr1	27181220	27181238	AAAATGTCAGCCACATTAC	4	+
chr1	27272854	27272875	CCTACTGTTACACATTAAAACG	7	+
chr1	27634831	27634846	CACCTCTACTGGACAG	3	+
chr1	27655981	27656002	ATTTCCTTCATTCACCCTTATG	4	+
chr1	27656071	27656093	TATAACTATACCACACTTATTCA	5	+
chr1	27662025	27662047	ATTTTTTTCTCCTCACCCCAAAA	3	+
chr1	28120051	28120071	TTACAACACTCCACAAATCAG	4	+
chr1	28149499	28149519	TTCATCCTCATCCACACTAAG	21	+
chr1	28149865	28149886	AAATAACACTGGTTTCAAATAG	3	+
chr1	28149896	28149918	ACTTAACCTAATTTATAAACAAG	7	+
chr1	28150102	28150124	AATTAGAGGATTTGGCTACCCTG	3	+
chr1	28150245	28150267	CACTTACTTAATACAAATAAATG	4	+
chr1	28167575	28167595	CAAATTCCCATCGATTCCACG	5	+
chr1	28177170	28177191	CTTCTTATATCCTTTTCAATAG	7	+
chr1	28177320	28177342	CATCACCAGCCTTGGGGGTCCAG	4	+
chr1	28177420	28177435	AAGGCTTAGAATTCTG	4	+
chr1	28563684	28563702	TCCTTTGGCCTTTCACTTC	3	+
chr1	28563926	28563947	CCATTCATTTCTATAGGCAAAG	7	+
chr1	28564548	28564568	TTCTGGTTTAACTAATATTTG	5	+
chr1	28564577	28564600	CTACTAACAGATTATAATAAATTG	7	+
chr1	28607450	28607471	CCACACCCTCCCTTTTCCTCAC	5	+
chr1	28607754	28607773	ATTTCATTACCTCCTACTTG	5	+
chr1	28793176	28793196	CACTAACACTACTGCTACCCC	3	+
chr1	28793200	28793219	CCTCACTCATATGGTCCCTG	4	+
chr1	28823304	28823327	TTTTTCCCTTACTGGCCACCAAAG	12	+
chr1	28824899	28824921	CCCCTCTTCCACACTATAACCAG	6	+
chr1	28825034	28825053	AAAACCATACAGTCTCACTG	5	+
chr1	28825129	28825151	CTTTTTTTCCCTTCACTTTAATG	8	+
chr1	28826396	28826419	ACTTCTAACCATTCTATCTTATTG	3	+
chr1	28826570	28826587	AATCTGGTTCATCTTTCG	4	+
chr1	28835712	28835734	TTTCACCTCATTCATACTTTAAG	14	+
chr1	28864694	28864713	AATTTTCCTGGGACCTACAG	6	+
chr1	28864715	28864734	ATAAAGGGGGGGATGGACAG	4	+
chr1	28864942	28864965	TCCACAGGCAAACAAATGGTACAG	5	+
chr1	28865172	28865202	TACATCGTACCCATCCATTCGGCTTCACCTG	19	+
chr1	28865230	28865250	ACACCACTCTGGGCAGAGCAG	7	+
chr1	28865455	28865475	AACAAAATCTTTTAACATTTT	4	+
chr1	29041355	29041374	TCCCACTCATTTCCACATAG	14	+
chr1	29042940	29042963	CCCTCCATCCCTCAACTCTTAATG	3	+
chr1	29068936	29068955	TCAGATTCCTACTTACCCAG	5	+
chr1	29069032	29069054	CCCTACTTAACTTCTTATGGACA	28	+
chr1	29069111	29069143	CCCTAGGTAGCACTCCATTTCTTGGTCAGCATG	8	+
chr1	29069187	29069217	AAATAACAGTTCTCAGGGACAGTCTACTCAG	7	+
chr1	29070047	29070066	ATATTCACCGTTCCATTAAG	9	+
chr1	29096128	29096144	TAAAAACTCGTTTACAG	4	+
chr1	29096246	29096267	ATTAATCACTTCTCAATAAACG	12	+
chr1	29391607	29391630	CTTATCCACTCACTCACCCTTCCG	5	+
chr1	29438880	29438901	ACTGTAAAAGGTGGGATTTCAG	3	+
chr1	29443548	29443567	TTCAACTTTTCACTCTATAG	11	+
chr1	29443635	29443658	CCCATTTATTTCCAACCCCAACAG	7	+
chr1	29444069	29444088	CTACCCTTTTACCTCATCAG	9	+
chr1	29444111	29444131	TCCCCCTAGCTCCCATCTCAG	3	+
chr1	29444302	29444321	CCTTTCTTTCATCCCAAATG	3	+
chr1	29444360	29444378	ACCTTTCTTCTCTCAACAG	4	+
chr1	29444918	29444941	ATTTGGGGCATTTTTATTTAACAG	3	+
chr1	29444942	29444963	AACTTCTCTAACCTTCCAACTG	18	+
chr1	29445092	29445113	CTTCTCCCAACACCGTCCAAAG	4	+
chr1	29445605	29445621	TCACCAACTCACTTCTC	7	+
chr1	29446273	29446295	TTTCTACAAATCTCTCTCAAATG	20	+
chr1	30430543	30430562	TTAGGGTCAGCCATTTCTAA	7	+
chr1	32508369	32508387	TATTCCATTCTTAACTCTG	3	+
chr1	32508678	32508700	CTACATTTCAAAATTCAGGGCTG	18	+
chr1	32508707	32508729	ATTTAAAATCACAAACATTAACG	67	+
chr1	32508912	32508933	TAAAACTGACTTTTTCATTACG	3	+
chr1	32509088	32509108	TACTAATAATTAAATTTTCAG	6	+
chr1	32509163	32509174	TTCACTTGGACG	3	+
chr1	32509270	32509291	ATAAAAAGGGACACTGCAGCTG	7	+
chr1	32509349	32509372	TACCGTCCTCCCATTTTGTTCTCG	5	+
chr1	32541353	32541372	TCCACTACATCAACATCTAC	7	+
chr1	32568169	32568190	CAACTACTATGCCTTCTTCAAG	4	+
chr1	32637615	32637635	TATATTTTACTTCTAAAGGAG	4	+
chr1	32637685	32637706	TCAATCTTAATTGGTCTCAAGA	8	+
chr1	32637712	32637736	AACTGTCTGTCATTTCGGTAAGTAG	8	+
chr1	32637928	32637958	CCTGGTGAAGTCTGCTACTCTGTCCTTACTG	11	+
chr1	32638005	32638051	TCAAATTCAATCTCAATGGCCATTGTCCACATAACTGATCACCCATG	37	+
chr1	32638056	32638079	CCTCTCCTATTATCTATTATCACT	15	+
chr1	32638446	32638468	CTACACATCTCCTTCTGGCTCAG	16	+
chr1	32638798	32638817	CTTCCCCTACCCAACCTCCG	4	+
chr1	32638825	32638847	TTCTCTTCCAAAGGGCAATTTAG	10	+
chr1	32639476	32639496	ATCTCTGGTTGGGGGTATCTG	5	+
chr1	32639608	32639630	ACTAACAGGGTGTCTGGTCTTAG	3	+
chr1	32639926	32639949	TACTTAAATAAGGGAGAGGAAAAG	9	+
chr1	32639962	32639985	CACAGACTTTCTATTTTTCTCAAG	4	+
chr1	32640016	32640038	AACTGTATTTCCATTTCTTCATG	8	+
chr1	32640220	32640256	CATTCTTCAGTAGATTCATCTAGGGTTCAGATTCCAG	22	+
chr1	32640659	32640680	TCTCTCATTATCTGTCCTCTAG	4	+
chr1	32641851	32641861	AATGGCTTGGG	3	+
chr1	32641889	32641908	AATCTAATCCTTCTCACTGG	23	+
chr1	32661816	32661825	CTTACCTGTG	4	+
chr1	32661829	32661838	TTCAGTCCTG	4	+
chr1	32661903	32661913	CTGCCTCTTTG	3	+
chr1	32661978	32662001	ATTCTATTTCCTGGCACCTCCCTG	4	+
chr1	32662287	32662313	ATAGGATGGTTAGGGCTTTGCTTCTTG	10	+
chr1	32662350	32662367	TCCCTTCATCTTCCATAC	46	+
chr1	32662385	32662405	CCCTTACCTTAAATCTCTCAG	21	+
chr1	32662406	32662437	ATAAGTTGGTTCACAAAGAATGTTAAGTACTG	7	+
chr1	32663102	32663124	ACCAAATCAACCAATCACTACAG	25	+
chr1	32663287	32663307	TTTTCCTCCAGGGGACCACAG	6	+
chr1	32663441	32663474	TCCATGAGGTTATCGGACCATGGGCTGAGCTCAG	10	+
chr1	32663849	32663872	TATTTTAAACCACATTAAATAAAG	7	+
chr1	32798708	32798729	TTTTATATTTTCTATTTCTCTG	3	+
chr1	33059107	33059129	ATACTCAACAACCCTTGGCCAAG	3	+
chr1	33069277	33069295	CAAACTTTACATACATCAG	4	+
chr1	33070880	33070902	ATTACTATTTATCATTTATATAG	4	+
chr1	33134904	33134924	CCTTTCTTTCAATCCTTATAG	5	+
chr1	33145456	33145478	TTTTCTAAATATTAATAGGGGGG	7	+
chr1	33145721	33145739	AAATAGGGGGAGATTCAAG	3	+
chr1	33146964	33146984	TATTCATTTAAATTCTAACAC	7	+
chr1	33147097	33147120	ATACATTCTTTAAAATACTCCCAG	3	+
chr1	33147805	33147826	TTATAATTTCTCAAACATTAAG	9	+
chr1	33150017	33150039	CCAAACAATAAAAACTCACATTG	4	+
chr1	33239458	33239479	ACCTTTCTCTCTCCTCATTTCG	4	+
chr1	33239652	33239674	CCTCTCTTACTGTACTCTCCGGG	5	+
chr1	33292083	33292104	CTCATACTAAACCATTAAACAG	5	+
chr1	33322686	33322707	CACTCTTTTTTCTCCATATTAG	3	+
chr1	33323338	33323360	ATTTCATCAATCCCATCTTTCTG	4	+
chr1	33765826	33765847	TTATTTTTATACACTTTTTAAG	3	+
chr1	33965240	33965261	CCAATACTTTCTCCCTTCTAAG	3	+
chr1	35550261	35550279	ATTTCAACTCTCAACTCAG	3	+
chr1	35562977	35562998	CTTCCTTCAGTTTCAACCACAG	4	+
chr1	35563087	35563096	CTCCATACCA	3	+
chr1	35563099	35563119	CATCACTGAATACATTTCATC	9	+
chr1	35578646	35578669	TTCACCATCTTCATCAGTATTCAG	4	+
chr1	35579936	35579953	CCATTCTTCAAATACAAG	5	+
chr1	35580349	35580371	ATACTATATTACAAAATTTAAAG	7	+
chr1	35580983	35581006	AACTCATTTTCTCTTCCCAAAAAG	3	+
chr1	35824565	35824586	ACCACAACTTAACTCCTACCCT	8	+
chr1	35835973	35835992	CTCCACAGTTGACTACTGGC	5	+
chr1	35837015	35837037	CCTATATTTTTATTTTCTCAATG	3	+
chr1	35852604	35852625	AATTTATTCAACAAACCAACTG	9	+
chr1	35854588	35854608	ACATCTCCCAAATTGGTACAG	5	+
chr1	35879664	35879684	AACCTACAATACTTCCTAATG	4	+
chr1	35885913	35885935	TCCCTTTCATTTTCTGGATCAAG	3	+
chr1	35886966	35886988	AAAACTTCTTACTCCATACCTTG	7	+
chr1	36031393	36031414	CTTTTCTGAGGGCAAGGGCATG	7	+
chr1	36032019	36032042	CATCTGATTCCTGTCCCCCTGGTG	7	+
chr1	36381054	36381074	CTCCTCATCCAATTCTACAAG	4	+
chr1	36386200	36386220	ACATTTGCACTTTCAAACATG	3	+
chr1	36386383	36386403	TTTCAATATTTCTTAACTGGG	4	+
chr1	36386720	36386743	CATCTTTTTCCTTCCCCTGGACTG	5	+
chr1	36387248	36387270	CTATGCAAAACAATCTATCCCAG	13	+
chr1	36387621	36387638	ATACATTTTGGGGCTAGG	7	+
chr1	36389316	36389335	CTCTCCCTTACTCTACTCAT	7	+
chr1	36390944	36390967	TTCACCACAACTACCACCAATTAG	5	+
chr1	36391300	36391321	ATACTTAACTACATTATCATTG	21	+
chr1	36391322	36391342	TCTTTTCCCACTCACCCCAAG	5	+
chr1	36391396	36391416	TAAATTCTGGCATTCTTCCTG	5	+
chr1	36392503	36392525	CATCTTCACCACCATCCTCTTGG	10	+
chr1	36392796	36392817	CATCTTACAGCATCTTTACATG	7	+
chr1	36394611	36394634	TCCATCAATCCAACAAATATACTG	7	+
chr1	36457262	36457283	CATCACTCCATTTTTAAAATAG	3	+
chr1	36522098	36522121	ACTCCTATCTCATACACAATTCTG	5	+
chr1	36526958	36526978	CTAATATTACCTACTACTCAT	4	+
chr1	36528997	36529018	CTTAAATGGTCACATTTTTCAG	3	+
chr1	36752529	36752552	CATCACGGGCCTCAGCAGTTTCTG	3	+
chr1	36769960	36769979	TTCTAATTTCATTTCATTTG	5	+
chr1	36770294	36770312	CTCCTTACCACACCTCACG	10	+
chr1	36770469	36770492	AATTCTATTATCTTTACAAATATG	7	+
chr1	38174061	38174070	ACTTTTAATG	3	+
chr1	38174334	38174357	CAACTCAACATCCTCTTCACCCTG	6	+
chr1	38174830	38174866	AAATTTGGATAAGGGAACTGTAGGGCCCAGATTCTGG	9	+
chr1	38174898	38174920	TCTCTAAGCTATCCATGGTCCAG	9	+
chr1	38175170	38175189	CTTTCTCATGTAGGGCTCTC	5	+
chr1	38175349	38175371	TACCTACTTTCAATAAATTCTGG	14	+
chr1	38266290	38266309	CCTCCTTCCCACATCATCTG	11	+
chr1	38266340	38266362	ACTTTCAAAAAGGGAACTTCTAG	4	+
chr1	38266428	38266451	TTCATTTAACACTCACTCATCAAG	45	+
chr1	38267604	38267627	CTTATTTACCAATAAACTAATACG	9	+
chr1	38268419	38268440	TTCATTTAACACACACACAATC	5	+
chr1	38268535	38268547	CTAATCCATACTG	3	+
chr1	38268608	38268631	AAAAACAAACCATTTACAAATATG	3	+
chr1	38268733	38268752	AACACTGGATTTAAATAAAG	3	+
chr1	38489321	38489339	TCATTCTGTATCAAAAATC	12	+
chr1	38489357	38489380	AACTTCAAATTCCATTACTCCAAA	5	+
chr1	38489426	38489445	ACATTTAATGTCTTTCTATG	4	+
chr1	38489866	38489887	ATTAATTCATTCCTAATCCCAG	6	+
chr1	39466731	39466751	ATAAAATTCGGGAGGAGTATG	5	+
chr1	39469727	39469746	AAGCTTTGTCACATATCTGG	7	+
chr1	39469767	39469789	AGATGGCTGCTGTACACTTTTTG	8	+
chr1	39469853	39469874	CAGGTCCATTTTATACAACTTG	5	+
chr1	39469879	39469895	ACCGTAAAACTTTCTGG	30	+
chr1	39469899	39469925	CCACAAGCATATCTTTCTTTTCTGCTC	8	+
chr1	39469958	39469979	ATTTTCCAAACAAAAATACCTG	25	+
chr1	39470166	39470189	ACAATTATGGTAAAAAAACATTTG	5	+
chr1	39470416	39470439	ACACATGGACTCTGCCTGGGCATG	8	+
chr1	39470445	39470463	TTAATTCTTTGACTCCAAG	5	+
chr1	39470681	39470702	AAAAAATATAATTTGGGCTGGG	4	+
chr1	39471294	39471317	TTTTTTTAATTAGGGCTTATTTTG	6	+
chr1	39471459	39471480	ACTTAAATCTAACCAAAAACTG	28	+
chr1	39735101	39735122	TTCTTCATTACTACTGGACCAG	4	+
chr1	39824411	39824430	TATCATCAATTCCAAAACAG	5	+
chr1	39845940	39845961	AATTCTCCAAAAATTCAAAAAG	3	+
chr1	39851263	39851284	ACAAACTCAACTCCCGTTCCAG	3	+
chr1	39950305	39950328	ACCAACACCAACTTTTCATTCTAG	3	+
chr1	40537416	40537439	CTTTTCCATATCAGCTCAACCACG	11	+
chr1	40537798	40537819	ATAGGAGAGTCTCTGGTACTAG	5	+
chr1	40537860	40537881	TCTTGGACCCTTTCTTTCTCTG	5	+
chr1	40538175	40538195	ACAAACACTTACCAAAATATG	7	+
chr1	40702647	40702669	AACTACTTAACCATAAACAAAAG	6	+
chr1	40702832	40702846	AATCACCTCTCAATG	8	+
chr1	40702889	40702910	AAACTTGAGGAGTCTGCAACAG	6	+
chr1	40702937	40702958	CCCCATCTACTTAACCAAACTG	6	+
chr1	40703307	40703326	TTCATCCATACCATTTCAAG	27	+
chr1	40703457	40703478	ATCACAATATTCACATTAAATG	8	+
chr1	40703808	40703827	TAATGCATTATCTTAAAAAG	3	+
chr1	40704624	40704643	TTTTTTATACATTCAACAAG	7	+
chr1	40705405	40705424	TTCCAAAACCACTTCCCTAG	5	+
chr1	40705467	40705488	AAAATTCCATACCTAATCCCAA	7	+
chr1	40705848	40705869	TTGACATACCTCATTCTTCCAG	3	+
chr1	40705899	40705916	CAATCCCACCTTTAATAG	4	+
chr1	40706215	40706233	TTTAGGGTAGAATAGGCTG	5	+
chr1	40726624	40726643	CTGGTCAGGACTCTATTCAG	3	+
chr1	40758214	40758234	CTTTAATCAAACTTAACAAAG	5	+
chr1	40758279	40758303	CATTATTCTCATCCTCCACTGCTAG	37	+
chr1	40758570	40758589	ACATCTAATTTACCATCAAG	5	+
chr1	40759121	40759144	TAAATAATACATCCTTTCACTCAG	30	+
chr1	40759286	40759302	TTCTATCTCTTTCAAGG	3	+
chr1	40759346	40759366	TCATAAATATTACTTAATCAG	37	+
chr1	40759474	40759497	CTTCATATCTCTGTCCACTTTCTG	4	+
chr1	40759742	40759760	CTTTATCTGTGACTTCATG	5	+
chr1	40759767	40759786	TAACTGCCTTTCCTTCCTTC	3	+
chr1	40887897	40887918	TCATTTGGGGTTTGGCATCCTG	3	+
chr1	40888042	40888061	CACTTAAACTGTGGGAGAAG	5	+
chr1	40888924	40888943	TGTGGGAACCACAGTTCCTG	4	+
chr1	40928613	40928628	TTCATCTCTTATTCCG	3	+
chr1	40928949	40928970	TACATACCTAACTCAACACCAG	9	+
chr1	40930588	40930611	ACAATATATAAACTACAGTATCTG	3	+
chr1	40932180	40932203	TTTTCATATCACCTATCACCCTAG	6	+
chr1	40981644	40981662	TCATCCCTATTTTTATCTT	3	+
chr1	41220043	41220065	TGTAAACATCCTTGACTGGAAGC	542	+
chr1	41223812	41223834	TAACTCCTGCCGAGCCAGTCCAG	10	+
chr1	41237085	41237107	ACAGATTTATTCCCTGTGGAGAG	13	+
chr1	41449028	41449046	TGTGGGCACAATACTCAAG	4	+
chr1	41463143	41463164	TCATTAAGGCTCTGGAGCATTC	3	+
chr1	41477380	41477398	ACTTTACACTCGGCTTTGG	4	+
chr1	41477466	41477486	TCACTTGCATGTCCCATCACG	3	+
chr1	41477988	41478007	CATCAAGGGGTCACTTACAG	6	+
chr1	42880706	42880724	AATAAAATCTGGACTAATG	3	+
chr1	42881794	42881815	CTTTTCATTTTAATTCTCTAAG	3	+
chr1	43319116	43319132	TTTCCTCTAACAAATAC	3	+
chr1	43319862	43319885	CTCTTCATTATACCCACTATCAAG	3	+
chr1	43514012	43514032	CTCATCTTTATCATCTCTCTG	3	+
chr1	43604054	43604077	TTAATTTTAAATTATTTGGATCAG	3	+
chr1	43825707	43825725	CCGTTACATTCCTTCCCTG	3	+
chr1	43876441	43876462	AAACAAAATCATCTCACTACAG	3	+
chr1	44088390	44088409	ATAGGGAACACTCATCCCTG	4	+
chr1	44088972	44088992	ACTACTGGACTTCTATCAATG	14	+
chr1	44174325	44174347	ATACTTTCAAATAATCTCTTAAG	6	+
chr1	44177048	44177068	CTTTCATTCACATTTTCATTG	3	+
chr1	44437892	44437914	TCACTCATTACTGGAGATCTCCG	3	+
chr1	44438503	44438523	CCAATCCCAGTTCCCAGGCTG	3	+
chr1	44679511	44679524	ACATTATCAACCCG	3	+
chr1	45242372	45242394	TCCGTGTGCGGGGAGGTAACAAG	29	+
chr1	45243892	45243915	CCATGCAGTCTAAAGGGTTCACTG	4	+
chr1	45424517	45424534	ACATATCAGGTACATCAG	3	+
chr1	45975387	45975410	ACTCTATCTGTTCCCATTTCTAAG	3	+
chr1	45975869	45975889	AATTCTGTACTGCTGCTCATG	4	+
chr1	45976494	45976511	CTCTGGCCAACACTATAG	3	+
chr1	45977360	45977381	CCAACACTCTCTAATCCTTAAG	11	+
chr1	45977422	45977442	TAAACCCTTAACACTAAACTG	4	+
chr1	45977497	45977520	CATTCTTCTAACTCTACCAAACTG	4	+
chr1	45978851	45978873	ATTAACCTCTTCTCTCAATAAAG	3	+
chr1	46075362	46075382	AACTCTCATACATTACATCTG	7	+
chr1	46159994	46160017	ACTTTTCATCTCATAGTATATTAG	4	+
chr1	46782302	46782321	AATATTTCCTTATGGTTTTG	3	+
chr1	46782410	46782432	CAATGATTCCATCTAAATAAAAG	6	+
chr1	46827404	46827421	TTTCATGGACACATTTTG	3	+
chr1	46828189	46828210	CCACAAAACCGTCATACTCTTG	5	+
chr1	46829408	46829430	AAACTGGAATATTCACATAATAG	4	+
chr1	46829584	46829605	TTATTCTTTACATACAATATAG	3	+
chr1	47842504	47842527	CTTTCATAACTACATCTCAATTAG	10	+
chr1	47842702	47842724	CTTCTGTGAGCAAAACTTTTTAG	3	+
chr1	47842747	47842769	AATCACAACATTTTAGGATTTAG	4	+
chr1	47842879	47842900	TTTGGTAAACAAACTCAAAATG	5	+
chr1	47843132	47843153	TTCCTTATACTCTATTATATAG	11	+
chr1	47843698	47843720	CACTTACATCATTTGGTACACAG	13	+
chr1	47843723	47843732	TCAAATAGGG	4	+
chr1	47843858	47843878	ATAAATTTTTCAACATACTTG	3	+
chr1	49737960	49737981	TTTCATCTATCTAAATTATTAG	3	+
chr1	51439968	51439989	CCTCTACTTTATCAATTAACTG	10	+
chr1	51440281	51440304	CTAATTAAAACACTTTCAAAACAG	4	+
chr1	51440338	51440360	AACCCATACACAACTTATCACTT	9	+
chr1	51441179	51441200	ATTTCAATACAGTTATCATTTG	4	+
chr1	51441215	51441237	CTTTATTCATCATCTACCACATG	6	+
chr1	51441261	51441279	TTCCCTCCTACTTCATAAG	6	+
chr1	51735647	51735665	TCTACCACCCAACACCTAG	3	+
chr1	51736884	51736903	CACATCTATCACCTGGACTG	9	+
chr1	51737434	51737451	CTACATTTTATAACACTG	11	+
chr1	51737490	51737505	TTCTTTTTTTCCATTG	3	+
chr1	51737995	51738018	ATACTGCATCTCTCATTACTGTAG	24	+
chr1	51738036	51738059	TTATACAAAACACATCTCAGTCTC	21	+
chr1	51738075	51738094	TATCTATTACATCCTGCTAG	5	+
chr1	51738242	51738260	AATACTTTAAATCTCTAAG	8	+
chr1	51738337	51738356	TTTTTCATATGTACTCAAAG	5	+
chr1	51738360	51738367	ACTTATTG	3	+
chr1	51738390	51738409	CTAAAAAAATCATTCATTAG	7	+
chr1	51738448	51738469	TTCTTATTATTATTTTATATTG	4	+
chr1	51738493	51738513	TTTTCTACATACAAAACACAG	37	+
chr1	51738584	51738607	ACATTCAACTGTAGTATCCATATG	29	+
chr1	51738730	51738753	TTTATTAATTTATATCCACCCAAG	33	+
chr1	52242560	52242582	ACTTTTTTGCACATCCGGACCTG	3	+
chr1	52246936	52246955	CCATACAATCCCATTTTGGG	8	+
chr1	52253546	52253569	TTCATTCCAATCTTCTAATTACAG	16	+
chr1	52253712	52253733	CTCCTTTTCCAAACACCACACG	6	+
chr1	52547209	52547232	CAACATCCCATTTCACATCCACTG	3	+
chr1	52552569	52552589	TCAGCATTTTTCGGTCATTTG	6	+
chr1	52552832	52552851	TTACTTTTCTTTTCCCCCCG	13	+
chr1	52552879	52552898	TATCTTGGATTTCAAATCTG	6	+
chr1	52553047	52553066	CCTTAGATTAACTTACCTAG	4	+
chr1	52553277	52553299	CTTCAACTTTTTATTTCTCCCTG	5	+
chr1	52553660	52553682	ATTTATTTTTTTACCTCCTTTAA	4	+
chr1	52553744	52553763	CTTACTTTTTGCTATATCAG	4	+
chr1	52553776	52553799	CCAATATTTAAGGACAAAATTTAG	3	+
chr1	52554179	52554197	TCATCCAGTGTTAGGTCAG	3	+
chr1	52554370	52554388	TCAAAACTCTGGCATTATG	7	+
chr1	52554398	52554418	ACAGGTCATCTAACTACTCTG	5	+
chr1	52554419	52554441	AAATTTATCATCAGTCAAATAAG	7	+
chr1	52554773	52554780	CATTTCTG	3	+
chr1	52703562	52703582	ATAAAAGGACATTACAAAACG	4	+
chr1	52703895	52703918	TAATCTCATCCCAGGGAACAGATG	5	+
chr1	52811859	52811878	AACTCATCTTTTATATTCTG	3	+
chr1	52882653	52882676	ACCCTTTCCCTTTTTATTAAACCG	8	+
chr1	52882678	52882704	ACACACCTGTTTCCCATTTCGCTGTAG	12	+
chr1	52882879	52882902	CATTCAAATGTAAGGCTGCTTCTG	8	+
chr1	52882943	52882966	CAGCACTTAATACCCTTTATACAG	6	+
chr1	52882967	52882990	CCCATTTTTTCATAGTTTCATTTG	3	+
chr1	52883336	52883345	TTTAACATAG	5	+
chr1	52884485	52884504	TATTTTACATCTTACCTCTG	11	+
chr1	53237070	53237093	ATATTTCTAACACCTCAATCACAG	8	+
chr1	53288099	53288122	ACTAACTGTCTACATCTCCATATG	4	+
chr1	53288608	53288629	ATAACTACATTTTTTTTCATAG	4	+
chr1	53288829	53288851	AAAGTAGGCATTTAGGTCTGGAT	3	+
chr1	53289377	53289398	CATATTTCTTTACAGGCTAATG	3	+
chr1	53290658	53290679	ATGTAAAATATCACTACATCAG	11	+
chr1	53291194	53291213	CAAACTTCTACATAATCAAG	14	+
chr1	53292836	53292855	ACTCTCAATTATCTGGACTG	3	+
chr1	53332189	53332212	TCTTCTCTCCTTAACCAATTCCAG	4	+
chr1	53360339	53360360	CTCATTCTCTTACTCTAAACCA	3	+
chr1	53516422	53516442	ATATATATCCATACATTTTAT	3	+
chr1	53516580	53516601	CATACAACTGTGCATTACAAAG	6	+
chr1	53516602	53516625	TTAATATGGTAATTATGGTCTGGG	6	+
chr1	53516823	53516844	TCATTAATCAATTTCTCAATAG	17	+
chr1	53517020	53517040	TCATAAAACACCATCATTAAG	12	+
chr1	53517161	53517179	CATTTATCTTTTTTCCTAG	6	+
chr1	54417752	54417772	TCAATCTGGCTCTGGATGGTG	5	+
chr1	54417884	54417905	ATTTCATCTTCACATACACCCG	6	+
chr1	54433535	54433558	AATAACTCTTCACAACCTTCAAAG	6	+
chr1	54555163	54555182	TCATTAATAATAATATTCAT	3	+
chr1	54562492	54562514	TACTACTATATTTCACCACCCTG	5	+
chr1	54567715	54567735	CATCTCACTCCAACCATTAAG	3	+
chr1	54684191	54684212	TCTCTTTCCATTTCTTCATCTG	3	+
chr1	54685497	54685519	TTCTGCACTTCCTTTTTCACCTG	4	+
chr1	54690535	54690556	CATACACTTTCCAAAATTTAAG	7	+
chr1	55207502	55207521	ACTCAGGATCCAGTGACATG	3	+
chr1	57177343	57177364	CTATTAAAAACTCTGGACGAGG	5	+
chr1	57178821	57178840	CCTTTCCACCTATAATTATG	3	+
chr1	57179743	57179762	ATTTTCCTATTTCTTTCATG	3	+
chr1	58462224	58462244	ATCCTTTCTGGTTTATCTAAG	3	+
chr1	60339943	60339961	TACCATAATCTTTTTATAG	6	+
chr1	60340065	60340083	CATCTTACATTCCATACAG	13	+
chr1	60340131	60340151	TTCAACATACATACCTATCAG	7	+
chr1	60341126	60341149	ATTCTTTTCCACATCTGGTTAATG	3	+
chr1	60341180	60341200	CATTATAAACATTTCATCTTG	4	+
chr1	61849015	61849028	ACCTGTCATTACAG	3	+
chr1	61921079	61921096	TTACAACTTCACTATCAG	5	+
chr1	61921114	61921130	CGATTCAAATCAACTTG	5	+
chr1	61921621	61921642	AATCCACTCACATTGCAGAACA	6	+
chr1	61921656	61921674	CAAACTACTACTACTACTG	28	+
chr1	61921734	61921772	TTTTTCAACAATTTCAACAATGACACAAAAATTCACATG	12	+
chr1	61922911	61922933	AAAACAAAAATTCCATATCAATG	6	+
chr1	61923573	61923594	TCAATCCACATTCAATAAAAAG	5	+
chr1	61923651	61923672	TTACTGGTTATCTCTATTTAAG	16	+
chr1	61924868	61924890	AATTTTTTCTTTCCCATCAAATG	3	+
chr1	61926526	61926546	TTATGTTAGTCTTTTTTTCCG	5	+
chr1	62237189	62237209	CATTATTACAACAAACCACTG	5	+
chr1	62907238	62907257	AATAATCTCGGCAATACTTG	3	+
chr1	62907905	62907927	CACTTATTTAATATTATTTCAAG	13	+
chr1	62909210	62909231	TCATTCATATTTATCTCTAACG	3	+
chr1	62910229	62910250	TACAATTTACTCTTACTTTTAG	3	+
chr1	62910359	62910378	TACTGTATCTTCAAAACTAG	6	+
chr1	62910790	62910811	TCCTCCTAAAATAATTCCCAAG	4	+
chr1	62914178	62914201	CAATTTCACAATTTGCTTCAGTAG	5	+
chr1	62914242	62914261	CCATCATTATACTGAAGCTG	4	+
chr1	62914503	62914522	AAACAACTTAAATCCTTTTG	3	+
chr1	62916453	62916474	ACCAAACAGGCATTAATATTAG	3	+
chr1	62916511	62916532	CTTAAAGGAGTATGAGGGGAAG	4	+
chr1	62916755	62916774	ATATTATTGGTCTCTCTAGG	5	+
chr1	62916827	62916845	AACTCATTTTCCTCAGTAG	5	+
chr1	62916882	62916911	TATCGGTTCTTAATTAAATTATCCAAAACG	32	+
chr1	62917053	62917073	AATCTCATTCAGTACATTTAG	32	+
chr1	62917093	62917114	CTAAATCCTTGGGCTATGTCAG	10	+
chr1	62917265	62917278	TCTTTTTGGGCATG	3	+
chr1	62917289	62917314	TATCTGTTTAACTCATATTCTGCACG	8	+
chr1	62917321	62917340	ATATAGTACATCAAACTTAG	4	+
chr1	63284721	63284741	AATCATGGACTTCCCACACTG	6	+
chr1	63329735	63329756	TTTACATCTACTACAACCAATG	3	+
chr1	63902627	63902640	TATACTTTAACATT	4	+
chr1	63903546	63903567	TAACTTCATCCTATTAATACTG	4	+
chr1	63905365	63905388	AAACCAATCTACTTCTTAACTCTG	3	+
chr1	64095233	64095255	AATCAAATTCAATATTTCTAATG	5	+
chr1	64125553	64125575	ATCAATCTCAATTCCTTTTCATG	4	+
chr1	64643798	64643814	CCATATTATGGATTCAG	3	+
chr1	64644389	64644407	TCAATTCCAAATCATCCTG	3	+
chr1	64646996	64647017	TTAATCACTGTATTACTTAATG	3	+
chr1	65117964	65117984	CTTCCTATACTTTTCTCATAG	3	+
chr1	65157152	65157165	TTCCACCACTACCG	3	+
chr1	65157241	65157263	CTAACAATCTCCTCACCTCCACG	4	+
chr1	65158367	65158384	ACATTATCCACCAAATTG	3	+
chr1	65243437	65243455	CCCATTTCTTTTACATCAG	3	+
chr1	65270456	65270474	AATCTTTCTCATATACCAC	6	+
chr1	65296730	65296750	CCTTAACTTCATTCAAACTAG	4	+
chr1	65296896	65296914	CTAACTTACAATCCATTGG	3	+
chr1	65692416	65692439	AATAACTCCTTTTCTACATCCACG	21	+
chr1	65694588	65694610	ATTTAATACCCTCCAACACTAAC	5	+
chr1	65695695	65695718	TCTATTCCATTACACATTAACATG	40	+
chr1	65849927	65849945	AATCTCTACTCTACTCCTG	3	+
chr1	65854049	65854072	TTTCACACTGGATTCATACCACTG	9	+
chr1	65855083	65855104	CATCCTCTTCTCTTCTCACCAG	3	+
chr1	65880650	65880672	TTAAAACATCATTAAACATTATG	3	+
chr1	65880710	65880733	ATTTTCCCCCACATCTCTTTTCCG	3	+
chr1	65897639	65897660	AACTCATACTATCTGTATACAT	6	+
chr1	65897703	65897726	TTTTTAATACCTTTATATATCATG	4	+
chr1	65898795	65898817	AACTCTTTTACATTTCCTTTATG	4	+
chr1	65899197	65899215	TACATTCAAAACACTTAAT	3	+
chr1	66062215	66062238	TACCATTTCCACTTCAATATCAAG	7	+
chr1	66100081	66100104	CCCACTCAACACATATTTAATATG	3	+
chr1	67120993	67121011	CTCCCTCAACAACTTCATC	3	+
chr1	67450314	67450335	TTACACATTAATGGACCAACAG	16	+
chr1	67450817	67450839	ATATATCTCTACCTTCTCATTTG	3	+
chr1	67451000	67451018	CTTAATACCAATTTCTCTG	6	+
chr1	67451222	67451244	AAATACATTCTGTATTTTTCCAG	3	+
chr1	67451450	67451469	TCATATTTCTTATCCAGGTG	4	+
chr1	67451700	67451720	CATCATAAAATTTCCCATTTC	29	+
chr1	67451852	67451875	TTACAATCCAATTTTTCAGATTTG	12	+
chr1	67452100	67452121	CTTCTTCCAGTTCATTTTTCAG	6	+
chr1	67452299	67452320	AACAACTTTTTTTCCCAAACAG	20	+
chr1	67452347	67452360	ACTTCATCTTAATG	4	+
chr1	67452638	67452659	CCATTTTCACCTTTTTAAAAAG	3	+
chr1	67453071	67453093	CCTCATTCCCACCCCCAACAAAG	5	+
chr1	67453094	67453116	CACTATCATTTTCATTTGGAATG	3	+
chr1	67453622	67453643	ATTATATAATTTAAAAATAATG	3	+
chr1	68153976	68153999	AAACACAATACCTACAATAAACTG	13	+
chr1	70029621	70029640	AATCATTATTATTTACATAA	3	+
chr1	70716972	70716991	ACAAATTAACATTCTTATAG	9	+
chr1	70717132	70717153	ATTTCAAATAAAACTGTCTTTG	6	+
chr1	70717230	70717251	TAATAATTTATTCCACATCTAC	3	+
chr1	70717402	70717425	ACCTTCATACGCTTTTAAAATAAG	3	+
chr1	70717546	70717560	CAACTGTTTTCTTAG	3	+
chr1	70717749	70717760	CATTCATTTTAC	4	+
chr1	70718013	70718034	CCTTTCTGGAGTAGTATAGAAG	11	+
chr1	70718297	70718320	TTCTAATAATGGTCCTAATCACTG	16	+
chr1	70718413	70718453	TCAAAAACAAATTTCACATATGGTAAACCTAATATTCACAG	24	+
chr1	70718471	70718494	AATCTCTGAATACAAATATACTAG	10	+
chr1	70877135	70877153	CCACACTTCCAACATTTCG	3	+
chr1	70904921	70904943	CACCTCATTATCTTTCATAACTG	12	+
chr1	70904993	70905013	TATAATTACAGGTCAATTCTG	3	+
chr1	70908085	70908108	AACATAACTGGACATTCTGGTCAG	6	+
chr1	70908186	70908209	CTCTTCTGTTCACTACATTCACTG	7	+
chr1	70916879	70916902	AATCTTCATCACTTTCACTTTCAG	4	+
chr1	75229651	75229669	AATAACTCATCATATATTC	3	+
chr1	75229989	75230009	CTTATCCTACGACTTCACCTG	10	+
chr1	75230021	75230041	TTATCCCTACTTTTTTACCAG	15	+
chr1	75230348	75230365	TATCACTTCAATAATACG	7	+
chr1	75230439	75230454	ATACCATTTCATTTAG	3	+
chr1	75230641	75230664	CGTTCTAATCTAGCATGGAGGTAG	7	+
chr1	75230729	75230745	TACTTTAATAGGCCCTG	3	+
chr1	75230797	75230817	TTTTCACACAACTCATCCAAG	7	+
chr1	75231154	75231174	CACATTCTTATCTACCAACAT	5	+
chr1	75231434	75231457	ACTTTTCTTCATTCATTTAAATTG	7	+
chr1	75231533	75231554	CTTCCTAATCTGTTTATATAAG	5	+
chr1	75231653	75231676	AACATTCCTTAATATACATTCATG	8	+
chr1	75231680	75231703	TACATAACATTTTAATCATCAATG	4	+
chr1	76174927	76174945	ACTTCCAGTTCAACATCAG	22	+
chr1	76224883	76224901	AACTCTGGACACACTCTTG	3	+
chr1	76228864	76228883	ACTTAATGGTATTATTAAAG	5	+
chr1	76259937	76259958	ATATTTCTATAAATTATTTCAG	4	+
chr1	76260199	76260219	ATCCTTTTCATACCTTATTTG	15	+
chr1	76260591	76260610	CTAACATAAAATAACTCTAG	4	+
chr1	76558879	76558897	TTTGTACAGCTTTAATGGA	38	+
chr1	77094456	77094478	ATAATATTTACACATCCAAACTG	3	+
chr1	77096115	77096138	ACAATTCTATTTTTCATATACTCG	6	+
chr1	78255911	78255931	AACTCTTCTATCACCTTAAAG	5	+
chr1	78343183	78343200	TTTATTTAATATTACATG	3	+
chr1	78344246	78344267	CTCTACCATCCACTTCCATATG	7	+
chr1	78408706	78408729	ACTTCTTATTCCTTTTCATAACAG	5	+
chr1	78481876	78481894	ATACTATATCTTCTTCATC	3	+
chr1	78483377	78483397	CTACCATCTACTTTTCATCTG	4	+
chr1	82409277	82409295	ATTACATTTATAATACCCG	9	+
chr1	82409396	82409415	AACAATAACTTCATTTTACG	7	+
chr1	82432105	82432121	TTCATCATTTACCGGAG	3	+
chr1	82432204	82432237	AACTCTCACGTCATTTCAGTTTCAATCAATAAAG	12	+
chr1	82433736	82433755	CTCCTTCTGGAACTACTCAG	8	+
chr1	82434938	82434968	CTATCTGCATCTTCACCTTCTGCTTTTTCCG	10	+
chr1	82436021	82436042	ACTTCTACACTTTTTCTTTTTG	4	+
chr1	82437581	82437602	ACCTGTTACCTTCATTATTCTG	4	+
chr1	82447587	82447608	CATATCTCTTCACTATATTTAA	16	+
chr1	82447625	82447644	TTCATTTTCATCTTTCACTG	4	+
chr1	82450989	82451007	AATCTTCTTTTATCTCAGG	3	+
chr1	82451020	82451039	CACTTCAACACTTAATCAAG	11	+
chr1	82456555	82456574	ACTCTCTTTATACAAGCATG	3	+
chr1	82456745	82456767	TTATATAATCCCCATTAACAAAG	5	+
chr1	82456816	82456837	TTACAAGTCTTTAATCATACAG	8	+
chr1	82456928	82456949	ACTCTTGACCTGTGGTTCTCTG	7	+
chr1	82457378	82457398	CCACAGGCCTTATTTCATATG	4	+
chr1	82458039	82458056	CCCATCACTAATATCCAG	4	+
chr1	82458274	82458297	CCCACTACATATGCACAAAATCTG	3	+
chr1	82458495	82458513	ATACCAATATACATTACCC	3	+
chr1	84701208	84701229	ACCACTTTCTTACTTCTCTTTG	6	+
chr1	84701901	84701923	TCCTCATCATAAACTTTTTAAAG	4	+
chr1	84702503	84702526	TGACCTACCTTAAAACAACACACG	7	+
chr1	84702725	84702745	TTCTTTCTACCAATCTATATG	3	+
chr1	84703602	84703621	ATTCCTCCTAACTTTCACAG	12	+
chr1	84703774	84703796	TCCTAATTCCTTTCTCACTCACC	10	+
chr1	84955347	84955366	CTTCTTACTTCAACAAACAG	14	+
chr1	84955379	84955397	ATTCTCATCACAACATCAG	10	+
chr1	84956036	84956053	TTATACCAAACTCACATG	7	+
chr1	84961701	84961719	CCACATTCCACAATCAACG	19	+
chr1	84963221	84963242	ACAGAATACTCTTTTCAAAATG	24	+
chr1	84963253	84963271	ATTTCATAAACCTTTCACG	15	+
chr1	87207893	87207911	TTCCATCCAATTATCTTAG	5	+
chr1	87209205	87209228	TTCTACTGGATTTTTCATTAACAG	6	+
chr1	87209620	87209635	ATTTACTTCATTAAAC	3	+
chr1	87209685	87209701	ATTGGATCCATTTACTG	3	+
chr1	87210289	87210307	CAATTTACTCTAACTTAAG	14	+
chr1	87210890	87210911	ATAACTGCCTTTTCCTTACCAG	8	+
chr1	87211109	87211126	ATACCTCTTTTACATCTG	9	+
chr1	87211368	87211390	CTTTTTATTTTAATGGGGTTTGG	3	+
chr1	87211674	87211695	TAATCTAACCTAAACGGTCATG	5	+
chr1	87212701	87212721	TTTCAAGGGCTCATGGAATCA	3	+
chr1	87212903	87212921	TTACATTCCCAACTCTTAG	9	+
chr1	87213111	87213130	AACATTCATTTCACCTTCAG	24	+
chr1	87213248	87213267	TATAAGGATATCATAGTGGG	4	+
chr1	87213391	87213410	ACTAACATCAAAACACCTTG	5	+
chr1	87213751	87213772	TATATTTCTACATCTCTTAATG	13	+
chr1	87213798	87213816	CCACATTTTATTAAACTAC	9	+
chr1	87213832	87213853	TTTCCAACTTTCATTAATAAAG	11	+
chr1	87538750	87538769	CACTTCATTTACCAATATCG	5	+
chr1	87570452	87570473	TCTGGATTGCTGACAGTAGGTG	6	+
chr1	87570720	87570739	CATTTTTTCAACTAACCATG	6	+
chr1	87571039	87571061	CCTCCTCAATATCTAATACTGGG	9	+
chr1	87571447	87571467	ATTTCTCATTTAACTTTACTG	6	+
chr1	87572083	87572106	TTTTCATTTTACATTATTATTCAG	13	+
chr1	87572424	87572441	ATACAAATTATTTCCTCG	3	+
chr1	87573384	87573406	TATCAACTCCTCTTTTCTAATTG	5	+
chr1	87573996	87574016	TCATTCCCAAACACACCTATG	3	+
chr1	87574206	87574225	CCAACTAAACTACTCTTTAG	4	+
chr1	87609672	87609695	AACAATTACCTACAGTATTCAAAG	4	+
chr1	87634673	87634696	ACATTCAATTACATTTTTTAAAAG	4	+
chr1	87805819	87805838	ACCTACAGCTCTCATCAATG	4	+
chr1	87810812	87810835	CTTTCTACCCTCATTAACAATTAG	16	+
chr1	87810867	87810890	TTTACCTTAACAACATTCTATTTG	16	+
chr1	87871116	87871135	CCTCTCCTGCTTCCTCTTCC	3	+
chr1	89226039	89226059	TATTCAAATGGATCTTCAAAG	4	+
chr1	89270181	89270190	TCTCTATTTG	3	+
chr1	89273037	89273059	TATACTTCCAAAATCTCAATCTG	11	+
chr1	89299278	89299301	ACCATTCTAATACTTCTTCAAAAG	3	+
chr1	89299611	89299634	ACATTACTGTAATATCAAAAACCG	5	+
chr1	89299943	89299961	TCATATCTTTCAGAATCAG	3	+
chr1	89299964	89299983	AACCGATTACCCTTTTTTTG	3	+
chr1	89300011	89300032	TTCACCTTGGTTTTGTGTCTGC	7	+
chr1	89300221	89300244	TACATTTTAGGCCACTGGATCCAG	6	+
chr1	89300393	89300413	ATTTTATACAACTCTTCAAAG	3	+
chr1	89341929	89341949	ATCTTTAACATACTATAATTG	3	+
chr1	90048286	90048308	TCTTCTGGTATTACATCACACTG	7	+
chr1	90048441	90048459	AACACATCCTCTAATCCTG	5	+
chr1	90048617	90048640	CAACTTTTGGCTTCACTACCCCAG	5	+
chr1	90049309	90049329	CCTTCATCCTTCATCTGGCTG	6	+
chr1	90050006	90050026	CATCCCACATTCCATTTTCAG	5	+
chr1	90050163	90050184	ATTGGGGCATTATCTAACCTAG	7	+
chr1	90050191	90050211	TCTCTTTGGACCATAATAATA	3	+
chr1	90050243	90050262	CACTAAACTACATTATTTGG	7	+
chr1	90058543	90058562	CTCAATACTCTTCCTCTCCC	3	+
chr1	90059430	90059453	CTTAATTTTTACTTCCTTTCCCAG	3	+
chr1	90059690	90059711	ATAATCTTGGATTCAACATCTG	3	+
chr1	90060078	90060099	ACTTTTTTTCCCTCCATCTATG	4	+
chr1	90060638	90060660	AATATAGGACACCAAACACACTG	10	+
chr1	90061073	90061095	CTAAATTTTCCTTATCACCTACG	17	+
chr1	90061792	90061813	TTCTTTTCCTAACTTACATCAG	10	+
chr1	90062142	90062159	CTTAACATTATTTTCTTG	3	+
chr1	90062238	90062261	TTTTCCTTCTCCACTCACCTACCG	5	+
chr1	90062740	90062759	CTATCTACTACATACCTTTG	3	+
chr1	90178596	90178616	AACATTTCATCTCCATTCTGG	13	+
chr1	90178715	90178733	TCCAACACCATCCAATCTG	8	+
chr1	90179758	90179781	CCTTAAAATTCTCTCTATCAAAAG	11	+
chr1	90180217	90180230	ATTTATCCCCCCTG	3	+
chr1	90180252	90180273	TACAGTATTTTTCCATCACATG	3	+
chr1	90182913	90182932	TTAACTAAAAATCTCATATG	5	+
chr1	90182985	90183007	CTCAAAATTCCAAAAAAATATTG	5	+
chr1	90183334	90183355	ATATTTATCTAACCACTTTCCG	3	+
chr1	90183398	90183420	CTCTATTTCCCCAATCTCTATAG	4	+
chr1	90184375	90184394	CATTCCATACTAACCTCAAG	20	+
chr1	90398917	90398937	ACATTTCCTTTGGGACATCTG	3	+
chr1	90399135	90399158	CTTATACATACTATTATTCTCATG	5	+
chr1	90399556	90399576	TCCAAACAGTTATCAAAACAG	6	+
chr1	90400450	90400472	ATGTGGCTCCACATCTTACAAAG	4	+
chr1	90400755	90400778	TCACTTTATTTCTCTAACAACAAG	18	+
chr1	90401302	90401324	ATACATCTTTTAAAATAAAACAG	8	+
chr1	90475696	90475716	ATCAAAACAAATCCACCAATG	3	+
chr1	90495685	90495705	TTTATCACTTTCTACCTACAG	3	+
chr1	90499031	90499048	AATCCTCATCATATTATA	3	+
chr1	91990254	91990275	CTTCCCTAATTACCTTTCACTG	5	+
chr1	91990404	91990418	AAACTCAACCTGGTG	3	+
chr1	91990733	91990756	AATTTAAAATAATACATACACTGG	21	+
chr1	91990824	91990846	TATATTTTTTCACACCATCTTAG	8	+
chr1	91991050	91991071	ACAGCATATCAAACTTCCTATG	10	+
chr1	92853483	92853504	CAAAAACTAAATTTTATCTCTG	3	+
chr1	92853588	92853611	TCTAACCACAACAAAAAATCATAG	5	+
chr1	92854025	92854046	ATTTCTGCATTTTCAACTAAAG	4	+
chr1	92860679	92860697	ATTCTTACCTCCTACCATA	4	+
chr1	93299179	93299197	ATGATAGTTCGTGTGACAA	3	+
chr1	93307419	93307440	CTAAACCCAGCAATTTTCTATG	5	+
chr1	93309989	93310008	AATGGCCACTAACTCCCCTG	5	+
chr1	93599665	93599685	CACATTCATCCAATACCTCAG	15	+
chr1	93602429	93602449	TTACAACTCAATCATCTAAAG	15	+
chr1	93602875	93602898	ACAATTTTTCTAATTATTCCATTG	11	+
chr1	93602931	93602948	CAAACATCATGTAGATAG	3	+
chr1	93603218	93603237	CAATACAAATTATGGGAATG	4	+
chr1	93736039	93736059	TTTCACACATCTTTTTCCAAG	3	+
chr1	93811919	93811938	CTCAAATTTCCGGACCACCG	4	+
chr1	93812131	93812149	AAATCTCGGTGGAGTAGTG	3	+
chr1	93812336	93812359	AATTCATTCACCTTATATCTTCTG	11	+
chr1	93826627	93826645	ACATTGGATTGGGTTGGTG	7	+
chr1	93826753	93826772	ACATTCAAAAACTAGGAAGG	6	+
chr1	93826857	93826880	TTTATTACAGCATAATTCATTTTG	7	+
chr1	93826930	93826955	ATTTTTACTCTTTCACTCCAATTCAG	56	+
chr1	93826983	93827003	TCCATCCATACTCATATTATT	4	+
chr1	93827177	93827202	AATTACTTTTACATTTTCCCAACTAG	9	+
chr1	93827565	93827584	CCAAATCTTTTAAACTTATG	6	+
chr1	93829134	93829156	TCATTATATCATCTTCTCTTCTG	9	+
chr1	93829440	93829461	TTATTCATTCTCCCATTAATAG	5	+
chr1	93830016	93830038	TCCAACTCATCTATATCCAAATG	8	+
chr1	93996373	93996393	CACAATTACAAAACTTTAATG	4	+
chr1	94012436	94012458	AATCCACAAATGGGGGATCCAGG	4	+
chr1	94019347	94019365	ATCTTAACTAATTTCTTAG	4	+
chr1	94939358	94939377	ATACTTACTCAACTTCATCG	8	+
chr1	94983932	94983952	AATTAACTATAACAATCACTG	8	+
chr1	94984031	94984049	ATACTTATTTTCTGTTCAG	4	+
chr1	95658209	95658230	TTCTTTTTCTCAGGCTATTCAG	3	+
chr1	95658234	95658254	TAACAACATTTTTCATTTCAG	5	+
chr1	95659371	95659394	CTTAAATATGTACTGGTTAACTAG	7	+
chr1	95659836	95659858	CTATATATTTCCTCATACAACAG	3	+
chr1	97236342	97236362	AACCAACCAATATATATCCAG	3	+
chr1	97244849	97244870	ACATTTTTCACAACTTCAAACG	3	+
chr1	97279323	97279343	TTTAGGGCACACTGTTATATG	5	+
chr1	97282463	97282486	AAACTTCATTATCCACAATACATG	5	+
chr1	97283753	97283774	CATCTCTATTTTCATTCACTTG	3	+
chr1	98415788	98415808	TAGTTGTTTTATCCTATGGTG	3	+
chr1	99157197	99157220	ATCATCCAACTTTAACATTTAATG	7	+
chr1	100488502	100488522	AAAAAACATTTCACTTATCAG	5	+
chr1	100488654	100488675	ATACATACTATTTCTCCATATG	10	+
chr1	100489017	100489040	AAAAACTTCTTTAATCTACAACTG	6	+
chr1	100489122	100489144	CCATATTACTTTATTTTAAACAG	6	+
chr1	100490439	100490459	CTCAAAAATACTATGTTACAG	3	+
chr1	100490535	100490555	TCTCATCAATTCCATCCAAAG	8	+
chr1	100490733	100490752	ACTTACATTATTACTTACTG	13	+
chr1	100491463	100491486	CAACAAATGGATATTTCAACACAG	4	+
chr1	100542786	100542809	ATTTCAAATATTACAGTTGGCATG	7	+
chr1	100544082	100544095	AACTGCTGATGCTG	3	+
chr1	100546119	100546141	ATTCATTTTCTACATATTCCATG	23	+
chr1	100547633	100547656	TATTCCGGAACATACCAATTTAAG	10	+
chr1	100547699	100547718	CCATCCTCATAATACACAAG	17	+
chr1	100547737	100547760	AACCTTTACTCCAGGACACAAATG	7	+
chr1	100547810	100547831	TTTTCACCTCTAGTTCTGGATG	14	+
chr1	100547832	100547855	TACATTCCATTTCCATCCACAGTG	54	+
chr1	100548342	100548365	ACTTTTAAACATTATTCACTACTG	19	+
chr1	100548617	100548639	TCACAGTAACACTTTATTTACAG	5	+
chr1	100548844	100548866	AACACTCACTATGGTTAAATAAG	7	+
chr1	100614819	100614839	ACATTTTTCCCTACAGATCTG	3	+
chr1	100615117	100615137	CTATCTCATATCTTTTATCAG	8	+
chr1	100757203	100757225	CTTCATTAAATTAATCTCACTTT	7	+
chr1	101440504	101440524	AAATTATCACTACAACTCCCG	7	+
chr1	101440783	101440803	AATTTCAGTTGTGGGCCTCCA	3	+
chr1	101440845	101440865	CTTTCATTCCCACAAAACCAG	21	+
chr1	101441739	101441761	CCATTTCTATGGATTTTATAATG	4	+
chr1	101444093	101444113	AAAACTCTCATTTGCTCAAAG	3	+
chr1	101444562	101444580	TCATACCATTTCATTCTTG	4	+
chr1	101444737	101444755	CTATTTCTAACTCTTCATG	3	+
chr1	101446023	101446041	CATCCTTTTATCCTCAAAC	4	+
chr1	101446251	101446273	CTCATTCTTTTTCATATACAGTG	7	+
chr1	101446658	101446676	AACTTCTACTTTATACTAG	6	+
chr1	101541513	101541532	ATCTATTATCATCACATTAG	4	+
chr1	106435491	106435510	AAATCTGGGTGCTGGAAATG	10	+
chr1	107600828	107600848	ACACCTCACACCTTATCTAAG	4	+
chr1	107600880	107600900	ACTTCATACATTTCCAGTACG	5	+
chr1	107600935	107600957	TCCGAATTAATTCCCCCTCCCTA	3	+
chr1	107601001	107601024	TAAACTTCACTACTGGTAATTAAG	6	+
chr1	109180258	109180281	TATACAATACTTTTTCTAATTATG	5	+
chr1	109181095	109181107	TACTTCATTTAAG	3	+
chr1	109181536	109181559	ACAAAATTTTTAATTTACACAATG	4	+
chr1	109242754	109242776	CTGCATTTTCATTTCCTCTTTCG	15	+
chr1	109243195	109243216	TTACACTTAATATTCTCCACAG	7	+
chr1	109244261	109244281	TTTATCTCACTGGTTATACTG	5	+
chr1	109290121	109290143	ATCATCCACAACTTTCATAAACA	3	+
chr1	109338923	109338943	TTCTACTCAACAAAAATCATG	3	+
chr1	109351610	109351631	CTTTTCAAATACATTTCTTAAG	4	+
chr1	109351798	109351817	TACATACTAATTACCCATTG	3	+
chr1	109351946	109351968	TTTTTCTTTCAACTAAAATTCAG	3	+
chr1	109472712	109472733	CATTAATACTTCTCTGGACATG	7	+
chr1	109637478	109637497	CTCATTAGGGAAGGAACTAG	7	+
chr1	109638678	109638697	CTTACTCCAAATAATAAAAG	5	+
chr1	109638839	109638859	TAAATTTCAACAATTCATACG	11	+
chr1	109639494	109639516	ATACAATTTTTTATTCACCATTG	3	+
chr1	109650733	109650752	CATCCCCTTATTCCATCCAG	3	+
chr1	109758091	109758110	ATTCAATTTTATTCATACAG	14	+
chr1	109758872	109758887	CTCCCTAATTGAGGAC	5	+
chr1	109758913	109758931	CACTACAACTATACCAATT	3	+
chr1	109759021	109759044	AACTCACAACTCTTCTAACTCCAG	30	+
chr1	109759058	109759077	ATTTCTTCTTTTTAATTCAG	5	+
chr1	109759176	109759197	AATTTTATCCTCCCTCAAAAAG	7	+
chr1	109759553	109759575	TTATTTCCTCATAACCTTTACTG	9	+
chr1	109759639	109759656	CTTTCAATCTTAACCCAG	5	+
chr1	109759864	109759882	AAATACACATACCCTACTG	11	+
chr1	109780679	109780701	ATGGGCATAGGGACCCATCATTG	4	+
chr1	110125090	110125110	TCTAACTACATTCCAACTCAG	16	+
chr1	110134745	110134764	ATCTATACTCACTTCACCTG	7	+
chr1	110134815	110134837	TCATCATTAAAAACAACTTAAAG	5	+
chr1	110135452	110135469	TTTTTAACTCTTGGTATG	4	+
chr1	110135499	110135516	ATAATTCTTTCCGGTTAC	4	+
chr1	110135522	110135544	CTATAAATACAACTTTTTAAATG	20	+
chr1	110135583	110135604	TTTCCATATGGTAATTACATTG	8	+
chr1	110135798	110135819	CTGCTACATATTTACTAAATTG	12	+
chr1	110136374	110136395	TTACGTTCACTTCAACCTACAG	4	+
chr1	110136483	110136499	TTCAAATCAGTAGTTTG	3	+
chr1	110137965	110137983	ACATTTTCATCTTGGACAG	3	+
chr1	110156793	110156801	TTAATCCAG	3	+
chr1	110563451	110563473	CCATTCAAACCTAATTATTACAG	6	+
chr1	110564296	110564319	ATACTAATGGACCATACTACCAAG	8	+
chr1	110564426	110564447	TTTTTTCATCTCATTATCCAAG	13	+
chr1	110564622	110564640	CTAAGGTACCTTCTCTGTG	5	+
chr1	110565338	110565356	CAACCTAAAATATTTAAAG	3	+
chr1	110565780	110565799	AAATTTTCACTTTTCCACTG	12	+
chr1	110601287	110601310	AATCATATTTTTCCTCAACCATCG	5	+
chr1	110604906	110604929	TACTCACCCCATTCCATTACCATG	6	+
chr1	110885531	110885549	CACTTTTGGTTTGTAGCAG	4	+
chr1	110886559	110886582	TCATCCCTCTTGGTTTTCACTATG	5	+
chr1	110887286	110887306	CAGGTTCATAATATCCATAAA	4	+
chr1	110888125	110888148	AATTTCTGGACATTTTTTTTTCTG	3	+
chr1	110889444	110889452	TCAATTCTG	3	+
chr1	111690587	111690610	CCCCAAATCTCATCACCATCATTG	5	+
chr1	111722358	111722381	TTTCTTCATACTCTCCCAAAACAG	3	+
chr1	111726913	111726934	CTCATTCTAATCATCATTAATG	9	+
chr1	111999282	111999305	CAGGCTTCCATCCAACACATCCAG	31	+
chr1	112004666	112004686	ATTCCTCATAAAATTAAAATG	3	+
chr1	112005171	112005189	TTCAAATGGACAAATTACG	4	+
chr1	112005570	112005589	TCCCTCATATACATCATCCA	4	+
chr1	112010160	112010178	ATCATTCTTATACCTACAG	3	+
chr1	112255412	112255432	AACCATTATACTTTATATCTG	10	+
chr1	112255537	112255548	TCATTATATTCT	13	+
chr1	112255691	112255710	ATTAAATTACAGCTTTTATG	3	+
chr1	112256065	112256084	TTTAACTTTTACTATTTCAG	4	+
chr1	112257013	112257035	AAAACTTTCTAAATACTACCTTG	5	+
chr1	112258099	112258117	TACAATCTAATTGGGCAGG	3	+
chr1	112258442	112258459	ACATTCTACATTTCCTGG	8	+
chr1	112309480	112309498	AATACCATTTATCTACAAG	4	+
chr1	113000343	113000363	AATCACTCAACACTCATTTTG	3	+
chr1	113000772	113000787	CTCCATTCAAAAAATG	3	+
chr1	113000925	113000946	AATTCACTCTGTAATATTATAG	3	+
chr1	113001076	113001095	ATACATTACCCCTTTACATG	9	+
chr1	113001807	113001830	AAACTTCTGTCATTTTCATCATAG	6	+
chr1	113002001	113002019	TCTTCACATACATTCTCTG	3	+
chr1	113002065	113002088	TCTATTTCCTTTTAATCTAATAAG	3	+
chr1	113212546	113212558	CATTACTTTTCTG	5	+
chr1	113212587	113212610	CAACTCATCTTCAATTATCTATTG	39	+
chr1	113212648	113212667	ATACCACATTCAAGGCCTTG	4	+
chr1	113212795	113212814	ATTCAACGTGTGGTCATATG	4	+
chr1	113213114	113213132	TATTATGGTCATTACTTTG	5	+
chr1	113213156	113213197	CTGGTACTTCAGTCGTTTTTACTGATCCACCAACACCTAAAG	20	+
chr1	113213206	113213226	CTACAGTCTCTAGCTAAATGG	4	+
chr1	113213276	113213299	CATCTCATAACTAATTTTCTAAAG	291	+
chr1	113213417	113213437	CTTTTATCCCTTCTCTCATTG	19	+
chr1	113213466	113213488	TTATAAACATCTGCATTTTTTAG	23	+
chr1	113213777	113213796	TTCTTTCAAATTACTCTTCC	7	+
chr1	113214128	113214150	TTTATTTCAATAAAATATATTTG	6	+
chr1	113214160	113214182	TCCTTCATACTATCCATCCATAC	7	+
chr1	113215284	113215305	CATATTCTCTTCAAACTCAAAG	3	+
chr1	113239085	113239108	ATCACTTCACACACATCTTCATCG	3	+
chr1	113244610	113244632	CCTCCATCCTCACTCTCTTCCAG	3	+
chr1	113510947	113510969	TTCCTCAACTTCCATCAATCAAG	6	+
chr1	113667966	113667985	ATACTCCCTTTCTAACATAA	6	+
chr1	113668353	113668371	ATACAAATCACTATCACTG	3	+
chr1	113668640	113668663	AACTCTTCCTACTATCACAATCAG	10	+
chr1	113669142	113669163	CATATTCATTTTCTGTATTCAG	3	+
chr1	113670558	113670579	TAAATAACTTCACACTCTAATG	7	+
chr1	113672469	113672488	GTACAGGATCTACACTTATG	4	+
chr1	114228943	114228964	TCACAAAATCCCATTTCATCAG	4	+
chr1	114450690	114450698	ATCCATACT	7	+
chr1	114454014	114454037	ATATCCACGTCATCCCTTACTCTG	6	+
chr1	114456274	114456292	TAAAATTCTCCTAGCTCAG	3	+
chr1	114456637	114456659	CCATTCCCATATTCAACATTTTG	9	+
chr1	114497278	114497297	TTATATTTCACAAACACAAG	4	+
chr1	114500716	114500743	CAGCAGCTGCTACTCTTTCTCTGGCTAA	13	+
chr1	114500752	114500771	TCTCACTACTAAACTACCAG	15	+
chr1	114500865	114500882	ACAGATCCATTCCAACAG	14	+
chr1	114504962	114504985	CATTCTGGATTCCCTGTGAGGATG	5	+
chr1	114511093	114511103	TCTATTCTCTG	3	+
chr1	114511130	114511148	ATCTTCTTATAATTCCTTG	3	+
chr1	114515933	114515950	CTATACCACTCACCCTAG	5	+
chr1	114516412	114516434	CAGTTACCAAGGAAGAGAGATTG	5	+
chr1	114516654	114516673	CTTACACAATCTCCCTTTTG	3	+
chr1	114516674	114516697	TTTATTGGACATTTAAACTTACAG	10	+
chr1	114516719	114516735	TCATATTATACTTAATG	4	+
chr1	114516746	114516761	ATTTTTGCAAAACTGG	5	+
chr1	114517254	114517277	CAAATTGAATGCTCTCTTATTAAG	3	+
chr1	114518688	114518709	CTCTGTACCAGGTTGAACACCG	5	+
chr1	114518894	114518917	TCACTAGTGTCATACAGTTTTCTG	8	+
chr1	114518958	114518973	CATTCTGATTTTCTTG	3	+
chr1	114519463	114519484	CATTTCCAACTTCTTCCTTTCC	4	+
chr1	114519626	114519648	AACTCCATTTCAAACAGTTCTGG	7	+
chr1	114519686	114519696	TCCTCCACTAG	3	+
chr1	114519950	114519969	AAAAATAATCTCACTACATG	3	+
chr1	116206463	116206482	CCTTCATCCTTTTACCTCCG	3	+
chr1	116233911	116233933	AAAATTCCATTCATCATACTCTC	9	+
chr1	116235106	116235129	CAACTCATCGCCTCTGCCACTTAG	6	+
chr1	116235486	116235508	TATTTCGGTAATCAGCCATCTTG	3	+
chr1	116235668	116235691	TAAACAACATTCTTCAATTACTAG	7	+
chr1	116236014	116236036	TTCATCACCATTCTAAAATACTG	17	+
chr1	116236037	116236057	TTCTTCCAACCCTATCTTCAA	3	+
chr1	116236558	116236581	ATTTTTTATAATTTTCATCCTACG	4	+
chr1	116237798	116237816	CTCAAACTTCACTACCCTG	3	+
chr1	116240618	116240639	TCCATTTACTTACATTCATAAG	5	+
chr1	116927829	116927852	AATCTTCAACAATTCCCATTTTTG	3	+
chr1	116932118	116932133	CCACACTTGCTTCTGG	3	+
chr1	116932172	116932194	AACATTTTATCCACATCATCACG	6	+
chr1	116933495	116933513	AAACCTACCTATTCTTAAG	3	+
chr1	116937764	116937777	TTTCCTGAAGGGTT	3	+
chr1	116941645	116941666	CAAACATTCCACTACCACTGGG	32	+
chr1	116947089	116947109	AGCATCAGGCCACACACTCTG	20	+
chr1	116947341	116947361	AAAGAATACATTTTATATCTG	5	+
chr1	117504143	117504162	TTCAATTTCCGGATCCAAAG	6	+
chr1	117530281	117530304	AATCTACAATTTGGCTCTCCACTG	5	+
chr1	117531539	117531561	CATGTCATAACATATCCTAACTG	32	+
chr1	117531830	117531849	TACCTTTTCCTTTCATACTG	5	+
chr1	117617546	117617566	ACATTTCATCATTCTTCCAAC	24	+
chr1	117644243	117644263	CATTTCAATTTCACCGTCAAG	4	+
chr1	117644836	117644855	TACTACCTTCTCTAACACAG	3	+
chr1	117646862	117646882	ACATCTCAATCCTTTCATCTG	4	+
chr1	117650002	117650020	TTACTTCATCTACATAAAG	4	+
chr1	117948190	117948222	ATAACTATAGGACATATGGGTGGGGACATAATG	8	+
chr1	118045530	118045552	ATATTCCTCTACTCCTACACATG	5	+
chr1	118065617	118065635	TTTACATGGACCACTACAG	4	+
chr1	118066296	118066318	CTATTTATCATAATCACCACTTA	6	+
chr1	118066674	118066697	ATCTTTTATTTATAATCTCATCAG	11	+
chr1	118066853	118066871	AACTTTATCTTACTATCAG	6	+
chr1	118067221	118067239	ACTTAATTAACTAATATAG	11	+
chr1	118069575	118069596	ATATAAATACAATTATACACAG	3	+
chr1	118070317	118070338	TCAAAATAATATACTCTCCAAG	7	+
chr1	118070750	118070768	CTAATCCATTTCAAACTTG	3	+
chr1	118070810	118070831	AAATTACACACCATATTACTAG	3	+
chr1	118071292	118071310	CCATCCTTCAATATCACTG	5	+
chr1	118169922	118169944	CTTATTCTTCAGCTTCACCTCTG	3	+
chr1	118170321	118170341	AACATATTCCAATTCAACCAG	3	+
chr1	118452496	118452513	TCTTAACCCCCTATTCAG	12	+
chr1	118499738	118499758	ACATTCTTAAACTCTTTAACG	5	+
chr1	118503980	118503998	TCTACTGTATATCTTCATG	5	+
chr1	118504885	118504904	AAACTCTTTAACTCTAAAAG	4	+
chr1	118505448	118505469	ATATAGGACTCTATTCACTTAG	4	+
chr1	119703010	119703031	CTTCCATTTCATACCATTCCTG	3	+
chr1	119721319	119721338	TCAACTTACAACTTCTACTG	5	+
chr1	119725975	119725994	CCAACACATCTTATCTTCTG	3	+
chr1	119727751	119727771	CAATAATTTATATCTCCACCG	4	+
chr1	119753648	119753666	AAACAACATCAAATCACAC	3	+
chr1	119753961	119753983	AAAACTCTACAAACTCATAAAAG	3	+
chr1	119956968	119956986	ACATCTCTATTTTTTTAAG	3	+
chr1	120285610	120285633	CCCCTGCTCCTATTCCGGACTCAG	5	+
chr1	120286771	120286785	ACACTGCTTACACTG	8	+
chr1	120854971	120854989	CATATATCAAGTTCAACTG	8	+
chr1	144013972	144013992	CAGGACCTCCAGGACTTCTTC	4	+
chr1	145116254	145116277	CAACATTCTGAAATTCCTTCAAAG	6	+
chr1	145116337	145116358	ACTCTAATCAACATTCCTTTTG	6	+
chr1	145117080	145117097	TCTATTAACTAATTAAAG	3	+
chr1	145117614	145117637	AAAACCTACATAGTGGTACCATAG	4	+
chr1	145286159	145286178	TCCTTCACTGTTCTTTCATG	3	+
chr1	145290933	145290953	CTTCATCTTCAAAAACTCAAG	3	+
chr1	145441940	145441959	CAAATATTTTCATATGGGAG	11	+
chr1	145442110	145442131	ACAAAAAAAATTTTACTACTTT	7	+
chr1	145499061	145499081	CCATTTCAGTAGCACTAAAAG	5	+
chr1	145499103	145499122	TCCTTCTTTTCAAATATCAG	11	+
chr1	145499464	145499484	ATTTCTGGATATACTCTACAG	9	+
chr1	145500973	145500993	TCCCATGTACTTTCTAAACTG	4	+
chr1	145501025	145501048	ACTTCCCACTTAACAATTATACAG	3	+
chr1	145501412	145501429	CACTCATCAACACTCCTG	6	+
chr1	145501590	145501608	ATTTTACTCATCTTCTTAG	8	+
chr1	145509300	145509320	TTTATATTTAATCTCTTACCG	12	+
chr1	145512233	145512251	TTTATTGCCATTTACCACG	4	+
chr1	145512708	145512730	TCTTCTAATTCCCAGTCCACATG	3	+
chr1	145512740	145512762	CTTCATATAAACAAACCTAATTG	25	+
chr1	145512788	145512806	CTTTTTAACACTTGGATTG	4	+
chr1	145513293	145513312	ACATAATTCTAATCCTACAG	8	+
chr1	145513492	145513510	CAATTTTAACACTCATTCG	9	+
chr1	145513638	145513659	TTCATTACTCACCATTTTCTAG	3	+
chr1	145513749	145513767	AATCAAATTTTAACATCTG	3	+
chr1	145585365	145585386	CCCTCTGTCATCACCTCACTAG	3	+
chr1	145586026	145586048	CTCTATTTCTTCTTCACATCCAT	4	+
chr1	145650512	145650535	ACAATACCACAACAACACATTTTG	10	+
chr1	145705780	145705800	TAAACTAAATTCACTCTCATG	5	+
chr1	146522547	146522562	ACCCTCTCGGGTAAAG	11	+
chr1	146767155	146767174	TCTTCATCTTCCTCCTCAAG	4	+
chr1	146767273	146767289	AATCAGGATCTGGTGGG	4	+
chr1	147084756	147084775	ATTCCAAATTCTCCAATCAG	8	+
chr1	147090727	147090744	CCAACTCCACCCATTCCG	5	+
chr1	147095732	147095752	CCACTTTCTCACTCCAATCAG	8	+
chr1	147097474	147097494	TCTCCCAATATACCAACCCAC	7	+
chr1	149816994	149817017	AGTAGGGATGACAGGTTTCATCAG	3	+
chr1	150064168	150064189	TGTTTCTGAGAAGTATCGAAAG	3	+
chr1	150064472	150064495	CTATCACCAAACAATTCCTCAAAG	4	+
chr1	150117163	150117186	CCCATCTCAACCCACTTTTCTCCG	6	+
chr1	150117209	150117228	CACAATCACTTCAGTTACTG	14	+
chr1	150117352	150117373	CTTTTCATTAACCACATTCCTG	4	+
chr1	150266662	150266682	AATTTCCAAATCCTAAATAAG	5	+
chr1	150280703	150280726	TTTTCTCTCCATCTCTTTTCTTTG	21	+
chr1	150280734	150280756	CCATTTCCTATTACCATTCTCTG	12	+
chr1	150280757	150280780	CAATAAACTCAAATCACATGTCTG	97	+
chr1	150281346	150281362	AACTATACCCTTAAATG	12	+
chr1	150281386	150281408	TTACTACAATAAAAACTTTTTTG	3	+
chr1	150282119	150282142	CATCTATTACTTTTTATTAAACTG	13	+
chr1	150286541	150286561	ACTCTTCTGGATTACTACAAC	3	+
chr1	150432652	150432675	ACAGCAACTCCACCTCTTCCAAAG	9	+
chr1	150437092	150437112	ACAACATCTCACAACCCTCTG	7	+
chr1	150443191	150443214	CTTCAACTATTCTCCTAACTCATC	7	+
chr1	150443478	150443498	TAAACTTAAACATCCCAATCC	5	+
chr1	150443699	150443718	CCTGGTTCCTCAACACCCAG	4	+
chr1	150443727	150443743	GATCACCACCCCCTGGG	4	+
chr1	150444544	150444566	TCTCTCAAACCTCACCCAACCCA	5	+
chr1	150445116	150445136	CACCCACTCATCTACCCTCTG	7	+
chr1	150446001	150446021	CACTTATCTACCTTCCCCAAG	12	+
chr1	150446162	150446179	AAATAAAACTTCCATCAG	3	+
chr1	150446211	150446232	TTATTTTGGGCTTGGCTTATCG	5	+
chr1	150446910	150446931	ATTTTCCTTTATATTATACACA	3	+
chr1	150448665	150448687	ACTTTTATACTTTCCAATACCAG	6	+
chr1	150448767	150448785	ATATTCACTCTCAATCCTG	4	+
chr1	151007226	151007249	ACTTTTCTTTCTGCCACCATTTAG	4	+
chr1	151007739	151007760	TATTTTTCTTCTGTTATCCCTG	5	+
chr1	151009412	151009433	ATGGTATGGAACTGGGGAACAG	3	+
chr1	151040135	151040156	TCTACTCCATTTCTCTCAAAAG	17	+
chr1	151040307	151040328	ACTCTATTATAATCAGCTTCAG	3	+
chr1	151040541	151040563	ATAAAACAGGAGGAAATATTATG	3	+
chr1	151040807	151040841	CAATACGTAATACTGATCAGTGGGCACAGTTCTTC	6	+
chr1	151091097	151091118	CTTTAATAATTATACCATCAAG	3	+
chr1	151097052	151097071	TTTAATATGGAGTGGGAATC	4	+
chr1	151097123	151097141	CAAACCCATCTCTGGATAG	3	+
chr1	151140793	151140811	ACCATTATCTCACCCTTCG	4	+
chr1	151220717	151220744	AACCGGACTCTTAATTTCCTCAGGACAG	40	+
chr1	151220754	151220772	CACATTATCCCTACCTTAG	13	+
chr1	151220786	151220815	ACTCCTGGAAGAATACTCCTGTAATCTCTG	15	+
chr1	151220903	151220916	CACACAATTTCAAG	8	+
chr1	151221300	151221321	CTCTTCTCATCTTTTCCAACAG	17	+
chr1	151264074	151264093	CTGGAACTTTCCTCCTCTAG	3	+
chr1	151264180	151264203	CCTTTCACTTCTTTTTTTCCCCAG	3	+
chr1	151264306	151264326	AATAATAATACTAACAAACAG	3	+
chr1	151667231	151667250	AACTTCATCCATTTGCACTG	7	+
chr1	151667370	151667390	TTTTTACACACCTTTCACTAG	3	+
chr1	151667659	151667679	TTCTGCAGGGAGAGCCTGAAG	3	+
chr1	151667718	151667741	ATCCATCTATTTCTCTCACTCCTG	3	+
chr1	151668336	151668358	ACCAATAACCACCCATAACTACG	12	+
chr1	151671156	151671172	CAATAATCTAGGGTATG	5	+
chr1	152289340	152289361	TCCTACTTTTTCTTATACCCAC	3	+
chr1	152299900	152299923	TTAACCTTATTTATATTTTTAATG	4	+
chr1	152300500	152300519	CATTTATCAAACTATTTCTG	3	+
chr1	152309046	152309069	AATTTCTGGGTGGTAGGCTATATG	3	+
chr1	153609146	153609166	CAACTTCAACTCCTTCCTAAG	4	+
chr1	153617840	153617857	ATGGACCTATCACAATAG	5	+
chr1	153618293	153618322	AACATTGACATCACTACAGGGCAGCATAAG	11	+
chr1	153618329	153618350	CTTACATGTGGTAGCAGCTCTG	12	+
chr1	153618385	153618402	CACATATACCATAACCAG	19	+
chr1	153618441	153618460	ATTTACAGACTTTCCTTCTG	7	+
chr1	153618484	153618506	TACTATAGGGTTGGTTTATACTG	8	+
chr1	153618627	153618646	TTTATCCCAAACTAATCTTG	5	+
chr1	153633879	153633896	ACATTAAAAAGGGAGCCG	6	+
chr1	153633913	153633934	CACTTCGTCTTACCCATTTATG	4	+
chr1	153634122	153634143	TTACATGGGCCTGGACAGCATG	6	+
chr1	153634164	153634179	ATTTTCCTGTTTACAC	5	+
chr1	154223571	154223593	CTTTTACCCCATCTTCAACCATG	6	+
chr1	154223677	154223709	CAAATCCACATCGGCTCCACAGATGTCGCCTGG	8	+
chr1	154227655	154227673	ATTCACCTTCCACTTCTAG	7	+
chr1	154228182	154228205	CCCTTTCATCATCAACATCTTCTG	10	+
chr1	154228210	154228229	CACTTCGACATCCACTCTTT	3	+
chr1	154229583	154229603	CACTTTTTCCACCACATCCAG	20	+
chr1	154232435	154232458	CATCCCATTTCCCACACCCACTAC	9	+
chr1	154234143	154234171	AGTGGATATGGGTCTCATGGATACAACAC	6	+
chr1	154241253	154241272	TTTTCATTCCGGTACTCCTG	11	+
chr1	154247683	154247700	CCCAAATCCTATTTCAAG	5	+
chr1	154303315	154303334	TACAATATTCTCACCTTCCT	4	+
chr1	154317946	154317968	CTATTTCTTCTACAAAAACTTTG	4	+
chr1	154319124	154319145	CCATCAACCACTTCTTCATCTG	3	+
chr1	154951909	154951931	ATATATTTCACTCTAACTACTAG	7	+
chr1	154961152	154961172	ACTGGGGCAGCAACTACTATC	3	+
chr1	154962712	154962731	TTCTACAGGACACTATCAAG	6	+
chr1	155110938	155110961	ATGAAATCACTTTTTATTTTTTAG	3	+
chr1	155300659	155300679	ACCTCCTTCTTCATCCATAAG	7	+
chr1	155708229	155708248	TTCCTAAAACTTTATATCAG	8	+
chr1	155708466	155708485	TCAAAATTCACAGCTGGCTG	3	+
chr1	156025185	156025207	ACAATCTCAAATTCATCCTCATG	6	+
chr1	156182365	156182385	ACTTCCATTCTCCCTAAACTG	3	+
chr1	156209603	156209625	ATTCCTCTGTTTCTTCTACCTGG	9	+
chr1	156209806	156209830	TAAATAAACTTCCTTCACTACACTG	9	+
chr1	156567818	156567839	CTCTAATACCTTCACAAACTTC	3	+
chr1	156699898	156699917	CCATTACCAATTCTTCACTG	3	+
chr1	156706668	156706691	TCATCCCCTTTCTCTCCTTCCATG	3	+
chr1	156756912	156756934	CTACAATCAGTTTTCCACATATG	7	+
chr1	156767113	156767133	ATCACATATCTTATTCATCAG	19	+
chr1	158067313	158067331	TCCTCTACTCCTTAACAAG	3	+
chr1	158494916	158494937	AAACATATCTATTACATCACAG	14	+
chr1	160184208	160184230	ATCCCCACCCCAATTCAATCCCG	3	+
chr1	160184769	160184789	CCTTAACACACACACCTCTAG	11	+
chr1	160184805	160184824	CCTTAAAGGACCTTCCCAAG	3	+
chr1	160327965	160327987	CATCCTCATCTTCTCCCTCATCG	4	+
chr1	160328485	160328497	TCAAACTACATTG	3	+
chr1	160333358	160333379	AAAATAACAACAAACTATAAAG	4	+
chr1	160395556	160395576	TCTTAAAACATTTCTCTTCAG	3	+
chr1	160398011	160398033	TACTTCTCCTCCATTGGTCCCAG	4	+
chr1	161128330	161128343	ATACTATTTTCCTG	3	+
chr1	161128346	161128367	CATCACACTTAACTCATCTAAC	99	+
chr1	161128496	161128516	ACTGGGCTTTGGACAATCTAG	6	+
chr1	161128520	161128539	TAATTTATATCCGCCCCCAG	4	+
chr1	161128555	161128577	ATTCTGGAGGCACGGGGGTAACT	9	+
chr1	161131829	161131848	CTCATCACACACTCCTTCTG	6	+
chr1	161135468	161135488	ACCCTCTGCAATATCACTTTT	3	+
chr1	161201241	161201255	ATCTGGTCTTCAATG	3	+
chr1	161253011	161253033	CCTTACTTCCTCATCTCCTTCAG	5	+
chr1	161298265	161298283	TCTCCCCACATTACTATCT	5	+
chr1	161334056	161334075	CCTTAAATTTCTACTTACTG	4	+
chr1	161334231	161334254	ATACTCTACTCAATTCTATTTCTG	8	+
chr1	161334381	161334400	TATAACTGACTCAATTCTTG	6	+
chr1	161335689	161335712	CCAACTTAAATTCCACATCCTTAG	5	+
chr1	161335859	161335876	CTCTCACATTACAACATG	4	+
chr1	161340303	161340322	CTTTCTTTTCAACATCATCG	7	+
chr1	161340459	161340481	CTTTACTACATTTTCTCATTTAG	6	+
chr1	161722194	161722214	ACCCAACTACCGTTTCACAAG	8	+
chr1	161726348	161726368	CTTCACTTTTCTCCCTTCAAG	3	+
chr1	161726376	161726395	AATACAACATTCTTCCTATG	3	+
chr1	161753858	161753877	ACTCTTATTCTTCAACTCAG	3	+
chr1	161761949	161761969	AATTCAAAACCTTCAATTCAG	4	+
chr1	161762028	161762047	CAAAAACCATCATTATTCAG	16	+
chr1	161816277	161816295	TGAGCCCTGCAAATCAAAG	3	+
chr1	161821597	161821615	CCCCTAATTAACACAACAG	4	+
chr1	161837974	161837995	TTCATACTCCTCAAACACAAAG	3	+
chr1	161929584	161929605	TTTCTCTACTAATCTGGTCCAG	4	+
chr1	161929631	161929653	TTTCATTTTCATTCATTCTTCTA	3	+
chr1	161930071	161930090	TAACTCATCTACAAATACTG	14	+
chr1	161930858	161930877	CTTCACTTTTACTTCATCCC	4	+
chr1	161932640	161932663	ACTCCATATTCCTTACCACAAATG	6	+
chr1	162492323	162492344	TATCAAACCTTGCTTTAATCAG	9	+
chr1	162492499	162492508	CATACATTTG	4	+
chr1	162493078	162493100	TCTATACTTATTTCTTCCCTACC	3	+
chr1	162493358	162493371	ATGTGGCTCTACCT	3	+
chr1	162493770	162493790	ATTCTTCTTATTTCATGGTAG	9	+
chr1	162494409	162494426	ATTTACTTTTCTCTCCCC	4	+
chr1	162494553	162494574	ATACATTCATACATATATTTAG	12	+
chr1	162494971	162494991	ATATTATCTTTCTTAAACCTG	6	+
chr1	162495308	162495321	AAATATATTTGGAG	3	+
chr1	162495358	162495378	TATTTACAGGACAAAAACAAG	17	+
chr1	162495844	162495877	TCTTATTACACTGGACCTTCACTCTGGTAAGGGC	17	+
chr1	162495883	162495893	TTACTTTTCTG	4	+
chr1	162495915	162495936	CACTTATCAGATGCTGTTTCAT	3	+
chr1	162496014	162496030	TTAGGCCTATCTTACAC	5	+
chr1	162496540	162496562	ATTTTATTCCAATATTATATATG	10	+
chr1	162496634	162496657	TTCCTTCATCAAATTTTACTACTG	19	+
chr1	162496706	162496727	ACAAGTACTTGGTCACAATTAG	3	+
chr1	162497259	162497281	TTTACACAAACTTTATTCTCCTG	13	+
chr1	162497609	162497627	TCTTATAAACCATTAATCG	4	+
chr1	162497807	162497826	TAATCACTTTTTTATCCCAG	9	+
chr1	162497877	162497900	ATACCAGGACAGTGAGGGTATAAG	4	+
chr1	162497917	162497949	TATTCAAAAATCCTGCATATATGGACTCAAAAG	13	+
chr1	162498171	162498196	CCTTTCCTACACATTCCTCATCATTG	24	+
chr1	162498355	162498376	CCATCTCCATTATTTCCTTTTG	28	+
chr1	162498488	162498507	ATTATTTACTTTGCAGACTG	8	+
chr1	162498946	162498968	AACATTTCTACCAGTTGTTTCAG	4	+
chr1	162498974	162499008	TATTGGTCTTGGCATTTCTTGGCACTGTGGTTCTG	10	+
chr1	162569446	162569464	TTCAACATCAGTTTACTTG	3	+
chr1	162750111	162750132	CACTCCATCTGGACATTTAATG	3	+
chr1	162750643	162750659	TTCATTCATGGGCAGGG	3	+
chr1	162751541	162751564	TTTTCACACTCCACAAATCCTCAG	5	+
chr1	162752669	162752692	GGATGAGGAAGGCTTCAACTTCTG	4	+
chr1	163306572	163306595	CATTATCAACTTTATTCACTTCAG	11	+
chr1	163325377	163325396	TTTTTATACACTCTCATAAG	14	+
chr1	164776827	164776847	ATATTTCTATTCCCATCTCAG	4	+
chr1	164816367	164816385	AACAGGCAATCCTTCTCTG	5	+
chr1	164816542	164816565	ACTGTCATAGCTGGGATTCTAAAG	11	+
chr1	164816825	164816846	AAACCCTTCAACCTCAACTATG	4	+
chr1	164817532	164817547	GCAGCTCTATCACTTG	3	+
chr1	164817661	164817681	TTCATATCCAATCTGTAAATG	4	+
chr1	164818784	164818794	TTTTCTAATAG	3	+
chr1	164819019	164819042	TCTTTTCTCACACATCTTTCTCTC	4	+
chr1	164854058	164854079	CAATCAAATAATCACTTTTAAG	7	+
chr1	165860478	165860501	AACTCATTCTCAAAACACTCAAAG	25	+
chr1	165877290	165877308	CCTAATTATGAATCCAACG	3	+
chr1	165877431	165877453	ACTGGAGCTGGAATTTCACCAAG	4	+
chr1	165879230	165879250	CTTCCTCATCTACCTGTGGTG	3	+
chr1	165879486	165879502	CTATGGAACAAACAATG	5	+
chr1	165879782	165879803	CCTCTCACTCCTTCACACTAAT	5	+
chr1	165879824	165879845	TTTCTTTTTCTCGGGCAGCCTG	4	+
chr1	165882073	165882091	TCTCACCTGTCCCAAGCCG	6	+
chr1	165882950	165882971	ACTAAAATAACAAAATACCAAG	3	+
chr1	165883425	165883444	TTCATATTCACCTTTTCCAG	11	+
chr1	165893241	165893264	ACTTCATTATTATTATCTTTTTTG	4	+
chr1	165893357	165893379	TTTTTTCAAACTTTCTCCTCCAG	4	+
chr1	165897552	165897571	TTCATCAACCATTTATCTAG	5	+
chr1	165908276	165908299	CTTCCATCATCAATTTTCCCTTTG	4	+
chr1	166820385	166820402	AACATTTAGGGCCAGTAT	3	+
chr1	166820681	166820700	AATCTTTACACCAAAAAAAG	4	+
chr1	166820910	166820930	AACAAACAATTCATTTACCTG	7	+
chr1	166821124	166821143	CCTTATTTTACCCACTTCAG	9	+
chr1	166821480	166821497	CACTTTTAATTTCCTAAG	4	+
chr1	166821794	166821803	ATTCATTTAG	3	+
chr1	166822022	166822040	TCTAGGACCTATCATTTCA	9	+
chr1	166822094	166822117	ATTACTCCATCTGTCCATCAAAAG	9	+
chr1	166822190	166822211	TCATCATATGGGCACAACTCTG	3	+
chr1	166822347	166822369	CTACTTACACATTTCCTCTTTTG	16	+
chr1	166822491	166822511	TTTTATTTATCTTCCCAACCT	7	+
chr1	166822810	166822832	AATTTTTACACTATAGTAATTTG	9	+
chr1	166822967	166822988	CCATAACCACTTTTCCTTCTTG	28	+
chr1	166822998	166823016	CTCACCTGTATATTTAAAC	4	+
chr1	166823033	166823052	AAACACCTATTTCTACTCAG	5	+
chr1	166823193	166823213	TATTCTTGGTCATCTCAAATG	8	+
chr1	166823290	166823309	TTACTGGCTCTTTCTTCATG	9	+
chr1	166823310	166823330	TCTTATTTCTCTTGCTTTGGG	5	+
chr1	166823773	166823790	CTACACCTTATTCTCCAT	3	+
chr1	167385384	167385401	ACTACTTATCATTTCCAG	4	+
chr1	167385428	167385450	TTACCAATTCCAATATAGGAAGG	3	+
chr1	167386587	167386608	CAATACACATCTCTTTATTCAA	34	+
chr1	167387612	167387633	TTAAATTTAATCTTCTATCCTG	5	+
chr1	167387797	167387815	CATTAATTTCTCAAAATTG	3	+
chr1	167388410	167388430	ATACTCAAATTTAACTTTTAG	4	+
chr1	167388751	167388773	TCATAAACTTTATTTATACCCTG	3	+
chr1	167389055	167389078	AATCATACCTACTTATACTTAATG	27	+
chr1	167389201	167389221	CACAACTATACCTCTTTAATG	6	+
chr1	167390568	167390586	CCAATCATCCATTTCTTAG	3	+
chr1	167391415	167391435	ATTCATTACCTCTGTACATAG	5	+
chr1	167393753	167393772	TATACCTCATTTCTAACTCG	18	+
chr1	167393846	167393869	TTAAACTCTGGCCTATAGCATCAT	6	+
chr1	167394254	167394277	ACCAAAAATATCCAAATATTTAAG	4	+
chr1	167395615	167395636	ATTAACATAACAGTTTTCACTG	3	+
chr1	167757188	167757210	AAACAAAACCAAACTGGACTCTC	14	+
chr1	167757380	167757400	ATTCTACATATGTACCCATTG	8	+
chr1	167757430	167757453	TCATTTACAATTGGGAGATTTCAG	9	+
chr1	167757537	167757558	CCTTTTAATCTAAGGGCTTAAG	7	+
chr1	167757858	167757881	AAGGTCACTTCATTCTGGACACAG	15	+
chr1	167759341	167759363	TTTTTTCACTGCTTTCTCAACAG	7	+
chr1	167759581	167759604	CATTCTGGCAGAGAATCCTCACCA	8	+
chr1	167974009	167974031	ACACCACACACATCATCAGTCTG	3	+
chr1	168044923	168044945	CAATATTTTCCCTAACCTTCAAA	3	+
chr1	168154063	168154082	ACCTATACAACAGATTATAA	4	+
chr1	168169146	168169164	TCCACCTTCCCTCTTCACG	3	+
chr1	168169291	168169312	ATACAACATATACTCACTATGG	18	+
chr1	168169426	168169449	TTACAGGCAGGTTTCACTCAACTG	4	+
chr1	168169466	168169485	TCTTCACATTCATATTCCAG	7	+
chr1	168169600	168169618	AAACACTATCTTCTACCAG	11	+
chr1	168169632	168169651	TAAATCACCAAATCCCAATG	6	+
chr1	168169659	168169676	ACTTTCATAGGATTCCTG	5	+
chr1	168169690	168169710	ATGTACTGGCTCTTCACTTTG	5	+
chr1	168169963	168169985	AATTATCTGTCCTCCATCTTTAG	4	+
chr1	168170124	168170147	CAAATATTACATCAATCCTTAAAG	14	+
chr1	168170737	168170749	TATCACCTCCAAG	3	+
chr1	168212022	168212039	TACCTGTTTCCTCTCTGG	3	+
chr1	168214825	168214845	AAATTAAAAACTGGTTTTAAG	5	+
chr1	168215234	168215257	ATCCTACATCTCACTTTCTCAATG	6	+
chr1	168215338	168215360	TCTCACAACTACTTCTCTTTCTG	23	+
chr1	168216104	168216125	CTTTCTTTTTATAATTTCAATG	11	+
chr1	168216221	168216250	CAACAGGTCTTCTTCTTTTTCATGACTATC	10	+
chr1	168216407	168216421	ATCTTTTACATAAAT	16	+
chr1	168216760	168216777	AATACTATTCCATGGGTG	4	+
chr1	168218976	168218997	TTAAAAATTGTGGGAATAACAG	5	+
chr1	168219207	168219230	TTTTATCTCATTCAATATTCACAG	35	+
chr1	168220238	168220258	ATTCCAAATAAAATTACCTTT	3	+
chr1	168220602	168220625	ATAATAAGGAACCATATCTTAAAG	7	+
chr1	168220630	168220650	GAGGATCTGGCTTGGCTTCTG	5	+
chr1	168220843	168220864	TATTCTCAAACCTCATTTTCAG	26	+
chr1	168221151	168221171	ACTTTACCTTCTGGTTAATAG	6	+
chr1	168221480	168221501	ATGGTACATATTCACAACAAAG	7	+
chr1	168221573	168221594	CTACCTGGACATAATATCCTTG	11	+
chr1	168222018	168222041	TATAAATACTCATAACTAATTTTG	14	+
chr1	168226561	168226584	ATTCAACTTCTTTAATAAATATAG	4	+
chr1	168228934	168228954	TACTAATTTACATTACAACAG	5	+
chr1	168230646	168230664	CATTTCACACTACTCTCTG	3	+
chr1	168531170	168531190	ATTATTAACTTATTATATCAG	3	+
chr1	169100498	169100517	CCATTAAAATTTCATTTCAT	3	+
chr1	169100801	169100819	CACAAATCTTTCCCACTAG	5	+
chr1	169100842	169100864	ATACAAAAACAAAAACCTACTAG	3	+
chr1	169100892	169100911	ACCTACACTTAATCTATATG	3	+
chr1	169100970	169100991	CAACAAAATATTTATTCTACTG	11	+
chr1	169101144	169101165	CATACTCTGGTCATTTTTCAAG	27	+
chr1	169101319	169101339	CATTTTTAACATACTCCATAG	35	+
chr1	169101853	169101874	CAAAATCCATGTTCTAACATAT	7	+
chr1	169345784	169345801	TTACTTCATCCCCAATCC	4	+
chr1	169347049	169347070	CTATACCATATACCAATAACTG	3	+
chr1	169348478	169348496	TCTCATAAAACAACCAAAG	3	+
chr1	169351343	169351358	CAAACTTACTCCCCTA	3	+
chr1	169351973	169351992	TCAAATACTCATCTCACATG	5	+
chr1	169352850	169352873	AACATTTACTATCATATTATACTG	4	+
chr1	169355158	169355179	CACTTTTCCCAATTCATTTCAG	10	+
chr1	169355943	169355965	ATATAACCTCATTTTCTTCTATG	5	+
chr1	169356298	169356319	TCTTCACCAACCACCTTACTTG	4	+
chr1	169692706	169692726	ATATACAAACCTTCCATTCAG	3	+
chr1	169820750	169820772	CAACTCTATAACTAACTATTTTG	3	+
chr1	170521772	170521789	ATAACTGTATTTCTAGGG	3	+
chr1	170521953	170521975	TTAAACTCATTTCACTTCTCCTG	13	+
chr1	171308505	171308523	ACTCAATACTGGTATTCTG	5	+
chr1	171482270	171482288	CACAGGGTGGGCATCAAAA	3	+
chr1	171491340	171491358	ACATATCCTCCTCTACATG	3	+
chr1	171499080	171499102	ACATATCACAACCATCACCATCG	3	+
chr1	171502313	171502332	CTTCATTTCTGTTTTATCTG	5	+
chr1	171502355	171502366	TCACATATACTG	3	+
chr1	171502432	171502451	CATTAATACCTCTAAAACTG	3	+
chr1	171504677	171504697	TTATCTGGCTATTTCAAACAG	8	+
chr1	171505225	171505242	ACTGTTCCTTCACAACCG	3	+
chr1	171505397	171505417	ATATTCCACCCATTCATCCTG	3	+
chr1	171509231	171509252	TTTTTAAGCAGATCTGTGGAAG	6	+
chr1	171509838	171509858	TTCCACCACCAATTCAACCAG	9	+
chr1	171510712	171510733	ACCAGCTTATCGGGACAATCAG	3	+
chr1	171511056	171511079	ATTTATCTAATCAGAACTCTTCAG	4	+
chr1	171526512	171526535	CTCCACTTCCACCTTCAACCTCAG	25	+
chr1	171526572	171526592	CAACCTTAACTCCAGTTCCAG	11	+
chr1	171526605	171526652	CTCCGGTTCCAGCCTCAACTTTAGCTCCAGTTCTGGCCTCAACCTCAG	17	+
chr1	171526707	171526729	CTTCAGTTCCAGCCTCTACTTCA	3	+
chr1	171526737	171526754	CTATAACCTCTTCTTCAG	16	+
chr1	171526863	171526882	CATCAACTTCAGCTCCAACG	8	+
chr1	171527081	171527104	AATCCACTACAGACTACATCTCAG	4	+
chr1	171535403	171535425	AAATTGGAACTGACACAATTCAG	6	+
chr1	171535762	171535782	AACACAAACCTGGTCCCATTG	5	+
chr1	171544190	171544211	CTAATTACAATTCGTTCTCAAG	4	+
chr1	171544244	171544266	TCACTCCTACAGCATCACTATCA	9	+
chr1	171546580	171546601	TACATACACTACCTCTTCTTTG	13	+
chr1	171546604	171546625	CACAAAATCTACAACCACATCG	23	+
chr1	171548505	171548523	CCTTCTATATGGACACAAG	7	+
chr1	171548524	171548546	TCATTTATTCAATACCCAACATG	29	+
chr1	171548561	171548604	CCATCCTTGGCTCAACAACAGGGTTTCCAACCAGGTCTCTCTCA	14	+
chr1	171548982	171549002	CAGATTCCAATCCCTATTTAT	6	+
chr1	171549083	171549103	CTCCTCACTTCAACCATATAG	24	+
chr1	171553157	171553177	CTATTCACAACTTTCCAACTG	57	+
chr1	171553262	171553285	AACATCAACTGGGGCAGGCATCAG	4	+
chr1	171553580	171553603	CCTCAAATCTTTATTCTGGACAAG	7	+
chr1	171556178	171556198	CCTAATTTTGGATCTACAGGG	4	+
chr1	171557612	171557632	ACACAACCATTTCCTACACAG	15	+
chr1	171561118	171561140	GGACATAGGAGCAATTTACACTG	4	+
chr1	171561185	171561202	TACCTACTATATAACATG	5	+
chr1	171561416	171561435	TTCTTCGGATATGGTTATGG	5	+
chr1	171561467	171561484	ATAACTGGTGCTGGATAG	5	+
chr1	171562191	171562209	CTAATTTTAAAAAACGGTG	4	+
chr1	171562304	171562322	TCTCTATAATTTTATTCAG	4	+
chr1	171562539	171562561	TAAACTTAATTTTTTTCCATTTG	5	+
chr1	171759923	171759946	CCTCAAACTCAACCTGTTATATTG	3	+
chr1	171765995	171766017	ATTTTTCTTGGTTTCACACTCAG	5	+
chr1	171766441	171766460	CTTACCCACTTCATTATTTG	7	+
chr1	171783089	171783109	TCCTACTACTGCTCTCTATTG	3	+
chr1	172525139	172525158	AAATCACTCCAATCTCAAAG	8	+
chr1	172558229	172558249	AACCACCCTTACTACTTCCTG	3	+
chr1	172558413	172558434	CCATTCTCAAACTCTTTCTCAG	6	+
chr1	172571903	172571922	TCTCTACAGTTAACTGGCAA	3	+
chr1	172579593	172579614	ATCACTTCCTATAAGGACAATG	4	+
chr1	172579976	172579997	AACACTTAATGGAATTTTTAAG	3	+
chr1	172580048	172580068	ACTGGATTACTTCTTACTTAG	4	+
chr1	172717912	172717932	ATCATGGGTCTAGACGTGTTG	3	+
chr1	172917283	172917304	TATTAAAAACATAGCATTCTGC	4	+
chr1	173453651	173453674	TCTTACTCATCTGTATTCCACATG	3	+
chr1	173457067	173457090	CAATTCCATAAACACATCCTGGTG	57	+
chr1	173457189	173457219	CAATCAATTCCATTCATACATCAGCACTCTG	188	+
chr1	173457346	173457367	ACTATCAATTTTTTTTTAACTG	20	+
chr1	173457368	173457387	TCCTATCACGTCCTCTCCTG	5	+
chr1	173457547	173457576	TTCTTTTAATACATCTTGATCACAGCTGGG	6	+
chr1	173457587	173457610	CTTTTTAATTCTATACCTTCCTAG	4	+
chr1	173468889	173468912	AATATCATCACCCCATTCAACCTG	5	+
chr1	173754546	173754565	CACAATAATTTTCAACTCTG	6	+
chr1	173754789	173754810	TTCCACTAACAAGGATTACCAG	4	+
chr1	173754916	173754935	CAACATCTCATTTTAAATAG	12	+
chr1	173755102	173755125	CCTCTTATAAAAACAATATATAAG	4	+
chr1	173755447	173755469	TATCATTATCTTCATTCTATAAG	4	+
chr1	173755477	173755496	TTACTACTTCTCTCAAATTG	8	+
chr1	173819466	173819489	AAATCTTACCTGTATTCCTTAACG	8	+
chr1	173822973	173822994	AAATAGGAGGTGGTTCAATTCG	6	+
chr1	173825151	173825171	CACCTTACAATCAAATCACCT	5	+
chr1	173826970	173826989	CAACATTCTTCACCACAACG	15	+
chr1	173827032	173827051	CATCATTTGGATTTTTTTTG	8	+
chr1	173827164	173827181	ATTATTCACTTAGGACAG	3	+
chr1	173827303	173827326	ATTTCAACCATCAACATAATATAG	14	+
chr1	173827337	173827356	CATAATATTTTTTAATAATG	16	+
chr1	173827639	173827652	ATTAAACAAAACTG	4	+
chr1	173828069	173828088	AAAATTCTAATCAACCTTAG	3	+
chr1	173833684	173833704	CCTACTCAATTTCCTTCTCAG	4	+
chr1	173855479	173855500	CAAATCAACTTTCTAATTCAGG	8	+
chr1	173856595	173856604	TCAGGTTTGG	4	+
chr1	173858335	173858354	ACTCTTACCCACATACACTG	4	+
chr1	173860173	173860196	ATCCTCTTATCATAACTCTTTTTG	5	+
chr1	173860230	173860248	ATTCCCATTACTTTAAAAG	4	+
chr1	173861733	173861748	TCTTTCTCCTCAACTG	4	+
chr1	173864046	173864068	AAGGAGAATGAGACAAATATCTG	3	+
chr1	173869494	173869514	ATTCATTTTTCTCATCCCAGG	4	+
chr1	173869603	173869624	AACCACTGTTCAAACTAACTAG	3	+
chr1	173870411	173870429	TCCATTAATTTTTCATCTG	3	+
chr1	174962164	174962184	AAATTCAACTTCATAATTCAG	6	+
chr1	174962208	174962231	AATCTAAACACGTCTTTAAATCTG	3	+
chr1	174962759	174962782	TCTTCATACTTTCACTAAAATCTG	3	+
chr1	174982752	174982772	TCACTTACCTGTATTACAAAC	3	+
chr1	174986030	174986050	AATTTATTCATCTTACAACAG	3	+
chr1	174987628	174987650	CCATTTTTCGTCTCTTCACATCG	3	+
chr1	174989118	174989137	CTCACATTACTAAACAAAAG	3	+
chr1	174990878	174990900	TCCATTTCCAACTCTCTTACAGG	8	+
chr1	178412169	178412192	ACCTTCTATTCGGATTAAATCACG	4	+
chr1	178442930	178442948	ACAATAATTTATTCCACTG	5	+
chr1	178442964	178442985	TTCTGGTTGGACAGCTAATCTG	6	+
chr1	178443030	178443048	CATCAAAACTGGACTTTAG	14	+
chr1	178888774	178888795	AAACTGTATACCTTTACTACTG	3	+
chr1	178889614	178889634	CTTAATCTTTCTCACCCCAAG	3	+
chr1	179041148	179041169	CTCTCTGATCCTCATCTGGACG	6	+
chr1	179041262	179041285	CCTCTCTCACACTTGTAATTCTCG	8	+
chr1	179041355	179041373	ATGGATTGGAAGTGGCCAG	6	+
chr1	179041377	179041394	CAAGTTCTGGTGACGGGA	4	+
chr1	179041483	179041504	AATCGCCTTCTCACCTCCTCGG	10	+
chr1	179041822	179041834	AATTGGAGGGAAG	10	+
chr1	179042029	179042048	TAAATTCTGCATTCTCATAG	11	+
chr1	179042084	179042104	AAAATACTATTACAATCTAAG	10	+
chr1	179042152	179042171	TCCTTCCCAAATTAACAAAG	3	+
chr1	179042242	179042263	AATTTCCACCTCTGCCTTTAAG	3	+
chr1	179042828	179042851	TCAAATCCTAATTCTATCATTCAG	15	+
chr1	179043024	179043044	CCCACTCATCTATGGACTCAG	12	+
chr1	179043115	179043135	AATATATAAACAGTGTGGTTG	5	+
chr1	179043174	179043192	CAACCACTCTCAAAAACAG	9	+
chr1	179043248	179043268	TAACTATTTTTAAATGGCATG	5	+
chr1	179043646	179043667	AAACTGGGAACTTCATAACATT	3	+
chr1	179044006	179044025	CCCTAAAATTTCAAACACTG	3	+
chr1	179044482	179044504	ACATTTTAATACTACAAAACTAG	25	+
chr1	179044514	179044532	AACTCATGGCCATTTCCTG	3	+
chr1	179044603	179044621	TTATAAAACTGTTCTTTAG	3	+
chr1	179044846	179044865	CAATTTTTCAATGTCATCTG	14	+
chr1	179044927	179044948	CCTTCCCTTCCCTTCCCATCCG	5	+
chr1	179044965	179044984	TTTCTTCTCGATCACCCGTG	5	+
chr1	179045171	179045178	ACTTTCTG	5	+
chr1	179045225	179045245	TGGACCCTAATTAACATAAAG	11	+
chr1	179045260	179045281	AATAACTACTGAGCAACTCTAG	4	+
chr1	179045300	179045308	ACATACTAG	3	+
chr1	179045334	179045354	AAACTCATCCTACAGGGGAAG	6	+
chr1	179045360	179045383	TTTTTTTCCCTTCAATTCCTCAAG	24	+
chr1	179045394	179045435	GACAAGGTAGGGGCTAGGTACTGGACTACCACAGGTTTTTAG	27	+
chr1	179045448	179045466	TTCTCATAAACACAAAATG	3	+
chr1	179045647	179045665	TCTATGGGTTTCAATTCTG	3	+
chr1	179064289	179064308	AACAACTCTTTTCTTCCCAG	3	+
chr1	179171005	179171026	ACCCTCTACAACACCTCCATTG	5	+
chr1	179310339	179310358	TTCTTTTCATGATCTTCCAG	3	+
chr1	179317998	179318014	CATACTCCAACTATTAT	3	+
chr1	179322870	179322887	TTATTTGGACCACTCCAG	4	+
chr1	179323164	179323182	ATCACTTAAATACCTCTGG	5	+
chr1	179324192	179324213	TTAATCACGTATCTTACTCACG	3	+
chr1	179514829	179514847	TCATTTCCATACAAATCAG	25	+
chr1	179883161	179883184	AAACCAGTCACCATCAACCTCCAG	4	+
chr1	179887443	179887460	AATTCAGAGCTCTTTTTG	4	+
chr1	179887520	179887540	CATTCATTCAACCTAATTATC	4	+
chr1	179887554	179887588	AATCATTTCAGTTTCCATTGAGAGCTCTGTTAAAG	11	+
chr1	179888432	179888454	TTTATTTTGGACACACCCTGAAG	10	+
chr1	179888492	179888511	ACAAACCATTTGTTAACCAG	3	+
chr1	179966059	179966080	ACTCTTCTCCATCCTCTACTAG	13	+
chr1	179966287	179966310	CACCACCTGCTCCAGCATATAAAG	3	+
chr1	179993668	179993686	TTCATCTACTTCTTCTAAA	3	+
chr1	180080706	180080724	TCATAAATGGACATTATAG	5	+
chr1	180081099	180081117	ATACTCAGGACCATCTCAG	7	+
chr1	180081811	180081832	ATTCATATTTACAAATATCCTG	5	+
chr1	180081937	180081957	CATCTTAAATATTTCACTATG	4	+
chr1	180082432	180082453	TTTTCTACATCTTCATTATTTG	4	+
chr1	180082600	180082622	ACTCCAACTGTCTTTACTATCTG	3	+
chr1	180083551	180083572	TTTACAAATCATCTTCAACTGG	31	+
chr1	180853301	180853322	AAAACACATAACACATTTTCCG	5	+
chr1	180853339	180853359	ATCCTATGGACTCCAAACAAG	14	+
chr1	180853483	180853518	TTTACAATCACAAGGACATAGATACCTATCAGGATG	9	+
chr1	180854076	180854098	AATCCCACACTTCACACCACCGG	11	+
chr1	180854440	180854463	CCATTTCTCCCAGCAGTTTTAAAG	3	+
chr1	180854868	180854888	AAGGGCAGCTATTACCATTCG	5	+
chr1	180854914	180854937	CCTTTAATACACTCCTATCATCAG	10	+
chr1	181060871	181060889	TACTGGTTTCTAACAACTT	4	+
chr1	181061136	181061157	AATTAAACATTCTCAAATTAGG	4	+
chr1	181062168	181062188	ATCAAACAACTCTATTTTCAG	7	+
chr1	182835675	182835696	TCTATACTTCCTCGTCCTCATG	4	+
chr1	182856668	182856690	TAAATGCATTTTCACCCATTCTG	11	+
chr1	183111807	183111825	CCATCATGGACTATAACCG	4	+
chr1	183113092	183113103	TATTTCACACAG	6	+
chr1	183113519	183113539	CTCAATTTTTCCTCTTCACTG	9	+
chr1	183114404	183114421	ATACCTTAATTACACTCC	4	+
chr1	183498080	183498099	ACCACAATTTTCTACTACTG	18	+
chr1	183502339	183502361	TTCATGTCACTGTCATTAACCTG	8	+
chr1	183502362	183502381	TTTCAACTTCATCACCTTCG	18	+
chr1	183510201	183510210	ATCTCTATAG	3	+
chr1	183513546	183513566	TAACTCAAACCCCAACTCAAG	13	+
chr1	183513581	183513603	TTCATCCCCATTCATCACCCTGG	15	+
chr1	183514176	183514190	CTCACTCTCCAGCAG	5	+
chr1	183514301	183514322	CAACCCCTTACATCTTTACCAG	24	+
chr1	183514376	183514395	CAACAACAATCCCCTACAAA	14	+
chr1	183514424	183514444	CCTCACCACTCTGGATTCCAG	5	+
chr1	183515134	183515152	AATCCCCCTCAGGTTCAAG	4	+
chr1	183515296	183515317	CCATATAACCATAATCCCTCAG	12	+
chr1	183518376	183518396	TCACATTCATCCTCTTTCCTG	13	+
chr1	183518996	183519018	AAACATCTCTGTATTCCCTTTTT	7	+
chr1	183519909	183519931	TCTCCTCATTCCTCTAACCCAAG	20	+
chr1	183519973	183520029	TTCCATTCTCCAATTTTGGACCCATTGGGACTCCAGATAACAGGGATAGAAGGACTG	9	+
chr1	183521247	183521269	AAAAATCCATCAGGAACTCTCCG	4	+
chr1	183521342	183521366	CCTCTCACCTTCTCCATCGTGCATG	11	+
chr1	183521878	183521889	TACATTTTACAG	3	+
chr1	183522774	183522782	CTCTTTTAG	3	+
chr1	183522919	183522941	TTTTTCCTACTACCTTTACCCAG	5	+
chr1	183523032	183523050	TTTACCATCTCACTCCCAG	11	+
chr1	183523052	183523073	AATACCCAGCTCCTATCTAAAG	3	+
chr1	183896305	183896325	ACTCATTTGGACTCTTATCTG	3	+
chr1	184042092	184042109	ACTTCCCCATTCCATAAG	5	+
chr1	184042343	184042361	CCATTTCTTTCTCTTACTC	3	+
chr1	184042964	184042982	ACAATACATAAACAATACG	7	+
chr1	184588691	184588714	CACCAATTTTACCACTCAAACCAG	25	+
chr1	184588932	184588950	CAACTTTTCACTTCTCTTG	4	+
chr1	184589013	184589035	CTCTCCAACCTATTTTCTATAAG	3	+
chr1	184589057	184589080	ATAACAAACTTCTCTTCTAAACTG	39	+
chr1	184589319	184589341	ATTTAATAGGTATCTTAATCAAG	4	+
chr1	184590647	184590669	TTCACTGGGGACTTTGCTTACCG	3	+
chr1	185069473	185069493	CCTATTTCTTTAATATTAAAG	4	+
chr1	185069497	185069515	TACTGGCATTACTTTTATG	6	+
chr1	185069837	185069853	ACTTTTTTTTTCCCCCG	3	+
chr1	185069926	185069947	TCCTTAAAAACAATTCTCATAG	10	+
chr1	185070071	185070089	AATTTCTGGTCCTGGGAAG	4	+
chr1	185070227	185070250	TCACTTCATTTCCTGTATTATATG	8	+
chr1	185070672	185070692	TTATATTTCATCTCTCTCCAG	6	+
chr1	185071165	185071188	CATTAAATAACTAAATTCCCATTG	3	+
chr1	185083985	185084001	CCTCTTTCACTCCTAAG	3	+
chr1	189605754	189605776	CCACATGTTTCACCTATATACTC	4	+
chr1	193046048	193046069	TATACATCCATTTCATATTTTG	15	+
chr1	193054188	193054208	AATTCCACATCATGTTACTTG	3	+
chr1	193054266	193054289	TCCAAATACTCTGAAATGCACTAG	6	+
chr1	193054553	193054570	CTGAGGGATTCTATTTGG	4	+
chr1	193054722	193054745	CTTAACTCCCCCTCATTCACAAAG	23	+
chr1	193054913	193054936	TAAACAAATAATAAAGCAATCTAG	4	+
chr1	193055023	193055046	ATTAAACTTTTCATTACACTAAAG	35	+
chr1	193055348	193055370	ATTTCTGTACATATTTTCTTCTG	12	+
chr1	193055380	193055401	AAATTTGGGCTCTGGGAATAAG	4	+
chr1	193055447	193055467	ATATGTACCCATTCCTTCAAG	5	+
chr1	193055580	193055600	TTTTAACCCTGTCAAGCATTG	6	+
chr1	193055738	193055756	ATCATTTTATTCCTAATAG	9	+
chr1	193055777	193055796	TACAAAAGTGCATTACCTTC	4	+
chr1	193055804	193055826	TACTATTTCCATAATACTTTTAG	37	+
chr1	193055845	193055863	TAATATTAAATCCATCAAG	6	+
chr1	193055911	193055940	CTAATTAAATGGACTAGGGTAACATTTAAG	10	+
chr1	193056132	193056153	AATTTATTTCCCCACAACATGG	5	+
chr1	193056462	193056479	CTTTTAAAAACAATCCTG	3	+
chr1	193056484	193056507	AATAAACAAACTTTATTTCCTAGG	10	+
chr1	193056762	193056781	ATTATTTTTATCCTTAAAAA	6	+
chr1	193057111	193057130	AAAAACAAGCTTATACTCTG	4	+
chr1	193057513	193057535	ATTTTTTTTTTCTTATTTTCTAG	3	+
chr1	193057644	193057663	CTACACCTAAATAACTAAAG	5	+
chr1	193057690	193057710	ACTTACTTTAACTTGACCTGT	5	+
chr1	193057716	193057736	CCACAAATAACAAATTTCTTG	11	+
chr1	193057955	193057977	TCTGTTTCCTCATCTCTTATTTG	4	+
chr1	193058156	193058179	ATCATATTTTCTTTTTCAACTTAG	39	+
chr1	193058187	193058206	CAGGCTTCTTGGAACAATAA	4	+
chr1	193058417	193058438	CTTTTTTTCCATAATTATAAAG	10	+
chr1	193058482	193058502	TATATAGAGATACGTTGCTTG	3	+
chr1	193058523	193058541	ATAACTTACTCACATTTGG	12	+
chr1	193058681	193058699	CACAATTCCTTAAACCCTG	7	+
chr1	193058835	193058856	CTAACCTTCTCATCCTAAAAAG	13	+
chr1	193059393	193059411	TTTTAAATATCATTACCAG	4	+
chr1	193059425	193059448	AATATTATATCAACAAACATATTG	11	+
chr1	193059471	193059492	TAAACTATATATAATCCATACG	7	+
chr1	193059564	193059592	AATATGGACTCTCTATATCTGGTATGGCG	23	+
chr1	193059690	193059711	AATCATCTTTTATAAAAACCAG	3	+
chr1	193059901	193059934	CTCTGTAATTCAGGCATACTAGTTACTTTCCTTG	9	+
chr1	193060071	193060093	TAATTTAAACATCCAATAACAGG	22	+
chr1	193060229	193060242	ACCAAGTTGCATAT	4	+
chr1	193060423	193060443	TTTAATTACATTCACATTTTT	3	+
chr1	193060650	193060670	TAAATAATACAACTAACAATG	13	+
chr1	193060759	193060780	AAATCCTTTCTCTCCTTTCTAG	8	+
chr1	193060786	193060807	CAAAATACCCTACTAAATAAAT	5	+
chr1	193131862	193131883	ATTCTGGACATTATCAATCCTG	3	+
chr1	193181527	193181549	AACACCCATTATCATAATTCCTG	8	+
chr1	193181553	193181575	CTACCACCTCTTTAATAACCATG	4	+
chr1	193220251	193220273	TCTCTGGAACATCCAAAACCAAG	5	+
chr1	198262114	198262139	AAAATGGATACAACTTCAAATCTGAC	7	+
chr1	198289686	198289704	TATAATACCCTTTTAAAAG	4	+
chr1	198289713	198289736	TATACCAATACTTTTCCTGGATTG	18	+
chr1	198289843	198289862	ATACAGTTACAATTTATTTG	6	+
chr1	198290024	198290040	AAATGGGCAGAATTTCG	6	+
chr1	198290158	198290173	CCATCTTACAACCTTG	6	+
chr1	198290372	198290395	TTTCTGAAGGGTAATTTTATTTTG	7	+
chr1	198290445	198290488	CATTTTTTTTCTCACACTCTTAATGACTTTTAACATTTATACTG	94	+
chr1	198290730	198290752	AAATAGCTGGGAAGAATTTAATG	4	+
chr1	198291094	198291119	TTTTGTATGGTAAGGTTTAGGAATGG	7	+
chr1	198291205	198291226	AATGCTTTACCATTCAACATAG	25	+
chr1	198291228	198291251	ATCTATTACAAAACACCTTTCTTG	19	+
chr1	198291388	198291426	CCTCATATTTCAATAGTACTGTAATATGGACATCTTTTG	21	+
chr1	198291450	198291471	CTTTAAATATACATACAAAAAG	7	+
chr1	200721539	200721562	CACTACAATTAACACTCTTATATG	5	+
chr1	200801428	200801446	CCCTTATTCATTTTTACTG	3	+
chr1	200817555	200817577	AAAAATCTCCTCATACACCTCAG	9	+
chr1	200826901	200826920	CCAACAACTTCTTAATCTTG	9	+
chr1	200827821	200827843	ATTAACATTCTCTATTAAATAAG	3	+
chr1	200828200	200828223	CTTCACATTATTTTACTTATATTG	8	+
chr1	201826276	201826293	ATACATTCTCCTATACTG	7	+
chr1	201845685	201845705	CAAGAGCAGCTTCATTCTAAG	3	+
chr1	201845729	201845749	CTTCTCTTCTACAACACTAAG	17	+
chr1	201845950	201845971	CCTCTCCCACACATTACCACAG	8	+
chr1	201938642	201938660	TACCTTCCTCACCTTTTGG	3	+
chr1	201938759	201938782	TTTTTAAAACCATAGGTGGGACAG	3	+
chr1	201938815	201938833	CACTTTTTTCTATTTAAAG	5	+
chr1	201939028	201939051	TTCTGTTATTCAAACAATAAAAAG	6	+
chr1	201939059	201939078	AACTTACTCTTTCTTTTAAG	19	+
chr1	201939106	201939125	CTCATGTACTTCAAATAATG	9	+
chr1	201939182	201939202	TCAACATGGATCATTTCACAG	27	+
chr1	201939291	201939317	TGGATACAAAACTCTCTTCCTTTAGGG	70	+
chr1	201939338	201939357	ATCATCAGAAATTTCACCAG	7	+
chr1	201939368	201939391	CTTCCAATATACCCAATTCTATAT	23	+
chr1	202551548	202551570	TCATTAAATCCTCATCATTTTAG	3	+
chr1	203710841	203710859	ACTACATAATCCATCATCG	5	+
chr1	203765894	203765915	AATTAACTCTTAATACAAACAG	26	+
chr1	203767154	203767171	TACATCTACTCTTCAACG	5	+
chr1	203767188	203767208	CATTCACCTCATTGGACCAGG	6	+
chr1	203768005	203768034	TTTTCACTAAGGCTGTACCTCAGTTATATG	6	+
chr1	203768112	203768142	ACCCATGACCCATCCACTGACTATTTTATTG	8	+
chr1	203768335	203768373	TTTCTGACAATTCCTCTAATGTGGTACATGCAATCAAAG	9	+
chr1	203768382	203768398	TTTACCCATGTGCCATG	3	+
chr1	203768411	203768429	TTTAAATATGGTCATTCAG	6	+
chr1	203769130	203769153	ATTCATTTACCTCATCTCTAAAAG	20	+
chr1	203769973	203769995	TACACTGGCTGGCATTCCTCCTG	6	+
chr1	203770094	203770111	CCTCCTCATACTGGTCAG	5	+
chr1	203770442	203770463	ACCCATTATACTGTATTAACTG	8	+
chr1	203770878	203770897	TTACTGGGCTGGTTTCAAAG	4	+
chr1	203771013	203771034	TTTACCCTTTTACTAACTGGAG	9	+
chr1	203771272	203771289	TTACTCTATTACCATACG	12	+
chr1	203786222	203786245	CTATTTTTTTTTCTATTCCACATG	15	+
chr1	203823272	203823292	AATCTTACATCATCATATCAG	6	+
chr1	203825644	203825667	TTTCATATTACTTTCCATTATCCG	6	+
chr1	203825712	203825735	AATACACTTCCATACAATATCATG	6	+
chr1	203835674	203835697	CAAACTCAATTCCAACTCACACTG	3	+
chr1	204494650	204494668	ACATCATTTTCCACCTCTG	8	+
chr1	204503483	204503505	ATCTACTTTTTCATTAAAATTTG	3	+
chr1	204518346	204518366	TTAACCCATTCTCTCTCCACG	16	+
chr1	204518844	204518863	TTCACTTACCACATTATTTG	15	+
chr1	204519003	204519019	CCATGGATTACTTTATG	5	+
chr1	204520024	204520045	TCCTGTCATATAAACTGGCAAA	4	+
chr1	204520067	204520087	CCAAATCAGACTTAACTTCCG	5	+
chr1	204521757	204521776	AATTTTTAATAAAACTTAAG	3	+
chr1	204522531	204522552	CATCCCACCTGGTTTCTTTCTG	3	+
chr1	204522591	204522611	TTAAATTATATGGTCACCTAG	3	+
chr1	204522713	204522735	AAATCACACCACATTACCATCAG	21	+
chr1	204522864	204522887	AATATTAACTCACTCTCCTTCCAG	46	+
chr1	204522988	204522997	TCTACCAATG	3	+
chr1	204523788	204523810	CTAAACAAAATAATCAGTATCTG	5	+
chr1	206634716	206634738	TCAACTCATCAACTTCCCCACAG	8	+
chr1	206635027	206635046	TTTTCATTATCAGGTCACTG	6	+
chr1	206635275	206635294	TTTTTCTAGTCTCTGGCATG	10	+
chr1	206635373	206635390	TTTCCATTACAAACTTTG	3	+
chr1	206635642	206635662	ATGGACCATTTTCCATTTAAG	4	+
chr1	206636046	206636065	TCTTCCCAAGGCCAGAATCG	4	+
chr1	206636920	206636939	CCTTATTTCTCTTTCAACCC	6	+
chr1	206760715	206760738	CCACGTACAGGACCATTATTTATG	4	+
chr1	206820988	206821007	CAATATAAACACCACCTCAC	4	+
chr1	206824332	206824354	CAATAAATATACAACTCCTTTAG	18	+
chr1	206824764	206824781	CTTCTTTCAACTACCAAG	4	+
chr1	206826232	206826259	TCATTTCAGTCAAACTGGTTAGGTTAGG	9	+
chr1	206827056	206827078	AATACCACCAAAACCTAACTATG	3	+
chr1	207533631	207533651	ATACTACAATATTAACATAAG	6	+
chr1	207966901	207966919	ACTAAATCAACCACTCCAG	8	+
chr1	207966936	207966953	AATAGATTCCACAACCTG	3	+
chr1	207966974	207966995	ACTCTATTAAAATCTTCAATAG	15	+
chr1	207967322	207967343	ATTATTCTTTCACCAACTATAG	5	+
chr1	207967944	207967964	TCTTACCTCATCTCCTAAAAG	22	+
chr1	207968160	207968182	CCACTGCATTTCATATCACACTG	58	+
chr1	207968510	207968533	TATATTCAACCAAATACTTTAATG	4	+
chr1	209605511	209605532	TCCTTCATTCCACCGGAGTCTG	253	+
chr1	210008477	210008500	CCACAAATCCCAAAACTACCCACG	3	+
chr1	210010222	210010244	ACTTAAAGTCACTTCATCTCCAG	3	+
chr1	210025466	210025487	TTAAAATATCCATCTTCAACAG	10	+
chr1	210025802	210025819	ATATTCAACTCATCCTAG	6	+
chr1	210026263	210026285	CTTCTCATTTTCTTTCCATATTG	7	+
chr1	210029401	210029418	TCTCTCATTTTTTCAAAG	4	+
chr1	210273499	210273521	ACATCCCAACATATAACAGGACA	4	+
chr1	210273787	210273807	AACCTTCTTACAATCATTCTG	3	+
chr1	210334424	210334446	CATATTTCCAATTCCAACATTAC	3	+
chr1	210334845	210334864	TTCTCCAACTCTATCATAAG	4	+
chr1	210338127	210338150	TTATCACTATATTATTTCACATTG	7	+
chr1	210338795	210338815	CCTATACTTATATTCCAAAAG	3	+
chr1	210341289	210341310	ACTTTTTTCTCTTAATCACCTG	3	+
chr1	210341370	210341388	TAATACTCTTTAATCATAG	4	+
chr1	210416255	210416274	CAATCAACAGTCTTACACAG	3	+
chr1	210416472	210416492	ATCAATATGGTTTGGAAACTG	6	+
chr1	210416528	210416546	ACATCTCTATTCTTTATTT	8	+
chr1	210416739	210416762	CATGCATTATACTTTTCTCTGTTT	9	+
chr1	210416765	210416783	CATCATTTCACTTGTTTAG	4	+
chr1	210417858	210417878	TTCCATACAATTCCATATTAA	3	+
chr1	210417999	210418011	ACTTATCCTTCTG	3	+
chr1	210418085	210418105	ATTTTCAGCAGCACTCACCTG	4	+
chr1	210418489	210418507	ACATCCTCCACCCACACTG	5	+
chr1	210418762	210418778	AAAGGGATTTTCAAAGG	4	+
chr1	210418786	210418805	TCTCATCATCATCTTTCCAC	6	+
chr1	210419252	210419272	TTTATATCCTTCTAACAAATG	3	+
chr1	210420095	210420112	CAAACTACTTATTCACAG	7	+
chr1	210911174	210911195	TTTCTTAACCGGATTATTACAG	3	+
chr1	211487105	211487128	CACTAAAAATTAAATTGGACACAG	3	+
chr1	211488546	211488566	CACATTCACATTCTTATCACG	4	+
chr1	211606033	211606053	TATAAAATACTTTTACCAAAG	3	+
chr1	212253976	212253994	ACAATACACTAAAAATCTG	4	+
chr1	212273646	212273667	CAATCCATCCAATTCTTCCCCG	3	+
chr1	212276371	212276393	ACTCTATAACTCTGGTCTTTAAG	9	+
chr1	212276758	212276780	AAATACATAATCTTTTCACTATG	4	+
chr1	212276960	212276983	TTTTTCTCTCAAATATATCTCCCG	5	+
chr1	212277006	212277016	TTTTCACCAAG	3	+
chr1	212277033	212277056	CCAACCCAACATCACTTTCTACAG	18	+
chr1	212277638	212277657	ACAACTTTTTAATTCCTTTG	3	+
chr1	212277747	212277768	AATTGCTCTGGTCAAAACCAAG	3	+
chr1	212521766	212521785	AACATAAACAATTTCTAATG	4	+
chr1	212534217	212534236	CCAATTTTTTCTGGCAACTG	4	+
chr1	212534244	212534263	AAAAATATATGGACTAAACG	5	+
chr1	212534586	212534609	AAATATGATGGGGGGAATTACCTG	6	+
chr1	212534658	212534676	CAAAACCTTAAATCTCCAG	8	+
chr1	212793216	212793233	CCCACCGTTAGGATTCAG	3	+
chr1	212793592	212793615	TAACACAAAATCCATGGGCAGTAT	5	+
chr1	212793689	212793708	TTAGGACTCTCCACTCAATG	4	+
chr1	212793834	212793856	TACCCAGGCTTTAGCATTATTGG	4	+
chr1	212794046	212794068	AAAATATTACTTATTTATCCTAG	3	+
chr1	212794086	212794100	AATAATAAATATTGG	3	+
chr1	212988500	212988521	TTCAAAACCATCCATTACAAAA	8	+
chr1	213046040	213046061	TATCCACCAAGTCAGGCTCAAG	4	+
chr1	213056729	213056747	CTTTTATTCAGTCTCAACG	3	+
chr1	213061903	213061925	TACTTCATCTGGTCTTCTTAATG	6	+
chr1	213069232	213069254	TACAAAGTACTTTTTAACACATG	3	+
chr1	213069407	213069426	TATTTTTTCACTCCAACTTG	7	+
chr1	213069770	213069793	TCATCACACTGTTAGAATAGTCTG	3	+
chr1	213071418	213071440	ACAAATCATTAAACCTCTCTGGG	11	+
chr1	213071490	213071510	ATCTTTCCAAAATATTAAATG	3	+
chr1	213071706	213071720	ATATTTACATTACAG	5	+
chr1	213071830	213071852	AACAAATTACACATAAAATTTAG	3	+
chr1	213162693	213162712	TCACTAACATTTAAACTTTG	3	+
chr1	213162744	213162762	TACTATTATACAAATTTAG	4	+
chr1	213414707	213414728	AAACCATTCTTTACTCTTCCAG	3	+
chr1	213417984	213418006	AACCATATTACATTCATCAACAG	5	+
chr1	213420727	213420746	ACTTTATCAAATAATCCATG	3	+
chr1	214161673	214161696	TCCAATTATCATATTCATCACCCG	3	+
chr1	214209724	214209741	CAGCTCACTTTTCCAAAG	3	+
chr1	214209950	214209970	CTTACATCATTCTTCATAAAG	5	+
chr1	214210668	214210686	ATATACACCTCCTAAAATG	3	+
chr1	214212082	214212103	ACTTTATTTCCAATTACTACAG	8	+
chr1	214212555	214212578	CAACAAAACATTTAATTCTTACTG	7	+
chr1	214492256	214492278	CTCTCCATCACTTTTACTCCAAG	5	+
chr1	214511918	214511935	TACTTCTATTTATGGACA	5	+
chr1	214794059	214794080	CTTCATCATCTGTGTTCTCATG	6	+
chr1	214794102	214794125	TCATCTTTCATCTAATTCTCAAAG	45	+
chr1	214794143	214794174	ATTTCTCTGCATCTTACTTTTCTGGGGAACAA	19	+
chr1	214814743	214814764	AAAAACTTATTTTACTACAAAG	4	+
chr1	214818336	214818355	ACTCAAAACTCCATTTACAG	3	+
chr1	214825210	214825229	TTTTGGACACAAACAAACAG	3	+
chr1	214830517	214830536	ACCATCTCCAATCCCTTCTG	4	+
chr1	214837009	214837021	AATAATCTTCCTG	3	+
chr1	214837197	214837226	CCTACAGGACTTCTCTTTAGTCAGGGCATG	11	+
chr1	214837275	214837294	TACTCTTTAGATCTCCCATG	3	+
chr1	214837318	214837355	AGCACTGATCACCTGTTAGCATTGCCATTCCTCTACTG	14	+
chr1	214837423	214837445	CACTATATCACAATCTCTGTTTG	23	+
chr1	214837660	214837681	TTTATCTTTCTCTTACAATCTG	5	+
chr1	214838135	214838157	CCCCATTAAACCACATCATCAAG	3	+
chr1	214840095	214840114	CTCAACTACTTAAAATACTG	4	+
chr1	214840557	214840579	CTATACATTTTAACTCCTAAAAG	5	+
chr1	214915040	214915059	CAACTCATTCATATCTTCAG	3	+
chr1	215775240	215775260	ACACTGCTGGATCATTCCTTC	3	+
chr1	215785217	215785238	CCCATCACCAACAAACTATTTG	3	+
chr1	215792255	215792277	TACTACAATATCCTCATTTACAG	6	+
chr1	215794035	215794057	TTTTTACACTAAAACTTTACAAG	11	+
chr1	215794058	215794077	ATAAAATTGGACTTCATTTA	7	+
chr1	215794082	215794102	CTTTTTAACAGAATTACTTGG	3	+
chr1	215794112	215794134	ATACAATAATCATATCTCTTTTG	9	+
chr1	215794166	215794187	ACATTTAACAGATCATTTATAA	4	+
chr1	215794196	215794214	TCCATTTTAACACTTACCG	11	+
chr1	215794304	215794327	ACTGCATTCCTAATCTTCATTATG	23	+
chr1	215794788	215794808	ATAATTAAATTAAAACACTAG	4	+
chr1	215794919	215794941	TACAATTTTTTTTCATTTAATTG	6	+
chr1	217829554	217829575	ATTTCATACATTTCAATAACTG	3	+
chr1	218504552	218504574	ATTTCATATTTCCCCTTTTCATG	7	+
chr1	218504736	218504746	TATCACCAATG	4	+
chr1	218504763	218504786	ACTAATTCATCATTAAACTCTTTG	10	+
chr1	218506189	218506210	ACTTAACAAACACACAATTTTG	6	+
chr1	218507668	218507691	TCACTCAGTAGGAGGTTCTCAAAG	3	+
chr1	218508024	218508041	ACATTTATCTCCACTCTG	7	+
chr1	218508137	218508158	AACAGGAGAGAGAACTACTTCG	3	+
chr1	218509733	218509755	CAATCGGTTCATAAACATCAAAG	5	+
chr1	218510080	218510099	CAACACTGGGTTCTCTTAAG	3	+
chr1	218510316	218510337	CATAATTTTGGAATCACAACTG	5	+
chr1	218511192	218511212	AATCCTACTTTATCTTTTAAG	5	+
chr1	219383878	219383899	ATTCTCTATGGGAGGATGCATG	5	+
chr1	219385919	219385938	CATACATAATCTAATTTTAT	4	+
chr1	219386019	219386042	CTTTCATTCAACAAAATTATCATG	7	+
chr1	219501569	219501577	ATACTTCCG	3	+
chr1	219564426	219564448	TCTACCTGCAGTGCCTGGTCAAG	3	+
chr1	220275900	220275918	AAAATTTCCTCTCTTAAAG	3	+
chr1	220276886	220276905	ACTATTTCAACACTTTCAGG	8	+
chr1	220279258	220279277	CAGTCATCCATTAATTCCTG	4	+
chr1	220280429	220280451	TTTCACAGATGTTGCAGGTCCTG	3	+
chr1	220318974	220318992	AAATTCCTCATCAACTTAG	5	+
chr1	220752878	220752897	ACACGTTCTAACTGGTAGAG	3	+
chr1	220755161	220755183	TTACTTCATTAATTACTTAAATG	5	+
chr1	220836317	220836334	CTATTATAACATAAACTG	3	+
chr1	220836673	220836690	ATTTATTCCACATCATTA	3	+
chr1	220872149	220872186	AATTAACTCACTAATGTCAAAAGTCAAAACCTCCTAGG	8	+
chr1	220929794	220929816	TCATTAATTCCACTTTACAAACG	3	+
chr1	220957523	220957541	CTATTACACTTTTACTTCC	7	+
chr1	220958092	220958115	AATTCACCTACTTACAATTTTATG	3	+
chr1	220986849	220986872	ACCTCTACATTTTCTTTAAATTTG	7	+
chr1	220987085	220987104	CATCCTGTCACTACCACTCG	4	+
chr1	220992616	220992639	ACAAATTTTAACAACCATAATCTG	4	+
chr1	222802157	222802173	CTATTCATATCTCAAAA	4	+
chr1	222840151	222840168	TCTTATCCATTACTACAC	7	+
chr1	222840187	222840206	TCTTTAAATACTCTACAACG	3	+
chr1	222892350	222892372	ATTCATATTTCTCACTTTTACAA	6	+
chr1	222903432	222903451	TCAAACCTTCAGGACATCTG	3	+
chr1	222906044	222906067	CTACATCTCCTAAAATACAACTTG	6	+
chr1	222906243	222906260	ACTCTCCTTTTTAATCAG	7	+
chr1	222906732	222906754	TTTTTCTATCTACACACAAAAAG	7	+
chr1	222906850	222906868	CGCAGACTTACATTCTCAG	5	+
chr1	222906958	222906979	CAATAATTTACTCAAAAATCAG	7	+
chr1	222907509	222907528	ATTATTCTCCTGAGGCATTA	4	+
chr1	222907559	222907578	ACTCACTTAATATAAATAAG	4	+
chr1	222907772	222907794	ATTACTTAAATCATATATCATAG	25	+
chr1	222908226	222908247	TACTGGTATTACTTTACATCAG	6	+
chr1	223959519	223959540	ATGCCCTGTCAACTCCACCAAG	5	+
chr1	223962626	223962658	AAATACACTTTGTATCTGGACCTCAAAATTATG	15	+
chr1	223962664	223962680	ATTTACTTAAACGGATG	3	+
chr1	223962752	223962770	CATATCATTATACTAAATG	6	+
chr1	223963199	223963220	ACCCTATTCGGCCTTATACATC	8	+
chr1	223963487	223963510	CCTTATCTTCTTCCAAATGTACTG	5	+
chr1	224345499	224345521	CAGTTATGCATATCAGGATACTG	6	+
chr1	224345633	224345653	AATCTTTTTACTTTGCAATAG	6	+
chr1	224345963	224345985	GTAACTAAAATGGACTTCCATAG	44	+
chr1	224345995	224346017	TAGAAGGAGCCTCTACAATATTG	18	+
chr1	224346018	224346041	ACTATATATTTTTATAAACTACTG	11	+
chr1	224346128	224346149	CCTAGTCAACTCACTTAAAAAG	7	+
chr1	224346178	224346198	CTATACTTCTCCACTTTTTAG	4	+
chr1	224346224	224346246	CTTAACATCTTCCACCGCAACAG	17	+
chr1	224346384	224346402	CTCTTTCTATCAATATTGG	6	+
chr1	224346552	224346573	ATTATTTCATTTCTGGAGGATG	9	+
chr1	224346718	224346737	CTTTAACAACCTCCAAATTG	25	+
chr1	224346843	224346866	TTCTTTTAAACAACTGTTTCCTTG	5	+
chr1	224346993	224347009	ATCACCTTTTTTATCCG	4	+
chr1	224347060	224347084	CTTTTTCTATCCATTTTTAATATTG	11	+
chr1	224347136	224347152	AAATTCCATTTACAATG	4	+
chr1	224347256	224347282	CCAAGGTCATCCATAAAAGTCCCCGTC	7	+
chr1	224347301	224347324	CACTTCTCATTTTTATAATCATAG	60	+
chr1	224347332	224347351	CCATATTAGCATATCTTTAG	3	+
chr1	224347367	224347386	ATACCCGGGGCCTCTACTAG	4	+
chr1	224347495	224347515	TTTCTTTAATGGTCATTCATG	5	+
chr1	224347535	224347558	AATTTCTTTTTAAACTACATCTAG	12	+
chr1	224347601	224347620	TATAGGGCTTTCATAATAAG	13	+
chr1	224347674	224347697	CATACACTTATAATCATCTATTCA	9	+
chr1	224347874	224347894	ATAGCATAATGGTATTTAAGG	6	+
chr1	224347947	224347968	AAAACTGTAAATTAACCTCCTG	4	+
chr1	224347973	224347996	AACCATTCTGCCCTGCATTTTAAG	4	+
chr1	224348067	224348090	TTATCTTCCTTGGCTGTTTTTCAG	8	+
chr1	224348107	224348128	TTAATGGGTCCTTCCCACATAG	4	+
chr1	224348224	224348244	ATCCTCTGCTTATCTCCCACA	5	+
chr1	224348254	224348271	CTTAACTGGTTTTCACAG	6	+
chr1	224348297	224348315	TTTTCAAACTCCTGTACAG	5	+
chr1	224348382	224348400	ACTATTGGGGTACCATCAG	6	+
chr1	224348839	224348852	TTTCTTGGAGGTAG	3	+
chr1	224348961	224349005	AAATCTCATACTTGGTGATCAGCACATTCTTATATCCTGCTCTAG	12	+
[truncated: 36,929 more rows]
