# Supplementary material for: Advancing the functional utility of PAR-CLIP by quantifying background binding to mRNAs and lncRNAs
Source: Genome Biol. 2014 Jan 7;15(1):R2. doi: 10.1186/gb-2014-15-1-r2 (PMC4053780; doi:10.1186/gb-2014-15-1-r2)
Supplement: Additional file 46 — Is a table of re-analyzed PARalyzer output for groups indicating all sites utilized by PARalyzer for the IGF2BP2.rep1 library from [18]. [file gb-2014-15-1-r2-S46.gz › IGF2BP2.rep1.groups.csv]

chr1	82626	82648	TTTTCATATTTTTTTCTTTCTTG	1	+
chr1	565271	565293	AACCATAACCAATACCACCAATC	12	+
chr1	565586	565604	AATAACAGCAGTTCTACCG	1	+
chr1	567181	567201	TTTATATTCTCATCCTACCAG	8	+
chr1	569044	569066	ATAAAAAACTATAACAAACCCTG	1	+
chr1	569614	569635	CAATATCAACTATTAACCTTCC	1	+
chr1	569857	569876	ATTTCACTTCCACTCCACAA	1	+
chr1	569912	569933	ACCATATACCAATGATGGCGCG	1	+
chr1	729148	729162	CTCCGGAACTTTTTG	1	+
chr1	767083	767098	CATTACATAAACAACG	1	+
chr1	783034	783054	TTTCCATCATTATCTTCTATG	1	+
chr1	789991	790013	CTTTCCTCTTCCATGCACTTCAG	1	+
chr1	790027	790047	TCTTACCACGGAATTCCACAG	1	+
chr1	790072	790093	ATGGCACACTCTCCTTTCTCAG	1	+
chr1	791304	791325	CATTAAATACTATGGGCCACAG	1	+
chr1	791376	791397	AAATACTTTTCTCACTCTAAAG	4	+
chr1	794166	794189	CTGTGCGATAGCTCAGGCATCGGG	1	+
chr1	794346	794368	CCATGATCACATCACAAACAGCG	1	+
chr1	794603	794626	AACACTAAGATACTGGTAACGTAG	1	+
chr1	846690	846707	TAAAATTACTCATCCTCA	1	+
chr1	847150	847171	CATACTCTCTACAGATTCAATG	1	+
chr1	859861	859880	CTCTGGCCACGTTCCACCCG	1	+
chr1	862728	862749	AGTGGGGAGCACACAGCCTGAG	1	+
chr1	871161	871184	CAACCTTCCCACCCTCATATCCAG	1	+
chr1	872788	872806	ACCCAGTCACCTCCCCCAG	1	+
chr1	878277	878297	ACTCGGACGGAGAGGACCCCG	1	+
chr1	878702	878722	TGGATGACGTCTGCAGCTTCG	1	+
chr1	879479	879501	TGGGACCTTGGCTCTACTTCCAG	1	+
chr1	879576	879599	CCACCACTCAACACAATGGCCCTG	1	+
chr1	879610	879633	CTTTATTTCTTTCGGTTTCGGATG	6	+
chr1	879634	879654	CAAAACAAAAAATTTTAAAAG	4	+
chr1	879912	879930	ATACGTTTGGTCTTTCATG	1	+
chr1	880463	880486	CCCTCCTCCTCGTCCTCTTCATCG	1	+
chr1	900660	900681	TCTCTGCATCCATTCCTTCATG	1	+
chr1	914993	915010	CCATCTCCACCACATCAG	2	+
chr1	935545	935559	TCTTTCCCACACTCG	1	+
chr1	937718	937740	ATCATTCCCTCACTGGTTTTTAG	1	+
chr1	940146	940167	TTTTCCACCAAAACCACCCCCG	1	+
chr1	940901	940924	TAAAATCTCCACCACACTCCATCG	2	+
chr1	945927	945943	CTATCCTTCTCTTGTTA	1	+
chr1	945955	945977	TAACAACAACAATTTGGGAACAG	2	+
chr1	946066	946088	TTAAAACAACCTGCACAGATGCG	1	+
chr1	947015	947032	TTCCGGTCGTTTCCCCTG	1	+
chr1	947067	947085	TCTGGCTCTTTCCACTTAG	1	+
chr1	947388	947410	CAATGCATGTACCAGGATTCCAG	1	+
chr1	957767	957789	AACGAGCTGATGCTCAACTCCAG	1	+
chr1	961263	961280	CCCCGGGGCTCCTGGTGG	1	+
chr1	984771	984791	ACGGCCTCAACCTGGACACAG	1	+
chr1	1002074	1002092	CCGTCGGGCCTGGGGGAGG	86	+
chr1	1102540	1102562	TAATACTGCCTGGTAATGATGAC	75	+
chr1	1103258	1103278	CATCTTACCGGACAGTGCTGG	1	+
chr1	1103296	1103318	TAACACTGTCTGGTAACGATGTT	43	+
chr1	1104435	1104456	TAATACTGTCTGGTAAAACCGT	8	+
chr1	1142651	1142666	TCATCCGTCACACCAG	1	+
chr1	1155063	1155080	TCCCCACACATCCCAAGG	1	+
chr1	1168268	1168288	CAACTCTGCGACTACTACCTG	1	+
chr1	1168453	1168473	ATACCGGTCCCGCGGCTGCAG	1	+
chr1	1168931	1168951	ATCTTCCGTGTCTCTTATCAG	1	+
chr1	1168986	1169011	TGGTTTCACATCAATCCGCTTTCATG	4	+
chr1	1169069	1169090	ACTTATTTATAAATATTGTAAG	1	+
chr1	1169156	1169177	ACTTTTATGTCAGAACTTGGTG	1	+
chr1	1169232	1169251	CTGGCCATCTATCTTTTCAG	1	+
chr1	1169322	1169340	CCACACAGGGCCGGTGCTG	1	+
chr1	1170299	1170321	CAAATGTCCGAGACCCCCAACAG	1	+
chr1	1170397	1170415	ACATTAAATTTCATATCAG	1	+
chr1	1175544	1175563	CTCTGGCTGGCCTGCACCTG	1	+
chr1	1202845	1202864	AAGGCAGTTTCTCCTCTAAG	1	+
chr1	1244484	1244503	AATTCCGTGGAGCCGGTCAG	1	+
chr1	1248304	1248321	TACTCCACCTGCATCTTG	1	+
chr1	1248863	1248881	ATTCCCACACCTCACCATG	1	+
chr1	1253587	1253608	ACCCACACTCATATTCTTCAGG	1	+
chr1	1253612	1253629	AAGGCAAATTATCCCAAG	1	+
chr1	1262859	1262881	TTCCTGGAGGGCCTGCGTACCAG	1	+
chr1	1263959	1263982	AAATGCTGTGTCCCTTCTCCCCCG	1	+
chr1	1276111	1276126	ACTACTGACACACCTG	1	+
chr1	1285212	1285228	TCCGCAGGGCAGGGGAG	1	+
chr1	1294732	1294751	AAACTGTGGGAAAACTTACA	1	+
chr1	1294795	1294818	CAAACCCAACTCCTTCTAATCAAG	1	+
chr1	1336721	1336741	TTCCCACAGGATTCAAGCCAG	1	+
chr1	1337022	1337041	TGAATCTGGGGGACATAGGG	1	+
chr1	1337110	1337141	CAAAATGGAATAGGGACTCAGGGTGGGTCAGG	2	+
chr1	1337304	1337326	TTTCATTCACACAAAACATGGAC	6	+
chr1	1339149	1339172	CTCCAAAACATTCCCCTTCCTTTC	1	+
chr1	1343870	1343893	AACCAAATTCACCTACTATTTACG	2	+
chr1	1344022	1344043	AATGGTCAAAATCCGGACCCAG	1	+
chr1	1345089	1345108	ATTTTCAGTTTATGGACATG	1	+
chr1	1345171	1345194	CGATGGGGACACTCACTGTGGGGA	1	+
chr1	1431690	1431708	AATTTACTGATCACAGAGC	1	+
chr1	1438640	1438660	ATAAAATGGACACTTTACCCA	1	+
chr1	1439405	1439424	TTGCCCGGGCTTGAGTGTCG	2	+
chr1	1451752	1451775	ATCTTCTCATTTCATTACACTCAG	1	+
chr1	1480258	1480274	CATACACTCTCTCTTCG	1	+
chr1	1567450	1567469	GCCCCGTCTCCCTCCCCCCC	9	+
chr1	1594024	1594058	TAATTTTTCACAAATTAAAGACACATTTTGGGTTG	4	+
chr1	1666960	1666983	TTTTAAACTTGCTGGAAATAAACG	1	+
chr1	1818678	1818695	ACAAAACTATAATAAATG	1	+
chr1	1842103	1842118	CCCTTGTCCAGGCCGG	1	+
chr1	1852008	1852024	CATCACTCCTTCCACTG	4	+
chr1	1869280	1869297	ACACCAGGTCCACCTCTG	1	+
chr1	1889492	1889508	AAACACTTCTCTCTCTG	1	+
chr1	1960991	1961012	CATCACCACGGTGCTGACGATG	1	+
chr1	1998457	1998475	TTTCATCTTCTATCCATTG	1	+
chr1	2020296	2020316	AAAACTTGACCCATAGGGCAG	1	+
chr1	2027080	2027097	CTCCCGCAGCCTGGCATG	1	+
chr1	2033443	2033464	TCACGAGGAAGGATTGCAGGTG	1	+
chr1	2067758	2067778	CTAACACAGGTGAGGATGCAG	1	+
chr1	2091234	2091254	CCCACCTTTTCCAGACAGCAG	1	+
chr1	2170500	2170519	CTTTCCTGGCTACAACCCTG	1	+
chr1	2173190	2173207	TCAATATCCACATCTAAG	1	+
chr1	2176147	2176164	ATTTTTTTCTGTAACTTG	1	+
chr1	2176167	2176186	CATATTACATTTTCTTATTG	1	+
chr1	2176209	2176232	ACCATTACATGTAGCATTCAGCAG	1	+
chr1	2192061	2192083	CCTTTACCTCCCAGGCTGAGGTG	2	+
chr1	2196896	2196913	ACTATATTATATCTTTCG	1	+
chr1	2203768	2203786	TAGCATAAATAGAAACCAG	1	+
chr1	2215870	2215888	AAACCTAAAACCTAATTGG	1	+
chr1	2218009	2218031	AACCCCAAATATAATAATTAAAG	1	+
chr1	2226878	2226900	AATATGGTTTAATGGTTTTTCAG	1	+
chr1	2227263	2227285	ACCACAATCTATCCCGTCATTTG	1	+
chr1	2234501	2234524	CCGTCCAGCTGGCTGCGGACCTTG	1	+
chr1	2237505	2237527	CCACGGAGGCCAAGCGTAACCTG	1	+
chr1	2238312	2238333	TCTTACCGTGCCTATTACCAAG	1	+
chr1	2238361	2238390	AACCCACTGCAAAATTTTCTACTGGCCAAG	9	+
chr1	2238448	2238470	CCTGCTGGTCCTCTGCTTGCTGG	1	+
chr1	2238471	2238494	AACATTCTAACATTTACACTTTTG	15	+
chr1	2238502	2238522	CTATTTAAAACCAGTAAGGAG	2	+
chr1	2238536	2238557	AAAATCAACACATTTTTAAATG	3	+
chr1	2238681	2238704	AGGACAGCAGGGGTTTTTCTTCAG	1	+
chr1	2238768	2238789	TGCCGCGTGCGAGATGAGCTCG	1	+
chr1	2238948	2238968	CTCCTCCACCACGAGGCACTG	2	+
chr1	2239037	2239066	ACCGGGCGACCCTTTTCAGTTCGGCAAACG	2	+
chr1	2239086	2239103	ACTGAGGCTGCAGCATTG	1	+
chr1	2239150	2239170	TTCATTTAAACGTATATTTAG	2	+
chr1	2239245	2239261	CAGTCAAATCCGAAGTG	1	+
chr1	2239270	2239289	CTTAGAAACCCCCTCTGGTG	1	+
chr1	2239409	2239431	ATATCTGTCTTCAGTAGCGACTG	1	+
chr1	2239432	2239460	AATCTGCCACTCTCAGAATAAGTTCCTTG	3	+
chr1	2239461	2239481	CATTTATTCCAAATAATCTCG	10	+
chr1	2239483	2239501	TTACTCTCACCTGTTTATG	2	+
chr1	2239544	2239563	TTCCCAGTAGACAAGAGGCG	1	+
chr1	2239565	2239584	CTACCTATCCTACAGTTACG	2	+
chr1	2239628	2239654	AATCCGTTCTAACACCCGCGGCAGCTG	2	+
chr1	2239843	2239864	CAAAAGGGACATCATGTATATG	1	+
chr1	2239925	2239945	ATTCCACACCTCTGCCGTAGG	1	+
chr1	2239949	2239979	ATCCGTCAGCGGGCATTATTACCGTGTCTTG	3	+
chr1	2240047	2240081	TTTTTTTCAGTTATTTCTTCAAGGGAAACTAAATG	3	+
chr1	2240099	2240121	CTTTAAGTGTGTTGGCGTGCTTC	2	+
chr1	2240300	2240316	TCACCGTTGGGTCCACG	1	+
chr1	2240361	2240384	CAGTGGCAGCCCTTCCCCACTTCG	1	+
chr1	2240744	2240769	TTAATTCTCATTATATTTCTATACTG	6	+
chr1	2240803	2240828	CAATAACATTCATATCTCTGGAGCAG	30	+
chr1	2240829	2240869	CTAACTCATACACGTAATGTCTGCTTTTCGTACAGAACTAG	6	+
chr1	2240893	2240916	TAAATACTTTTTCCTTTTTCACCG	27	+
chr1	2240931	2240952	TATATGCTGGGTCCTTTTTCAG	1	+
chr1	2240995	2241016	TTTTTAACTGAGGAAAAAAAAA	1	+
chr1	2241352	2241374	CTTTAAGTCAGGAGTCACAAATG	1	+
chr1	2241375	2241395	ACTTTTTTTTTTCAATTAAGG	5	+
chr1	2241405	2241426	CATCTCTACCTTTAACATCACC	1	+
chr1	2241488	2241508	CTACTCGGAAACTATTTTTAT	1	+
chr1	2249037	2249054	CCATGCCCACCAGGTCCG	1	+
chr1	2272796	2272811	CCCGTCTGCAAACTTG	1	+
chr1	2287375	2287393	GGCTTAAGGGACAGGAAAG	1	+
chr1	2294807	2294824	TCCTCCAATACATTTATG	1	+
chr1	2323920	2323942	CAATAAAATCATAAATTCTCCAG	1	+
chr1	2324459	2324482	ACTGTCAATGCTCCCGGACGCCAG	1	+
chr1	2324589	2324610	TCCTCATGGTCTCTGCTTGGAC	1	+
chr1	2325410	2325431	ACATTACTCTCATCACCTCCAG	2	+
chr1	2333714	2333748	TGTTCTGGCCGATTCTGGTGATGTACTTCATCATG	2	+
chr1	2334492	2334512	TACATCCCGTTCACACATGGG	1	+
chr1	2334593	2334623	CAAGAACAGTTTTGAGCCATTGTTAACAATG	2	+
chr1	2334624	2334646	CCTTTTTTCTTCACATAAAGTAG	2	+
chr1	2334662	2334690	TCAAATTTTCTTTTTAAAAAGGAGCTTCA	3	+
chr1	2334724	2334750	AAACTGGCGCTTAAACCAAATCGCATG	4	+
chr1	2335066	2335089	TTTCCTAATTCCATCTCACTGGAG	7	+
chr1	2335389	2335412	AAATACTCTCAACGTTTTACCAAG	2	+
chr1	2335415	2335438	ATTTTACCTCCACCTTTACTAAAG	4	+
chr1	2335772	2335792	TACTTCTGGTACCGTGTTGAG	1	+
chr1	2335837	2335857	TCATACTGTTTTCTTAATAAG	1	+
chr1	2336174	2336193	AAATGTGGCACACGCCCTCG	1	+
chr1	2336485	2336504	CGTGAGTGCGTCTGGGTCAG	1	+
chr1	2336596	2336611	CCAAATGCTTCCGACG	1	+
chr1	2336660	2336678	TCCTGGGGGATGTGCTCTG	1	+
chr1	2336793	2336810	CACTCATTCAGTCCATTG	1	+
chr1	2336833	2336854	CTGTTTTCTCACAATATAAACG	1	+
chr1	2445397	2445411	ACGGGGACAAGAGCG	1	+
chr1	2480424	2480441	CATGAGTCGCTGCCACTG	1	+
chr1	2521785	2521801	CTTTCAGTTACACCAAG	1	+
chr1	2521802	2521821	CTAAAATTTCAGGTTCCCAG	1	+
chr1	2521954	2521974	AACTGGCTCCCTCCCCATCAG	1	+
chr1	2522030	2522049	CTACCTGTTTACCCACCCTG	1	+
chr1	2522746	2522777	CAATAAAACTCTCCTTCACACAGAAACATTCG	9	+
chr1	2551396	2551413	AGTGGAAAATGGAAAAGG	2	+
chr1	2576331	2576344	AATCCGCGGGAAGG	1	+
chr1	2738371	2738387	ATCTGGGCAAGGGGGTG	1	+
chr1	2752403	2752417	CTAAAACCCCCTCGG	2	+
chr1	2845709	2845724	TTCACACCCCACCAAG	1	+
chr1	2886194	2886209	CCACACTCACCATTAG	1	+
chr1	2955041	2955057	CCTCACATAATACATAG	4	+
chr1	2956773	2956790	CTTCCCGCCTCCCCTCAG	1	+
chr1	2961208	2961223	TCTTCACGGCATCTAG	1	+
chr1	2988077	2988096	TTGTCCCAGGCCCCCCAAGG	1	+
chr1	2992218	2992235	ACTATTTCATCTCCTCTG	1	+
chr1	3003476	3003491	CCGCAATCTAAACATG	1	+
chr1	3008966	3008987	CCCATACCCTGCAGGCACCGAG	1	+
chr1	3010111	3010128	ACCCCCGGCATCTCCACT	1	+
chr1	3012405	3012424	CCTCATATCACAGCTCACTG	1	+
chr1	3028982	3029000	TAAACATTCTTTTTTCAAG	1	+
chr1	3083688	3083704	TACTACTACTACCACCG	3	+
chr1	3086630	3086647	TTCTTTCTTTTTTCCTCG	1	+
chr1	3093402	3093420	ATTCATTAACCCATCCATG	1	+
chr1	3174763	3174785	CGGTGGGCTTGGCTGCATCCCTG	1	+
chr1	3174964	3174979	TAATACTCTCTTTCAG	1	+
chr1	3222147	3222170	TTGATCAGTTGATAAAATCCTTCG	2	+
chr1	3272907	3272922	ATGACCGTCTGCTCAG	1	+
chr1	3292031	3292048	TCACAAGCCAAACCTCAG	1	+
chr1	3317311	3317332	GTCAGTGAGCAGGGCCAGGATG	1	+
chr1	3327450	3327471	AAAATCTTGGCTCCTAAACTAG	2	+
chr1	3328036	3328059	CAAGGACTGTGGCCAGATGTTCAG	1	+
chr1	3328063	3328081	TACCTCCTCCCTCAACAAG	1	+
chr1	3328780	3328799	ATTCTTCCCGCCACCCGACG	1	+
chr1	3334536	3334556	AAGGGCAAGGAGCGATACACG	1	+
chr1	3336600	3336623	TAATGAGAGCCGACTTCTGGACAG	2	+
chr1	3342678	3342701	AGTCGGACAACCACGCACTTTTAG	1	+
chr1	3343165	3343180	CCTTTATACACACATG	2	+
chr1	3349244	3349263	TCTCATTCAGCACTCTACAG	1	+
chr1	3352597	3352616	CGTTTCCACAACATCCCCTG	1	+
chr1	3352697	3352716	ACATAAACACCCCATTTCTG	1	+
chr1	3354143	3354166	TGGAGGTCAGCCGGGTATCAAAAG	1	+
chr1	3413901	3413920	TCTCCAAACCAGCCCCGCAG	1	+
chr1	3439905	3439921	CTTACTCTTCACCCCAG	3	+
chr1	3444654	3444668	CTTCTGGACACAGCG	1	+
chr1	3545298	3545316	GGGATCTTTCACCTTTAGG	4	+
chr1	3545346	3545365	AATTCTATCTATTTAATTGG	2	+
chr1	3545434	3545456	TATTTCATTCTCTGTAACTTCAG	1	+
chr1	3545476	3545493	TATCTACTTGGCTTCTCG	1	+
chr1	3545650	3545668	TAATCCATTTTTACTTCAG	4	+
chr1	3545898	3545926	CACACAAGTTTTACACCTCTCTGGATTCG	7	+
chr1	3545949	3545969	TAAAGGGAATCGGGTACTTTG	1	+
chr1	3545977	3546009	AATAATGCACTTTAAAACAAGGAACCGTATCAG	3	+
chr1	3546054	3546070	CTCAGGCAGACAAATCG	1	+
chr1	3546275	3546294	AGCGAGACTCCATCTACCAG	2	+
chr1	3546402	3546425	AGGATTTCCCCACAGGGACCCACG	5	+
chr1	3546589	3546624	AAGCTGGCTGGGGACTCTAGCCTCTGTGTTCATAAA	2	+
chr1	3549738	3549761	TCCAGGGCTCATATTCAGTAACAG	1	+
chr1	3550908	3550927	TTACAGGTCAACACCAGGAG	2	+
chr1	3551461	3551483	TTAAATAATAAACCACAATCAAG	1	+
chr1	3552571	3552594	ATCCTGGGTGTCCGTATCAAAATG	1	+
chr1	3558076	3558097	CACCATGGCTCTGTGCAGATGG	1	+
chr1	3609576	3609596	TCCATTCATTCATCCCATCAG	1	+
chr1	3632222	3632238	ACTCACTGTCTCCCCAG	1	+
chr1	3647565	3647585	TCCATGGTCTCGGGGTCCCAC	1	+
chr1	3648027	3648047	TTTTTTAACAGGATTGGGGTG	1	+
chr1	3650015	3650036	CGAGGTCCTTCCAAAGGAAAGG	1	+
chr1	3651163	3651185	CAGTTAAGCCCCTCAGGGCACAG	1	+
chr1	3652528	3652547	CACAAACATCCACTCCTCTG	2	+
chr1	3652645	3652666	CCCTCCAATGACATAACAACTG	2	+
chr1	3738057	3738075	CAGAGTGGACGAGCTTCTG	1	+
chr1	3767441	3767460	AACTACTACCAAAAAGGGTG	1	+
chr1	3774350	3774365	TCCTCTTCCAAAACGG	1	+
chr1	3777199	3777216	TGGTACAATATAAAACAG	1	+
chr1	3784843	3784860	ACGGGTTGGGGAGCGGGG	1	+
chr1	3789068	3789088	ACACTCCATCAACCCCTACAG	1	+
chr1	3792288	3792311	CATGCTTTACACATTCTGGATACG	1	+
chr1	3800127	3800149	ATGGAAGAGAAGTGGACTGGGAG	1	+
chr1	3800830	3800852	TCATACGGGTCAGTAGGGATAAG	1	+
chr1	3801765	3801787	AAACACGCGGATCTGAACAGCAG	1	+
chr1	3820874	3820895	TCTGGACAGGCTACCCCTCCTG	1	+
chr1	4106129	4106146	ATATTCAATACCTTATTG	3	+
chr1	4171784	4171798	ATCGAGATCCAAATG	1	+
chr1	4197568	4197584	AACAATTCTTCTTGGTG	1	+
chr1	4206786	4206803	ACTATAACCTTTCAACAG	1	+
chr1	4214861	4214878	CTCAACCACAGTCATTTG	1	+
chr1	4343453	4343468	ATATAACATGCCTCTG	1	+
chr1	4363359	4363378	ATTCCATTCCATTCTTCCAC	1	+
chr1	4382276	4382291	CCACCCAACCCCATTG	1	+
chr1	4427626	4427643	CCCAAAACAATCCTCCAG	3	+
chr1	4448087	4448105	TTCCTGACCCTGGACAAGG	1	+
chr1	4477079	4477093	CAAAAACGGTACCTG	1	+
chr1	4491442	4491458	ACACGAGGGGCTGGAAG	1	+
chr1	4521340	4521360	CTTTTTTCAAACTTTCAGACG	1	+
chr1	4527345	4527362	CTCTCATAACACACCCAG	1	+
chr1	4541691	4541711	CCCCACGACTGCAGCCTCCAG	1	+
chr1	4607481	4607495	TAGTGCCCACTCAAG	1	+
chr1	4623767	4623783	TTCCCCAGGCCACTTCA	1	+
chr1	4626826	4626841	ACCTTACCAATCATGG	1	+
chr1	4720709	4720725	TATTTAGCTTTTTTAGG	1	+
chr1	4816264	4816281	TCCCCTTTTCACATCACG	1	+
chr1	4819322	4819338	ACATCACTAAAACTAAG	1	+
chr1	4837681	4837696	ACACTTCAGCAAACCT	1	+
chr1	4862897	4862914	TTTCACCCACTCACCCAG	3	+
chr1	4889422	4889438	CCAAAACTGGATAAATG	1	+
chr1	4974778	4974795	ACACAGCTGGTCACTCCT	1	+
chr1	5008272	5008288	CTATAATACACACAATG	1	+
chr1	5008555	5008582	CCTTCCTTTCATTTCAAAATCTCTTTAT	2	+
chr1	5059440	5059458	CTTTAACCCAAATATACAG	2	+
chr1	5084407	5084422	TATCCATTATAATCAG	1	+
chr1	5099477	5099493	CTCCTTATTACTCCATG	1	+
chr1	5137404	5137420	CACAACAGCACCTTTAG	2	+
chr1	5171975	5171991	TTGGGACAGTCAGCTGG	1	+
chr1	5197316	5197333	CTTTCTCCCACTCTCTTG	1	+
chr1	5247869	5247884	AACCATCACTCTCATG	3	+
chr1	5296820	5296834	TGTCTTAGTGTCGCT	1	+
chr1	5336471	5336487	ATTAACATTCAAACCAG	1	+
chr1	5374842	5374857	AATTCTCCCTGGTAAG	1	+
chr1	5391695	5391711	TCATTCCAACTCACCAG	1	+
chr1	5418026	5418045	ACTTTCAAAATTCTAACCTG	1	+
chr1	5420005	5420023	TCTTCTCCCTTGCTAAAAG	1	+
chr1	5443321	5443337	TCTCCACATCACCCCTG	1	+
chr1	5463071	5463087	CTAAATACAGGCCGGAG	1	+
chr1	5486824	5486840	ACTGTGCACCCATTAAG	1	+
chr1	5548687	5548704	GAGGACAACTCCCATCTG	1	+
chr1	5553507	5553524	ATTTACAAGCCTCTCACA	1	+
chr1	5620830	5620847	GTGAAGATGCGGAGTACC	1	+
chr1	5647980	5647997	CAATCCATCAAACTCAGG	2	+
chr1	5698997	5699013	TCAATATTAAAAACATG	2	+
chr1	5741211	5741226	TTTACACACATCTTTC	1	+
chr1	5775599	5775615	AGGCACGGATAGGTTAG	1	+
chr1	5800046	5800063	AGGAGGCTGAGCTTCCAG	2	+
chr1	5826556	5826572	CACCTCCTCCCAACCAG	1	+
chr1	5909701	5909719	GAACTAGGGGAACTGAAAC	2	+
chr1	5959769	5959785	TTCAGATACAACCCATG	1	+
chr1	5995005	5995021	CCACACCAGTGTCACTG	1	+
chr1	6027724	6027742	GGAATTTCCACAGCTGTAT	1	+
chr1	6027929	6027946	CAAACAATTATCCATTCG	1	+
chr1	6038980	6038999	CTAAATCCTCAACTTCCCAG	2	+
chr1	6040206	6040222	ACAAAACCATAATCAAG	1	+
chr1	6070660	6070675	CTCCGGTCACCCCCAG	1	+
chr1	6093214	6093231	CTACGCACTTTCAAACAG	1	+
chr1	6104492	6104513	ATTCAACGCAGAGGCTGGGAAG	1	+
chr1	6145275	6145294	TACTGGGAAACATCATTAAG	1	+
chr1	6149628	6149648	AAAATCACCTGGCGGGGCAAG	1	+
chr1	6258068	6258084	ACTCACTCAAACTTTCC	1	+
chr1	6268155	6268178	TCCATCATTGCATGCGTCCATACC	1	+
chr1	6322728	6322746	TGGGCCTGGCTCCCCTCTG	1	+
chr1	6388763	6388780	AAAACACCAACAACTCAG	1	+
chr1	6454299	6454315	ACCAAAAAACACCCAAG	2	+
chr1	6517398	6517417	ACACTGTCTCTTTTTCCTTC	1	+
chr1	6526635	6526656	AACACTTGGGGTCAGGAGTTCG	1	+
chr1	6528471	6528485	CCACCGGACCCAGGG	1	+
chr1	6530582	6530599	CTGCTGCTTTCCACCACC	1	+
chr1	6612633	6612650	CCACCACATCTCAAACTC	1	+
chr1	6622708	6622722	AGCTGTACGGCTCTG	1	+
chr1	6623218	6623233	CTTTTAGGGGTCCTGA	1	+
chr1	6653088	6653109	TGGGAACAAGTAGGTGCAGATG	1	+
chr1	6676857	6676880	ACTTCAACAAATTCTGCACCTTTG	1	+
chr1	6676897	6676915	CTACATCCCTTATCCGAAG	1	+
chr1	6682285	6682306	CGGGTCAGCTGGTGGTTCTTAG	1	+
chr1	6682413	6682430	CACGATGTAAAAACCCTG	1	+
chr1	6682528	6682543	GCGAGTGTGGGAACTC	1	+
chr1	6682560	6682583	TCTCTTCCTTTCACCTCATTCTGG	11	+
chr1	6682602	6682618	GCAATCACTGGGACCCG	1	+
chr1	6682901	6682919	ATGCCGGAGGCTGTGGAAG	1	+
chr1	6683003	6683026	AACACTGCTCTTCAGCAGTTCAAG	2	+
chr1	6683033	6683054	TTCTCAAAACATTTTCTAATTG	8	+
chr1	6683055	6683073	ATTGGTAGGTTTTCATAAG	1	+
chr1	6683123	6683148	TTTGTTTTCAGTGGGATGGGCCCGCG	3	+
chr1	6683165	6683188	CTTCCCCTTCATGTGGCACCTTTG	1	+
chr1	6683207	6683229	ACTCTTCCCACCTTCTCCCACTG	3	+
chr1	6683282	6683302	TCCTAGTATCTTTCACACTTG	1	+
chr1	6683833	6683851	ATTAGGCACGACCCATCTG	1	+
chr1	6683939	6683957	ACACTTCACATCGTTTACA	2	+
chr1	6687767	6687789	AACTTAATTTTATCTCCAACATG	1	+
chr1	6694309	6694325	AAGCACCTGCGGCAGAG	1	+
chr1	6695156	6695172	ACTAATTTCCAAACCCG	1	+
chr1	6695208	6695227	CAATCTGCTCCAGATTCAAG	1	+
chr1	6735255	6735268	CTAATACATATCCG	1	+
chr1	6772839	6772857	TTCTCTTCCATTCCTTTTG	1	+
chr1	6787625	6787642	CTCTAACCTCTTCATCTG	1	+
chr1	6802497	6802513	ACATTTTTTCACACCTG	1	+
chr1	6814336	6814354	ATAACTTCAGCAGAATTTG	1	+
chr1	6822710	6822726	TTAATCTTCCCCCCATA	1	+
chr1	6827950	6827970	ATAAATATCTCCCCTCCCCTG	1	+
chr1	6855026	6855045	TTCCACCCCATATTATTCAG	1	+
chr1	6865184	6865204	ATCATATTACATTCCCACCAG	2	+
chr1	6875791	6875814	ATCATCTGGTTTCTGATACTCAAG	1	+
chr1	6879853	6879870	CTCCTCCATAACCACAAG	1	+
chr1	6880573	6880592	ATACTAATACAACACTTCTG	1	+
chr1	6881041	6881059	TGAGAAGTTTATTGAACCT	3	+
chr1	6884861	6884881	AACCTTTTAAAATAACTTTCG	1	+
chr1	6887157	6887177	CCAGAGGCTGCCATAATTCAG	1	+
chr1	6898698	6898719	TTTTCTATATTTATTAACCCAG	2	+
chr1	6910393	6910415	TTAATATCCTTCATATCTAAATG	1	+
chr1	6912100	6912119	AAAAACTACGTACTACATTG	1	+
chr1	6912646	6912666	ATTATACAGAATACAATTCAG	1	+
chr1	6914351	6914372	CAATATTCAGTACAATAATACG	1	+
chr1	6927599	6927619	CCACTTGCGGGTGAGCTACAG	1	+
chr1	6930717	6930737	AATGGCAAGTGGGAACTCTTG	1	+
chr1	6931394	6931415	TTCCAATAATGGAAATTTTATG	1	+
chr1	6931956	6931975	TAACATTTCATCTTTCAAAG	10	+
chr1	6932028	6932050	CAAAATGCTGTCTTCATTTTCTG	1	+
chr1	6932345	6932362	AACTTATCTTTCTTTCAG	1	+
chr1	6933337	6933358	TTTTCACAGTTGTGCTGGCATG	1	+
chr1	6934003	6934023	AAAACTGAAATACTCCAACAG	1	+
chr1	6934833	6934855	ACAAGGAAGGAAACCTGAGGGAC	1	+
chr1	6947715	6947737	CTCTCACCACACACTTGTTCATG	1	+
chr1	6969159	6969182	CTACGTTCTCTTCTACTCCTCAAG	1	+
chr1	6988955	6988975	CATCTACCATGTTCACTGTTG	1	+
chr1	6991943	6991963	CTTTTCTACCATCGGTCACAG	1	+
chr1	6996180	6996203	AGGTGGAAAGCATCAGATTTCTTG	1	+
chr1	6999406	6999426	TTTAGAACACATTATGGGTTG	1	+
chr1	7017799	7017819	TCTTAATTCCCTTTCACCATG	1	+
chr1	7023049	7023070	CCCATTCCCACCTTCCACCCTG	1	+
chr1	7029756	7029774	TGTTTATTGGCCTTCAAAG	1	+
chr1	7048859	7048875	CATCTTAAATGGTATCG	1	+
chr1	7050355	7050376	CTTTCTCCCAAACATTATACTG	1	+
chr1	7052570	7052588	CTCATCCATTTTCACACTG	1	+
chr1	7077439	7077457	AACTCACATACTCATACAG	3	+
chr1	7160291	7160307	CCCGTCTCTCCGGAATG	2	+
chr1	7171002	7171020	TGTGACCCAGGTCTCACTG	2	+
chr1	7183203	7183224	CTTCAACAATAACCATTTCTTG	2	+
chr1	7193258	7193278	ATACCAGTTATCTGGGCCTGG	1	+
chr1	7231288	7231311	ACCCACATCTATCATTTCCATCAG	1	+
chr1	7259122	7259137	ACTTCTCTCCCCTAAG	1	+
chr1	7272026	7272047	CACTTTCTTTTCCAACATGGAG	1	+
chr1	7279532	7279550	AAACTCACTGCATCATTTG	2	+
chr1	7307862	7307880	ACATCGTTGGCCCCACATG	1	+
chr1	7313899	7313920	CACACATCCTTCCTTCATCCAC	1	+
chr1	7315745	7315765	TATCTGGTATCCAAATCTAAG	1	+
chr1	7317307	7317328	CATCATCTCATTCAGTTACTTG	1	+
chr1	7321173	7321195	TACATATCAATACTTTCTTCTCG	2	+
chr1	7325888	7325908	TTAATCACACCCATTACCAAG	1	+
chr1	7332088	7332110	AATAATAACACAAAATATTCCAG	1	+
chr1	7332351	7332369	AACACTTAATATTGTTCAG	1	+
chr1	7334627	7334647	ATAACACTATCAAACAACTCG	1	+
chr1	7337021	7337044	TAAAATAACATAAAATATTCCTTG	1	+
chr1	7344901	7344917	ACTTCTCCCTGGTGGGG	2	+
chr1	7355154	7355175	ACTCCACCTTCACTTACATCTG	4	+
chr1	7358318	7358335	AATCCCTGGGTATAACAG	1	+
chr1	7360398	7360417	CATCACATCCAGCATCAATG	1	+
chr1	7360611	7360632	TCTGTAACCCCAGCTATTCGGG	1	+
chr1	7370441	7370462	TCTATATCACAACTACCTAACT	3	+
chr1	7380428	7380451	AAATAGAAGAGATCACAGTCATCG	2	+
chr1	7400073	7400096	ACAACACTCTATCCCAGGAATCAG	1	+
chr1	7419589	7419604	ACGGCACCTTTTCTTG	1	+
chr1	7432683	7432704	TTAATAATTACAATCGCCACAG	1	+
chr1	7432856	7432877	AGCTAGTCGGCAATAGGACCAG	1	+
chr1	7442501	7442521	CCAGAAGGATGGAAGGCGTTG	1	+
chr1	7447773	7447795	ACACAGATGGGTAGGAGGTTATG	1	+
chr1	7469744	7469766	CTAATTCTGCCCAAGGCCACCAG	1	+
chr1	7478244	7478262	TCTTCAACACTTCTTTTTG	1	+
chr1	7483886	7483908	CAAATAAATATTTAACATACCAG	1	+
chr1	7502560	7502577	TTCATGGAGGTGGTAGCA	1	+
chr1	7506120	7506140	CACACATTTTCCATCCCGGTG	2	+
chr1	7518892	7518915	ATCTAATATTCCAAATCTCTGCTG	1	+
chr1	7520484	7520499	ATCTCTCTCCTCTACG	1	+
chr1	7564303	7564317	GACAACCAGGCCATG	1	+
chr1	7597775	7597791	CAAATAGACACACTCTC	1	+
chr1	7649079	7649099	ACTCCCTTTCCATTTTAACTG	1	+
chr1	7656726	7656742	ACTTCCATTTTCCTCTG	1	+
chr1	7743370	7743389	CTTTACTAAAACCAATACAG	1	+
chr1	7797047	7797069	ACCACTTCTCCTGTACTCCTCTG	1	+
chr1	7810346	7810369	CATTTCACCTCCTCATACATCCAG	1	+
chr1	7811795	7811818	TACAGCCCGCTGCCAGCACTCATG	1	+
chr1	7813604	7813626	TTTTCTTACTCCTATACCATATG	1	+
chr1	7813882	7813901	ATGGGAGATTTTTCACCATG	1	+
chr1	7814264	7814282	AATCACATCTTCTTTCATG	1	+
chr1	7818397	7818414	CTACTCATGCATGGAAAG	1	+
chr1	7820892	7820913	CATTGCGAGAATATTCCCGCTG	1	+
chr1	7822623	7822646	TCATCCTAATAATCTACTCTCAAG	1	+
chr1	7824648	7824668	ACTCTCAACCTATACAATATA	1	+
chr1	7825401	7825417	CATATCCAAAAAAACTG	4	+
chr1	7826669	7826692	ACACACACATACAAAATCCCTCTG	2	+
chr1	7826786	7826808	ACATCTTGGAACTCAATCTTCTG	2	+
chr1	7826952	7826971	AAAAGGTGGGGCTATACTAG	1	+
chr1	7827058	7827078	ATCATACAAAAATCTTTATTG	1	+
chr1	7827625	7827645	CTAAATATTTTATTCACAAAG	1	+
chr1	7828228	7828247	TCACGTTTCCATATCTCCTG	2	+
chr1	7828328	7828368	TATATTACTATTTCCACATAATGAGGAGCCAAAGAAATCTG	2	+
chr1	7828564	7828587	CTTTTAAACTGGTGTCTTTGGAAG	1	+
chr1	7828662	7828684	TTTTTAATTACTTCCTTTCACTG	2	+
chr1	7828891	7828909	TAATTTACAAACACAACTG	2	+
chr1	7828952	7828971	AATATCCTCTATTAATACTG	1	+
chr1	7829141	7829159	AATTAAGAGGGTTCTCATG	1	+
chr1	7829230	7829253	CAAAAATGCACTTCCACTGAAACG	2	+
chr1	7829332	7829361	ATAATCTGAATTCCCAAGTGCCAGGAGTAG	2	+
chr1	7829424	7829443	TACCCATTCGAAATCAGCTG	1	+
chr1	7831393	7831414	CTTCTCTGCTGACCCTCTCTCG	1	+
chr1	7832173	7832193	ATCTAAAAACAAGCTGTCCTG	1	+
chr1	7833221	7833250	CTTACCTATCGTGGGATCAGATACTTCAGG	2	+
chr1	7833626	7833643	AAATCTGTTTAGAAAAAG	1	+
chr1	7834211	7834233	ACAAATATATTTCGGTCTTTCTG	1	+
chr1	7834356	7834378	AAACCCATTGTAATTCTGTCCTG	1	+
chr1	7834392	7834412	TTTACTTACAAAATCAAATTG	3	+
chr1	7834600	7834620	CCCATTTAGTAATCATTCACT	1	+
chr1	7834685	7834705	TTCTGGGTATGTCATATAAAA	1	+
chr1	7834767	7834786	CATTCATTCAAGTTGTAACG	1	+
chr1	7834994	7835014	CTAGGTCATAGTAGCTGTATG	2	+
chr1	7835319	7835340	ATATTAAATCTTTCTTTATCAG	1	+
chr1	7836061	7836082	ACTCTCAGTTCTATTCCATCAG	1	+
chr1	7836237	7836260	ATGTCTCTTAACAATTTCTCTTAG	2	+
chr1	7837241	7837270	AACGTGGACAAGGTTCTGGAAAGAGACCAG	2	+
chr1	7838206	7838229	TTATCTTCATCATCATCATCATCG	28	+
chr1	7839717	7839737	AACTCAAAACTGCTGTTCAAG	3	+
chr1	7839770	7839793	CTATATTATCAAGCTTACCTACTG	2	+
chr1	7839831	7839865	AATTTCTAGGAAACGTGCCTTTGTTTTTTAATATG	2	+
chr1	7839919	7839937	ATTTACGTATGGGCTGATG	1	+
chr1	7839954	7839974	TTCCAGAGTGCTATAATCTAG	1	+
chr1	7840026	7840045	TCATTTGGCATTATTTTCAG	3	+
chr1	7840046	7840067	AACCACATTTTAAACCTTTGGG	9	+
chr1	7840068	7840088	TAATCAGATTTCCAACTTATG	3	+
chr1	7840155	7840174	ATAATTTTCTGATTCCCTAG	2	+
chr1	7840218	7840239	TATTTAAGATGCTGGTGAAGAG	1	+
chr1	7840372	7840390	CTTCTATTTTGCCAAAAAG	1	+
chr1	7840501	7840520	AACCTTCTACATCTTCATAG	2	+
chr1	7840652	7840672	ATTATCAGCTGTGGACTCCAG	5	+
chr1	7840737	7840758	ATCATTATCTGGCCCAAATATG	6	+
chr1	7840762	7840780	ATAAACTATAACTTTGGAG	1	+
chr1	7840786	7840808	TTCCTATTTGTATTCACATTCTG	1	+
chr1	7840931	7840963	CTGTTGATGGGAATGCTGGAAGCAGAAACTTTG	2	+
chr1	7840995	7841015	ACTCAACATCAGGATCCACAG	9	+
chr1	7841081	7841104	ACTTTATCGCTCTGTGGCTCATTG	2	+
chr1	7841105	7841128	TTACTGGAATATTCTAAAACTCTT	1	+
chr1	7841180	7841202	ACACAGCTTCCATTTCTTTAACG	3	+
chr1	7841229	7841252	ATTTACTGTTGAAGAGATGCCTTG	1	+
chr1	7841352	7841395	TACTCGCCCCTTGGCCACAGTGCCCAGACCCATGTAACCCACTG	3	+
chr1	7841403	7841423	CATTAACCCAGAAATACCTCG	2	+
chr1	7841424	7841447	CTTCTATCTGTGCACTTAGCTGGG	3	+
chr1	7845777	7845799	CAAATCTACACCGATTCCATTCG	1	+
chr1	7846405	7846427	CATTTCCAGGGATTTCATTAAAG	1	+
chr1	7846877	7846897	AACACACTTCCAAAAACACAG	1	+
chr1	7861862	7861882	TATCACTACATCAGTATCCCG	1	+
chr1	7895976	7895994	CATTCTCATGACATACCAG	1	+
chr1	7901755	7901772	CCATCTCCATTTTCAAAG	1	+
chr1	7903485	7903505	CTTACCATGGGCCTATTCTTG	1	+
chr1	7903777	7903796	AACAGGGCAGTGTTGTGGGG	1	+
chr1	7905201	7905221	AAAAACAACAAATAAACTCTG	1	+
chr1	7971636	7971651	ACCCTGACACTAAATG	1	+
chr1	7996012	7996031	TATCATTATCACCATCATCG	5	+
chr1	7998931	7998945	AATCGTCACCCAAGG	1	+
chr1	8022862	8022882	CTCTGGTCATCCTGGCTAAAG	1	+
chr1	8025418	8025436	ACCCAGTACAGTGTAGCCG	1	+
chr1	8037752	8037774	TAAAGTTACAACACACCCTCTTG	2	+
chr1	8043516	8043534	CCTCCATTTCCTCTGGATC	1	+
chr1	8044955	8044971	TCATTACACCTACTCTG	2	+
chr1	8045173	8045200	TGTTCGCTCTAAACAAAACAGTGGTAGG	9	+
chr1	8045214	8045237	AAGTCGCTGTCCTTACTACTTTTG	2	+
chr1	8045244	8045289	TATGGAAGTCACAACTACACAGAGATTTCTCAGCCTACAAATTGTG	5	+
chr1	8045290	8045310	TCTATACATTTCTAAGCCTTG	1	+
chr1	8049202	8049219	GGAGGGGACAAACAAAAA	1	+
chr1	8050783	8050805	TTCCCAAACAAGTCCCGGACCAG	1	+
chr1	8054330	8054351	AATCATATGGTCATTCTCATTG	1	+
chr1	8063815	8063835	AAAACTGTATCCATAAAACTG	2	+
chr1	8064283	8064305	TCTCGGTGACAGTGACTTCCTTG	1	+
chr1	8081797	8081815	CTCTCTACAATGCCATAAG	3	+
chr1	8107546	8107564	CTCAAATGTCTGTGGAATG	1	+
chr1	8398925	8398943	CCATCTTTGTGGGTTCAAG	1	+
chr1	8408812	8408828	ATTCTCTTCCACACAAG	3	+
chr1	8442348	8442363	TCAACACTTCCACCAG	1	+
chr1	8449954	8449969	CCTCCAACCACCAATG	1	+
chr1	8474642	8474660	TCAAATCCTGGGGATTATG	1	+
chr1	8510323	8510340	ACCTTCAACCTCTCCATG	2	+
chr1	8554334	8554353	CTTCTTCCCATCCCTCCATG	1	+
chr1	8592233	8592250	TTTGGACATGCATATTTA	1	+
chr1	8671431	8671453	CCCACACCTGTAACCCCAGCTAC	1	+
chr1	8704704	8704723	CAATTTACTACTCACCTTCT	1	+
chr1	8708264	8708279	TCCACTCAACATCATG	1	+
chr1	8774562	8774580	CATTTTCAGACACACACAG	2	+
chr1	8808339	8808355	CTCATCCACAATCACTT	1	+
chr1	8813940	8813955	ATCTTTAACTCTACTG	1	+
chr1	8859432	8859449	AAAACTCTCATCAACAAG	1	+
chr1	8891323	8891349	CCAAGGCCAACACCCTGATTCGGCCTG	2	+
chr1	8944519	8944533	TCACCACGCCTTCAG	1	+
chr1	8954214	8954234	ACTTAACTCCTTTAATCCCAG	1	+
chr1	8954495	8954523	ACTTCTTTGGGTTTTATAGCGGCTTTCTG	10	+
chr1	8957315	8957331	CAATTTTTTCTCCAATG	1	+
chr1	8969865	8969880	ATGCAATCCCCGGACG	1	+
chr1	9012619	9012635	CTAATCTACAAACTTTG	1	+
chr1	9037885	9037900	CACAAACGTCCATCAG	1	+
chr1	9071592	9071608	CCCCCTCCTATTCTCTG	1	+
chr1	9095611	9095626	CTGCCACCCATCTATG	1	+
chr1	9231386	9231402	CAAATCCCTGCAACCAG	1	+
chr1	9242678	9242692	ACTCCCCGGCCATCG	1	+
chr1	9246934	9246951	AAGGGGCTTTCTTCACTG	1	+
chr1	9251247	9251266	CTCATCTTATCTTCCACCTG	1	+
chr1	9254341	9254361	TGGACAGGTCAACTAGCAATG	1	+
chr1	9293746	9293764	TCTCCTCCCAGCACTTTGG	1	+
chr1	9298685	9298701	TGGGGAAAGCTACATTG	1	+
chr1	9298961	9298984	CCAACTTCAAATACACTATAATAG	1	+
chr1	9312209	9312227	TTCCACGTGACTTATATTG	1	+
chr1	9324002	9324022	AACTTCTGGACCCCTCTGCTG	1	+
chr1	9325211	9325231	TTACACATTCATATCAACCAG	2	+
chr1	9326123	9326143	ATCCAGTTAAATCACCCACTG	1	+
chr1	9326361	9326380	CTACTTATCACTTCACCACG	2	+
chr1	9326685	9326707	CATTTTGAGAGAGGGCTTTCTTG	1	+
chr1	9368174	9368193	CTTAATTCCATTCCTTCCAG	1	+
chr1	9387926	9387945	TGGGCCATATTTGGCCCCTG	1	+
chr1	9388017	9388037	TTCTCACCAAAGTGCAAGCCG	2	+
chr1	9391784	9391805	CCACGTTGGTACTTGCTCTCCG	1	+
chr1	9421098	9421116	CCTTCCAATACAACTAAAG	1	+
chr1	9425819	9425835	TTGCGGGTTCCTTTTAG	1	+
chr1	9427571	9427593	CCTGGGGGAGATCCACACGCTGC	1	+
chr1	9427791	9427812	ACAAGGACCGATTCCAACACAG	1	+
chr1	9437753	9437768	ACGAGGTCTGTGTATG	3	+
chr1	9494834	9494851	TTCCCCCAACAAAAAAGG	1	+
chr1	9606988	9607009	ATTTCTCCCACCATTAAGCAAG	1	+
chr1	9616894	9616913	ACAAACTATTTTCATTACAG	1	+
chr1	9642360	9642380	TCATAAGGACGAGGCTCCGGG	1	+
chr1	9642756	9642776	TAACTTTTTTTTTAACTTAAG	1	+
chr1	9642793	9642813	CACCAACTAAATTAAATCATG	4	+
chr1	9642932	9642954	AATACAACTTGTTTTATAATCTG	1	+
chr1	9642955	9642986	ACTTTAAGATCTTGCACTGCTAGACAGGGAAG	2	+
chr1	9643660	9643679	TTCTTGGACCTCTGCTCTTG	1	+
chr1	9643698	9643716	TAGGACTATGGCTCACCCG	1	+
chr1	9644097	9644120	CAAATTTAATAAGGGAACAAAAAG	1	+
chr1	9644208	9644230	TTTCAATTTGAACGTCTAGAAAG	1	+
chr1	9644231	9644252	ATACTCATTTCTAATACCTATG	3	+
chr1	9644412	9644437	CTTCTGTACTTTACAATACATGACAG	2	+
chr1	9644795	9644816	ACAAGGTATCACTCGATCACTG	1	+
chr1	9658540	9658563	CATCACCTGGAGCAGATGTACAAG	2	+
chr1	9662517	9662539	CTTTTCCTTTCGGGCACCACCAG	1	+
chr1	9664849	9664867	ACCCTTCTGTCTGTGACTG	1	+
chr1	9664917	9664940	ACCCTCTCATCACTGTAACCATCG	1	+
chr1	9667798	9667819	CCTCAGCCGGGCCCTCTCTCTG	1	+
chr1	9669942	9669963	TCTCGATCTGGGGAGTTTCCTG	1	+
chr1	9670564	9670580	ATTACTTCTCTCTTCTG	1	+
chr1	9673190	9673207	CACCACTGCCGGCCTCAG	1	+
chr1	9673292	9673313	CCCCTCCTCACCTAACGGACTG	2	+
chr1	9673337	9673355	TCACACTCTCTGCCCACTC	1	+
chr1	9673391	9673407	ACACTCTGATCCCGAAG	1	+
chr1	9673798	9673816	ACCTCTGTTGACCTTCCTG	1	+
chr1	9674270	9674290	ATTCTGAGACTCACTGTGGGG	1	+
chr1	9674645	9674667	TCCCCATTTCTGTATAGCAGGCG	1	+
chr1	9674700	9674724	CTTAATCAAACTCCATTCCCAAATG	2	+
chr1	9674725	9674746	CACTCCATCTCTGGCTCTGAGG	1	+
chr1	9674750	9674768	CTCCCTCCTCTCAGCCGGG	1	+
chr1	9674772	9674790	CCTGGCCTCTCCTGCCCAG	1	+
chr1	9677162	9677185	TTTTCTTAGGCAGGGTTTCAACTG	1	+
chr1	9677670	9677692	CTACCGATTTTTCTTTTTTTAAG	1	+
chr1	9677718	9677737	CCACCATACCAACCTACTAG	1	+
chr1	9679101	9679122	CAAATCACTTCCACTAAATCTG	2	+
chr1	9682282	9682302	ATTTTCCAGGAGGGTAAATTG	2	+
chr1	9732316	9732333	ATTTTCCCCTAACTTTAG	1	+
chr1	9988519	9988540	AAACAACCCAAATCATCAACAG	1	+
chr1	10022561	10022579	CTACCATTCATTTTAACAC	1	+
chr1	10042578	10042599	ACATCTCATCCACAAAAATCCG	1	+
chr1	10043893	10043911	AATTTGGACTTCCTCTGGG	1	+
chr1	10043969	10043989	GAAACTTCTCTCATACTATCG	3	+
chr1	10045172	10045193	ATTCTCATAATTTTTCTCAAAG	1	+
chr1	10046354	10046373	CCAATCTTCATCTACACCTG	1	+
chr1	10061362	10061380	CAAGTTTACTTGGGTTTTT	1	+
chr1	10078928	10078950	CTCATCATACACTAATTATAATG	1	+
chr1	10106481	10106502	TCCCCCATACAGTGGTGGAGAG	1	+
chr1	10113112	10113133	CCCCATCTCCTAATTTCATCAG	1	+
chr1	10132712	10132729	ATAAAACTACCTGATAGG	1	+
chr1	10132971	10132994	ATCATAATATCATCTAATAATTTG	3	+
chr1	10133251	10133272	ATTTTCCTTGGACACAGTACTG	1	+
chr1	10133818	10133839	CACAAACTCGGGTAGACCCTTG	1	+
chr1	10134640	10134660	TCTGAGTCACTGTCTGGTCTG	1	+
chr1	10135396	10135415	TCTTCTCATCACCTCCACCG	1	+
chr1	10140104	10140125	CCACAAATAGTCACTTTCTCAG	1	+
chr1	10140710	10140732	CAACCTAAATAATCCATCTTCAG	1	+
chr1	10144498	10144518	TCAACATATTCACCCCAAAAG	1	+
chr1	10164462	10164478	CTTCCCTCATGGTAGGG	1	+
chr1	10166036	10166054	TATACTACATCATTCTTCG	2	+
chr1	10182057	10182078	CTGTGTAGGAATCTCCCATATG	2	+
chr1	10183802	10183816	AACATCAAACCACCG	1	+
chr1	10186852	10186873	ATATTTATCCCCATTTTACAAG	1	+
chr1	10196202	10196224	ATTTTATACAATACATCAGTAAG	1	+
chr1	10197191	10197210	CTCACCACCTCTCTATTCTG	1	+
chr1	10197475	10197497	TGAACCCTGGATATTTCACTCTG	1	+
chr1	10197514	10197536	ACTTCCATTAACTTTTCCCACTG	2	+
chr1	10197598	10197621	ACATACCCCTTCTTCCCTGGACTG	2	+
chr1	10197657	10197678	ATCATTTACTCCTGCCTACATG	1	+
chr1	10198643	10198662	ACTTTCTACACATAATCATG	1	+
chr1	10205357	10205375	TTAACATCACCTCCCTTGG	1	+
chr1	10209507	10209530	TCCAATTCCAATAATATCTCAAAG	1	+
chr1	10211565	10211585	AACCATCCTCTCTCCACCAAG	1	+
chr1	10215435	10215452	ACATCCACTTTACAAATG	1	+
chr1	10218478	10218498	CACCATTTTTAAAAGCCTTTG	1	+
chr1	10238754	10238776	CAGGGATCAAATCCACAATAGCA	1	+
chr1	10240195	10240215	CTTCCTGTACATATATTTAAG	1	+
chr1	10240353	10240376	AATTTTTTTTTAATCCAATATCCG	3	+
chr1	10240580	10240600	ATTTTTATATCATATTCACAT	2	+
chr1	10240889	10240910	AAACCTTCACAGTTATCCTCTG	1	+
chr1	10241093	10241112	CTCCCTACTTAACATACTTG	2	+
chr1	10241261	10241279	CAAACTACAATAAATGGTG	2	+
chr1	10249830	10249847	CTTCCTCACTCACATCTG	3	+
chr1	10293211	10293231	CCAATGTTCTGTGTAGAGGAG	1	+
chr1	10328566	10328588	TCTCAAAAACTACTCAATACAAG	1	+
chr1	10336424	10336446	ATATCAACTACGATGAGACTTTG	1	+
chr1	10338079	10338102	CTGTTATCAATGAGGACCCCAATG	3	+
chr1	10349158	10349178	CTTTCTTACTTCATCTCCATG	1	+
chr1	10355191	10355210	CCTACTTTATTACATCAAAG	1	+
chr1	10362419	10362438	AAATGGATACATTTAACATG	1	+
chr1	10364516	10364537	CCATATTCATCAACACCGTCAG	3	+
chr1	10365284	10365307	TGCATCTTCCACACAACTTCCACG	14	+
chr1	10365323	10365347	TATTTTACAAAAAACTCATATAATG	6	+
chr1	10365487	10365506	AACTATTCACCAAAATCATG	2	+
chr1	10365694	10365715	ATACATAATAAACTATTCTTTG	1	+
chr1	10365781	10365819	TATCAATACCTCATTTTATTTGGTTGTGGTCTCAGTTTG	4	+
chr1	10365994	10366014	AAATCATCTATCAAACACTTG	3	+
chr1	10366868	10366889	TTTCAACTCTGTAGCAAAAATG	1	+
chr1	10366954	10366973	TCTTTTCATGGGAGTGAATG	1	+
chr1	10367065	10367084	TCCACAGTGATATTCCAAAG	1	+
chr1	10367154	10367180	CTAAAATATCCCTTAATTTCACAGATG	3	+
chr1	10368136	10368158	TTTTACTACCGGAAGTTACATAG	2	+
chr1	10369106	10369127	CTTTTCTTCACCCAGAGTATTG	1	+
chr1	10372205	10372222	CATCCAAATCACTGGCAG	1	+
chr1	10404539	10404558	CCTCTTTCACATCACCATCG	1	+
chr1	10412567	10412584	ACCAAATGACCCTTCCAG	1	+
chr1	10412772	10412791	AAGTCTTCCCACAACTCTAG	1	+
chr1	10417370	10417385	CTTCTCACCACCTTAG	1	+
chr1	10425852	10425872	CTACCCTCAACAAGCTTACAG	1	+
chr1	10436958	10436981	ATCTGGTGAATCTCCAAATTATTG	1	+
chr1	10437329	10437347	AATTTTTATTTACTGGTAG	2	+
chr1	10438156	10438176	CTCTCTATACTCATAAATAAG	3	+
chr1	10438458	10438478	TAAGTTTTCCAGGATGAGAGG	1	+
chr1	10438602	10438619	TATCTGCTCACTCCCACT	1	+
chr1	10438772	10438791	TCCTGGTTGGGCTCATCTCT	1	+
chr1	10438961	10438980	AAAACATAGGTCACTAACTG	2	+
chr1	10439060	10439092	CCCTTCCGGTTCTATTCAAACCAGCAGGATCTG	2	+
chr1	10439118	10439140	ACTGGAATCAAATCTAATTTCAG	1	+
chr1	10439293	10439316	TTTCTTCTAACTCATACAAAACTG	6	+
chr1	10439753	10439777	TTAATACTAATCACCTCCTCCTCTG	3	+
chr1	10440329	10440349	CACACTCATCGGTACTCTTTC	1	+
chr1	10441780	10441801	TATTCCTTTCTGATATTCAAAA	1	+
chr1	10454681	10454701	CATACATTTAACTCAGCATAG	1	+
chr1	10477079	10477101	AAGGATGAGAGAATTCAAGCTAG	1	+
chr1	10477500	10477523	AGTTTGGCTGGACTCTCAATTATG	1	+
chr1	10478951	10478968	ACTTCTTTAAGTCAGCTG	1	+
chr1	10479530	10479552	TTTTACCACTGCCCTCTCCTTCT	1	+
chr1	10479697	10479720	ATTACTTCGGGGCTCACACCTATG	2	+
chr1	10480120	10480152	CGCACTCTGATCAACTGGAACCTCTGTATCATG	11	+
chr1	10480204	10480223	CTCTTTCTCCAGATTCTTAG	4	+
chr1	10480224	10480244	TCTCACCTCGGCCACATGGAG	1	+
chr1	10480293	10480323	AATAACACAAGAAACCACATTTAGGATTATG	5	+
chr1	10480364	10480382	CTTTAATACACTGGGCATG	1	+
chr1	10480391	10480425	CTCCAATTGGGCAATGGGTACATGGACGTTCACTG	2	+
chr1	10480516	10480542	TCAAATACTTCATACTAAACTTTCTAG	3	+
chr1	10491189	10491205	AATAATCACTTGTCAGG	2	+
chr1	10500416	10500438	AACCACAATTAACACTGAAGATG	1	+
chr1	10508577	10508599	AATCATTATTTATCCTTACTACG	1	+
chr1	10512876	10512895	CTCATATTCATAATTACTAG	2	+
chr1	10537688	10537710	TCATATCAATCTCTGGTTTCCAG	1	+
chr1	10560079	10560099	ATTTTCTCTTTGGTTTACAAG	1	+
chr1	10562234	10562253	CTCTCATCAACAATATAAAG	2	+
chr1	10602508	10602531	CATGTGTTATCCTTTTAAAAACTA	1	+
chr1	10603150	10603173	GATTTTGAAGGGATGGACATTCTG	1	+
chr1	10604084	10604105	ATCTGGGCCGGGTTGGTAGCAG	1	+
chr1	10604155	10604176	TTTACAAAACACTATCACATAG	2	+
chr1	10605180	10605197	TTCTGGCTTTTCCACTCA	2	+
chr1	10605394	10605414	TACATACTTTAGGATGGAATG	1	+
chr1	10607950	10607967	TATCATCACTGGCTTTCG	1	+
chr1	10608472	10608495	TATAACATAAGGCAATCTCTACTG	1	+
chr1	10608555	10608578	TATTCATTAATTTACCAATCCATT	1	+
chr1	10610605	10610622	TTTTAATTTACAGGCAAG	1	+
chr1	10611233	10611253	CAATCATATCATTTTTTATAG	1	+
chr1	10612873	10612894	TAAAAAGGTGCCTCCATTCATG	1	+
chr1	10615214	10615231	TTTTACTGACCATTCCTG	1	+
chr1	10623345	10623366	TTATTTCCACACTTTAAAAATG	1	+
chr1	10659312	10659335	ATTGATATGGCCTTCCAGCAGTCG	1	+
chr1	10667026	10667047	ACAGAACATTTCCAATACCCTG	1	+
chr1	10689124	10689143	CTCCACCTTTTGCTCAGGCC	2	+
chr1	10689721	10689740	TCCACGTCGTCCTCGCCTGG	1	+
chr1	10739123	10739142	TCCTCCATCACTGCTCCCTG	7	+
chr1	10761007	10761022	CGGGGGATCATATTAG	1	+
chr1	10790392	10790409	CATATTCACTTTAAAATG	1	+
chr1	10801865	10801881	ATATATTAACAAACCTG	1	+
chr1	10838018	10838034	AATCTCATACGCAATCG	1	+
chr1	10915266	10915280	CATCCACCATCATCG	1	+
chr1	10971239	10971258	TCTCACACACACACAATCAG	1	+
chr1	10976954	10976971	CCTCCTCCACCACCACCG	1	+
chr1	11007171	11007192	CCATCCCCATTTGACCCATCAG	1	+
chr1	11041501	11041519	CTATCTCAGGAAGAAGGAG	1	+
chr1	11073905	11073923	CTTCGCTACAGGAATCCAG	1	+
chr1	11078813	11078846	TCATTCAAAGGGGTTTGGCTTTGTTCGTTTTACG	2	+
chr1	11078912	11078930	CAAACTTCCTAATTCTAAG	2	+
chr1	11080594	11080614	ATGGATGTCTTCATCCCCAAG	1	+
chr1	11081110	11081133	ATATCACAAATACAACATTTTAAG	5	+
chr1	11081718	11081737	CTCACTACACCCTAGAACTC	1	+
chr1	11082029	11082046	CTGTATTGGGGGTTTAAA	1	+
chr1	11082065	11082086	CTTATTTTTCCTCTGGCTTTAG	2	+
chr1	11082158	11082181	TTTACATCCCTTATTTCTTATAGA	7	+
chr1	11082228	11082244	CGTTCATATATCCAATG	1	+
chr1	11082381	11082399	TAATATGGGTGGTGGGATG	1	+
chr1	11082465	11082483	TTGGGGTATGATGGGCATG	1	+
chr1	11082570	11082590	TTCTGGAAATAACTCTTATAG	1	+
chr1	11082984	11083003	ATATCAAAAGGTTTCTCCTG	1	+
chr1	11083033	11083064	AATTCTTTGCATGTTCAAAACGGAAACCATTG	5	+
chr1	11083070	11083090	AACTACATTCTTTACCCCTTG	30	+
chr1	11083198	11083217	TCTCCCCTCATACACAAAAG	21	+
chr1	11083321	11083341	AATACTGTCTACATGCTTTCT	2	+
chr1	11083384	11083407	ACGGTGGGTGTCCCATTTTTATCC	1	+
chr1	11083419	11083439	TTTCATGGAGTCGTATCAACG	1	+
chr1	11083459	11083481	ATATGGAACCAGAAGGCTGTCTG	2	+
chr1	11083633	11083651	GGTGAGAGAGTGTGCAGAG	1	+
chr1	11084215	11084233	CTTCAAATAAACTTATTTG	1	+
chr1	11084257	11084278	ATTCATCACCTGTCATGCATTG	1	+
chr1	11084279	11084302	ACACCTGATACCCAGACTTAATTG	1	+
chr1	11084500	11084520	ATTCTTATTTGGGGGAGTGGG	3	+
chr1	11084576	11084594	AATATCAGCACCTTCCTAG	1	+
chr1	11084761	11084777	GGAATGTGGTAACATTG	1	+
chr1	11084801	11084823	ACAAAACTCACACTCTCACAATG	1	+
chr1	11084844	11084862	CAATAACATTGATTCTCTG	1	+
chr1	11084876	11084896	TAACTAATTCTGTGAGAGTTG	1	+
chr1	11085054	11085075	TTTCATTATTCAGTTTCCTCTG	4	+
chr1	11085129	11085166	ATTTCCAAACCCTGTACCATCTGAATTTTGCATTTTAG	3	+
chr1	11085167	11085185	CACTTGCACTATTACTCAG	1	+
chr1	11085192	11085222	TAACATGGTAACACTTAAAATGGTACTCGGG	3	+
chr1	11085234	11085256	ACTAAACTGACAAGCCTTCAAGG	2	+
chr1	11085315	11085337	TAAATTTCAGTTACTGGTCATAG	4	+
chr1	11085359	11085380	CCTTTTATTAACATGTTTATGG	1	+
chr1	11085493	11085515	CATTCATTCTAAAAAATTTTTTG	1	+
chr1	11086525	11086547	ATTCAAGGTTATTCCTCAATCAG	1	+
chr1	11086769	11086788	AATTAAACTGGCAAGTGGAG	1	+
chr1	11087016	11087033	CTTCCCCACAATTCATGG	1	+
chr1	11089716	11089735	GATATGGAATTTCACTACTG	1	+
chr1	11090185	11090207	TCCTCCTTTCCATCAATTACCAG	1	+
chr1	11090223	11090243	TATCCATTACCAGGCTCACAG	1	+
chr1	11090290	11090310	CCTCACACACATATTTACCTG	4	+
chr1	11090327	11090346	CAAAAATGTTTAACTGCATG	1	+
chr1	11134809	11134825	ATTTTTCATACACTCTC	1	+
chr1	11158307	11158326	TCTTCATCCATCAAAAAAAG	1	+
chr1	11177196	11177214	ATAATTATACTCTAATAAG	1	+
chr1	11187809	11187827	CTTCATGCCACATCTCATG	1	+
chr1	11202965	11202980	CACTACTATAATACTG	1	+
chr1	11216466	11216481	CTTCAACATTCCCAAG	2	+
chr1	11249429	11249446	TATAGGCTACCCATTCAG	1	+
chr1	11293115	11293137	AATAAAACCAGGTACAACTCCAA	1	+
chr1	11333882	11333904	TAATTTGGTCAACACTTACTATG	1	+
chr1	11333923	11333944	ACCACAAAAAGAGTGATGACAG	1	+
chr1	11334070	11334113	CTCTTATCTACTTTGGAGGCCTGTCTGGCTCCTTTCTCTACACA	3	+
chr1	11339792	11339813	TCTATTAAATCTCCTAACAAAG	1	+
chr1	11341291	11341313	CTTAAAATTACACACCCACTCCG	1	+
chr1	11345667	11345683	TCTCACACCAACTCTCT	1	+
chr1	11345708	11345727	ATTCAAGTACGTGGCTCTGG	1	+
chr1	11345818	11345835	TCTATGCCATCCCCCTCG	2	+
chr1	11345851	11345875	CCATTCTCCATTCCAACAACACCAG	4	+
chr1	11345942	11345963	CTACATTCTCTACAACACACTG	2	+
chr1	11345973	11345996	CCCTACCTGGTCTTCAGCATCCTG	2	+
chr1	11345998	11346016	CCACACACTGCACCATCAG	1	+
chr1	11346074	11346095	AAGCCAGGCCTTCAACAAACTG	1	+
chr1	11346271	11346294	TGGCAGTCAGGGTACTAAGCATGG	1	+
chr1	11346791	11346810	TTTCACTTATTGCCACAGTT	1	+
chr1	11346820	11346841	TGTCAGATTACCCTGCAGCAAG	1	+
chr1	11347606	11347626	TTCTTAATCTTTCAGATCAAG	1	+
chr1	11355217	11355235	AACATCAAGGTAGAGATGG	1	+
chr1	11355925	11355945	CTACATGCATACATTATCCTG	1	+
chr1	11356295	11356314	CACACCTTATATCACTCCTG	1	+
chr1	11356457	11356478	CAAAGGAGGATGATAGGATTTG	1	+
chr1	11359235	11359258	TTCTCTCAGTGGCGGGCATGACAG	1	+
chr1	11359482	11359501	TTCTCTTCCAACTCTAAAAG	2	+
chr1	11359598	11359621	TTTCAATTTCAATCTCTTTTAAAA	1	+
chr1	11362697	11362718	ACAATACATTCTCTTCCATCAG	2	+
chr1	11363985	11364003	ACCCCATCCATCTCCCATG	1	+
chr1	11384072	11384090	TCTTCACTTACTCTCCCTG	2	+
chr1	11405810	11405827	TCATTTTTGTACTATTAG	1	+
chr1	11463909	11463926	TACATACTTTAGCATCTG	1	+
chr1	11545811	11545833	ATCTCATTTCATCCTCATACCTG	1	+
chr1	11580540	11580556	ACACCACAAAGCAACTG	1	+
chr1	11593895	11593913	ATTTCTCTCATTCATCATC	1	+
chr1	11637935	11637951	ACTGGGCGTGGAGCATA	2	+
chr1	11721026	11721043	ATCTCACTCTCTGGTTTG	1	+
chr1	11721653	11721676	ATCTGTCTCTCCCTTCCCCTCCTG	1	+
chr1	11758115	11758134	CACCCACCCACACACAAACC	1	+
chr1	11767336	11767352	ATTTCTCCTACTTTAAG	1	+
chr1	11790762	11790781	CTGGGAAGGCCTGGCGGGGA	8	+
chr1	11801143	11801160	CCTCACCTTCCACTCCAG	1	+
chr1	11810709	11810729	GTCACATGGTGCCTAGGGATG	1	+
chr1	11811933	11811949	TAGGGAGTACGGACCAG	1	+
chr1	11813936	11813957	CAACTTTTAAAAGGCCCATGTC	1	+
chr1	11814416	11814434	CCAAACCATATCAGGACTG	1	+
chr1	11814599	11814622	TCTCAGAGTCTCCGGAATGGCCTG	1	+
chr1	11814797	11814815	TTAGTGAGGACTGAAAATG	1	+
chr1	11872964	11872985	AACATTAAAACTCATCTTACAG	2	+
chr1	11888252	11888268	ATTGCTGAACTTTGGCG	1	+
chr1	11893609	11893632	TTTGTCCCAATGATACCTACAATG	1	+
chr1	11900985	11901004	TCTACCCTAATTCTTAACAT	2	+
chr1	11901875	11901897	ATTGTGGCCCCTCCATTTTCCCC	1	+
chr1	11968294	11968313	CAATTTTTTGAGGCCTTGCG	1	+
chr1	12018686	12018705	ACTTTTCATCCACAACCACG	2	+
chr1	12024771	12024794	CAGTCCTCAGATCTCTTCCACCAC	1	+
chr1	12033003	12033025	CTCCACCTTCACCATCAACATCG	2	+
chr1	12035074	12035113	TTCTGGACCCAGCCCCTGGAGACACCATTCACTTTTACTG	2	+
chr1	12035208	12035229	GGGCTTCCCCAAGTTGCCCAGA	1	+
chr1	12037064	12037086	ATTACAAACTCATCTTCACCATG	2	+
chr1	12041669	12041686	CTGTTCCTCAATAGTCAG	2	+
chr1	12043034	12043054	CTTCCTTCCCAAACTCTTTTG	2	+
chr1	12044598	12044617	CTCATAACTCCTATCCACAG	1	+
chr1	12049249	12049265	CAACTCTATCGTCACAG	1	+
chr1	12052612	12052634	ACACGTACAGGAATGCAGAACTG	1	+
chr1	12062119	12062137	ACTCATCATGGACTCCCTG	1	+
chr1	12066658	12066679	CTCACCCAGGAGGAGTTCATGG	1	+
chr1	12070877	12070891	TAACATCAGCACACG	1	+
chr1	12071571	12071589	GGACAGTGAGCTCAACATG	1	+
chr1	12071754	12071773	TACCATTTTGAGCCCTCCAG	1	+
chr1	12071799	12071817	CCTGCTGTTGCTGGAAGAG	1	+
chr1	12071818	12071836	CTGGCTCATACCCCCAAAG	1	+
chr1	12071918	12071937	ATTGCTTGATAAGGCCTCAG	1	+
chr1	12072189	12072210	TTACCCCTGGGCTTAGGCTGAG	1	+
chr1	12072409	12072435	TTTTGTGTAGATCTGTTTTGGAAGATG	2	+
chr1	12072549	12072567	TCCACTTGGCCTCGTTCTG	1	+
chr1	12072706	12072725	CAGTTGGCCAAGGGACAATG	1	+
chr1	12072740	12072760	TCCATCTTTCCACCCTCCCTG	1	+
chr1	12072889	12072909	ACAAATCCTGTGTGGCACAAG	1	+
chr1	12072975	12072998	CAGCCCAGCCATCACTCATCTTTG	1	+
chr1	12073024	12073047	CACTGTTTGGTGGCCACATCACAG	3	+
chr1	12073180	12073207	ACAGGGGCCACTTCACAGCATGTCAGGG	2	+
chr1	12073218	12073240	TCACACAATTCCAATGGATTTTG	14	+
chr1	12073339	12073360	TAAAATTAAATTTATACCACTG	1	+
chr1	12073423	12073446	TTTTTATGTTCATTTGCTGGAGCG	2	+
chr1	12073454	12073477	TGCTGACACAGTGAGTTTTCTCTG	2	+
chr1	12087810	12087827	TTATTAACCTTCTGTCCG	1	+
chr1	12128603	12128617	CTTCCGGTATCTATG	1	+
chr1	12236995	12237011	AACATGCGGCCTCTCTG	1	+
chr1	12288278	12288298	CATTTCTAACAAGCTTCCCAG	1	+
chr1	12313418	12313438	ATACTGAGGGAGGACTGTATG	3	+
chr1	12317397	12317419	CAAGTAGACTGATGTTGCTCTGG	1	+
chr1	12322314	12322332	TCATAACATTCATCAACTG	1	+
chr1	12336977	12336994	ATATTATCCTCAATCCAG	1	+
chr1	12337018	12337041	TTTCTTCAAAAATCCTTTCCCAAG	1	+
chr1	12337253	12337275	TTAATGTCTCAATGGGTAGCACG	1	+
chr1	12337511	12337534	CTTCTTTACATTATAACCACTCTG	1	+
chr1	12342916	12342938	TTGAAAGGAAGGAGAATGGATTG	2	+
chr1	12343651	12343674	ACTTTTTTGGAATCGGCTCCACTG	1	+
chr1	12354399	12354418	TCCACATTTATCTTCTTATG	1	+
chr1	12355687	12355707	TATAACCTTTTTTTCTTTCTT	1	+
chr1	12359365	12359385	CAAATTTGGGGAAGTTGAAAG	1	+
chr1	12370090	12370104	TTAAGAGGAGCTTCG	1	+
chr1	12378215	12378233	ATTTTCTCCACACTCCCAG	2	+
chr1	12378316	12378336	AAGAGTGGAGTAGTTACCAAG	1	+
chr1	12393043	12393058	CACCTCTGGAAGACCA	1	+
chr1	12406682	12406704	AACAAATATTATACATCCCCAGG	1	+
chr1	12418362	12418384	TCACTGTGCTAGGGAATCACATG	1	+
chr1	12418529	12418549	TCGGAAGGGGGATTCATCCAG	1	+
chr1	12418550	12418568	AAGGCATGCCGGGCTGGTG	1	+
chr1	12452493	12452509	ACTCCTTTACACTCCAG	1	+
chr1	12473102	12473122	CTTAATCTCACTTCTCAACTG	1	+
chr1	12513940	12513956	CCAACACTCTAATTTTG	1	+
chr1	12516077	12516100	CTTAGGGAAGACGATGGACAATCG	1	+
chr1	12554913	12554929	CAAACTCTCCACCAAAG	1	+
chr1	12567784	12567806	ATTCATTCAAGGCTACACAGCTG	1	+
chr1	12569174	12569196	TCGGGTTTGGGGAAGTTGTCAAG	1	+
chr1	12570094	12570126	CCCGAGGGGACACAGGATGGAAACCCCAGGATG	2	+
chr1	12570245	12570267	ATTCCTGCTGGGAGCAAGGCCTG	1	+
chr1	12570404	12570424	TAATCAATTTCTACAACCTTG	1	+
chr1	12571280	12571300	CACTTTGACATTTGCACCTTA	1	+
chr1	12654153	12654168	CACATCTCCAGATTAC	1	+
chr1	12658404	12658421	CAAAAAAAATAACAACAG	1	+
chr1	12776407	12776421	ATCACACACCGGAAG	1	+
chr1	12785061	12785076	CACCTAACTTTAACTG	1	+
chr1	13885424	13885443	CACCCATGGATTCAACCAAG	2	+
chr1	13933687	13933705	AGATGACACTGAGACTACA	1	+
chr1	13942495	13942513	ATGACCCGTGGAACACTTG	1	+
chr1	13942625	13942643	AATATACATTCTATAAAAG	1	+
chr1	13942738	13942757	TAACCATGTGTCTCCGTCTG	1	+
chr1	13942893	13942916	TCTAGTTTGGTCTATCTTTTAAAG	2	+
chr1	13942921	13942943	ATCTGGTGTGAATAATCAACTAG	1	+
chr1	13942945	13942979	AAATCTAAACTTGGATAACACGTGGTGAACAACTG	3	+
chr1	13943101	13943122	CTTTACCCAAATCCTTCTCCAG	1	+
chr1	13943244	13943263	CTGCTTTGTTCTGGAATATG	1	+
chr1	13943410	13943428	TTATAACATTCACTTTCTG	1	+
chr1	13943628	13943647	ACTTCTCTTCCCATATATCC	1	+
chr1	13943721	13943744	CAATTCTGGTATCCTCTAAATTTG	2	+
chr1	13943940	13943961	CAATTATACATGTGTCAGGATG	1	+
chr1	13944315	13944336	AAAAATAACAGTCCACCCCAAG	1	+
chr1	13944418	13944441	ACATGTTTTCAAATAAAACAAATG	1	+
chr1	13978254	13978272	CCTTTTCATATCTTTAAAG	2	+
chr1	14004177	14004194	TTAACTGTAGTACTCATG	1	+
chr1	14039504	14039526	CTTCCACCTCCACCTCCATATAA	1	+
chr1	14068630	14068652	CCATTTACTATAAAACTTTAAAG	2	+
chr1	14088857	14088876	CCACCACCACACTGGGGAAG	1	+
chr1	14091872	14091887	AACGTTAAACTACTAG	1	+
chr1	14092427	14092450	AACTCTAACTTTACTCCAAACCAG	1	+
chr1	14098954	14098972	ACCTGGACTGGACCTACAG	2	+
chr1	14101110	14101133	CACCTACTCCCCTTCAGTAATTCG	1	+
chr1	14105408	14105427	AGGGGCTTGAGCGTCACATG	1	+
chr1	14105428	14105446	CATATCCATATATCCACCG	9	+
chr1	14105483	14105513	CCTTTGGCACACAGATTAACCGGCGGCGACA	2	+
chr1	14105553	14105580	CCAAACACTACAGCCGTCAGAGGATCTG	2	+
chr1	14105762	14105784	TTTTTGGAACTCATACTAATATG	4	+
chr1	14105950	14105980	TACATCATGGACATTTCTAGCAATATCTCTG	5	+
chr1	14105981	14106001	AAAACTTAAATTACTATATTG	2	+
chr1	14106113	14106132	AAATTACTCAAAATATAAAG	2	+
chr1	14106254	14106273	ACTCTGACCCCATGGTCCCC	1	+
chr1	14106363	14106385	CAAACAACTTCTTCAAACCCAAG	1	+
chr1	14106413	14106433	CAACTGAAATAGCTAAATTAG	1	+
chr1	14106595	14106616	ACTTCCAAAAAATCCAAATTAG	6	+
chr1	14106791	14106814	CTGAGGGTACAGGCAAGACTCCAG	1	+
chr1	14107147	14107170	ACACCCTCCCTTTCATCCGGTCAG	15	+
chr1	14107196	14107217	ATCCCTCTTCCCCTCCACCCTG	1	+
chr1	14107312	14107330	CCCTCTCCACTCTCAAATG	1	+
chr1	14107337	14107359	CACAGTCCCCACTTCCAATTCTG	1	+
chr1	14107709	14107732	AATCACCTTTTCTTTCCATTAAAG	4	+
chr1	14108160	14108180	CCTCAATCAGCATTACCCAAG	1	+
chr1	14108181	14108202	CTTTAAACCACCTCCATTTCAG	8	+
chr1	14108272	14108301	ACTTTCACTACCGCCATTCGCTGCACAAAG	3	+
chr1	14108997	14109020	CTCCTCCTCTTTAAGGAACTCCAG	1	+
chr1	14109030	14109049	AATGGCCAAAATAACTCATG	3	+
chr1	14109307	14109326	CAGGAGCTGAAGGACTTCAG	2	+
chr1	14109620	14109643	CAATCCTCTCAAACTTCCTTTATG	1	+
chr1	14110516	14110539	CTAAAGATAGAGAAGAATCATTAG	1	+
chr1	14111770	14111788	AATACTCACTTTCACTCTG	1	+
chr1	14112663	14112684	CCACATTTTTCTTTTCAAACCG	1	+
chr1	14113142	14113163	ACTCAAAAATCCTAACATTCAG	2	+
chr1	14113432	14113455	ATTTGGATGCACTCATTTAAAACG	1	+
chr1	14113482	14113504	CCTTTCTTTTAAATTAATTATAG	1	+
chr1	14113808	14113828	GCATACCAGGTTTTACACTTG	1	+
chr1	14114048	14114070	CTTCCACTATCATTCCCATTTTG	1	+
chr1	14133160	14133176	CCACCATCATCTCCCTG	2	+
chr1	14148269	14148289	AACATTATTAAGGATTCACCC	1	+
chr1	14149233	14149254	AAAACATCAACCACACATACAG	1	+
chr1	14151114	14151134	CTTTAAATTTTCATAAACTGG	2	+
chr1	14151135	14151156	AATCCTTTCACCCGCTCCTACA	1	+
chr1	14151227	14151250	TTAACACTCATGAAGCATACCCCG	1	+
chr1	14216756	14216777	TATCACCCCCCCAAAGGCTTTG	1	+
chr1	14218306	14218326	CATTATAACTTCCATTTCCAC	1	+
chr1	14290576	14290598	TCTTCATCCATTTTTTAAAATTG	1	+
chr1	14334198	14334217	TTCAAATACTGGCTCACTTG	1	+
chr1	14335680	14335698	ATCACCTTTTACTCATCTG	1	+
chr1	14342260	14342276	TTTTATGCAATCCTGGG	1	+
chr1	14358405	14358422	CATCTTCATACCCTTAAC	1	+
chr1	14416782	14416803	ACACTCCATCCATTTTTTTCAG	1	+
chr1	14495450	14495466	ACCATCACCTCCCTCTG	2	+
chr1	14511406	14511422	ACTTTCCATCCCTCCAG	1	+
chr1	14515907	14515930	CCTTAAAAAACCATCCCAAAACAG	1	+
chr1	14573724	14573742	ACTAACTTTCTTTCATTAG	1	+
chr1	14653474	14653490	CTCCTATCCAACATCAG	2	+
chr1	14738673	14738689	AAACCTCAATGCATCAG	1	+
chr1	14764274	14764289	CACGGTACCTCCCCCG	1	+
chr1	14838864	14838884	CACCCCTGGCCTCTACCCACG	1	+
chr1	14861833	14861849	ATATCAAATTCACCAAG	1	+
chr1	14875620	14875639	TTCTAATAATTTTTCGGTAG	1	+
chr1	14877459	14877478	CTCTCCTCCCCTATCCCGGC	1	+
chr1	14934469	14934491	TTATCCTCTCCATTCCACAGATG	1	+
chr1	14948733	14948752	TCCATTCTGGAAGAGGAGAG	2	+
chr1	14952259	14952277	CGATGTGATTTCTTCTCAG	1	+
chr1	14984878	14984894	ACTGTTTCACCAACTCT	1	+
chr1	14998131	14998150	CCATCCTTTTTTTTTTAAAG	1	+
chr1	15045525	15045539	AACAGCGGGAACCTG	1	+
chr1	15105146	15105162	ACACATCACAGGTACTG	4	+
chr1	15116858	15116880	CTTTTTCCACTTTTCTTATTTTG	1	+
chr1	15117474	15117489	CACCGCACCGGCCCCC	1	+
chr1	15121807	15121829	GGGTGTGCAGATGGACTCCACAG	1	+
chr1	15126180	15126198	GTGCGATGGTGGGCTCAGG	1	+
chr1	15177866	15177882	CACTCACTCCCATACTG	2	+
chr1	15220839	15220854	ACTCACTCCCAATCAG	1	+
chr1	15255358	15255378	CCGGCACCCTCTGCCCTCCAC	1	+
chr1	15259422	15259443	ATTTCTTCATCACCCCAAACAG	1	+
chr1	15270589	15270607	AAAACACACACTGGATATG	1	+
chr1	15280985	15281001	CAAATACCATCTTCATC	1	+
chr1	15334916	15334936	CCTTACTTTCTCATTCATCAG	1	+
chr1	15340292	15340310	CCAAAAAGCTGATCAGGTG	1	+
chr1	15360787	15360801	TACTTCTCCCCACGG	1	+
chr1	15370661	15370677	AACCCTCCCCACCCAGG	1	+
chr1	15386774	15386794	ACACCGGACACACTCCCTCTG	2	+
chr1	15393237	15393253	TAGTTTAGGGTGGCCAG	1	+
chr1	15393297	15393320	TTCTTCTCTCTCCTTCTCTCTCTG	1	+
chr1	15394165	15394186	AACAAACAACACTTTCCTTCTG	2	+
chr1	15406035	15406050	CCACAGCCATCCATCG	1	+
chr1	15443459	15443475	CACAACCCTCTTTCACC	1	+
chr1	15474945	15474960	TACACTGGTAACTCAG	1	+
chr1	15479620	15479637	TTTTTAAAAACTCGCTTC	1	+
chr1	15488992	15489015	ACCAATATCCAAACTATATCAATG	2	+
chr1	15501468	15501490	ACACAAATATTCAGTCTGGACAG	1	+
chr1	15524633	15524656	CTCCAACCATCACATCTGCACTAG	1	+
chr1	15540035	15540053	TCCTCCTCCTCAGTCCTTG	1	+
chr1	15546832	15546854	TCTTCAATGGTACACTTAACTAG	1	+
chr1	15551974	15551990	TCCATCATGGAGAGTGG	1	+
chr1	15638236	15638256	TCTTCTCACTTTTTCTCAATG	1	+
chr1	15652806	15652823	TCCTTTTTACCTCTAACT	1	+
chr1	15657110	15657130	ATCTGGTCAGGGAGAGCAGGG	1	+
chr1	15752396	15752418	ACCTGATGGAGCTAAAACTCATG	1	+
chr1	15756418	15756439	ACCATCACTCAGTCCAAACAAG	3	+
chr1	15756483	15756512	TCATAACGACGTCACTGCTTTTTAAACTCG	2	+
chr1	15756513	15756536	ATAACTCTTTATTTTAGTAAAATG	2	+
chr1	15764768	15764783	AATCCATACTTCTAAG	1	+
chr1	15822965	15822982	AATTATCTCTACTCACAA	1	+
chr1	15835465	15835479	CTTTTCGCACCACAT	1	+
chr1	15863223	15863239	TCATCAAGATCACCTCC	1	+
chr1	15870992	15871013	AAAATCTCCTTCTTCCACAATG	2	+
chr1	15874779	15874801	ATACAAAGATTATTTATCATTTG	1	+
chr1	15893641	15893660	TAACATACACCAGTAACTTG	1	+
chr1	15894359	15894379	CTCCAATCCCAAACCAATATG	3	+
chr1	15894735	15894759	TTTCAGGACTCAAACTACCACAATG	3	+
chr1	15895076	15895096	CCTTCCCCAATCCCGGCCCTG	1	+
chr1	15895499	15895519	ATTTTAGGGTATGGATATTAG	1	+
chr1	15895806	15895824	CTTACTTTCCACTTCTGGG	1	+
chr1	15896524	15896544	TAAGTAATAAATTATTTAAGG	2	+
chr1	15896627	15896650	CTCTAAAAATGGACACTTCCTCTG	1	+
chr1	15896775	15896793	TCTTTTGGTTTGGTAGTAG	1	+
chr1	15896844	15896863	AAAACCAAAAACTCTCCAAG	1	+
chr1	15896867	15896890	ATTTATTTATATTTTTTTTAATAG	1	+
chr1	15897121	15897138	CAATGTTCCTGGCAGATG	1	+
chr1	15897272	15897294	TTTACTTTTGCGTCAAACATATG	2	+
chr1	15897404	15897426	TTTTTAGAGATGGGTTCTTCTGG	1	+
chr1	15897539	15897562	TTGCACAATTTTTATCTAACACTG	4	+
chr1	15897573	15897594	CTCCAACTAAACAACATTTCAG	5	+
chr1	15897631	15897653	GTCTCACTGCCATCACTTATTAG	2	+
chr1	15897899	15897922	CCAAACATCTTTACAGAGGAACTG	1	+
chr1	15898266	15898287	ATTATGGACACATTATCAACAG	1	+
chr1	15902638	15902661	CCCAGACTGGAGTGCAATATCATG	1	+
chr1	15960929	15960951	TCATCATTCCGGTTACTTAAATG	1	+
chr1	15976283	15976303	ATGCTTCTGGGACTGGACATG	1	+
chr1	15983287	15983305	TCAATCTGGTTACAACTAG	1	+
chr1	15983427	15983444	TATATCTACCCCATCTTG	1	+
chr1	15983446	15983467	CTACTATAAATATCACATCAAG	1	+
chr1	15984018	15984037	ACGTTTAGGACTTAGGCTAG	1	+
chr1	15985883	15985906	CACATTCCTGGATTTACTCTCAAG	2	+
chr1	15986452	15986472	CTCGCTCTGTCTCTGCTTCAG	1	+
chr1	15986723	15986746	CCTCAAATTTCATCTCCATACAAG	38	+
chr1	15986759	15986780	TTTATCTGTCACATCTACTAGG	3	+
chr1	15986809	15986826	AAAAGGATTGGCATCCAG	1	+
chr1	15986899	15986919	CACAACAAAAAGCTTCACATG	1	+
chr1	15987089	15987117	CTCAAATTCAGAAACATTTATGGAAATCG	4	+
chr1	15987118	15987138	ATACAGCTCAACAGTCCCTAG	2	+
chr1	15987147	15987167	CTTAATTCAACAGGCAGGCAG	1	+
chr1	15987193	15987210	CATTGGATCTCACTTTAG	2	+
chr1	15987245	15987266	TAACCCTTCATCTGAAATTTTG	1	+
chr1	15987271	15987294	ATTCCATTTCCACTCAGGATTTAC	2	+
chr1	15987316	15987336	AAATACCTGGAACAAATAAAG	3	+
chr1	15987337	15987369	AATATGGCCATTACTCCTCTCCAAGTCTCTGTG	9	+
chr1	15987377	15987399	TCAGCCTTCTGTGGAGTCAGCAG	1	+
chr1	15987503	15987526	TCAATCAGAAACCATAGCTGAGGG	1	+
chr1	15987596	15987627	TCCACAAGTCTCCTTTCATCAGGCCATATCTG	5	+
chr1	15987644	15987676	AAAATTAACAGGTACTTCATCTGACACTGGAAG	2	+
chr1	15987694	15987729	TAAACTTCAGGAGTCTAGGTGATGGCCTGTCAACCG	2	+
chr1	15987835	15987855	AAATTTCACCCAAACTTTTAG	2	+
chr1	15987871	15987905	CACTCAATCAGACTTCTGAGCAAACTAAGTCTTTG	2	+
chr1	15987906	15987924	TCATCCAATTTCATATTGG	5	+
chr1	15987938	15987955	TCAGGGCATACAGAATTC	1	+
chr1	15988147	15988166	ATCGAGTTGGTGGGAATGCA	1	+
chr1	15988241	15988264	TTCTCCATTCCCTTTAAACAAAAG	3	+
chr1	15988269	15988313	CTCTCTCTATATACACGCACACATACACACTCACCACATATACAG	6	+
chr1	15988516	15988539	TTTGTGTGTAGCATACTGTTTTAG	1	+
chr1	15988577	15988596	AAATCCCACTACCCATCCAG	2	+
chr1	15988640	15988660	CTGATGGCAAGGTATGGTTTG	1	+
chr1	15988737	15988758	ATGATTCATTAATTATAACAGG	1	+
chr1	15988825	15988848	ACATTTTAATAGGGCGAGCAGGAG	3	+
chr1	15988851	15988871	TTTAAATCTTGGGCTACTTTG	1	+
chr1	15988874	15988893	CATCACAGGCTGCTGCATGG	2	+
chr1	15988987	15989009	AACAACCATAATTCCATTTGCAG	4	+
chr1	15989042	15989063	TAAACACTGGAATTTGCTAGAG	1	+
chr1	15989088	15989108	ATAACACCTCAACCCTTAATG	2	+
chr1	15989109	15989126	ACTAATGGTGGAATTAAG	1	+
chr1	15989127	15989145	TTCAGGAATGGATTCATTG	1	+
chr1	15989146	15989181	CCAGCAGCTTATTTCCTTTCTAGACTCTTCTGCCAG	2	+
chr1	15989204	15989221	TGAGCTGTGATCTGAGTG	1	+
chr1	15989245	15989261	TCACTGGTTAATCTTGG	1	+
chr1	15989330	15989350	ACTTAAGTGGCCTTGGTAGAG	1	+
chr1	15989351	15989374	TTTTCCATCCTTTTCTTTCCTCAG	8	+
chr1	15989468	15989490	TTTTATATAAGGACTAGCCCTTG	1	+
chr1	15989520	15989538	CAATAATCCTACTGGATAG	3	+
chr1	15989555	15989584	TCCTGGCAAACTGCTCTTTTGGGTACCTAG	3	+
chr1	15989589	15989611	AATCTGAAGTCTTGGTTTTATTG	1	+
chr1	15989626	15989646	ATTCATAATTTCTGATTCTAG	1	+
chr1	15989751	15989788	TTTCATCAAATTTTAAGTCATTGAGCACAATCAAAATG	3	+
chr1	15989814	15989837	AAATTTTAATTTAGGGGCACTTAG	3	+
chr1	15989975	15990023	ACAGAAGGAATTGTAGTTTACTGCTTTTCAGAGGGCGTGAAGAACAACA	3	+
chr1	15990124	15990145	CTCATAGGATTTCTGTCAGCTG	1	+
chr1	15990428	15990447	AAAAGATTTCATTAGGATAG	1	+
chr1	15990704	15990727	CCCATCATTTTTATAAAAATAAAG	4	+
chr1	15990954	15990974	ACACTGTTAATATTTTGGATG	1	+
chr1	15991007	15991042	TATATTAAGGAGCATTACAATAGTGAACCTTCATCG	3	+
chr1	15991081	15991100	ATTATGGGTTAACTTCTAAG	1	+
chr1	15991149	15991192	TAATGGGCACCTTTACCGGACAGCTCCTTTACCATAACCAGTAG	6	+
chr1	15991376	15991396	AATTATTTCCACTCATACCTG	10	+
chr1	15991397	15991434	TTCAGGGCTCCAGACAGCCAATAGCCTTCATCCCACAG	2	+
chr1	15991441	15991462	CTTCAGCTATTAACACATAAAG	1	+
chr1	15991463	15991485	ATAACCAGTTGCAGCTAGGCTCG	2	+
chr1	15991848	15991870	CCCACATCTTCTAGAGCTCCCTG	1	+
chr1	15991912	15991931	TTCCCAAAGCATGTCTCTAG	1	+
chr1	15991975	15991996	ATTTTATGATAACCAGTTAATG	5	+
chr1	15992000	15992036	AATCTGCTGGTTGTCTTACTACAGCTTTCTATCTCCG	3	+
chr1	15992091	15992121	TGTAAGCTAGCATATACATATGGTGATTGAC	2	+
chr1	15992130	15992152	TTAATTTTATATGGATTTAAAAG	2	+
chr1	15992157	15992177	CAATTTTTATATCTACAGACG	2	+
chr1	15992179	15992195	ACTCTTCACTTATGGTG	2	+
chr1	15992289	15992309	TTTTCCTACCTGTTTGCCACC	1	+
chr1	15992344	15992381	CATATTTCAAACCTGTTATCACTGGCAGTGTGTCCCAA	3	+
chr1	15992420	15992439	CACAAGTACTCACCAAAAAG	1	+
chr1	15992604	15992627	CTTAACAACAAATTAAATTCAAAG	1	+
chr1	15992918	15992935	ACCATTAGATTTCTTTAG	2	+
chr1	15992943	15992961	ATTATAATAGGGATTTTTG	1	+
chr1	15993183	15993203	ATTCAGGGGTAACTAAAACAG	2	+
chr1	15993882	15993905	TCAGTCAATCCATCAGACCACCTC	2	+
chr1	15993936	15993959	CAGCATCCTCCTCACATCCCTTTG	1	+
chr1	15993964	15993984	CACGGCTGCTCCGGAATACTG	1	+
chr1	15994107	15994129	GGTGGACAGGATTGACAGGAGTA	2	+
chr1	15994153	15994174	TACAGGACAGCTTCATCAAAGG	1	+
chr1	15994383	15994402	TTTTAGGGCACTATCTTCTG	2	+
chr1	15994525	15994543	ATAATTTATACAGAACTAG	1	+
chr1	15994784	15994807	ACCAGACTTATTTTTCCTTTCCTG	1	+
chr1	15994865	15994882	ATTTCTATTCTATCCCCG	4	+
chr1	15995101	15995124	TCCTTTCTTTTCCTTCTTTATATG	2	+
chr1	15995339	15995357	GGGCTGAACATAGGACCTG	1	+
chr1	15995358	15995377	TCTGAAACTGAGTGAGCTAG	1	+
chr1	16014495	16014513	CCTACAGGAAAGTGTACAG	1	+
chr1	16021841	16021863	ACTGCTGAGGCATGAGAGTCCTG	1	+
chr1	16045097	16045120	TTCATTCGTTTCGAGCTGGATCTG	1	+
chr1	16046262	16046288	CCCGACTACTACAAACCTCAGTACCTG	3	+
chr1	16046340	16046361	TCCCTCAACTCTTTCAACTCCG	2	+
chr1	16059171	16059191	AACTGGACCGATTGCTGTCTG	1	+
chr1	16060754	16060774	AACACCATCCATCTAAGGACG	1	+
chr1	16118648	16118664	TTGTCCCGGCTGTCCTG	1	+
chr1	16173247	16173267	TTTATTCCTTCTATACCACAG	1	+
chr1	16174498	16174515	TGACGGTCTCGTACGAAG	1	+
chr1	16175444	16175466	TAAAACATTCCAAACCTTTTACG	1	+
chr1	16177450	16177465	TACATTATATAAAACG	1	+
chr1	16188209	16188224	ACATCCTCTCACCTTG	3	+
chr1	16188245	16188261	AACAGGACTGGGCCGGG	1	+
chr1	16193743	16193761	ACTGGCTTCTTTCATTATG	1	+
chr1	16199381	16199400	GATTTTGTGGACATCAAAAG	1	+
chr1	16199466	16199486	AACCAGGCACCATCCCGAGTG	3	+
chr1	16199991	16200014	TTCATACTATATGGAATATTTCTG	2	+
chr1	16200056	16200079	CCTCTCCATTTTCACTACATAAAG	35	+
chr1	16200082	16200099	TACAAACAAATTGGATTG	3	+
chr1	16200118	16200139	ACCATAATGATTCAACCACTTG	2	+
chr1	16200142	16200165	TTCTACAAACAATACTTTAACATG	2	+
chr1	16200247	16200268	AATTACACTCTTTGATGGAATG	1	+
chr1	16200385	16200405	ATTACTATATCATTTCTTAAG	10	+
chr1	16200416	16200435	TCCAATCAAAGGTACTTTAG	1	+
chr1	16200484	16200506	ACTGGGCTGGATGGCTACAAAAG	2	+
chr1	16200682	16200705	TCTGGGACTACTTGCTTCCAGTGG	1	+
chr1	16202781	16202803	ACATTACGATCAGGATTACTATA	1	+
chr1	16202962	16202984	ATTACCCGGGAGGTACGAGGCAG	1	+
chr1	16203016	16203044	AGTCGGTCACCACATTCATCCCAGTCTAG	8	+
chr1	16204090	16204113	TAAGTTGAGGGTAATCTTAATAAG	1	+
chr1	16206471	16206489	ACAAATTTAATTCACCTTG	1	+
chr1	16217419	16217440	TTATAGCATTGATCAGTACTGG	1	+
chr1	16218328	16218351	TTAATAAATTCACATATATCTCAG	1	+
chr1	16223575	16223593	TTAATCATTATCATATCAG	2	+
chr1	16232536	16232557	TCACATAACATATTCTATACTG	1	+
chr1	16232748	16232770	CAAACATTTTTTCTTCTTATAGA	4	+
chr1	16235834	16235897	TTCAAGTGATGATTCTCCAGCTCGATCAGTTCAGTCTGCAGCAGTCCCTGCACCCACTTCCCAG	5	+
chr1	16235901	16235919	CTTTCATCTCTGGAAAAAG	1	+
chr1	16237603	16237625	CCTTAAAGATGGCCTTTTCCATG	1	+
chr1	16237658	16237676	CAGATACATGGAACTTCAG	2	+
chr1	16237682	16237705	AGGTATGGTCTGGTATTCTTTCGG	1	+
chr1	16242686	16242707	CAACAAGAACTCTCTTTATTGG	1	+
chr1	16242716	16242736	AAAAAACCACTACTTACCATG	6	+
chr1	16245972	16246004	ATTTAACACGACATTTCTGCCGATATGGGCCTG	3	+
chr1	16246335	16246355	TTCACATTTACACTAAATATG	1	+
chr1	16247443	16247464	ACCAAAGGGAGGAAAATCGGTG	1	+
chr1	16250555	16250577	ATCCAAATCACAAAGCTTCAAAG	1	+
chr1	16254655	16254675	CACTTATCCTGAGGATTCCAG	3	+
chr1	16254714	16254734	AATGGGAAACTTACCAAGGAG	1	+
chr1	16254807	16254828	ATATTAGGGAATATAGTTACAG	2	+
chr1	16255207	16255237	CAAAGGAAAGGTTCACTCCCCTAGTTCTCAG	3	+
chr1	16255452	16255480	ACACTGTCAAATCTTCTGCCCTGGACCAG	2	+
chr1	16255776	16255796	TGCTTTCAAAAAAGCAGCCTG	1	+
chr1	16255816	16255832	CATTCTGCTGAGGGAAG	1	+
chr1	16255878	16255902	AATCTAAAAAAATCAAACTGGACAG	6	+
chr1	16255944	16255971	CCAGTATTTCTGTTGGGTCTGGCTCAAG	6	+
chr1	16256051	16256071	CCCATTCCCTCAAAACCACAG	2	+
chr1	16256239	16256260	TTACCGAAAACAAATGGAACAG	1	+
chr1	16256526	16256546	TCCGACATGGTTCCTTCCATG	1	+
chr1	16256616	16256639	TCCTCCCCTATTCTAACATAACAG	1	+
chr1	16256651	16256672	TCTTTAAAATTTAATCCTTATG	1	+
chr1	16256742	16256764	AACTAAATCGTTGGGACTCTCAG	3	+
chr1	16256782	16256808	CAGATTTGATGTGAGTTTCCCAAACAG	2	+
chr1	16256856	16256876	AACCTGGTGAGGTGCCTTCTG	1	+
chr1	16256895	16256916	AACACAAATCCCACTCACCCAG	4	+
chr1	16256948	16256967	TCTTTTTTATTGAGGGACAG	1	+
chr1	16257051	16257071	CAATCACACCAGACACTAAAG	1	+
chr1	16257087	16257108	CTAAATCCCTCTCTTCATCTCG	8	+
chr1	16257199	16257220	ACCTATTCCATCCTGGTACATG	7	+
chr1	16257230	16257248	AAAATTAGGACTGATTCAG	1	+
chr1	16257390	16257419	ATTCTGACTTCATTTCTGGTAGGATCTATG	5	+
chr1	16257428	16257447	ACATCTGAGGGAGCAAACAG	1	+
chr1	16257456	16257473	ATTCCATTCAAGAACCAG	1	+
chr1	16257678	16257698	AATCAGCCCCATCAGCACTAG	1	+
chr1	16258001	16258027	ACCCAGCCACTTTCAAAACCAGCTCAG	2	+
chr1	16258167	16258186	TTGCTGCAAAGGATAAAAAG	1	+
chr1	16258640	16258663	AAGGAACCTGCAGAAACACTCAAG	2	+
chr1	16258707	16258726	CTGGTGGTGGACCCCAAGGG	1	+
chr1	16258758	16258781	CTACACGTCCTGAGGCCACCACTG	1	+
chr1	16258972	16258994	ATCTCGAAACTCCAGGTTAGCAG	1	+
chr1	16259250	16259270	AGCAGGCCGTGGAACACATCG	3	+
chr1	16259316	16259336	CACCAGAGGGCCTTGCCCCAG	1	+
chr1	16259387	16259408	GCCATCGGCTCCATCATCAATG	3	+
chr1	16259409	16259426	ACATTTCTGGGGAGCCAG	1	+
chr1	16259468	16259486	ACAGATCTGCAACCCCCCG	1	+
chr1	16259574	16259597	AATCTTCTAGGCCTCCAGTCAATG	1	+
chr1	16259655	16259675	AAACCTCACACTCAGTGCCAG	1	+
chr1	16259900	16259923	AAACCCCATTCCACTCCTCCTCAG	7	+
chr1	16259937	16259960	ACCTAAGCAAGATTCCCTCCACAG	1	+
chr1	16259976	16260014	AAATCAGTGTTGAGGAAAGGACTCCAACCAAAGCATCTG	4	+
chr1	16260077	16260098	TTCAGGGTGCATTCCATCATTG	2	+
chr1	16260133	16260158	CATCCCCATACCCACACTGCCTTCTG	7	+
chr1	16260214	16260234	CCCCCCTACTAAGGTGACAGA	1	+
chr1	16260239	16260261	ATCACAAGGCAGGAGGAGCCACG	1	+
chr1	16260264	16260284	CTCAGTCTACTCCATCTCCAG	1	+
chr1	16260372	16260404	CCACAAGTGTCACTTCCACAAGTGTCACCACAG	4	+
chr1	16260495	16260518	CACCTCCAGTGACAAACAACTCTG	1	+
chr1	16260529	16260545	CTCGGAGGTGCTGGTAG	1	+
chr1	16260589	16260610	TACCTCTGTTATTAGCCGGATG	2	+
chr1	16260644	16260662	ATAACCTTGGCAAAACCAG	1	+
chr1	16260664	16260685	TCCTCAAACCCTCACTGGTCTG	1	+
chr1	16260890	16260908	AATGCCGCCCCAGGCACAG	1	+
chr1	16260942	16260961	CAAGTGCAGTGACCGTCACA	1	+
chr1	16261260	16261279	CAATGGACATTGAATTTCAG	2	+
chr1	16261442	16261463	AAGGCCGATAGGCCATCCTTGG	2	+
chr1	16261560	16261579	TGGTTCACAACCAGCTGGTC	2	+
chr1	16261591	16261609	CATTGTCACCACAAACAAG	2	+
chr1	16261658	16261684	CCGGCCAACCTGGGGTCCACGCTCACG	6	+
chr1	16261793	16261813	AAGCTAGATGCTCATTCTCCT	1	+
chr1	16261832	16261854	CCATCCTCATTCCCAAGGGCAAG	2	+
chr1	16261864	16261888	CAGTACTGCATCTACGGCGCTCTCC	2	+
chr1	16261934	16261955	TTCATCTCCAGCATCCACCCAG	2	+
chr1	16261973	16262005	CCACCCCACAGCATCACCCAGACTGTGTCCCTG	6	+
chr1	16262051	16262078	CCCAGTATCACCTACAGCATCCGGCCAG	4	+
chr1	16262079	16262104	AAGCGCTTCACTCTCCTCGGGCTCCG	5	+
chr1	16262117	16262148	CAAATAGAGGTCAGGGCCCCACAGCGTGCCAG	3	+
chr1	16262220	16262238	ATCACCTTCCTGTCGCTCG	1	+
chr1	16262285	16262306	TACCGACTGCACCCCTATACTG	5	+
chr1	16262560	16262580	TAACCAACTCCAGGGGCTGCC	1	+
chr1	16262693	16262714	CTCACACACACTCAGTTTCCCG	5	+
chr1	16263941	16263964	TCTCCATGAAGCCTGACCTTCCAG	1	+
chr1	16264029	16264072	CACCCCACCAGGACTGGTTCTGCCACACACTGAATTCCAGCCAG	4	+
chr1	16264091	16264137	CTCCACACCTGACTTCCCAGAGACCCGTGGATATGGTTCAACTTCTG	11	+
chr1	16264350	16264421	ACACAGCTGCTGTGCAGCTCCACTTCGTCTCTGGCAACAACGTCCTGGCCCATCGGTCCCTGCCCCTTTCTG	7	+
chr1	16265302	16265320	CTTCATCACTTACCTGCAG	1	+
chr1	16265327	16265371	CAGGCGGCAGGGATCATCAACGTTCCCAACCCTGGCTCCAATCAG	6	+
chr1	16265937	16265969	ATCACCTCAGTGAATCTTCCCAGGGCTCTGCAG	3	+
chr1	16266138	16266162	GACACATCACCAACCCATGGACTCG	33	+
chr1	16266166	16266189	ACACCGGGGCTGGGTTTCTCTTTC	1	+
chr1	16266313	16266334	ACAGGCTGTGACACTCTGGATG	1	+
chr1	16266350	16266394	ACACACATTGCAGACTCTTAACGCAGGAAGGACTTCAAACTTCTG	6	+
chr1	16266415	16266436	AACATTTCATTGGTTTTTTTTG	2	+
chr1	16266465	16266519	ATGCGTCACCTTAATTCTCCTGCTGCCACCGTCTTTGATTCACCGGGATGTACAG	9	+
chr1	16266520	16266541	TTTACAGTTGAAGAGCAAACAG	1	+
chr1	16266547	16266569	TTTTCTCTTGGTGGGATATGCAG	2	+
chr1	16266626	16266647	ACTTAAAAAATCAAATCCCCCG	6	+
chr1	16266648	16266668	ACATACGTTTTTTTTAATCTG	1	+
chr1	16266692	16266712	AAATCTTATTTTCATATTCAG	15	+
chr1	16266815	16266838	CTAACCCCTCTTCCTATTACCTTG	4	+
chr1	16315027	16315043	CTCACTCCTAATCCCAG	1	+
chr1	16441721	16441737	CCACACACTCTCATCCG	1	+
chr1	16515989	16516002	AATCCCGGTCAGGG	1	+
chr1	16579208	16579226	ACATATCCACAACTTTCTG	1	+
chr1	16669604	16669623	CACCTACTCTACCATCTTTT	1	+
chr1	16719858	16719879	CAGGCCCACCCTTCCAGTCAAG	1	+
chr1	16721604	16721626	ATGGGTCTCAAGGCTTCAAACAG	1	+
chr1	16721676	16721698	CCTCCTGGGTCGTCCGCCACGGG	2	+
chr1	16721734	16721760	AGGGAACGACCTGACTTACTTGCACTG	2	+
chr1	16721839	16721860	ATTGGCACATCGACAAGGGCTG	1	+
chr1	16721908	16721928	GGGGACCCAGCAAGGACTCAG	1	+
chr1	16721972	16721993	CCAGCAATAACAGTTTATCATG	1	+
chr1	16722053	16722074	CATGTCTCCATCACTTAAAAAG	6	+
chr1	16722211	16722239	TTTGGTAGTCTACTTAAAAATGTTTCTGG	4	+
chr1	16722310	16722330	AAAAGGGGCAGGGCTCTGCAG	1	+
chr1	16722451	16722473	CCAACCCCACCTCTAGTATTTTG	1	+
chr1	16722604	16722625	ACGGAGAGAAGACTTGTTTAGT	1	+
chr1	16722788	16722821	AACTATACCTGGTACATTTCCTGTGTGCAATCAG	2	+
chr1	16723142	16723163	ATACGTTTCGGAGTGGTTGGTG	1	+
chr1	16723277	16723299	CCCCAACACGTCCTCTCCTCCGG	1	+
chr1	16723324	16723341	TCAGCAGCTAGTCCATAG	2	+
chr1	16723445	16723475	AAAACTGGCTGCTATCTTTATAGTTCCACTG	4	+
chr1	16723551	16723569	ACTTTCCTTTTAATTGGAG	2	+
chr1	16723891	16723908	GAAACGGTTTGGATTTTG	1	+
chr1	16724097	16724117	ACCCCATGGGCCAGGCCTCAG	1	+
chr1	16724145	16724162	CCACTACTCTGATGTCAG	1	+
chr1	16724200	16724221	ACCAACCTTTCTCAGCCCACTC	1	+
chr1	16724247	16724267	CAGGAGGCAACACCCTATCTG	1	+
chr1	16753452	16753472	TTTTCTTATGTTCATTAAATG	1	+
chr1	16760350	16760370	TTTAACTCACATACCATACAG	1	+
chr1	16767881	16767901	ACCCCTTCTATATTTCTCTGG	1	+
chr1	16770301	16770322	GCCAGGCTGCTCAGGGGTCATG	1	+
chr1	16778363	16778381	AATCCCCGAGTCCGGCCTG	1	+
chr1	16782370	16782387	ACTTTACCAAATCTACAG	3	+
chr1	16783182	16783198	ATTATTTACATGGACAG	1	+
chr1	16785491	16785510	AATCTCTCCTCTCCTCCTTG	1	+
chr1	16785530	16785545	CGGGCATGTTTGGCAG	1	+
chr1	16785569	16785588	TTTCCTGGGATTCAAGTATG	1	+
chr1	16785683	16785700	ACCTGTATTAAACACAAG	1	+
chr1	16785798	16785815	CTTTCCGTACCCACACTG	1	+
chr1	16785850	16785870	GAGGGGTTTCTTCCTGATTTT	1	+
chr1	16785898	16785918	CTACAATCAGGAGGGAAATTG	2	+
chr1	16786042	16786059	ATTCCTCACTGTGGGCAG	1	+
chr1	16786324	16786347	CAAACAACTTCTTTTCTCCTTCAG	9	+
chr1	16786440	16786463	ACATTCCTTTTATTAACTCACCTC	1	+
chr1	16788534	16788555	AAAAAACTCATTACAGGACCAG	1	+
chr1	16788566	16788585	AAAACTCAATCCCAAACCAG	1	+
chr1	16793815	16793832	AATAAGGTGGGTTTCATG	1	+
chr1	16796087	16796106	CATTTTCAATGGTTTTTAAG	3	+
chr1	16806799	16806816	TTTACTCTCCCATGGACC	1	+
chr1	16863651	16863670	TTCGGGCTTCTCTAACACCG	1	+
chr1	16939201	16939220	CCAGCCAGCCAGACGCAGGG	2	+
chr1	17019927	17019945	CTACAGGATGGGCTCGCGG	1	+
chr1	17038265	17038280	CAACCCCACAGGACAG	1	+
chr1	17256163	17256179	ATCACCCCATACACACG	1	+
chr1	17319352	17319371	CCTCTGTGGCCGTGCGCTGG	1	+
chr1	17334909	17334928	CTTCCATTTCTCATCTCTAG	1	+
chr1	17384882	17384897	ATTTCACACCTCCAAG	1	+
chr1	17404069	17404086	CAGGGGCTGGGCTTCCTG	2	+
chr1	17490814	17490828	TGTGCGGCCGTCCAG	1	+
chr1	17547352	17547368	CACAGAGGCCCTGTTGG	1	+
chr1	17555650	17555664	CGGGCACCCATTCAG	1	+
chr1	17581782	17581800	CATTTTACCCCCAACTCAC	1	+
chr1	17593182	17593198	CCTCATCACTGGCTATG	1	+
chr1	17595928	17595947	TTTTATAACAATGCAGGTTG	1	+
chr1	17606070	17606085	AATCACAAGCCCCCAC	1	+
chr1	17666667	17666681	TCTCAGTGACCCACG	1	+
chr1	17683593	17683612	AAAATGTTCCAGTGAACAAG	1	+
chr1	17686122	17686137	ATCCACAAGCCACACG	1	+
chr1	17709494	17709510	TTTCAAACTCCCGGATG	1	+
chr1	17717335	17717354	CATCTACTTGTTCTTCAAAG	1	+
chr1	17774747	17774767	TCCTCATCTTTTCTTACAAGG	1	+
chr1	17884820	17884835	GAATCTCTTCGGCATG	1	+
chr1	17953837	17953860	AACACCCCCAGGGGCCATCCGGAC	1	+
chr1	17961735	17961755	TTTGCTCCACCTTCACATTGG	1	+
chr1	17975142	17975163	CCTTCTCCTCCCGGGCACTCAG	1	+
chr1	17985146	17985165	ACACAGTGGTGAGCAAAATG	1	+
chr1	18007669	18007685	TACAATCTTCCCCCATA	1	+
chr1	18033585	18033599	CAACCACGCCCAGGG	1	+
chr1	18070435	18070450	ATCACACTCAGGTCTG	1	+
chr1	18196268	18196286	ATATCTACTTAAAATTTAG	1	+
chr1	18205791	18205810	CATTCTCTCCATCATCTCAG	2	+
chr1	18239191	18239206	TTCCTAGCCGCTCCAG	3	+
chr1	18285084	18285100	CCTTACTTACAAAACAG	1	+
chr1	18371363	18371378	CAACTCTCTTTTCAAG	1	+
chr1	18394432	18394449	ACTCACTCAACAGGCTTG	1	+
chr1	18485578	18485592	CTGACCATCACATCG	1	+
chr1	18486806	18486823	CTAAACCTACTTTATCAG	1	+
chr1	18502424	18502439	AGTAGATCATGCCCAG	2	+
chr1	18511781	18511798	CCTTCTCTTAGTCTCTGG	1	+
chr1	18519818	18519833	CTAGTCCAAGGGAGAC	1	+
chr1	18530662	18530678	ACTCATAAGCTCCTCTG	1	+
chr1	18608257	18608274	AGAGCATACTTGTCGGGA	1	+
chr1	18641203	18641219	TCACTGTGCTACCCTAC	1	+
chr1	18654448	18654464	ACTCACCTAACACATTG	1	+
chr1	18692315	18692336	TCAGGATGAGCACAAATGGTAG	1	+
chr1	18819770	18819785	TACATCGCACATACCC	1	+
chr1	18835325	18835342	CTTTTACATATCTTATAG	1	+
chr1	18849609	18849627	AATTCCATGTGTAGCAGTG	1	+
chr1	18865423	18865440	CATCTGCCTCCCTCACAG	2	+
chr1	18890641	18890656	CAAAAGCATGAGGCTG	1	+
chr1	18898273	18898289	TCCACAACCTGCACCTG	1	+
chr1	18950117	18950134	CATCTATACATTTCAATG	1	+
chr1	18956961	18956977	ACATTCCCATACAGCCG	1	+
chr1	18979880	18979896	TACGCACGGTTACAGTG	1	+
chr1	19033480	19033497	AACATCAAGGACTCCATG	5	+
chr1	19047580	19047601	CTTCTCTCCACACTCCCTCCAG	2	+
chr1	19095887	19095906	CCCCATCCCTCCTACCAATG	1	+
chr1	19103453	19103470	CTCTCCATTCACAACCAG	1	+
chr1	19151012	19151035	CACACTCATACACACACACACACG	1	+
chr1	19181047	19181064	ATGGCCCAGGACTCGGAG	1	+
chr1	19184112	19184128	CCTTCACTTCATACCTG	1	+
chr1	19194593	19194608	AGGGCAACTGCCTGGG	1	+
chr1	19367939	19367953	CGCGTGTGGTGTGCG	1	+
chr1	19377544	19377560	CTTACTTCATCAAATTG	8	+
chr1	19379228	19379243	CCAATTCCCTCAATAG	1	+
chr1	19464018	19464034	ACCACTGGTATTTCTAG	1	+
chr1	19490696	19490711	CACTTCTCAAGATCAA	1	+
chr1	19499876	19499891	CCAGTAAGCACAAAGC	1	+
chr1	19537428	19537450	CTTTTATTCACAGGAGATGTCTG	1	+
chr1	19540087	19540110	CATTTTAACTTATATCACCTTTTT	2	+
chr1	19545846	19545866	ATCATGGTGGCAAAAACCAGG	1	+
chr1	19560136	19560157	ACCATCATTCACTCTTTCCCTG	1	+
chr1	19572564	19572579	ACTCCAACCTGACAAG	1	+
chr1	19579368	19579390	AACACCTGGGCTCCAACCACCCT	1	+
chr1	19585010	19585030	AGGGCGATGTGCTGACCCCAG	2	+
chr1	19585364	19585380	TCTCACTGGACCATCAG	2	+
chr1	19586043	19586064	CCTGGGTGGCCATTGAATTCTG	1	+
chr1	19586222	19586243	CCTCCACACACTTCCAAACCAG	1	+
chr1	19586290	19586309	TGACATCACTGCAAGAGTTG	1	+
chr1	19586829	19586852	CGGGCAGAAGAGGAATTCACCATG	1	+
chr1	19587294	19587331	CCATGGCCCCGCCGCTAACTGGGCTCTGGTTATTCACG	6	+
chr1	19587417	19587436	ACTTCAGAGCCACTCATCTG	1	+
chr1	19587573	19587594	CCATAACCATATAATACCCAAG	1	+
chr1	19587637	19587659	CCACTACACACAGGGTTGGGCTG	1	+
chr1	19587744	19587764	TAATCCTAGCAATTTGGAATG	2	+
chr1	19588835	19588854	TACTAGGGGTCATCTCAGGG	1	+
chr1	19588967	19588988	TTCTTGGGTGGCTAGAGGGGAG	1	+
chr1	19589414	19589434	ACAAGTCCTGATCTCCAATCC	1	+
chr1	19589780	19589800	ACACTGCTGCCTAAGTCCTTG	1	+
chr1	19589802	19589819	CCATTTCAACAAAACTAG	4	+
chr1	19589906	19589928	CACAAATATTAACCTTGCAGGTG	2	+
chr1	19590394	19590415	CACATATCACTTTAATAAATTG	5	+
chr1	19590555	19590578	CTATTTCAAATTCAGTTAATAAAG	3	+
chr1	19590615	19590637	ACATACACTTACAAATGCCATGG	1	+
chr1	19593037	19593055	TCTTCAATCAGTCCTACTG	1	+
chr1	19653082	19653105	TACCTGCTTTCCCGGCTGCCTCAG	1	+
chr1	19653972	19653987	CGTCAGCACTCATCCG	1	+
chr1	19715739	19715755	CCTCAAACAACCACACG	2	+
chr1	19727107	19727123	CATTTCTCATCAACCAG	1	+
chr1	19739855	19739876	TCTCATTCTCTCACCCAAACTG	3	+
chr1	19754575	19754590	ACTCCTATCTCATCTG	1	+
chr1	19797640	19797659	ACAACATACCATAATAAAAG	1	+
chr1	19797680	19797695	CTTCAAAATACTGGAC	1	+
chr1	19871604	19871620	TACTCAATTACAGACAG	1	+
chr1	19889284	19889299	AATTACCCCTGGACTT	1	+
chr1	19906011	19906029	ATCAGAGCCTGAGGCAAAG	1	+
chr1	19906560	19906579	CACAGCTCTTCTTCTTCTTC	1	+
chr1	19918469	19918485	ATTTTTCTTCAATACAG	1	+
chr1	19948619	19948642	TTTCTCACTTACCTTCTTTAAAAG	2	+
chr1	19953611	19953634	ATTGGGGTTAATTTTATCTTCACG	1	+
chr1	19955221	19955242	TCATTTTCCCATCCTCATTCAG	3	+
chr1	19956068	19956091	TCATCCTCTCATCCATTTCAAAAG	2	+
chr1	19977192	19977209	AGGCTCTCAAGGCTCAGG	1	+
chr1	19983804	19983823	CACAATTTAATATATTCAAG	1	+
chr1	19994464	19994479	AGGGGTGAAAGGCTAA	1	+
chr1	20050665	20050680	ATTACTGCTACATTAG	1	+
chr1	20133836	20133851	TATAACTACCACCTAA	1	+
chr1	20166655	20166672	ACTCTTACAATTTAACAG	1	+
chr1	20212358	20212378	ATTACAATCTGGAGTAGCCTG	1	+
chr1	20224106	20224129	TTCGGAGGATCAATGACAACTCAG	1	+
chr1	20226080	20226097	TACCTCATTTCACTCATG	1	+
chr1	20231710	20231732	ATAGTACATAATGGGGTTGGGAG	1	+
chr1	20234297	20234313	ACTTTCCAGTGAGGCCG	1	+
chr1	20234446	20234464	TGAGGCCATTCATATTCTG	1	+
chr1	20234465	20234487	TAATACAAAATTAAAATACTGAG	2	+
chr1	20234573	20234592	ATCTTTCCTTAACATTTGGG	1	+
chr1	20234666	20234723	TTTCTCTTTCATTCTCAAACAGATATATAGGGTAGCTTATAAATGATCTCCAACTCAG	32	+
chr1	20234793	20234811	ACGTGAGGGTTGTGGCCTG	1	+
chr1	20234874	20234897	ATGCAGGTGCTGTTAGTTCATTTG	1	+
chr1	20235182	20235203	ATTTTCTTCCCTTCTGTTGTAG	1	+
chr1	20235317	20235334	CTGTTTGGCATTTCAAAG	1	+
chr1	20235387	20235405	ACTTAGGTTGGACCAGCAG	1	+
chr1	20235705	20235728	TCGCCAGATTGTCTTTATCACCAG	1	+
chr1	20235812	20235832	TCTCTTGGAATTGCTCCTAGG	1	+
chr1	20235949	20235969	TTACTCTACTCATTCCAAACG	3	+
chr1	20236040	20236063	TTTTCAACTCTGGGCAGATTCCTG	2	+
chr1	20236122	20236141	CAGAGGCCAGATCCTCTCAG	1	+
chr1	20236219	20236238	CTTTATTTACTTGGTTAATG	1	+
chr1	20236406	20236428	TAATTTTACTACTGGTTTCACAG	6	+
chr1	20236511	20236528	CTAATGGTTTCAATTTAG	1	+
chr1	20236538	20236559	CCTCAGTCTCACTGGGTACATG	1	+
chr1	20236604	20236626	AAAATTCCTTCACTGGCAGCCCG	2	+
chr1	20236834	20236865	CTGCTTACTGCTCTTATAAACGGTATATAAAG	3	+
chr1	20237149	20237168	CTCTGAAAACACTTCCAATG	1	+
chr1	20237464	20237484	ACTCTGCCTGGGTTTTACTGG	1	+
chr1	20237518	20237538	AAATATTCAGTCAGTTGAAGG	1	+
chr1	20237679	20237700	CTCTTCACTTTCTTACCTCAAG	1	+
chr1	20237753	20237779	TTTTGCCATTCTCATTATTCACAGCTT	10	+
chr1	20237784	20237807	AACAAGTGTTGCTAAAACTCCGGG	1	+
chr1	20237861	20237877	TTTTCCTGGCTCTAAAG	1	+
chr1	20238262	20238281	AAAGGGGACAGTCATATTTG	1	+
chr1	20238470	20238490	TCCCTCTCTTTACTGTCCTCG	2	+
chr1	20238537	20238556	AATTACTTGAGAAGGGGCTG	1	+
chr1	20238571	20238592	AATCTATTTCTGTAAAACTACG	1	+
chr1	20238738	20238757	CAGGCTGCCAGCCATCCATG	1	+
chr1	20239108	20239151	ATACTTAAGACCTCCATGGGGTCGTGATCCATAGACTTAGCAAG	3	+
chr1	20299296	20299313	CTTCCCCTTCCTGGGGAG	1	+
chr1	20315182	20315197	ACATCCCCCACCATTG	1	+
chr1	20342810	20342828	ATCTTTTTAAATTTCTCCC	1	+
chr1	20526860	20526878	ATCTTCCCACCCACAAATG	1	+
chr1	20653739	20653762	CTCAATCTTCTCTTCTATAAAATG	1	+
chr1	20654361	20654378	AAACCCCTTTCTCTCCTG	7	+
chr1	20672866	20672887	TTTCTTCCACTCCTTTCTACTG	1	+
chr1	20676474	20676488	TGGGGCAACGGTTAT	1	+
chr1	20700016	20700031	CCTACATCCCATTTTG	1	+
chr1	20798447	20798462	CTCAAATGCATCCAGG	1	+
chr1	20848101	20848124	TTTTCGGTTTTACATTTAGGTCTA	1	+
chr1	20853195	20853213	CCTCACCACTGCTGAAGAG	1	+
chr1	20867342	20867361	TAAAATGATCCCTGGTCAAG	1	+
chr1	20882921	20882935	CTTCCCTCACTCACG	1	+
chr1	20933982	20933999	AACTCAATTTCAAAGCTG	2	+
chr1	20969804	20969822	CCACTGTGCCTCAGCAGGG	1	+
chr1	20977118	20977141	TAACCTGGAGTGTGAAACGCTCTG	1	+
chr1	20980653	20980674	TCCTCCCCATATACACACACTG	1	+
chr1	20999152	20999172	ACAATCCTCACTCTCCCACTG	2	+
chr1	21008251	21008267	CAGGCTCCATCCCAATG	1	+
chr1	21056862	21056877	ATCTCACACTCACACG	1	+
chr1	21073744	21073760	CCACTTTATATGTGGAC	1	+
chr1	21112923	21112939	AGGCGAGGTAGCTACAG	1	+
chr1	21174023	21174043	ACATCCTTCAAATTACATCTG	1	+
chr1	21221814	21221831	TCAGTTCCCACCAAAAAG	1	+
chr1	21291853	21291869	CATCTGGAGAAAACTTG	1	+
chr1	21306817	21306832	TCCTACTTACCATAAG	1	+
chr1	21349639	21349652	ACACGATTCCTATG	1	+
chr1	21385649	21385667	TTATTTTCTAAATCCCAAG	1	+
chr1	21509100	21509116	CTCATAGCTGGGTGATG	1	+
chr1	21548689	21548705	AACTTTTCCCATCATAG	1	+
chr1	21605268	21605284	ATTACCCCACATTCTAG	1	+
chr1	21635450	21635466	ATCATTCACTGTTTCTG	1	+
chr1	21666898	21666914	CCACCTTTCTCCCAGGG	1	+
chr1	21766109	21766130	ATTTTAACTTTACAATTTTCTG	1	+
chr1	21777043	21777062	ATATGTGGGGACCATTTCAG	1	+
chr1	21777085	21777105	ACACTCACATTCCCCCAACTG	1	+
chr1	21782608	21782628	AAATTCTGTGGGCTTTCCATG	1	+
chr1	21782838	21782861	CTGAGCCATCCTTAGTATTTTCTG	1	+
chr1	21783200	21783223	CAACACTTCCAACCCTATTAAGGG	1	+
chr1	21798724	21798745	AAGAGTCTGAAGCATCCAAATG	1	+
chr1	21808107	21808124	CGGAGGTAGTAGAGCCTG	1	+
chr1	21864069	21864089	CATCCCCCTACACCCCAGCAG	7	+
chr1	21876720	21876736	CACTCATTTTACACTTG	1	+
chr1	21894497	21894514	CATCTCCAGGGACTCCAG	1	+
chr1	21897573	21897588	CACCCAGTACCACATG	1	+
chr1	21902184	21902201	TCCCCTCCTCCCTCACCG	4	+
chr1	21918545	21918561	TTCCCCGGATGCGCATC	1	+
chr1	21962858	21962873	CTTAACATTCACCATG	1	+
chr1	21965029	21965045	AGTGGGATGAAGCCCAG	1	+
chr1	21975169	21975185	CTTTTATCCCCCCTCAG	1	+
chr1	21976388	21976404	GGGGCTGGAGAAGGTCC	1	+
chr1	21988041	21988062	ACTTCCTGGCTTGTGACTTTGG	1	+
chr1	22145216	22145233	TTTAAAACAGTAAATCAG	1	+
chr1	22260398	22260416	CAGCTGGCAGCCTCCCCAG	1	+
chr1	22274958	22274973	TCTTACACTCTCACTG	1	+
chr1	22328154	22328170	TCATCACAAAACTCATG	2	+
chr1	22347663	22347679	TCATTCTCTAAAATCAG	2	+
chr1	22353907	22353929	ATCGGGGGTCATACTACACATCG	1	+
chr1	22356547	22356566	AACCTACATTTCTTATTTTG	1	+
chr1	22357110	22357133	CTGAGACCTGATATCCACACAAAG	2	+
chr1	22368360	22368382	CAAACATTACTAACCTCTCCATG	1	+
chr1	22383362	22383384	CACTGGTGCTCTATCACCTTAAG	1	+
chr1	22387179	22387200	ATTTTCATTACAACTTTACTAG	2	+
chr1	22389001	22389020	TACGACCAAATTACTCTGTG	1	+
chr1	22389544	22389562	AAGTGACTGTTCTGCTTAG	1	+
chr1	22396670	22396688	TCTAATCAGAAATAAATAG	1	+
chr1	22405266	22405286	GGGTGACACAGGGTTTGCAAG	1	+
chr1	22416630	22416650	TCTTTTTACTCACCACCTTAG	1	+
chr1	22417601	22417621	CACATTACAAAACTCATACTG	1	+
chr1	22419033	22419053	AATGATTCACATCCTCTCAAG	1	+
chr1	22419111	22419134	AACACTTAACAACATGGGGACCAG	9	+
chr1	22419135	22419157	TCAGGGGAATCCCCTTATTTCTG	1	+
chr1	22419224	22419269	ACTCTTAATGCAGACTCTTCTTAAGTGTTAATAGGGATTTTTTCAG	6	+
chr1	22419283	22419304	CAGTTTCCAATTTTTAAAAATG	5	+
chr1	22419315	22419333	CTTTCCCACCTTCCCAAAC	1	+
chr1	22422068	22422089	AATACTTTTAATTACTACTATG	1	+
chr1	22422195	22422214	CATTTATTTTTCTCATTCAT	1	+
chr1	22422750	22422770	CCTATTCATTCATTCTTACAG	1	+
chr1	22423001	22423021	TCATTATTTATCAAAAACCTG	1	+
chr1	22424403	22424423	ATGGATTTTGGGTCCACCATG	1	+
chr1	22424473	22424496	ATTTTCTCAACCCTATTACAATAG	1	+
chr1	22424612	22424638	ATTTACTCTCAATCTTTAGGGGTAGAG	2	+
chr1	22424689	22424708	CATTATTACTCCTAACAACG	2	+
chr1	22427152	22427172	CTCACATCAAATCAGGACCAG	1	+
chr1	22431016	22431038	TACACTTCTCGGATTTAAAAAAG	2	+
chr1	22431567	22431587	AACCACTTCCTGTCACTGTAG	1	+
chr1	22440420	22440443	CCACTGCCTGGTCCAGGACCAGTC	1	+
chr1	22441121	22441140	GGGGGATTAGCTCAGCTGGG	5	+
chr1	22443563	22443580	ACTAGGCCAAGGTTTAAG	1	+
chr1	22447447	22447467	ACAGGGATGGACACATATATG	2	+
chr1	22448976	22448995	CCTCGGGGGTGTAGCTGTTG	1	+
chr1	22449919	22449939	AACAAGAACACTGGAGTTTTC	1	+
chr1	22452403	22452422	ATCCATTCAATATTTATCAG	2	+
chr1	22471155	22471173	AATACACTTTCCTAACAAG	6	+
chr1	22502230	22502249	ATTAAACACTATAAATCCTG	1	+
chr1	22509174	22509190	TTCATCTGACAACTCTG	1	+
chr1	22509715	22509731	ATTCACCAGTTGCTAAG	1	+
chr1	22519219	22519239	CCAAATAGAATTCATTATACG	1	+
chr1	22519355	22519377	CATATCACCACTCATTTCTATTG	1	+
chr1	22521348	22521365	AATTTCCACATCAATATG	1	+
chr1	22524061	22524079	CACATCAACTCATCTCTTG	2	+
chr1	22525783	22525802	CCATTCCCTAACAACATACG	1	+
chr1	22540907	22540928	TTAATTTCCTTTATATATACAG	1	+
chr1	22591059	22591082	CGGCATCACTGTGCCTCCTGCTCT	3	+
chr1	22624917	22624935	ATTTCTTACCATACTTCAG	1	+
chr1	22628202	22628218	ACAGACCCTTTCAAAAG	1	+
chr1	22635806	22635822	CTAAACTTAACACCCAG	1	+
chr1	22673057	22673073	CAACAACACCCTCATCG	1	+
chr1	22676800	22676815	TTCAGATCTAGCTCGG	1	+
chr1	22726166	22726182	ACACTCTCTCAACCCAG	1	+
chr1	22797182	22797201	CAATGCAACTATATCAATAG	1	+
chr1	22815988	22816006	CTTTTTGGGAGCAGGAATG	1	+
chr1	22837515	22837537	CTGTCCACTACATTTATCACAAG	1	+
chr1	22843922	22843944	CCAATGGCCTCTCCATCCATCTG	1	+
chr1	22845348	22845367	CTTTAGTCTTCCTTTCCCAG	1	+
chr1	22846482	22846503	TCACTGATGGCTGCCTATGGTG	1	+
chr1	22848095	22848118	ACAAAACCTTCCCCAACACCATTG	2	+
chr1	22848328	22848349	CAGTGGTTCTCAAACCTGGAAG	2	+
chr1	22853363	22853379	ACAATTCGGGGACCTTA	1	+
chr1	22853568	22853586	CTGCTGGAAGTGTTTAATG	1	+
chr1	22853615	22853636	CCTTTCCAGGACATTCTTCTTG	1	+
chr1	22853981	22853998	TTTGTGGAATCCATTATG	2	+
chr1	22854049	22854072	CATTTATCTTCTTTTCCTTCCATG	8	+
chr1	22854528	22854551	TTTCTAAAGCAGAGTCGGCCTCAG	1	+
chr1	22854597	22854613	CATCTCCATGTGAAGGG	1	+
chr1	22854885	22854908	AAATAATTGCTGAGGGCTTATAGG	1	+
chr1	22854958	22854980	AATAAAGAGGGCTGTAAATTTTG	3	+
chr1	22855637	22855658	TTATCCTTTTCTCCTACTTCTG	1	+
chr1	22857082	22857100	AGGACAGTCAGCCACTACG	1	+
chr1	22857119	22857137	ATTACAAACCATATTCTTG	1	+
chr1	22860602	22860620	CCTACAAATTCTGTGGGGG	1	+
chr1	22861574	22861593	TTTAATACCTAATCAGCCAG	3	+
chr1	22864414	22864434	TCGAGTCTTTTCAGCCCCACC	2	+
chr1	22869192	22869210	TCCACAGATGCCTCCATAG	1	+
chr1	22907234	22907254	TATCACAATTCCATTTTACAG	1	+
chr1	22916956	22916972	TCCTCACCTCTTCACAG	1	+
chr1	22931047	22931064	CTTTCCCCACAAAACCAG	1	+
chr1	22983553	22983573	TTCTTTGGGATTTTTATGGAG	1	+
chr1	23014602	23014619	AAACATCCCCCTCACCTG	1	+
chr1	23039419	23039433	TCTCGTTGGAAGAGG	1	+
chr1	23064562	23064584	ATAAAAAAAATACTAACTTATCG	1	+
chr1	23100143	23100165	ACCACATCACTACCCTCTTCAAG	1	+
chr1	23150630	23150647	TATAAAATCATCAGTGGA	1	+
chr1	23203076	23203099	ACTCCCTGGGGCTCCATCTCCTTG	1	+
chr1	23205961	23205976	TCAACTCCTCACAAAG	1	+
chr1	23240367	23240390	AGGGCTTGGGAGATTCATGCGATG	1	+
chr1	23241230	23241246	ACCAGGCCTCACCAAAG	1	+
chr1	23247268	23247290	CCCCCAAATCATAATCATAGCTG	1	+
chr1	23346372	23346393	ACCCCCATGGAAACTGGAATAG	1	+
chr1	23347174	23347190	ACCAACATTACTTTTTT	1	+
chr1	23376895	23376918	CTTTCCAGAGCCGACTTCCTCATG	2	+
chr1	23376960	23376977	ATCAGTGGACCACAACAG	1	+
chr1	23380297	23380317	AGGCTACTCTCCAACAATTAG	2	+
chr1	23382443	23382462	TAATTATTATAGGCTCTGGG	1	+
chr1	23395755	23395777	CACAGCTGGGACTCATTCTTAAG	1	+
chr1	23397441	23397463	ACACTCCTCATCCTTCTCATTCG	1	+
chr1	23397746	23397766	AACTCCATCAGCAATACAAAG	1	+
chr1	23399715	23399732	ATCACCTACATCACACTG	2	+
chr1	23399823	23399843	ATTGGCATTTTGCAAATCTTG	1	+
chr1	23405520	23405540	TCAAACCTTTATTTATAAATG	2	+
chr1	23405556	23405577	TACCCTTCCCCTGGGTGTGCTG	1	+
chr1	23408780	23408800	CTGCAGGATCATCTGGAAATG	1	+
chr1	23408943	23408963	ATTTTAGTCATTCCATCTTCG	1	+
chr1	23409036	23409059	TAAATCTAGGCAGTCTACATTCAG	1	+
chr1	23409157	23409180	AATGGCTCATAGGATTGCTGTAAG	1	+
chr1	23409404	23409427	CTTTACAACTGGGTATCTAAACTG	1	+
chr1	23409446	23409469	CATCACTTTAGGACTGAGCCTAGG	1	+
chr1	23409483	23409506	TCTCATTTCTACTTGTCAATTCTG	1	+
chr1	23409550	23409570	AATAGTAATTGGGGGGGTCAG	1	+
chr1	23409708	23409729	ATCCGTAACTACCCAGCCACAG	1	+
chr1	23409783	23409803	TTTTTGGGGGCCATGTATACG	1	+
chr1	23409915	23409932	CTCTTCTAGCAATACTAG	2	+
chr1	23418465	23418482	CCTTATCAACAATAACAG	1	+
chr1	23430069	23430092	ACAACTCACTCCATCTTTGGACAG	1	+
chr1	23431072	23431091	CTTCTATCACTATATCCATG	1	+
chr1	23433504	23433520	CTACTACTCCAATCCAG	1	+
chr1	23503479	23503502	ATCCTCCTGTCTCAGCCTCCACAG	2	+
chr1	23571346	23571362	AATCCCTTAAGGGGGTG	2	+
chr1	23629532	23629554	CCCAAACAATACTCCCACCTCAG	1	+
chr1	23643321	23643337	CTCTATCCCTTTCCTAG	1	+
chr1	23665508	23665524	ATTACAGACGGTTACAG	1	+
chr1	23721713	23721729	CCACTTGGGATTCCTGG	1	+
chr1	23737984	23738013	ACTATGGTGAATACACGGATAAAAATAATG	4	+
chr1	23744651	23744671	AACCCCACTACTGTAACTAAG	1	+
chr1	23761118	23761134	ACACATCCACACCTCTG	1	+
chr1	23805867	23805883	TACCTCCGGCTCTTCAG	1	+
chr1	23805935	23805951	TCTGACGATCAAAAAAC	1	+
chr1	23873539	23873554	CAACCCCATCTTCCAG	2	+
chr1	23914994	23915010	CACTGACTTTCTGGCTG	1	+
chr1	23965713	23965730	AAGCTTCCCACCAGACTG	1	+
chr1	24019133	24019154	AACTTCGCATCCGCAAACTCTG	2	+
chr1	24019169	24019191	TTGGGGAGAGTGGAGACAGACTG	2	+
chr1	24019202	24019225	CCAAGGTGTTGGAGCAGCTCACAG	2	+
chr1	24020301	24020330	ATACACTGTCAGATCCTTTGGCATCCGGAG	8	+
chr1	24020381	24020404	AAATCTTGGAGAAGGGTCTAAAGG	4	+
chr1	24021166	24021193	TAAGAAAAAACAACTTCTCAGATACTGG	28	+
chr1	24021217	24021236	AACACATCGATCTGGGTATC	1	+
chr1	24021256	24021279	GTATCTACGGCCTGGACTTCTATG	9	+
chr1	24022299	24022323	GCCAGGTTTCAGCATCGCAGACAAG	3	+
chr1	24022329	24022357	CAGGACAGGCTGCATTGGGGCCAAACACA	3	+
chr1	24022935	24022957	AAAGGATCCTGGCCATATTCAAG	1	+
chr1	24024325	24024344	TTCATCATTTTCAATTTCAG	2	+
chr1	24024422	24024440	GGCCACCCGTTCATTGCTG	1	+
chr1	24024630	24024651	ATTTCTCAATCTTTTACTACAG	1	+
chr1	24024712	24024734	TTTATAGGGGGGAACCATACTTG	1	+
chr1	24024954	24024976	ACTTCTCATTAAAAACAAAACTG	3	+
chr1	24025567	24025588	AAACACCAAATAGTAAACACAG	1	+
chr1	24028639	24028662	TTCCCCTTCCACCCCTGACATTAG	1	+
chr1	24037174	24037192	ACTATATACATCCCTCTTG	1	+
chr1	24040077	24040099	TCTTTTATCCTCTAGAATATCAG	1	+
chr1	24044501	24044521	CTACCATTTGGGTGAACCTCG	1	+
chr1	24045848	24045867	CAGGACAGAGACTAAGGCAG	1	+
chr1	24046086	24046102	CAATCCCATCACTCCAG	2	+
chr1	24049973	24049995	TTCTAACCGGCCTCTATAAACAG	1	+
chr1	24055465	24055485	CTTACATTTCCTCTAACACTG	1	+
chr1	24055693	24055712	CTACCAAAAAATCGTCCTTG	1	+
chr1	24058851	24058871	CCCTCCAATAGAGGAGCTAAG	1	+
chr1	24061836	24061856	TAAGCACTCAAGAATTAGTAG	1	+
chr1	24062045	24062067	TCATTTCCCACATTTGAGGCAAG	1	+
chr1	24063383	24063406	CTCACACTTTGTCTAACAACTTTG	1	+
chr1	24064129	24064151	ATACAATTTATATAAATCCATAA	1	+
chr1	24064690	24064705	CAAACACTACACCCTG	3	+
chr1	24064858	24064877	ACCCATGGGGAAGAGAACAG	1	+
chr1	24068423	24068441	ACACTACTGCTGGGACTAG	1	+
chr1	24069420	24069442	ATCATACAACTCGTTTCATCAGG	1	+
chr1	24070627	24070650	AATCCCTTTCAAAACAGAATAAAG	1	+
chr1	24076335	24076353	ACTGGGGTTGGGAAAACAG	1	+
chr1	24077415	24077435	AGATGGAGGGGGACTACCAAG	1	+
chr1	24077514	24077537	AGAGACCTCACAAAGTGTCTCACG	1	+
chr1	24077575	24077597	AATGTCACCAACTTACTCTTCAG	2	+
chr1	24077598	24077621	ACCCTGAGTCTTCTGATTATGGCC	1	+
chr1	24077625	24077643	TTCAATCCCCTCCATCTTG	1	+
chr1	24077670	24077687	ACCACTACAGATCCCTGG	1	+
chr1	24077723	24077744	CCTGGGAAAGGCCACAGCAATG	1	+
chr1	24077828	24077845	CACAAATCTTCCCACAAG	2	+
chr1	24078222	24078240	TCAAAACTAATTTGGATAG	1	+
chr1	24078245	24078266	TCACTGGGCTCCCTCCCTAAAG	1	+
chr1	24078418	24078451	TAAAAGCACTGGTAAAAACTTGGACTCAGTTCAG	7	+
chr1	24078942	24078965	ATACAGGCCAATTACCGTCCACTG	1	+
chr1	24078978	24079001	CTGATATCCTCCTTCCAGCCAAAG	1	+
chr1	24080656	24080675	AGGTGTATTCTGGTTCCAAG	1	+
chr1	24080700	24080722	ACCTTGCACCAGCAATGCATCCG	2	+
chr1	24080725	24080742	TACTTAAAAACAACATCG	3	+
chr1	24080794	24080814	ACCTTATCACTGGGTGGCTTG	1	+
chr1	24083494	24083511	CATCAGCTTTAACCCCAG	1	+
chr1	24083592	24083614	ATCCTAGGAAACCCACTGTGAAG	1	+
chr1	24086035	24086056	CTTTCAAGAACAGATTCTCCCG	1	+
chr1	24086082	24086111	AAATGGAATCTGGGGAGGCAGGAATACAAG	3	+
chr1	24086120	24086143	GGGTTGGGGAATGGAATTCTACAG	1	+
chr1	24086284	24086303	TCTCACTGAGGATTTTAAAG	2	+
chr1	24086331	24086349	CATCTTTGTAAACTATAAG	1	+
chr1	24086386	24086409	TATTTATATTATCCCCCAGGTTTG	4	+
chr1	24086423	24086441	TCCTCTACCACACATTTAG	1	+
chr1	24086587	24086603	CAAGGAATGAGCACTAG	1	+
chr1	24086702	24086722	CATCTCTTTCTTACTAACTGG	8	+
chr1	24086723	24086749	TATTTATTAAGGGAGGTGCTCTGTAGG	2	+
chr1	24087001	24087024	CAACTTTAGACATTTAAAATCCAG	2	+
chr1	24087064	24087087	TGAATGGTTTTAAAGGCTGTAATG	1	+
chr1	24087128	24087148	GTAAGATCATGTGATTGGAAG	2	+
chr1	24087547	24087564	ACCTCAGTTAGGCCAACT	1	+
chr1	24087620	24087640	TGTGTATTGCTGTGCAGGGTG	1	+
chr1	24087682	24087703	CTATATTTTTGAATGGGTAAAG	1	+
chr1	24087704	24087723	CATTACTTTACTTCTCTTGG	9	+
chr1	24087757	24087784	CCTGCCCCACAAATCTAATATTAGGAAG	4	+
chr1	24087796	24087819	AAACCAAATGAACATTTGGGTCAG	1	+
chr1	24087919	24087938	TTTTCATATCTTAGATTCAG	2	+
chr1	24087970	24087989	TCTTTAGGCAGGGAGGGAAG	2	+
chr1	24088016	24088040	TCAGTATCCATTTTGGCACATAAAG	3	+
chr1	24088177	24088206	CTTACTAAAATGGCTGCAGAGCAGACACAG	2	+
chr1	24088223	24088246	ACACAGGATGAATTTGAACCTTTG	1	+
chr1	24088353	24088382	TCTTTGGGGCTTTTTCTTTCTGGGAAGCGG	3	+
chr1	24090300	24090323	TCACATTTACCATCTCATACACTG	4	+
chr1	24106384	24106406	CATTATAATGGGAGAGGATGATG	1	+
chr1	24112172	24112193	AATATTCCACAGATGTCCTTTG	2	+
chr1	24112828	24112860	ATCATCTCTCAATTCATATTTCAAAAAACTTCG	4	+
chr1	24113820	24113848	ACCATAGGGTCCATCAGGTTACCCCACAG	3	+
chr1	24113849	24113872	ACACACTTTATTTCCTAAGGGCTG	6	+
chr1	24113915	24113937	ACTACCTGTTGGGAAGGACAAAG	1	+
chr1	24114156	24114178	GCCATGTGATTCCAAGTGTCATG	1	+
chr1	24114242	24114262	AAACTATTTGTGGGCTATAGG	2	+
chr1	24114311	24114329	TCTCCAACTAAAACACTTG	1	+
chr1	24124287	24124303	CAGGTACTGGGGGTTCC	1	+
chr1	24125953	24125974	ATTGGGACTCCAGGGTCGCAGG	1	+
chr1	24206666	24206686	CTTCCAACTCTTTTTTTTTTG	1	+
chr1	24220923	24220946	ATTTTTTTAATAAAAGGAAGGAAG	1	+
chr1	24287315	24287338	TTCAGGAAGTAGCCTTCTTTACAG	1	+
chr1	24287655	24287677	ATGGAACCATCCTAAACCAATTG	1	+
chr1	24288091	24288110	TTATAACTCATCAGCAGCTG	1	+
chr1	24288170	24288193	AATTCTAGCTTATCAGGTCCCAGG	2	+
chr1	24288423	24288439	AAACAAATTCGCTAGGG	1	+
chr1	24288623	24288664	CTTTTTCTATTGTTAGGGGAAGACAGTAATTTATCATTCATG	6	+
chr1	24288688	24288711	GTGAATCGGATTATAAGCTTCTAG	1	+
chr1	24290937	24290958	AACTTACCATGTAAGGCTGCTG	1	+
chr1	24325922	24325938	ATTCAATACACACACAG	1	+
chr1	24341520	24341536	CTATCTTTTTCTCCATG	1	+
chr1	24415063	24415081	AATTATCTACAGCTTTCCT	1	+
chr1	24458245	24458263	AATCACCTTTACCTAATTG	1	+
chr1	24471142	24471157	CTCCTTTACATTAAAG	1	+
chr1	24537675	24537689	CTGGCTACACCAACG	1	+
chr1	24575138	24575152	CATCCATCTTCAACG	2	+
chr1	24629611	24629628	ATAAACTCTTAACTATCA	1	+
chr1	24665484	24665499	ACTCCCCCTATTACTG	1	+
chr1	24689224	24689239	ACACCCCCCTGGTCAG	1	+
chr1	24692949	24692970	TCTTTTCTTTTCATTACATCAT	1	+
chr1	24718780	24718796	TATAAACTCCCCTCCTG	1	+
chr1	24741331	24741349	TATTTATAAACTGTCCCTG	1	+
chr1	24747031	24747052	ATATCACCTACTCCATTACTTG	1	+
chr1	24748617	24748635	ACATTCTCAGTGGACTCTG	1	+
chr1	24749687	24749706	AACATTCCATTCTGCTTTCG	1	+
chr1	24752478	24752500	CAACTAACATTATTTACTTATAG	1	+
chr1	24764147	24764165	CTCACCTTGGGCTGAAGGG	1	+
chr1	24768122	24768143	TGGGGAATCCTGGAAACTGCAG	1	+
chr1	24770388	24770411	CCCACTGCAGGTATCTCCAAAGGG	1	+
chr1	24774593	24774610	GCACCTCCTACATTTACG	1	+
chr1	24775985	24776005	TCCTTTGTTGGCTGCGGTTTG	1	+
chr1	24784390	24784406	CACTACAACAATTCCAG	1	+
chr1	24792494	24792512	ATTCATATCTTCACAACAG	1	+
chr1	24795472	24795493	TCAGGTATGCAGAACATGCACG	2	+
chr1	24795794	24795817	ATCTCAAAAAGCCTTTGTCTCTGG	2	+
chr1	24795820	24795842	AAGGATGCGTTATCTTGGTCTTG	1	+
chr1	24795877	24795900	CATTATTCCAGGTGGACGGGATAG	2	+
chr1	24796041	24796059	TTAATTCTCAAATCCAGCG	1	+
chr1	24796225	24796247	TACATCTGCCTTCCAGTCATCTG	2	+
chr1	24796336	24796358	TTTGTCCACCTCCTCCACCAAAG	4	+
chr1	24796439	24796460	TTCCCCTTACTCTTACAAAAGG	5	+
chr1	24796548	24796566	ATGGGGATGCTCATTTCAG	1	+
chr1	24796585	24796605	TCCTCCGTCTCTCCATTACAG	2	+
chr1	24796608	24796644	CCACAAGCCAAGCTTGAGTTACTGGTTAATTTCCTTG	2	+
chr1	24796657	24796680	ACTCTCTGGGTCCTCATCCCCATG	1	+
chr1	24796681	24796703	CATATATGTCTGGGAGAAGCAAG	1	+
chr1	24796704	24796723	CATTCTCCAAAACAGGGCTG	1	+
chr1	24796724	24796747	TTGCTTTCTTCCTGGCCGCATATG	1	+
chr1	24796750	24796768	ACTGTCTTCCCCTAGACTG	1	+
chr1	24796804	24796823	CAAACTTTAATGGGCATAAG	3	+
chr1	24797040	24797057	AAAATTTCCTCCCTAGGG	1	+
chr1	24797128	24797148	CTACACTCACCACTTCCCTAG	5	+
chr1	24797197	24797217	ATCACTTATCTTTATGGATTG	4	+
chr1	24797370	24797393	TATCAATTCAACAATATTTATAAG	4	+
chr1	24797430	24797453	CTACAAAATAAGACATAGTTCCTG	1	+
chr1	24797470	24797489	AGGGAGGCACAAATACCCAG	1	+
chr1	24798194	24798216	AAGGGCAGGACCAGCACTGATTG	1	+
chr1	24798980	24799002	CAATGTTAAATATCACACCTCGG	2	+
chr1	24799052	24799075	TTTAAACTTCAGTTGCCATCACAG	1	+
chr1	24799338	24799356	AATATATTCTGTGCGGATG	1	+
chr1	24799441	24799463	TATTTAATTAAAAATCCATGCAG	2	+
chr1	24799681	24799700	TTCGTATATTAACAGTACAG	1	+
chr1	24800128	24800147	ATTCCTCTCTCACCTGTTAG	1	+
chr1	24800211	24800249	CATTATTAAGGATTGTTTTAGGATTGGATGGGTTAATAG	2	+
chr1	24800264	24800287	AACTATATTGAGCATCCCATCAAG	1	+
chr1	24800379	24800401	CACATATGTCTCTTCATTCCAAG	1	+
chr1	24800451	24800474	TACAGTCACAAAAATAAAATACAG	1	+
chr1	24801053	24801074	ATTTTAATGGGAGTAAGGTCTG	1	+
chr1	24801081	24801104	GTTAGGACATCACCTTTGGCCCAG	1	+
chr1	24801538	24801555	ACCTGGAGGGAATTTCAG	1	+
chr1	24801556	24801574	AATCATCCACAACTCTCAG	7	+
chr1	24802044	24802067	AATATTAAAATTATAAATATAAAG	1	+
chr1	24802219	24802236	AAATGTGAGGCACTCTAG	1	+
chr1	24802306	24802324	CCCTATCTTTAACTCTCCT	1	+
chr1	24802370	24802393	TCCCTACACTCTGATCTTACAAAG	1	+
chr1	24802952	24802969	CAATTAACCTTTTCTCTG	1	+
chr1	24816964	24816982	CACTCTGTCTAGCTTGGGG	1	+
chr1	24835178	24835199	TTCGGGGATATCGCGGGTTTCG	1	+
chr1	24839202	24839217	AATCATAATCACTTAG	1	+
chr1	24862016	24862034	CTTAACCATTTTTAAATAG	1	+
chr1	24862104	24862122	ACACCAAAAACTGGAAATG	1	+
chr1	24862192	24862214	TATTTTTCTACTGGTATAAATAG	2	+
chr1	24862286	24862305	AAATACAGAATAATTCATAG	1	+
chr1	24862383	24862401	ACACAGATCCACCCACATG	3	+
chr1	24862549	24862572	CTACTGCATTCTGCCGTTCGTGAC	2	+
chr1	24862616	24862638	TTTTTATCCTTCACCTTTTCCAG	6	+
chr1	24862697	24862718	TCATTCATGGACTTTCAACTAG	9	+
chr1	24862761	24862780	TCCATTTAACCATTTTTCAG	3	+
chr1	24862799	24862820	TCACACCTACTATTTTTCTATG	3	+
chr1	24862890	24862912	AGTTGGCACTTTTCCTAAAACAG	1	+
chr1	24862971	24862994	ATCTTTTTAACTCTCTCTGGTCTG	2	+
chr1	24863000	24863020	ACTTTGAAGTCCCTTCTGTAG	2	+
chr1	24863189	24863220	AACGCAGGCATTCAACCATGACGTCTGCACAG	2	+
chr1	24863234	24863256	TCATTGTGGTTTCGTTCTCACTG	1	+
chr1	24863408	24863436	AAATTTGCAATTCTATCAGCAATTTAATG	2	+
chr1	24863442	24863471	AATTCAGATCATCATTTGTCATTTTAACCG	6	+
chr1	24863519	24863536	CCCATTTTTTACTGCAAG	1	+
chr1	24863885	24863908	AATTTTTTTAAAAAAGCTACTAAG	1	+
chr1	24863909	24863931	TACCCATCAACTTTTTCATATTG	4	+
chr1	24863946	24863967	ATCTTAACAGATACTATCATCG	2	+
chr1	24864443	24864462	AAATCATAACCTCTTCATGG	1	+
chr1	24864580	24864602	CTGCATTGGCTCTTAGGTTCTAG	1	+
chr1	24864613	24864632	CACACTCACCTGATGAAACC	1	+
chr1	24864690	24864712	AGAGGCAGAAGTGGATAGCAACA	1	+
chr1	24864790	24864807	TACTCAAAAACATACCAG	1	+
chr1	24865539	24865561	AAATCATATACTCTATCCCCATG	3	+
chr1	24865681	24865704	CATTGGCCTCTTAAAGAGGCAATG	1	+
chr1	24865865	24865884	TTATCATTGAACCATTGGGG	1	+
chr1	24866186	24866209	AAAATCTCACACATAATTAAGCAG	1	+
chr1	24866259	24866276	TTTCTCCCCTTTCTGCAG	1	+
chr1	24866315	24866337	TCCATCTTTCCTTCTTCCTTTTT	1	+
chr1	24866536	24866553	TCTTTTAAACTCCCCTCG	1	+
chr1	24866770	24866791	TCTCTACCCACTTAAATAACAG	3	+
chr1	24866864	24866886	AATCATATCCTGCAGACTCTTGG	2	+
chr1	24866887	24866908	CACTCCTGCATAGCTTTGACCG	1	+
chr1	24866926	24866947	TAATGGAAGATTTCTATCTATG	1	+
chr1	24866961	24866980	TTTTTAAATACTGTTTTCTG	2	+
chr1	24867044	24867065	TTACCGTGCCATATTCTTCTTG	1	+
chr1	24867066	24867089	CTGCTTTTCAACCCCACGTGATTG	1	+
chr1	24867097	24867113	ACGGTTCTGCTATAATG	1	+
chr1	24910603	24910618	AAACCCATTAACCCTG	1	+
chr1	24934494	24934511	TCTCTGGTCATTATTTCT	1	+
chr1	24944005	24944019	ACAACTTATCCCCTG	1	+
chr1	24974809	24974830	ATTTTCCTTATATAAAACTCAG	1	+
chr1	24977903	24977926	CAAATCCAGATCTCCTTCCCCTAG	2	+
chr1	24977961	24977989	CGCAGTCATTCTCGATCTCCCCGTCACAG	4	+
chr1	24978927	24978950	ACATTCTGAAAGTTCCCAAACCTG	1	+
chr1	24979042	24979063	CTCCAAATCAAGATCCCGGACG	1	+
chr1	24979096	24979119	ACGGCGCCATAGATCCCGATCAAG	1	+
chr1	24979158	24979175	TTATATACTACTCTACTG	2	+
chr1	24979187	24979208	ATAAATAATTTCAAAGTGGTAG	1	+
chr1	24980093	24980114	TTATTTTTCAAAACCCCAACTG	1	+
chr1	24981382	24981402	CTCATCATCCTCTTCATCTCG	12	+
chr1	24981403	24981424	TTCACGGTCACCACCAAAGAAG	6	+
chr1	24981446	24981466	CCCCCTCGGAAAACTCGTAGG	1	+
chr1	24981519	24981541	CAACTCCACCACCCAAAACTCGG	16	+
chr1	24981542	24981559	CATTCCCCTACACCCCAG	2	+
chr1	24985905	24985923	CTTTAATCACACAAAACAG	3	+
chr1	24989151	24989174	ACTCTGGCTCCTCCTCCTCCTCAG	3	+
chr1	24993387	24993410	CAGGACTCCCACACCACCACCACG	1	+
chr1	24993925	24993947	ATCTCTTACCTAAATAATCAAAG	1	+
chr1	24995615	24995638	ACTCCTTCTCCTCCCCCACGTCGG	1	+
chr1	24995748	24995770	CATCACCATCTCCACCACCAAAG	35	+
chr1	24995896	24995916	ATCACCACAACCAAACAAACG	3	+
chr1	24995918	24995934	CATTCGCCCTCACCACG	1	+
chr1	24995951	24995972	ACCTCCTCAAGTCCTCCACCCG	1	+
chr1	24996703	24996722	CACCTCCATCCCCCGTCCAG	1	+
chr1	24998355	24998376	CATACAGTTCAGTACTCAAAAG	1	+
chr1	24999150	24999173	TTCTTCTTATTTTTTTCATTTGAG	1	+
chr1	24999429	24999451	ACTCTCATTCTGTTATTCTGGTT	14	+
chr1	24999510	24999533	GATCCTTCAGTTACATACAATTTG	20	+
chr1	24999583	24999611	TTGGTATATACAACTTTCAGAGCCTCTTG	6	+
chr1	25079137	25079155	TATACCATCCTATGTAAAG	2	+
chr1	25079634	25079655	CTAAGAACCACTGTTCTAAAAG	1	+
chr1	25090608	25090625	CACTGTTTGGTGGGTAGT	1	+
chr1	25094777	25094799	CTACCAAATTTCACTATTTCTTG	1	+
chr1	25097806	25097829	TACTCTTTCCTACTGTTTGGGGCA	1	+
chr1	25104875	25104898	CAAAATACACTACTCAATACATAG	3	+
chr1	25106233	25106256	CTTTCCACATCCAAACCATCCACG	1	+
chr1	25129222	25129243	ACACGGTCTGCCTCTGTCACCG	1	+
chr1	25132667	25132690	CTCAGTTTCATTTATCTCAAACTG	1	+
chr1	25140628	25140647	CCATTTATAACTTTCAACAG	1	+
chr1	25146699	25146718	CCAAATAAGTGGGACCACAG	1	+
chr1	25158067	25158085	ATCAAAGAACAAGTCCTTG	3	+
chr1	25164327	25164346	AAACCCGGTCTTCTCCGCAG	1	+
chr1	25166430	25166451	AAATAGTATGGAGGACATAAAG	1	+
chr1	25167272	25167291	CAAAAAATATCGCAACTTTG	1	+
chr1	25167323	25167343	ATACCTAACTAATGCATACAG	4	+
chr1	25167355	25167373	TCACCAATACCTGTCCCAG	1	+
chr1	25167471	25167489	AATACGCTTTTCCTAACAG	1	+
chr1	25167509	25167528	CAGAAATTGTATTTTGCACG	1	+
chr1	25167544	25167574	AAGATTAGGATCAAGGATAGACAAGGTATAG	6	+
chr1	25167579	25167602	TATCTTAAAATATACACTCCTAAG	37	+
chr1	25167606	25167668	TATTATTTTAAAATCCTTTACCCTGGCTACCTCCCCTACCCGGGTTCCCCTCTCTTTAATTTG	12	+
chr1	25167751	25167775	TATAGATGGCAGAACTTTTGAGGTG	4	+
chr1	25167896	25167916	TATATGAAAGGATTGCTACTG	1	+
chr1	25167931	25167951	TTTCAATTTAGTCTATCCTGG	3	+
chr1	25167957	25167978	TACTAACGAATATTACCACCAG	2	+
chr1	25168173	25168212	ATGGGCACCTGATACTCTGTCTAAATACGTTTGTTATATG	10	+
chr1	25168249	25168267	CATTCTTTATTTTAAAAAG	1	+
chr1	25168315	25168353	CAACACTACATAACTGATTTTTAGTTGACTTAGCTATAG	72	+
[truncated: 426,371 more rows]
