# Supplementary material for: Advancing the functional utility of PAR-CLIP by quantifying background binding to mRNAs and lncRNAs
Source: Genome Biol. 2014 Jan 7;15(1):R2. doi: 10.1186/gb-2014-15-1-r2 (PMC4053780; doi:10.1186/gb-2014-15-1-r2)
Supplement: Additional file 47 — Is a table of re-analyzed PARalyzer output for clusters of at least 5 reads and 2 T-to-C conversions for the IGF2BP2.rep2 library from [18]. [file gb-2014-15-1-r2-S47.gz › IGF2BP2.rep2.clusters.csv]

chr1	1103296	1103318	TAACACTGTCTGGTAACGATGTT	181	+
chr1	1337021	1337044	CTGAATCTGGGGGACATAGGGAAG	6	+
chr1	25168315	25168338	CAACACTACATAACTGATTTTTAG	4	+
chr1	25168533	25168552	ATTTCACCCCATTTACCTTG	3	+
chr1	25170225	25170244	ATTTATTCTTACACTAAATG	4	+
chr1	29096245	29096267	CATTAATCACTTCTCAATAAACG	23	+
chr1	31838374	31838394	CCATTTCAGTCTCCCATCCAG	3	+
chr1	41220043	41220065	TGTAAACATCCTTGACTGGAAGC	1262	+
chr1	47842506	47842527	TTCATAACTACATCTCAATTAG	6	+
chr1	51738584	51738607	ACATTCAACTGTAGTATCCATATG	6	+
chr1	67451700	67451720	CATCATAAAATTTCCCATTTC	3	+
chr1	75231656	75231675	ATTCCTTAATATACATTCAT	4	+
chr1	90382705	90382725	TTAAATTATTCCATCTGTTAG	3	+
chr1	93826931	93826951	TTTTTACTCTTTCACTCCAAT	5	+
chr1	93826995	93827014	CATATTATTCAAATATATAG	3	+
chr1	109759027	109759044	CAACTCTTCTAACTCCAG	3	+
chr1	109780620	109780643	ACTGCGTAGCTGAGAGGGGAACAG	3	+
chr1	113213276	113213299	CATCTCATAACTAATTTTCTAAAG	9	+
chr1	151220717	151220739	AACCGGACTCTTAATTTCCTCAG	5	+
chr1	209605511	209605532	TCCTTCATTCCACCGGAGTCTG	765	+
chr1	222907772	222907794	ATTACTTAAATCATATATCATAG	3	+
chr1	228286689	228286711	ACAACCTCTACTTTTTTCTTTTG	6	+
chr1	231136204	231136220	TTCACACATAATAAAAC	3	+
chr1	6284690	6284710	TTACAACCTTTCATTTAACCG	7	-
chr1	8418275	8418298	CACTCCCACCTCCACCTCCACCAG	7	-
chr1	9211793	9211815	TGGCAGTGTCTTAGCTGGTTGTT	309	-
chr1	21562162	21562181	CTCTTCTTCTTCTTAATTTG	3	-
chr1	24291702	24291725	CATTCTATTAGGAAGGAGGACTAG	6	-
chr1	26227329	26227351	TTAGGGGCTAAAGGGGAGAAACT	4	-
chr1	32372413	32372433	TTTTTCCTTTGACATACTCTG	6	-
chr1	32384693	32384714	CTTTCCCCATCACACTCACACG	26	-
chr1	33241484	33241506	ATTTACCCATCTCTCAGGACACG	13	-
chr1	53152947	53152968	TCATCATTATTATTTTGGTTAG	7	-
chr1	67876950	67876970	ACTCAAAACACAACTTCTCAG	6	-
chr1	68169161	68169183	TCTATTTTTCTACTCAGTTTCAG	3	-
chr1	77367908	77367928	TTTCAGATCATTTATTTCAAG	3	-
chr1	86750112	86750132	TATTCCTTCTCATTTTACTAG	3	-
chr1	91852910	91852929	GTTACCACAGGGATAACTGG	19	-
chr1	91852956	91852978	CTCACGATCCTTCTGACCTTTTG	113	-
chr1	93617905	93617924	ATTCCATTTCTAAATTAAAG	3	-
chr1	94351139	94351156	AACTTCCTAATATACCAG	3	-
chr1	98511647	98511669	TTATTGCTTAAGAATACGCGTAG	755	-
chr1	113454982	113455005	TTTTCCAAATAAACATTTTTTAAG	3	-
chr1	115249564	115249585	TACATTTTCACTGTATATCATG	8	-
chr1	146629993	146630016	TACACATCACTACACTAAACACTG	3	-
chr1	150548794	150548817	TTCAATAATTAGGTCTAAGTGGAG	8	-
chr1	150938982	150939002	TTCTGGGCCTACCTCATTTTG	3	-
chr1	151732169	151732189	TCATTCTCATCATCCAAACTG	7	-
chr1	154179335	154179353	CACTCTCATTAATAAATTG	3	-
chr1	168742201	168742220	ATGGATGACTGTTTTGCTTA	3	-
chr1	183596179	183596200	CATATTTCCCTTATTTAATAAG	4	-
chr1	205417489	205417511	TATGGCTTTTCATTCCTATGTGA	130	-
chr1	205683119	205683142	CATCTAATTCCTACAAGGTTAAAG	6	-
chr1	205683611	205683630	TTTTCAAATTCACAAAATTC	4	-
chr1	205684669	205684687	ATCTTATTCAGTCTTTCTG	8	-
chr1	205686135	205686147	TCACTTACTTCCC	3	-
chr1	207975209	207975231	TAGCACCATTTGAAATCGGTTAT	1440	-
chr1	207975245	207975269	TGACCGATTTCTCCTGGTGTTCAGA	52	-
chr1	207975794	207975817	TAGCACCATTTGAAATCAGTGTTT	44	-
chr1	220291258	220291278	ATGACCTATGAATTGACAGAC	83	-
chr1	225590286	225590306	TTTTTAACAAAACATTTTCAG	4	-
chr1	225590868	225590887	CTTTTTGAGTCAGGACTATG	4	-
chr1	229456904	229456925	CATTCACTTTAAAATTCTGGAG	3	-
chr1	229460059	229460071	ACTTACAATCTGG	4	-
chr1	231470755	231470775	TCTTTTTTTTTTTCCCCACAG	3	-
chr1	235273996	235274028	TCTTCTTAATCATTATCAATCTCGGTTTTTTTG	43	-
chr1	241799055	241799078	ACTTCCTAAAATGGCGGACAATCT	3	-
chr1	243668505	243668524	TCATCTTCAATTTATTACTG	3	-
chr1	245017655	245017678	CTAACTTTTTAAACATTCCACAAG	5	-
chr2	26359906	26359929	CTTTAATTCTTATTCAATTCCATG	5	+
chr2	26613509	26613530	ATGGTTCTATACTCATTTTAAG	3	+
chr2	70316081	70316102	AATTTAAAAATCACATTCTCTG	3	+
chr2	86438593	86438600	TTTCACTT	3	+
chr2	95847935	95847955	TCATTCTACCCACTCTGGCTG	3	+
chr2	136423016	136423038	TCACAGTGAACCGGTCTCTTTTT	1434	+
chr2	169626168	169626189	ATTAATTACTCAAAACTACAAG	3	+
chr2	169628486	169628506	ATTTTACATTTTAGGGCACAG	8	+
chr2	219267380	219267401	TTCAAGTAATTCAGGATAGGTT	679	+
chr2	223806471	223806493	ATATTAAACTATTACTTCTCATG	9	+
chr2	20885653	20885673	CCATACATTAACTCTCCATTT	3	-
chr2	27875931	27875945	ATATGCTCATATCAG	4	-
chr2	47387774	47387795	ATTAGGACTTCATTCCTCCATG	3	-
chr2	57615743	57615764	TCTATATAACTGGTTTCCATAG	3	-
chr2	96851007	96851030	TTCATTTTTGTGCCAAGGAAGTAG	3	-
chr2	133012842	133012865	ATTAAGAGGGACGGCCGGGGGCAT	90	-
chr2	133038513	133038527	TTGAAAGGGAGTTGG	3	-
chr2	133038685	133038705	GTAGTAGCAAATTTTCAAATG	3	-
chr2	133038878	133038898	GTTGAGAGTGGATGGGAGCGG	4	-
chr2	145157002	145157025	ATATCCACTCCATTTTCATGCCAG	3	-
chr2	219866370	219866391	TTTGTTCGTTCGGCTCGCGTGA	83	-
chr3	9427938	9427961	TTATGGGCCGAACACAAAACTTTT	3	+
chr3	14184938	14184961	CATCAAATCTCCAAACTCTTAAAG	4	+
chr3	23961471	23961494	TACCATTTTAAATTCACATAAAAG	5	+
chr3	23962236	23962259	ACCTAAATTTCTTCACAAAAAAAG	4	+
chr3	38533401	38533424	TACAAAAATCTGCTTATGAACTGG	5	+
chr3	40353617	40353639	ATTCAAACTTCCATTCACATCTG	6	+
chr3	44155726	44155749	AGCTGGTGTTGTGAATCAGGCCGT	166	+
chr3	44706967	44706987	TCCATTCAATTAAATACTCTG	6	+
chr3	63981965	63981986	TCCCACTCACACACTCCTCTAG	4	+
chr3	107469365	107469386	TCTTTGGTTATTTAGCTGTAAA	216	+
chr3	140696629	140696649	CCGGTGTGGTACTCATTTCAG	3	+
chr3	140698473	140698496	TATTTCCCATTAACCTACACACTG	6	+
chr3	155078999	155079019	TCCTTGAGACCTTAACTTGTG	37	+
chr3	155656722	155656744	CTTAACAATTCCATCTCAGGTTG	4	+
chr3	170111214	170111233	CTACTTAATATCAAAATCAG	3	+
chr3	49057632	49057654	AATGACACGATCACTCCCGTTGA	59	-
chr3	52291008	52291025	TTATCCACAACCATCATG	3	-
chr3	52302351	52302373	TGAGGTAGTAGTTTGTACAGTTT	1848	-
chr3	127698703	127698726	ATTTGTATTTTGGGGAATATATTG	3	-
chr3	131181473	131181494	AAATCATACTCTCCTTTCTTAG	3	-
chr4	40122355	40122377	ACAAAAACTCATTCAACATTATG	3	+
chr4	52782655	52782678	CCTTATCCTTTATTCTTTCATATG	3	+
chr4	57326689	57326712	CTTCTAACAATAAACTCTCTTTTG	7	+
chr4	95496894	95496913	TCACATCCATCCCATCACCA	4	+
chr4	177250068	177250086	CAACTTTCTCCACTTAAAG	3	+
chr4	24577996	24578013	CTTACCCCATACTCCTCG	11	-
chr4	76570424	76570445	TTTCACAACAGGATTCACATTG	6	-
chr4	77969413	77969436	ATTTATCAAGACAAGAGGGACATG	4	-
chr4	185618855	185618878	TATTTCTTATCTAATTTAAAACAG	3	-
chr5	12868518	12868538	CTGCTCAATCTAATTTTTCAG	3	+
chr5	41917554	41917575	CATCTTTTTCATTATATATTAG	5	+
chr5	54250396	54250416	ACTATCTCTCATATTTTCAAG	7	+
chr5	68473066	68473089	ACACCAACTCTACAACATTACCTG	3	+
chr5	71495481	71495504	CTTTCATTAATCCCAATCCTCTTG	5	+
chr5	71504527	71504548	TTCCAATACTCATTTAATTAAG	3	+
chr5	82877041	82877063	CTTTCATAACACTAACTCATAAG	9	+
chr5	122950266	122950286	TTCTCTAATTTAACCTTTATG	3	+
chr5	134086899	134086917	CTTTCCTCTAACTTCTCAG	4	+
chr5	138270442	138270461	CTTTCTCCCAGCTTCAAATG	3	+
chr5	148732026	148732045	TACTCACAAATCACTACCTC	6	+
chr5	148808507	148808527	GGTGCAGTGCTGCATCTCTGG	45	+
chr5	148808541	148808560	TGAGATGAAGCACTGTAGCT	1046	+
chr5	148810224	148810246	GTCCAGTTTTCCCAGGAATCCCT	294	+
chr5	162870730	162870748	TTCTATGGATTCCATAATG	5	+
chr5	162870823	162870843	CCTAATATTATGCTGTAGTGG	3	+
chr5	162871084	162871105	CTACTCCTACTTAAATTTTAAG	17	+
chr5	173384087	173384105	ATTTACTAATACTCATCAG	8	+
chr5	177637981	177638003	ACCTTTTAATTTTATATTATTTG	8	+
chr5	179156487	179156507	TCTTCATCACTTCTTCCACTG	3	+
chr5	179264150	179264171	TCTCTCATTTCCAAACCATCAG	6	+
chr5	45062237	45062258	CCTTTTCTTCAAATTATATCAG	3	-
chr5	81569863	81569885	TAATACAAACTTAACTCAAAATG	3	-
chr5	82352562	82352583	AATTACTCAAGTTCCTTTCACT	3	-
chr5	114948825	114948844	TAATTCTCCAAAAACAACAG	4	-
chr5	133307628	133307649	AATTAACAACACTTAAAAAACT	3	-
chr5	133532920	133532940	TATTCCCTACTCAAATCTCAG	4	-
chr5	133533119	133533141	AATACAATTTAACTTCCATTTAG	8	-
chr5	137088380	137088399	AAATCTACTTGGATCCCATG	11	-
chr5	172742352	172742373	CATTTCTATCCCATCCCTCACG	3	-
chr5	179442361	179442382	TTATAAAGCAATGAGACTGATT	141	-
chr6	1614102	1614125	CAAATAAATACACTTTAATTTCAG	3	+
chr6	3204656	3204675	CATACTTTCAGTTCTCTATG	3	+
chr6	7576574	7576596	ATAACTATCAGGCTTTCTGCAAG	3	+
chr6	7586513	7586525	TTTCCATATTCTG	3	+
chr6	27263317	27263336	TCTCTCCACAATCTATACTG	4	+
chr6	30530538	30530555	CTTTCCCGTCATCAAATG	3	+
chr6	30692922	30692942	CTTTTCTTACTCCCAAAAAAG	10	+
chr6	32944126	32944149	TCCTCAACATTCCCCACCCATCAG	3	+
chr6	42508746	42508768	TATCTGGTTGATCCTGCTAGTAG	475	+
chr6	46112477	46112499	ATGCCTTACTTTTTAGGCTATAG	3	+
chr6	64290591	64290612	CCCACATTCATACCAATATACG	15	+
chr6	71570750	71570772	CCACTTTCAATCTTCAATCCTTG	3	+
chr6	95156982	95157005	AAATAAGAGGGTTTGAACCTCTAT	19	+
chr6	126032279	126032301	CCATTTTTTCTTTCAATTTAAAG	3	+
chr6	126299122	126299143	TTAAAATATTTTCATTTCTCAG	3	+
chr6	157351207	157351224	TTCTACAGTTTGACGATT	3	+
chr6	163991876	163991897	TTACCATCTAACCAAACAAAAG	3	+
chr6	15514858	15514874	CTGACGATCTGACGATC	11	-
chr6	17764314	17764335	TCTAACTGTATGTCAACCCCAG	3	-
chr6	38644317	38644337	CATCAATCAGCTCAACTCAAG	8	-
chr6	38644410	38644425	CATTTAATACTCCCAG	4	-
chr6	38644757	38644776	ATTACTTCCCTTCAAATCTG	8	-
chr6	44070745	44070766	AAAATAGCTATTTAGTAGGTAG	3	-
chr6	72113296	72113319	TGTAAACATCCTCGACTGGAAGCT	1262	-
chr6	74226432	74226452	CACTGTGCCTGACCTCCCATA	3	-
chr6	75965342	75965365	ACCATATCTAAATAATACACTTCA	5	-
chr6	108532897	108532918	TTTCCAATACTGCACACATAAG	4	-
chr6	110082990	110083010	CAAAGCCTTTCACTCCTCAAG	3	-
chr6	111437715	111437735	ATTTTTACTTTTTTTGCCCAG	3	-
chr6	112569340	112569362	AAACCATCACCATCAATCTCCAG	3	-
chr6	122764925	122764944	ATTTCTATTCAAAATACATG	6	-
chr6	160199566	160199584	CTCAAATTTTCATTTTAAC	4	-
chr7	6443262	6443280	AACCTTCTTAACATCACTG	3	+
chr7	28804599	28804620	AAATTCATACTCCAATTCTCTG	4	+
chr7	94295611	94295632	TCAAGGAGCAGCAACTCGACTG	5	+
chr7	94297134	94297155	TTTTTTTTCCTTCAATGGAATC	4	+
chr7	120615167	120615190	TACTCCTCAACCATTTTCTCAAAG	4	+
chr7	130135967	130135987	TCAAGAGCAATAACGAAAAAT	88	+
chr7	143003018	143003036	CTTTCATTCAATCAACCTG	4	+
chr7	144707842	144707863	TCAAATATCTTTCAGGCTGTTG	3	+
chr7	148113829	148113845	AAATCAACTACTCCACG	4	+
chr7	6501906	6501924	TCACTTATAATTCCAAAAG	13	-
chr7	25989541	25989563	TCAGTGCACTACAGAACTTTGTC	612	-
chr7	26706927	26706950	ATTAATATAAATTTAAACAACATG	5	-
chr7	27209147	27209168	TAGGTAGTTTCCTGTTGTTGGG	54	-
chr7	27210743	27210765	CTCTAAATTTCCATATCCTTCTG	5	-
chr7	75956853	75956863	CTTTGGCTCTG	3	-
chr7	99691194	99691215	CATTGCACTTGTCTCGGTCTGA	135	-
chr7	99691438	99691460	CAAAGTGCTGTTCGTGCAGGTAG	274	-
chr7	120761739	120761760	CTTTCCTCCTAATTTAAAACAG	3	-
chr7	126986377	126986395	CATTAACTCAAACCTCAAG	7	-
chr7	127007215	127007238	CTTCACCATTCAGATTTCAACTAG	4	-
chr7	130561506	130561529	CTAGCACCATCTGAAATCGGTTAT	5403	-
chr7	130561544	130561566	ACTGATTTCTTTTGGTGTTCAGA	67	-
chr7	136839777	136839797	CATCTGTTCTTATACTTCACC	3	-
chr8	25365441	25365463	CTATTAAATATATTCTTCTTCCG	4	+
chr8	29077666	29077687	TACACAACTCACTCCTTTAAAG	3	+
chr8	37556437	37556458	AATATTAATCCCACAAATAACG	12	+
chr8	42874114	42874134	CATATTTACTATACAAAATGG	3	+
chr8	48890686	48890707	TACTACTACAATAAATAATTTC	6	+
chr8	48975625	48975645	TTGGCAGGATGAGGGTCTGGG	3	+
chr8	87573110	87573132	ACTTTCACACCTCATATAATCAG	3	+
chr8	98828367	98828387	CTTATTTATCCAAACTCCATT	5	+
chr8	14710992	14711014	CAGATCAGAAGGTGATTGTGGCT	90	-
chr8	56755190	56755222	TCGTCCGACCTGGGTATAGGGGTGAAAGACTAA	83	-
chr8	67545227	67545245	CTACTCTATTTTAAATAAG	4	-
chr8	69218661	69218678	CTGGGGAGGTGGAGCATG	3	-
chr8	70602587	70602605	CGGGTGTTGACGCGATGTG	126	-
chr8	135812813	135812834	TGTAAACATCCTACACTCAGCT	944	-
chr8	135817160	135817183	TGTAAACATCCCCGACTGGAAGCT	887	-
chr8	141856369	141856392	CACTAGAAAAGAAGTCTAACTATG	3	-
chr9	36162838	36162860	AATATCCATCCCTGGACTTTTTG	3	+
chr9	79186851	79186873	CATTCGTAGACGACCTGCTTCTG	105	+
chr9	96941123	96941145	AGAGGTAGTAGGTTGCATAGTTT	1101	+
chr9	97222639	97222659	TTTCTCATCCATCACACTCCT	6	+
chr9	97847547	97847568	ATCACATTGCCAGGGATTACCA	402	+
chr9	97847787	97847808	TTCACAGTGGCTAAGTTCTGCA	806	+
chr9	105301853	105301873	TACTCATTATTATTTTAGCAT	4	+
chr9	135566974	135566991	ACATTTTCTCTGCCTGGG	3	+
chr9	139565068	139565086	CATTATTACTTTTGGTACG	400	+
chr9	139565105	139565126	TCGTACCGTGAGTAATAATGCG	954	+
chr9	28888922	28888943	GCAGGAACTTGTGAGTCTCCTA	88	-
chr9	34086546	34086566	AACTTCTATCATTTTAAACTG	3	-
chr9	94485008	94485030	TCTCTCTGTACCACGTGCACATG	3	-
chr9	129360324	129360346	AATATTTCAAACATATATAACAG	3	-
chr9	131007062	131007084	CCCAGTGTTTAGACTATCTGTTC	122	-
chr9	131154911	131154932	AGAATTGTGGCTGGACATCTGT	86	-
chr10	5798649	5798669	ATACACTAATCATCATCATCA	4	+
chr10	5805490	5805509	ACTATCATTTTTCACTTACG	6	+
chr10	13179701	13179723	AAAGTTTTCACATAGGCAGTTAG	3	+
chr10	15847972	15847991	AACATTCTCAAATTCCTTTT	4	+
chr10	24566198	24566218	AATTTACTTCCAACTTTTCAG	3	+
chr10	49516491	49516513	TGTTATGATGACATGGGCTTTTG	3	+
chr10	51590388	51590409	CCTCTTACCGGAAATACTTCTG	4	+
chr10	70742713	70742733	CTTCATTTAAATTATTTCATC	5	+
chr10	92284546	92284567	ATCTCTTTCTCTTACCTCCACT	3	+
chr10	98723864	98723884	ATCACAAATTAAGTTTTTTGG	3	+
chr10	104622763	104622785	TTTTCTATTTTCTTCTCCAAAAG	3	+
chr10	105048941	105048959	TATATCCTTTTCTTCTATG	3	+
chr10	112773014	112773037	CATATATAATTAATCACTATTTTG	5	+
chr10	112789340	112789361	ACCCCTTTGTCATCCGGAAAAG	3	+
chr10	121701568	121701590	TTTCACTTAATTTCCCAATACTG	5	+
chr10	127530224	127530244	CTCAAAATATAATTTCAAATG	4	+
chr10	22825141	22825161	CATCAAAACTCTCAATTCTCC	4	-
chr10	71911281	71911302	ATTCTAGGGGGACATTTTTCTG	3	-
chr11	7063086	7063107	TCATTCTATTTCACTCAGGATG	3	+
chr11	10815440	10815460	ATAAAAAATATCTTACCTAAG	3	+
chr11	16776878	16776900	TACTCAACTTCCTTTCATATTAG	3	+
chr11	32955547	32955565	CTCCATCCTCAAAATTCTG	3	+
chr11	43603000	43603021	AAGCCCTTACCCCAAAAAGCAT	168	+
chr11	57408725	57408746	CAGTGCAATGTTAAAAGGGCAT	125	+
chr11	58387865	58387881	TTAATAACTCTTCCCAC	4	+
chr11	65271712	65271733	CATACTCAAAATTTTTTTCCTG	6	+
chr11	99170578	99170599	TGAGAAACATACAAGTGTAGGT	3	+
chr11	124503734	124503751	ATTTTCCCACTATTACAG	3	+
chr11	10048310	10048333	ACATTCTCCCTCCATAAACTTTTG	4	-
chr11	10550872	10550893	ACTTATTTTCTCACTTATCAAG	3	-
chr11	79113075	79113097	CAACTAGACTGTGAGCTTCTAGA	99	-
chr11	85374799	85374819	TTTCAACTCCCTTACACCATG	4	-
chr11	94904683	94904704	TTCCATTTATCATCCTCCTCTG	8	-
chr11	95516305	95516324	ATCTTCTTCATCTCTTACTG	11	-
chr11	116332717	116332735	TTTACAGTCTGACGATCAT	44	-
chr11	118964743	118964765	CAAACTCAACTCGGCAATCCAAG	7	-
chr11	122017274	122017298	TTGAGGTAGTAGGTTGTATAGTTTA	10	-
chr11	122022983	122023004	AACCCGTAGATCCGAACTTGTG	256	-
chr12	993951	993973	TCATACAGGACCAACATTTCCAG	3	+
chr12	1310247	1310270	CTTATACAATTTAATATAATTCAG	9	+
chr12	1311355	1311378	TTCTGTTAGGTTATCTTCCCAAAG	5	+
chr12	1312595	1312618	TTTTTCATCTCTTCATGTTACAAG	6	+
chr12	1313624	1313647	TTTCTTTTTCACATTTTCTTCCTG	14	+
chr12	1315749	1315798	CTTCAGACATACACATCTTTTTATTTCCTGTTCAATGACATTAGCACCAG	13	+
chr12	1315861	1315884	TTCTTTTGGCTAACGGTCATTCAG	5	+
chr12	1317111	1317131	TATTGGGCCATACTTACTCTG	8	+
chr12	1317227	1317250	ACTTCACCTCATAACAACTATATG	17	+
chr12	1317382	1317401	CTTCACACTTTCCTTTCCTC	18	+
chr12	1323309	1323332	TACACCATCTTCATTTCATATTTG	6	+
chr12	1323607	1323627	TTATTATGGTATTATATTTAG	3	+
chr12	1323655	1323674	ATAACACATAACTTCAATAG	3	+
chr12	4410121	4410138	TATAAACCATTCCATTCG	3	+
chr12	7046151	7046171	CTTCCTCTTCCACTTCTCAAG	4	+
chr12	7072905	7072926	TAATACTGCCGGGTAATGATGG	438	+
chr12	7073318	7073340	TAACACTGTCTGGTAAAGATGGC	616	+
chr12	44181089	44181112	TAACCACAAATAAAATATCCCTTG	5	+
chr12	50158115	50158134	CTCTCCCTATTCACAACCAG	4	+
chr12	50158567	50158590	TATCTCTACCACTTTCTTTTCTAG	11	+
chr12	50871482	50871502	TATACTACTATATTTACTCAG	4	+
chr12	53776709	53776732	CTACTCAACTACTACTACCACCAG	5	+
chr12	53807397	53807420	CTATCATACCCTTTATTCTCACTG	3	+
chr12	53862597	53862614	AACTCACCATTCCAAACG	3	+
chr12	54423801	54423821	CTCCCCTAATCACACACTCTG	9	+
chr12	54731062	54731083	TCAGTGCATCACAGAACTTTGT	116	+
chr12	62997471	62997492	TGAGGTAGTAGTTTGTGCTGTT	970	+
chr12	66358265	66358286	CACCATCTCTTCATTCAAACTG	3	+
chr12	67708364	67708383	TACAATAAATTACAATACTG	5	+
chr12	69236404	69236422	TTACGCTATTTGGTTAATG	3	+
chr12	72037977	72037999	TTTCCTTCTCTCTTCTTCTTCAG	3	+
chr12	72180100	72180123	TCTTTATTTAATAACTTATATATG	8	+
chr12	98925945	98925966	AACTACTATTATTAATTCAATG	5	+
chr12	98928396	98928418	TTTTACAATTCTCCAAAACTAAG	9	+
chr12	98942208	98942230	CCCTATCATACTCACTTTTTAAG	6	+
chr12	98943564	98943585	ATCTTTCATACACATTTTCACG	6	+
chr12	104743390	104743413	CATTATTATAAAGAGGTATTAATG	4	+
chr12	110785574	110785596	CCTTCCAACATCCATCAACTAAC	5	+
chr12	124081694	124081715	TCATTTTTGTTGAGTCCTTATG	4	+
chr12	124082025	124082048	CACATTCACTTCTCCCACTCTTGG	10	+
chr12	124498199	124498218	CATCACATATTTTTCACTTG	6	+
chr12	124498505	124498526	TTTTCTTCATTCAACAAATATG	3	+
chr12	131360707	131360718	TTTCATATATAA	8	+
chr12	133297840	133297861	TTAATTTCTTAAAACCCTCTTG	8	+
chr12	1022009	1022030	CATTTAATATAAATAATTTATG	3	-
chr12	25359020	25359037	CATTTTTTCTTCAAACAG	3	-
chr12	46580124	46580136	ATCTCTATACTAG	3	-
chr12	46582466	46582489	ATTTTTTACCCATCTAACTCTATG	4	-
chr12	46582506	46582526	TTTCATACAATCATATTTCCC	4	-
chr12	46752755	46752766	TTCAAAATCAAG	3	-
chr12	46753508	46753531	TCAACCCTTCCATTTCAATCCCAG	6	-
chr12	46754603	46754625	ACAAACTCTTAACTTTTATCAAG	9	-
chr12	49328976	49328995	TCTCAAACTACTCCAACCAG	4	-
chr12	49521725	49521748	AATACTAATTATCCATTCCTTTTG	5	-
chr12	66473285	66473304	TAGTACCATTTGAAATTGGT	3	-
chr12	91968704	91968725	CTTCCTTTCACAACTTTTTCAG	3	-
chr12	110974659	110974680	AACCACTACTATCATTCACTAG	5	-
chr12	117155063	117155083	ATACAACATTTTCTCTTTTAG	4	-
chr12	118470933	118470955	ACACCTCATTCAAACAAAACCTG	6	-
chr13	29466248	29466268	TATTCATTTACTTCTCAGCCT	4	+
chr13	52607197	52607214	TATTTTCATATATCACAG	4	+
chr13	53050268	53050291	ATATGGCATATATCAACTCTACAG	7	+
chr13	92003326	92003347	TAAAGTGCTTATAGTGCAGGTA	167	+
chr13	95281725	95281745	CATTATTACTCATCTCTATTG	3	+
chr13	113976952	113976974	TTAAACATTAATATTTACCAAAG	5	+
chr13	113977244	113977264	TGGTTTCTTCATTCTTTACTG	4	+
chr13	114295703	114295723	TATATAAAGAGACTTTAATTG	3	+
chr13	115090362	115090385	AAACCAATTCCTTCTGTATCTCCT	3	+
chr13	39591644	39591664	AATCCGTCAAAACCTATACAG	3	-
chr13	45007909	45007929	TTACTCACTTTGTGTAATCTG	9	-
chr13	45911184	45911206	TTCTACAGTGGAGACTACTTCTG	5	-
chr13	50623303	50623324	TAGCAGCACATAATGGTTTGTG	234	-
chr13	75859697	75859716	CATTTCAACTCTTCACTTCC	4	-
chr13	110408208	110408231	ATTTACTGGCTTACACTCAAAACG	6	-
chr14	20925721	20925741	CCTTCTTTAAACACTCTTCAG	8	+
chr14	23240886	23240906	ATTTTAAAAACGGATTTCATG	4	+
chr14	51721779	51721797	TTACATTAATTAATTACAG	4	+
chr14	57760064	57760087	TAGCATTTTGCAATACAAGGGATG	3	+
chr14	90873953	90873971	TATATTCTCTTTATAAATG	3	+
chr14	93453611	93453632	TGTGGGCCTGATGTGGAGCTGG	7	+
chr14	96010702	96010725	TAAACAAAATTCATTCTTATATTG	3	+
chr14	100576052	100576074	TCTCACACAGAAATCGCACCCGT	156	+
chr14	101349338	101349359	CTGAAGCTCAGAGGGCTCTGAT	105	+
chr14	101349372	101349392	TCGGATCCGTCTGAGCTTGGC	852	+
chr14	101351053	101351074	ACTCCATTTGTTTTGATGATGG	829	+
chr14	101351087	101351108	CATCATCGTCTCAAATGAGTCT	354	+
chr14	101488408	101488427	TGGTAGACTATGGAACGTAG	82	+
chr14	101488446	101488466	TATGTAACATGGTCCACTAAC	8	+
chr14	101489712	101489732	TATGTAACACGGTCCACTAAC	36	+
chr14	101506606	101506627	TATGTCTGCTGACCATCACCTT	19	+
chr14	101512305	101512326	TATACAAGGGCAAGCTCTCTGT	196	+
chr14	101520653	101520674	GAAGTTGTTCGTGGTGGATTCG	84	+
chr14	101526142	101526163	AATCATACACGGTTGACCTATT	36	+
chr14	101531977	101531998	GAATAATACATGGTTGATCTTT	234	+
chr14	103807504	103807525	TTACACTAAAAATCTATTACTG	5	+
chr14	103809374	103809394	AATACAAATTCACATAATCTG	3	+
chr14	21678550	21678568	CTCAAATTATATTTCATTG	5	-
chr14	54943718	54943740	TAATAACATTAACACTTCAATAG	4	-
chr14	67805073	67805095	TTATCATACTCCATTTACATCTG	3	-
chr14	69846928	69846949	CACATACTAACCCTTCTTCAAG	26	-
chr15	22902890	22902910	TAAAATTCATTTACACTACAT	3	+
chr15	41672980	41673003	ACTCTACAACTCATTCTAACATTG	10	+
chr15	45010136	45010159	TTAACTTCCAATTTACATACTCTG	5	+
chr15	65869407	65869429	TAAATCAACTATTTTCAACACTG	10	+
chr15	72879618	72879639	AGTATTCTGTACCAGGGAAGGT	48	+
chr15	26792345	26792365	TTTTCATCGGGCATACGTTTT	3	-
chr15	42828311	42828334	TACTATTTTAACTGTTTTGGGATG	4	-
chr15	52844041	52844061	TTATTTCCTTTCATTCACTAG	6	-
chr15	69071673	69071693	AAACTTCAACTTCTTTAAAAG	8	-
chr15	70371765	70371786	TGGGTTTACGTTGGGAGAACTT	32	-
chr15	77338383	77338406	AAAAATCTAATTCAATAAACTCTG	6	-
chr15	91509465	91509486	CTCTCAATCACTACTCTTCTTG	5	-
chr16	9204099	9204119	ACAATATTCTTGGATTTGGAG	3	+
chr16	15737158	15737179	TCAGGCTCAGTCCCCTCCCGAT	60	+
chr16	15819376	15819397	TTCTCTGGCTTTTACTCCCTAG	5	+
chr16	30735919	30735930	TACCAACTCCAG	3	+
chr16	33963725	33963747	GGAGTGGAGCCTGCGGCTTAATT	27	+
chr16	33965561	33965579	TGCCTGTCTGAGCGTCGCT	28	+
chr16	3273226	3273248	TTCCTTTTCACAACATAATTTAG	3	-
chr16	23641345	23641364	TTTATACTCCTTTAAATACG	9	-
chr16	56463569	56463590	ATTTTCCCATACTTACTTCACT	3	-
chr17	26512210	26512231	TCTTCCTGTACTCTATACCCTG	4	+
chr17	26653749	26653771	CATTCATACTTTTAATTTTCATG	6	+
chr17	30327282	30327301	TTTCATTCCACCACCATCAG	4	+
chr17	57918634	57918657	TAGCTTATCAGACTGATGTTGACT	10969	+
chr17	80529704	80529724	TAAAAATTATCCCTACTACAG	6	+
chr17	1617208	1617228	AGCTGCCAGTTGAAGAACTGT	1302	-
chr17	1953223	1953244	TAACAGTCTACAGCCATGGTCG	630	-
chr17	1953622	1953644	ACCTTGGCTCTAGACTGCTTACT	31	-
chr17	4175317	4175338	CTTTTCACTTACTAAACTTTTG	3	-
chr17	6920985	6921006	TAGCAGCACAGAAATATTGGCA	96	-
chr17	6921297	6921318	CAGCAGCACACTGTGGTTTGTA	247	-
chr17	27188421	27188442	AAACCGTTACCATTACTGAGTT	701	-
chr17	27188566	27188585	TACAGTATAGATGATGTACT	166	-
chr17	27232747	27232768	CAAAATCTATACAATATCATTG	3	-
chr17	27613848	27613872	TTCATCATCTTCATCATCTACCGGG	37	-
chr17	40277351	40277374	TCTTTGGTTTGGGCGGTGGGGCAG	4	-
chr17	44107664	44107686	TTTTTCACAATTTTCAACATTAG	3	-
chr17	53039758	53039781	ATTATTAACTCTTCATACTTACAG	5	-
chr17	56082526	56082546	TTAACTCCATACTCTTCAGAC	4	-
chr17	56408606	56408628	TGTAGTGTTTCCTACTTTATGGA	608	-
chr17	57187542	57187565	CACTTCTCAATACATTTTCATTTG	3	-
chr17	57937613	57937635	TATTTTCAATACTATTTTCTCTG	5	-
chr17	60022068	60022085	TATTTACAAAACTCTACT	4	-
chr17	63010060	63010078	TATTCTACTTTCCAAACTG	5	-
chr17	65336605	65336628	TATATACATATTTCCTTTCTACAG	4	-
chr17	73773863	73773884	CATCATCTTAACTAACATTCTG	19	-
chr17	73774443	73774464	AAGGGATGGGTGATACTTCTTG	3	-
chr17	79099686	79099708	TCCAGCATCAGTGATTTTGTTGA	338	-
chr17	79826002	79826015	TCAAGTCACCTCAG	3	-
chr18	48960727	48960748	ACATAAACTTTACATTTCTCTG	3	+
chr18	57570520	57570542	ATTTCTTCGGTCACTACACAACG	4	+
chr18	44681750	44681773	TCCTAAACAATCACAATTACACTG	8	-
chr18	55268589	55268610	CATTTTACTCACTTTATCCAAG	3	-
chr18	72912308	72912329	CATTCCCATTTTTCTCTCCACG	4	-
chr19	13049973	13049995	ATCCAAACACAAGTCAGATTTTG	3	+
chr19	13985539	13985561	AACATTCAACCTGTCGGTGAGTT	48	+
chr19	13985724	13985744	AACATTCATTGTTGTCGGTGG	78	+
chr19	33204504	33204524	AATTTTTCATCATCTTTCAAG	3	+
chr19	36729359	36729379	CATCCACTTCTCTTTCAAAAG	9	+
chr19	40487289	40487311	CATTCCCTTTTTTCTTTACCCAG	4	+
chr19	41774167	41774187	ATACCCAAGTCATCAAACAAG	3	+
chr19	41808621	41808635	TTGAGCTGCAGCGGG	3	+
chr19	44739521	44739541	CTTATCAATCTAATCATACAG	6	+
chr19	52196046	52196066	TGAGGTAGGAGGTTGTATAGT	444	+
chr19	52196521	52196543	TCCCTGAGACCCTTTAACCTGTG	1393	+
chr19	54194187	54194208	AAAGTGCTTCCCTTTGGACTGT	32	+
chr19	57805072	57805093	AACACTACAACTTATTCAAATG	7	+
chr19	57818134	57818155	ACCCTATCTACTTTTCCTAATT	4	+
chr19	57819484	57819505	ATTCTCATTCCTTCTACCACTG	3	+
chr19	57933081	57933101	CTTATTCCTCACTCCATCCAG	3	+
chr19	57934237	57934257	CTTCACAACCTGTTCCAGAAG	5	+
chr19	3976224	3976245	TCCAAACTAATTTTAACAAACG	6	-
chr19	3976391	3976413	CCATCACTCAACCATAACACTTG	10	-
chr19	3976481	3976501	CACCACGTCCTCGAATTCTCA	3	-
chr19	6414727	6414746	TTCTCTGCATCACTTTTTTG	3	-
chr19	13947261	13947281	TTCACAGTGGCTAAGTTCCGC	752	-
chr19	13947408	13947429	ATCACATTGCCAGGGATTTCCA	663	-
chr19	21910359	21910378	TCAACCCTTACTACACACAG	3	-
chr19	24184615	24184636	ATTTGGTAAAGCGAATGATTAG	9	-
chr19	35477021	35477043	TATCTGGTTGATCTTGCTAGTTG	3	-
chr19	37239026	37239047	TACACACCTTACTCTACATCAG	3	-
chr19	37673391	37673410	CTTCACCTCATCCAGCACTG	4	-
chr19	40788510	40788533	AAAGACATAGGATAGAGTCACCTC	24	-
chr19	48893690	48893712	ACTACATCTCACTCTACAACACG	9	-
chr19	49118601	49118622	ATCCTACTCTCTTATTAAAAAG	3	-
chr19	50004089	50004110	TCTCCCAACCCTTGTACCAGTG	225	-
chr19	55390049	55390070	TCGGAATCTGCTAAGGAGTGTG	8	-
chr20	17469755	17469782	AGTGCACGTGTTAGGACCTGAAAGATGG	16	+
chr20	20014000	20014019	CAATATCATACCTATTAAAG	4	+
chr20	31440728	31440741	TCATTTTTCTGGTC	5	+
chr20	48568991	48569014	TTCACACTCATTCCTCCCATCCAG	3	+
chr20	48570123	48570145	TATTTCTCGGGAGGACCCAAAAG	4	+
chr20	54974327	54974348	ATTCTAAATACATTCTCTCAAG	3	+
chr20	18250415	18250434	GTCTAGGTTGATGCATATTT	3	-
chr20	32677581	32677599	TATCAAAACCGGCTTCCAG	4	-
chr20	34292026	34292048	TTACATTTCACATTTCACTAATG	4	-
chr20	34637592	34637612	AAATATTTTTGGGGGGGAATG	4	-
chr20	47730282	47730297	ATCTCCATTAGGGCTG	3	-
chr20	57392681	57392702	GAGGGTTGGGTGGAGGCTCTCC	60	-
chr20	57609729	57609750	TTTCATACATTGGAACTCCACC	5	-
chr21	9827144	9827181	TACTTGGATAACTGTGGTAATTCTAGAGCTAATACATG	521	+
chr21	9827393	9827424	ACCATGGTGACCACGGGTGACGGGGAATCAGG	48	+
chr21	17911420	17911441	AAACCCGTAGATCCGATCTTGT	658	+
chr21	17912157	17912179	TTGAGGTAGTAGGTTGTATGGTT	2883	+
chr21	30716230	30716250	AAACTCAATCTTTTTCTATTG	3	+
chr21	15745939	15745961	TTACAAAAAACCAACTTCAACTG	4	-
chr21	27253196	27253217	AATTCTCCAAAACAATTTTCTG	4	-
chr21	40714252	40714274	ATCCTCAACCAATAAAATCTCAG	4	-
chr21	43408140	43408163	AATATACAACTAACAATTCAACAG	5	-
chr21	46269980	46270000	CTTTTTGACTGTGTACATCTG	3	-
chr21	46271037	46271057	ATCATTCCCCATAAAACCACG	3	-
chr22	21306566	21306587	ACCAATACCCCGACTCACCTTG	3	+
chr22	29183115	29183138	CTTTATCAGCTAAACCCAACATTG	3	+
chr22	42227783	42227805	TTAATACGGGTGTGGGATTTCTG	4	+
chr22	42296953	42296973	GTGCATTGTAGTTGCATTGCA	297	+
chr22	46509571	46509593	TGAGGTAGTAGGTTGTGTGGTTT	1685	+
chr22	29951624	29951643	CTAAAATTCCTCATCTCAAG	4	-
chr22	32078691	32078712	CTTACTCAACTATCACTTCCAG	3	-
chr22	41166160	41166178	AATCAATCCTTTCATTACG	3	-
chr22	41221637	41221660	CTTTTTCCACCGGCATCATCACTG	3	-
chrM	3102	3121	TATCTACTTCAAATTCCTCC	5	+
chrM	4903	4921	ATCTCTCCCTCACTAAACG	11	+
chrM	9934	9949	CATTTTGTAGATGTGG	3	+
chrM	11279	11307	ACTAAACATTCTACTACTCACTCTCACTG	19	+
chrM	12710	12731	CTAATTACCATACTAATCTTAG	9	+
chrM	14344	14365	CATCATACTCTTTCACCCACAG	4	+
chrM	15955	15976	GTTAAAGACTTTTTCTCTGATT	3	-
chrX	17768364	17768398	CATCCACAACACTTACTCAACTGACCATGCTTCTG	10	+
chrX	24231344	24231367	TCATACATTCATAAAACAAACTCG	12	+
chrX	133559677	133559690	CATCTTTTAAACAG	6	+
chrX	147031054	147031074	TTTTCCTTACATAAACATCAG	11	+
chrX	150574060	150574083	AATTATCCATTACATTATTTTATG	4	+
chrX	150582686	150582704	TAAGGCATGTGGTGAATGA	3	+
chrX	154465754	154465777	TTACAATATTTCAACGGTTCCTTG	4	+
chrX	18258373	18258396	AATTTAATCTGGCACTTTGCACTG	3	-
chrX	24004644	24004663	ACCTTTCAACTCTTTAAATG	5	-
chrX	35395461	35395480	ATTCTATACTTTTCTAACTG	8	-
chrX	45605607	45605630	AGCTACATTGTCTGCTGGGTTTCA	606	-
chrX	45606439	45606464	GCAGCTACATCTGGCTACTGGGTCTC	435	-
chrX	53405622	53405643	ATCACACTTTAATTCCAATCTG	14	-
chrX	53406436	53406458	ACATACCGAACACCCTCTATTTG	4	-
chrX	53584206	53584228	TGAGGTAGTAGATTGTATAGTTT	82	-
chrX	65496452	65496470	AATCATCCTACTCTCTATG	3	-
chrX	73046239	73046262	TTCTATTCACATCTTCTCCACTTG	5	-
chrX	73064451	73064470	AATCTTTCTTTTCCTCCCAG	4	-
chrX	73507160	73507181	TTATAATACAACCTGATAAGTG	78	-
chrX	100656257	100656278	CTCAATATACACACCATCTCTG	5	-
chrX	100656464	100656484	CTCCCATCTCTTCTCTTTCAG	3	-
chrX	107963564	107963583	TTGTGCTGGAAGAATCTTTG	4	-
chrX	107963865	107963885	TCACCATTTTATTTTTTCAAG	5	-
chrX	107964411	107964433	CAAACCTCATCATATCACAGTTG	4	-
chrX	107965227	107965250	ATTACACACACAAAACATTTCTTG	5	-
chrX	107965378	107965400	AATACATATAAATTTGGTCAATG	3	-
chrX	119580237	119580257	CCAATACAACTCACTCCACAG	8	-
chrX	133680711	133680731	CAGCAGCAATTCATGTTTTGA	212	-
chrX	145076348	145076368	TACTCAAAAAGCTGTCAGTCA	26	-
chrX	145078197	145078217	CACTGTGTCCTTTCTGCGTAG	20	-
chrY	10037764	10037788	GACTTTTAGCGGTGGATCACTCGGC	191	+
chrY	10037844	10037871	ACATTGATCATCGACACTTCGAACGCAC	51	+
