# Supplementary material for: Advancing the functional utility of PAR-CLIP by quantifying background binding to mRNAs and lncRNAs
Source: Genome Biol. 2014 Jan 7;15(1):R2. doi: 10.1186/gb-2014-15-1-r2 (PMC4053780; doi:10.1186/gb-2014-15-1-r2)
Supplement: Additional file 48 — Is a table of re-analyzed PARalyzer output for groups indicating all sites utilized by PARalyzer for the IGF2BP2.rep2 library from [18]. [file gb-2014-15-1-r2-S48.gz › IGF2BP2.rep2.groups.csv]

chr1	569045	569066	TAAAAAACTATAACAAACCCTG	1	+
chr1	1002074	1002091	CCGTCGGGCCTGGGGGAG	10	+
chr1	1102504	1102524	CATCTTACTGGGCAGCATTGG	1	+
chr1	1102540	1102563	TAATACTGCCTGGTAATGATGACG	184	+
chr1	1103296	1103318	TAACACTGTCTGGTAACGATGTT	181	+
chr1	1104401	1104421	TCTTACCAGACATGGTTAGAC	1	+
chr1	1104434	1104456	CTAATACTGTCTGGTAAAACCGT	52	+
chr1	1168493	1168516	CACAAGCAGAGCCTGGAGGACATG	1	+
chr1	1170102	1170121	ATTTTACCTGGGATGTCTTC	1	+
chr1	1250993	1251016	ATCTACCTGTGGAGGACAGGGCTG	1	+
chr1	1337021	1337047	CTGAATCTGGGGGACATAGGGAAGCTG	6	+
chr1	1467949	1467966	ACGCCACGTGACATTTAG	1	+
chr1	1823683	1823706	CACCTTCTACTCTCTCCACACCCT	2	+
chr1	2023414	2023428	ATGGAAAGCGTCGTG	1	+
chr1	2058787	2058800	TTGCGATCCGGGCA	1	+
chr1	2161030	2161047	CTTCGACTCGGCCAACTG	1	+
chr1	2198592	2198607	AGGCGAGCAACTGCAT	1	+
chr1	2238502	2238522	CTATTTAAAACCAGTAAGGAG	1	+
chr1	2240804	2240825	AATAACATTCATATCTCTGGAG	1	+
chr1	2334709	2334732	ATCAGGTTCTAGAAGAAACTGGCG	2	+
chr1	2335802	2335825	ATTCTCAGACTGTGGACAGGAGTG	1	+
chr1	2335851	2335871	TAATAAGCGCTCAGGCCTAAG	1	+
chr1	2979863	2979880	ACGGGGTGGGCGGCCTTG	1	+
chr1	3789068	3789088	ACACTCCATCAACCCCTACAG	1	+
chr1	4940230	4940246	TTTGGAAACATGCACTG	1	+
chr1	5039059	5039079	ATACTGGGTGTGGGTTTCTCT	1	+
chr1	5619705	5619726	ATCAATATATTTCTATATACTG	1	+
chr1	5891558	5891572	ATCTGGTGGCCACCG	1	+
chr1	6272893	6272912	CCCCACACTCTTCCCCTTAG	1	+
chr1	6682142	6682164	TTTTACCAAAAGTGTCTGTACAG	1	+
chr1	6682590	6682611	CATAAAGGTTAGGCAATCACTG	1	+
chr1	6683034	6683054	TCTCAAAACATTTTCTAATTG	1	+
chr1	6683728	6683750	TTCTTTTAGCAGATCTGTCCCTG	2	+
chr1	6931902	6931923	TAACCATTTCATTTTTTAATTT	1	+
chr1	6996074	6996093	GCGCCTGAGCCTGGAGGATG	1	+
chr1	7061235	7061254	TCTCTAAACTCCATTTTCAG	1	+
chr1	7640094	7640111	ACTCACAACTCACACATG	1	+
chr1	7752206	7752224	CTCCCTTTGGGTCTCCCTG	1	+
chr1	7840591	7840614	AGAGAAGGTTTGAGGTAGACTCTG	1	+
chr1	7840655	7840676	ATCAGCTGTGGACTCCAGCATG	2	+
chr1	7840946	7840969	CTGGAAGCAGAAACTTTGTCATCG	1	+
chr1	7845597	7845619	CACTCTAGATGCCCTCAACTATG	2	+
chr1	8268817	8268834	TCCCCGGCTCCTCCACCA	1	+
chr1	8652237	8652255	TTAAAACCCTCCCTACTAC	1	+
chr1	9427804	9427827	CCAACACAGGCTCCTCTTTCCCCC	1	+
chr1	9616870	9616893	AACAACTTCCACACCACACAAAAG	1	+
chr1	9644231	9644252	ATACTCATTTCTAATACCTATG	3	+
chr1	9662516	9662539	CCTTTTCCTTTCGGGCACCACCAG	1	+
chr1	9664837	9664857	AAGGAACACATGACCCTTCTG	1	+
chr1	9667798	9667819	CCTCAGCCGGGCCCTCTCTCTG	1	+
chr1	9670571	9670591	CTCTCTTCTGTCGGGGAGCTG	1	+
chr1	9673244	9673266	CTCCAGGGCCTTGACCTCACTGG	1	+
chr1	9674451	9674471	TTTTTTTTTAATGTGGGGAAG	2	+
chr1	10315003	10315025	TTTCATTTCTCTTTTTTTTCTTG	2	+
chr1	10354748	10354771	AAACCCTGCCTCCACTAAAAATAG	1	+
chr1	10367891	10367910	TATTCCTTGGAGAGTTAAAG	2	+
chr1	10454447	10454468	ATCAACAATTACATTAAACATG	2	+
chr1	10480009	10480027	ACCAGGAGCTGCTCATGTG	1	+
chr1	10491151	10491173	CCCAGACGCAATTTTCTTCTCTG	1	+
chr1	10511648	10511665	AATAAAACCTCACCCATG	2	+
chr1	10704344	10704360	TACCTCTCAGGCATCAG	1	+
chr1	10739123	10739142	TCCTCCATCACTGCTCCCTG	1	+
chr1	11084893	11084910	GTTGAGCTCATTTTCTAG	3	+
chr1	11085054	11085075	TTTCATTATTCAGTTTCCTCTG	1	+
chr1	11085201	11085220	AACACTTAAAATGGTACTCG	1	+
chr1	11186461	11186477	ATCATGCTTCACATAAG	1	+
chr1	11790762	11790781	CTGGGAAGGCCTGGCGGGGA	2	+
chr1	11814552	11814570	AACTGGACCAGAGCTGCAG	2	+
chr1	12026124	12026140	AAACACCACCTCCTATG	1	+
chr1	12071775	12071798	ACTACTTATTTTCCCCCACCTTTG	3	+
chr1	12309487	12309506	AATCACATTCTTTTCCATTG	1	+
chr1	12346672	12346695	CTCTAGAGACCCCATCAGATTCAG	1	+
chr1	12381972	12381990	CAGGATTGATGGATGCATT	1	+
chr1	12401890	12401910	AACCACACGGGGTGCACTTTG	1	+
chr1	12501795	12501810	CAATACCTTTCATCTG	1	+
chr1	12691690	12691704	CTTGCAGCGTGCCTG	2	+
chr1	14056873	14056892	ATATCCTGGTGACTTTGCTG	4	+
chr1	14079757	14079776	TTATTACAAAATCGGTAATG	2	+
chr1	14105950	14105969	TACATCATGGACATTTCTAG	2	+
chr1	14106539	14106560	TTCGAGACTTTGGAAAGCCAAG	1	+
chr1	14107147	14107166	ACACCCTCCCTTTCATCCGG	1	+
chr1	14107174	14107195	CCTCCTCTCTTGATCCCCACAG	1	+
chr1	14108181	14108202	CTTTAAACCACCTCCATTTCAG	1	+
chr1	14114496	14114516	CTGCAAACACTTAATAACTAG	1	+
chr1	14150130	14150151	CAACATCTCTGGGAATCAACAG	2	+
chr1	14151149	14151171	CTCCTACAGCTAACCCTCACAAG	1	+
chr1	14151513	14151532	TCTGTATCTGCCATGTGAAG	1	+
chr1	14227711	14227732	CTCTTGCTGGTATAATTAACAG	1	+
chr1	15139490	15139508	ATTTGCATTAGCTTACTGG	1	+
chr1	15792924	15792941	GCAGGCGCCTGTACTCAC	1	+
chr1	15896603	15896623	CAGGCTTCATTCTTCCATATG	1	+
chr1	15896844	15896863	AAAACCAAAAACTCTCCAAG	1	+
chr1	15986698	15986720	AATCTGCTGAAAGAAGCACCCAG	1	+
chr1	15989088	15989108	ATAACACCTCAACCCTTAATG	2	+
chr1	15989162	15989181	TTTCTAGACTCTTCTGCCAG	1	+
chr1	15989975	15989997	ACAGAAGGAATTGTAGTTTACTG	1	+
chr1	15990975	15990995	ACTTAAATTTAGCAGCTCTAG	1	+
chr1	15991215	15991236	TTAACTACAAGGGCGGTCTCTG	1	+
chr1	15991975	15991996	ATTTTATGATAACCAGTTAATG	1	+
chr1	16204183	16204203	TTTAAGTAATCTAGGATAAGT	2	+
chr1	16204935	16204955	TAGTTTAGAAAGTCATGAAAG	1	+
chr1	16206881	16206902	AACCTCATTCATTAACTTATTG	1	+
chr1	16242716	16242736	AAAAAACCACTACTTACCATG	1	+
chr1	16256057	16256078	CCCTCAAAACCACAGCTCAAAC	2	+
chr1	16257401	16257419	ATTTCTGGTAGGATCTATG	1	+
chr1	16258563	16258581	CGGTTCCCACCACCCCTCG	1	+
chr1	16259535	16259554	AGGCTGTATCTGGCATCCTG	1	+
chr1	16260344	16260365	ATTCTCATGGACCCCAAGTATG	1	+
chr1	16261342	16261358	AGGCCCTCAAGCTCCTG	1	+
chr1	16261816	16261837	ACCAAGTGGACCCGGGCCATCC	2	+
chr1	16264006	16264028	GTCCCAACAACCTCTGGCCCCAG	1	+
chr1	16266373	16266394	CAGGAAGGACTTCAAACTTCTG	1	+
chr1	16266552	16266575	TCTTGGTGGGATATGCAGAACTTG	2	+
chr1	17224560	17224578	CATCTCTATTACAAGAGTG	2	+
chr1	18935219	18935234	TATCCACCAGGGGCAG	1	+
chr1	19022497	19022514	AATTAACAACTTACACTG	1	+
chr1	19591682	19591704	GGTGCTGTTTGGGAACTGTCTCT	1	+
chr1	20235193	20235212	TTCTGTTGTAGACTTAGATG	1	+
chr1	20236407	20236428	AATTTTACTACTGGTTTCACAG	2	+
chr1	20347857	20347879	TTAGGGAAAGAATAACTTTCTTT	1	+
chr1	20980384	20980406	CCTTGGGCACCTAGGGACTCATG	1	+
chr1	21783247	21783270	TAACATTATATTAAATGGCATGGG	1	+
chr1	22419237	22419257	ACTCTTCTTAAGTGTTAATAG	1	+
chr1	22419324	22419341	CTTCCCAAACCTAATTCT	1	+
chr1	22441121	22441136	GGGGGATTAGCTCAGC	1	+
chr1	22845457	22845476	ATCATCCGTGGCAGGCCTAG	1	+
chr1	22848095	22848118	ACAAAACCTTCCCCAACACCATTG	2	+
chr1	22854011	22854030	ATAGATGTAGGTTCCTGCCG	1	+
chr1	22857067	22857088	CTTCCACCCATGGTCAGGACAG	1	+
chr1	23376955	23376977	ATATTATCAGTGGACCACAACAG	1	+
chr1	23671042	23671059	ACAAAGGGGTCTGTGGTG	1	+
chr1	23694738	23694751	ATGCCGGAATCTAC	1	+
chr1	24021170	24021192	AAAAAACAACTTCTCAGATACTG	1	+
chr1	24022865	24022884	TTCCCGTTTCTATCCAAAAG	1	+
chr1	24030616	24030635	TACATATATACTCACCTCTG	2	+
chr1	24075048	24075066	TGGCCCTTCTGGAAACATG	1	+
chr1	24083509	24083531	CAGCCCTGAGGAGCCGGCCTATG	1	+
chr1	24086088	24086111	AATCTGGGGAGGCAGGAATACAAG	1	+
chr1	24088372	24088391	CTGGGAAGCGGGAGGGAAAG	1	+
chr1	24121683	24121705	GCCATGGCCCCGGGGTCCCCTTG	1	+
chr1	24289182	24289203	CCTTTATCTTACAAAAATGGAG	1	+
chr1	24579692	24579709	CAAATGGGGGAATTTTAG	1	+
chr1	24796657	24796680	ACTCTCTGGGTCCTCATCCCCATG	1	+
chr1	24797378	24797394	CAACAATATTTATAAGG	2	+
chr1	24801564	24801587	ACAACTCTCAGACTTTATTTCATG	3	+
chr1	24939702	24939725	ATCACTATTTCATTCCTTTTTATG	1	+
chr1	24981519	24981540	CAACTCCACCACCCAAAACTCG	1	+
chr1	24995901	24995923	CACAACCAAACAAACGGCATTCG	1	+
chr1	24999429	24999449	ACTCTCATTCTGTTATTCTGG	3	+
chr1	24999511	24999533	ATCCTTCAGTTACATACAATTTG	1	+
chr1	25166454	25166477	TTCTACACGTAAATTTCTGGATGG	1	+
chr1	25167496	25167517	CCTTCCTGTAGAGCAGAAATTG	1	+
chr1	25167547	25167567	ATTAGGATCAAGGATAGACAA	1	+
chr1	25167628	25167644	CTGGCTACCTCCCCTAC	1	+
chr1	25168315	25168338	CAACACTACATAACTGATTTTTAG	4	+
chr1	25168531	25168552	TCATTTCACCCCATTTACCTTG	3	+
chr1	25168755	25168778	TCTAACAGGAGGATGAACTTGCTG	1	+
chr1	25168972	25168995	CAGTGTTTCTCCCACTTTGATATG	1	+
chr1	25169060	25169079	CCTATCATTAATTAGCTTAG	1	+
chr1	25169333	25169356	ATTCTTCACCTACTTTTTAAATAG	3	+
chr1	25169391	25169409	CTTGCCTCATAGCTTAAAG	1	+
chr1	25169539	25169560	AAACTCAAATATTTTCATTTTG	5	+
chr1	25169923	25169943	CCTTCATTTAAACACCTTTTG	2	+
chr1	25170020	25170043	CAGTTGGAAAGCTCTCTATTCTAG	1	+
chr1	25170223	25170245	ACATTTATTCTTACACTAAATGG	4	+
chr1	25170328	25170346	TGCCCTTAAACCCATTTAG	1	+
chr1	25687386	25687408	ATTAACTTATAAAATGTTAGAGG	1	+
chr1	25688142	25688162	ATACACTCTTCAGGACCACAG	1	+
chr1	25688421	25688442	TTCACATAGGAGGGAACAGACC	2	+
chr1	25894473	25894495	CTCAAGCGTGGAGGGGTAGAGTG	1	+
chr1	26135617	26135636	ACTTCTACTACACTGTGATG	1	+
chr1	26143220	26143241	TTTTTACACAAACTTTCTCATG	1	+
chr1	26144051	26144072	ACCTTCTCACTTAATCCTCACG	1	+
chr1	26158601	26158624	TTAAGGATAGATCTTCTGCAACAG	1	+
chr1	26450638	26450658	CTGTTTCAAATGTGTTCAGAG	3	+
chr1	26604383	26604405	ATTATAGCCAGGACTCTAATCTG	3	+
chr1	26629226	26629244	TCACTGTCCTCTGGCCATG	1	+
chr1	26768447	26768467	CCCCTTCTCAATCAACTTCTG	1	+
chr1	26777861	26777881	CCTCATTTTTCTTTCTTCCAG	1	+
chr1	26801745	26801765	TTTTTTTTAAAAGCTATGTTG	1	+
chr1	26801981	26802014	ATGTCCTCTTCTCCCTTTCCATCGTTCAGCATAG	4	+
chr1	26810830	26810851	TCCCATACTCCCACCACACAAC	3	+
chr1	26881065	26881086	CCTCCTGCCCTCCTTGCTGTAG	1	+
chr1	27057643	27057664	ATTCCTCCTTATGGACAACAAG	1	+
chr1	27057815	27057833	CACCACAGCTCCAGTCCTC	1	+
chr1	27101474	27101496	TCCAGCCCTGCTCCCCTGCCCCG	1	+
chr1	27103151	27103174	CATCATCCTACTCTTTTTCTTTTG	1	+
chr1	27106775	27106791	ACAACAATGTGGACCTG	1	+
chr1	27107690	27107713	ACAAAAAAGGTGACTGCTGAACTG	1	+
chr1	27326371	27326390	GATCTGGACCTCTGGATTCG	1	+
chr1	27614174	27614193	CACGCTGGGGACCGCATCTT	1	+
chr1	27632972	27632992	CCTTTTTTTTCATTTCCCCTG	2	+
chr1	27633632	27633655	TCTTGGGCGCTCCTCAGCCTCACT	1	+
chr1	27634515	27634537	CTTTCTTGTGTTCCAGCCACCTG	1	+
chr1	28149552	28149572	AATTAACATTAATATACTCTA	1	+
chr1	28177228	28177249	CTTTCTTTCTCCCACTTTCTAG	1	+
chr1	28177277	28177299	CCAGGCCCTCAGGTTGAATCCAG	2	+
chr1	28177810	28177830	AATTTTTAGATGTCAGTTTGG	3	+
chr1	28362022	28362043	TTCTTAGAAATTGTTTACAATA	1	+
chr1	28563634	28563657	ACTTCTGTCCACTCTGGAGAGCAG	1	+
chr1	28563726	28563749	CATGACACCTGCCATACCGTATAG	1	+
chr1	28564034	28564055	TTTTCCCTAAAGGGGAGTCAAG	1	+
chr1	28564199	28564220	TTCACTAGTTGAGGAGTAGAAG	1	+
chr1	28607343	28607363	CTCCCCACAAGGACTTCTCTG	1	+
chr1	28661193	28661208	CCTCACCGACTTCTTG	1	+
chr1	28711437	28711458	CAAAAAACCCAAATCCCTCCTG	1	+
chr1	28793065	28793081	CATCACCACAGCACCCG	1	+
chr1	28800156	28800179	TACCCACCTTGGAGTCTGCTGCTG	1	+
chr1	28800233	28800253	GGCTCGGAACTACTACCAATG	1	+
chr1	28823701	28823723	ATTTTTTATTTTAAAATAATCTG	1	+
chr1	28825129	28825151	CTTTTTTTCCCTTCACTTTAATG	2	+
chr1	28834531	28834565	ACCTATACTCCAGTGCCACTGTACTCCAACCCCAG	5	+
chr1	28835235	28835258	TGGACAATGACTGGGGAGACAAAC	1	+
chr1	28835578	28835599	TAGCTGGGATTACAAACATAAG	2	+
chr1	28865044	28865065	ATAAGCCAAATATTTGGCTCAG	1	+
chr1	28865592	28865613	CTGGTGTTGAGGCTACAACTTA	1	+
chr1	28867273	28867295	ATTATTTGCACAATAATAAAAAG	1	+
chr1	29040953	29040972	ACCATCCACCCTTCATCTAG	1	+
chr1	29042758	29042777	TAAATGGCTCTGGTTCTTAG	1	+
chr1	29043372	29043390	TGGACCCTGGTTTTTATTT	1	+
chr1	29044400	29044423	TAAGGTCGTGTGTGCATCATGCTT	1	+
chr1	29045792	29045815	TCCACCCACTCCTAAAAACACCAG	1	+
chr1	29068370	29068386	ACTCAGGACTTAAACAG	1	+
chr1	29069196	29069217	TTCTCAGGGACAGTCTACTCAG	1	+
chr1	29069856	29069878	CAGTGGGTTCGGTCATAATGGGG	1	+
chr1	29096244	29096267	CCATTAATCACTTCTCAATAAACG	23	+
chr1	29344811	29344832	ATTAGGTTCTTACACCATCCAG	1	+
chr1	29442254	29442277	ACATGTCAGTGACCAAGGTGGTCG	1	+
chr1	29443427	29443446	AGATTATTCTAAATCACCAG	1	+
chr1	29443584	29443604	TGGGGTTTTTTTAATTGGGTG	1	+
chr1	29444127	29444148	CTCAGGAGACCAAATCTCACAG	1	+
chr1	29444454	29444473	ACAAGGGGTATAAGCCCCAG	1	+
chr1	29444940	29444963	AGAACTTCTCTAACCTTCCAACTG	1	+
chr1	29445601	29445624	TCTGTCACCAACTCACTTCTCTCG	1	+
chr1	29446002	29446023	ACTCTGGCACCCACCCACAAAG	1	+
chr1	29490276	29490289	AAAAACCCCGCCGA	2	+
chr1	31155247	31155269	AAAAACTAATAAAAACTAAAAAG	1	+
chr1	31402085	31402099	AACCACGGTCCAGAG	1	+
chr1	31741431	31741451	ATTTATACAGTGAAACTGAAT	1	+
chr1	31811844	31811867	TTGTCAATCAAGGGACTGGGAAAG	1	+
chr1	31837289	31837312	ATTCACCCAACTTCCTTCATTCAG	2	+
chr1	31838374	31838394	CCATTTCAGTCTCCCATCCAG	3	+
chr1	31843362	31843382	TTTCAAAGCCTGTTATCTATG	1	+
chr1	31901861	31901881	GTCATCACCCTCTACACCATG	1	+
chr1	32509349	32509372	TACCGTCCTCCCATTTTGTTCTCG	1	+
chr1	32592800	32592817	ATTATACAGTTGGGCTTG	1	+
chr1	32636881	32636906	CTTTTTTCATTCTTCCCGGTCCTCTG	3	+
chr1	32637187	32637210	TCCCTCCCTCCCTCTGACTCTTTG	2	+
chr1	32637582	32637614	TTCTTCTTCTTCCTCTTCCATAGTTGGATCATG	3	+
chr1	32637683	32637716	GGTCAATCTTAATTGGTCTCAAGAGGAAGAACTG	3	+
chr1	32639162	32639185	TTTAATCCCCTTTCAACCAACAGG	1	+
chr1	32639479	32639502	TCTGGTTGGGGGTATCTGGATATG	1	+
chr1	32639927	32639949	ACTTAAATAAGGGAGAGGAAAAG	1	+
chr1	32640125	32640147	CTCACCTCTCATACACCTCTTTG	3	+
chr1	32640380	32640401	CCTGGGGAAGGGTGCAGGGCTC	1	+
chr1	32640629	32640652	CTTTGGCCAAGGCCTTCATAAATG	1	+
chr1	32640911	32640933	CCTCTGGGCCAGGCTGACTTCTG	1	+
chr1	32641889	32641907	AATCTAATCCTTCTCACTG	1	+
chr1	32641947	32641969	AACAATAAACTCTATTTTCCATG	7	+
chr1	32661804	32661827	CTTTGCCACAAGCTTACCTGTGGG	1	+
chr1	32662219	32662242	CCAGGGTATTAGCCAGTGTTTGTG	1	+
chr1	32662292	32662313	ATGGTTAGGGCTTTGCTTCTTG	2	+
chr1	32662385	32662405	CCCTTACCTTAAATCTCTCAG	3	+
chr1	32663107	32663138	ATCAACCAATCACTACAGCTGCTCTGCTTCTG	2	+
chr1	32663139	32663157	CTTTCCAAAGTAGCCCAGG	1	+
chr1	32663481	32663503	TCTGTAGGAGACTGTTATTTCTG	2	+
chr1	32689639	32689656	TCAATGTATGGTACTCTG	2	+
chr1	32694328	32694349	CTTTTTGACTCCACAACTCTTG	1	+
chr1	32694397	32694416	CTCTCCCCCAACTATGACCA	1	+
chr1	32697142	32697165	TCACAGAAGGTTTTGAACTCTAAG	2	+
chr1	32817226	32817247	GCGCCGTAGCAGCTGGGCCAGC	1	+
chr1	33067192	33067214	ATACTATCTCCGATTTACAAATG	2	+
chr1	33069300	33069317	AATATCCAACATTCACTG	1	+
chr1	33145498	33145521	AGACTTAACGTTGAAATTTTCTTC	1	+
chr1	33147304	33147325	CCAGTATTTGCAACTTCCACAG	1	+
chr1	33147807	33147826	ATAATTTCTCAAACATTAAG	1	+
chr1	33151492	33151511	CAACTCAAAATCCTTCAAAG	1	+
chr1	33239658	33239678	TTACTGTACTCTCCGGGAATG	1	+
chr1	33292083	33292104	CTCATACTAAACCATTAAACAG	1	+
chr1	33320317	33320338	ATTCTCGTAATCCCCTACAAAG	2	+
chr1	33321753	33321773	AATTTTTATTTAAAAAACTCG	1	+
chr1	33728342	33728360	TTTTCCATTACCACCCCTG	5	+
chr1	33947858	33947877	CCGATCTTTATACTGTCTCC	2	+
chr1	33966364	33966386	AATCAGTCTCTAAGCTGGTCCTG	1	+
chr1	33968459	33968481	TCTTGTAGGGGTCAGATCTCAAG	2	+
chr1	33978278	33978298	TCAAAAAACTCTTCCATCAGG	1	+
chr1	34060979	34060998	CTCACCTGGAGTATGATTTC	1	+
chr1	35563598	35563620	TTTTTTCTACTTTTAGTTCCTCT	2	+
chr1	35567880	35567903	CCATGTGGATCAGTGAACTTTTTG	1	+
chr1	35568294	35568310	TTTACAGTACTTTCAAG	1	+
chr1	35580151	35580171	TATACTTTAAAACAATCTGGG	1	+
chr1	35580983	35581006	AACTCATTTTCTCTTCCCAAAAAG	1	+
chr1	35752579	35752602	ATCTAATAATCACCAAATCTAATG	1	+
chr1	35789479	35789497	TTTCCCTTTCATTCTAGAG	1	+
chr1	35827783	35827803	ATTTTTCAGGAGGGGTTAATG	1	+
chr1	35831250	35831267	CATGGGATATTAATATTG	1	+
chr1	35831465	35831483	CAAACATAAACCAAACATG	1	+
chr1	35879664	35879684	AACCTACAATACTTCCTAATG	2	+
chr1	36032163	36032183	ACTCCTCTCTGCAGAGACGCG	1	+
chr1	36049445	36049468	CCATTTTCAAGGGAAGAAGCTCTG	1	+
chr1	36310602	36310625	ATACTTTGTCAGATTCCCACACTG	1	+
chr1	36321427	36321449	TTTAGGAGAAGGAGGACTTGCTG	1	+
chr1	36386383	36386406	TTTCAATATTTCTTAACTGGGGTG	1	+
chr1	36386514	36386537	CATGCCTGATGAGTTTATATCCCA	1	+
chr1	36386838	36386860	AATTTTTCCTGGTTTCCCACTAG	1	+
chr1	36387747	36387772	TTCTCTCTTTGCCTCACTCTCTCCAG	2	+
chr1	36388047	36388067	CTTCAAGGAAGTGCTTGGGGG	1	+
chr1	36389656	36389672	CTCTCAAGTCCAGCATG	2	+
chr1	36390949	36390968	CACAACTACCACCAATTAGG	1	+
chr1	36391054	36391076	CATACTATATTTATTTCCATAAT	1	+
chr1	36391385	36391404	TGTCAAGCATGTAAATTCTG	1	+
chr1	36392503	36392525	CATCTTCACCACCATCCTCTTGG	1	+
chr1	36393226	36393248	ATCATCCATCAGGAGTGGCTTAG	1	+
chr1	36394813	36394834	AATCCTTCAAACCTCTTTGTCT	2	+
chr1	36394933	36394952	ACATTTACTGAGATGGATTG	1	+
chr1	36406864	36406886	CATCCACATCACTCCCCTAACTG	1	+
chr1	36850289	36850305	CATGTGAGAAATGAATG	1	+
chr1	37352444	37352459	CTACTCCCTCTCCCAG	2	+
chr1	37945868	37945889	TAACCCTGTCCTCTCCCTCCCA	1	+
chr1	38102288	38102309	TTTTCCTTTTTTCCCATAAATG	1	+
chr1	38105583	38105600	CCATCATTTACTCCCCTG	1	+
chr1	38174902	38174920	TAAGCTATCCATGGTCCAG	1	+
chr1	38265290	38265312	CCTCCCACTCTTTTATATCTACG	1	+
chr1	38266171	38266193	AACTCTGCAGCAGGCTGGTGCTG	1	+
chr1	38266428	38266463	TTCATTTAACACTCACTCATCAAGCACCTTCCTATG	4	+
chr1	38268552	38268574	CCATAAATACTTCCTACACTTTG	1	+
chr1	38275333	38275353	ATTTTAAAGTACAATATTAAG	1	+
chr1	38479048	38479066	TTCCATTCCCATTATACAG	1	+
chr1	38487010	38487033	AAGTTAGGGAGGTTTAGATTTTTG	1	+
chr1	38529752	38529769	AACAAACTTTCCCACTTG	1	+
chr1	38830415	38830433	CTTATCTAACACATCTCTC	1	+
chr1	39062063	39062078	ATCTCATCTATAGTAT	1	+
chr1	39347238	39347260	TCATCCATCAACTAAAATCCATG	1	+
chr1	39469727	39469750	AAGCTTTGTCACATATCTGGGTAC	1	+
chr1	39469916	39469938	TTTTCTGCTCATCCAATAAACAG	1	+
chr1	39470281	39470301	TGTTTCCAGGCACAGAATATG	2	+
chr1	39471299	39471317	TTAATTAGGGCTTATTTTG	2	+
chr1	39471459	39471478	ACTTAAATCTAACCAAAAAC	2	+
chr1	39796457	39796473	TTTTATATACTGTAGTA	1	+
chr1	39851481	39851498	GAGGCTCAGACACTGTGC	4	+
chr1	39904984	39905005	GAGGACATCAAAGCTCGGGCTG	1	+
chr1	40209510	40209531	GACTGGTTGAAGAAGTTTTCTG	1	+
chr1	40219001	40219018	ATCGCCGACTGTGGGGAG	1	+
chr1	40381803	40381824	CCCCAACTCCTGACCTCAAATG	2	+
chr1	40416348	40416366	TATCCCACTCCTGACACCA	2	+
chr1	40538175	40538195	ACAAACACTTACCAAAATATG	1	+
chr1	40701786	40701804	ACTGGAAAACTTTAAAACG	2	+
chr1	40702522	40702541	TACTTACTGTCGACGACATT	2	+
chr1	40702889	40702910	AAACTTGAGGAGTCTGCAACAG	3	+
chr1	40703522	40703543	GCTTCTAAAAGGCCCTGTACAG	3	+
chr1	40703874	40703893	ATCGGTATTCCCCATTTCAG	1	+
chr1	40705629	40705651	AACATTCACAGCCCCGGTCATTT	1	+
chr1	40726614	40726634	CTTTCAGCTTCTGGTCAGGAC	1	+
chr1	40733678	40733697	CTGTATTGGCATAACATTAG	1	+
chr1	40758214	40758234	CTTTAATCAAACTTAACAAAG	1	+
chr1	40887901	40887923	TTGGGGTTTGGCATCCTGCCCAG	1	+
chr1	40888753	40888770	TTCCCTTCTCCCGGTCTG	1	+
chr1	40931498	40931518	CAGAGGAATTGGCTCCTAATG	2	+
chr1	40932431	40932448	CTACCTACATTTTATATG	2	+
chr1	40961161	40961182	ACATCGCTCATCACTTAATCAG	3	+
chr1	40981811	40981830	CATATTTTGGAATCAGAATG	1	+
chr1	40982614	40982636	CTTAACTACAAACATCATCAAAG	1	+
chr1	41009553	41009570	TTTCTTTGAACTCCCAAG	1	+
chr1	41115716	41115731	CTAGATACATTCTCAG	1	+
chr1	41220043	41220066	TGTAAACATCCTTGACTGGAAGCT	1262	+
chr1	41220085	41220106	CTTTCAGTCGGATGTTTACAGC	43	+
chr1	41223011	41223031	CTGGGAGAGGGTTGTTTACTC	3	+
chr1	41228596	41228619	CAGGTGCAGATTGTCCAGGCTCAG	1	+
chr1	41236697	41236716	TTTCCATTTTTTTCTCTAAG	2	+
chr1	41236885	41236907	CCAGGGGTGTACGGTATTTCTTG	1	+
chr1	41452578	41452597	CTTCTAACCACTCTGCTGTG	2	+
chr1	41485017	41485038	TAAACACCATCATTTTCACACC	1	+
chr1	41973276	41973296	AGTCAGCCACTGCCTCCTCTG	1	+
chr1	43148172	43148194	TTACCATCACACCCCGGGAGGAG	1	+
chr1	43169650	43169673	CTTAGGTGCTAGTGTTGGAAACAG	1	+
chr1	43243089	43243108	CTGGCTTCCGGGGTTCCACT	1	+
chr1	43246037	43246059	ATACTATTGGAGTAGTTCACTTG	1	+
chr1	43246287	43246309	ATTTGATTCAGTGGAGCAGTCTG	1	+
chr1	43433973	43433995	CAACCATTGCCATCATCCATCTG	1	+
chr1	43526116	43526131	CCTCCACATACCACTG	1	+
chr1	43880392	43880412	AGGCTTTGCCGGGCTGAGGAG	1	+
chr1	44130430	44130447	TTACTCCAAAATTCACTG	1	+
chr1	44137331	44137349	AAATCATCTTCTAGCCTGG	3	+
chr1	44177627	44177647	CAAACTTGGTATTTGGGGAGG	1	+
chr1	44184772	44184790	TCACTGACTACTCATCTTG	1	+
chr1	44417028	44417048	TTTCACTGAGTCTGAGGGCTG	1	+
chr1	44442262	44442281	CATCATCTTCTGTGAGGCTG	1	+
chr1	44443915	44443932	CTCAACCCATCTTCCTAG	1	+
chr1	44456056	44456079	AACCACTCTTCACCAATATCACAG	2	+
chr1	44533693	44533716	ACTTTTTTTTTCTTTCTCTTTTTG	2	+
chr1	44679159	44679176	GACGGGGGAGTGGTAGTG	1	+
chr1	45034984	45035004	CCTCAATTACTATTAATAAAG	1	+
chr1	45116597	45116617	TACACACGCAGGACTCTGGAG	3	+
chr1	45116910	45116931	CTTTTTTAAGAACCCCTGGAAG	2	+
chr1	45242372	45242394	TCCGTGTGCGGGGAGGTAACAAG	1	+
chr1	45243515	45243533	TCTCGTGATGAAAACTCTG	1	+
chr1	45244079	45244099	TTGTCCAGTTCTGCTACTGAC	1	+
chr1	45808575	45808597	CAACTATCCTTCCAGCATGAGGG	1	+
chr1	45815861	45815877	CATTCCACTCTCCATAG	2	+
chr1	45977650	45977671	CACAGCCTTCAACCTTTTCCTG	1	+
chr1	45978641	45978659	AATCCAGACTCTAATAACT	2	+
chr1	46005914	46005936	ACCTCCCAGGTTCAAGTAGCTGG	1	+
chr1	46061005	46061028	CTTAAACATTCAACACCATACCCG	1	+
chr1	46296828	46296845	CTTTTATCCTCAAACTTG	1	+
chr1	46375101	46375123	CCATCGGAGGAGAGGGGAATCTG	1	+
chr1	46583181	46583197	TTCATCAAACAACTAAG	3	+
chr1	46752281	46752301	CATTTAATCTTCACATCTCTG	1	+
chr1	46827542	46827561	AATACAAAGGGTATACTCTG	1	+
chr1	46827738	46827759	CATCTCCAGGCCTGTACTAAAG	2	+
chr1	46828480	46828498	TCTTCCCTCAGCATCACAG	2	+
chr1	46833965	46833988	TACAATGTGACTTTGCTGCTTCTG	1	+
chr1	46960718	46960735	TGGTGAGGACATTGGATT	1	+
chr1	47842504	47842527	CTTTCATAACTACATCTCAATTAG	6	+
chr1	47882050	47882062	GGTCGCGCCGTCG	1	+
chr1	49597024	49597040	ATCACTACCCTTAAAAG	1	+
chr1	49651869	49651892	TTTCTTCATTCCTATATTCATATG	1	+
chr1	49742456	49742472	CTTCCTAAAACCTCAAG	1	+
chr1	51440220	51440237	CCAATCTCAACACCCAAG	1	+
chr1	51440772	51440793	ATTATATCATAAATACACTAAG	3	+
chr1	51735723	51735744	AATAGGTCTTATACAACATCTG	2	+
chr1	51737745	51737762	ATATTACCCTTTCCTATG	2	+
chr1	51737997	51738018	ACTGCATCTCTCATTACTGTAG	1	+
chr1	51738038	51738061	ATACAAAACACATCTCAGTCTCTG	1	+
chr1	51738584	51738607	ACATTCAACTGTAGTATCCATATG	6	+
chr1	52211266	52211288	CTGATGCTTACCTACAAATCTTG	1	+
chr1	52250198	52250220	CTTCCACACTAAACCCTTCTATG	2	+
chr1	52253880	52253898	ATATATATAAATATACCTG	2	+
chr1	52271397	52271413	TACCATTCCAAATAAAG	2	+
chr1	52552967	52552987	CTCTGGATTTAAAATATCTTG	1	+
chr1	52553278	52553299	TTCAACTTTTTATTTCTCCCTG	2	+
chr1	52554043	52554060	AAAATAACAGTGCAAAAG	2	+
chr1	52554126	52554145	CTACCCTCCACCTGTAAATG	1	+
chr1	52556943	52556961	ATCACTCAATATTAACCTG	1	+
chr1	52569366	52569387	CCTTTTATCGAAGCTCCCACTC	1	+
chr1	52703301	52703321	TCTTCTCCCTGGCTCATTCAG	1	+
chr1	52704848	52704868	CTTAAACTTCAAATTCCAAAG	2	+
chr1	52882528	52882550	TTTTTAATCATAATCAACATCAG	1	+
chr1	52883770	52883789	TCATAAGGTAAACATTCTAT	2	+
chr1	53193533	53193555	TTTTGGTCTCTGGGAGGAATAAG	1	+
chr1	53288760	53288777	CATTATCACAATAATCAG	1	+
chr1	53288829	53288849	AAAGTAGGCATTTAGGTCTGG	3	+
chr1	53291943	53291966	TTTGGTTTCCCTCTCAAATCCATG	1	+
chr1	53292229	53292248	TTTCCAAATCTTAATCTAAG	1	+
chr1	53332189	53332212	TCTTCTCTCCTTAACCAATTCCAG	1	+
chr1	53462188	53462209	ATTTCTATTTTCCATTTCTCAG	1	+
chr1	53516837	53516857	CTCAATAGTTCTTAAAATTAG	3	+
chr1	53516972	53516990	AAAAATATTTTTAACATGG	3	+
chr1	53517084	53517109	TTATAATCTCATTTCAATTTATAACG	4	+
chr1	53711738	53711758	TCTGAGCACTCTGGTACCATG	1	+
chr1	53833285	53833304	AACTTCCCAAGGCCACCCAG	1	+
chr1	54519752	54519772	AGGTGCACGCTCTAGCGGGGA	1	+
chr1	54589495	54589517	CTTCATTCATTTTCATTCATTCG	1	+
chr1	54678206	54678223	CATACCCTGTACTTACTG	1	+
chr1	55185280	55185300	TTATAACAAACAATTTCACCG	2	+
chr1	55207782	55207800	CCAATTTTCTTCATCTTTG	1	+
chr1	56440553	56440573	ATTCCATTCCATTCCATTAAG	1	+
chr1	56470308	56470325	ACCTAATCTACCTATCAG	1	+
chr1	57173495	57173514	AATTATTTCCAGGGGCACAC	1	+
chr1	57174360	57174381	CCCTTCACCTCACCTCACCTAG	1	+
chr1	57175039	57175060	TTATAAGTCCAACTTCTTAATA	1	+
chr1	57179479	57179499	ACAGATAACATTTTCCTAAAG	1	+
chr1	57247382	57247402	CTGGCTTAAAACTCTCCAATG	1	+
chr1	58197775	58197796	ATAACAAGCCAATCTTGGGAAG	1	+
chr1	59298250	59298269	GATCTCCCTGGCTAAGAGTG	1	+
chr1	59651480	59651496	ACATGCTGTGAGCTTGA	1	+
chr1	60310395	60310413	ATTTAATTTCACTCGGCAG	1	+
chr1	60341208	60341231	ATTTATACACATCTGTGTTATAAG	1	+
chr1	61262139	61262155	AACTCTTCAACCAAGGG	1	+
chr1	61373302	61373319	AACACTCTCTCTTTAATG	1	+
chr1	61606213	61606234	CAATGGCTTTACATATTTTCTG	1	+
chr1	61705617	61705629	ACGAGATCGATAG	1	+
chr1	61720656	61720679	ACAGCTAGGATCCCCTTTTCACTG	1	+
chr1	61772476	61772499	AACAGCAAATCCATGCACAGCCAG	1	+
chr1	61781031	61781045	TGAAATTGAACTCGC	1	+
chr1	61883230	61883250	AACATTCCTCTTGATACACAT	1	+
chr1	61911883	61911899	AACTATCTTTTCTCATG	2	+
chr1	61921656	61921679	CAAACTACTACTACTACTGTTCAG	2	+
chr1	61922757	61922773	CTTGCCTTTAAACTATG	1	+
chr1	61925660	61925679	CTGGTAGCAGGCCTCCATAG	2	+
chr1	62304657	62304680	ATACTCTTATTGTTGTCATTTTAG	1	+
chr1	62459593	62459611	CTTTGACTTTCGGAATTTG	2	+
chr1	62633406	62633422	CACTCTGGATACCCTCC	2	+
chr1	62905490	62905522	TTTCCTCTATAAATTAACTCTTGACACTCCTTG	3	+
chr1	62914178	62914201	CAATTTCACAATTTGCTTCAGTAG	1	+
chr1	62915962	62915980	ATTGACACCTCTTAAATTG	1	+
chr1	62916511	62916531	CTTAAAGGAGTATGAGGGGAA	1	+
chr1	62916888	62916911	TTCTTAATTAAATTATCCAAAACG	2	+
chr1	62917222	62917240	AATTTTATATGTATTTATG	1	+
chr1	62918292	62918314	CACTAATGGAAATCCTTAAACAG	1	+
chr1	62983405	62983423	AACAAATATTTCTTCATTG	1	+
chr1	63272455	63272477	AGGATTTTTTCTGGAAAAAGGTG	1	+
chr1	63300502	63300521	CATAAAGGATTTCCCTCTTG	1	+
chr1	63339257	63339273	ATTCTATACATTCTATG	1	+
chr1	63421669	63421690	ATATATATCTGGTTACAAACTG	1	+
chr1	63461204	63461223	CTTCTTTCATTCAACAAATG	1	+
chr1	63710063	63710083	CCCTGGACCTGTAACATTCTG	1	+
chr1	63923866	63923885	CTTCAGTCTCAAGTCAGGTG	1	+
chr1	63924355	63924378	ACATAGGTCTCCCTTACCATATTG	1	+
chr1	64020484	64020501	CTTTCATCCACATAATTG	1	+
chr1	64125382	64125402	CGGACCCATCCAAGTCATCTG	1	+
chr1	64264903	64264923	ACATACAAACAGCTTTCATTG	1	+
chr1	64357749	64357768	TTCTACTTTAATTCAATAAG	1	+
chr1	64646966	64646988	CATATCTTTCCTTATTTTCACTG	1	+
chr1	64974999	64975016	TTAATAACAAGTTCACTG	4	+
chr1	65095113	65095134	TTTTCCCAGCACACAAGTTCCG	1	+
chr1	65141140	65141156	GATCCCAGGAACCAACG	1	+
chr1	65157241	65157263	CTAACAATCTCCTCACCTCCACG	2	+
chr1	65158367	65158384	ACATTATCCACCAAATTG	1	+
chr1	65281178	65281199	TGTAAGCTGAATATATATCATG	1	+
chr1	65296727	65296750	CTGCCTTAACTTCATTCAAACTAG	2	+
chr1	65297644	65297664	TATCTGGCCATTTATATATAG	2	+
chr1	65694590	65694611	TTAATACCCTCCAACACTAACG	1	+
chr1	65695695	65695732	TCTATTCCATTACACATTAACATGACTCTGAATGCCAG	2	+
chr1	65725407	65725429	CACTCAGGACCTTGTTAGAAATG	1	+
chr1	65758110	65758132	CCAAACTTTTTTCTTTTTTCCTG	1	+
chr1	65854049	65854072	TTTCACACTGGATTCATACCACTG	1	+
chr1	65879901	65879922	ACATTTGTGAAAGCAAAGCAAG	2	+
chr1	65880600	65880622	AACTACATTAGCTTTGTATCATG	2	+
chr1	65880729	65880750	TTCCGGATACATTATAATTCTG	2	+
chr1	65899221	65899243	AGGCTTGTGATCTGAGTAATTAG	1	+
chr1	65900385	65900401	ATTTTCACCTCCTAATG	1	+
chr1	65961576	65961595	TTGGGATGGGTAGGGGAGTG	3	+
chr1	66058357	66058380	ATTCACCTCTGGTTCCCCAAAAAG	1	+
chr1	66103004	66103026	AGGGCGTGTTGTTTTACCTCAAG	1	+
chr1	67058745	67058761	TGGCTTCCTTAACTTAG	1	+
chr1	67083140	67083156	CTTAATCTTTTCTGACA	1	+
chr1	67094169	67094190	TAGGACTCATATAGTGCCAGGT	1	+
chr1	67187607	67187626	CTCAAAATCCTCCCATCTTG	3	+
chr1	67210177	67210198	CATAAACCAATTTCTATTACAG	1	+
chr1	67451700	67451722	CATCATAAAATTTCCCATTTCTG	3	+
chr1	67452461	67452482	TTTAATTTATCCAGAATGGCAG	1	+
chr1	67452638	67452659	CCATTTTCACCTTTTTAAAAAG	1	+
chr1	67452792	67452810	TTAAAAAATACACCTAATG	3	+
chr1	67794042	67794060	ATCCACATTCACATTCTTG	1	+
chr1	67898854	67898875	TAATACAGTACTCAATTCTCAG	1	+
chr1	68903244	68903263	TATATTCACATACCTATATG	2	+
chr1	69658801	69658814	CACGATCTACTCTG	1	+
chr1	69693511	69693528	CTACCTTGTGCTCTTCTT	1	+
chr1	70025322	70025343	CTTAGAGGTCTGCTGTTAGTCT	1	+
chr1	70365156	70365172	ACTATTCCATATCACTG	4	+
chr1	70698040	70698060	ACTCCTAACCCACTTACCCAG	1	+
chr1	70701202	70701223	TTGCTGAAGCTTATGAGTACTG	1	+
chr1	70703112	70703132	AATCATGTAGCTGCTGGTCTC	1	+
chr1	70716775	70716793	CAGGCATGGATTGTTTATG	1	+
chr1	70718014	70718034	CTTTCTGGAGTAGTATAGAAG	1	+
chr1	70718297	70718320	TTCTAATAATGGTCCTAATCACTG	1	+
chr1	70718413	70718453	TCAAAAACAAATTTCACATATGGTAAACCTAATATTCACAG	2	+
chr1	70718610	70718627	GTTGCACTGGGACACAAG	1	+
chr1	70718650	70718673	AAATCAAACACTGCCTCCACACCG	2	+
chr1	70907174	70907197	AAACTGTCATTCATTCATTTCCTG	1	+
chr1	70910273	70910295	CTTTTCTTCTTTCCCTCCTTCTG	1	+
chr1	70930539	70930560	ATGTAGTACACTCTTTTCAAAG	2	+
chr1	70947116	70947134	TTATTACACTAAACTTTTG	1	+
chr1	71468715	71468733	TTTCATCTTCTTTAATAAG	2	+
chr1	73392466	73392486	AACAAATCACCTCTCTCCCTG	1	+
chr1	74079464	74079480	CTGGATCTCATTAACTG	2	+
chr1	74671900	74671920	CTATTTTTAATAATAAAAATG	1	+
chr1	74757677	74757697	TTCATTTATCTACTTATCTAG	1	+
chr1	74829272	74829288	CAGGATGCAACTTTCTG	1	+
chr1	74864534	74864552	ACTACTAAACTAATCTTAG	3	+
chr1	75230400	75230421	ATTACAGGTGAGGAAGTACTGG	1	+
chr1	75230993	75231012	TAAGCAAGAGCTTAGGTAAG	2	+
chr1	75231636	75231676	AATCCCATTCACTCCTTAACATTCCTTAATATACATTCATG	4	+
chr1	75231689	75231710	TTTTAATCATCAATGATGGACC	2	+
chr1	76228213	76228233	TTTCACAAAATCAGGTTTTGG	1	+
chr1	76252757	76252773	GGTCAATGATGAGTTGG	1	+
chr1	76558880	76558896	TTGTACAGCTTTAATGG	1	+
chr1	76659865	76659882	TATTTACTCAAATCTGGG	1	+
chr1	76827999	76828019	CCTCCCACCAGACCCCATCTG	1	+
chr1	76999275	76999295	TTCTTCCATTCCCTCCACTGC	2	+
chr1	77095182	77095204	CCATCCATTCTTACTACCAACAG	1	+
chr1	77096399	77096422	TTCACACCCATAAACATTACTAAG	1	+
chr1	77356102	77356123	TCAAGACTGTGCCCCTTGTCCC	1	+
chr1	77401581	77401597	CACTGATTAGGCATGGC	1	+
chr1	77718189	77718208	TTCCAATACCAAATATAAAG	1	+
chr1	78255911	78255931	AACTCTTCTATCACCTTAAAG	1	+
chr1	78342087	78342108	ATGTTACTGTTGGTCCTGTAAG	1	+
chr1	78343602	78343621	TTCAGTAGCTGCTACTTTAG	1	+
chr1	78444203	78444223	TTCCCAAACTCATTACCAGAA	1	+
chr1	78483377	78483397	CTACCATCTACTTTTCATCTG	1	+
chr1	79073637	79073656	TACACTCTGACCAAATACTG	1	+
chr1	79190617	79190637	TTTACTCACTCAGGTATTTTG	2	+
chr1	79215506	79215529	CAAAGGGTTATACAATTCCATTAG	1	+
chr1	79431720	79431739	TTGAAATTTTGGTTGGGAAA	1	+
chr1	80287500	80287517	AACTCTCTAACCGGCCAG	1	+
chr1	81546744	81546760	CCTACCCCCATTAACAG	1	+
chr1	81684852	81684870	ATTAACAGCTTTTCATTTG	1	+
chr1	82267771	82267789	CCTCCCGCGCGGACTCGGC	1	+
chr1	82302615	82302637	CATTTATAACTAGATTCATTAAG	1	+
chr1	82334387	82334407	ATTCATACCTACAAAACTCTG	1	+
chr1	82408654	82408675	TTTTGTGTGTCCTGGGACCTTG	2	+
chr1	82414825	82414848	TTTAAATTGAAGGCATCATATATG	1	+
chr1	82415930	82415952	CAACCACAAGCACTACTTCACAG	1	+
chr1	82432199	82432213	CAGTGAACTCTCACG	1	+
chr1	82433779	82433799	TCTACCCAGGGCTGCAAGCTG	2	+
chr1	82436188	82436211	TTGACTATAAGAGCTATGGAACAG	1	+
chr1	82445606	82445626	CACTTTGAAACCAGATTCTAG	1	+
chr1	82456108	82456131	CCATGGATACTCTACCGCTAAATG	1	+
chr1	82456166	82456188	TGACTATAATGACAGCGTGCAAG	1	+
chr1	82456662	82456679	ATTTACTATAAAAGCATG	1	+
chr1	82457466	82457488	CTAGGGTAAAATAAATACATTTG	1	+
chr1	82457622	82457641	TTCTTTTCCACTGTATACAG	3	+
chr1	82458307	82458327	TTTTAAGAGGGATATATTCTG	1	+
chr1	82693861	82693882	CTATTCACAACTAATTATTTTG	2	+
chr1	83548029	83548052	TTAATCAACACTTGGTTTTCTAGG	1	+
chr1	84134084	84134105	TAATAAAACTTAAAATCTCCAG	1	+
chr1	84179660	84179677	ATGGTCAATCACTTTCAG	1	+
chr1	84662360	84662378	CTAGACCTCATCTACAGAG	1	+
chr1	84701255	84701278	CATTTCTTCCTTTTCCAATTTCAT	1	+
chr1	84701573	84701590	TTTGGTAGACTAATACAG	2	+
chr1	84702247	84702267	TTCTAACCTCTGTTCTCTCAG	1	+
chr1	84703216	84703234	TTTTACTCTCTATTTAAAG	1	+
chr1	84812959	84812976	TTCAACATTTCTAAAATG	1	+
chr1	84950164	84950180	AACTTCCTTAAATTTAG	1	+
chr1	84963250	84963271	CTGATTTCATAAACCTTTCACG	1	+
chr1	84964549	84964567	AGTTTGGCAGTATCTAGTG	1	+
chr1	85746099	85746118	AATATTACAAACACCCTACG	1	+
chr1	86603410	86603433	CTCTTCTGGGCTTGCATATCCAAT	1	+
chr1	87209409	87209430	ACAAAAACGCATTTAAACTATG	1	+
chr1	87211163	87211182	CTCTTTAAATCAGACCCCAG	1	+
chr1	87213201	87213222	TCCATGTAGGGGAAACTTCTGG	1	+
chr1	87213723	87213740	AATACCATGACTGTCTTG	2	+
chr1	87213798	87213816	CCACATTTTATTAAACTAC	1	+
chr1	87401566	87401587	AATTCATGTGTATCCTTCACCC	1	+
chr1	87569069	87569088	CAGCAGATTTCACAACCAGG	1	+
chr1	87570720	87570739	CATTTTTTCAACTAACCATG	2	+
chr1	87570968	87570989	TTAAAAATCAATTTAAATCATG	1	+
chr1	87572017	87572040	AAATAGGCTTTGTTAGCTGACTAG	1	+
chr1	87573088	87573109	TATTTAATTCCATCAGGTCCAG	1	+
chr1	87573395	87573416	CTTTTCTAATTGCTGTGAAATG	1	+
chr1	87694050	87694064	AGAACCGTGAAAGCA	1	+
chr1	87806625	87806648	GGGAAAATTGGTGATCAACAGTTG	1	+
chr1	87810869	87810890	TACCTTAACAACATTCTATTTG	1	+
chr1	87812767	87812789	TATTATATGGCTGGTTCCTCAAG	1	+
chr1	87874403	87874422	ATACCTGTGCCATCATTCTG	2	+
chr1	88658634	88658651	CAATTTACATCTACTAAG	1	+
chr1	89237143	89237166	AATTAAGGCATCATTTTAGGATAG	1	+
chr1	89300011	89300046	TTCACCTTGGTTTTGTGTCTGCTGTAGAAGGGAACC	3	+
chr1	89300745	89300767	CTAAAAACATTTATAAATATTTG	1	+
chr1	89629072	89629093	TTCTGGGCTTTTTTTTTTTTTG	1	+
chr1	90015806	90015828	CCACCTTTCCTGTTTATCATCTG	1	+
chr1	90048275	90048293	ATGGTGGGACGTCTTCTGG	1	+
chr1	90048441	90048459	AACACATCCTCTAATCCTG	1	+
chr1	90049628	90049650	ATCTCTGGTCGTAGACCATCCTG	1	+
chr1	90060656	90060675	CACTGCCTCACACATTATTG	1	+
chr1	90062187	90062209	TTTCCATCTTCACATTCTCTTAG	1	+
chr1	90102672	90102694	TTAAACAAAGCCTTGGACATTAG	1	+
chr1	90179835	90179852	AGATGTGCATACATAATG	3	+
chr1	90180630	90180649	TTTCCTTTTCACACAAAATG	2	+
chr1	90182852	90182875	CCCTTCAAAAGGGATCTCTTCAGG	2	+
chr1	90183792	90183814	TTTCAACAATTTACATTGCATCG	2	+
chr1	90184132	90184153	CTAATTTCATACCAAATACCTG	3	+
chr1	90257006	90257026	ATTTATTCTCTTCCTCTTCAG	2	+
chr1	90382705	90382725	TTAAATTATTCCATCTGTTAG	3	+
chr1	90400041	90400061	CAGGAGTTGCATCTGTTCATG	1	+
chr1	90400482	90400505	CATAATGACGGCACTAAACTCTTG	1	+
chr1	90495748	90495768	CCGACTCTTCTACCTCCACTG	1	+
chr1	91730940	91730958	TTTATAACACTAGACTCAC	1	+
chr1	91978931	91978951	GGAGATAGAATACTAGGATAG	1	+
chr1	91979575	91979596	TTTCACATGAGAGCCCTGCAGT	1	+
chr1	91990558	91990576	TTTTAAAAAACACTTCATG	1	+
chr1	91990954	91990976	TAAGTCTTAGGTGGGTTGGGAAG	1	+
chr1	92006982	92007004	AAATGGGCCACAGCTAACTTAAG	1	+
chr1	92358407	92358424	CATCTGTGTGGTATTTCA	1	+
chr1	92647992	92648012	TCACTTGGATCTTCATCAAAG	1	+
chr1	92804148	92804171	TAACATAAAGTCGAGTGAGGGAAG	2	+
chr1	92853588	92853611	TCTAACCACAACAAAAAATCATAG	2	+
chr1	93299182	93299201	ATAGTTCGTGTGACAAACAG	1	+
chr1	93302916	93302935	GTTTCAAGACGGGACTGATG	1	+
chr1	93313716	93313736	AGCTGAGGTCTTTACCACTAG	1	+
chr1	93520458	93520477	CATATAATTCCCCCCCCACC	1	+
chr1	93549933	93549956	ATTTTAATTACCATTACTTCATAG	3	+
chr1	93602828	93602849	TCTAGGATAGGATATTAAAAAT	2	+
chr1	93603262	93603282	TAATTCTTTTTTCAGGAATAG	1	+
chr1	93604386	93604408	ATATTATTTCATTTTCCCCAAAG	2	+
chr1	93812012	93812029	CTAAATCTCTCACACACG	1	+
chr1	93826310	93826331	GTATTCTAGGGATGTCTGCTAT	3	+
chr1	93826858	93826880	TTATTACAGCATAATTCATTTTG	1	+
chr1	93826930	93826961	ATTTTTACTCTTTCACTCCAATTCAGTAATTG	5	+
chr1	93826995	93827014	CATATTATTCAAATATATAG	3	+
chr1	93827565	93827584	CCAAATCTTTTAAACTTATG	1	+
chr1	93827587	93827606	TTCACCAAGCCCAAAAATAG	2	+
chr1	93828669	93828690	AAACTCACATACTAGTCTTCAG	1	+
chr1	93831132	93831153	ATCATCTAGGTTTTACTTTTAG	2	+
chr1	93831541	93831563	CATTAAGTATATTCATACTATTG	1	+
chr1	93831662	93831685	CAGCCTCTGGTAACCAGCATTCAG	1	+
chr1	94002199	94002220	CAACTCCTCTTTATAACATTTG	1	+
chr1	94018154	94018172	CATAATACCAACCCTTAAG	1	+
chr1	94018528	94018549	TCAAACATCTCCAGCACTAATG	1	+
chr1	94262826	94262843	ACCCTCACTTTCCTTCTG	1	+
chr1	94312436	94312456	CGGCTCTGGGTCTGTGGGGAG	2	+
chr1	94313129	94313148	GGCTCCGTGGCGCAATGGAT	8	+
chr1	94313205	94313223	GCGGAGTCGTAACGCTTTT	2	+
chr1	94572631	94572650	CCATTCTCCCACATTTCTTG	1	+
chr1	94772420	94772442	TAAAAAATATATATACACACAAG	1	+
chr1	94901570	94901593	TAATATGTTCCAGGCTCCTCTTAG	1	+
chr1	94983933	94983952	ATTAACTATAACAATCACTG	2	+
chr1	94983993	94984016	AACATTCAATTTTTACCACTTCTG	2	+
chr1	95055085	95055107	CTCTCAGTCCCCCATCAGTGATG	1	+
chr1	95614326	95614347	CTACTAAAGCTGATCCACTTTG	1	+
chr1	95661410	95661432	AATCCTTCCATCTCTTCCTCCTG	1	+
chr1	96534619	96534640	CATTTAACGTTACAAACTTTCC	2	+
chr1	96730626	96730644	TAAAACCTCTGTTCTTAAA	1	+
chr1	97261578	97261601	TTAAGTCCTAGAATTGATTGCAAG	1	+
chr1	97278906	97278931	ATAACCTTGGAGAAAACCATCATCTG	3	+
chr1	97279983	97280002	ACAACCAGGTGGGACCAAAG	1	+
chr1	97282748	97282768	TTTCAAGGCTAAGGAAGAAAG	1	+
chr1	98300226	98300245	CTTTTCTTTAGGACATAAAG	1	+
chr1	98448649	98448665	CTAACTATGCTTTAAAG	1	+
chr1	99103788	99103803	TGACTCTAGTTTGACT	1	+
chr1	99181087	99181108	TTTAACTTTCAATTTATTCATG	2	+
chr1	100379187	100379209	CATCCAAATCTGGTTCACAAACG	1	+
chr1	100388698	100388719	CCTACAAATTTAAGGACAGTTG	1	+
chr1	100436078	100436095	TTCAGTGAACATCCCATG	1	+
chr1	100487944	100487965	TCTTTTTCCTTGGAGCCATCCT	1	+
chr1	100490535	100490555	TCTCATCAATTCCATCCAAAG	1	+
chr1	100492119	100492136	TAACAAAATTAAAATAGG	2	+
chr1	100539092	100539113	CTTCCCTGGATCCTGGTTTAAG	2	+
chr1	100546119	100546141	ATTCATTTTCTACATATTCCATG	1	+
chr1	100546170	100546193	AACAGACTTGGGAACAAACACAAG	1	+
chr1	100547812	100547831	TTCACCTCTAGTTCTGGATG	1	+
chr1	100611430	100611446	CGGTCAATCAATCTCAG	1	+
chr1	100617008	100617028	ATTTCCTAAACATCCTCCACT	1	+
chr1	100755453	100755474	TCTACATATTTGTAGTTTTAAG	1	+
chr1	100922537	100922560	AGAGCCTGAGGAAACTGCTTTCTG	1	+
chr1	100984678	100984699	TTTTCCTTCCTCCTTTCAAAAG	2	+
chr1	101363274	101363288	CAACCGTCAATTCAG	1	+
chr1	101440805	101440825	TCTTCTGGAATGTCTTCACTG	1	+
chr1	101442347	101442369	CTTTTCTAAACTGCTGCAGATTG	4	+
chr1	101444375	101444397	CTTTTTTACTCTTATAAAACCAG	2	+
chr1	101446251	101446271	CTCATTCTTTTTCATATACAG	1	+
chr1	101446440	101446459	ATATTTCATTTATCCTAATG	1	+
chr1	101447212	101447234	AACACATTCATGTATATATTTTG	1	+
chr1	101491537	101491557	GTTTCATAGCCTCAGGGAAAG	1	+
chr1	101527267	101527287	CCACTCCAACATACCTACCAT	1	+
chr1	101704587	101704607	TCTCTGACTACGTCAACTATG	1	+
chr1	102290783	102290801	CCATTTTCTCTTTCAACTC	1	+
chr1	102648973	102648991	GAGTCTAATATATTTATTG	1	+
chr1	103736953	103736967	TATGGCCGCTGCTGA	1	+
chr1	105650103	105650122	AACTACCTCCTCCAATTATG	1	+
chr1	106188255	106188276	TTAAAAAAATTCCAAAATTCAT	1	+
chr1	106435491	106435510	AAATCTGGGTGCTGGAAATG	1	+
chr1	106723841	106723864	TCATCCATCCTCACTCTTCAACTG	1	+
chr1	107601001	107601024	TAAACTTCACTACTGGTAATTAAG	1	+
chr1	107601427	107601444	TCATTTGGAGGGATCATG	1	+
chr1	107808196	107808212	TGAGTTCTATCTGTTAG	1	+
chr1	107808620	107808638	AATCTTTGTGCTTTCTTTG	1	+
chr1	108247042	108247063	TTATAAATAATAGTTTCAAAAG	1	+
chr1	108592008	108592026	CACCTCATCTTTCTCAATG	1	+
chr1	109092241	109092258	CAATCCAACTCTTATTTG	2	+
chr1	109179210	109179232	AATCCAATACTATTCCAACAAAG	1	+
chr1	109180622	109180644	CTCCACCACTCCTCCCATTCCAG	4	+
chr1	109181489	109181507	TGTTTGTGTGGGTGGTCTG	1	+
chr1	109181536	109181559	ACAAAATTTTTAATTTACACAATG	2	+
chr1	109244924	109244945	TTGGTAGGGTTGGGATTTCGCC	1	+
chr1	109479818	109479839	TCTCTCTTCTACCCTCATACGT	1	+
chr1	109496067	109496082	CTTCGATCTTTTTAAG	1	+
chr1	109643217	109643234	GAGGCGATTCTGATCTGG	2	+
chr1	109655656	109655671	ATTTCCTTCTCCCTCG	1	+
chr1	109712238	109712250	GTTTTCGATTACC	1	+
chr1	109757907	109757928	TAGCCTGAGCACTGTTCTACTG	1	+
chr1	109758091	109758114	ATTCAATTTTATTCATACAGTATA	2	+
chr1	109758678	109758697	CCTTTCCAATATTCTCTTTG	1	+
chr1	109758717	109758738	TTTTTTCCCAAGTTCCCAACTG	1	+
chr1	109758918	109758933	CAACTATACCAATTTG	1	+
chr1	109759021	109759045	AACTCACAACTCTTCTAACTCCAGG	3	+
chr1	109759639	109759656	CTTTCAATCTTAACCCAG	1	+
chr1	109762059	109762077	ATCACCATAAATTCCTTTG	1	+
chr1	109780620	109780643	ACTGCGTAGCTGAGAGGGGAACAG	3	+
chr1	109803096	109803113	TCATACTCTTCCATAACC	1	+
chr1	110039321	110039344	CTTAGGTACATTCCATATCTTAAG	2	+
chr1	110097744	110097767	AATTCAATGCAATTCCCATTAAAG	1	+
chr1	110134815	110134837	TCATCATTAAAAACAACTTAAAG	1	+
chr1	110135269	110135292	TTTCCCCCCTTCTTAAACCACCAG	1	+
chr1	110135375	110135396	AAAACAAACAATCTTAACTATG	1	+
chr1	110135452	110135469	TTTTTAACTCTTGGTATG	1	+
chr1	110135475	110135509	AATATAATACTTCCATAATTACTTATAATTCTTTC	3	+
chr1	110135522	110135544	CTATAAATACAACTTTTTAAATG	2	+
chr1	110135670	110135693	TTTGTGCAGATTACCAAATTACTG	1	+
chr1	110137129	110137151	ATCCCAAATAACTTATCTAAATG	1	+
chr1	110137932	110137950	TTTAACAATTACTCATAAG	2	+
chr1	110138329	110138351	TGACATAGTTCTGGAATTTCCTG	1	+
chr1	110141561	110141583	CTTCACCACCTTCTCCACCCAGC	26	+
chr1	110155355	110155378	CATCTTCCCATCTCACTCACCCAG	1	+
chr1	110198984	110199001	GTCTGCAGAATCGACACC	2	+
chr1	110256847	110256864	AAATTCAATTCCTAGATG	1	+
chr1	110564537	110564559	TACTCTCCCAGCCCAGAAAGGTG	1	+
chr1	110565780	110565799	AAATTTTCACTTTTCCACTG	1	+
chr1	110603884	110603901	CCGCATGCGTCATTCATG	1	+
chr1	110885518	110885553	TATCCCATATATGCACTTTTGGTTTGTAGCAGTAAC	2	+
chr1	110886111	110886130	ATACAGGATCATTTAACTTA	1	+
chr1	110887354	110887373	CCGGTTCTACTTCTCATTAG	1	+
chr1	110887434	110887454	TCTTCTTTAATTATTTTAATG	1	+
chr1	110887801	110887823	AATATACTCTGGCCCTTCTTGAC	1	+
chr1	110911044	110911063	CATTTCCTTGGTGTCTACAG	1	+
chr1	111625539	111625556	TCACATCCTCTCTTCATG	1	+
chr1	111632070	111632091	TTAAAATGATGAGATTCCACTA	1	+
chr1	111717709	111717726	AACACAACTTCTCTTTAG	1	+
chr1	111727620	111727640	TCAGTTTTACTCAGTGGAAAG	1	+
chr1	112002238	112002255	CAAAGCATCTCCACACAG	1	+
chr1	112255412	112255432	AACCATTATACTTTATATCTG	1	+
chr1	112255851	112255873	CTTTAAACTATACTAAGTAACTG	1	+
chr1	112256363	112256383	TTATTTTCCTCTTTACAAAAG	1	+
chr1	112999912	112999933	ACCAAAACTCATTCCCAGGCAG	1	+
chr1	113000268	113000289	CTCAGCAGTCACCGTCATGTTG	1	+
chr1	113001811	113001830	TTCTGTCATTTTCATCATAG	2	+
chr1	113004079	113004096	CTTATTAATCCTCACACG	1	+
chr1	113004969	113004987	AAAAAAAAACCATACACAG	2	+
chr1	113005828	113005849	CTGACAGTAAGTGGCCCTCAAG	1	+
chr1	113063673	113063693	TTCCATTCACATGCTCATATG	1	+
chr1	113063694	113063717	TTTATAAACTGTGTTTTGTAGAAG	1	+
chr1	113174268	113174286	AACTTTACCCTTTCAAACT	1	+
chr1	113213160	113213179	TACTTCAGTCGTTTTTACTG	1	+
chr1	113213276	113213299	CATCTCATAACTAATTTTCTAAAG	9	+
chr1	113213503	113213524	TTTATTTTTTTAAACATTCAAG	2	+
chr1	113217492	113217511	CATTTCCACGGACCCTCCTG	1	+
chr1	113219573	113219594	TGGTTGTGTTGGATTGCATACA	1	+
chr1	113227301	113227322	CTTTTCCACATACCCATTATAG	1	+
chr1	113233487	113233507	CTCATCTACTTCCTGTCTCTG	1	+
chr1	113244610	113244632	CCTCCATCCTCACTCTCTTCCAG	2	+
chr1	113244783	113244803	CTCTCACATCCCTTCTTCCAG	1	+
chr1	113402202	113402223	CTCAAAACATTTCCATCAACTG	1	+
chr1	113510717	113510740	GTTCTTATTATCAGTCATTCAAAG	1	+
chr1	113982231	113982250	TTATTTCACCTCTCTTCATG	2	+
chr1	114158652	114158673	TCTCTTTATTATCCATTCCAAG	1	+
chr1	114227518	114227541	TTTTGGCTGTACCTACTACTAAAG	1	+
chr1	114456637	114456659	CCATTCCCATATTCAACATTTTG	2	+
chr1	114516654	114516673	CTTACACAATCTCCCTTTTG	1	+
chr1	114518851	114518870	CACTATATTGGTCAAGATAG	2	+
chr1	116239836	116239859	AATTTAGACAGTTGCACATCATTG	1	+
chr1	116239950	116239972	TTTCATCATCATTCTTTAAAAAG	1	+
chr1	116243909	116243931	AATTATCATCATCATCATCATCT	1	+
chr1	116916073	116916095	GTGCTTTTCTCTCTGATTCTCCA	2	+
chr1	116930012	116930032	CTCTTTGGGGGGTTCTCAATG	1	+
chr1	116936150	116936167	CAGTTGTCTATTCATAAG	1	+
chr1	116941653	116941671	CCACTACCACTGGGGACTG	1	+
chr1	116946955	116946976	TTTTCATCCCTGTTTCCCTCTG	2	+
chr1	117434761	117434779	CCCCCACACAAATTCACTG	1	+
chr1	117509804	117509816	GTTCCGCTATCGA	2	+
chr1	117525812	117525833	CCCAGGTCACATGGTTCATTAG	1	+
chr1	117531143	117531161	TTTGAAGGATCTAACACTG	1	+
chr1	117531543	117531561	TCATAACATATCCTAACTG	1	+
chr1	117531856	117531878	CAGTTCAGGGCTGGAGTTGTTAA	2	+
chr1	117532813	117532836	ACATAAGGATCTGCAGAATTTTCC	1	+
chr1	117549326	117549347	CTATTTCCCTCCCCTCAAAATG	1	+
chr1	117578949	117578971	CTTCATGACCGTAACATGTGACC	1	+
chr1	117637279	117637300	TTCTCTGTTTTGGCCATGTGTG	2	+
chr1	117647546	117647563	TCGTCAAGTCTAGGTATG	1	+
chr1	117649512	117649533	TATGGGTGGGCTGACAGGTATG	1	+
chr1	117944927	117944944	AAAATAAGGTAGTCCAAG	2	+
chr1	118066549	118066568	CAAAAATCACTATAAGGCAG	1	+
chr1	118068361	118068382	ATTATTATTATTATTCAACCAG	1	+
chr1	118068685	118068708	TCTCATCTTCTCCACTCTCCATTG	2	+
chr1	118070317	118070335	TCAAAATAATATACTCTCC	2	+
chr1	118070644	118070667	GCATAACTCTCAATCCTTTACAAG	1	+
chr1	118071389	118071410	CTGCTCCTAAACTGGTTTCCAG	1	+
chr1	118270967	118270982	TACAAAAATCATACGA	1	+
chr1	118502097	118502116	TTCAACTTTTTCCTTTAAAG	1	+
chr1	118503386	118503408	ATTTTACATTTCTCCCAAAACTG	3	+
chr1	118512369	118512392	TTTTTATACAATGGTAAATAACTG	1	+
chr1	118861055	118861070	GGCCCACTCCTTGATC	1	+
chr1	119512280	119512297	TCATTCAACAATTCCTAG	1	+
chr1	119696576	119696599	AGAGGCTGTAATTGGTCTATTCAG	1	+
chr1	119703549	119703570	AAAACTATTTCCTGGTCTCCAG	1	+
chr1	119725971	119725994	CTTGCCAACACATCTTATCTTCTG	2	+
chr1	119741684	119741705	CTATTCAAAATATCATTCACTG	1	+
chr1	119741958	119741980	ACAAAACTCAACATTCCTTCATG	1	+
chr1	119758609	119758629	AATCGCTGCTGTTTCAAAGTG	2	+
chr1	119759076	119759099	CACCACCCAGATCTAGCAAATAAC	1	+
chr1	119781823	119781846	TCCATTTTGTAGGTAGGGAAACTG	1	+
chr1	119782958	119782976	TTACATGGGCCCTTAACAG	2	+
chr1	119789776	119789793	CAATACTTTATGAGGTAG	1	+
chr1	119790914	119790935	TCTCTCCTTCTTCTCCTATAAG	1	+
chr1	119792248	119792271	CCATCCAACCAATCAACAAACTTG	2	+
chr1	120305067	120305088	CATTTAAAAAAAAAAACACAAG	1	+
chr1	144013969	144013994	TTGCAGGACCTCCAGGACTTCTTCCG	2	+
chr1	145116601	145116620	ATTTACTCCTTAAACAAAAG	1	+
chr1	145116964	145116987	CAAACTACTAAATACATTTACCTG	2	+
chr1	145442110	145442133	ACAAAAAAAATTTTACTACTTTTG	1	+
chr1	145442406	145442425	CCATAGCACTTTGTTCACTG	1	+
chr1	145511338	145511356	CCATTTTGCAGGGACTCTG	1	+
chr1	145511721	145511744	CTACTCTGAGCTAGTTGGGAAATG	2	+
chr1	145512336	145512353	CCTATAACTACCCCTAAG	1	+
chr1	145512548	145512571	TCAGATTGTCAGGCTGTAAGAAAG	1	+
chr1	145512797	145512818	ACTTGGATTGGTAAAGGTCTTG	1	+
chr1	145523240	145523259	CTTCTCATTCTCCTATCCAG	2	+
chr1	145584815	145584836	ATTTCTTCAGACAGAGAGTCAG	2	+
chr1	145585890	145585912	TGGGAGGCAAATGGGATGGTATG	1	+
chr1	145689994	145690010	TCATTGGTCTTCAGGAG	1	+
chr1	145695121	145695142	AACAATTCTGTGGAAAGAGAAG	1	+
chr1	146523298	146523319	AATCTCATCTTTGCAGGATTTG	1	+
chr1	146585165	146585182	CTCTTCCACTTCCAACAG	1	+
chr1	146735947	146735970	CCATCTGATTTCATGTCCCCTCAG	1	+
chr1	147095934	147095948	CATTCCCTCACAATG	2	+
chr1	147096986	147097003	ATTATTTTTGTGGACTTG	1	+
chr1	147097818	147097839	AATTTTATTAATGTGGGAGTGG	1	+
chr1	147230764	147230780	TGACCGGGTGGGGACAG	1	+
chr1	147300524	147300544	TTCAGGAGCTTTCTGGAGGAG	1	+
chr1	149170507	149170523	AAACCCTACCCTGAATG	1	+
chr1	149648507	149648521	TTCAGAGTTACGATC	1	+
chr1	149816732	149816751	TCTTACCAAAATTCACACAG	4	+
chr1	150053465	150053488	CAACAATCGGATTGATCTTTCCAG	1	+
chr1	150065666	150065687	AAACCCTGGATCATCTCATCAA	1	+
chr1	150196814	150196827	TCGCTTGCACTCAA	1	+
chr1	150266330	150266351	TGCAGGGTTTGGGGAAAGGAAG	1	+
chr1	150280703	150280726	TTTTCTCTCCATCTCTTTTCTTTG	1	+
chr1	150280734	150280776	CCATTTCCTATTACCATTCTCTGCAATAAACTCAAATCACATG	14	+
chr1	150282119	150282141	CATCTATTACTTTTTATTAAACT	1	+
chr1	150286541	150286563	ACTCTTCTGGATTACTACAACAG	1	+
chr1	150320423	150320445	ATCACTTTCACACTATACTCAAG	1	+
chr1	150365120	150365142	ACTAGCCTGGGCAACATACATAG	1	+
chr1	150413836	150413851	GTTGGAGAATTTTTGC	1	+
chr1	150437108	150437130	CTCTGGCAAATATCCTCTCCAAG	1	+
chr1	150442772	150442789	TCCTGTTGCCTTTTATTG	1	+
chr1	150443046	150443068	CTTTACTTCAGAGTGTTACTGGG	1	+
chr1	150443204	150443224	CCTAACTCATCAACTTCTGAA	2	+
chr1	150443294	150443311	CTACCTTCCAACTCTTTG	1	+
chr1	150444266	150444289	TCTCAATCTACCACTGGGCATCTC	1	+
chr1	150444414	150444436	TGGCCTCCACCATTTCCACCACG	1	+
chr1	150445981	150446000	TTCAATCCTCCCTCCCATTG	3	+
chr1	150447493	150447516	CCATGTGTTCTGGGGTTAGGATGC	2	+
chr1	150448659	150448678	AATAGGACTTTTATACTTTC	2	+
chr1	150917675	150917694	AGCCTTCCTCTTTCTTATCC	1	+
chr1	151020105	151020119	CATCCCAAACCTTCG	1	+
chr1	151040307	151040328	ACTCTATTATAATCAGCTTCAG	1	+
chr1	151040644	151040664	CCTACTCACTTTACAACTTTG	1	+
chr1	151140686	151140708	TGGGAAGATCAGTAGGGAACCTG	1	+
chr1	151141583	151141607	CAAATAAATTACAATGGGTGCTGAG	2	+
chr1	151220599	151220621	ATTTTCAACTGGCCAACCCTTTG	2	+
chr1	151220717	151220744	AACCGGACTCTTAATTTCCTCAGGACAG	5	+
chr1	151220786	151220806	ACTCCTGGAAGAATACTCCTG	1	+
chr1	151220903	151220942	CACACAATTTCAAGCCATTTTCAGATCAGAACTCCAGAAG	2	+
chr1	151221300	151221321	CTCTTCTCATCTTTTCCAACAG	2	+
chr1	151221417	151221434	CTCATGGGGAGACAGCAG	1	+
chr1	151231858	151231881	CACTCAAAACTCAAAAACTTTCTG	1	+
chr1	151262984	151263005	CAGCTTGGGGCCCAGTCCCCTG	1	+
chr1	151264317	151264338	TAACAAACAGTTGGGGAACTAG	1	+
chr1	151373090	151373110	TTCCTTTACCACCCAACCTAG	1	+
chr1	151374018	151374033	TTTCAAATCGCCACTG	1	+
chr1	151616975	151616997	TTTATTTATCCATTCTTCAATTG	1	+
chr1	151640975	151640994	CTCACAAACTCTACATTCAG	2	+
chr1	151668336	151668358	ACCAATAACCACCCATAACTACG	2	+
chr1	151670353	151670374	CACACTTGGTTTCTATCCTCAG	1	+
chr1	151671156	151671172	CAATAATCTAGGGTATG	1	+
chr1	152199585	152199605	AAAATTACATTCCTTTTTATG	1	+
chr1	152237572	152237593	ATACGAAAATCAATAAATCCAG	1	+
chr1	152281732	152281751	CCGTCTCCTGATTGTTTCTC	1	+
chr1	152284029	152284052	AGACCTTCCCCCTGACCAGTCACG	1	+
chr1	152289167	152289188	CAACATATGCAAAATCTCTTTC	1	+
chr1	152289490	152289509	ATTTCTATCCATATACCTTG	3	+
chr1	152290643	152290666	CTTCATTTCACAGGAGTCTTGGAG	1	+
chr1	152297589	152297611	CCTTACAGTACACATACATTCAG	1	+
chr1	152301161	152301177	ACAGCTACTATTCTATG	2	+
chr1	152304972	152304991	ATTTCCACTCATTTTATCAG	1	+
chr1	153617997	153618017	CTTTGCCCAGACTTCTCTTTG	1	+
chr1	153618175	153618197	ATCCTTAGGTTTCTGAAATAGGG	4	+
chr1	153634122	153634143	TTACATGGGCCTGGACAGCATG	2	+
chr1	153634173	153634193	TTTACACTGGGGATTTGGAGG	1	+
chr1	153643779	153643799	TCGAAACCATCCTCTGCTATC	2	+
chr1	153733026	153733044	ATTCCACTGTCTGCACTTG	1	+
chr1	153941006	153941029	ATCTCGGAATCCCTGACCTGCTGG	1	+
chr1	153993724	153993744	TATTTTTAACTCAGTACTTAG	1	+
chr1	154226392	154226413	ATTTCATCTAACCAGAGTCAGG	2	+
chr1	154226537	154226559	CACCCCAAAAGGACCTGACTCAG	1	+
chr1	154227700	154227719	CTGCAGCTTCCTTACTGACG	2	+
chr1	154227779	154227799	TACTACCACCACACAACACAG	1	+
chr1	154228178	154228201	AATACCCTTTCATCATCAACATCT	1	+
chr1	154232317	154232338	AAATTGCACAACTCTCACATTC	1	+
chr1	154235584	154235604	AAATATCCACCCCCTTACAAG	1	+
chr1	154241245	154241264	AAACAAGGTTTTCATTCCGG	1	+
chr1	154241286	154241302	CTTGCCTTCAGCCCTAG	1	+
chr1	154248143	154248162	ACTTATTCCTGGGACGTTGG	4	+
chr1	154305138	154305157	AATTGGGAGACATCAGTAAG	1	+
chr1	154334863	154334878	CCCTCTTCACCAGACA	1	+
chr1	154951996	154952018	TCGGGGTGCTGCCTTTAACATAG	2	+
chr1	154953363	154953386	CTAAAATAGCAGGCATCAACATCG	2	+
chr1	154990171	154990193	CCCCCCGCGGCCACTGGAGCGAG	1	+
chr1	155059963	155059983	ACTTTCATACTCTGCTCTTAG	1	+
chr1	155165028	155165049	TATTGCACTCGTCCCGGCCTCC	30	+
chr1	155686815	155686837	TTACACATGGGGACCCAGGCTCG	2	+
chr1	155697418	155697433	TTGTCGGGATCTTCTG	2	+
chr1	155802138	155802152	GCCCGGCAAGGTGCG	1	+
chr1	155854557	155854577	TATTCCTTCTTTCAGTTCATC	1	+
chr1	155869638	155869659	CCCAAATCTCACCACTCCATAG	1	+
chr1	156182308	156182330	TTTAGGGACTGGGATTGGGTTTG	4	+
chr1	156182537	156182559	CACTGTACGAAGTCTCTGAAATG	1	+
chr1	156209527	156209545	AGGACTAGGCCAGAGCAAG	1	+
chr1	156560835	156560852	CATTCTCAAAACCACTAG	1	+
chr1	156756581	156756603	TGGGCACCACAACCACCACTCCG	1	+
chr1	156954175	156954191	GTGAAGCCGAAGCCATG	1	+
chr1	157932405	157932421	ATTGATAAACCACACTG	2	+
chr1	158494387	158494410	AATTCTACAAGAGCTTGACCAATG	1	+
chr1	159012654	159012670	TTACCTACAATCCAGCG	1	+
chr1	159818490	159818506	TATTAACCCCTCCCCAG	2	+
chr1	160181449	160181468	ATCACTACTGGCAGTGCCTG	1	+
chr1	160184446	160184468	TGGTGTCTAGCATTAACTTATTG	1	+
chr1	160325260	160325283	CTCACCCTCACTCCTACCTCCCTG	2	+
chr1	160339011	160339032	CACTTATCATCATATCCTCAAG	1	+
chr1	160389099	160389118	TCTTCCGCCGGCCCAAGGCC	1	+
chr1	161128336	161128358	TTTTCCTGTGCATCACACTTAAC	1	+
chr1	161128555	161128578	ATTCTGGAGGCACGGGGGTAACTG	1	+
chr1	161134413	161134435	CTTCAGATTCTTACTTCTCTTAG	1	+
chr1	161198530	161198547	CAAACACAAGGCTACAAG	1	+
chr1	161201247	161201269	TCTTCAATGGGCAGGGAACTGTG	3	+
chr1	161332845	161332861	CTAGAAAATTATCATTG	1	+
chr1	161333871	161333891	CAAGGGCATTAAATTTAACAG	1	+
chr1	161334056	161334075	CCTTAAATTTCTACTTACTG	1	+
chr1	161334128	161334146	TATTTGTACTTGGGCTTAG	2	+
chr1	161394626	161394649	CTCTCACTTGGCATAATATTTTTG	1	+
chr1	161726754	161726775	CTTGGGAAGAAACTTGCAGATG	1	+
chr1	161753858	161753877	ACTCTTATTCTTCAACTCAG	1	+
chr1	161761950	161761969	ATTCAAAACCTTCAATTCAG	1	+
chr1	161762003	161762019	ACTCAAACAAACTCCAG	1	+
chr1	161929547	161929568	ACTCTAGGCCACCAAGTATTAG	2	+
chr1	161932224	161932242	AAAACTCTCAAGCTCTTTG	2	+
chr1	161932264	161932283	ATTCTTGCCATTTTACCAAG	1	+
chr1	161939282	161939304	CAGCCAAGTCAGCCACCATCCAG	3	+
chr1	162482561	162482580	ACTGCTGAATGTGCTGGATG	1	+
chr1	162493392	162493409	GGGTCAAAAGAATTAGAT	1	+
chr1	162494300	162494321	TTCATATGGGTAGCAGATTTTG	1	+
chr1	162495032	162495052	AATATATACATAGGGATTTTG	1	+
chr1	162495385	162495407	TGGACACCTCAGTAAGAGACAGC	2	+
chr1	162496014	162496047	TTAGGCCTATCTTACACATAAGTTCTACTATCAG	2	+
chr1	162496235	162496254	TACATTGGAATCACATCATG	1	+
chr1	162496647	162496667	TTTTACTACTGTAGCTCTGTG	2	+
chr1	162497928	162497949	CCTGCATATATGGACTCAAAAG	1	+
chr1	162498172	162498190	CTTTCCTACACATTCCTCA	1	+
chr1	162498355	162498376	CCATCTCCATTATTTCCTTTTG	1	+
chr1	162498586	162498608	ATTCCTTTATAACTTCTTAACAG	2	+
chr1	162498986	162499007	CATTTCTTGGCACTGTGGTTCT	1	+
chr1	162499201	162499224	CCACTTTCCTATATTCCTAAAAAG	1	+
chr1	162526428	162526447	TTGGTAAATATTCCATTTTG	2	+
chr1	162557534	162557557	ACACCCCAAGTCCATATCCCACAG	2	+
chr1	162569335	162569357	CATTTTTATGATTCCCAACTCAT	1	+
chr1	163263983	163264004	CCTTTCTGCATTGCCCTAGTAG	1	+
chr1	163526168	163526182	CTCTAATCTTTTCCG	1	+
chr1	163531664	163531680	TCACTAACATACATATG	1	+
chr1	164608640	164608656	CTGGATGGTATTAATTG	1	+
chr1	164626532	164626554	TATTCAGAAGGTGGGGACATCTG	1	+
chr1	164648970	164648990	TTCTAAATTTATGCACCTGTG	2	+
chr1	164816101	164816123	TCTTCCCTTTTTTTTCTGGGTAG	1	+
chr1	164816930	164816946	ACCTACATTAATAACTG	1	+
chr1	164818043	164818060	CACTACAGTCATAAATAG	3	+
chr1	164819024	164819044	TCTCACACATCTTTCTCTCTG	1	+
chr1	164855009	164855030	CTTCACTCAACTTACCTTTTTG	1	+
chr1	165623149	165623172	ACTTTGGGGCAGTTCTCTTTTCTG	1	+
chr1	165703666	165703681	GATCAATCATTTTCAG	1	+
chr1	165863408	165863427	AAAAATTCTAAACACCTAAG	1	+
chr1	165877876	165877896	TTCCCTGGAAGAGATTTTATG	1	+
chr1	165879535	165879552	ATTCCATGGAGAGTCAGG	1	+
chr1	165881211	165881231	CTCAAACAAACCCTTTTAAAG	1	+
chr1	165883425	165883444	TTCATATTCACCTTTTCCAG	1	+
chr1	165889760	165889775	TTCGCATAATCTAATG	1	+
chr1	165892354	165892375	TTTTGGATAGATTGGTCTTCTG	1	+
chr1	166065851	166065866	TCTGTAAAGTAGAACG	1	+
chr1	166600944	166600963	CTTATTTTAAAAAAATCCTG	1	+
chr1	166717256	166717277	ACGGTATCATCAAGGCCTTCAG	1	+
chr1	166820385	166820403	AACATTTAGGGCCAGTATG	1	+
chr1	166820417	166820440	CTGGGACAGTTGTACTCACTTTTG	1	+
chr1	166821044	166821065	ATTCTTTTTCTTTCTTTTAAAG	1	+
chr1	166821650	166821666	AAGTGATGGGAGTAGAC	1	+
chr1	166822967	166822988	CCATAACCACTTTTCCTTCTTG	1	+
chr1	166823265	166823283	CCACCTAATTTTTCATCTG	1	+
chr1	166823290	166823309	TTACTGGCTCTTTCTTCATG	1	+
chr1	166832950	166832970	TTTTTTCAACTCTACTACCAG	1	+
chr1	166864745	166864762	TATACTTTACTCCAAAAG	1	+
chr1	166951440	166951457	ATTTATCACTTAACTTTG	1	+
chr1	167386587	167386610	CAATACACATCTCTTTATTCAATG	2	+
chr1	167387775	167387796	TATACTGGATTAGAAGTTATAG	3	+
chr1	167387936	167387957	CCCAAACAAAACTCACCAACAG	1	+
chr1	167390029	167390052	CTTGGGGGGCCTTCTGAAGACCAG	1	+
chr1	167392296	167392315	TATCTAATACTTTTAAATAG	1	+
chr1	167393577	167393600	CTTACCTCTGCGTGCATGGGCACG	1	+
chr1	167393859	167393880	TATAGCATCATGGGACCTGTAG	1	+
chr1	167395013	167395031	TTTTCCTGTACTGGAACTG	1	+
chr1	167395858	167395877	TCTTAATTATTAATTCAGGG	1	+
chr1	167396551	167396569	CATTAAACCATCTTCCAAG	2	+
chr1	167757799	167757820	AAATGTGTCATATCAATTTCTG	2	+
chr1	167758093	167758115	CTCTAGAGAATCACCTTCTTTCG	1	+
chr1	167759341	167759363	TTTTTTCACTGCTTTCTCAACAG	1	+
chr1	167759442	167759461	TGTTGGTGAAGCTGGTGCTG	1	+
chr1	167759584	167759605	TCTGGCAGAGAATCCTCACCAG	1	+
chr1	167759871	167759894	TCTTAAAATTATGCGCTAATTCTG	1	+
chr1	167759903	167759923	CACTCAAAAGGCATTACTTAG	1	+
chr1	167777613	167777634	ATGTGAGCTTGCTGAGGTCAAG	1	+
chr1	167887062	167887081	TTTATACAAAAATCATCAAG	2	+
chr1	167939488	167939502	GACGATCCCTTTGAT	1	+
chr1	167989376	167989395	ACCCATTCCTATGTGCTGTC	1	+
chr1	167995158	167995180	CCACTATCCCATCATTCACTAAG	1	+
chr1	168169291	168169311	ATACAACATATACTCACTATG	1	+
chr1	168169660	168169682	CTTTCATAGGATTCCTGATCATG	1	+
chr1	168170423	168170442	ATTAAAAAGCATCAAATAAG	1	+
chr1	168213294	168213312	CACTAGGGCTCCTCCTCTG	1	+
chr1	168215216	168215232	ACCTAATTTCTTCCTTG	1	+
chr1	168216364	168216384	TTTTTACTGTAAGTCACTCAG	1	+
chr1	168218976	168218997	TTAAAAATTGTGGGAATAACAG	1	+
chr1	168219300	168219318	TGGAGGCGTCAGGGAGGGG	1	+
chr1	168221896	168221918	TTGGGAGTGAGGACATTCAAAAG	1	+
chr1	168227165	168227184	TGTGTTGATTAATCTCCAAG	1	+
chr1	168344822	168344844	GTTTGCACGGGTGGGCCTTGTCT	2	+
chr1	168521540	168521562	TTACCCTCTACAATATTTTACTG	2	+
chr1	168534042	168534061	CTCACAAATAACCACCAAAG	1	+
chr1	168601964	168601981	TCAAGGGCTTACTTTCTG	1	+
chr1	169098505	169098526	TAAGCAAGTGACTGTCTTCCAG	1	+
chr1	169100842	169100864	ATACAAAAACAAAAACCTACTAG	1	+
chr1	169100970	169100991	CAACAAAATATTTATTCTACTG	1	+
chr1	169101144	169101165	CATACTCTGGTCATTTTTCAAG	1	+
chr1	169101571	169101590	TGACAGGGCTAATTAATTTG	1	+
chr1	169349881	169349899	CTTTCTCCTGCAAATTAAG	1	+
chr1	169352850	169352873	AACATTTACTATCATATTATACTG	1	+
chr1	169356413	169356431	CCCTTTAACAGTCAATATG	1	+
chr1	169357140	169357158	AATCCGACATATATAAAAG	1	+
chr1	169577542	169577560	CAAAACTCTTTTCATCATC	1	+
chr1	169825759	169825782	CTCTACAAGCCCTCCACTCATTTG	1	+
chr1	170150974	170150990	CTTACTGATCTCTCCTG	1	+
chr1	170188942	170188957	AATCCCCTTCAACCTG	1	+
chr1	170697924	170697943	TTGGAGAATTTTCTGCTATG	2	+
chr1	171472316	171472335	TGGTAGAAGGAGGCTTATTG	1	+
chr1	171482925	171482945	CTTATCAAAATTCTATACTCC	1	+
chr1	171501517	171501535	ACCAGGCCCCTTTCCCTCC	1	+
chr1	171504618	171504635	CCACACCAGTGGTGCATG	1	+
chr1	171509433	171509456	AACCATCTGCAGGCATTCCTAAAG	1	+
chr1	171510512	171510529	CCTCATTCTTCTTTCAAG	2	+
chr1	171514696	171514717	ACCTAATGGTACAGGACAAAAG	1	+
chr1	171527113	171527137	ACAACCACCACCATCAATTAGGCTG	5	+
chr1	171537458	171537479	GAGGATACTTTGGTTAATAATG	1	+
chr1	171544190	171544211	CTAATTACAATTCGTTCTCAAG	1	+
chr1	171544238	171544267	CTTCAGTCACTCCTACAGCATCACTATCAG	3	+
chr1	171548571	171548594	CTCAACAACAGGGTTTCCAACCAG	2	+
chr1	171553157	171553177	CTATTCACAACTTTCCAACTG	1	+
chr1	171553260	171553302	TGAACATCAACTGGGGCAGGCATCAGGACTAGGAGGTTCCCAG	2	+
chr1	171553565	171553581	CAAATCTTACCCAGGCC	2	+
chr1	171556223	171556259	ACTCTTCAGCCCCCATTACAGCATACCACTCCCCAAG	2	+
chr1	171560991	171561012	TATGGTTTATTGCAGGGGATTG	2	+
chr1	171561185	171561202	TACCTACTATATAACATG	1	+
chr1	171561436	171561458	CATTTGTAGGCTTGGAGGTAAAG	1	+
chr1	171721043	171721061	CATCCCTGGCCTCCCCCTG	1	+
chr1	171759479	171759500	TTTAACGATTGGGTCTTTTGAG	1	+
chr1	172117062	172117079	TTACAAAATCCATTCATG	1	+
chr1	172379752	172379775	CATTTCTAAAAAACATCTACCAAG	1	+
chr1	172480342	172480362	ATCAGGCCCCATTTCCTACAG	2	+
chr1	172558413	172558434	CCATTCTCAAACTCTTTCTCAG	1	+
chr1	172580220	172580242	ACTAATCCTCCAAACTTTCACTG	6	+
chr1	173371730	173371749	CAAATCTCACCTTTCCCCAG	2	+
chr1	173457004	173457027	TCTCTTGGAGAAGCTGGTGCTGTG	1	+
chr1	173457355	173457376	TTTTTTTTAACTGTCCTATCAC	3	+
chr1	173457563	173457586	TGATCACAGCTGGGGGAAAAAAAG	1	+
chr1	173717232	173717251	CACAAATTACAAAAACTAAG	1	+
chr1	173744846	173744867	CTGTGCAGTATATCAGGACATG	1	+
chr1	173754980	173754998	ACACTACAGTTTTCATCAG	2	+
chr1	173755103	173755125	CTCTTATAAAAACAATATATAAG	2	+
chr1	173755403	173755426	TTGAGGCATTTTATTAATATCTTG	1	+
chr1	173755579	173755602	ACAAATTTTTTTCAATATATTTTG	1	+
chr1	173823592	173823614	ACTATTTAAATACTAATTAATAG	1	+
chr1	173825663	173825681	CAATAAACTTTTATTATTG	1	+
chr1	173827315	173827336	AACATAATATAGTGAGGAGTAG	1	+
chr1	173827437	173827455	CTCCCTTCCTGCTAATGTG	3	+
chr1	173827590	173827612	TATTATCCATCCATAAATAGGTA	1	+
chr1	173833387	173833405	ATCCTCACCTTTCAAGCAG	1	+
chr1	173833684	173833704	CCTACTCAATTTCCTTCTCAG	2	+
chr1	173857128	173857147	AAAGGTTATTTTATCTTCTG	1	+
chr1	173858098	173858118	CTTTTCATTCACTTTAAATAG	3	+
chr1	173858557	173858577	AATGAGAGCTACATCATCATG	1	+
chr1	173860392	173860413	ATTAAAAACTAATTTCATTATG	1	+
chr1	173864735	173864756	CATTCTACCTCTACACCTCCAG	4	+
chr1	173866789	173866808	AATATCCTACCTCCCACTAG	1	+
chr1	173867101	173867117	CTACAGACTTCTCCCGG	1	+
chr1	174327936	174327955	CTCTCCCTTCACTCATTCAG	1	+
chr1	174725116	174725137	ATTTCTCCATTTTTTAAATGGG	1	+
chr1	174846153	174846173	AAAATTTACTTCTTCTCCAAG	3	+
chr1	174961042	174961064	CAGTTGCCTTATCAAATGGCCAG	1	+
chr1	174963554	174963576	ATTCTTCCTACCTCCATCTCTGG	1	+
chr1	174979630	174979652	CAAATCGGTGCCTGTGCTTGAAG	1	+
chr1	174981909	174981930	ATTGGTGTTTGGTAAGGGCTTG	1	+
chr1	174990383	174990405	CCACTCCCTTTCATTTTTCCACG	1	+
chr1	175801129	175801147	TAAAACTCAACTCCCATTG	2	+
chr1	178092191	178092214	ATCATCTATCTAAAAATCACCTGG	1	+
chr1	178107761	178107784	TTTTTTCACATTCTAAGGGCTCTG	2	+
chr1	178114843	178114859	CTTCCTATCATCATCTG	1	+
chr1	178220946	178220963	CTTTCATCCTCATTAATG	1	+
chr1	178400181	178400204	ACTCTTTTCATCTCTCCTCCTCTG	1	+
chr1	178428117	178428139	ATTCCATCCCTCAACTCCTTCTG	1	+
chr1	178443030	178443048	CATCAAAACTGGACTTTAG	1	+
chr1	178443403	178443422	TATTAAAAATTTTTTCTATG	1	+
chr1	178891214	178891235	TCCAACTACATCTCCCACTCTG	1	+
chr1	178977327	178977344	CCTTCCACTCCCATCCAG	1	+
chr1	179041262	179041285	CCTCTCTCACACTTGTAATTCTCG	2	+
chr1	179041355	179041376	ATGGATTGGAAGTGGCCAGCAG	1	+
chr1	179041766	179041786	CATTCCATCAAGCCAAAATAG	1	+
chr1	179041822	179041845	AATTGGAGGGAAGGACAAAAACAG	1	+
chr1	179043765	179043786	TTCCCATCTGTTTTCAAACTCG	1	+
chr1	179044946	179044962	CCGCCATATTTCTTCAG	1	+
chr1	179045137	179045160	AAAAACATATTTATTTTGACAAAG	1	+
chr1	179045407	179045427	CTAGGTACTGGACTACCACAG	1	+
chr1	179047450	179047466	TCTCAGTCCACCTCAAG	1	+
chr1	179171005	179171026	ACCCTCTACAACACCTCCATTG	1	+
chr1	179853874	179853895	AAAACTGTCAGGAGCATACAAG	2	+
chr1	179882873	179882894	TTTCTCTCAAAACTAATTATTG	1	+
chr1	179887255	179887285	ACACCCAACTCCTACAATCATATGGACCCAG	3	+
chr1	179887520	179887542	CATTCATTCAACCTAATTATCTG	2	+
chr1	179887559	179887577	TTTCAGTTTCCATTGAGAG	2	+
chr1	179887583	179887605	TTAAAGGTATCTTAGGAGTGCAG	1	+
chr1	179888433	179888454	TTATTTTGGACACACCCTGAAG	2	+
chr1	179892824	179892842	CTATTTTAACATACATCAG	1	+
chr1	179944277	179944295	AGATAAAATTTAGGAAAAG	2	+
chr1	179966013	179966034	AATAACATGGCCCATGATACTG	1	+
chr1	179989285	179989307	AACTTTTACACCTCAACCATATG	1	+
chr1	180062255	180062275	AATCATAGTCCAAACATCCAA	1	+
chr1	180063435	180063458	CCCAGCTGAAGTCATCACTAAATG	1	+
chr1	180080654	180080676	ATAAATGCATCACATCACTTTTG	2	+
chr1	180083147	180083169	AAGTGGGGAGAGCTCAAACGTAG	1	+
chr1	180748348	180748367	CTATCTCATCACCCTATTTG	1	+
chr1	180853483	180853503	TTTACAATCACAAGGACATAG	1	+
chr1	180854167	180854190	CCCATATTTCAACCTTAACAGCTG	4	+
chr1	180858429	180858450	TATATCTACTAAGTACACAGTC	1	+
chr1	180985784	180985804	TCGAGGAGCTCATAATCTAGT	1	+
chr1	181060652	181060672	TTACTTAAATGGTGACATCAG	1	+
chr1	181062180	181062201	TATTTTCAGGGAGGAGTAAGCT	1	+
chr1	181497271	181497287	AGGGGCCCGGGGTGGGG	2	+
chr1	181876429	181876444	AACACTTGGTATTCTG	1	+
chr1	182138939	182138955	AAGTTAGCCACCTGGGG	2	+
chr1	182807301	182807322	ATTAGTCTGGATTCCCTGGAAC	3	+
chr1	182856678	182856700	TTCACCCATTCTGTGGTTCATTG	1	+
chr1	182856766	182856785	ATCTCTTAAAAATACCACAG	1	+
chr1	183103883	183103906	ATATGAGAGGGAAGGAACTTGAAG	2	+
chr1	183113650	183113669	TTGCTTTCCTCCACACCCAG	1	+
chr1	183515373	183515392	ATCTGTAATGGCACAGCAAG	1	+
chr1	183519987	183520008	TTTGGACCCATTGGGACTCCAG	1	+
chr1	183523032	183523050	TTTACCATCTCACTCCCAG	2	+
chr1	183908331	183908349	CTTTAAAAGCTTTCCAAAG	1	+
chr1	184042665	184042685	AATATTACAACAGTGTGGGAG	1	+
chr1	184069407	184069428	TTTAAACCCAGGTCAAACTCTG	1	+
chr1	184092739	184092755	ATGTCTCTGCCCTCCTG	1	+
chr1	184162104	184162125	GTTCCTGGGCCTATCCCAGAAT	1	+
chr1	184253182	184253200	CATTATCTTCCCACACCAG	1	+
chr1	184465578	184465599	ATTTCGGGCACACCTCTCTCAG	1	+
chr1	184482226	184482247	TTTGCCACTTCACCCTGGTCTG	1	+
chr1	184588691	184588714	CACCAATTTTACCACTCAAACCAG	2	+
chr1	184589118	184589135	CTTCCTCCCCATCTCTCG	1	+
chr1	185088254	185088271	AAACCAAAAATACCAAAC	1	+
chr1	185110137	185110154	AAAGCGAATGATTAGAGG	1	+
chr1	185190999	185191020	CCAAATTCTTCAGAAAACACAG	1	+
chr1	185792295	185792310	TCATTAACTCCTACTG	2	+
chr1	186376662	186376683	ACCTAATTTAACCTCTTAATAC	1	+
chr1	186376758	186376780	TAACCTATTCTTTCAGTAATATG	2	+
chr1	186384429	186384446	CATATATACCTATTTCAG	1	+
chr1	186389672	186389690	AATGAAGTTGGAACCACAG	1	+
chr1	186419896	186419918	ATCTATTTCCTTTTTTAGCTTTG	1	+
chr1	186948530	186948551	AATTTTCAATATCCAAATCAAG	1	+
chr1	187290276	187290296	CATTAACTGACATAACTTCTG	1	+
chr1	187878177	187878194	CATAAAACACATAATCAG	1	+
chr1	189010929	189010947	CAAAAAAAAAATTCCACAG	1	+
chr1	189230285	189230305	ACTTTCTAATGATTACCATTC	2	+
chr1	189547025	189547041	TTTCTAACTAAAACTTG	1	+
chr1	190853058	190853075	CTCTTAAAAATCCCCAAG	1	+
chr1	191170295	191170314	CTAACTATACTAAATATATG	1	+
chr1	192791372	192791395	ATAACATCTATCTCAAAACATTAG	1	+
chr1	193046048	193046069	TATACATCCATTTCATATTTTG	1	+
chr1	193054096	193054116	AATAGAGAACTTTTTGTTAAC	1	+
chr1	193054314	193054337	AAACTCATCTGTAAACTTTTATAC	2	+
chr1	193054722	193054745	CTTAACTCCCCCTCATTCACAAAG	1	+
chr1	193054755	193054775	TAAAATCTCAACTATAACCAG	4	+
chr1	193055348	193055377	ATTTCTGTACATATTTTCTTCTGTTTTATG	2	+
chr1	193055804	193055826	TACTATTTCCATAATACTTTTAG	1	+
chr1	193055941	193055963	AAAGAAAGGATAAGTAGGAGAAG	1	+
chr1	193056561	193056583	CTTATAATCCCACCCTTTATTAG	2	+
chr1	193056708	193056725	CTTTATCTAACTTACTGT	1	+
chr1	193056994	193057014	CAGAGTAGAAAAATTTAGAAG	1	+
chr1	193057139	193057161	CTGTTAACAAACTTTTTTTTTTG	1	+
chr1	193058480	193058502	CATATATAGAGATACGTTGCTTG	2	+
chr1	193058631	193058649	AACTAATAATGTAGTTAAG	1	+
chr1	193059391	193059411	TGTTTTAAATATCATTACCAG	2	+
chr1	193059564	193059582	AATATGGACTCTCTATATC	1	+
chr1	193059590	193059611	GCGTGACTGGGCATAACTTCTG	3	+
chr1	193059901	193059922	CTCTGTAATTCAGGCATACTAG	2	+
chr1	193059927	193059950	TTTCCTTGGGGTCTGTTTAAATAA	2	+
chr1	193060437	193060455	CATTTTTACATTCACTTTG	1	+
chr1	193060759	193060780	AAATCCTTTCTCTCCTTTCTAG	1	+
chr1	193060795	193060815	CTACTAAATAAATCATTTTAG	1	+
chr1	193142588	193142608	ATCTTTTACATAGCCACAGTG	1	+
chr1	193220333	193220355	ACACTTACTCATTATTTAAAAAG	1	+
chr1	193221282	193221303	CTCTTCAGAAGGGAACAGTCAG	1	+
chr1	193221359	193221378	CTATTTTCCTCCCTTTTTAG	1	+
chr1	193232438	193232458	TTTCTCTATTCAAATTACTAG	1	+
chr1	193312824	193312847	CTTTTTTCTACAAGGTGCTTTACT	1	+
chr1	193371287	193371306	TAATACATTCATTACTCATG	2	+
chr1	194106456	194106470	GACGATCTTAAACTG	1	+
chr1	195113452	195113468	TTTCATCTAGTTTTTAG	2	+
chr1	195497168	195497184	AATTCCATCAATATCAG	1	+
chr1	195548546	195548564	TACTATTCCTTCAATAAAG	1	+
chr1	195793389	195793406	TCAACAAAAAAAATCATG	1	+
chr1	196250748	196250766	ATCATTTCATTCAGCATAC	1	+
chr1	197335962	197335981	TCCATTTAGATATTTTAATG	1	+
chr1	197588595	197588611	ATTCAATTTCTCAATCT	1	+
chr1	198051552	198051573	CAAAAAAATAAAAAACTCCAAG	1	+
chr1	198290312	198290330	ATGTATAAAGGGCAAAAAG	1	+
chr1	198290470	198290488	ACTTTTAACATTTATACTG	1	+
chr1	198290730	198290752	AAATAGCTGGGAAGAATTTAATG	1	+
chr1	198291292	198291312	ATATTTATTTTAACCAAAATG	1	+
chr1	198769233	198769251	CAAATAACTCTATAAACTG	1	+
chr1	199641747	199641766	CACATTCTTCCCTTCTCATG	1	+
chr1	199788830	199788848	CCTCATTTTTTACACTCAG	2	+
chr1	200734304	200734323	AAAATTAATACTACAATCTG	1	+
chr1	200818875	200818896	CACCTCCTCGGTCTGTGGATAG	1	+
chr1	200819478	200819501	CAAGTTCATCCCCATTAACTATAG	2	+
chr1	200829070	200829089	CTAAATTTCCCTCATCAAAG	1	+
chr1	201450236	201450255	TCTCTATCCTCACCCTCCAG	1	+
chr1	201829314	201829333	CATTTACTTCCTCTCCATAG	1	+
chr1	201837185	201837208	CCTATATTTTTCCATACTAAATAG	1	+
chr1	201845108	201845125	CAGCCCTGCTACATAATG	1	+
chr1	201939059	201939078	AACTTACTCTTTCTTTTAAG	1	+
chr1	201939182	201939202	TCAACATGGATCATTTCACAG	1	+
chr1	201939294	201939323	ATACAAAACTCTCTTCCTTTAGGGCTACTG	2	+
chr1	201939370	201939392	TCCAATATACCCAATTCTATATG	4	+
chr1	202535296	202535318	CCAGCCCATGCCTTAGAACAGTG	1	+
chr1	202557367	202557389	TTCCACCAAGGTTCACACACCAG	1	+
chr1	202980879	202980897	ATTACTAGTCACTTATCAG	1	+
chr1	203105036	203105053	ACTTCCCCTTCTGGGCTG	1	+
chr1	203134798	203134819	CACATCCTCAACTGCATCACCC	1	+
chr1	203278229	203278249	CTATTTACCAAACACTCTCCC	2	+
chr1	203278367	203278389	CTAATTTTCTGGTTTGTGGGTTG	1	+
chr1	203326933	203326947	AATAATGACCCCTAG	1	+
chr1	203766420	203766441	AAAATTGGAAGGGACCTTAAAG	1	+
chr1	203767585	203767608	CCACACATCCTATCCATTGGGCTG	2	+
chr1	203769422	203769443	CTTTCATCCAAAACAGATCATG	1	+
chr1	203771306	203771328	TTAAACACTCCCTGATGACGATG	3	+
chr1	203771619	203771637	CTATATTTTTACATACAAG	1	+
chr1	203797042	203797065	AGGAAAGTGAGGCTTAGAGGCATG	1	+
chr1	203823037	203823058	ATTTTCTACTTATTTCGTTTTT	1	+
chr1	203839882	203839902	CTGTTAGATAGTGAGCATCTG	1	+
chr1	203872492	203872510	ACTGTTCCCTCAAACTTTG	2	+
chr1	204037836	204037851	GTAGTCTGGCTGAGTG	1	+
chr1	204494650	204494668	ACATCATTTTCCACCTCTG	1	+
chr1	204499840	204499857	TGGTGAAGCAACTTTATG	2	+
chr1	204518876	204518899	TTATTTAATTTTATTTCCAACCTG	2	+
chr1	204518921	204518942	CAAAATCCAAGGTAGCTGTAAG	2	+
chr1	204519294	204519317	TATAGGGGAGGTGTGGGGCGACAG	1	+
chr1	204520115	204520145	ATAAACACACAAACATACTTCTCTGGCACAG	2	+
chr1	204522365	204522388	TTACTCACTGCCACTAAACTAAAG	1	+
chr1	204522864	204522887	AATATTAACTCACTCTCCTTCCAG	2	+
chr1	204524221	204524241	TCCTTCTTACGATCCTCATTG	1	+
chr1	204525141	204525163	TTCATAAAGTGGGAAGAAAACAG	1	+
chr1	204526164	204526188	CTACCCTTTTCTACCTCATCATTTG	3	+
chr1	204526197	204526220	ATTAAATCCGGGAGAGCAATTCTG	1	+
chr1	204536662	204536679	TTCCCATGAGGGTTAGCG	1	+
chr1	204864407	204864425	TCAAGCTTTCAAGACCCAG	1	+
chr1	205277829	205277841	GACGATCACGATC	9	+
chr1	205806314	205806332	AAGAATGTCTAGTCCACAG	1	+
chr1	206610844	206610861	CTAATTACATCTGATATG	1	+
chr1	206634716	206634738	TCAACTCATCAACTTCCCCACAG	1	+
chr1	206636785	206636803	ATTCCTTTCAATCCAACTG	2	+
chr1	206636804	206636826	ATCAAAACTGGTACCCACACTTG	1	+
chr1	206637316	206637334	TTTCCTGGTGTGGACTCTG	2	+
chr1	206761940	206761960	ACCCAGGCTGAGTCCATACTG	1	+
chr1	206823579	206823595	CTCTTCCAGAACAAAAG	1	+
chr1	206823932	206823952	TTTTTACAATATAGTTCTCAG	1	+
chr1	206824302	206824319	TTATCTCCTTTACTCCTG	2	+
chr1	206824332	206824354	CAATAAATATACAACTCCTTTAG	1	+
chr1	206828073	206828094	TCCCTGAGATCCACAACCCCTG	1	+
chr1	206902120	206902136	GCACATCGTACGGATCG	2	+
chr1	207095492	207095511	TTAGCAGTGACCAGGCCTGA	1	+
chr1	207146284	207146304	CAAATAATCATTTTATAATGG	1	+
chr1	207216961	207216978	TTGTAGGATTGGATTTAG	1	+
chr1	207519072	207519091	TTGTAGGGGAGGACTTTTCC	1	+
chr1	207967322	207967343	ATTATTCTTTCACCAACTATAG	1	+
chr1	207967393	207967410	ATACTACTTTGGCTCTTG	1	+
chr1	207967548	207967567	AGCTAGAAAGTGTATGTGTG	1	+
chr1	207967583	207967600	TTTTAAAACATCCCTAAC	1	+
chr1	207967696	207967717	CGAAGTGAACACTGTAGTCTTG	1	+
chr1	208924187	208924207	TTTTCTTTTATTTCCCTTCAG	1	+
chr1	209269529	209269547	GGTATGTGGGTTTAAAAGA	1	+
chr1	209407274	209407297	CAATAAACACCATCAACCTTACTG	1	+
chr1	209605511	209605533	TCCTTCATTCCACCGGAGTCTGT	765	+
chr1	210008477	210008500	CCACAAATCCCAAAACTACCCACG	2	+
chr1	210026187	210026208	TTACTTTCATATCCATATATTG	1	+
chr1	210026439	210026462	ACATTTTTACTTCTTTTTCTTCAG	1	+
chr1	210027105	210027128	CTTCTCTGGCTCTCCACTCACATG	1	+
chr1	210027559	210027580	TGGAAACAGTGGAATTAAAAGG	1	+
chr1	210028361	210028379	AATTCTAAACAGATTTCAG	1	+
chr1	210211624	210211640	CACTTCTTCACCTTCAG	1	+
chr1	210315613	210315635	GGGAATAGGGTATATTTAAAATG	2	+
chr1	210325910	210325929	CAAAACCCAACACACATTAG	1	+
chr1	210335416	210335435	CTTACTTCAATTTATATTTG	1	+
chr1	210336486	210336506	AAGAGTTATCAGTCTTATCTG	1	+
chr1	210416579	210416605	TTTCAATAGGGATGGAGGAAATGAGAG	3	+
chr1	210417505	210417529	CCTTTAAAAAACTCAAAACATCTAG	4	+
chr1	210417856	210417879	CATTCCATACAATTCCATATTAAT	1	+
chr1	210417990	210418011	AACGAAAGGACTTATCCTTCTG	1	+
chr1	210418696	210418715	AAATCATTAACCTTTGTCTC	1	+
chr1	210418813	210418836	CCTATTATTCTACATTTCACTTTG	1	+
chr1	210807359	210807377	CTTGGGAAACAAAAAATTG	1	+
chr1	210847644	210847667	ACCCTCTCTGTCCTGGGATTCCTG	1	+
chr1	210854120	210854140	AACAGATTCCTGCCGCAGGAG	1	+
chr1	211596131	211596148	ATCCAAACACCCCATTAG	1	+
chr1	211606798	211606818	TTCTTTCAACAAATATTACAG	2	+
chr1	212251543	212251563	TGCTCCTGGGTCATTCTCAAG	1	+
chr1	212277073	212277092	CCATTTACTAGAGGAAGATG	1	+
chr1	212277421	212277440	CCCCTTATTCAACAATTATG	1	+
chr1	212519155	212519176	TTTTTGATAGTGAAGATCCCAG	1	+
chr1	212534834	212534855	ATTCCTCCTCTTCCTCTCAAAG	2	+
chr1	212535047	212535066	TATGTTTTTACTTGGTCAAG	1	+
chr1	212583844	212583863	TGGACCAACTCCTCACTCAG	1	+
chr1	212792852	212792870	AAACCTCTTTATCCAACAG	2	+
chr1	212793406	212793429	AAAACTAGGCAATGTACTCTTCCG	2	+
chr1	212793694	212793714	ACTCTCCACTCAATGTCTTAG	1	+
chr1	212838131	212838145	ATTCTCGGGCTGGAG	1	+
chr1	212976077	212976100	ATAAGGATCGGTTGTTGGCAATTG	1	+
chr1	212987929	212987951	CTATTTCATCTTTCCAATACATG	1	+
chr1	213037182	213037205	CCACACTTTTATTTATTTTAACAG	1	+
chr1	213040588	213040609	AATTAACCCAAGCATTCCACTG	1	+
chr1	213069676	213069699	CATTTTTATGACCATTCTCCTTTG	1	+
chr1	213069706	213069723	ACTATGCCCAGGTACATG	2	+
chr1	213071424	213071445	CATTAAACCTCTCTGGGCAGCG	1	+
chr1	213071511	213071528	CCATTAATCATGGAATAG	1	+
chr1	213163357	213163377	CATCTCCTCTGGCTTTCTTTG	1	+
chr1	213420045	213420065	ACTCTTATCATTCAAAAACAG	1	+
chr1	213557941	213557953	ATCGAAGGCCGAC	1	+
chr1	213609092	213609109	AATTTCCTGACACACATG	2	+
chr1	213691971	213691988	ACATCGTAAAACCTTCAG	1	+
chr1	213907114	213907131	CTTCTCTAGAAAAATAAG	1	+
chr1	213930407	213930427	TTCCACCATCTCTCTCCTCCT	1	+
chr1	214073769	214073786	TCCTGTCTTGCTATAATG	1	+
chr1	214211626	214211641	ACTATGCTTTCCGGTG	1	+
chr1	214212376	214212395	ATGTGCTATATATGTGTGCG	1	+
chr1	214433051	214433068	GATCACCTCACTCCTCTG	1	+
chr1	214492256	214492278	CTCTCCATCACTTTTACTCCAAG	1	+
chr1	214508087	214508102	TTACATACCAAGACCC	1	+
chr1	214510054	214510074	CAATCATGGAAGTAGCTCACG	1	+
chr1	214786709	214786732	ACTTTTACTCCTGATCCTGTGGTG	1	+
chr1	214794059	214794080	CTTCATCATCTGTGTTCTCATG	1	+
chr1	214795565	214795586	AACAAATGTAGGGATGAACTAG	1	+
chr1	214828664	214828682	CTGTAAACAGCTGGAAGAG	1	+
chr1	214837261	214837284	TCTTAAATATATTGTACTCTTTAG	1	+
chr1	214837420	214837445	AAGCACTATATCACAATCTCTGTTTG	2	+
chr1	214838366	214838384	ACCATCATTTATATTTAAA	2	+
chr1	214839657	214839680	TCTTCCAAAATCCTTCAGGCTATG	1	+
chr1	214840354	214840376	CAAATACAAAACCCATTCTCTTG	1	+
chr1	214869475	214869497	CTTCTTCATTACTACTATATCTG	1	+
chr1	214894764	214894787	TTTTTCACTGCTCCTGCTCTGGTG	1	+
chr1	214902111	214902132	ATCTAGGCTGACCTCAACTCTG	2	+
chr1	214916527	214916548	CACCCAACACGGATCACCTTAG	1	+
chr1	214920717	214920733	ATCTTACCTCATACATG	2	+
chr1	214948174	214948197	TTTTCATATTTACTTATAAAATAG	1	+
chr1	215363826	215363843	GAGCTATTCAGACACCTG	1	+
chr1	215518329	215518352	TCACCCAGAACCATCATCTCCCAG	1	+
chr1	215759884	215759905	TTGGATTGGACTATCGAACGAG	1	+
chr1	215775528	215775544	CTCACACCCAAAACAAG	1	+
chr1	215785232	215785252	CTATTTGTAAGACTCTCATCG	2	+
chr1	215793505	215793528	TTTCACAGTTATAGGGACTTCCAG	1	+
chr1	215794949	215794970	CTTCAGGTTTCTACAAATAGGG	2	+
chr1	216354420	216354441	ATATTTTGCCACTTTCTTCTTT	1	+
chr1	216635555	216635574	TTCCTAACAAAAACTTTCAG	1	+
chr1	217042982	217042999	ACCAACATCTTTACTTTG	1	+
chr1	217461044	217461067	TTACATAGGTATACACATATCATG	2	+
chr1	218232991	218233006	AATGGCCTATCCACTG	1	+
chr1	218499918	218499936	TTCACTGTAGGGTTCTCTG	1	+
chr1	218504764	218504786	CTAATTCATCATTAAACTCTTTG	1	+
chr1	218506004	218506027	AAGATGTACACCTAAGGTATCAAG	1	+
chr1	218506189	218506207	ACTTAACAAACACACAATT	2	+
chr1	218506234	218506256	CAACTTAAACACATTTTTCTCCC	1	+
chr1	218508136	218508158	AAACAGGAGAGAGAACTACTTCG	1	+
chr1	218510317	218510337	ATAATTTTGGAATCACAACTG	1	+
chr1	218510674	218510697	TCTACTTCTGGAAACCTTCCTCAG	1	+
chr1	218514336	218514355	ACACATAAATTCATTTAAAG	1	+
chr1	218579548	218579570	CACACACACACTTTCCTCCATTA	2	+
chr1	218842989	218843007	CCATTTACTGGAAAACTTG	2	+
chr1	219444741	219444759	TGAAGGCTTTTTTCCTTTG	1	+
chr1	219450264	219450279	CTTTTATCACATCAAG	1	+
chr1	219697080	219697096	CAATCTTCCACTCAATG	1	+
chr1	220276886	220276904	ACTATTTCAACACTTTCAG	2	+
chr1	220321099	220321118	AGGATGGGAGTCAAAATCAG	1	+
chr1	220533530	220533549	CCCCTATTCTCATTGTTTTT	1	+
chr1	220763750	220763773	TTCTCTCTCCTTGGCCTGCACATG	1	+
chr1	220805591	220805614	TAATAAATCAGAAGTATGATGAAG	2	+
chr1	220944125	220944144	TTCATCAGGCACTAAAATTC	2	+
chr1	220987088	220987104	CCTGTCACTACCACTCG	1	+
chr1	220996225	220996247	CTCCTACTCACCCCACATTAATG	2	+
chr1	221047346	221047360	CATTTCCCAACTACG	1	+
chr1	222792813	222792830	GAAAAGAGATCTCTAATG	2	+
chr1	222853297	222853316	ATTTCTCAACCTGGGTTCTG	1	+
chr1	222892604	222892621	GGTTTCATAAATTCTTTG	3	+
chr1	222892653	222892676	ATATTCAAAATTTCAAGTGGACTG	1	+
chr1	222898799	222898822	ATCTCCCAAAACTCATTACACCTG	2	+
chr1	222906921	222906941	AAAATTATCACACCAAATCCA	1	+
chr1	222907772	222907794	ATTACTTAAATCATATATCATAG	3	+
chr1	223183435	223183453	CAACATTTACCCTTTCAAA	1	+
chr1	223411296	223411312	ACCAGCAAATACATCTG	1	+
chr1	223940523	223940545	CACTATTCCCGCCTGGAGATCTG	2	+
chr1	223962848	223962878	CACTTTCCTGTTCATAGCAATATTAAATCAG	2	+
chr1	224341016	224341039	GAAGACTCATGGGCTCTCCTCCAG	2	+
chr1	224345502	224345523	TTATGCATATCAGGATACTGTG	1	+
chr1	224346776	224346792	ACATTCAATTATCACTG	1	+
chr1	224347130	224347152	ACTTTGAAATTCCATTTACAATG	1	+
chr1	224347305	224347324	TCTCATTTTTATAATCATAG	1	+
chr1	224348067	224348090	TTATCTTCCTTGGCTGTTTTTCAG	1	+
chr1	224348385	224348414	ATTGGGGTACCATCAGGTCAAAAGCCACTG	2	+
chr1	224348635	224348659	AAAATGGACATAAAACTAGGCTATG	2	+
chr1	224349023	224349056	TTACACTTACCAAACTCTCTAAAAACATATACTG	10	+
chr1	224349332	224349350	ATGATTTTACTTTTAATAG	1	+
chr1	224349543	224349565	CATATTCAAACCTATTCCAAAAG	1	+
chr1	224377919	224377939	AACTTACTCATATTATGGGCC	2	+
chr1	224379789	224379805	TTGGAATGTGATGGGAG	2	+
chr1	224380201	224380223	ATTCTTCTCCAAAACTTTAGATG	2	+
chr1	224636156	224636174	ATCTTTAGATCAGATTCAG	1	+
chr1	224642103	224642125	CATCCAGAGAGCAGGAGAACCAG	2	+
chr1	224909382	224909398	AAAGGTTTGGTCCTAAA	2	+
chr1	224922389	224922408	TTCTTCTACTACCTTTACTG	1	+
chr1	225139315	225139332	TCAGCTTCATACCTACTG	2	+
chr1	225212556	225212573	CATATTATAGCAAATTTG	1	+
chr1	225462771	225462792	TAAGGTCACCCTGCTAGTTAAG	2	+
chr1	225568005	225568024	TCTTTCTAAAAATCTCAAAG	1	+
chr1	225743699	225743717	TCTCTTATCCTCAAAATTG	1	+
chr1	225975692	225975715	TTAAAACTCATGTGAACCTTTAAG	1	+
chr1	225977515	225977538	AATTAACTCCACACCATAGTATGC	2	+
chr1	225977628	225977650	CTTATTTCCACATTTAAACTACC	2	+
chr1	225977920	225977941	TTAGGTGTGACTGTCACAACTG	1	+
chr1	226640609	226640628	AGTATTAGGACTTAGAAAAG	1	+
chr1	226965659	226965678	ATCTAACTCCATCATCACTG	1	+
chr1	227174940	227174958	CCAACAAGTGCTCCTTAAG	1	+
chr1	227632235	227632251	ACCTCCACTCCACAATG	1	+
chr1	227769305	227769325	CTAATCTATCTATACTTATTG	1	+
chr1	227803226	227803246	CTCCTGTCCCACTCCAGCCTG	1	+
chr1	227835174	227835193	ATCACCTTTCCAGAGCAAAG	1	+
chr1	227842612	227842635	TTCTCAAACCTTACACAACATAAG	1	+
chr1	227844585	227844604	CTATACCACCTTACCCAAAG	1	+
chr1	227845320	227845342	TAAAAACACATACATACATTTAG	1	+
chr1	227845598	227845619	GCTGGCTCAGAATCTTCTCATG	1	+
chr1	227846111	227846134	CATAAAGAGATGGCATTAACTCTG	2	+
chr1	227846386	227846406	AAAAATTGGATTTAACTGGAG	1	+
chr1	227846588	227846606	CATTAATAATGGTAGGCTA	1	+
chr1	227846933	227846955	TTTCTTACTCATATCACAATATG	3	+
chr1	227847462	227847481	CTACATATATATATATCTTG	1	+
chr1	227935629	227935648	CTTCAGCTCCATCACCATCC	2	+
chr1	227968850	227968871	CATCTTTCAAACAAAAATATTG	2	+
chr1	227970503	227970523	AAACAAACTCTCTTTGTTCAC	2	+
chr1	228285617	228285636	ACAGGAACTGGTACATTCAG	2	+
chr1	228285755	228285782	TACTCTCATGTGGCAAACGTGCGGCTCG	2	+
chr1	228285818	228285832	TCACCGTGTGCATCG	2	+
chr1	228285961	228285984	AAGAAAAATCAACTCACTGTTCAG	9	+
chr1	228286098	228286115	TTTTTAACCCAAACTCAG	1	+
chr1	228286275	228286307	ATCAATTCTGCATGGTCACAGTAGAGATCCCCG	2	+
chr1	228286644	228286665	TTTCTCTCCCTCAGCCTGCAAG	1	+
chr1	228286689	228286711	ACAACCTCTACTTTTTTCTTTTG	6	+
chr1	228286714	228286737	TTTTGATAAACACTGAAGCTGGAG	1	+
chr1	228286741	228286772	TTAAATTTATCTTGGGGAAACCTCAGAACTGG	3	+
chr1	228286795	228286833	CTTACTGCTTTCAATACACGATTAGTAATCAACTGTTTT	2	+
chr1	228286851	228286874	TTTCATTTCGACAAACAAGCACTG	1	+
chr1	228336616	228336635	ACATCCTAATAAAATAACTG	2	+
chr1	228367068	228367089	AATATTCCATGATGTGTTTCCT	2	+
chr1	228368934	228368957	ATCTTGGACTGTCCGGTCTCCAGA	2	+
chr1	228369247	228369269	CTGTTCTTATTCAGGGGTCTCTG	1	+
chr1	228369894	228369916	TTCATTCATTCAACCATGTATTG	1	+
chr1	228371027	228371047	AACACCACAGTCTCACACAAG	1	+
chr1	228371220	228371243	AAATATCATATCCAGCTGGGCATG	1	+
chr1	228384110	228384131	TTTTATGGATTTACATTTTCTG	1	+
chr1	228602980	228602999	AACTACACAGACCCTCCCTG	1	+
chr1	228682163	228682182	TCGCTCTGTCCACCTCCCCC	1	+
chr1	228682262	228682285	TCTCTGTTTCCCTGGGTGAGGGGG	2	+
chr1	228683368	228683391	CTTCACCATCCTCACCTAACCTAG	1	+
chr1	228690914	228690931	AAGTGTCATTTTGGAGGG	2	+
chr1	228691797	228691817	CTTTTTCCCATACATACATAG	2	+
chr1	228880138	228880159	TATTGGGACTTTTCTTTCTTAG	1	+
chr1	228880720	228880738	CTAAACAAAAAATAAAATG	1	+
chr1	228881307	228881329	CACTAAAATACATAGACTGATTG	1	+
chr1	228882136	228882162	AAATACAGCATACTTCAAAACTGTTTG	2	+
chr1	228882167	228882184	CTCTTGTTACCATGTATG	2	+
chr1	229092166	229092185	TTACAAACAATCTTTTTAAG	1	+
chr1	229423523	229423543	TAACCATTTATCTACCCTCTG	3	+
chr1	229439772	229439802	ATTTTTCCTTTCACTTTCGGTTTAAAACATG	2	+
chr1	229440047	229440067	CCGTTTACTACATTCTACATG	3	+
chr1	229440250	229440270	AGACTAGCACTAAGGATTCTG	1	+
chr1	229440296	229440313	TACTAATACTTCTCTCAG	2	+
chr1	229440328	229440348	CAATAGACCATGTAAGCTGGG	1	+
chr1	229440450	229440468	CATCTTTTGTTTCCTGTTC	2	+
chr1	229440672	229440692	AAAAAATATATGGTGGAACCT	1	+
chr1	229448626	229448649	CATACTCTTTAAATATCAATAAAG	1	+
chr1	229783390	229783407	TCAGCATCCTTCTCACTG	1	+
chr1	229796470	229796486	TTGGGGGAATCATGTTG	2	+
chr1	229797415	229797434	TTTGCTGATTCATAGGGTAG	1	+
chr1	229800361	229800384	TTCCCATCTAACCATAGCCCTCTG	1	+
chr1	229800470	229800490	ATCCTCTCACATTTCCATCAG	1	+
chr1	229800852	229800873	AATTGAGTTGAAAATCTGGAAG	1	+
chr1	229802440	229802461	ACAATGGGGAGAACTGCCAAGG	1	+
chr1	229802927	229802949	TTCTGGTAAGTGAGTGAAGGCTG	1	+
chr1	229803692	229803712	CAGGTGCCTTTTCCAAATTAG	1	+
chr1	229809203	229809224	CTCTTCTTCCTTCAAAACCATG	1	+
chr1	229841022	229841042	ACTTCAACTTCTTCCTCCTTG	1	+
chr1	230415470	230415491	TCACTTCTGCCGGCTCCGCAAC	1	+
chr1	230415787	230415810	TATGGTGGGACACTAAATATAAAG	1	+
chr1	230415830	230415853	ACGGTCAGTTCCCTATGGTTTCTG	1	+
chr1	231135053	231135075	CTCTTTTCACCCACACCTCACCC	1	+
chr1	231136200	231136227	ATAATTCACACATAATAAAACATCTAGG	3	+
chr1	231396377	231396396	TATTTAAACAAATTTTCTCG	1	+
chr1	231410998	231411026	AGGACCACTTCAGTGAGGAACAGTACTTG	2	+
chr1	231457227	231457248	CATTTTACGCATTTTTAAATTG	1	+
chr1	231487240	231487263	AACCAGAGAATTACTCAAAAAAAG	2	+
chr1	231488429	231488447	CAATTTACCTTCACCTGGG	1	+
chr1	231488708	231488727	CAACATCCCTAAAAACTCAG	1	+
chr1	231494335	231494355	ACCTAAATCATTTCCAGGTTG	1	+
chr1	231497895	231497916	CTGGCTCTCTACCACTTACAAG	1	+
chr1	231498372	231498389	CTGAGGGATAAATTCATG	1	+
chr1	231515661	231515681	CTTCCCTGCCCACTTCCAAAG	1	+
chr1	231522083	231522104	TTTTACAAATAATTTTATCTAG	1	+
chr1	231697160	231697181	TTCAGTTAGTGGATAGAACAAG	1	+
chr1	231698916	231698934	TACCTGTATGCCTTTGTAG	1	+
chr1	231700892	231700914	TTAACCTTTATCATTTATCTTTG	1	+
chr1	231701049	231701071	TTTTTTAGTTAAACTTCTGGACA	1	+
chr1	231719447	231719465	AATCCATACTTTTCTCAAG	2	+
chr1	232022971	232022993	ATCAGACAGCTGGTTCCTTCTTG	1	+
chr1	233115050	233115073	CTACAAACCCACTGGTATAAGCAG	1	+
chr1	233117308	233117330	ATTTTAACAAATTACTTGCCAGA	1	+
chr1	233117450	233117473	TCCAAATAACTCTTTTTTTTTTTT	2	+
chr1	233429168	233429186	AACAACATAAAAATCCATG	1	+
chr1	233512210	233512233	TCAACTATCTTAATAAAAAATCAG	1	+
chr1	233519458	233519478	CAAAGACACTGACAACTCAAG	1	+
chr1	233519909	233519928	TTTACTGAATAACTGAAATG	1	+
chr1	233520066	233520088	AAAGGATTGTATTAACATGGTAA	1	+
chr1	234017394	234017411	TTCAGAGTTCTACAGCCT	1	+
chr1	234486344	234486361	ATACTATTATCCTCCCAG	1	+
chr1	234803152	234803170	TCTCCTTCCTCAACCTCTG	1	+
chr1	235494313	235494332	TTTTCTTACTTCAATCCCTG	2	+
chr1	235494693	235494714	CTTTAATTTTCATTTGTAATCT	1	+
chr1	235505057	235505073	TAATCATTGGCTGAAAG	1	+
chr1	235505470	235505487	TATTTCCTTGGCTTGGAG	1	+
chr1	235505708	235505728	CGCTACTTAATACACTTGGGC	1	+
chr1	235505753	235505773	ATGCTAATCTACACTCCAAAG	1	+
chr1	235506011	235506031	ATGCACGTGGTGGGAACCCTG	1	+
chr1	235506502	235506525	TTTTTCCTAAACGCTGCTGTAAGG	1	+
chr1	235612143	235612164	ATTCACTGGAACAATTCTACTG	1	+
chr1	236306211	236306232	TCCTTCTACTTCAAAGACTTCG	1	+
chr1	236347145	236347165	AACTCTTACCTACCACCTTAG	3	+
chr1	236371371	236371398	TTGGGGACAACAAACTAACAGCTTCCTG	2	+
chr1	236372256	236372272	CTCAGGGCCACATCAAG	1	+
chr1	236372979	236372998	TATAGAACACCTTCACTCTG	1	+
chr1	236374111	236374133	ATATGGGGAAGAGGGAATCACTG	2	+
chr1	236377408	236377427	AAATAAACAACATATCAACG	2	+
chr1	236378869	236378889	ACTTTAATTCACATTTTCTAG	1	+
chr1	236384592	236384611	TTTAGCAATTCAAAACTCAG	1	+
chr1	237063267	237063290	TGGATGTGTAAACAGGCACCACTG	1	+
chr1	237263114	237263131	CTTTCCCCAAATATTATG	1	+
chr1	237642409	237642432	ACTACTCTTCATTAAATCACAAAG	1	+
chr1	237664241	237664260	CATTTCTCATACCTCCACAG	1	+
chr1	237695824	237695845	CATCCTTTCCAAACCACTCTCA	4	+
chr1	237713360	237713383	CATATTTTTCAGTTAGGGACATAG	1	+
chr1	237753269	237753290	CTTCAAGTTCCATCAAACCATG	1	+
chr1	237766580	237766601	GTCTGGCACGGTGAAGAGCCAT	1	+
chr1	237876668	237876686	CTAAAAAATTATTTTTTTG	3	+
chr1	237921115	237921136	ACAAATGGACCATATAGTAAAG	2	+
chr1	237975499	237975522	ACACTCTTCAACCAGTACTCTAAG	1	+
chr1	237998410	237998430	ATCTCAAACACAGTGTAGCTC	2	+
chr1	240257291	240257310	AATACCTGCTATTCACAAAG	1	+
chr1	240257372	240257395	CTCTTTCATTTTTCATCACCACAG	4	+
chr1	240324131	240324153	AAAAATTTCAAATACATTTACAG	1	+
chr1	240380758	240380776	ATAAAACAATTTAAATTTG	1	+
chr1	240523139	240523157	CAACTGCATCATTTATTTG	1	+
chr1	240637757	240637780	CTAAACATTAACTACAATTCACTG	1	+
chr1	240637957	240637978	TGCTTTCCCAACTCTTGGGTTG	1	+
chr1	240741045	240741062	ATCATAACTTATGGTTAC	2	+
chr1	241003138	241003157	ATTCTTTTCTTGGTTTTCTG	2	+
chr1	241723451	241723467	TCTTACTCATTTTCCCC	1	+
chr1	242013759	242013782	AAGAAGCTTCAGAACCCATCCATG	1	+
chr1	242030849	242030866	TTTTACAGTTTTAGCCTG	1	+
chr1	242042405	242042426	CCCCTCTCCAAGCACAGCATTG	1	+
chr1	242045277	242045299	TTTATCTCATTTCTCAAAAAAAG	3	+
chr1	242052771	242052794	TCTGAAAAGCTTCCTCCTTGTAAG	2	+
chr1	242088770	242088792	ATACTTTATACTCACATCAAAAG	1	+
chr1	243455015	243455036	CTGGCCATTCTCTGTTTCTCTG	1	+
chr1	243509490	243509512	TTGTTCTTTGGTCTTTCAGCCAT	1	+
chr1	243550744	243550763	AAAGAATTTCTCAGAGCAGG	2	+
chr1	243624848	243624869	TTCTTCATCTTCAAAAAATTTG	2	+
chr1	243686757	243686777	AATACTCTATTCCCTAAAAAG	1	+
chr1	243812554	243812572	AACTTTCATCTTCCAAAAT	3	+
chr1	244218820	244218842	AATCTCACTAATTTAGCATTCTG	2	+
chr1	244219264	244219285	ATCACTGGGACACTGTCTTATG	1	+
chr1	244219643	244219662	ACTTTCCCACTGTCTTTAAG	1	+
chr1	244819794	244819814	AATCTACCACCAATAAAAACG	1	+
chr1	244869394	244869416	TCTTGCATGGACTCCTGCCACAG	1	+
chr1	244869447	244869465	ATTAGGCAGGTAATCTTTG	1	+
chr1	244869890	244869911	CATTTTTATTTTAATACACATG	1	+
chr1	244870127	244870150	TCATGGGACTCATTTCACATAATA	1	+
chr1	244870562	244870582	TATTTTTAACTTTTCCATAAG	3	+
chr1	244870623	244870643	CATAGGGAAAATAAACCTTGG	1	+
chr1	244870739	244870757	CTCAGTTCTTTAGGGGCAG	1	+
chr1	244871371	244871393	TGGATTTAATTAACTAGCATTTA	1	+
chr1	244871453	244871476	AAAAATCCCATATGAACAATCTGG	1	+
chr1	244871539	244871559	TGGGTTGGACAGTAATACATG	1	+
chr1	244871874	244871893	CTTCTTTCCATCACAAAACG	2	+
chr1	244871899	244871918	AAACACATTCACTGCTTCAG	1	+
chr1	244999041	244999059	GAGCCCGAGGAGAGGAAGG	1	+
chr1	245007756	245007777	TAACCAAATAGTTAAAAAATTC	2	+
chr1	245074337	245074356	TTTTTAAAATACAAAATTAG	1	+
chr1	245513719	245513734	CCTTACGTCTTGGGCC	1	+
chr1	245867467	245867486	CGAGGATGGTACTTAGGCGT	1	+
chr1	245870573	245870590	CTTAATCTCTAAGCATAG	1	+
chr1	246352756	246352773	ACATTAACTGGTTCTAAG	1	+
chr1	246381575	246381593	TTATTTCGTGGGGTGGAGA	1	+
chr1	246830062	246830082	CAAACGCTTACACCTATTATG	1	+
chr1	246893282	246893299	ATTTCTCCTCTTTACTGG	1	+
chr1	247234219	247234236	CAAATCAAAACCATCCAG	1	+
chr1	247532839	247532856	ATCCTGCTCACAGCGCCA	1	+
chr1	248096172	248096187	ACTATCCCACATATAG	1	+
chr1	249142791	249142811	GGGCCGGCTGAACAGGAAAAG	2	+
chr1	249168050	249168072	GAGTGTCAGGATGGCCGAGTGGT	1	+
chr1	249168124	249168140	CGGATGGAGGCGTGGGT	1	+
chr1	725431	725445	ATCCCATTCCACTCG	1	-
chr1	891352	891374	CTTCTGCATCAGAGACCTCATTG	1	-
chr1	1026966	1026989	CCCCACTCCATCTCTTTGGCTCCG	1	-
chr1	1198305	1198328	CCCCAGGACGGTCTCTGAGCTAAG	1	-
chr1	1253616	1253638	TACTTTTTACTTGGGATAATTTG	1	-
chr1	1337374	1337395	TTTATCTACAACCCAATAACAG	1	-
chr1	1477205	1477226	TTTTTCTTCTTTAACCAAAAAG	1	-
chr1	1496057	1496080	TTTCTTAAATACAAAATCTCCTTG	1	-
chr1	1501143	1501162	TAGGAAAAGTATTTGGTCAG	2	-
chr1	1623838	1623860	TCGGTGATCGGTGCTGGGTGCTG	1	-
chr1	1683846	1683862	GCATGGTCTTGCCAGTG	1	-
chr1	1716882	1716903	AAACCCCTTCTTTCTCTTTCCG	1	-
chr1	1716952	1716971	CAACATTCTATACAAAACTG	1	-
chr1	1717346	1717373	TAACCATTGCGGCTCTGTCCACTTCTCG	2	-
chr1	1718004	1718027	CATTCATATTTCCTTTTTAAAATG	2	-
chr1	1718071	1718089	GGCTTTGTTCATCTGGTCA	1	-
chr1	1718374	1718402	CCTACACCTCCCCTCAGAACTTCAAAAGG	3	-
chr1	2103812	2103831	TCACCGTACTCCTCTCCCCG	1	-
chr1	2336263	2336285	CATCTTTAATAAACTAACTCCAG	2	-
chr1	3310232	3310245	CAGACGCGCCGAGA	1	-
chr1	3697059	3697079	TTCAAAATGTTCTGAATCATG	1	-
chr1	4278097	4278114	ACCATCCATCATCATCTG	1	-
chr1	6014829	6014850	CCTTACTCAGCCCAGTGTTACG	1	-
chr1	6245523	6245543	CTCTGTGGATTGAGTTGAACG	1	-
chr1	6281723	6281746	TTCATTTACCAACCTGGGGGATTG	2	-
chr1	6281820	6281842	CTCTTAGCAGGACAGAAAACAAG	1	-
chr1	6282022	6282041	CCACATCACCAATTTTCTCG	1	-
chr1	6282600	6282616	ACTCTGCTTTGGAGAGG	1	-
chr1	6283069	6283089	CCATCATTACAATTTTTCTGG	1	-
chr1	6283681	6283697	ACTCAGATGTGGGAGCG	1	-
chr1	6283931	6283964	ACGCTGGCTTCATTCTGGACTAGACAGGAACTTG	2	-
chr1	6284055	6284072	CTTAAATACTGCAAATAG	1	-
chr1	6284092	6284115	ATATACAACTACAAATCCAAGCAG	1	-
chr1	6284126	6284154	CTCATGTCATTTCAAACTGTTTTCCAAAG	2	-
chr1	6284575	6284596	CCCTTCATCTATTTAATCATAG	1	-
chr1	6284603	6284627	TTTAAAAATACTTCCTCATAGGATG	3	-
chr1	6284680	6284713	CATTTACAACCTTTCATTTAACCGAAAAACACAG	7	-
chr1	6285122	6285140	ACGGGCAGTGGCCCCGGTG	1	-
chr1	6292065	6292088	CTCCAATTTCAACCACGTGGTACA	1	-
chr1	6293661	6293681	TTCCACTATTCTGAATACTTG	1	-
chr1	6327553	6327570	CCCAGAGGATCTGCAGAC	1	-
chr1	6424072	6424089	TTCAATCTTGGCCCACTG	1	-
chr1	6583270	6583292	CTGTTATGGGTCAGATTAGGTAG	1	-
chr1	6585756	6585773	TCATATAGTAGTCTTAAG	1	-
chr1	6588119	6588140	ACAACACTGTATTTCTCAAAAG	1	-
chr1	6588966	6588987	ACTGGTCTTGACCTTGTAGCTG	2	-
chr1	7110940	7110956	TCAAGACGAATGGCCAG	1	-
chr1	7181868	7181889	CACCCCCCTCGCGGCTCTCCCT	1	-
chr1	8073211	8073232	CAAATGGTTCTCAATTTTCCAG	1	-
chr1	8412835	8412857	AAACCCTCGACCCGAAACCCTCA	1	-
chr1	8412886	8412905	TTTTCTCCCCATATCCCAAG	1	-
chr1	8413262	8413283	TTTTTCTCTCATTCCATTTCTG	1	-
chr1	8413498	8413516	TAGGACAGAGACCACACTG	1	-
chr1	8414032	8414053	CACAAGTGACCCAGGACATATG	1	-
chr1	8414739	8414754	CCCACGAGGCTTGCAG	1	-
chr1	8418275	8418298	CACTCCCACCTCCACCTCCACCAG	7	-
chr1	8469502	8469525	CTTCTATTCCTCTCCCCAAAACAG	1	-
chr1	8482998	8483011	TGACATACTCTCCG	1	-
chr1	8923374	8923395	CTGGCCCAGGCCAATGGTTGGG	1	-
chr1	8927278	8927297	CGAACGCCATTCTGGGGGTG	1	-
chr1	9211793	9211816	TTGGCAGTGTCTTAGCTGGTTGTT	309	-
chr1	9703447	9703465	CAGGTGGAGTCCCACTCTG	1	-
chr1	9910608	9910630	TACTCAGTGGGGCTGGCATCAAG	1	-
chr1	9986803	9986822	CTAACCTTTCAACATTCTTG	1	-
chr1	9988540	9988557	TTTTGTTTATCCGGTATC	3	-
chr1	9989108	9989126	AGGCCCTATACCTATTAAG	1	-
chr1	10516656	10516678	TAATAGTAGTCTGTAGAAAAAAG	1	-
chr1	10516797	10516818	AAGTCAAATGTCGGTCCTCATG	1	-
chr1	10518355	10518372	CTACCTACACTCATACAG	1	-
chr1	10519511	10519529	AAATTCTATCTCACCACCG	2	-
chr1	10519757	10519779	TAACCATCAAGGGCAATGAAAAG	1	-
chr1	10720142	10720161	ACTTCTTCATCCAAAAACTG	1	-
chr1	11100015	11100031	ATCCATTTACCCATCCG	1	-
chr1	11114724	11114739	GCGTTCCACCTCCAAG	1	-
chr1	11114881	11114903	ATGCCACCCAGGACCTCGGACCT	1	-
chr1	11151092	11151111	AATCTTCATCAAACCCAATG	1	-
chr1	11288686	11288709	CCCAATCCTTCTCTTTCTCCTCTG	2	-
chr1	12816527	12816545	AACTCAAGGGAACTCCCAG	1	-
chr1	15160185	15160199	TTTCCCCCGGGCACC	1	-
chr1	16567880	16567900	CCTCTAAATGGACCCCAACTG	1	-
chr1	16928477	16928498	CATCAACCATATCAGCATACAG	1	-
chr1	16932716	16932737	TCCTAGAGTTGGAGTGGTACAG	1	-
chr1	16939200	16939218	CTGCGTCTGGCTGGCTGGC	1	-
chr1	17233444	17233459	GGGGGGAATTGTGAGC	2	-
chr1	17353745	17353764	CCTGGCCTGCTCACTCTCTG	2	-
chr1	17355119	17355139	ATCTACCCTCTTCCACACATG	1	-
chr1	17394542	17394565	CGGACATCAGATCCAACACATAAG	1	-
chr1	17489044	17489060	ACAACATCCTTCCACAG	1	-
chr1	17735064	17735085	CATCCGGGTCACTCCTTCTCCG	2	-
chr1	18234867	18234885	TCACACCCTCTCACCCATG	1	-
chr1	18646255	18646271	TTGAAATTGCTGGGAGG	1	-
chr1	18790524	18790542	ATCAGAAACTAAAAAATAA	3	-
chr1	19049685	19049701	AAGAGAAGCTTGAGAAG	1	-
chr1	19440193	19440212	AACTCTCCAAAATCATCCAG	1	-
chr1	19504014	19504035	CTTATCTTGGCTCGCCTCCTTC	1	-
chr1	19542999	19543020	CATATTAGGTACATATACTTAT	1	-
chr1	19621103	19621125	CACAATGGACTCAGCTCTTTCAG	1	-
chr1	19628066	19628086	CTCAAAATCAGTACTTATCAG	1	-
chr1	19629022	19629042	TTGGAGGACTTATACTTTCTG	1	-
chr1	19630446	19630469	AACCCCAAAAACTTGCTTTCTCTG	1	-
chr1	19630661	19630683	TCACCTCTTTTGTTCTCTCACAC	2	-
chr1	19665428	19665445	TTCCGCTCTTCCGGCCAG	2	-
chr1	20358457	20358471	CCCCCTTCTATACCG	1	-
chr1	20767336	20767352	ACTTCCCGCTGCTGGAG	1	-
chr1	20809544	20809565	TTATTTTGGTCATCTTTAGAAG	2	-
chr1	20943000	20943017	ATTTCTGCCCCTCTCAAG	1	-
chr1	20970707	20970723	CATGTGGCAGAACACAG	1	-
chr1	20977246	20977269	GACTCCCACCCTCACCATTCACAG	1	-
chr1	21069830	21069850	AATATATTTTTTAATATTTGG	1	-
chr1	21070671	21070692	CTTTGGGCTACATTTCATATTG	1	-
chr1	21137283	21137305	ACTCAGATACAGAGAAGGAACTG	1	-
chr1	21155690	21155713	ATTTGGTTGTACCTTGCTGAACTG	3	-
chr1	21247365	21247383	CTTTCTCTATAAATGGATG	2	-
chr1	21271521	21271541	AAGAACTCACAATTTGTTTTG	2	-
chr1	21369734	21369755	TTTATGTAGGCTCAGTCTTTTG	1	-
chr1	21484980	21485000	AATAACCCCTTTTCTTCAATT	2	-
chr1	21491867	21491888	TTGCTGTGACCGTTCATGGATG	1	-
chr1	21562162	21562181	CTCTTCTTCTTCTTAATTTG	3	-
chr1	22054948	22054968	CTTTCTAATAACCCACTAAAG	1	-
chr1	22103050	22103072	ATTCACTTTCTCCTTTTTTATAG	2	-
chr1	22509411	22509428	AAATCAAACACTGCCACA	2	-
chr1	23412135	23412158	TTCGGGATGCAGGGGGCACTATAG	1	-
chr1	23412640	23412662	GAAAAGCAACTGAGGTGTGACTG	1	-
chr1	23415012	23415033	TGGATCCTAGGGCAGCCTCTGT	1	-
chr1	23519450	23519473	CTTGAGTCTTGGTTCAATCAACAG	1	-
chr1	23631284	23631305	ACCTTTTCCATTTAATCATCAG	1	-
chr1	23633759	23633777	AAACTCATTACATCATTTG	2	-
chr1	23635423	23635441	CTTACGTGGTTCTCAAATG	1	-
chr1	23636863	23636880	AAAAAATTGGCTTAACTG	1	-
chr1	23646711	23646734	ACCTCATCACTTTATTATCTATAG	3	-
chr1	23667489	23667510	CATAATAAAATGGCTAATCAGG	1	-
chr1	23834059	23834081	ACTTCCACAGAGTGCTTCAGGAC	1	-
chr1	24160951	24160974	TTGTTTTTCTCACACCTTTTTCTT	1	-
chr1	24242814	24242828	CACACAAAAACTCCG	1	-
chr1	24291697	24291738	AATAATCTGAGGGCATTCTATTAGGAAGGAGGACTAGCAAAG	6	-
chr1	24292441	24292461	GTTATACACTCATTAACATAG	1	-
chr1	24293363	24293385	ATTTTACACCATTCGTATCAATG	2	-
chr1	24293494	24293516	CAAATCATTGTACTGGATAATTG	1	-
chr1	24293545	24293565	TTTCCTAGTCAGTATATTCAG	1	-
chr1	24296205	24296227	CTTAAACCATTTATAATTTCTAG	1	-
chr1	24296310	24296333	AATTTAAGGTAATTTGGGGAAAAG	1	-
chr1	24296661	24296684	CACAAAAACTCACCTTAAAATTTG	1	-
chr1	24297683	24297701	ATCACAGTCTAGGTCTAGG	2	-
chr1	24322708	24322721	GGGATGAATATACG	2	-
chr1	24649738	24649758	GATGATGATGATGATGGTCCA	4	-
chr1	24683736	24683752	CTTCACACATCACCTCG	5	-
chr1	24684581	24684604	CATTCATTCATTCCCTCACTCCTG	1	-
chr1	25228934	25228954	TTCCACCATACCTACCTCCCG	1	-
chr1	25548953	25548971	TCCATTTACTTTCTTCATG	1	-
chr1	26158408	26158427	CAATAAACTCCGGTTCCTAG	1	-
chr1	26189901	26189917	CTTCTTCCTGGACTATG	1	-
chr1	26220579	26220600	TTACCCATTCAATACAAATACA	1	-
chr1	26227094	26227117	TCCCAATCTTACCAGATGCTACTG	1	-
chr1	26227118	26227139	TCACTTTTCAATCCCAATTCTG	1	-
chr1	26227328	26227351	TTAGGGGCTAAAGGGGAGAAACTG	4	-
chr1	26227419	26227440	TCATTTTATTTTTTCCCTCCTG	1	-
chr1	26227443	26227462	CCAAAGACTGTACTGGCCAG	1	-
chr1	26285273	26285292	TCTAGGATCCAGGCTGGTAG	2	-
chr1	27189389	27189408	CTCCAGGCTGCCCCCTCTTG	1	-
chr1	27203039	27203062	TTTAAATTTCCTAATAAATATAGG	1	-
chr1	27203374	27203395	CATCCTTTACAACTTTATGGTC	1	-
chr1	27204144	27204166	ACAGGATGGGGAGAATTAATAAG	1	-
chr1	27204700	27204722	CAAAAATCAAGAGGGCTTGGAAG	1	-
chr1	27205691	27205714	TTTTTATTAATCTTCAGTTTTTGG	1	-
chr1	27206374	27206393	TTGGAGGCTTCTCATACCTG	1	-
chr1	27425601	27425623	TCCCCTGGGGCTGGTGGATTGGG	1	-
chr1	27426234	27426256	TCCTTACTCAGAGCTGCGGGCTG	1	-
chr1	27731102	27731122	ATTCCTGTGGGTTCTTGGGTG	1	-
chr1	27731973	27731991	CTAAGCTAGTGAGAGTATG	1	-
chr1	27733899	27733919	ACTATCCCTGACACATGAGGA	1	-
chr1	27734627	27734647	CTTCCTACCTGCCTTCTTTGA	1	-
chr1	27759874	27759894	AATATATTAACTTTTCTCCAG	1	-
chr1	27875283	27875301	CTTTCCGGCAGGGCTATGG	1	-
chr1	27900797	27900814	TCCCCTGCACCAAGCCTG	1	-
chr1	28218072	28218094	TACAAAATAAATACAGTCATATG	2	-
chr1	28218618	28218639	CTGGACCTAGTTTCACAATCTG	3	-
chr1	28268639	28268657	AAACTCCTCATCTCACCTG	1	-
chr1	28278942	28278957	TAACTCTTGGACTCAG	2	-
chr1	28299586	28299603	TCTAAAGTAGGAAACCAG	2	-
chr1	28300381	28300398	TATTTTTATAGGTAAGGG	1	-
chr1	28527764	28527781	TAAAAATGGAGCAACGTG	1	-
chr1	28568494	28568510	CCAACACCAACCGCTGG	1	-
chr1	28907477	28907498	AGTTTTCCTTGACGGTCGCCGT	1	-
chr1	28942457	28942475	AACTATTTCTACCAACATG	1	-
chr1	29289378	29289395	AAAAATCTGTGGTGAGAG	1	-
chr1	29474610	29474628	TAACCTGGACGGCTCTAAG	1	-
chr1	29474919	29474939	TCCCACTCAAGGTCCTAACTG	1	-
chr1	31133356	31133369	ACCGCCGCTTTACA	2	-
chr1	31344093	31344116	TTTTATTTCAGGGCCCTTTTCAAG	2	-
chr1	31405330	31405350	TCTTTTGAGGCTGGGCGGGTG	1	-
chr1	31436032	31436054	TTCACTGACCTGGCATTTACCTG	1	-
chr1	31437987	31438004	CTTATCCTATAATATACG	2	-
chr1	31438037	31438060	CATTTTCTTCCACCTTTTCCATAG	1	-
chr1	31439063	31439085	TGGTCTTGCTGGAACAACAAATG	3	-
chr1	31441222	31441239	CCCTTGCATTTGGACAAG	1	-
chr1	31742152	31742171	TGATACTAATTTCAGCTGGG	2	-
chr1	31961263	31961279	TCAGCACTCACATTAAG	1	-
chr1	32100027	32100050	TTAATCATCACAACAATTCTGGGG	1	-
chr1	32292447	32292470	AACCACTGAGAGGAGAAGAGACAC	1	-
chr1	32325284	32325304	CTCTATCTATTTAATCACTAG	2	-
chr1	32372413	32372444	AATAACAAACCTTTTTCCTTTGACATACTCTG	6	-
chr1	32372545	32372564	TCCAAAATTCTTTATTTCAG	3	-
chr1	32372570	32372593	TTTCTAGGACTTTAAAACATAATG	2	-
chr1	32373420	32373438	GCGTACTTTTTACACCCTG	1	-
chr1	32373517	32373540	AATTCTTCTCTTCCCTAACCAATG	1	-
chr1	32373634	32373653	CTATCTAATACTAGGCAAAG	3	-
chr1	32374061	32374077	CACACTCTTCCATTATG	1	-
chr1	32374356	32374377	AATATTACCTGTGTCATCAAAG	2	-
chr1	32374438	32374460	TTCAGTAGAAGGAAATGTAAACG	1	-
chr1	32382558	32382577	ACTTTTTTTCTTAATTTCAG	1	-
chr1	32384689	32384715	ACTTTCCCCATCACACTCACACGCACG	26	-
chr1	32403390	32403407	GGGAGAGAGCTGTGCGAG	1	-
chr1	32682001	32682020	CTTTGGCTGAATGAGGGGTG	1	-
chr1	32799566	32799588	TCTTGTCTTTTTTTCTCCCACTG	1	-
chr1	32801623	32801643	ACCCCCATCATGGGCAGCCAG	1	-
chr1	32801812	32801833	GCATTCTGGCGCGGAGCGGAGC	1	-
chr1	32828933	32828956	CAGTCTGTGAGACTGGATATCAAG	1	-
chr1	33099666	33099688	AATATACTTCTTTAGGTTACACG	1	-
chr1	33240898	33240918	GGTGGGGTACTTCTCCATAAG	1	-
chr1	33240940	33240962	ATCAGGCAGAATGAATGGCAGAG	1	-
chr1	33241172	33241194	TACCTGGACTAGGCTAATTACAG	5	-
chr1	33241453	33241476	CGGGTTTGGACTCTTTATTCGGTG	2	-
chr1	33241480	33241507	CATTTACCCATCTCTCAGGACACGGAAG	13	-
chr1	33241538	33241561	CTTCTTCCACCACTGAGTCATCTG	1	-
chr1	33241613	33241635	ACCAAGCTGGGCTCCATTTCCTG	2	-
chr1	33241674	33241695	CAGGCTGACTTCAAAATTTCTG	1	-
chr1	33245019	33245041	AAAAGGGCCAACCAGATGAGGAG	1	-
chr1	33276208	33276229	CTCAAGTTCATCAAAGGCACTG	1	-
chr1	33475448	33475467	ATTCTGGACCTGGCTGGAAG	1	-
chr1	33475789	33475810	ATTTACTAGGCTACCTACTTTC	1	-
chr1	33475854	33475877	ATCAAGGGGAGGGGGAAGGGAATG	1	-
chr1	33476710	33476732	TCATCCGTCCACATAGATTCACG	1	-
chr1	33477430	33477453	CTTCCCCAAGAAAAGATCACCCAG	1	-
chr1	33478072	33478091	ATTAGAAGTCCAGGATCATG	1	-
chr1	33478135	33478151	TAATCTTCCAGGGACCG	2	-
chr1	33789828	33789849	ATAGGCCAAGGGCTACTCTCTG	1	-
chr1	35068075	35068093	CATTGACAATAGGTACCAG	1	-
chr1	35135215	35135235	AACAGGTGACTGGTTAGACAA	4	-
chr1	35267826	35267843	AAACCAAACCAAACCCCG	1	-
chr1	35270863	35270885	TCTTGGTCTTGGTCTGTCCCTTG	1	-
chr1	35320167	35320185	CATAATTGGTTTTTTGGAG	1	-
chr1	35452781	35452803	TCAAAACAAAAAAATCTGTTGGG	1	-
chr1	35452998	35453021	ATCACCAAAATAATAATCTCACCG	1	-
chr1	35646292	35646313	CAATATCAGTAATTTCATTATG	2	-
chr1	35647206	35647225	TTCTCCTAATCTTTAAAAAC	1	-
chr1	35657075	35657097	CCTGGAGAGAAAACTTACACACA	1	-
chr1	35899306	35899326	CATCAACTCATTGGGCTCTTG	1	-
chr1	35924526	35924549	ATTTCCATTGATTCAACACTTCAG	1	-
chr1	36065343	36065365	CTTTTAATCTCTTCCCTCTCCAG	1	-
chr1	36066000	36066022	TTAACATCTTCTATATACCACAG	1	-
chr1	36066304	36066324	CCAATCTGGATCTCTTTCCTG	4	-
chr1	36066484	36066505	ATTTAGTTCAGGGCTTGGCATG	1	-
chr1	36066534	36066552	ATTCTATGTGGTAGATATG	1	-
chr1	36067276	36067297	CTCCTCTTAATATCATATACAG	2	-
chr1	36067473	36067496	TTTACTCTTAGCATAACTTTAGGG	2	-
chr1	36067505	36067527	ATGTATCATGGGCAGTTAACCAG	1	-
chr1	36071631	36071647	TACATTCCATTCTTCAC	2	-
chr1	36085990	36086013	CTTTGATGGAGCATTTGGGGAAAG	1	-
chr1	36200949	36200972	TTACTCTTACCCCTTTCATTTTCC	2	-
chr1	36201429	36201450	TGGTTGGAAGAGGAAGAGTAGG	1	-
chr1	36201858	36201881	TATTTACAACATCAACAACTCATG	2	-
chr1	36202533	36202555	CTGTCAAGGCTGAGGCGGCAAAG	1	-
chr1	36211125	36211146	TCATCAGAGTTAAATAAACAGG	1	-
chr1	36215239	36215259	TTTAAGGACAGCTCTTCCAAG	1	-
chr1	36226309	36226331	CAGGAAGGATTTGGTAAAAAATG	1	-
chr1	36602197	36602217	CTTACAAATTCTTCAATAAAG	3	-
chr1	36602657	36602680	TTTCCATTCTCCATTCAAATAAAG	2	-
chr1	36846154	36846174	CCCCCTGGAGATCTTATCTAG	1	-
chr1	37748585	37748601	TCCCTCAATCAGGAAAG	1	-
chr1	37958904	37958927	TTTCACAGGCTTCAAATTCTCATG	1	-
chr1	37959179	37959197	TACAGCTCATACTTTCCTG	1	-
chr1	38000273	38000295	TTGACAAAGGATGACTCATTAAG	1	-
chr1	38148006	38148029	TCCATCGGGGTTACATTTCCAAGG	1	-
chr1	38268772	38268791	ATTCATAAAATAAATTATAG	1	-
chr1	38276088	38276109	CAAATTAAACTGGATCTTTATG	1	-
chr1	38279264	38279287	AAGGCTGCTCTTCTAAGCCAACAG	1	-
chr1	38287885	38287907	CATCACCCCAACTCCCAACACAG	1	-
chr1	38288317	38288340	TTCCGCCATCCACAGGAAATTCAG	1	-
chr1	38314270	38314293	TACAATTGGGTTTCAAACTTGGTG	2	-
chr1	38344096	38344117	ATGACTTAGCCACATGGACATG	2	-
chr1	38422911	38422934	TTTCTTCTACAAGATCCCTATTTG	1	-
chr1	38423455	38423477	CTTTGTTGCTGCTTCCCTGAATG	1	-
chr1	38423555	38423575	CTTCCTCACCAACTTTACTAG	1	-
chr1	38456960	38456982	ATATACCACACTTTATCCATTTG	1	-
chr1	38788643	38788661	CTCAACTCTCTCCTTTCTG	1	-
chr1	39304078	39304101	ATTCCAAAGCCACTGGACCACTTG	1	-
chr1	39304118	39304139	AACACATTATTTCTATTCCACA	5	-
chr1	39304302	39304323	CATTGGGGGACTGTCCACTGGG	1	-
chr1	39304499	39304522	TTCTGCATTAGATAAATGATCATG	1	-
chr1	39328686	39328702	AGTGTGGGTTAGGACCT	1	-
chr1	39329766	39329786	ACACCACATTTTCCTTCTATG	1	-
chr1	39330088	39330110	CATCTAACTCATTACCTTAAAAG	1	-
chr1	39330162	39330182	CTCAATATAACTTTCTTTGGG	1	-
chr1	39331036	39331056	TTTATCTTCTCAACAACTTTG	1	-
chr1	39849913	39849930	CACAGAACTGTGAAAGCA	2	-
chr1	40088393	40088410	CTTATCCTCAACTTTCTC	1	-
[truncated: 29,153 more rows]
