# Supplementary material for: Advancing the functional utility of PAR-CLIP by quantifying background binding to mRNAs and lncRNAs
Source: Genome Biol. 2014 Jan 7;15(1):R2. doi: 10.1186/gb-2014-15-1-r2 (PMC4053780; doi:10.1186/gb-2014-15-1-r2)
Supplement: Additional file 49 — Is a table of re-analyzed PARalyzer output for clusters of at least 5 reads and 2 T-to-C conversions for the IGF2BP2.rep3 library from [18]. [file gb-2014-15-1-r2-S49.gz › IGF2BP2.rep3.clusters.csv]

chr1	1103296	1103316	TAACACTGTCTGGTAACGATG	281	+
chr1	41220043	41220065	TGTAAACATCCTTGACTGGAAGC	1633	+
chr1	41220085	41220106	CTTTCAGTCGGATGTTTACAGC	72	+
chr1	60882486	60882504	TGTACTCGGGTTTCAATGA	5	+
chr1	110141562	110141583	TTCACCACCTTCTCCACCCAGC	36	+
chr1	209202318	209202337	GTACGTGGAATAGTTTAAAA	199	+
chr1	209269530	209269547	GTATGTGGGTTTAAAAGA	32	+
chr1	209605511	209605532	TCCTTCATTCCACCGGAGTCTG	1458	+
chr1	9211794	9211815	TGGCAGTGTCTTAGCTGGTTGT	416	-
chr1	71533362	71533385	CAAAGAATTCTCCTTTTGGGCTTT	219	-
chr1	98511647	98511669	TTATTGCTTAAGAATACGCGTAG	815	-
chr1	205417489	205417511	TATGGCTTTTCATTCCTATGTGA	144	-
chr1	207975209	207975231	TAGCACCATTTGAAATCGGTTAT	1850	-
chr1	207975245	207975268	GACCGATTTCTCCTGGTGTTCAGA	63	-
chr1	220197739	220197758	ATCAATTTACTTATACTTCG	4	-
chr1	220291258	220291277	TGACCTATGAATTGACAGAC	458	-
chr1	225725033	225725052	ATGTTAATAGTTTAAACTGT	3	-
chr1	243999094	243999115	CATACTTTCTTATCTTCTTTTG	4	-
chr1	249144691	249144707	TATGCGGGTTTACCTGC	3	-
chr2	1093788	1093806	CGTATTTGGGTTTAAATGA	35	+
chr2	20238033	20238052	CTCAACTCTTCCTCAGGTTG	3	+
chr2	27737348	27737368	TAAGTTTGCACTTCCTATACA	4	+
chr2	70316054	70316075	TTCTACACAACTTTATCATCCG	4	+
chr2	82323486	82323503	CGTATATGTGTTTAAACG	12	+
chr2	136423016	136423038	TCACAGTGAACCGGTCTCTTTTT	1512	+
chr2	154978777	154978797	TTTAAGTAATCTAGGATAAAA	4	+
chr2	166973064	166973084	ATAATTTATCAGATAATCTGA	3	+
chr2	169622604	169622620	TGTATGCCGGTTTAAAC	3	+
chr2	177015057	177015078	TACCCTGTAGAACCGAATTTGT	261	+
chr2	219267380	219267401	TTCAAGTAATTCAGGATAGGTT	980	+
chr2	5584446	5584465	CATGCCCCGCGCTCACTGGA	5	-
chr2	56227899	56227919	AATCTCTGCAGGCAAATGTGA	265	-
chr2	133038448	133038470	AGGCGTCCAGTGCGGTAATGTGA	4	-
chr2	144078077	144078096	CTGCTTTCTCTCAATTATAG	3	-
chr2	191275828	191275846	TGTATGCAGGTTTAAACAA	10	-
chr3	5051972	5051989	CCGTGGAATAGTTTAAAT	3	+
chr3	35786019	35786040	TCACAGTGAACCGGTCTCTTTC	128	+
chr3	51829316	51829334	TTATGTGGAATAGTTTAAA	3	+
chr3	58759824	58759843	GGGGTGAAAATTCTCAAGGA	6	+
chr3	107469365	107469386	TCTTTGGTTATTTAGCTGTAAA	222	+
chr3	145122100	145122117	CTTACGTGGTTTAAATGA	7	+
chr3	155078999	155079020	TCCTTGAGACCTTAACTTGTGA	23	+
chr3	156396065	156396087	TTTTACAATCCAATACATTCTGG	5	+
chr3	160122395	160122416	TAGCAGCACATCATGGTTTACA	157	+
chr3	49057632	49057654	AATGACACGATCACTCCCGTTGA	63	-
chr3	52302351	52302373	TGAGGTAGTAGTTTGTACAGTTT	2428	-
chr3	146626902	146626920	CGTATGTGGTTTTAAACAA	5	-
chr3	148258045	148258064	TTAATCATTTTTAATCCATG	3	-
chr3	196662424	196662447	CAAACATTTAATGAGGATACACTG	4	-
chr4	208263	208285	TTTATATTTAAACATTTTCTCTG	4	+
chr4	103919289	103919307	ACCTGAAACTGTGTATGTA	6	+
chr4	109846483	109846501	ATGGAATAGTTTAAATTGT	12	+
chr4	166307454	166307474	CTTCTTGTGCTCTAGGATTGT	35	+
chr4	89508323	89508342	TCTGTGTTTCCAGACTTTAC	3	-
chr4	92342980	92343002	CCTTTCCTTTTATCATTCCTTTC	3	-
chr4	109818065	109818085	TGTGGAATAGTTTAAAACTGT	14	-
chr4	135291835	135291855	TCATGTATCATAGAACTTTGT	3	-
chr5	7367557	7367574	CGTACGTGGGTTTCTACG	48	+
chr5	10402216	10402228	TATATACTTTTAG	4	+
chr5	34862120	34862140	GGGAACCTGGTGCTAAATCAT	5	+
chr5	41309180	41309201	TTTAGGATAAGTTTGATTTTTG	5	+
chr5	61662275	61662296	AAAATACTCTTAATACATTAAG	3	+
chr5	128796370	128796386	CGTATGTGGAATAGTTT	66	+
chr5	148808541	148808561	TGAGATGAAGCACTGTAGCTC	1927	+
chr5	148810224	148810245	GTCCAGTTTTCCCAGGAATCCC	503	+
chr5	159912379	159912400	TGAGAACTGAATTCCATGGGTT	142	+
chr5	164360587	164360606	TGAAGTCAGTTACCTTTGGA	46	+
chr5	30907655	30907673	TCGGGATAGTTTAAACTGT	57	-
chr5	32126020	32126040	TGACTTTCAAAGTACCTCCAG	5	-
chr5	32802251	32802267	TACGTGGGGTTAAATGA	32	-
chr5	53247394	53247414	TCTTGTGTTCTCTAGATCAGT	12	-
chr5	133533119	133533141	AATACAATTTAACTTCCATTTAG	12	-
chr5	142658894	142658915	AATCTTGGCGCTCAAAAAATAG	3	-
chr6	22776014	22776030	TGTACGTGGGTTAAACG	21	+
chr6	42508746	42508768	TATCTGGTTGATCCTGCTAGTAG	713	+
chr6	90583710	90583733	TCATCATTCTGATTTGCTTATCTG	3	+
chr6	95156982	95157005	AAATAAGAGGGTTTGAACCTCTAT	18	+
chr6	105528872	105528895	AAATCCTTTTCATCATCTTACCAG	4	+
chr6	121727529	121727545	TGTATGCGGGTTTAAGA	51	+
chr6	126399479	126399502	TCATTTATCATCCTTAATTATCAG	3	+
chr6	128507046	128507064	CTTATGCAGGTTTAAATGA	18	+
chr6	134301286	134301309	CATTGGACATTCTAATTACAAATG	3	+
chr6	157351207	157351224	TTCTACAGTTTGACGATT	4	+
chr6	27523794	27523808	CGCGGGTTTAAACGA	3822	-
chr6	72113257	72113278	CTTTCAGTCGGATGTTTGCAGC	70	-
chr6	72113296	72113319	TGTAAACATCCTCGACTGGAAGCT	1675	-
chr6	82503790	82503810	TCCCATGAAGATGGTATGCGA	51	-
chr6	121267486	121267503	GTTCGTGGGTTTAAATGA	5	-
chr6	122765122	122765144	AAATCAAAGGAGGCAAAATTTTG	4	-
chr6	156449952	156449970	GGTCTGGTGAAGTGTTTGG	3	-
chr7	84944189	84944207	TGTACACAGGTTTAAATGA	9	+
chr7	21951910	21951928	CGTATGCGGGTTTTTTTGA	3	-
chr7	25989540	25989563	TCAGTGCACTACAGAACTTTGTCT	1221	-
chr7	27209147	27209168	TAGGTAGTTTCCTGTTGTTGGG	434	-
chr7	27535663	27535682	ATTTGGTATCTGTGCTTTGC	15	-
chr7	32908384	32908400	TCTAACTATACTATTAG	3	-
chr7	69329065	69329082	TGTACTTGGGTTTAAACA	21	-
chr7	99691438	99691460	CAAAGTGCTGTTCGTGCAGGTAG	509	-
chr7	99691665	99691686	TAAAGTGCTGACAGTGCAGATA	277	-
chr7	126698202	126698223	TTGTGTCAATATGCGATGATGT	36	-
chr7	129414579	129414601	TTTGGCACTAGCACATTTTTGCT	116	-
chr7	130561506	130561529	CTAGCACCATCTGAAATCGGTTAT	6190	-
chr8	5065330	5065346	TGTACCGGGGTTAAATG	17	+
chr8	66608841	66608861	TAACTATTTTATCATTTAAAG	4	+
chr8	98577820	98577842	TGGGGAACCTGACGCTAAACCAT	3	+
chr8	129732899	129732919	GTTTCACATTCATTACCCTGA	4	+
chr8	136981543	136981559	CGTAGTGGGTTTAATGA	8	+
chr8	14710991	14711014	CAGATCAGAAGGTGATTGTGGCTT	82	-
chr8	56755199	56755222	TCGTCCGACCTGGGTATAGGGGTG	12	-
chr8	100549025	100549045	CCTGGAAACACTGAGGTTGTG	277	-
chr8	135812813	135812834	TGTAAACATCCTACACTCAGCT	1199	-
chr8	135817160	135817183	TGTAAACATCCCCGACTGGAAGCT	1244	-
chr9	15944636	15944653	GCATGCGGGTTTAAATGA	87	+
chr9	96941123	96941145	AGAGGTAGTAGGTTGCATAGTTT	1582	+
chr9	96941177	96941198	CTATACGACCTGCTGCCTTTCT	54	+
chr9	97847547	97847568	ATCACATTGCCAGGGATTACCA	718	+
chr9	97847787	97847808	TTCACAGTGGCTAAGTTCTGCA	1408	+
chr9	139565068	139565087	CATTATTACTTTTGGTACGC	572	+
chr9	139565105	139565126	TCGTACCGTGAGTAATAATGCG	1631	+
chr9	28888923	28888943	GCAGGAACTTGTGAGTCTCCT	416	-
chr9	34088302	34088325	ATTTACACTAACTTCCATTCTCAG	3	-
chr9	73424947	73424968	TTCCCTTTGTCATCCTATGCCT	125	-
chr9	89037856	89037876	ACTTCCAGGAATGGTGCACCA	6	-
chr9	101124169	101124189	TTTATCTTTCTAGACAAGAAG	3	-
chr9	131007062	131007084	CCCAGTGTTTAGACTATCTGTTC	366	-
chr9	131154954	131154975	TGATTGTCCAAACGCAATTCTT	214	-
chr10	31840056	31840078	TGGGTTGGAGTTAGCTCAAGCGG	5	+
chr10	50498598	50498616	AACCGCTTAGTGGCTTGGA	3	+
chr10	62557536	62557559	CTTTTTTTCTTTCATTACACATAG	3	+
chr10	85912289	85912307	TAATCCTCTCCCAAATAAG	3	+
chr10	91510799	91510819	GTATCGGAATAGTTTAATTGT	10	+
chr10	15830665	15830688	TTACATCTACAACTTCCTCTGTAG	3	-
chr10	60521720	60521735	CTACAGTCTGACGTTC	9	-
chr10	110781810	110781828	ATGTGGAATAGTTTAAAGT	6	-
chr11	10800867	10800887	TACAATTCCACCTATCATATG	3	+
chr11	15518278	15518299	TGTATGATATACATAAATGTAT	5	+
chr11	40242881	40242899	ATGTGAATAGTTTAAACTG	4	+
chr11	40878093	40878112	TTATGGAGGAATATCCACTT	7	+
chr11	57408725	57408746	CAGTGCAATGTTAAAAGGGCAT	248	+
chr11	65211945	65211968	CTGGGCAGGGCTTCTGAGCTCCTT	3	+
chr11	111384176	111384198	AGGCAGTGTAGTTAGCTGATTGC	362	+
chr11	125454316	125454335	CTACAACAACACTAAACCTG	6	+
chr11	72326146	72326168	TCTACAGTGCACGTGTCTCCAGT	276	-
chr11	79113076	79113097	CAACTAGACTGTGAGCTTCTAG	517	-
chr11	100453852	100453870	TTTAACCCGGCACCCTTTA	6	-
chr11	108795160	108795178	GTGGAATAGTTTACTCTGT	6	-
chr11	116332719	116332735	TTTACAGTCTGACGATC	20	-
chr11	122022983	122023004	AACCCGTAGATCCGAACTTGTG	401	-
chr12	1315295	1315318	AAAGATCATCTTAGCTGTAGTATG	3	+
chr12	7072905	7072927	TAATACTGCCGGGTAATGATGGA	714	+
chr12	7073318	7073339	TAACACTGTCTGGTAAAGATGG	1164	+
chr12	12917643	12917662	AGGAATGTTCCTTCTTTGCC	131	+
chr12	46365844	46365860	CGTATGTGGATTTAAAC	22	+
chr12	54427751	54427772	GGGGGTCCCCGGTGCTCGGATC	226	+
chr12	62997471	62997491	TGAGGTAGTAGTTTGTGCTGT	1540	+
chr12	95702221	95702242	CTAGGTATGGTCCCAGGGATCC	321	+
chr12	98942208	98942230	CCCTATCATACTCACTTTTTAAG	4	+
chr12	133173161	133173178	TGTATGCGGAAGAGTTTA	4	+
chr12	44234140	44234160	ACTATGCTGATGAGCTTTACA	4	-
chr12	62728975	62728995	CGTATGTGGAAATTAAACTGT	3	-
chr12	66473283	66473304	TAGTACCATTTGAAATTGGTAA	4	-
chr12	81329575	81329597	AAACTCTACTTGTCCTTCTGAGT	81	-
chr12	111158467	111158488	TACATGTTCTTGTCATAAAATG	5	-
chr13	31976823	31976842	TGTGGAAAAGTTTAAACTAT	3	+
chr13	92002871	92002893	TCAAAGTGCTTACAGTGCAGGTA	280	+
chr13	92003193	92003215	TGTGCAAATCTATGCAAAACTGA	259	+
chr13	92003326	92003348	TAAAGTGCTTATAGTGCAGGTAG	305	+
chr13	100008400	100008422	ATCCCTTGCAGGGGCTGTTGGGT	32	+
chr13	50623303	50623324	TAGCAGCACATAATGGTTTGTG	362	-
chr13	83187121	83187140	TGTACGTGGAAAGTTTAAAT	12	-
chr14	101318783	101318804	CGTGGGCCTGATGTGGTGCTGG	74	+
chr14	101349372	101349392	TCGGATCCGTCTGAGCTTGGC	1031	+
chr14	101351053	101351074	ACTCCATTTGTTTTGATGATGG	906	+
chr14	101351087	101351109	CATCATCGTCTCAAATGAGTCTT	383	+
chr14	101492118	101492139	GCACATTACACGGTCGACCTCT	43	+
chr14	101506606	101506626	TATGTCTGCTGACCATCACCT	279	+
chr14	101512305	101512326	TATACAAGGGCAAGCTCTCTGT	570	+
chr14	101512842	101512863	AATCGTACAGGGTCATCCACTT	88	+
chr14	101514286	101514305	TTAATATCGGACAACCATTG	367	+
chr14	101515947	101515967	ATAATACATGGTTAACCTCTT	201	+
chr14	101531977	101531998	GAATAATACATGGTTGATCTTT	235	+
chr14	101532298	101532318	AATATAACACAGATGGCCTGT	97	+
chr14	31483875	31483895	CACAAGGTATTGGTATTACCT	88	-
chr14	36933846	36933866	TTTTTTTTTTTCACTAAGCGA	4	-
chr14	69775728	69775750	TATCTGGTTGATTCTGCCAGTAA	27	-
chr14	98620408	98620424	CGTATGCGGTTAAATGA	37	-
chr14	102548000	102548017	TACTCTACAATTCCTCTG	4	-
chr15	63116170	63116191	TGATATGTTTGATATATTAGGT	84	+
chr15	30228903	30228919	TTTGCGGGATTGAGATA	3	-
chr16	722529	722549	ACACGGTGCAGGTCAATGGAC	3	+
chr16	33963571	33963591	TGACCATAAACGATGCCGACT	5	+
chr16	67236230	67236251	CTGGCCCTCTCTGCCCTTCCGT	84	-
chr17	4874440	4874459	ATTCACTTTCATTCCACAAG	3	+
chr17	28444148	28444170	AAGCTCGGTCTGAGGCCCCTCAG	169	+
chr17	30677188	30677206	GTGTCTGCTTCCTGTGGGA	224	+
chr17	33309914	33309937	ATTAGTCATCATGGACTATATAAG	4	+
chr17	54545668	54545686	GCCTGGATGGTGGAATTGG	3	+
chr17	57918634	57918657	TAGCTTATCAGACTGATGTTGACT	14622	+
chr17	64783250	64783271	AACCAGCACCCCAACTTTGGAC	476	+
chr17	1617207	1617229	AAGCTGCCAGTTGAAGAACTGTT	1711	-
chr17	1953223	1953244	TAACAGTCTACAGCCATGGTCG	768	-
chr17	7154527	7154550	CTTCTTCATTTACCTTCTGCGGAG	3	-
chr17	27188420	27188442	AAACCGTTACCATTACTGAGTTT	2148	-
chr17	27188566	27188585	TACAGTATAGATGATGTACT	551	-
chr17	27613850	27613868	TCATCTTCATCATCTACCG	4	-
chr17	32356119	32356137	GAGGAATAGTTTAAATTGT	25	-
chr17	46114539	46114560	TCAGTGCATGACAGAACTTGGG	285	-
chr17	46657266	46657288	TACCCTGTAGATCCGAATTTGTG	264	-
chr17	56408605	56408628	TGTAGTGTTTCCTACTTTATGGAT	895	-
chr17	56408644	56408664	CATAAAGTAGAAAGCACTACT	189	-
chr17	66420652	66420673	CTTGGGCACTGAAACAATGTCC	282	-
chr17	79099686	79099708	TCCAGCATCAGTGATTTTGTTGA	463	-
chr17	79099724	79099744	AACAATATCCTGGTGCTGAGT	57	-
chr18	48132386	48132409	AAATAAGGGCTTACATTTCTCATG	3	+
chr18	2242371	2242390	TATCTGCTCATAATTAAAAA	5	-
chr18	25589734	25589757	TCTTCATTATCAACCCCATCTCGG	3	-
chr18	71999294	71999311	GTATGAGGGTTTAAATGA	11	-
chr19	13985724	13985746	AACATTCATTGTTGTCGGTGGGT	287	+
chr19	52196046	52196067	TGAGGTAGGAGGTTGTATAGTT	629	+
chr19	52196521	52196543	TCCCTGAGACCCTTTAACCTGTG	2058	+
chr19	53915187	53915208	GTTGACTCTTTGTGATTTTCTG	3	+
chr19	54177484	54177506	TTTCAAGCCAGGGGGCGTTTTTC	28	+
chr19	54194187	54194207	AAAGTGCTTCCCTTTGGACTG	392	+
chr19	3976391	3976413	CCATCACTCAACCATAACACTTG	5	-
chr19	10427671	10427687	TTTTCAAACCACCCCGG	3	-
chr19	13465214	13465233	GCCCTGGGTCTATCCTAGAA	12	-
chr19	13947261	13947281	TTCACAGTGGCTAAGTTCCGC	1123	-
chr19	13947407	13947429	ATCACATTGCCAGGGATTTCCAA	1025	-
chr19	24184098	24184136	GTGGTAGTAGCAAATATTCAAATGAGAACTTTGAAGGCC	85	-
chr19	35477021	35477043	TATCTGGTTGATCTTGCTAGTTG	6	-
chr20	49202383	49202401	TCTAGGCTGGTACTGCTGA	557	+
chr20	57392681	57392702	GAGGGTTGGGTGGAGGCTCTCC	201	-
chr21	17911421	17911442	AACCCGTAGATCCGATCTTGTG	1078	+
chr21	17912157	17912180	TTGAGGTAGTAGGTTGTATGGTTT	3339	+
chr21	37093029	37093050	TCAGTAACAAAGATTCATCCTT	260	+
chr21	27253196	27253216	ATTCTCCAAAACAATTTTCTG	4	-
chr21	27253769	27253792	ATTCTATCTCTCTTTACATTTTGG	4	-
chr22	20020676	20020697	TGGAGAGAAAGGCAGTTCCTGA	182	+
chr22	22007314	22007336	CAGTGCAATGATATTGTCAAAGC	91	+
chr22	42296953	42296972	GTGCATTGTAGTTGCATTGC	315	+
chr22	46509571	46509592	TGAGGTAGTAGGTTGTGTGGTT	2824	+
chr22	38243700	38243720	TTGGTTCAGGGAGGGTCCCCA	69	-
chrX	8095021	8095042	TTTAGGATAAGCTTGACTTTTG	208	+
chrX	42804657	42804677	TTCAAGTAATCTAGGATAGTC	13	+
chrX	123045905	123045926	TTTTCAACTACTCTTTCCACTG	5	+
chrX	15875043	15875063	ACTGTTAATTGCTAGGTTGTT	3	-
chrX	24005427	24005449	CATACAACCTATAAATACACAAG	6	-
chrX	45444042	45444059	GTACGTGTGTTTAAATGA	128	-
chrX	45605608	45605630	AGCTACATTGTCTGCTGGGTTTC	937	-
chrX	45606439	45606462	AGCTACATCTGGCTACTGGGTCTC	656	-
chrX	53405253	53405272	ATTACCACATTTTACTTACG	5	-
chrX	53583260	53583281	TGAGGTAGTAAGTTGTATTGTT	147	-
chrX	57088498	57088518	ACGTGTAATAGTTTAAATTAT	3	-
chrX	73507160	73507181	TTATAATACAACCTGATAAGTG	218	-
chrX	76139708	76139731	TCATTCCTAGAAATTGTTCATAAT	69	-
chrX	133680710	133680731	CAGCAGCAATTCATGTTTTGAA	338	-
chrX	135927423	135927445	TCAATTACAAATTCTATCTCTGG	5	-
chrX	145076348	145076368	TACTCAAAAAGCTGTCAGTCA	411	-
chrX	145078197	145078217	CACTGTGTCCTTTCTGCGTAG	162	-
chrY	10037763	10037788	TGACTTTTAGCGGTGGATCACTCGGC	25	+
