# Supplementary material for: Advancing the functional utility of PAR-CLIP by quantifying background binding to mRNAs and lncRNAs
Source: Genome Biol. 2014 Jan 7;15(1):R2. doi: 10.1186/gb-2014-15-1-r2 (PMC4053780; doi:10.1186/gb-2014-15-1-r2)
Supplement: Additional file 50 — Is a table of re-analyzed PARalyzer output for groups indicating all sites utilized by PARalyzer for the IGF2BP2.rep3 library from [18]. [file gb-2014-15-1-r2-S50.gz › IGF2BP2.rep3.groups.csv]

chr1	1072141	1072158	CTCGGGCAAACAAAGGTG	1	+
chr1	1102504	1102525	CATCTTACTGGGCAGCATTGGA	3	+
chr1	1102540	1102562	TAATACTGCCTGGTAATGATGAC	292	+
chr1	1103296	1103319	TAACACTGTCTGGTAACGATGTTC	281	+
chr1	1104435	1104456	TAATACTGTCTGGTAAAACCGT	58	+
chr1	1256943	1256958	TGTTCTCTGGTGGTGC	1	+
chr1	2026221	2026237	AGGCGTCTGCTGTGGCC	1	+
chr1	2226674	2226694	TCATGGCAGCATCCATGCCAG	1	+
chr1	2240714	2240733	GCCCTTCATCTAAGTGATTG	3	+
chr1	5700067	5700084	GGAGCCATTTTAAATTAA	1	+
chr1	6663217	6663235	GCCGCGCGCCGGGACCGGG	1	+
chr1	6931903	6931923	AACCATTTCATTTTTTAATTT	2	+
chr1	7840946	7840969	CTGGAAGCAGAAACTTTGTCATCG	1	+
chr1	7842314	7842333	GGTCTTCTGCAGGTACTTTC	1	+
chr1	8045122	8045140	AACTGCGACGATCACTTAG	1	+
chr1	8258801	8258817	TCATCCTCACCATCTAG	1	+
chr1	9643315	9643336	TGGACCAGGACAAACTTCCCAG	2	+
chr1	9643633	9643654	TCATTCCCACTGAGGTCTTTAG	2	+
chr1	9663430	9663445	TCGAGGGGCTGCCACG	1	+
chr1	10479956	10479972	TAAAGTAGCTCTGTGAG	3	+
chr1	11083198	11083217	TCTCCCCTCATACACAAAAG	1	+
chr1	11090161	11090183	CTCTCCTCACTGTCTCCTACCCA	1	+
chr1	11161917	11161934	AACTCCTCCAAGCAGACG	1	+
chr1	11637935	11637950	ACTGGGCGTGGAGCAT	5	+
chr1	14107456	14107479	TCTTCATCTTCCTCCTCCTCTTCG	1	+
chr1	14279419	14279438	ATGATTCTTTATTTCCTAAG	1	+
chr1	15979864	15979885	TCTCACAGGCTCAAGCAGATCC	2	+
chr1	15987656	15987677	TACTTCATCTGACACTGGAAGA	1	+
chr1	15991414	15991434	CCAATAGCCTTCATCCCACAG	4	+
chr1	15993183	15993203	ATTCAGGGGTAACTAAAACAG	2	+
chr1	16255647	16255664	ATGGGGTAAGTGCTGTGG	1	+
chr1	16261825	16261848	ACCCGGGCCATCCTCATTCCCAAG	1	+
chr1	16262036	16262055	AACACTCCCACGCTGCCCAG	1	+
chr1	19347612	19347633	CTTCTCTACAAAAAATTACCTG	2	+
chr1	19367939	19367953	CGCGTGTGGTGTGCG	2	+
chr1	19403739	19403757	CAACTCAAAAACTCAGATT	3	+
chr1	21205019	21205036	CTTACCTACCTTTGACAT	1	+
chr1	21918545	21918560	TTCCCCGGATGCGCAT	2	+
chr1	22262307	22262322	GAGCTACTGGATGGCC	3	+
chr1	22416885	22416908	AACACAAACATCATTTTACTCTTA	3	+
chr1	22417601	22417621	CACATTACAAAACTCATACTG	3	+
chr1	22441121	22441136	GGGGGATTAGCTCAGC	2	+
chr1	22917442	22917455	ATCCCCCCCTAAAG	1	+
chr1	23671445	23671465	TTTCCCTCCCTGGCTGCCGTC	1	+
chr1	24077579	24077597	TCACCAACTTACTCTTCAG	1	+
chr1	24086167	24086189	ATCCTTTTGGTCTCCGAGTCCTG	1	+
chr1	24087682	24087703	CTATATTTTTGAATGGGTAAAG	1	+
chr1	24088041	24088057	ATTTTTGATGAGCCCTG	4	+
chr1	24437554	24437572	GCTACCAATTCTTTTTAAA	2	+
chr1	24797197	24797217	ATCACTTATCTTTATGGATTG	2	+
chr1	24866770	24866791	TCTCTACCCACTTAAATAACAG	1	+
chr1	25687278	25687299	CCATTTTCTAAACTTATTTCTG	2	+
chr1	26142141	26142158	TCCACGGCCACCTACATG	1	+
chr1	26158854	26158875	ACCCTATAGCTGGTCTCACAAG	1	+
chr1	26163003	26163020	ATAAGGATGGAGGACATG	1	+
chr1	26801998	26802014	TCCATCGTTCAGCATAG	1	+
chr1	27089621	27089636	TCACGCCTCCATGGGC	1	+
chr1	27272817	27272839	AAAGGCTGGGTCTTGGGACCTTG	1	+
chr1	27432304	27432320	TTTCCTCTCTTTCCACG	2	+
chr1	28169730	28169751	CGGATTTCTACCCTTACCATTG	1	+
chr1	28362022	28362043	TTCTTAGAAATTGTTTACAATA	1	+
chr1	28834062	28834083	ACAAACCATGCAGGAAACAGCC	3	+
chr1	28839172	28839190	TAACAACACACAAATTCTG	2	+
chr1	28865194	28865211	CTTCACCTGCAGCCAACG	1	+
chr1	28867257	28867279	TACTTATTTAACCATCATTATTT	5	+
chr1	29096074	29096091	TACATTATACTGATTAAG	1	+
chr1	29096245	29096267	CATTAATCACTTCTCAATAAACG	3	+
chr1	29490276	29490289	AAAAACCCCGCCGA	2	+
chr1	30049513	30049527	GCTCGGGCCTGAATG	1	+
chr1	31263783	31263798	CTACTGTCTGACGATC	2	+
chr1	31860737	31860751	TCCACATGGACGACC	1	+
chr1	31886688	31886708	TCGTTCGTCCGACTGTCTTTG	1	+
chr1	32252360	32252383	TGTTAATCGGCGCGACTAGGGATG	1	+
chr1	32312138	32312155	ATTCACCAGCCTCCCAAA	1	+
chr1	32637018	32637034	AATATTAATCTTGTACG	1	+
chr1	32637203	32637225	ACTCTTTGCCCAGACCTCTTTAG	1	+
chr1	32639052	32639068	CTAAAGTCTACTAGGGG	1	+
chr1	32663102	32663124	ACCAAATCAACCAATCACTACAG	1	+
chr1	33323320	33323337	CCTGTGTTTAGTTTTGTG	1	+
chr1	33728330	33728345	CACACTATTACCTTTT	1	+
chr1	35569977	35570000	TCTTTCATCATATGAAGAAAAAAG	1	+
chr1	35732795	35732812	CCACTGCCAATAAAACAG	1	+
chr1	35882934	35882954	ACTTTCCGTATCTTCACCCTG	1	+
chr1	35886569	35886588	TCCCTCATCTCCATTCTCAG	1	+
chr1	36389334	36389353	ATACTGACTTAGAGCCTCTG	1	+
chr1	36394611	36394634	TCCATCAATCCAACAAATATACTG	1	+
chr1	36536020	36536040	CAGGTCCTTACATTTCAACAG	1	+
chr1	36644229	36644244	CGTGGGCGCTGGAGAA	2	+
chr1	36690359	36690379	CTCCTACGCCGCTTTATCTTG	2	+
chr1	37875222	37875239	CTTCTCCACCTCCTCCAG	3	+
chr1	37964821	37964837	ATTTATTTCCACCTTTG	1	+
chr1	38174294	38174316	AATCCTCCCTGCTCTCTGAGCTG	1	+
chr1	38175349	38175371	TACCTACTTTCAATAAATTCTGG	1	+
chr1	39469835	39469855	AACACTTAAACGTTTCTGCAG	2	+
chr1	39800651	39800669	TAATCAGACTGCTGAAATG	1	+
chr1	40221700	40221722	ACCTGTGTGGAGAGACACAGGAG	2	+
chr1	40588638	40588656	CTAAAGACTTGATAAGAAA	2	+
chr1	40702805	40702823	TTCTATTACTCCAAAATTG	2	+
chr1	40703524	40703543	TTCTAAAAGGCCCTGTACAG	1	+
chr1	40736308	40736331	ATTCTTCTTCCTTTCCTTCTCCTG	1	+
chr1	40759102	40759120	CTTCTTCTCATTCATGCAG	3	+
chr1	41009975	41009993	TCCCTGGTGGTTTAGTGGT	3	+
chr1	41220042	41220066	CTGTAAACATCCTTGACTGGAAGCT	1633	+
chr1	41220085	41220106	CTTTCAGTCGGATGTTTACAGC	72	+
chr1	41223011	41223032	CTGGGAGAGGGTTGTTTACTCC	5	+
chr1	41234085	41234105	TCATACCTGTTCCCTTTCTTG	2	+
chr1	41460194	41460215	ACCTCTGTCCATTCATCTACAG	2	+
chr1	42779395	42779417	TGGGGAACCTGGCGCTAAACCAC	2	+
chr1	43905374	43905397	CGAGAGGAGGAATTTGAGCAACTG	1	+
chr1	43917439	43917452	CCGATCTGCGAAGT	3	+
chr1	44054568	44054590	CAACGTCCTGGAGCTCAGCAATG	2	+
chr1	44159676	44159694	TTTCATGTGCTGTGGCAAT	1	+
chr1	44907592	44907613	TTCACATTTTAAGAGGAATAAG	2	+
chr1	45243515	45243533	TCTCGTGATGAAAACTCTG	1	+
chr1	45244062	45244082	TCTCAGTGATGAAAACTTTGT	4	+
chr1	45244108	45244127	AAGATAAAGTGTGTCTGAGG	4	+
chr1	45481192	45481208	TACCACTAACACAGATG	1	+
chr1	47799673	47799691	TGCAGACCCGCCGGCCGAT	1	+
chr1	47842737	47842755	TCCCTCTAGTAATCACAAC	2	+
chr1	50574633	50574650	CATCCTAGAATCGGGGGT	1	+
chr1	51435408	51435431	TTTTAACCCTCCGGAGCACGTCAG	1	+
chr1	51440338	51440361	AACCCATACACAACTTATCACTTG	1	+
chr1	51738493	51738513	TTTTCTACATACAAAACACAG	2	+
chr1	52253552	52253569	CCAATCTTCTAATTACAG	1	+
chr1	52254248	52254269	ATCCATTCTTTTCCTCTGTCAG	1	+
chr1	52553053	52553076	ATTAACTTACCTAGTCAGACCCAG	1	+
chr1	52555071	52555092	AAATCCTCTCCACAAAGACATG	2	+
chr1	52874254	52874271	CTGGGGGCACTTTACATG	1	+
chr1	53288591	53288607	TCAATCTACAATCCCAG	1	+
chr1	53516335	53516355	TTACAAAATCTTCAGCTTCAG	1	+
chr1	53662502	53662521	GTGCCTCAGGAGTCCTGACG	1	+
chr1	53675966	53675982	TCAATGCGTATCCCCTG	1	+
chr1	54244398	54244414	TGAATAGTTTAAACTGG	2	+
chr1	57583624	57583639	TGGCTTGCTGCATCAG	1	+
chr1	60882486	60882504	TGTACTCGGGTTTCAATGA	5	+
chr1	61371699	61371715	ACTCGGGTGAAGGAACA	3	+
chr1	61600059	61600081	CCTCTGTATTCCATTACCTCCAG	1	+
chr1	61643556	61643577	CAAATCAACCTTGGGAAGTTAG	1	+
chr1	61921470	61921493	CAATATATAACGGGACAGTCAAAG	1	+
chr1	61922680	61922697	TAACTAATTTTTATATAG	1	+
chr1	62914183	62914201	TCACAATTTGCTTCAGTAG	1	+
chr1	62916511	62916532	CTTAAAGGAGTATGAGGGGAAG	2	+
chr1	63277393	63277407	ATTTAACATCTATCG	2	+
chr1	63369328	63369342	TGTACGCGTTTAAAC	2	+
chr1	64952255	64952271	TAATCCAGGGTGTATAG	1	+
chr1	65096714	65096736	ATTTCAGGACATAGCAACACAAG	1	+
chr1	65274464	65274485	AATTTTAAAAATTTATCTGCAG	2	+
chr1	69180327	69180343	TGTACGTGGGTTTAATA	1	+
chr1	70716421	70716441	ATTCACTAAGAGAATCCAAAG	1	+
chr1	70718458	70718478	TTCCCTCACTTGTAATCTCTG	1	+
chr1	70718587	70718608	AACATTTTCTGCACAAAGGTAG	1	+
chr1	71829411	71829432	TAAGTGTTCCATGTTTTGGTGA	1	+
chr1	73381116	73381131	ACGGAATAGTAACTGT	1	+
chr1	75077423	75077441	ATTTTTTTTCTGGTTTCTG	2	+
chr1	75230696	75230711	AATTACCTAGGTCAGG	1	+
chr1	75231768	75231783	ATTGCTAGTGATGTGG	2	+
chr1	76252756	76252773	GGGTCAATGATGAGTTGG	1	+
chr1	76253574	76253592	GGTCAATGATGTGTTGGCA	1	+
chr1	76558880	76558897	TTGTACAGCTTTAATGGA	11	+
chr1	78483761	78483777	CCACAGAATTCAGCTAA	1	+
chr1	78826104	78826122	TAAGCTCTTCAAATTTATC	1	+
chr1	79116144	79116166	AGAATGGAAACTAGGACTATGTA	1	+
chr1	79431721	79431740	TGAAATTTTGGTTGGGAAAA	2	+
chr1	79759842	79759857	CAACACTTCCAACTAG	1	+
chr1	80456888	80456907	AGCTAATCTCACAAAACTGA	1	+
chr1	81973551	81973571	AGCTACATTGTCTGTTGGGTT	1	+
chr1	82188527	82188543	GGGGGAAATGCCTGGTA	4	+
chr1	82377150	82377173	TACAAACTAGTAGGTGTCTTAAAG	1	+
chr1	82514883	82514899	AATGAAGAAGAGCAGCC	1	+
chr1	84963225	84963243	AATACTCTTTTCAAAATGG	1	+
chr1	87570720	87570739	CATTTTTTCAACTAACCATG	2	+
chr1	87810812	87810835	CTTTCTACCCTCATTAACAATTAG	1	+
chr1	87867095	87867118	ACCTTAAGGTTTCAGGGGACACTG	1	+
chr1	90049129	90049147	CCTTGGCAGAAATCTTTAA	1	+
chr1	90182858	90182874	AAAAGGGATCTCTTCAG	1	+
chr1	90494304	90494323	TCTATGTCACTAAAAAGTAG	1	+
chr1	91990643	91990664	CTACCTAAAACATTCTCCTCGG	1	+
chr1	92790204	92790225	CCTAATTCTTCATACAATAAAT	1	+
chr1	92861242	92861265	AAAATATTTTCAAACCATAATAAG	3	+
chr1	93299080	93299101	TACAATTATTTTTTTCTTTCAG	2	+
chr1	93827302	93827324	TTACAACTGATCAGCCCTATATG	1	+
chr1	93831910	93831931	AACGTGGGTATACAAATAACTG	1	+
chr1	93847828	93847849	CTCCTCTAAAACTCAATTCAAG	3	+
chr1	94312435	94312455	TCGGCTCTGGGTCTGTGGGGA	1	+
chr1	94313129	94313147	GGCTCCGTGGCGCAATGGA	7	+
chr1	95160491	95160509	CTTATCAAGTCTTTGGTGA	1	+
chr1	95338592	95338606	CGATCCTGCCAGTAG	1	+
chr1	97331957	97331975	TCTCCCAGATATTCCATGG	2	+
chr1	97338139	97338157	GGGGTGTTGAAACATTCTG	1	+
chr1	99089790	99089809	TCAAACTCATTCCCATCCAG	1	+
chr1	99690575	99690591	GGGTGGTGAATGTGAAA	2	+
chr1	100315917	100315935	ACCAGAGTCGCGGGTCCTG	1	+
chr1	100503726	100503745	TAGCTGCTGGGGCCTGCCGC	1	+
chr1	100548342	100548365	ACTTTTAAACATTATTCACTACTG	1	+
chr1	100611522	100611545	ACATAACGTTTTAGTCTCAATCTG	2	+
chr1	100653961	100653976	ATGATCTTTTTGGACT	1	+
chr1	100746812	100746832	AAAACGGTGAGATTTTGTTTT	1	+
chr1	100931243	100931266	CTGGGGATTACATTTCAATATCTG	2	+
chr1	101106155	101106174	ATAGCTGCTGAGGCTGGAGC	1	+
chr1	101443855	101443875	CCAAATCATGAACTCAAAATG	1	+
chr1	102025029	102025045	TTGACTTTGTTCCCGTG	3	+
chr1	103450624	103450642	GTATGTGGAATTTTACTGT	1	+
chr1	103660490	103660507	CTGTGTATCTGTCTCACT	1	+
chr1	103736953	103736967	TATGGCCGCTGCTGA	5	+
chr1	104471352	104471374	TAATTGAGAGCTCATTCCAAAAG	3	+
chr1	104755274	104755289	CTACGTGGTTTAAACA	1	+
chr1	109180864	109180883	CCTAGTTTCTTTTCTGTATG	1	+
chr1	109289308	109289326	AAAGTAGGTTGGGAGTGGA	1	+
chr1	109428038	109428060	ATTAATATACTAACCGGACAATG	1	+
chr1	110141562	110141585	TTCACCACCTTCTCCACCCAGCAT	36	+
chr1	110169911	110169927	TCTACACCCGCAGGGAA	2	+
chr1	110559020	110559041	TGATTCTGTTACCAAACAGAAG	2	+
chr1	110650048	110650071	CTCCATTCCTTCTCCGTTTCTCTG	4	+
chr1	110915112	110915132	ATCTGTACATCAACATTTCTG	1	+
chr1	112255537	112255559	TCATTATATTCTAATTAAAATTG	1	+
chr1	112309419	112309441	TTCTCATTCATATTATTGGAATG	1	+
chr1	112528953	112528973	TTCAAAGTGGCTAAGTTCTGT	2	+
chr1	113000273	113000294	CAGTCACCGTCATGTTGTGATG	2	+
chr1	113003287	113003308	CATCCCTTTTCAACTACTCCAG	1	+
chr1	113212587	113212610	CAACTCATCTTCAATTATCTATTG	2	+
chr1	113213276	113213299	CATCTCATAACTAATTTTCTAAAG	2	+
chr1	113213387	113213406	AACCACATTCCCTGCACATG	1	+
chr1	113675313	113675330	GCTACCAACTCTTTGAAA	1	+
chr1	114454716	114454739	CACTCAAATATCTTCTGACTCCAG	3	+
chr1	114455147	114455168	CAATCATCTTATGTGGGTACAG	1	+
chr1	114483151	114483171	TCCCAGCCACACAAGGGCAAG	1	+
chr1	114515769	114515783	CTACACTCGACAGGG	1	+
chr1	114516837	114516854	CAGCTCACCATTTGCTGG	1	+
chr1	116240618	116240639	TCCATTTACTTACATTCATAAG	4	+
chr1	116800179	116800196	AGTGTGAATGCTGACATA	3	+
chr1	116932172	116932194	AACATTTTATCCACATCATCACG	2	+
chr1	116941645	116941666	CAAACATTCCACTACCACTGGG	1	+
chr1	116941672	116941689	TCACCATCCTCTGCATTG	1	+
chr1	116947091	116947109	CATCAGGCCACACACTCTG	1	+
chr1	117509804	117509816	GTTCCGCTATCGA	1	+
chr1	117905704	117905720	TTAGTCAAATCTGGGTA	2	+
chr1	117948248	117948267	ACACTCCCCTAACATATTTG	3	+
chr1	118068854	118068876	TATCTAACATGTGCCAAGCATTG	2	+
chr1	118073481	118073502	CAATTTCCTTAACTTTTAAAAG	2	+
chr1	118556229	118556246	GTTATGTGGGTTAAACGA	2	+
chr1	119739122	119739142	TACTTTTGGGGCTGGTGCAAG	1	+
chr1	120027855	120027869	CAGCGCAGCAAGAAT	1	+
chr1	145114738	145114758	CAACTCCAAATATTCCAAAAG	1	+
chr1	145472551	145472566	TCCGGGTGCCCCCCCC	1	+
chr1	145477091	145477111	TGGGGTGGTTGGGACCGTTAG	1	+
chr1	145499146	145499168	CCCCACCCTTACTCTCATTCCTG	1	+
chr1	145512402	145512425	CTAATATTTTAACTACAATTACAG	1	+
chr1	145512740	145512762	CTTCATATAAACAAACCTAATTG	1	+
chr1	145513547	145513566	TCACTCTCTTTTTACTTTAG	1	+
chr1	145638128	145638151	TCAATTTCTATCTTTATTCAAAAG	1	+
chr1	145655955	145655973	CTGTGTTAGGCATGTCTAG	1	+
chr1	148000841	148000861	TAACCGAAAAGTTGGTGGTTC	3	+
chr1	149816103	149816124	ATTTAAAATACATTTCAAAAAG	1	+
chr1	150060320	150060341	CCATCCCATCCTCTGGTAACTG	1	+
chr1	150280754	150280776	CTGCAATAAACTCAAATCACATG	4	+
chr1	150443229	150443248	CTTCAACTTCAGCCAGCAAG	1	+
chr1	150484873	150484890	AAGACCCACCACCACTTG	2	+
chr1	150578006	150578024	ATGATGATGGCTCATGGCA	1	+
chr1	151220754	151220772	CACATTATCCCTACCTTAG	1	+
chr1	151220786	151220806	ACTCCTGGAAGAATACTCCTG	1	+
chr1	151221442	151221463	CCTTGGTGAGGTCATTGCTGTG	3	+
chr1	151259493	151259515	CCCTAAGGCCACGGACATCCCTG	1	+
chr1	151261028	151261050	CTCCCCAATCGCTGCAGCTTCAG	1	+
chr1	151431259	151431279	GCTGTGTGCGGGGCCGTGGGG	1	+
chr1	151518287	151518307	GCTAGTCCTGACTCAGCCAGT	13	+
chr1	152136624	152136639	AATTTGGATCATTCAG	1	+
chr1	152147951	152147965	TGATGGCCCATGGGA	1	+
chr1	153463131	153463149	CTGGAAGTGAGTGATTGAA	1	+
chr1	153617840	153617857	ATGGACCTATCACAATAG	1	+
chr1	153643779	153643799	TCGAAACCATCCTCTGCTATC	2	+
chr1	153700561	153700579	TCTGTGTGGTGTGGGGAGA	1	+
chr1	153732841	153732860	CCACACTCCTGGACTTCATG	1	+
chr1	154227655	154227673	ATTCACCTTCCACTTCTAG	2	+
chr1	154232318	154232338	AATTGCACAACTCTCACATTC	2	+
chr1	154595259	154595277	GTGTTTTCTTCCTGTGGGA	1	+
chr1	155165028	155165049	TATTGCACTCGTCCCGGCCTCC	51	+
chr1	155852092	155852109	CTCTTATAAAACCTCATG	2	+
chr1	156051579	156051594	CGGGGGCGCCGCCCCC	1	+
chr1	157781889	157781905	TGGTGTGAAAACCAGCC	1	+
chr1	160313315	160313331	CTCGGATCGGCCCCGCC	1	+
chr1	160977847	160977862	TGTACGTGGTAAACGA	2	+
chr1	161202880	161202899	CATACACCCCTCTCCTTCAG	1	+
chr1	161333087	161333108	CAATCTGACCTTTACCAGGAGG	1	+
chr1	161334128	161334146	TATTTGTACTTGGGCTTAG	1	+
chr1	161334231	161334254	ATACTCTACTCAATTCTATTTCTG	2	+
chr1	161472586	161472604	TCACAATTTCCCTCTAGAA	1	+
chr1	161510067	161510090	TAACCGAAAGGTTGGTGGTTCGAT	1	+
chr1	161930858	161930877	CTTCACTTTTACTTCATCCC	1	+
chr1	162045835	162045852	ATCTATACTAATCAGGCT	1	+
chr1	162137188	162137210	CCTCTCTCCTCAGCTGCCTGAGC	1	+
chr1	162492638	162492660	TCATGGATCATGAAGCAAGGATG	1	+
chr1	162495359	162495378	ATTTACAGGACAAAAACAAG	1	+
chr1	162495564	162495582	CCAAACTGGCTGCTTTTAG	1	+
chr1	162569437	162569455	GGCAGGATGTTCAACATCA	1	+
chr1	163743236	163743253	TCATACTCTTCCTTTTTA	3	+
chr1	164528736	164528754	CAGCTCTGATTTCTTTTCG	1	+
chr1	164816542	164816565	ACTGTCATAGCTGGGATTCTAAAG	1	+
chr1	164819290	164819307	CCAAAAAAGCGGTCTGAA	2	+
chr1	165860478	165860501	AACTCATTCTCAAAACACTCAAAG	2	+
chr1	165860502	165860522	AAATCACTGAAGGGAAAACAG	1	+
chr1	165875174	165875197	ATGTGATCATCCCTAGAGGTGCAG	1	+
chr1	165879531	165879551	TCTGATTCCATGGAGAGTCAG	1	+
chr1	166823290	166823309	TTACTGGCTCTTTCTTCATG	1	+
chr1	167353170	167353188	CATCACCCTCACCTCCCAG	1	+
chr1	167386362	167386380	TTACCACCTTTTCCTCTAG	2	+
chr1	167386803	167386820	CAGTGCAGCTCATCTAAG	1	+
chr1	167430137	167430155	AGGCCATGCTGTCCAGGCA	3	+
chr1	167774183	167774203	AACTATTAGTTTCAGAAATCC	4	+
chr1	168169693	168169710	TACTGGCTCTTCACTTTG	1	+
chr1	168344822	168344844	GTTTGCACGGGTGGGCCTTGTCT	2	+
chr1	169029433	169029446	CCGCCCATGATGAA	2	+
chr1	169076206	169076222	TTTCCCGGGCGGCGCAT	2	+
chr1	169101144	169101165	CATACTCTGGTCATTTTTCAAG	1	+
chr1	169101567	169101590	CTAGTGACAGGGCTAATTAATTTG	1	+
chr1	169904225	169904246	TTTTTAAAAATACTTATTAATG	1	+
chr1	171504594	171504613	ACAGCAATCGCAGTGAAAAG	1	+
chr1	171506504	171506522	CAATTTCCCTTTCTGAGCC	2	+
chr1	171526512	171526535	CTCCACTTCCACCTTCAACCTCAG	1	+
chr1	171556827	171556850	ATATAAAACCAGGCACACCTCCAA	1	+
chr1	172138368	172138384	AATTCTCCATCAACCTG	1	+
chr1	173457189	173457212	CAATCAATTCCATTCATACATCAG	1	+
chr1	173569336	173569354	TTAAACACATCTTCAAAAG	1	+
chr1	173864779	173864799	AATCAATTCCTTTCATTCTTG	2	+
chr1	173871927	173871948	AAGGAGGGAGAGCTCTTACCAG	1	+
chr1	174372413	174372435	CTTCTCTCTTTTTTTTTTTTAAG	1	+
chr1	174990067	174990090	TCAGCTCCTAAAACCTTTCCACTG	2	+
chr1	177206230	177206247	TAGTACTTTAAGGTCCTG	2	+
chr1	178762863	178762883	CCATTTCAAAACTTCATACTG	1	+
chr1	179128832	179128847	ATACGGGTTTAAATGA	2	+
chr1	179887419	179887436	TTCACACTTTCTAACCAG	1	+
chr1	180082799	180082819	ATGTGGATACCCAGCCACTCG	1	+
chr1	180985784	180985804	TCGAGGAGCTCATAATCTAGT	5	+
chr1	182411616	182411633	CTCATGCTGAGGCATCAG	3	+
chr1	183114054	183114077	ATATACTCCTGAGCTTTCACTCTG	1	+
chr1	183514341	183514364	CTACAAGCCAGCTGCAGGTTCAAG	1	+
chr1	183515185	183515206	CCCTACTACCTTCAGACCCAAG	2	+
chr1	183519978	183519999	TTCTCCAATTTTGGACCCATTG	1	+
chr1	183839753	183839771	GCTTTCGGGCCCGGGGGAG	1	+
chr1	183975980	183975997	TCTATCTTAACATCTCTG	2	+
chr1	184316102	184316116	CGCTTTAGGAAGAGA	2	+
chr1	184590116	184590139	TCCCACAAAATCACAGGAGCACTG	1	+
chr1	185110138	185110153	AAGCGAATGATTAGAG	2	+
chr1	185268831	185268848	CCAACACTCACCATTAAG	3	+
chr1	185452846	185452865	ATATGGCTGTTGCTGTTTAA	1	+
chr1	186376865	186376888	CCATATATTCTCACCTACCTTAAG	1	+
chr1	187762508	187762526	ACTCCTATTATCGGCACCA	3	+
chr1	191671851	191671872	TCCCTGAGACCTTCCCTTGTTC	1	+
chr1	193029798	193029819	TATTAAAAGGAGCCTGAGTACG	1	+
chr1	193045761	193045779	AAAAACTATTAAAAAAGGT	3	+
chr1	193055380	193055401	AAATTTGGGCTCTGGGAATAAG	1	+
chr1	193056173	193056192	AGTAGAGGATAAAATAAAAT	1	+
chr1	193058417	193058438	CTTTTTTTCCATAATTATAAAG	2	+
chr1	193058835	193058856	CTAACCTTCTCATCCTAAAAAG	1	+
chr1	193059564	193059582	AATATGGACTCTCTATATC	3	+
chr1	193060583	193060606	ACAGGGAGCTTCCTAGGTCTGTTG	1	+
chr1	195144323	195144342	GGTACCATATTGGTTGTCTT	1	+
chr1	197382599	197382615	TAACCACTATTCAAAAG	2	+
chr1	198289075	198289094	AACACAATTGTGAACTTTTG	1	+
chr1	198289713	198289731	TATACCAATACTTTTCCTG	2	+
chr1	198291292	198291312	ATATTTATTTTAACCAAAATG	1	+
chr1	201043044	201043061	TGTACTGGGTTTATACGA	2	+
chr1	201845729	201845749	CTTCTCTTCTACAACACTAAG	5	+
chr1	201975126	201975149	TCTGGGAAGAAGTGGAGAGGACTG	1	+
chr1	202556777	202556800	CCTCTAATGTTCTCCCAAAACCAG	2	+
chr1	203767720	203767741	ATTTAACAGCTGAGGACCTTAG	2	+
chr1	203800678	203800698	TCATAATATCAGTCTGTATTG	2	+
chr1	204530399	204530421	TGACTGGGTAACTGGTAGATGGT	1	+
chr1	205277829	205277841	GACGATCACGATC	5	+
chr1	206644489	206644504	TCCGGTGTAGCTCAGC	1	+
chr1	206817585	206817600	GGTCAGGCTCGTCCCC	3	+
chr1	206903400	206903420	CCACAACTCTTTGACCACTCC	1	+
chr1	206905950	206905962	CGCGTTGACTACG	1	+
chr1	207845035	207845058	GCAGGGTAGATAACTTGAGGTCAG	1	+
chr1	209202317	209202337	GGTACGTGGAATAGTTTAAAA	199	+
chr1	209264268	209264284	TACTTAAAAGTATAATG	1	+
chr1	209269530	209269547	GTATGTGGGTTTAAAAGA	32	+
chr1	209605511	209605533	TCCTTCATTCCACCGGAGTCTGT	1458	+
chr1	209997724	209997743	TAAATCTCAAACATCCCCAG	1	+
chr1	210025649	210025671	CCTATCACCTTTAAATACTTTAG	2	+
chr1	210030538	210030559	AAACTTTTATCCATCAGTCCTG	1	+
chr1	210338127	210338149	TTATCACTATATTATTTCACATT	1	+
chr1	210416739	210416759	CATGCATTATACTTTTCTCTG	1	+
chr1	210468839	210468857	ATCATCTCTTCAGTTTAAG	1	+
chr1	211014213	211014230	TGGTATAGTTTACACTGT	1	+
chr1	211534116	211534132	ACTGAGGTAACTGCAAA	1	+
chr1	212794022	212794039	TATCATTACAATTTTCTG	4	+
chr1	213037182	213037205	CCACACTTTTATTTATTTTAACAG	2	+
chr1	213069231	213069254	TTACAAAGTACTTTTTAACACATG	2	+
chr1	213071229	213071249	TATCCCAACTATATCAGGCAG	1	+
chr1	213932839	213932855	AACCATGCATGGCCACG	1	+
chr1	214211140	214211160	ACATTGGAATAAAGTGGGAAG	1	+
chr1	214492257	214492278	TCTCCATCACTTTTACTCCAAG	1	+
chr1	214507559	214507582	TACTCCCTCAACGTGGCCTCCATG	1	+
chr1	214820292	214820315	ACCAAGAAGCCTGTAAGGCCAAAG	3	+
chr1	214848142	214848161	TTTATCTGTAATATCAATAG	3	+
chr1	214849864	214849884	CTACAAGATCTTTACCACATG	2	+
chr1	215430279	215430296	AACCTTATTTCACTATAG	1	+
chr1	215755029	215755050	ATCTTTCTGTGCTTTCACCAAG	2	+
chr1	218504762	218504784	TACTAATTCATCATTAAACTCTT	1	+
chr1	218519567	218519583	CGCTCCCGGCGCCCCTC	1	+
chr1	219257225	219257241	CTTCAAGGTTCCTTTTG	1	+
chr1	220321269	220321290	ATTCAGCTTGTCTTCAAATACG	1	+
chr1	222153365	222153382	TAACTGTGATAAACTACA	5	+
chr1	223010649	223010667	AGCTGTCTCTCCACCCTAG	1	+
chr1	223407066	223407086	CCTTTAGGCTCAGCCTGTGAC	1	+
chr1	224201924	224201947	ATGAAAATTACTCGAATGGAATGG	2	+
chr1	224301998	224302020	ACCAGCTGCCTCAAAACAACACG	1	+
chr1	224306567	224306589	ATACACATAACATATTCCATTAG	1	+
chr1	224346694	224346714	ACTGTTCAACCTCCTGAGTGG	1	+
chr1	224348224	224348246	ATCCTCTGCTTATCTCCCACATG	3	+
chr1	224349227	224349246	TTAAAACTACTTTAAACTTG	3	+
chr1	224553671	224553688	GTTGCCACTTGGAATATA	1	+
chr1	224563845	224563867	ACTTTAAAGGGCAAACTGAAGAG	1	+
chr1	224564549	224564572	CTCTTACAGGGTAAAATAAACCTG	2	+
chr1	224565634	224565652	TTTATAACAGAGGTCAAAG	1	+
chr1	225975858	225975880	CTAACAAGGAAGAATTTGGTTTG	1	+
chr1	225976675	225976697	ATTTAACATTTAACATTTTTCAG	2	+
chr1	225976881	225976902	TTTCTACATTGTCAGTATCTAG	3	+
chr1	225977515	225977537	AATTAACTCCACACCATAGTATG	2	+
chr1	225977990	225978007	TATTTCACCACCTAAATG	2	+
chr1	227843202	227843223	CTCTCACCTAACTAGCCATAAG	1	+
chr1	227844147	227844170	ATAATTCATATCTCAAATAACTTG	1	+
chr1	227845647	227845664	ATCATACTAAACCTAATG	2	+
chr1	227846539	227846557	ATTCTACCACAAAATATAG	2	+
chr1	227846675	227846694	AATCTTAAGGACACTTAATG	1	+
chr1	227865607	227865629	CAATTCTATACTCATCACCATTG	2	+
chr1	228026010	228026026	CAAGTTTGAGCCAGCTG	1	+
chr1	228284906	228284929	ACCACGATCCTCTACAAGCTTAAG	2	+
chr1	228285721	228285744	CCCCCCTCCCTCTCACTCCTCTTG	1	+
chr1	228285745	228285773	CCCTCTGCTTTACTCTCATGTGGCAAACG	2	+
chr1	228285901	228285924	TTCCAATGAGGCAGTTTCTGGTAC	1	+
chr1	228286094	228286115	TTGGTTTTTAACCCAAACTCAG	1	+
chr1	228286282	228286300	CTGCATGGTCACAGTAGAG	1	+
chr1	228286689	228286711	ACAACCTCTACTTTTTTCTTTTG	1	+
chr1	228286850	228286869	TTTTCATTTCGACAAACAAG	1	+
chr1	228365147	228365166	TGGTTCAGATCAAACACATT	1	+
chr1	228366812	228366833	ACCAAAACATCCTAAGGTACAG	1	+
chr1	228369459	228369481	TCGCCAGCGCTTGGTGCTGTCAG	1	+
chr1	228369524	228369543	ACGTCTTGGGTGAACACCTT	1	+
chr1	228675399	228675415	CCGCCTTCTGGCGCTCG	1	+
chr1	228682482	228682502	ATTGCAAAGTCGGGGACATAG	1	+
chr1	229406872	229406892	GGTCGCGGCCGGACGGAGGGT	2	+
chr1	229440051	229440067	TTACTACATTCTACATG	1	+
chr1	229804178	229804196	TTTCTGCCTGAGCCATCAG	1	+
chr1	231499010	231499031	AAAATTTTTCTTTAAATAACAG	1	+
chr1	231500309	231500329	AACATTCAATCCCATCCTAAG	1	+
chr1	232660054	232660070	ACTTCTGACCAAGCAAG	1	+
chr1	232674541	232674558	AATTTCCCAACCATCAAG	1	+
chr1	234017394	234017411	TTCAGAGTTCTACAGCCT	2	+
chr1	235538900	235538923	AAACAGGGACCCACTGGTTACTAG	1	+
chr1	235565698	235565714	TTATTTTTGATCGCCTG	1	+
chr1	236715478	236715501	ACTTGAGACAAGCTCTAACTTTTT	1	+
chr1	237774257	237774278	TTCATGTCTCTTCATATCCCTG	2	+
chr1	237870538	237870556	TGATGAGGGAGCCTGGATG	1	+
chr1	238696621	238696636	AGGCGGGTTTAAATGA	3	+
chr1	239924125	239924142	ATGATGATGGTCCTTGGT	1	+
chr1	240314579	240314597	CACCAACAAGTCACCCTAG	1	+
chr1	242016691	242016707	CAACTTCTTCGTGAGGG	1	+
chr1	243647841	243647854	CGACGATCATGAGC	1	+
chr1	244464548	244464565	GCTTCTTCGCTCACTGAC	2	+
chr1	244871470	244871493	AATCTGGTCATTAACATACATATG	1	+
chr1	244871852	244871872	CTGCAGGACTCGATATCCATG	1	+
chr1	244871945	244871968	ACTCCATTTCTGTAAGCTACTCTG	1	+
chr1	245412009	245412023	CGGTAGTTTAAACTG	1	+
chr1	245484784	245484802	CTGATGGTTGTCATCTACC	1	+
chr1	247532839	247532858	ATCCTGCTCACAGCGCCAAA	1	+
chr1	249168124	249168140	CGGATGGAGGCGTGGGT	2	+
chr1	1337374	1337395	TTTATCTACAACCCAATAACAG	1	-
chr1	1477385	1477404	TTCATACTTTTTCCTTCCTG	1	-
chr1	1717532	1717552	ATCAATGTTTTGAAAATAATG	1	-
chr1	1718449	1718466	ACCATTCCAACTTGGACG	1	-
chr1	1806360	1806383	TTCATCCCAAAACCATCCCCTCTG	1	-
chr1	2452634	2452654	CCTGCCTGGACTTCATCAAAG	2	-
chr1	3301916	3301933	CTCGGCACCTCCACCAAT	2	-
chr1	3805768	3805787	AACTCTTTTATTTCTGTATG	1	-
chr1	3806323	3806345	AACTAAAACTCAAACCATCTTTG	3	-
chr1	4529462	4529483	GACCCTCCTCCTCCCGCTGCTG	1	-
chr1	6281747	6281764	CTTTATTCATCCCTTCTG	1	-
chr1	6283942	6283964	ACGCTGGCTTCATTCTGGACTAG	1	-
chr1	6284207	6284227	CTTATATTCTCAATTTCAATG	1	-
chr1	6284575	6284598	GGCCCTTCATCTATTTAATCATAG	2	-
chr1	6285217	6285240	AAATCTCACTAATTCACTTTTTTG	2	-
chr1	6291962	6291985	TTTTACTGGAGTATTGGAACTCAG	2	-
chr1	6308522	6308544	TCCCCACCCTCATTACTCTGCCG	2	-
chr1	6324348	6324368	AACCCAGCACCACTAATAAAG	1	-
chr1	6699979	6700000	TCTGATCATCAAACCATACCTC	2	-
chr1	6895422	6895438	TCCCACCCACTACTGAG	1	-
chr1	8072293	8072315	TATTAATAAACATACAACACAAG	1	-
chr1	8923990	8924011	TCCTGCAACTGCCTCCTGCTCA	1	-
chr1	9211751	9211773	CAATCAGCAAGTATACTGCCCTA	3	-
chr1	9211792	9211816	TTGGCAGTGTCTTAGCTGGTTGTTG	416	-
chr1	10869994	10870011	TTTGGTTGTTGGTAACCA	1	-
chr1	11969838	11969855	CGTTTTAAAAGTAGATGC	2	-
chr1	12628431	12628453	CATACTTCCACAGGCTGCACTCG	1	-
chr1	14853156	14853174	TGTTTAAAAATATGGACCA	1	-
chr1	14873539	14873556	TTCTCTGACTGGGAGCCA	1	-
chr1	14923720	14923742	CTGTCCGCTCTGCTCAGCTAATG	1	-
chr1	16858881	16858895	ACGTGATTTTAAACG	1	-
chr1	17233444	17233459	GGGGGGAATTGTGAGC	6	-
chr1	18646255	18646271	TTGAAATTGCTGGGAGG	3	-
chr1	19231442	19231464	CACGACTTCCTTGGAGCCTGGGC	1	-
chr1	19693670	19693689	AACCCACACTCTCCAGCCCC	1	-
chr1	19772881	19772899	CTCACCTTTACTTCTTACA	2	-
chr1	20209336	20209357	CGTGGCTGGCTCGCGGGAGGCG	1	-
chr1	21070633	21070649	ACTGGCCCAAAGTATTG	1	-
chr1	21397108	21397123	AGTAGGTTATATAGTT	1	-
chr1	21865708	21865725	TTAAGGAGCATGCCCAAG	1	-
chr1	23108479	23108494	AAAGCGGGCAGAGAGC	1	-
chr1	23413254	23413276	ATCTCTTACTGCTGCTTCTCCTG	3	-
chr1	23617217	23617233	TTCTTACCTTTCTCTAG	1	-
chr1	23632323	23632344	CTTTGGGTCAAGAGGAAATTAC	1	-
chr1	23636701	23636718	ATTACAATGCTTTTATCG	2	-
chr1	23636737	23636754	ACATTATTGGGCTTGCAG	1	-
chr1	23636899	23636914	ATACGATTGGCTCTAG	1	-
chr1	23637530	23637551	ATTATTACTACCACCCTCCTCC	1	-
chr1	23953512	23953526	ACGCGTGTTTAAATG	1	-
chr1	24293442	24293460	TCTACTGAGCACAATCTAG	1	-
chr1	24293621	24293640	TCTTAACTACTCCTTCCCAG	3	-
chr1	24297582	24297605	CATGTATCATTCATTTACTCATAG	1	-
chr1	24649738	24649761	GATGATGATGATGATGATGGTCCA	2	-
chr1	24684816	24684835	ACTTCACCCCAGCCCCACAG	1	-
chr1	26226848	26226866	ATGCCTCAGCCCAGGTCAG	1	-
chr1	26227103	26227140	TTCACTTTTCAATCCCAATTCTGTCCCAATCTTACCAG	3	-
chr1	26227222	26227242	GTGTACTGGGTTAATGGCTAG	2	-
chr1	26229273	26229287	ACTAAGGAGTCGTCT	1	-
chr1	27203374	27203395	CATCCTTTACAACTTTATGGTC	1	-
chr1	27684914	27684929	ACATGCTCCACGGCCC	2	-
chr1	27732311	27732332	TGCTATGTTCTCATCCTACAGT	2	-
chr1	27998652	27998673	AGGCTCCGGGCTGAAGATTGCT	1	-
chr1	28906276	28906293	GGCTAGTTTCAGACAGGT	1	-
chr1	30100801	30100818	TCATCATCACTGCTTTAG	2	-
chr1	31433617	31433637	TAATTTTGGGTGTCAGGTCAG	1	-
chr1	31437573	31437594	TCAGGGACCAGGACATTCACAG	1	-
chr1	31437619	31437642	CCTTAGCTTTTCCTCCTCTCCTGG	1	-
chr1	32269912	32269930	TCTTTGGTTTTCTAGCTGT	1	-
chr1	32372626	32372647	ATTCTCTCCTCTCCCATCCCAG	3	-
chr1	32374356	32374377	AATATTACCTGTGTCATCAAAG	1	-
chr1	32374387	32374407	AACTCTTGGTACCTGGAAATG	4	-
chr1	32384693	32384713	TTTCCCCATCACACTCACACG	1	-
chr1	32799748	32799766	TCTCTTGTGCTGTGCCTAG	1	-
chr1	32828020	32828041	TCACTACCACCACCAAACTCAG	1	-
chr1	32831264	32831287	CTTCTGGAAGGGCTATCCTGGGGG	1	-
chr1	33065017	33065039	CATACTTTTTATTTTTAAAATAG	1	-
chr1	33241444	33241475	GGGTTTGGACTCTTTATTCGGTGCAGAACTCG	2	-
chr1	33477565	33477586	ATCAGTATTTATTCAAACCCAG	1	-
chr1	33477885	33477906	AAATTACTGGGAGAGGATATCG	1	-
chr1	33478807	33478825	CCTTCTCCAAAGCCACATG	1	-
chr1	34365072	34365087	ACCCGAGACTCAGTGA	1	-
chr1	35135215	35135235	AACAGGTGACTGGTTAGACAA	8	-
chr1	35238700	35238722	CCCATCCCACATGCATTCCCAAG	3	-
chr1	35587286	35587301	GCCCTGATGAGTAGGC	1	-
chr1	35919990	35920013	ACACAATAGGACAGCAGGCCACTG	1	-
chr1	35925534	35925555	TTTTTTTCTTCCCTTTGGAAAA	1	-
chr1	36173281	36173301	GACTGGGTTTGTGGGTGTGTT	1	-
chr1	36602197	36602220	TTTCTTACAAATTCTTCAATAAAG	1	-
chr1	36602657	36602680	TTTCCATTCTCCATTCAAATAAAG	3	-
chr1	36805749	36805768	CACTTACTCCCCCTGAGCAG	2	-
chr1	38001144	38001163	CTTCATCCTGGTGGGCACTG	1	-
chr1	38069999	38070017	CCCTGCTTTCATCTGTAGA	2	-
chr1	38276265	38276286	AAGCATATTTCTGATTGGTTAG	2	-
chr1	38304400	38304420	CACATCAGAGGCTTCACACAG	2	-
chr1	38323225	38323246	TTTGTGGATAAAAACGGACTGG	3	-
chr1	38816147	38816163	GTGGAAATTTAAACTGT	1	-
chr1	39304768	39304785	TCTAACACTGCCTCTCAG	2	-
chr1	39312924	39312941	TGGAATAGTTTAAAAAGT	1	-
chr1	40033107	40033128	GGTGCTACAGAATGAGCAGAGG	1	-
chr1	40146082	40146100	AACCACACAGAATTTCATG	1	-
chr1	40292221	40292237	ATAATAAACGTATCTGG	1	-
chr1	40538582	40538604	CTTTTTGGAAGACATTTCTGTAG	1	-
chr1	40538620	40538637	AAATCATAGTCCCCACTC	2	-
chr1	40539530	40539553	TTACCATATGGTGTTGAATGCAAG	1	-
chr1	41087034	41087057	TTTGTCCTCCCTCTTTTATTCTTG	2	-
chr1	41091019	41091042	CTCCAGCAGCCTGGCTCCGGACTC	1	-
chr1	42426455	42426474	CTAAACATTACCTCAAACTC	1	-
chr1	42657285	42657308	CACTCACCCACACAGCAACCAAAG	1	-
chr1	42722618	42722641	AATCATTCAATATATACTCATTTG	5	-
chr1	42889297	42889313	TCCCACAACTTGGAAAG	2	-
chr1	43272727	43272771	AAACTCTATATCTTCTCCAAAAATACAAATAAAATACTAATAAAA	3	-
chr1	43392416	43392436	TCTCCTGTGCCCACATCCCAG	1	-
chr1	43392574	43392595	CTCCTTTCTCCAGCCAGCAATG	3	-
chr1	44404107	44404130	ATTCACCCCCGGCTGCAGCTCCTG	1	-
chr1	44463361	44463382	AGACTGGGGCCCTGCCCTCCTG	2	-
chr1	45483442	45483464	CCAGGACTGGACTTAGACTTTTG	1	-
chr1	45977006	45977023	AATATTTCTCCAAGCAGA	2	-
chr1	45980616	45980636	GGACCCATGAACATTCCTTTG	1	-
chr1	46120443	46120459	ACTCTGGTGTCTCTAAG	1	-
chr1	46505925	46505948	CTGTGCAATTGTTGGGGAGGGTAG	2	-
chr1	47101277	47101296	CCCTATTACTTGATATTCAG	1	-
chr1	47142282	47142300	AATATATATACACCCTTAC	2	-
chr1	47142848	47142867	TACAATACTTCCTTTAAATG	4	-
chr1	47144046	47144068	TTACTTACCCATCAGTCCTCTAG	1	-
chr1	47149066	47149084	TTTCACATCAAAGCCATCA	1	-
chr1	47183996	47184013	ATCCTTTGGGGTCACCAG	1	-
chr1	47945317	47945333	ACTGGCAAGCTAGAGTC	1	-
chr1	48826122	48826142	ACGGTCTTTACTGAGGTCTTC	1	-
chr1	48847141	48847162	CACAATTAAATAATCAATCAAG	1	-
chr1	48880347	48880366	TGTTCTACAGTCCTATGATC	1	-
chr1	49688865	49688883	TTCATTCCTAAACTTAAAG	2	-
chr1	50186178	50186191	GGAATCGCTAGTAA	1	-
chr1	50246673	50246691	TTTACTTATCATCAATTTG	2	-
chr1	51768762	51768779	ACACCTTCCTCACCTTCG	2	-
chr1	52093977	52093993	TACAATAACTTACACAG	2	-
chr1	52486456	52486476	AGCGCTCTCACTGTGGAAGAG	1	-
chr1	52505297	52505318	TATAACGTAGTTTCTCAGCTGG	1	-
chr1	52863026	52863042	TATGCTGGCTTAAACGA	1	-
chr1	52907308	52907325	TAGCTCCTATTCTATTAG	2	-
chr1	53104526	53104543	CCAGAACAGGCTCTGTGG	1	-
chr1	53153231	53153253	ATCCATTGCCCCAGCTACTGGAG	1	-
chr1	53205233	53205249	ATAAAAGGTCTCTGGTG	1	-
chr1	53519280	53519296	GCGGTAGTTTAAATTAT	1	-
chr1	53680095	53680114	CTACTCCCTCCACAAATAAG	3	-
chr1	53685213	53685230	ACATACAGGGCCTGTGGG	1	-
chr1	54217139	54217162	ATTTCACATCACTTATCTATTTCG	2	-
chr1	54231380	54231400	TTTGCTTGACCCTTATGGAAG	2	-
chr1	54269601	54269621	TTTTCAGCCTCAGCCAACCAG	1	-
chr1	54273416	54273436	AGTGGCCTCTTAAATCTCTCG	3	-
chr1	54597767	54597785	TTCACCATCCTGAATTGAC	1	-
chr1	54691707	54691724	ATCCTCGCATCAGCGTCA	1	-
chr1	54815136	54815155	TTTCATAACTTCATAGTATG	1	-
chr1	55315860	55315879	CAGCCTCTGTCGCCCTTAGT	1	-
chr1	55316301	55316322	TCAGCTCCCATCTCATTTCCAG	1	-
chr1	55352693	55352711	ATCCACCAGCGCTGGGTGT	1	-
chr1	55619862	55619878	CACCTGACAATCCTTAG	1	-
chr1	56175186	56175203	AAGTGTGCAAAGACTGGT	1	-
chr1	57002653	57002672	TGACGCTGTGCTCTGTGCCG	1	-
chr1	57323850	57323865	TAATGGAATCAGCATA	1	-
chr1	58656027	58656043	TGGTTCACCACGTGGGA	2	-
chr1	58996320	58996341	ATTTGGGCCATTTGTCCTCGAG	1	-
chr1	59041113	59041136	AAACACGAATTTAATAAAATATGG	2	-
chr1	59122671	59122693	ACCCTGTATTCAGAGCTGCATTA	1	-
chr1	59125537	59125560	CTATTTCACAAAATCCAAACTTTG	1	-
chr1	61267186	61267206	CTAGACTGAAGCTCTTTAAGG	2	-
chr1	63786967	63786979	ACCGCAAACCGAC	1	-
chr1	63916773	63916794	CTATCATTGCCTCTTCTAATTG	2	-
chr1	64569343	64569362	ACACTGTGTATTCACTTATG	1	-
chr1	65210506	65210526	ACACCTGTGAGGGCGCGGACG	2	-
chr1	65524122	65524142	AGTACTGTGATAACTGAAGGA	2	-
chr1	65524160	65524182	TCAGTTATCACAGTGCTGATGCT	13	-
chr1	66798002	66798017	GTGGTGCTCTGCCTGG	3	-
chr1	67831323	67831343	TCATCCCTGTAATATACCAAG	1	-
chr1	67874442	67874463	CTGTTAAGGGGTGTATAATCTG	1	-
chr1	67874599	67874617	TCTACCCAACAGGAAGCTG	2	-
chr1	67874621	67874643	TTTAGTTCTAGGTACAAATTAAG	1	-
chr1	67876950	67876972	CTACTCAAAACACAACTTCTCAG	1	-
chr1	68168891	68168910	ATTTTATTCACCCTGGTCAG	2	-
chr1	68169678	68169700	TCAAATCATACACTAGGCCTTTG	1	-
chr1	68170643	68170666	CCTTTGTGTATACACTTATCAAAG	2	-
chr1	68564220	68564240	CACACAAATACACTCATTTAG	3	-
chr1	68948185	68948203	CCAGGGAATTCAAGTAAAG	1	-
chr1	69053545	69053562	AATTTTGATCTGTACTTG	1	-
chr1	69756092	69756110	CCTACGTGGGTTTAAACTA	173	-
chr1	71530493	71530511	CATTTCAGCTATAACAAAG	1	-
chr1	71530675	71530694	TTGGTGTCTTACTTGGTCAG	1	-
chr1	71533327	71533346	GCCCAAAGGTGAATTTTTTG	1	-
chr1	71533362	71533385	CAAAGAATTCTCCTTTTGGGCTTT	219	-
chr1	71536647	71536663	ACGCTGATCTCTCAAAA	2	-
chr1	74272645	74272666	GTTTCCATAGTGTAGTGGTTAT	2	-
chr1	75145941	75145959	TTTAATTCAAAGGTTGTGG	1	-
chr1	75889060	75889082	ATCAATATTTCTGTTGGCTACAG	2	-
chr1	75992002	75992022	TAATTAATTTGACATTAACTG	2	-
chr1	76049802	76049822	TGGATCTCTCCTCCCCAGTTA	1	-
chr1	76078957	76078975	CTTTATTGGCAGGGGCAGG	1	-
chr1	78031277	78031295	CTTCAACACATAGCAATGG	1	-
chr1	78187799	78187817	CTAAGCTGCATTCATCAAG	1	-
chr1	78412190	78412213	TAAGCACAACCTAAGGACATATAT	2	-
chr1	78430831	78430849	CGATGGACCGGGAAATGCA	1	-
chr1	79782447	79782466	CTGCATTTGATTGATTTGCC	1	-
chr1	80609134	80609152	CAAGTGGTCCATGCTGGTA	2	-
chr1	84539476	84539499	ATTACAACAAATAGAATAATAATG	1	-
chr1	84837856	84837871	CTTGAAAACAACACAG	3	-
chr1	84964098	84964116	TCAGTCCTTAACATCTACC	4	-
chr1	85114348	85114367	CCACCATTCACAAATAATGC	1	-
chr1	85131619	85131640	TCAGGAACCCTCTCCACTACAG	2	-
chr1	85752787	85752806	AATACTGGGGGAGGAACTAG	1	-
chr1	85784992	85785014	TTTTTCACTTTTCCTTTCTTTTG	3	-
chr1	85787220	85787236	AAGGACCATATGCTGAT	1	-
chr1	85790434	85790453	AACCCCGGAAGAGTATCCAG	2	-
chr1	89304385	89304407	TTCTCCATATACTTCTATTTCAG	2	-
chr1	91403500	91403518	CTCACAAATCTCCAATCTG	1	-
chr1	91406633	91406652	TTAAGTGGAGGCCAGTCTAG	2	-
chr1	91480135	91480158	CTTAATCAGAACTAATACTTTATG	1	-
chr1	91486394	91486409	AAGTATCACAACACCG	1	-
chr1	91852784	91852894	CGTTCATAGCGACGTCGCTTTTTGATCCTTCGATGTCGGCTCTTCCTATCATTGTGAAGCAGAATTCACCAAGCGTTGGATTGTTCACCCACTAATAGGGAACGTGAGCTG	74	-
chr1	91852903	91852938	GTCAGAAAAGTTACCACAGGGATAACTGGCTTGTGG	5	-
chr1	91852954	91853036	GGGCAAAAGCTCGCTTGATCTTGATTTTCAGTACGAATACAGACCGTGAAAGCGGGGCCTCACGATCCTTCTGACCTTTTGGG	37	-
chr1	91853068	91853099	AAACGGTAACGCAGGTGTCCTAAGGCGAGCTC	3	-
chr1	91853118	91853149	TTCCGGGGACAGTGCCAGGTGGGGAGTTTGAC	5	-
chr1	92147864	92147884	AATTTCCCCCAAACAACTTAG	1	-
chr1	92149112	92149135	TATTCACCCCACACCCAGGGCTAG	1	-
chr1	93618193	93618210	ACTCCTTACCTAACAATG	1	-
chr1	93619533	93619551	TTACTAAAATTAGGACATG	2	-
chr1	93809929	93809948	CCCTATATGCTGCTCTCAAG	1	-
chr1	93809997	93810019	ATTCATTACTCTTGATACATATG	1	-
chr1	94351951	94351971	AACACTTTTCAAATATTTAAG	2	-
chr1	94353711	94353730	TTGGGATACTGTGGGCTCTG	1	-
chr1	95180638	95180654	TGGCATAGTTTAAACTT	1	-
chr1	97369381	97369397	TTCCTCAGTACATAAAG	1	-
chr1	97392081	97392096	ATCCCCTAGTACCCCT	1	-
chr1	98046264	98046284	ATTGAAGATGATTAGATATCA	1	-
chr1	98511646	98511669	TTATTGCTTAAGAATACGCGTAGT	815	-
chr1	99249665	99249681	CCAGCAGGCGAAAATCA	1	-
chr1	100590624	100590640	AAGTGTGAGTCATTAAC	2	-
chr1	101343423	101343444	CAAACTTCCTGGGAGAGTAATG	1	-
chr1	102785941	102785958	TGGAATAATTTAACCTGT	1	-
chr1	108113106	108113127	GGGGGAGAGGGTGTAAATCTCG	1	-
chr1	108113569	108113590	GGGCCGCTGCGGTGAGTCTTGA	4	-
chr1	108915187	108915205	AGAGATTTCTCTGCTTTAG	1	-
chr1	109952563	109952584	TAATGGAGGAGAAGCTGAATGC	2	-
chr1	110487072	110487089	AACCTGCGTCCTTTGTAG	1	-
chr1	110709874	110709890	CATCCCCGGCCTATTTG	1	-
chr1	110881022	110881036	CTAACACGTAACACG	1	-
chr1	111495031	111495051	TTCCTCCCTCAACACAAAAAG	1	-
chr1	113245634	113245653	TGTGCTTCTCCATCGACAGC	1	-
chr1	113456496	113456513	AATCCATGGGGCTGAAGG	1	-
chr1	114305079	114305100	TTTTTCAAACAGGTCGTAGCTG	2	-
chr1	114305849	114305872	CTTATGGAAAGGACCCAATAAATG	1	-
chr1	115108045	115108063	AAAATAGGAGGACTGGTCT	1	-
chr1	115250080	115250101	TAATTAAATCCAACTTTCACAG	1	-
chr1	115250258	115250279	GCTAATTTTTGGAGAAATGTCA	1	-
chr1	115260184	115260200	TCACAATCCACTTAAAG	2	-
chr1	115260489	115260508	TAATTGCAGAATCCACTTTG	2	-
chr1	115260756	115260775	CACACCATTAATCCACTATG	1	-
chr1	115272962	115272982	TTTCATTTCATTCCCATTCAG	2	-
chr1	115282330	115282351	CACAGTATAATGGCAACCTGCA	2	-
chr1	115282478	115282498	CAAACCTTCTCCACAACAATG	1	-
chr1	118366994	118367014	ATCATTTCTGCTTACCTCCCT	2	-
chr1	118382912	118382935	AAAATTACACATACACATACTATG	1	-
chr1	118394580	118394596	CTTTATTTTCTACTCAG	1	-
chr1	118398060	118398078	TGTACAGTCCAGTCATTTG	1	-
chr1	118399288	118399310	ACTCATCAAATTCTGTAAAACTG	1	-
chr1	119571594	119571613	CTTCAACTGGACAATTCTTG	1	-
chr1	120455900	120455917	TCCTATCCAAATTTATTG	2	-
chr1	120456468	120456489	TGGAAAAGGAGGAACTATATAG	1	-
chr1	120456605	120456624	CTTTCACACCGTGTGGTCCG	1	-
chr1	120456813	120456836	TTTCACTCACTCACCCAGCATATG	1	-
chr1	147247041	147247059	AATCTGCTCTGATGCTGCA	1	-
chr1	149913884	149913903	TCACCTATTTTCCAAATCTG	2	-
chr1	150191782	150191805	CTTTAATTCCCAGTTTTAAAACAG	3	-
chr1	150191999	150192016	CTCTCCTTACCATAAATG	1	-
chr1	150547313	150547336	TAGTTCGGGCAAATCCTCCAAAAG	1	-
chr1	150548855	150548876	AAAACCTGGGATTGAGAGGTTG	5	-
chr1	150549008	150549031	TATGCTAAACTTTGTTCTGTTCAG	1	-
chr1	150801674	150801695	TTCTCCCAACTGTACAGACATG	2	-
chr1	150938299	150938322	TTACAATTCACATTCCTTATTCTG	1	-
chr1	151023758	151023776	AAAGTAACCCAGCTTGTTG	1	-
chr1	151025010	151025030	ACATTCCATTTAAGTTTTGGG	1	-
chr1	151732169	151732190	CTCATTCTCATCATCCAAACTG	2	-
chr1	151732255	151732274	ACCATCCAAAACCTGTTTAG	1	-
chr1	151866291	151866310	CCCAACAACCATACTTCATG	1	-
chr1	153379324	153379343	CTGTGAGCCTTTCCCCTGTG	1	-
chr1	153634362	153634382	ATCACAATTTGAAGCTGTCTT	1	-
chr1	153780363	153780383	CCTCTTCCTCCCTCCCTCATG	1	-
chr1	153788980	153789003	CTTCTCATATCCAGCCAGGGACGG	1	-
chr1	153946775	153946797	TCCCCTCAACCCTATACCCAAAG	2	-
chr1	154166187	154166209	TGATATGTTTGATATTGGGTTGT	59	-
chr1	154179239	154179255	CCCAATGCACTGGTCTG	1	-
chr1	154192818	154192841	CTGGTGATGGCCTACGGGAGCCTG	1	-
chr1	154556880	154556901	TTTCAGTCAACTCTGGATCATG	2	-
chr1	154561900	154561917	ATTCTCTCAGCCTAAAAG	1	-
chr1	155145231	155145246	CTTGGTTCGGGTCTCT	1	-
chr1	155208411	155208434	ATATAACATCATCCGGGTACCCAT	1	-
chr1	155226002	155226021	ACTTAGCTCCCGTCCCTAAG	1	-
chr1	155316156	155316176	AGGGTAAGCTGAACCTCTGAT	9	-
chr1	155450702	155450720	CTCTTCCCTTGGAAAAAAG	1	-
chr1	155522609	155522629	ATTACTTCCCTCATAGGTAAG	1	-
chr1	155723712	155723734	GAGCCATGATGATACCACTGAGC	4	-
chr1	155883832	155883847	TAACAAGACTCTGGGG	1	-
chr1	155889821	155889838	GAGCATGGTAATGGATTT	3	-
chr1	156011046	156011066	CACTACATACTGTTCTAAATG	5	-
chr1	156290749	156290769	ACAGCTCTATTACTACCAAAG	1	-
chr1	156446886	156446902	CCCCCACCTACCCACAG	1	-
chr1	156556856	156556876	AAATGTTACATCACATCACTG	1	-
chr1	156707122	156707145	AAGGCTGAGGCACTTCTTTTTCAG	1	-
chr1	157092143	157092163	CACTGCACTCTGGGGTTGGGG	2	-
chr1	157319359	157319377	CACCATCATCATCCCCTTG	1	-
chr1	157541781	157541799	CTGCAAATCACTTCCACTT	1	-
chr1	159751141	159751158	CCTCTCCCCGTGCGTTGG	2	-
chr1	160247839	160247857	CAAATTCACATGCATTATG	3	-
chr1	160259667	160259689	AAAACTCTGGGCTGGGTGGAGTG	1	-
chr1	161059320	161059339	GTTGGCCACAGCGTGGGAAG	2	-
chr1	161143781	161143799	TTGGGGTGCGAGAGGCCCT	1	-
chr1	161880259	161880277	CTTTTTCTTTTCACTAAAT	4	-
chr1	164936138	164936155	GATGCAGCTTAAATGGTC	1	-
chr1	165066374	165066396	ATTCATATTTACTTTATATATTT	1	-
chr1	166414749	166414763	CGTGGGTATGGTGGA	1	-
chr1	167109331	167109347	AGTTATTTATTGGAGAA	1	-
chr1	167345148	167345162	AGTAAATACTTCGCA	2	-
chr1	168377212	168377235	GCAGTCTTTAAGCTGTTCTCTTGT	1	-
chr1	168768835	168768851	TCCTATAATAACTTGGG	2	-
chr1	169181309	169181325	GAATAACTGTGTGTCTT	2	-
chr1	171570069	171570090	TCGTTTCCCGGTCAGGGAACCA	7	-
chr1	172107956	172107978	TACAGCAGGCACAGACAGGCAGT	5	-
chr1	172107996	172108018	TGCCTGTCTACACTTGCTGTGCA	21	-
chr1	172113733	172113755	CCCCAGTGTTCAGACTACCTGTT	1	-
chr1	173319612	173319627	GGGGAATAGTTTAAAC	1	-
chr1	173833303	173833325	TCTCACTGATTACTTGATGACAA	2	-
chr1	173833562	173833583	AACCAATGATGTAATGATTCTG	2	-
chr1	173833971	173833987	TTCGCTCCTATCTGATG	1	-
chr1	173834023	173834042	TACAATGATGATAACATAGT	1	-
chr1	173834893	173834912	TTGGCTGATGAATACTGACT	1	-
chr1	173835106	173835127	TCTTAATTAGCTCTAACTGACT	6	-
chr1	173835834	173835851	CCACAATGATGACAGTTT	1	-
chr1	173836833	173836853	ACATCTGAGAGTAATGATGAA	1	-
chr1	173836858	173836881	GCCTCTGATGAAGCCTGTGTTGGT	2	-
chr1	173902348	173902371	AATTTCTCCTAAACTTTATCCCTG	1	-
chr1	173930959	173930979	ATTCCACCTGCAGCAGTACCA	1	-
chr1	174128689	174128705	TCCCGTTCGCTCCGCCA	1	-
chr1	174983654	174983676	CTATCTCTAAACTACTTTTAAAA	2	-
chr1	174987418	174987441	ATCCACATCAATATAAACAAATAG	1	-
chr1	175937573	175937595	TATGGAGGTCTCTGTCTGGCTTA	2	-
chr1	176998510	176998530	TTGAAAGGCTATTTCTTGGTC	1	-
chr1	177866741	177866757	TCCTGGTTGATCCTGCC	1	-
chr1	178439864	178439878	CGGACGCGGGGTTTA	1	-
chr1	178652658	178652674	CTGGTCTGAGAGGATGA	1	-
chr1	179064547	179064564	ATCTCGGTGGGACCTCCA	6	-
chr1	179073121	179073144	AATTCCCAGTGGGCTGGGGTCTCG	2	-
chr1	179074502	179074522	TTTATCCCTGTTGTTGTGGGA	1	-
chr1	179075229	179075251	ATTTTATTCTCTCAAAGGAATAT	1	-
chr1	179809282	179809305	ACTTTCAAACTCAATTGCATTTTG	1	-
chr1	179810324	179810344	AACACTATCACTTGTCCAATG	1	-
chr1	179813151	179813167	TATGTCGCATATTCTTG	2	-
chr1	179832791	179832811	CTTTTTAAAAAATAGTGACAG	1	-
chr1	179832872	179832893	CAATATTATCAATATTATCAAG	2	-
chr1	179834885	179834905	ACAGACTTCATTGGATCCACG	1	-
chr1	180257531	180257554	ACAGGCTGCAAAACAGTTTCTTTG	1	-
chr1	180579760	180579776	CTTGGGTGAAGGAACTA	1	-
chr1	182352185	182352205	CATTTCATCTACCATTTTCTG	1	-
chr1	182352631	182352649	AAGGTGGGCACTGGATTAG	1	-
chr1	182353138	182353160	TACTCTGGTTAGGTTAGGACTTG	1	-
chr1	182968702	182968718	CATTCCTGGAAGAATCA	3	-
chr1	183596430	183596453	TTCATCCTTTCAAAACCATTTCAG	2	-
chr1	183977881	183977896	CGGGAAGTTTAAACTG	1	-
chr1	184560470	184560487	AACTGGCCTACAAAGTCA	1	-
chr1	184660826	184660846	CTACATTCATTTACTTACTTG	2	-
chr1	184662192	184662210	CCATTTTTCTGTCTTACAG	1	-
chr1	188553988	188554006	GTGAAATATTTTAAACTGT	1	-
chr1	189602051	189602068	GAGTTTCTCCAGAAAAGA	3	-
chr1	190844465	190844482	ATAGAGGAAAAACCATGT	1	-
chr1	191085699	191085718	ATAAGTGTGTGCATGTATAT	1	-
chr1	191294621	191294637	CTCTCATCTTCTCTATG	1	-
chr1	192284384	192284400	AAACAAATCCTCTATAG	2	-
chr1	192863101	192863117	TGTATGTCGGGTTTAAA	1	-
chr1	192985246	192985266	CTTTCCCAAATTCCATTATTT	1	-
chr1	196137450	196137469	TTTTTCTCTGGAGAAGCTCT	3	-
chr1	197062285	197062304	ATCATACAAAAATATATACG	1	-
chr1	197128680	197128699	ACCACAGCCACAGTCAACTG	1	-
chr1	197259046	197259065	ATATAATCATCTACATAAGA	2	-
chr1	198828198	198828219	ACCATCGACCGTTGATTGTACC	36	-
chr1	200374768	200374789	TAAAGTCATCAAAACTTGCTAT	1	-
chr1	200375422	200375445	CTGGAATGATAGCTTTAATAAAAG	1	-
chr1	200433975	200433993	TCTCTCCTTCCTGGGCTTG	2	-
chr1	202302619	202302636	ATCCAAACATTGATTCTG	1	-
chr1	202739853	202739872	CATACATTCACAAATTCAAG	1	-
chr1	202849924	202849946	CTTCCTAAAGCCTCAAGTACATG	1	-
chr1	202915682	202915699	CTCCCTGACTGGCTAAAG	2	-
chr1	204373720	204373740	TTCTAAGAACTGCCTCCACTG	2	-
chr1	204374598	204374618	CCTTTTTATTTCTACATTAAG	1	-
chr1	204380369	204380389	CTTTCCTCTGCCCAGCCCGAG	1	-
chr1	205417452	205417472	ATGTAGGGCTAAAAGCCATGG	2	-
chr1	205417489	205417511	TATGGCTTTTCATTCCTATGTGA	144	-
chr1	205582016	205582032	CCTCTATTAGGCTACTG	1	-
chr1	205583099	205583119	ACTACCTCCTTCCTGGAAAAG	1	-
chr1	205683016	205683034	CCAGCTCTAAAACTCCCAG	1	-
chr1	205683068	205683091	CAACAGCCAAGTTCTCAGTAATTG	1	-
chr1	205683660	205683679	ATACAAAATGATTCTTTTTG	3	-
chr1	205683848	205683866	CCATAGGATAGGGAAAATG	1	-
chr1	205683955	205683973	AAAAAACTTTCACCTTAAG	1	-
chr1	205684156	205684178	GTACTGGTTGGGGATGGGAATCG	1	-
chr1	205684318	205684339	CTCAAATAGCATTTTCTTACAG	1	-
chr1	205684606	205684628	AATCAATGGAGTGGGCCCAGAGG	1	-
chr1	205684649	205684667	AACCTGCTGCTGCTTTTAG	1	-
chr1	205684784	205684801	TTTACCTCTACAACGTAG	3	-
chr1	205684848	205684868	TATTTTGCAGTGCTCAGGAAG	2	-
chr1	205684872	205684892	AAATGGCAATAGCATTCACTG	1	-
chr1	205685039	205685061	CATGCATGCAAATAGGAGGACAG	1	-
chr1	205685114	205685134	ACAGGCTCTGAATAACCTTTG	1	-
chr1	205685294	205685312	CACTAACATCTCTGTGATA	2	-
chr1	205685480	205685502	TTCATATAGTAAAAGACCTATCA	1	-
chr1	205685748	205685771	TTTACTAGGAACATGCTTACTCTG	1	-
chr1	205686014	205686033	CTTAAAGCAGGAGGGACTAG	3	-
chr1	205686087	205686110	TTAAATGCTGCTCCCATACAATTC	1	-
chr1	205686386	205686409	AAGAGTTGAGATTTTTCCTTTATG	3	-
chr1	205686542	205686561	TTGGATAAAATTTTACCAAG	1	-
chr1	205740108	205740124	GAAGAATGTTGATTATA	1	-
chr1	205758348	205758370	CAAGGAGCAATATTGGTTTACTC	3	-
chr1	205759613	205759630	TCATGCCATAGAGGTCAG	1	-
chr1	205760125	205760144	ACACCTGCTCCAGGCCCCTG	2	-
chr1	206131510	206131530	ACCTATGTACACACGTCCTTC	1	-
chr1	207153891	207153903	CACAGTCCGACGA	1	-
chr1	207220327	207220346	CTTTATGCATCATTACTCAG	1	-
chr1	207975209	207975232	CTAGCACCATTTGAAATCGGTTAT	1850	-
chr1	207975245	207975269	TGACCGATTTCTCCTGGTGTTCAGA	63	-
chr1	207975794	207975817	TAGCACCATTTGAAATCAGTGTTT	36	-
chr1	207975835	207975859	GCTGGTTTCACATGGTGGCTTAGAT	13	-
chr1	208084664	208084684	ACCTTTTTTGGCCTCGACGGC	1	-
chr1	208391208	208391227	ACAGCCGCTCTGTGGTCCTG	1	-
chr1	209808378	209808396	ACCCAGGAAGAGCTCTCTG	1	-
chr1	210035407	210035425	TAGCACCATCTGAAATTGT	6	-
chr1	210077663	210077681	TGATAGCTCAACTTAAAAA	1	-
chr1	210258483	210258501	AGCATCAGGTAACATCAAA	13	-
chr1	211746464	211746484	AATGCACTTTCTAACCCATTG	1	-
chr1	211747596	211747618	TCATCCTGTCTTCACATACTCAG	2	-
chr1	211917188	211917205	TCTACCAAATGAGTTAAA	1	-
chr1	211922867	211922885	TTATATTCATCCCTCTTAG	2	-
chr1	212113937	212113960	ATAAAATAGACTTTCTTAGCACAG	1	-
chr1	212180679	212180699	CTTTTACAACAGCTGGTCACA	1	-
chr1	213181631	213181649	ATAACTCTCACCTTTATAG	1	-
chr1	213189192	213189211	GCATTCAGGGACTCTGACTG	1	-
chr1	213298070	213298089	GTTTCTAAATTCCCTTCTTC	3	-
chr1	213851430	213851444	TGCCGGTTTAAACGA	2	-
chr1	214527771	214527793	CACTTCTTTCCCCAGATAGGAAG	4	-
chr1	214528305	214528327	CCTTTCGGTGGCATCTGCATAAT	1	-
chr1	214534179	214534202	TCCCCCAACACTGGGGATTTCCAG	1	-
chr1	214564392	214564408	TTTTTCACCTCTTCATG	1	-
chr1	215216166	215216186	AAAACACAGGTATTTGCAAAA	1	-
chr1	216943259	216943280	TCTCTATTCTCTTCCTTAACAA	2	-
chr1	217603987	217604008	CTTGTCAATTTCATATTCCTTG	1	-
chr1	218858777	218858794	CTTGCCTGGAGATGAGTC	1	-
chr1	219006660	219006675	CCAACATCTTTGGACG	1	-
chr1	219478372	219478387	GTGAGTAATGTCTGGG	1	-
chr1	219594027	219594045	TTATCTTGCAGGTGGTCAG	1	-
chr1	220197739	220197758	ATCAATTTACTTATACTTCG	4	-
chr1	220206957	220206975	CTACAAAATTATCTTCATG	1	-
chr1	220291258	220291279	AATGACCTATGAATTGACAGAC	458	-
chr1	220373891	220373913	TATTCATTTATCCCCAGCCTACA	15	-
chr1	221879507	221879527	AAAGGCCTGTTCAACTACAAG	1	-
chr1	221879591	221879613	ATGCTCAGGACCTGGACACCATG	1	-
chr1	222153363	222153381	GTAGTTTATCACAGTTAAA	1	-
chr1	222232804	222232821	TGGGCTGTTTCCTAATGC	1	-
chr1	222752506	222752526	CCAGATGCTCTTACGATTTTG	3	-
chr1	223374518	223374531	TAACAGTCTGAACG	1	-
chr1	223380190	223380211	TTATCCACATATAAATCCCTGG	1	-
chr1	223516090	223516106	TATACTTAAACATTTAG	1	-
chr1	224581689	224581706	TTTACATCTGGCACAAAC	1	-
chr1	224586601	224586623	CTATAACTTCGAGGACCTTACAG	1	-
chr1	225589523	225589546	TTGGTTTGCTCCAGCATCCGGTAG	1	-
chr1	225589789	225589808	CTTTAGCAATTAAATTCTAG	1	-
chr1	225591003	225591023	ATTTCCATACATCTACTAATG	2	-
chr1	225599300	225599319	CAGGCATCTCCTGGTTCCGC	1	-
chr1	225683625	225683647	ATGAGGGATTTTTTTTTTCTTTG	1	-
chr1	225684740	225684763	TTACAATGCTTTACCAAATCTATG	4	-
chr1	225685081	225685100	CTTAGGAAGTTTTTTTGCAG	1	-
chr1	225685122	225685142	CACATTTTCCACAATACATTG	1	-
chr1	225702478	225702500	CTCCTCCACTCCCATCCACCGGG	2	-
chr1	225725033	225725052	ATGTTAATAGTTTAAACTGT	3	-
chr1	225754973	225754996	CAACAACACATTCAGAGTGGTGGG	1	-
chr1	225821748	225821767	AATTTTAACGTAAGTGAAAT	1	-
chr1	226170865	226170883	CTTCTGTGCCTATTTAAAG	2	-
chr1	226171611	226171634	CTTCTTTGACCCATGGATTATCAG	1	-
chr1	226172568	226172586	TTCTCACTTTCCTAATCAG	2	-
chr1	227348304	227348323	ACAATATACTGATGGATATG	1	-
chr1	227434237	227434259	TTTACTTTCTTCCAAACATATTG	5	-
chr1	229402939	229402954	CAACTCAGCCATCTTG	1	-
chr1	229457889	229457912	TTCTGGGCACACACTTTGTAAATG	1	-
chr1	229459001	229459022	TACTTACTACTTAAAACTCCAG	2	-
chr1	230457776	230457797	TAACCACCTCATTTTTTACAAA	1	-
chr1	230973291	230973311	ATTTTCCTCCCATTCATCATG	2	-
chr1	231467253	231467271	TATCATACTCTGCATACAG	1	-
chr1	233270782	233270801	CTTCTTACTGGATTTCTTCA	1	-
chr1	233416772	233416794	TTCTTCTTACAACAGCATATCTG	2	-
chr1	233478212	233478228	TGTTCAATGGAATATCT	1	-
chr1	233565031	233565046	CTTCCAAACATCATTG	1	-
chr1	233766930	233766943	CAGTTACCACGTAG	1	-
chr1	234741067	234741084	TACACTTACTTTTTCAAG	2	-
chr1	235273891	235273911	TTACCTCTACTGTTAGACTAG	2	-
chr1	235274004	235274027	CTTCTTAATCATTATCAATCTCGG	1	-
chr1	235274556	235274579	CATCTTTAAATCCACCTTAACCTG	1	-
chr1	235297995	235298017	CTACAACTGCACCTATCCAAAAG	1	-
chr1	235331928	235331951	ATCCTCCTCTTCACCTTCATCCAG	1	-
chr1	235627223	235627241	TCTTTAACCAGTACTACAC	1	-
chr1	235714938	235714958	AAAGCAGCTGCAGAGGTTCTG	1	-
chr1	236034622	236034638	TATCCGGCCTTTATTCA	1	-
chr1	236140351	236140368	CCTTAAATTATACCAAAG	1	-
chr1	237163818	237163839	TAGTCTGGGTGCTGTGTCTCAC	2	-
chr1	237205156	237205168	TCGGATCGCACGG	1	-
chr1	240307596	240307615	AACAACAGGTTTGGGGGCAG	1	-
chr1	241792372	241792395	TTATATAGCCATTCAATAATATTG	1	-
chr1	241798917	241798934	AAACTGGGCTAGTTTCAG	1	-
chr1	241799174	241799192	CTAGGACCTGCAACTTCAG	1	-
chr1	243354627	243354646	AAATCCCAACAAAAGACACG	3	-
chr1	243999094	243999115	CATACTTTCTTATCTTCTTTTG	4	-
chr1	245007681	245007703	TGGGCAAACTGTCTTCCTTTTTG	1	-
chr1	245016277	245016297	CTACACAACACTGCTAACTTG	2	-
chr1	245016387	245016405	CTAATGCTGTCCTCAACTG	1	-
chr1	245184718	245184736	CTATATATATATAAAGTAG	1	-
chr1	245826323	245826341	AATGGAGAGAGATACAAAG	1	-
chr1	246455047	246455063	CTTCCTCATTCTGCAAG	1	-
chr1	246670803	246670819	CGTATGCGTTAAAATGA	2	-
chr1	247370779	247370796	CATATTCAGCTCTTCCAT	2	-
chr1	249144691	249144707	TATGCGGGTTTACCTGC	3	-
chr2	277888	277905	CACCTTCAATACTTCATG	2	+
chr2	767675	767687	GCGGGTTTAACGA	6	+
chr2	987418	987436	GTTCAGGTTTCCCAGGAAT	1	+
chr2	1093788	1093806	CGTATTTGGGTTTAAATGA	35	+
chr2	2725590	2725612	ACCTGCTCCAGCTTCCCCTTCAG	1	+
chr2	3448371	3448390	AAAACTACAACAACAAGCAG	1	+
chr2	4089757	4089776	TCTCTGCATTTCCCTAAAAG	1	+
chr2	4156583	4156603	TCCGGTTCTCAAGGCTCCATC	4	+
chr2	7328232	7328248	AAAATAGGGACATTCAG	1	+
chr2	7408715	7408732	ATTCTTCTGGGATTACAG	1	+
chr2	9628495	9628516	AGAACTCAAAGTTGTCAATACG	2	+
chr2	10060379	10060399	ATACCTTTATCTCACCCACAG	1	+
chr2	10830097	10830109	CGACTGATGACGC	1	+
chr2	11691842	11691858	TGGTTAGGATTCAGCGC	1	+
chr2	13733239	13733256	GTACGCTGGTTTACTTGA	1	+
chr2	14731374	14731392	AAATCTACTTTCATTAATG	1	+
chr2	15714066	15714085	AAAATTGGGGGTGGAGTAGG	1	+
chr2	15757445	15757467	ATTCCTGGTCCTGGATGAAGCTG	1	+
chr2	16607648	16607664	ATTGAACGCTGGTGGCA	2	+
chr2	16868180	16868197	AATTCCTGGGATATCATG	5	+
chr2	17696240	17696263	TTTCTATCATAAATAAAGCTATGG	2	+
chr2	17965912	17965931	TATCATCTCAACTCTTTAAG	2	+
chr2	18770680	18770694	ATTCTAAGACACTCG	1	+
chr2	18931324	18931343	GTGCATATATATATTTCTCC	1	+
chr2	20238033	20238052	CTCAACTCTTCCTCAGGTTG	3	+
chr2	20648698	20648713	ACACTTAATGCACTCG	2	+
chr2	21617629	21617648	GCATTGAGATGGGAGTGGAA	1	+
chr2	24930018	24930040	TCCTCAGGCAGATGAGCTCACAG	1	+
chr2	24930211	24930228	TAAATACTCTCAAACCAG	3	+
chr2	26313256	26313274	TTGAAATTTCATTGTGATG	2	+
chr2	26358169	26358192	TCTTATCAACATTAAAACCTATAG	1	+
chr2	26358269	26358289	AATTTTCTGTCATGGATAATG	3	+
chr2	26749485	26749502	TATAGGGTGGTGCCTACA	1	+
chr2	26950773	26950791	CGCCGCCGCCTTCTCCCAC	1	+
chr2	27017196	27017210	TCAACGGATGTGTAG	1	+
chr2	27193835	27193849	CGCCGGGTTCCCTCC	1	+
chr2	27273731	27273754	TCGAAGGACTTCGTCTGTAATTTT	3	+
chr2	27479792	27479809	ACCAGGGACCTTTCAGAG	2	+
chr2	27604915	27604928	GCCGACTTAGCTCA	6	+
chr2	27737348	27737368	TAAGTTTGCACTTCCTATACA	4	+
chr2	27874004	27874024	CCCTGCCTCCACATTTTACAG	1	+
chr2	28317568	28317586	CCTTTCCGGTTCTCTATAG	1	+
chr2	29127410	29127427	CTAAACACATTGCTACAG	1	+
chr2	29403401	29403422	CGTAACTGGAGTTCATACATAG	1	+
chr2	29405631	29405654	TAACACATAAACACAAAGCACTTT	3	+
chr2	29856068	29856087	ATTCCTGGAAATATTTTCTT	1	+
chr2	30866657	30866677	TTCCAAGGATTCTGTAGTATG	1	+
chr2	30984856	30984871	AACTTGGTCTCTCAGG	1	+
chr2	32029131	32029145	AGCCCCGGGCGGGAT	1	+
chr2	32308409	32308429	AGAAGAAGAGATTGTTGACTC	2	+
chr2	32380515	32380532	ACTTTCTTAATTTTACAG	1	+
chr2	32445862	32445882	TTTAATCATTTACTCTAAATG	1	+
chr2	32774480	32774498	TACTTCTCGAGCTTCTCAG	1	+
chr2	35652906	35652919	ACAGTTTGACGATC	2	+
chr2	36144235	36144250	TATGGCCGCTGGTAGA	1	+
chr2	36304586	36304599	CTACGGCGATGATC	1	+
chr2	36726792	36726811	CCAGGTCATCCAGTGACAAG	1	+
chr2	36744556	36744573	TGGAACATTGACTCCTGT	2	+
chr2	37326103	37326124	CAATAATGAACACCAAGGGAAG	3	+
chr2	37428214	37428231	AAATATCCCTTCATCTTG	2	+
chr2	37430261	37430284	CAATAATCTTCTGGCACCATTGGG	1	+
chr2	38038961	38038978	TACATTTTCACCAAACAG	1	+
chr2	42558326	42558345	AATTTTATACAGATTATATG	2	+
chr2	42712176	42712192	ATGCAGTATTGAACTGA	1	+
chr2	43315260	43315280	TTTTTGGTTATCTACCTGTAT	3	+
chr2	44472068	44472081	TAGGGCGGGACACG	8	+
chr2	44734206	44734224	TGCAATCTTTTTTTTTTTG	2	+
chr2	45270684	45270702	CTCCCTCTCTGCTTTCTTC	1	+
chr2	45347409	45347428	AGGAGGCAGGCTTTCAGGAC	3	+
chr2	45952293	45952311	AAGAATTATGCTGATTCTA	10	+
chr2	46856582	46856601	TAATTTTTTTCAGCTCCACG	1	+
chr2	46987278	46987298	TAAACTCTCCGGTCCCCAAAG	1	+
chr2	47123687	47123703	TTGTTGCTCAGGTCGCA	1	+
chr2	47710192	47710215	CCCATGGGCTATCAACTTAATAAG	1	+
chr2	48604755	48604776	CTTTTTATTCACTCTTCCCACG	1	+
chr2	48984003	48984020	TTCTACAGTCTGTTGCTC	1	+
chr2	53213551	53213572	TTAAAAACAAAAATATATTCAG	2	+
chr2	53513528	53513544	TAGCTAACTTAGCTAAC	1	+
chr2	53784631	53784647	AGAATAAGTGGGAGCGT	1	+
chr2	54896119	54896138	CTGGTGGTTACCCTGACTCT	2	+
chr2	55109315	55109328	ACGATCCGATCTGT	1	+
chr2	57086102	57086118	TCAGCGATCTGTCTAAT	1	+
chr2	58091440	58091457	TCAACTCATATTTCCATG	1	+
chr2	58152265	58152282	TCCATCCATATTCATCAG	1	+
chr2	58900135	58900154	CCTCTTCTATTCCAACTCAG	2	+
chr2	59093328	59093343	GTTGCGGTTAAAAAAC	1	+
chr2	61160775	61160795	CACAATTTATTAAAGGGACTG	3	+
chr2	61166027	61166047	AGAGGGCTTGGGAACAGCAAT	1	+
chr2	64072407	64072427	GTAATGCTTATGCCTCAGGGT	1	+
chr2	64689645	64689666	TTCAACAGGTATTTATTGAGCT	1	+
chr2	65250797	65250812	TCCACAGAGTCGGTAG	1	+
chr2	65313175	65313198	ATCCATAGGTAAGCTCAGCAAATG	1	+
chr2	65496185	65496206	TCGTAGTCTTTAGCACACTAGG	1	+
chr2	65496641	65496659	TTTTTTAAAATCAACCATG	4	+
chr2	65541131	65541143	AAGCGCACGTAGG	1	+
chr2	66426567	66426583	AGGTGTGAAAGCAGGTC	2	+
chr2	68078398	68078413	TGATGGCCCATGGAAA	1	+
chr2	70167930	70167951	CTTCTCTCTCTAACCAAAACTG	1	+
chr2	70316054	70316075	TTCTACACAACTTTATCATCCG	4	+
chr2	70505043	70505060	TGGGGAGTAGTCCTTTTG	2	+
chr2	71060166	71060186	CACCTGTAGAATATCATCTAG	1	+
chr2	71192451	71192472	CCGGTGCTGCGGAAGAACTGAA	2	+
chr2	71576964	71576982	TCAGGCTTACACATTTCAG	1	+
chr2	73679040	73679055	ACTGGGGTATCAACAG	1	+
chr2	73718187	73718208	CATCTACTCCTCCTTCAAATAG	1	+
chr2	74075176	74075195	ATAACATCATCAGACTGCTG	3	+
chr2	74080870	74080891	TACACTTTAACAAATCATTAAG	1	+
chr2	74089642	74089662	CTCAGAAATTAAGAAAGAATG	1	+
chr2	74440700	74440739	AACCACTGTACCCGGCCTATGCTGATAATCCTATTCCTAG	2	+
chr2	74441501	74441521	TTAAATGGGTGGGTGTTTCTG	1	+
chr2	74441567	74441584	CAGGGTCCTGTGATCTAG	1	+
chr2	74441669	74441690	TTACACATTCGCCTTTTCTAGG	1	+
chr2	74441695	74441713	CATTTCCCAAGTGCTATTG	1	+
chr2	74442034	74442052	TAAGTTCTCCCCATTTTAG	3	+
chr2	74878328	74878341	GGGACGATAGTTCA	1	+
chr2	75225925	75225945	TCATGCCCAGGCAAGACCTTG	1	+
chr2	75588382	75588400	TGGAATAGGTTTAAATTGT	2	+
chr2	75883821	75883840	TCCCCATCATAAATTTCATG	5	+
chr2	75886086	75886107	CTGTCCATTCTGCCAATTTCTG	1	+
chr2	75886387	75886410	AATAGCATACAAAATCTCTACTCC	1	+
chr2	75895544	75895562	TTTTCCCTGTAACTGGTTG	1	+
chr2	78928938	78928957	GGGGGGCGAGCCCCGAGGGG	1	+
chr2	79593279	79593297	AAGGAGGAGCTTCCCTTTG	1	+
chr2	79815946	79815964	AAGTAATCTAGGATAAGCA	2	+
chr2	80135711	80135728	CAGTTAATGATCACATAC	1	+
chr2	80586517	80586533	TCCCACCTAAACTCATG	1	+
chr2	82323486	82323504	CGTATATGTGTTTAAACGA	12	+
chr2	85280730	85280747	TAGGTAGCAGTGCAGGGG	1	+
chr2	85661718	85661737	CACTACTGCACTTGACTAGA	3	+
chr2	87001736	87001757	AACTACATGGAAAAGACTTCTG	2	+
chr2	87003958	87003980	TAACTATACGTACTTTATCTCTG	2	+
chr2	87004382	87004404	ACCTACATACACTCTTACTTTAG	3	+
chr2	87004752	87004770	TTTCTATAATTATGTAACG	1	+
chr2	89873319	89873340	ATTCCATTCCATTCCACTGGCG	1	+
chr2	97464025	97464045	ATCAGGGCTTGTGGAATGGGA	1	+
chr2	97500586	97500609	CTTTTTTCCTAACTTTATATTTTG	1	+
chr2	97500772	97500793	TACATCTGTGTAACTACCACTG	1	+
chr2	99142078	99142096	AAAAAATATTCACAACACG	1	+
chr2	99403771	99403789	CTACATAAAAGCCTACTTG	1	+
chr2	101348972	101348988	ACCATGGTAGGGTCAGC	2	+
chr2	101885887	101885907	AACCATCCCATCCATTCACTG	1	+
chr2	103268154	103268170	TCTATTTCCCACACTAG	1	+
chr2	104106406	104106421	AAGTAGTTTGCCAGTA	1	+
chr2	105913950	105913969	GCAGGAACTGTGAGTCTTCT	6	+
chr2	105962011	105962034	AATTCTTGCCTGTCTTGCCCTGAT	1	+
chr2	105962611	105962629	CAACATTCATCCTTAAATG	4	+
chr2	105962860	105962879	TCCTACGTACTCTTTTCATG	2	+
chr2	105964764	105964787	ACAGCTACCAGGCACTTTGGAAAG	1	+
chr2	106281367	106281384	CATGAAGGACTTCTTTTG	2	+
chr2	106510575	106510598	CATTTTCTTTTTCCTTTACATTTG	3	+
chr2	107495694	107495711	TAGTGGGATATGATGATA	2	+
chr2	110034173	110034188	CGCACTGGGTTTAAAC	2	+
chr2	110044968	110044985	CCCCTGGCCCCATGCCTG	1	+
chr2	113334646	113334663	ACTTATCTTTGGCCATTA	1	+
chr2	113403656	113403675	CCGCTGTCGCCTCGATCTCC	1	+
chr2	113417290	113417312	ATCCTTACAGCCTGCTTTGGGTC	1	+
chr2	113538874	113538890	TTAGTATGAGAGGAACA	2	+
chr2	113578975	113578998	ATCATTGGTCTACACTAGCCACAG	2	+
chr2	113641037	113641054	GTATCTGGGTTTTATCGT	1	+
chr2	113656192	113656212	TCATCATCCCCACCATCATCC	2	+
chr2	114040711	114040729	AAGTGTTCAGGGCACTGGC	1	+
chr2	114061382	114061397	AGTGTCGTTGGCTTTG	1	+
chr2	115361567	115361583	GGAAACTGGGTGTAAGC	1	+
chr2	115604201	115604217	AGTGTTAATCTTCTAGA	1	+
chr2	117778246	117778258	TAAATCCGCGACC	1	+
chr2	117927886	117927902	GTGATAGTTTAAACTGT	5	+
chr2	118792000	118792017	ACATATGACGCTCTTCGA	1	+
chr2	118893050	118893069	TTACTGATGATGAACATGTC	1	+
chr2	121004682	121004698	GTTGTTCCCGTGCAGGT	1	+
chr2	121051222	121051245	TTTTGGAGGAGGGAGTGGAGTAAG	1	+
chr2	121805525	121805541	CACCCTGACTGCTACAG	1	+
chr2	122525088	122525109	GAAACCTGGGCTCTGGTTTTAG	2	+
chr2	130478734	130478754	CTCACCTGGAGCATGTTTTCC	6	+
chr2	131131859	131131878	ACCCCTTACTATTCACACAG	2	+
chr2	131907345	131907361	ATTTTTTCCTACATACG	1	+
chr2	132446673	132446696	CTTTTATCAGATATATGTTTGTTG	1	+
chr2	133543662	133543680	GAGAAAGGCATATAGGAAA	4	+
chr2	136422981	136423002	CGGGGCCGTAGCACTGTCTGAG	4	+
chr2	136423015	136423039	CTCACAGTGAACCGGTCTCTTTTTC	1512	+
chr2	136482112	136482128	CCTCCTAACTTTTATAG	5	+
chr2	136548423	136548436	ACGAGCGATCTGCG	1	+
chr2	144910217	144910232	TCTTACAAGGTCCAAG	1	+
chr2	146340666	146340684	ACATTATTGTTACTACAAA	4	+
chr2	146812653	146812672	CTAAATACTTTCCTTCAAAG	1	+
chr2	147516138	147516156	TCCAATATTGAGTCTTTTG	1	+
chr2	147675509	147675529	TTTTGTGTTTTCTAGATCAGT	1	+
chr2	149065019	149065042	CTCTTTCACATCCTAAAACAACAG	1	+
chr2	149114994	149115013	TCATCTGCTTTTTTCTTCTG	1	+
chr2	150201726	150201747	AATATCTACAGGTAACCTACAG	1	+
chr2	150212412	150212431	TGAGGATTGGCCTTTGCACT	1	+
chr2	151313718	151313732	GTACTGGTTTAAACG	1	+
chr2	153047845	153047866	CACAACAAAATTACTCCATTAG	1	+
chr2	154978777	154978797	TTTAAGTAATCTAGGATAAAA	4	+
chr2	160102473	160102493	CAATACATTACCTTACAAAAG	1	+
chr2	160627321	160627344	ATTCCCTAACTATGCATTTCTTAG	4	+
chr2	164656137	164656154	TGGAGGGTAAATCTGGTG	1	+
chr2	166973064	166973084	ATAATTTATCAGATAATCTGA	3	+
chr2	168763024	168763039	GTTATCCTTCTCGGCT	1	+
chr2	169370922	169370941	TACAAGTAATTCAGGATAGG	1	+
chr2	169622604	169622621	TGTATGCCGGTTTAAACA	3	+
chr2	169628486	169628506	ATTTTACATTTTAGGGCACAG	1	+
chr2	169631573	169631589	AAGCAATCATTATTATG	3	+
chr2	170607066	170607087	TTAACACTTTTTTCACCTTCAG	2	+
chr2	171232872	171232887	ATCAAAGGGTATATTG	1	+
chr2	171823284	171823304	TTCTACATACACCTTATAAAG	1	+
chr2	174232730	174232746	CCCTCATAAAACCTAAG	1	+
chr2	174233100	174233121	CTATCTGGAGATTATGAGTAAG	1	+
chr2	174233418	174233440	TCAGTATTCCCCCTCCTCTTTGC	1	+
chr2	174445022	174445044	AAGAAAGAATGATGAGAGAACAG	4	+
chr2	174588444	174588461	TTAATCTCAAAAAGCTGA	2	+
chr2	175293643	175293662	AATGTCCATTTTGGTATTTG	1	+
chr2	176541211	176541230	TGTAAATATTCTACACTCTC	1	+
chr2	176960642	176960659	CCAATAAACAGAACTCTT	1	+
chr2	176960724	176960747	ATTCTTATTTATTACAAAATCTTG	1	+
chr2	176973655	176973678	AAAAAGCGCTGTCCCTATACCAAG	1	+
chr2	177015057	177015080	TACCCTGTAGAACCGAATTTGTGT	261	+
chr2	177015096	177015117	ACAGATTCGATTCTAGGGGAAT	7	+
chr2	177404717	177404733	GTATTCAACATTTCCGA	1	+
chr2	178086942	178086963	TCCCTCTCTAGTAGGCACATTG	1	+
chr2	178087677	178087697	TAAAAACACATTTTCCCAAAG	1	+
chr2	178087923	178087937	AACCCAATTTCTACG	1	+
chr2	178374725	178374740	ATACAACACAAGACAA	1	+
chr2	179371374	179371396	TTTACACTAATTCCATATACATG	1	+
chr2	179380046	179380062	CTCTTATGGAAATCATG	1	+
chr2	179404118	179404141	TTTTTGGTGTGACTGGTTCCTCAG	1	+
chr2	179433808	179433829	CCAATACCATACTCATTCTCAG	1	+
chr2	179465304	179465327	TTTAGCCTCTGATAAATAAAACAG	1	+
chr2	179774233	179774249	AATTTCTGGACTTTAAC	1	+
chr2	181494523	181494544	AACCAACATCTCAATTTTGGAC	1	+
chr2	181858439	181858458	CTCACATTAAATTCTAGTAG	1	+
chr2	181927916	181927939	CATTTTAGCCTAATTCATTATCTG	3	+
chr2	182794536	182794559	ATTTTTCATTTGATTCCCTATTAG	4	+
chr2	185907428	185907448	AATACAAATTCTTCTCATCAG	4	+
chr2	187896795	187896812	TGGTGGACTGCTCGAGCT	1	+
chr2	189157535	189157551	CTGCGCGGGTCAAGTAG	1	+
chr2	189162279	189162300	CAAAGTTTAAGATCCTTGAAGT	5	+
chr2	189460490	189460512	TAATCAACTCTGCTACTGGCATG	1	+
chr2	190307838	190307858	TCGAGGAGCTTACAGTCTAGT	1	+
chr2	190531535	190531552	TATCAGTGGTAGCAAATG	1	+
chr2	190531907	190531930	ATCTTCTTAATGTAGCTTTCATAG	1	+
chr2	190537981	190538002	CGAGCAGCAGCATCCGATAAAG	1	+
chr2	191760347	191760368	ATTGCGAACGTCTGATCCCAGG	2	+
chr2	191797688	191797709	TTCTCAATCTTGGGTGCTGGAG	1	+
chr2	191799354	191799376	TTACATTTTACCATTTCATTCCG	1	+
chr2	192288850	192288869	TTTAACCTTTCAAATACATG	1	+
chr2	194994249	194994266	ATCATTCCAGGTCCCAGG	1	+
chr2	195218243	195218260	TCCTTCTGATTGAGAAGA	3	+
chr2	195793718	195793737	AATTATTCATCATCAAATCG	1	+
chr2	196578204	196578221	TGGAAGAAAGCTTTCAGA	1	+
chr2	196601866	196601888	ATCTTTTAAGAGGGCTGTAACAG	1	+
chr2	196965860	196965876	AAGGGGGCTGCTCCTAG	1	+
chr2	198099548	198099566	GCCCCAGTTGCCTAATGGA	1	+
chr2	200791301	200791319	TTCACCATAATTGTGTTTG	1	+
chr2	200914716	200914733	ATAAGTGTGAGCATGTAT	1	+
chr2	201455305	201455328	AACAACAAAACACATTTCAAACTG	1	+
chr2	202344769	202344790	CCAGGATTCAATACTTTCACTG	1	+
chr2	203168309	203168331	ACATCAACTCTGTTAACCTTATG	1	+
chr2	203241063	203241082	GTGTCTGGTCTGCTCGGAGC	1	+
chr2	203428181	203428197	TCACTATACTCTGGCAC	1	+
chr2	203630299	203630317	ACACTCAAGGGCTCTGGCC	1	+
chr2	205118463	205118479	TGTCCAGGATGAGCAGG	1	+
chr2	205915168	205915188	CCAAACTTATGGAATGTTTAG	1	+
chr2	206590358	206590376	TTCTTGTGCTTTAGATTGT	2	+
chr2	206662511	206662534	ACACATTACCTCCACACTCTCCCG	1	+
chr2	207027018	207027039	ACTGTTAACACAAACACCTCTT	1	+
chr2	208444650	208444669	TTACTTCACCTGGTTTTCTG	1	+
chr2	208466055	208466078	TCTTTCTCCTCTCTTCAAATCATG	1	+
chr2	208576366	208576386	AGACGAGTCAGCTTAAGGGAG	2	+
chr2	211445630	211445650	TTTTTTTGTAGATTTCTTGTT	1	+
chr2	216889188	216889206	CGCCCCGTGCCCTCTCTTT	1	+
chr2	216946630	216946650	TCCTCCCGGAGCAGAACCGCT	1	+
chr2	216953248	216953263	CATAGTGTTGCTTAAT	2	+
chr2	217012822	217012838	CTTTACATCCCCGGGAG	3	+
chr2	217076414	217076437	TATGGTAATTGGTATGTTTGAGAT	1	+
chr2	217083402	217083425	CCTGGGTCCTGGATCCTCCAACAG	1	+
chr2	217539003	217539019	AACGTGAGTTGGGTTTA	4	+
chr2	219110234	219110250	CCGCTGTGGGTGACAAC	1	+
chr2	219119055	219119075	AAAATCTTTCTATCTTACATG	1	+
chr2	219267380	219267402	TTCAAGTAATTCAGGATAGGTTG	980	+
chr2	219267415	219267434	CCTGTTCTCCATTACTTGGC	3	+
chr2	220368834	220368857	ATTTATCAGTGACATCATCAACTG	3	+
chr2	222542259	222542274	ATTTAGGTCCAGGTCC	1	+
chr2	222994802	222994821	ATGAATAAATGTATACACAC	1	+
chr2	223004833	223004851	ATCACATTGCCAGGAATAA	1	+
chr2	224810682	224810700	GTGTTTGCTTCCTGTGGAA	3	+
chr2	225122013	225122031	TTTCTACAGTCTGACGATA	7	+
chr2	228225474	228225497	TCTTCACTATTAGGATCACCTTTG	2	+
chr2	228399696	228399713	CAGCCACCTCCAGTAATG	2	+
chr2	228401665	228401687	CATCTTCTACAAACCCATTTCAG	2	+
chr2	228418428	228418451	TTTGCAGCATTTGGACAAACAAAG	1	+
chr2	230107626	230107642	AACAGCCTGAGTTCACA	1	+
chr2	231549305	231549323	TGTACGTGGAATAGTTAGT	2	+
chr2	231989538	231989557	TTTTAAAAACTCTCCTTTAG	1	+
chr2	232536131	232536145	GCTGGTCGGGCCTGA	2	+
chr2	232577580	232577602	TTAAACTAAAAAAAAAAAGGCCG	1	+
chr2	233450063	233450080	CAAACCTTTATTCCTAGG	2	+
chr2	233936753	233936768	CAGTGGGGAATATTGG	2	+
chr2	234379920	234379940	GTGATGTGGGTGGAAGGTGGT	1	+
chr2	234380627	234380644	TATAGTGACCACCGTGGA	1	+
chr2	235134171	235134186	ACGTGGGATGAAACGA	1	+
chr2	236208150	236208172	TTTTTTTTTTTTTTGAAACTCTG	1	+
chr2	237118225	237118245	CACCAACCTCCATCCCCCATG	3	+
chr2	238008272	238008290	TAAATATTTCCCACTCCTG	2	+
chr2	238673482	238673500	ATTTTAACTTCACTTCATG	1	+
chr2	238718886	238718904	CTCTAGGTAATTTTGCTGA	1	+
chr2	238974859	238974872	GATAGCTGGCGCTC	1	+
chr2	239077417	239077435	AACTTATCTTTCACTCTTG	2	+
chr2	239309342	239309364	AATGGACCTTGTTTTACTTCAAG	1	+
chr2	239403820	239403841	CATGTCCATGTCCGCTTCCTCC	1	+
chr2	241395431	241395454	CTCTGGCTCCGTGTCTTCACTCCC	92	+
chr2	242122384	242122403	CGCGACGTCACACACCATTT	1	+
chr2	242166781	242166803	CATATAATCTCCAAATTCCAAAG	2	+
chr2	242291630	242291644	ATTTCCAAGAATCGG	2	+
chr2	242291871	242291890	TACACAACACCTAAAACCAG	1	+
chr2	242293209	242293231	CCTCCTGGTAACAGCTATGCAGG	1	+
chr2	161465	161483	AGCCCCAGTGGAACCACCA	1	-
chr2	1201220	1201240	GAAGGAACTTGTGAGGTTATT	1	-
chr2	4056141	4056158	AATACTCTTATTTCATGG	1	-
chr2	5319879	5319896	GTACTTGGGTTTAGATGA	2	-
chr2	5584446	5584465	CATGCCCCGCGCTCACTGGA	5	-
chr2	8699519	8699535	ATTTATACTTCCATAAG	3	-
chr2	8888063	8888082	TCCCAACATCTCATCTCACG	1	-
chr2	8992921	8992940	CACTGGTGGCTTATTGCTGG	1	-
chr2	8995629	8995651	TATATTTATTGGTCTCCACCATG	2	-
chr2	8995794	8995815	CTCATTCTGTTCTTAAAGTAAG	1	-
chr2	10937277	10937302	ATAAGCATCATTCCCTAGGAGGTCAG	2	-
chr2	14854865	14854885	CTCTTATCACTTCCTCCCAAG	4	-
chr2	15065831	15065845	AGAATGAATCACCGA	1	-
chr2	15591635	15591651	TTCTTCACAAATCAAAG	1	-
chr2	16254509	16254524	TATCTCACTACCGCGA	1	-
chr2	16485300	16485316	TGTATGCGGGGTAACGA	2	-
chr2	16733621	16733641	ACTCCTTTTCTGTTTGGATTT	2	-
chr2	17421407	17421425	GTGTGTAGCTGTATTTTTT	1	-
chr2	17676013	17676026	TATCAGCAGCTTCG	1	-
chr2	17846450	17846473	TACATATATACATGTACATATCTG	1	-
chr2	18045458	18045477	ACTTGGCCTCTCAATTCCAG	3	-
chr2	18363609	18363623	GTTACCACCGGATGG	2	-
chr2	18736658	18736677	TCAAACCACTCTTCAATTTG	1	-
chr2	20448763	20448784	AATTTTACAGTCTGCCATTTTG	2	-
chr2	20454991	20455010	AGAACTCCACCAACATACAG	1	-
chr2	20492910	20492924	TGCGGAATAGTAAAC	1	-
chr2	24253088	24253109	TGCCGATGCTGCTACCACACTG	1	-
chr2	24391505	24391521	TACCTTACCTTCTCCAG	1	-
chr2	25537476	25537494	GTGACTGCACTCACTTCCT	2	-
chr2	25551521	25551543	TTGCAGCTGCCTGGGAGTGACTT	7	-
chr2	25959785	25959807	TAAATACTTGATTTTAGGATATG	3	-
chr2	25972828	25972847	CAAACCCAAGAGTCCTGGGG	1	-
chr2	27293440	27293463	CTCAGAGTCTTCCTTAATCCTATG	1	-
chr2	27550984	27551004	ACCATTCTTCTGCTTCATCTG	1	-
chr2	27604121	27604140	CCCTCGGCCGCTTGCACCCG	1	-
chr2	27797014	27797027	TGTCTTCGGTATCG	1	-
chr2	28831310	28831329	CTCATGCTCACAGCCATCTC	1	-
chr2	30172407	30172423	AAACATTTCTCTCTCTG	1	-
chr2	30805696	30805711	CATACTCTGTGACATC	2	-
chr2	33809686	33809709	TAGGTCTTCATTCAATTCTGTTAG	1	-
chr2	36085173	36085192	AGCGGAATAGTTCAAACTGT	40	-
chr2	37326570	37326588	ACTTTTCTTCATTATACTG	2	-
chr2	37329040	37329059	ACTTTAAAATGTATCTCTAG	1	-
chr2	38523550	38523570	ACAATAAGCAGGACCGTCTGG	1	-
chr2	38525311	38525331	AATTGGAACAGTGATTGATCA	1	-
chr2	38705069	38705084	GTTGAGGCCGTTGAGC	4	-
chr2	38971394	38971415	ATACTCTTCATCTATTCAAATG	1	-
chr2	39151109	39151126	GGAAATAGTTTAAATTGT	1	-
chr2	40625441	40625463	AACATAGGTCAAAAGACTCTGCT	1	-
chr2	43171721	43171736	GTATGCTGGTTTAAAC	3	-
chr2	43450796	43450817	AAAAAACCCTTGCATTCCAAAG	1	-
chr2	44004801	44004818	GTGTAGTTTCTGAAAGCT	1	-
chr2	44179885	44179899	TTACATCGCCTTACC	2	-
chr2	44547783	44547801	TCTTCATCTCTTCATAAAG	1	-
chr2	44549970	44549993	CATTATCCTTCAATTCACATAACG	1	-
chr2	46258424	46258439	AAAGCGGGCAGTGAGA	1	-
chr2	47130800	47130823	TTCAAAGTTCCACAAATCCCTATG	1	-
chr2	47376853	47376875	ATCAATCTTCATAACTTCATCAG	1	-
chr2	47387623	47387646	TGGTCAAATGAGGGAACATCTGGG	1	-
chr2	47387677	47387700	TGGCTTACTCTGGATATATCTAAG	1	-
chr2	47387728	47387751	CATTGTCCTAAAACCTTATTTTAG	2	-
chr2	47507897	47507919	AGTGGTTATCACGTTCGCCTGAC	2	-
chr2	48030431	48030446	TTACAGTCCAACGATC	7	-
chr2	48059983	48060006	ACAAATCTGCACAACACCACAATG	1	-
chr2	52982822	52982838	TGATAACACTGTGGCCA	1	-
chr2	55199585	55199605	CTACCATCTGTTTTCAACATG	1	-
chr2	55267112	55267134	CTCATCAACCAAACTTACTCTTG	1	-
chr2	55825597	55825617	AATTTTCTTTCTACTCTTACG	1	-
chr2	56210155	56210177	TACTGCATCAGGAACTGATTGGA	50	-
chr2	56216154	56216176	TAATCTCAGCTGGCAACTGTGAG	10	-
chr2	56227899	56227921	AAAATCTCTGCAGGCAAATGTGA	265	-
chr2	57791627	57791648	TTGGTACTTTCTGTGAAGTAGA	2	-
chr2	58140222	58140237	CGTATGGTTTAAACAA	1	-
chr2	59421173	59421191	ATATTATCCTTTCTCTATG	1	-
chr2	59709735	59709752	TTCCTTCCAACTTTACTG	4	-
chr2	60685972	60685991	TTTTATTAAGCTAGCATCTG	1	-
chr2	61403750	61403772	ACTGTTCTCTTCCCCTGTGCCGA	1	-
chr2	61417653	61417670	ACACATTTCCTTCTAAAG	1	-
chr2	61643556	61643579	TTTCAGGAATTTCTTCTATATAAG	1	-
chr2	61711190	61711210	AACTTTTTCTTACTACTTCAG	2	-
chr2	61719549	61719570	CTATTATTGCATCAAATATCAT	1	-
chr2	62106123	62106144	ATTCATCCAACCATCATTTCTG	1	-
chr2	62450116	62450134	TTCAAGTAATTCAGGATGT	2	-
chr2	63261295	63261312	TACTTAACTAGTTTTAGC	1	-
chr2	63688239	63688255	TTGCATGCACCATTCCT	1	-
chr2	64860897	64860919	TTCTCCTACAAGCAACCTCCACG	1	-
chr2	65539924	65539947	ATGCAAAACATTCACCCGTAATAG	1	-
chr2	65659619	65659637	GGTGGAGTCGAGAGATGGG	3	-
chr2	68442782	68442804	TTCAATACTATTCAAACTTTCTG	1	-
chr2	69550593	69550611	TCTTCTTACTCTCTATCCC	1	-
chr2	69551387	69551408	TCATTAGTCTGCATAATCTCTG	1	-
chr2	70272029	70272049	CTATCATCTACATAAAATCTG	1	-
chr2	71215725	71215748	TCGTCAGAAGATATACTGACCCCC	1	-
chr2	71525743	71525763	ATTACTTATTCAGGCGTAGCA	6	-
chr2	71565801	71565820	CCCCGAGTGTTACAGCCCCC	1	-
chr2	71578305	71578320	ATACAACCAATTCCAG	1	-
chr2	73936964	73936984	TCATCAGTCATCCCCATGTTG	2	-
chr2	73978913	73978932	ATTGCATCCTATTTTCTCTG	1	-
chr2	73987370	73987389	TATAATCCACAGCCAAGGAG	1	-
chr2	74383159	74383177	ATAACATTTTAGTTTCAAG	1	-
chr2	74594500	74594522	AACAGCCTGAGGACTGTACTATG	1	-
chr2	75272363	75272380	GTTGCTGGGAAGCTAGAA	2	-
chr2	82708464	82708483	ATTGGGGATATTGCTCTGTG	1	-
chr2	85037641	85037656	CAGCATGCCGTGGTGA	1	-
chr2	85109353	85109366	ACGATTGCCGCCGG	2	-
chr2	85548933	85548956	AAGGAGGGTTTTGGTTTTGGTCTG	1	-
chr2	85769582	85769599	CCGATGATTCACATGTAG	1	-
chr2	85775649	85775666	TTCTTTCCTAAGCAACTG	1	-
chr2	85775961	85775981	CAGAAGGGGAGGTAAAGTAAG	1	-
chr2	87512829	87512845	TCATCTCATCCTGGGGC	2	-
chr2	88628783	88628797	GGACTGCATTTAGCA	1	-
chr2	88923029	88923052	AATTATCTTTATTTTTGCATGTTG	1	-
chr2	88987045	88987066	CTCACTCTTACTTTCTTCAAAG	1	-
chr2	95829965	95829988	ACCTTCCTAGGAGATTAGAGCTTG	1	-
chr2	95834716	95834731	TCTATATCTTCAAACG	3	-
chr2	96916700	96916720	ACTTCTTTGGGCTGTGGCTTG	1	-
chr2	96952492	96952514	GGACGAGCACCTCATTACATTCT	1	-
chr2	96955591	96955613	ATCTGGTTCATACAGCTGCCCTG	1	-
chr2	97191061	97191075	ACACTCGGGCTTATG	1	-
chr2	97296962	97296981	ACTTATTAGGACCTTATTTC	1	-
chr2	97302827	97302847	ACTTCCAGACTTCAGCTCGAC	1	-
chr2	97521672	97521686	AGGCTTTAGTGGCGC	1	-
chr2	99684292	99684314	TTTTTTTTGAGACAGGCTCACTG	1	-
chr2	100277258	100277279	AGGTTGTGTTAATTAAAACAAG	2	-
chr2	100577397	100577413	CTGTGTGAAAGTAGGTC	2	-
chr2	100898575	100898596	ACGCAGACGAGAGCAACATACG	2	-
chr2	101295824	101295841	TGGCTGGCCTGGTTCACT	1	-
chr2	101888231	101888254	CTGCTTTCTACCCTAAGATGTTAC	1	-
chr2	101889491	101889508	GAGGAATGATGACAAGAA	3	-
chr2	102568527	102568540	TAACACCCCTTTCG	1	-
chr2	103163441	103163460	ATGACTTATGAATTGATGAC	3	-
chr2	103831349	103831364	AACCTTTACTATAACT	3	-
chr2	105882312	105882329	AACTAATATTGGTCCATG	1	-
chr2	105894088	105894109	CTCTATCATTATAATAACCAAG	1	-
chr2	106462424	106462441	AATCAACACTGCCTTCTG	1	-
chr2	107187398	107187413	CTACGTGGGCTTAAAC	2	-
chr2	107590625	107590643	GTGTCTGCTTCCTGGGGGA	1	-
chr2	107985562	107985575	GTATACGTATCATG	1	-
chr2	113982180	113982197	ATCCCGTCATCCTCCACC	1	-
chr2	115695125	115695145	TTGAAGAGAGAGTTCAAGAGG	1	-
chr2	115988832	115988849	ACATTCGTGTTTTAAACA	1	-
chr2	116253572	116253589	ATTTTGTTTAACTTTAAG	2	-
chr2	118016836	118016853	TTTTAGAGGGGAATTGTA	4	-
chr2	120353829	120353845	ATTCACTCCATCATCTG	2	-
chr2	120505917	120505935	GCGAGAGTAGCTTAGCTGG	1	-
chr2	120874995	120875011	ACACTGAGGAGGAAAGG	1	-
chr2	122107888	122107910	CATAACTAGAAGCAGCTTTCCAG	2	-
chr2	127377048	127377065	AGTGCTGTTGAACCTGCT	2	-
chr2	128062016	128062034	AAATATCTTTCTACTTAAG	5	-
chr2	128602158	128602180	TTGTAGGTTGAAAGCCTGGTCAG	1	-
chr2	128773963	128773982	CAACAATCAGTGGACAACAG	1	-
chr2	131149364	131149379	CGTGCCAGCAGCCGCG	1	-
chr2	131805645	131805664	CATCCCTCACCTCTGCATTG	1	-
chr2	131805696	131805717	TTCTCTCGGTACTTTTTTTAAG	2	-
chr2	131807633	131807655	CTTAACCTTTTTTCCCTTTTATG	1	-
chr2	131808044	131808064	ACATTTACCGCAGGCACACAG	2	-
chr2	133010724	133010744	ATGCCTGTCTGAGCGTCACTT	1	-
chr2	133011955	133011976	AGAGGAAGTAAAAGTCGTAACA	7	-
chr2	133012084	133012105	TCCCTGCCCTTTGTACACACTG	6	-
chr2	133012138	133012154	CCATGAATGAGGAATTC	1	-
chr2	133012245	133012264	GCTGCACGCGCGCTACACTG	1	-
chr2	133012302	133012335	AGAGGGACAAGTGGCGTTCAGCCACCTGAGATTG	6	-
chr2	133012587	133012610	GGGAGTATGGTTGCAAAGCTGAAA	1	-
chr2	133012731	133012756	AAGAACGAAAGTCGGAGGTTCGAAGA	9	-
chr2	133012842	133012895	ATTTTGTTGGTTTTCGGAACTGAGGCCATGATTAAGAGGGACGGCCGGGGGCAT	41	-
chr2	133013086	133013117	TTAAAGTTGTTGCAGTTAAAAAGCTCGTAGTT	67	-
chr2	133013139	133013176	CAATTGGAGGGCAAGTCTGGTGCCAGCAGCCGTGGTAA	3	-
chr2	133037540	133037558	ACAAAGCATCGCGAAGGCC	1	-
chr2	133038117	133038140	AAGGGCTGGGTCGGTTGGGCTGGG	4	-
chr2	133038447	133038470	AGGCGTCCAGTGCGGTAATGTGAC	4	-
chr2	133039175	133039197	ACTTTAAATGGGTAAGAAGCCTG	2	-
chr2	133391412	133391433	CTACCACCCCCACCAACATCAT	1	-
chr2	133647559	133647575	CTTTTTTAACTACTGTG	1	-
chr2	133897029	133897047	CCAAAAACTGTGCCCTTTG	2	-
chr2	133917247	133917263	CTTCTCTAACTACCATG	2	-
chr2	135706245	135706260	GTACGTGGTTAAAATG	1	-
chr2	136511386	136511406	TCACATTTTAAAAACTCCCTA	1	-
chr2	137537225	137537244	TCTTAGTGTTTTTGGGAATA	1	-
chr2	139488434	139488451	CATTACAAACCACTCCAG	1	-
chr2	142001623	142001638	ACTATTCACCCCAAAG	1	-
chr2	143185329	143185348	ATATCAATTTAACTGTGATA	1	-
chr2	144078077	144078096	CTGCTTTCTCTCAATTATAG	3	-
chr2	145156498	145156517	AACTCCACAACAGTGTTACG	4	-
chr2	146958613	146958629	TTCCTATCCCCTTTCAG	1	-
chr2	148693243	148693260	AACACTTGCAGCAATTAG	2	-
chr2	150426532	150426555	TTGTAGGGAGTATCTTCACTAATG	1	-
chr2	150427633	150427654	CTCTTCGAGCTGAGGGTTATTG	1	-
chr2	151325296	151325315	CTAAAACCTCACTGAACAGA	1	-
chr2	152104695	152104713	TCCTACTCACATAATTCAG	1	-
chr2	152339999	152340020	CCTCAAAAATTATCAACTCATG	1	-
chr2	152653090	152653105	ATCCACATGGTAATTG	1	-
chr2	153185881	153185901	AGGAGCTAGTGTTCTCAGGAC	1	-
chr2	153510955	153510975	AAAACATTAATTACTTCCATG	1	-
chr2	154236135	154236156	CTCTAAATCAGTCCCAACTTCT	1	-
chr2	158197541	158197559	ATTCCCGGGTTTTGGCACC	2	-
chr2	160132056	160132076	TTCTTTTACCCATATCTTAGG	2	-
chr2	160287490	160287511	TCACAGGTCACTCAACACCTCG	1	-
chr2	160873787	160873807	CAAGTCCCACCAGACCTACCA	1	-
chr2	161328025	161328041	CTCTCCCCAAAAATATG	1	-
chr2	162619623	162619640	AAGTTTAATTTCTGCCCA	2	-
chr2	162842413	162842428	ACTCGGGTTTAAACTA	2	-
chr2	164499563	164499581	ATTTTGGGCCCTGGCAATT	1	-
chr2	164873707	164873723	CTTTTAAACTCTTCCTG	1	-
chr2	166739349	166739369	TTACCCTTCTATATCTAGTCT	2	-
chr2	166810209	166810229	GCCTCGGGGCAGCCATGGACT	1	-
chr2	169721697	169721715	AATTTGGAAACTCCTCTAG	2	-
chr2	171867939	171867956	ATCACCCAACATTAAATG	1	-
chr2	173098644	173098662	AGGTCAGCTGCAAAATCTT	2	-
chr2	174773977	174773996	TTAATATTCTTTCAATAACG	1	-
chr2	174777845	174777868	TAACTGGATGTACTGTGGTAAAAG	1	-
chr2	175036899	175036920	TTTTCTCCTTCAACATCAAACG	1	-
chr2	175896380	175896398	CCTCATGCTGACTCCTCAG	1	-
chr2	175937092	175937112	TCATACTACTTCTGTACCTAG	1	-
chr2	175937181	175937202	CAAAACTTTCATTGTAAATCAG	1	-
chr2	176041018	176041039	ATTAATATTCACCTATTCCAAG	1	-
chr2	176041074	176041096	ACTATTTAATACAAAGTACATAG	2	-
chr2	176793148	176793167	CTTAAATTTCAGGTCTGTAG	1	-
chr2	178096687	178096707	TGAGACTACCATGGTTCCAAG	1	-
chr2	182628042	182628057	AGAGAACCTTCGAAAA	2	-
chr2	183731535	183731555	ATGCTTCTGCCAGAGGGAGAG	4	-
chr2	183802049	183802067	CATTACACAATACATTAAG	1	-
chr2	183813496	183813519	TTTTCACAATCAACTTGCAATCAG	2	-
chr2	186248001	186248019	AACTATCTCAACTGCTTTT	1	-
chr2	187697264	187697279	CCTCTACTTCACCCTG	1	-
chr2	187710771	187710791	ATGTCCAGAAGAGTTTCCTAG	2	-
chr2	188293993	188294008	TTCCTCTAACTACAAG	1	-
chr2	188948299	188948314	TATCGATGAAACGAGA	2	-
chr2	190618900	190618916	ACTTCAACACGTTACTG	3	-
chr2	190636065	190636080	ATCCTCTCTATACAAG	1	-
chr2	191275828	191275846	TGTATGCAGGTTTAAACAA	10	-
chr2	191873789	191873804	CCACCATCCGTTTTCA	1	-
chr2	192158976	192158994	TTCACAGTGGCTAAATTCT	2	-
chr2	197700505	197700523	AATTCTCTTTAGCATAAAG	2	-
chr2	198268414	198268433	TTAATCAGATTCTTCCTCTG	1	-
chr2	200293329	200293346	ACATTTCCCGTTTCACAG	1	-
chr2	200317050	200317067	AAAGGTGCTGGCCAGTTG	1	-
chr2	201203610	201203627	ATGAGAAATTTGTGCTGA	5	-
chr2	201983207	201983225	CAGGACTGAGTGGGGACAG	1	-
chr2	203096657	203096680	AATAAAACATGTCCAACTCTCTAG	2	-
chr2	204354518	204354536	ATGAGGCTGCTCAGCAATC	1	-
chr2	204500838	204500856	ATGTCTGCTTCCTGTGGGA	4	-
chr2	204597485	204597500	AAACACCACGCAGAAC	1	-
chr2	206238479	206238494	CTAAGTGGGTTTAAAC	1	-
chr2	206986577	206986600	TGGGTAAGAGAATACTGCATTCAG	3	-
chr2	206987946	206987968	TATTCATTATCCTAACACCATCT	2	-
chr2	208207466	208207482	ATCTGCTCACAATTCCT	1	-
chr2	208839358	208839380	ACATTCAATAATAATTTACTAAG	2	-
chr2	210235962	210235981	TATATAACTTCCTCATTTAG	2	-
chr2	211296449	211296468	TGGCATCAAAAACCTTCATG	1	-
chr2	211296507	211296529	TCAGTCTTTAATCCTGAGTCATG	1	-
chr2	211297366	211297384	TTACTCTACTGTGCCTATG	1	-
chr2	211309275	211309291	GAAAAAGTTTAAACTGT	2	-
chr2	212861852	212861866	ACGGGGTTTAAATGC	1	-
chr2	213251715	213251737	AGGGATCAGCTTCATTCATTCAG	2	-
chr2	214988245	214988262	TATTTAGATTAGTGCCAG	2	-
chr2	216418674	216418691	CATACACAAACTTAACTG	1	-
chr2	216910390	216910405	TCTCAGTACAATCTGC	1	-
chr2	217159165	217159179	CCGGAACATTAGTGA	3	-
chr2	218477676	218477691	CGCAGCAGGTCTCCAA	1	-
chr2	219139582	219139601	ATCTGGGTTAGGGATGGGGG	1	-
chr2	219470928	219470942	CGTAGTTTAAACTGT	2	-
chr2	219516671	219516690	AAGATCGCAAGGGTCTGCAG	1	-
chr2	219822995	219823011	AGGGTTGGTTTGTGCAT	1	-
chr2	219866370	219866392	TTTTGTTCGTTCGGCTCGCGTGA	134	-
chr2	219866407	219866426	GCGACGAGCCCCTCGCACAA	1	-
chr2	220071370	220071386	GCGAGAGGGTGTTGATG	1	-
chr2	220512845	220512861	GGGGATGTCGGGGGAGG	1	-
chr2	221915894	221915907	TACGCTTGGTGCTC	2	-
chr2	222203212	222203226	CTGAACATCGGGTGT	1	-
chr2	222283046	222283067	GGAATATGCAAGGACTGTGGTT	1	-
chr2	222284136	222284156	TGTGTCAGCTTTGAGATGGTG	1	-
chr2	222355067	222355084	AAACTACTCTATCACATG	2	-
chr2	222397535	222397556	AAGGGCTAGGCTATGTGAGAAG	2	-
chr2	222435448	222435471	CCATTCATCTTTCCATCTCTCCAG	1	-
chr2	222607834	222607851	TTAGCAAGTCTTACAGGT	3	-
chr2	224741573	224741595	TTAATGGTTCAGCCCATACAAAG	1	-
chr2	225376135	225376154	AACTCATTTCCAAGCACATG	4	-
chr2	227658837	227658854	ATTTGGGGGCTACTATAT	1	-
chr2	228458415	228458431	TGAAAGGAGGAACTATA	2	-
chr2	229209140	229209159	AACTTTTTTCTTAGTTTGCC	1	-
chr2	229275105	229275124	TCAGCGATCTGTTTATTTCA	3	-
chr2	229741487	229741503	TGGAACTTCTTTACTCT	1	-
chr2	230045488	230045511	AATCCGGAGTGGCGGAGATGGGCG	2	-
chr2	230045519	230045541	GATCGAAAGGGAGTCGGGTTCAG	5	-
chr2	230045576	230045611	TCAGTCGGTCCTGAGAGATGGGCGAGCGCCGTTCCG	15	-
chr2	230652316	230652333	TAACTGCATTTGATCGGG	1	-
chr2	230667001	230667021	ATCACCCAGCTTGCAGCACAG	1	-
chr2	230900017	230900039	ACTCAACTCTAATTACATCTAAG	2	-
chr2	231972061	231972080	TTTGTCCCTCGACCTATGAC	1	-
chr2	232031397	232031410	TGATGGCGCTCTAG	2	-
chr2	232319489	232319503	CTTCAGCGGCTTTAG	1	-
chr2	232324945	232324967	AAACCTAAACTTTAACAAATCTG	1	-
chr2	232325539	232325562	CTATGGAGACTACACCAGCCAAAG	1	-
chr2	232329047	232329064	ATGGTGAAGCTCGCGAAG	1	-
chr2	233208135	233208151	GCAGGCGTTCCTCTGTG	1	-
chr2	233474339	233474354	GGTGAGGAGGCCGAGA	1	-
chr2	234618450	234618466	AAAATCATTACAACTCA	2	-
chr2	234750354	234750375	ACAGGTTTAAAATTGGAAAAAG	2	-
chr2	234774988	234775007	CCACCCTCTTACATTTACGG	1	-
chr2	235298333	235298348	ATACATATCCTTCAGC	2	-
chr2	235402277	235402299	CCAAATACTGTAACCTTCTCATG	2	-
chr2	235405166	235405185	ATCGTCATGTTGGGCTTGGA	3	-
chr2	237963907	237963927	TTACTGAAGATCTTCCTACCG	1	-
chr2	239009172	239009188	GCGTGGTGAACCAGGCC	4	-
chr2	239239767	239239784	TACTTAAAAAGCCAGTCA	2	-
chr2	240893050	240893067	AAGGGGAGTGGAACTAAG	1	-
chr2	240953741	240953764	CTCATCACTTCAATCTATTTAACG	2	-
chr2	241065183	241065204	AAAGACTTCTGAATAACACTGG	3	-
chr2	241499197	241499214	ATTGGTAACTGTCAGATC	1	-
chr2	241548203	241548222	TACCAATCTTAACCACATCA	1	-
chr2	241724478	241724495	AATGAGACCAGCAGTCGC	1	-
chr2	242045915	242045931	TTTTCAGGCTCCATCTG	2	-
chr2	242192390	242192408	TTCCACAGGCACCTCATTG	3	-
chr2	242421961	242421975	AACTGGATGGGGCCG	1	-
chr3	1024405	1024421	ACCATTTGAAATTGGAT	1	+
chr3	3006877	3006894	ACATTCTTTGTCTCATTG	1	+
chr3	4562312	4562331	CTAGCCTTGAGCTCCCAAAG	1	+
chr3	4703880	4703898	ATTGCTGGGAAGCTAGAGA	1	+
chr3	5051972	5051989	CCGTGGAATAGTTTAAAT	3	+
chr3	5186774	5186791	TTGCCATCTATCCACTTG	1	+
chr3	5256188	5256205	CATAATCGGGAGGAAGGG	1	+
chr3	5263448	5263470	CACACCTGGTCTTTGTGCTTAAG	2	+
chr3	8311750	8311766	GGTACATGGGTAAACGA	2	+
chr3	9177303	9177317	TGAGCTGTCTTCGGA	7	+
chr3	9250034	9250053	ACCCCTCTCTTCTCCCACTG	1	+
chr3	9367052	9367068	TAATCCCATAAAACTGA	1	+
chr3	9470508	9470528	ATTCCTCATGTCCATAACATG	1	+
chr3	9490166	9490182	CAACGACCCTAAACATG	1	+
chr3	9516138	9516156	TTCCCACATCAGTAGAACG	1	+
chr3	9550486	9550505	TCCTTCCCCCGCCCTCGGAG	1	+
chr3	9986527	9986546	CTTAATGGTGGCTGCTAGAG	1	+
chr3	10168311	10168334	CTCTCTCTCAAACTTTCCTTAAAG	6	+
chr3	10168682	10168705	ATTATTCTAACATAAAACTTTCAG	1	+
chr3	10183782	10183805	TGCTGCCCGTATGGCTCAACTTCG	1	+
chr3	10301838	10301860	TTCTCATAACTCCACAAACTCTG	1	+
chr3	10321269	10321288	GGTGTGTAACTCAGTTCCTG	2	+
chr3	12701707	12701724	TTTGTCAGAAATTACCAG	2	+
chr3	14184945	14184961	TCTCCAAACTCTTAAAG	1	+
chr3	14565249	14565263	TCCAGGCCGGTAGAT	1	+
chr3	15041377	15041391	TATGCCGGTACTGCA	2	+
chr3	15053474	15053494	CAGAGTTCATGGTCTGCTTCC	2	+
chr3	15267193	15267214	CATATAAACTTCATAAGGACAG	1	+
chr3	15477947	15477970	TCCAGCAGTGGAGGCGAGGACAAT	1	+
chr3	15481332	15481355	CTTTCCTCACTGTTCTCTCCCTTG	1	+
chr3	15685911	15685931	ACCCAAGGTGCCCAAAAGATG	1	+
chr3	16380612	16380633	ACTCACTAAGGAAGGGATTGGG	1	+
chr3	16387400	16387422	AACCCTAATACACTTCTTTCTTG	2	+
chr3	17803046	17803064	CCTTAGAACTGGGCCACTG	1	+
chr3	17980356	17980371	TGTTTGGGTTTAAACG	1	+
chr3	19459702	19459718	GAGGAATTGTGAGTGGA	1	+
chr3	19957064	19957079	AAGGGAAGCCCACTTG	1	+
chr3	21661891	21661908	CTTTTCAGTGAAGAGGCA	2	+
chr3	21921178	21921196	AAGCAGCTGTCTCTGAGCC	1	+
chr3	22260582	22260596	TCTATGGTGACGATC	1	+
chr3	23961247	23961265	TATAACAGGCTTAATAAAT	2	+
chr3	23961690	23961711	ACGTCAACCCTAAAATACTTAA	1	+
chr3	23961784	23961801	TCATTCTTAGTCCAGTCA	1	+
chr3	23961944	23961965	TCCACAAAGTTGGACCATCACT	1	+
chr3	23962016	23962039	CACCATGTCTTCCAGGAGACTAGA	1	+
chr3	23962236	23962259	ACCTAAATTTCTTCACAAAAAAAG	2	+
chr3	24020014	24020032	CAAAATCTTTGGTTCAGGG	1	+
chr3	24021225	24021246	CCTATTACAAGCACATTCTTTG	1	+
chr3	24907054	24907070	CTTTACTGAGTCTCACG	1	+
chr3	25638250	25638272	ATCAATATATATACTCCTCACTG	1	+
chr3	25833416	25833436	TTTTGGGCTATGGACTCTCAG	1	+
chr3	25840234	25840255	CTTGCCCTCAGCTATCATCTCG	1	+
chr3	26002374	26002390	TGAGAGAGTTGCAGACA	1	+
chr3	26196309	26196324	CATTTTCAATCCCTGG	1	+
chr3	29105144	29105160	TCCTGCTGAAAATAATG	2	+
chr3	30853488	30853505	ACATTACATTCATGTTGG	1	+
chr3	32022398	32022415	GCCAGCCCTGGAGGAGGT	2	+
chr3	32216581	32216599	TTCCTAATTACCTCTACAG	1	+
chr3	32616764	32616783	TCTTCCCCCTTGCCCTTATG	1	+
chr3	33155737	33155753	CGGCGAGCACTGGGCCG	1	+
chr3	33450262	33450277	CATCTTCAATTATAGG	2	+
chr3	33907917	33907937	TGTATCACCAGAGTCCTGGAC	1	+
chr3	35610808	35610824	CTCCTGCTCCAGGTATG	1	+
chr3	35786018	35786041	CTCACAGTGAACCGGTCTCTTTCC	128	+
chr3	37336473	37336496	CTCCAAATGGACCAGCAGGCAAAG	1	+
chr3	37993815	37993829	GGTAGTTGGTGGGAT	2	+
chr3	38525536	38525554	TATGGAGGCTACTTCTCAG	2	+
chr3	38527654	38527673	TACGCTCAGCCACTATAGTG	2	+
chr3	38681479	38681499	TCTGAGCCTGGTTCTCCCTCT	2	+
chr3	39021217	39021234	TCCCTGGCATCTCAACCA	1	+
chr3	40351369	40351385	ACAAGGTGATCCGGGCG	1	+
chr3	40559103	40559125	ATGTGTATGCCTTCAGACTTCTC	1	+
chr3	41268763	41268784	AAAAACTACTGTGGACCACAAG	3	+
chr3	41628674	41628689	TATCAACTCCTAAAAG	3	+
chr3	42339934	42339955	AAACCTGTGTTGTTCGAGAGTC	1	+
chr3	42636122	42636141	AAACCTCTGTGGCTCTTTCG	1	+
chr3	42678798	42678816	ATCAAGGACTGCGTCAAAG	3	+
chr3	42687845	42687862	CATAGAACTGTGAAGGAG	1	+
chr3	44155726	44155749	AGCTGGTGTTGTGAATCAGGCCGT	189	+
chr3	44155766	44155786	GCTACTTCACAACACCAGGGC	2	+
chr3	44400984	44401007	ACCTTGGGTATTTGGGGAGCTGAG	1	+
chr3	44450423	44450446	CAATATTTTTAACCAACCCAAAAG	2	+
chr3	44894094	44894117	CAAAAAAAAACCACTTCCTGTAAG	1	+
chr3	44903395	44903413	AGGCACGGTGTCAGCAGGC	5	+
chr3	45786035	45786056	ATTTCATATTGCACTTGGAGGG	4	+
chr3	47388089	47388112	TTTCACCTTCTTGGATAACACACG	1	+
chr3	47918373	47918390	TTGAAACAATCTCTACAG	1	+
chr3	47959273	47959289	GTGGGACAGCAGGTCAG	1	+
chr3	48238062	48238077	TTGGAGGCGTGGGTTT	2	+
chr3	48314309	48314332	AGCCTGCTAACTTCCTTATCCTTG	1	+
chr3	48332175	48332195	CTGATAACAGGGCAAATGAAT	1	+
chr3	49569387	49569403	CACCACCACCAGTGGAG	1	+
chr3	49572063	49572083	TTAAATTCTGGAATTACACTG	1	+
chr3	50270957	50270970	GCGTGGACAGATTG	1	+
chr3	50360476	50360494	CTCTTCACTCCTTCCCTAG	1	+
chr3	50712561	50712576	GATGCGCCGCCCACTG	1	+
chr3	50947512	50947531	CTCCTTTCTAAAATGGCTAT	1	+
chr3	51426498	51426520	CCAGTGCACGGACCGATTTGTAG	1	+
chr3	51829316	51829334	TTATGTGGAATAGTTTAAA	3	+
chr3	52397009	52397022	AGGCGCTCTTCCGA	3	+
chr3	52440875	52440888	ATGACCCGCCGGGC	3	+
chr3	52641593	52641611	AGATGTAATGGGGCTAAGC	1	+
chr3	52728008	52728029	CAGACAAGGGCTACTAATCCAG	1	+
chr3	52728877	52728900	ATCTCGGTATATCTTCGGATTAGG	3	+
chr3	52729425	52729445	TTACATACTTACTCTACATTG	1	+
chr3	53185072	53185088	TTCCCGGCCCAGCACCA	1	+
chr3	57164379	57164395	TCCAACTACCTCTCCAG	1	+
chr3	57304742	57304765	AATCACCACTTTATATCCACAAAG	2	+
chr3	57548446	57548465	TGTTAAAATGAACTCTTGCA	1	+
chr3	57843484	57843504	TTGGAACAGAAGTTAGCCACG	1	+
chr3	57882063	57882083	AACCAGCATTCCATTTTGGAC	1	+
chr3	58303430	58303452	CTTTCAGCATATGCACATCAAAG	1	+
chr3	58305909	58305925	TATTTACCCATACATCA	3	+
chr3	58411251	58411269	TTCACAACATTCTCTTAAG	2	+
chr3	58759824	58759843	GGGGTGAAAATTCTCAAGGA	6	+
chr3	59798301	59798319	GTTTCTGCTTCCTGTGGGA	2	+
chr3	60516634	60516650	TACTCTAATAACCCAAG	2	+
chr3	61984409	61984427	TCTCCATCATTCTGCTTTG	3	+
chr3	62005981	62005998	CTTTACTTTAAATTCAAG	1	+
chr3	62180745	62180763	ATTAGCCATGTCTCACCCG	1	+
chr3	62183497	62183514	ATGGAATAGTTTAAATGT	1	+
chr3	62320772	62320793	CATTAACATCCTCAAATATTTG	1	+
chr3	64511524	64511539	CGATCTGCTGAGATTA	2	+
chr3	67049432	67049449	ATGGGATTCCATCTTCAG	1	+
chr3	67147284	67147300	TCTTAAGGGGGACTCAT	2	+
chr3	67942467	67942486	TTAAACTCTATTAAGCACAT	1	+
chr3	68373355	68373372	GTGGATTGTGTTTGTTTT	1	+
chr3	69633238	69633253	GAAGTAAGTTGGCTGC	1	+
chr3	71877388	71877403	ACTCAATTCAACTTAG	1	+
chr3	72454630	72454648	TAATGTTTGCCTTTCCCAA	1	+
chr3	77370234	77370256	TGGGTCGGAGTTAACTCAAGCGG	2	+
chr3	77966980	77966994	GGGTTATAATGTAGC	4	+
chr3	81898800	81898817	ATTCCACATACATCTTTT	2	+
chr3	85290542	85290559	GTACGTGTTTTTAAACGA	3	+
chr3	88208277	88208293	CCATAGCCTAATAACAG	1	+
chr3	88212278	88212301	CATTACCTCCAAAATAAAATCCAG	1	+
chr3	88358560	88358580	TCAATCTCCTATTTATTTCAG	1	+
chr3	88860601	88860616	TCCACTTATCCCAATG	1	+
chr3	89528979	89528998	AAATAACAAAATGGACATGG	1	+
chr3	94657095	94657110	CATCGTGTCCGCCATC	1	+
chr3	99182950	99182968	AGGATGTCATTGCTGTGGA	18	+
chr3	99382420	99382435	AGCTGATGTCTAACTC	1	+
chr3	100043272	100043288	ATTGGTTTTATTACAAG	1	+
chr3	100043828	100043851	TATCTAATAAAAACAGTTTGAGTG	1	+
chr3	100467228	100467251	CCAACCTGGGGCCTATCAACCAAG	1	+
chr3	101313151	101313173	TAAAATAACATACCTCTCCTACG	3	+
chr3	101485450	101485473	AAATAATAAACCTCACTTTACTTG	1	+
chr3	102201177	102201193	CAATGTAACAACCACAG	2	+
chr3	102677336	102677351	TGTATGGTAGCACAGA	3	+
chr3	103293720	103293739	ACAGTTTTACTTTTTAAATG	2	+
chr3	106593156	106593172	TGAGGTGGTAGGTTGTA	1	+
chr3	107469365	107469386	TCTTTGGTTATTTAGCTGTAAA	222	+
chr3	107525290	107525309	ACCTTTTACATCCATCACAG	3	+
chr3	107525500	107525523	AACATAAAACCAACCATACATAAG	2	+
chr3	109516601	109516618	CTGATGCAGTGTTTAGAG	1	+
chr3	110791360	110791374	AGGTTAAGGTGCCGG	1	+
chr3	111831663	111831685	AGTATGTTCTTCCAGGACAGAAC	13	+
chr3	111839546	111839569	CATCCCTAACCCCCGCACACATCG	1	+
chr3	112824849	112824866	CCCCCTCCAGATACACTG	1	+
chr3	113795755	113795778	TCAGTCACTGCAGAGCTGCCGGAG	1	+
chr3	113887413	113887434	TCTCTCTCTCTCTCATTTCCTG	1	+
chr3	117513300	117513318	TGTAGTGGAATTAAACTGT	1	+
chr3	117985774	117985796	ACTGATGATGTGTTGTTGCCATG	5	+
chr3	119213126	119213148	AACTATTGGGTGGGTGGATGGAT	1	+
chr3	119715510	119715525	TTCAGAGTTCTACAGT	8	+
chr3	121354874	121354890	AATCTCACATCTCCAAG	1	+
chr3	122403283	122403304	CATTCATGGACACCACTTTAAG	1	+
chr3	127121857	127121873	TTTGGGTCGGGGTTTCG	1	+
chr3	127785845	127785865	TACAACACCTATCCCATCAAG	2	+
chr3	128226820	128226841	TATGTATGAGGCCATTCAAATA	4	+
chr3	128532344	128532365	CTTCCAAACAAAACATACATTG	4	+
chr3	128532760	128532777	ACAGGCTCACACCCAGTC	1	+
chr3	128929237	128929256	GTATGCGGAATAGTCTAATT	1	+
chr3	131784924	131784937	GAAGGTCGTCATAG	1	+
chr3	132231887	132231908	ATATTTTCTCTTCTCCGAGTTC	2	+
chr3	132257416	132257433	ACAAAACTTTCTTCCTAG	2	+
chr3	132548691	132548712	GTACAGTATTGTAATAACTGAT	3	+
chr3	133307005	133307030	TTCATGACCGGCCCTATTGCACTATG	2	+
chr3	133307421	133307440	TCCTGTGCCCTACCCTTAAG	1	+
chr3	133307442	133307465	AATACTCTCTGTAGTAGGCTGTTG	1	+
chr3	133307873	133307894	CTCTACTTCAGGTGCTGCTATA	2	+
chr3	133538481	133538515	CAAAGAGTTTGAATTCTCACAGTTGCCCCTCAAAG	4	+
chr3	133973475	133973491	CATATATGGGTTTAAAC	3	+
chr3	136054739	136054760	CCGTGAGGACCCATGCTACAGG	2	+
chr3	136668559	136668582	ATACTTTCAACAAATTCCCTAATG	1	+
chr3	136729319	136729340	ACTTCATCCCTTCGGTCCTAAG	1	+
chr3	138024287	138024309	AACAGTACTCTGGTTTTCCTTTG	2	+
chr3	139202140	139202162	TACCATTTATTATAGCTCTGTAG	1	+
chr3	141161487	141161508	AAATACTTAATTATATCTACAG	1	+
chr3	141166420	141166441	AATCCGGAATGCAGTTTCAGCG	2	+
chr3	142107009	142107024	CTCTAACACCTCCAAG	1	+
chr3	142228325	142228343	CAGATTATATTTAAAATAA	1	+
chr3	145122100	145122117	CTTACGTGGTTTAAATGA	7	+
chr3	147423699	147423714	TTTAATCGCTACATGA	1	+
chr3	148623901	148623918	TCACCACACCCACCCAAG	1	+
chr3	149590866	149590884	ATAGTTTAAATTTAACTGT	3	+
chr3	149679462	149679483	ATTTCAACACTTTTTTTTAACG	1	+
chr3	150282688	150282711	CATTATCACAAATTATTAAATATG	3	+
chr3	150290201	150290224	CAAAAACAATAACTTACCAAGCAG	1	+
chr3	150392461	150392475	CTATGGATCACTCTG	1	+
chr3	151911722	151911742	ATGCGACAGGTGGCAAATAAT	2	+
chr3	152180213	152180231	TAAAGGACGAGGTCATTAG	1	+
chr3	152181229	152181249	CTTTGCAAAAATGGTTTCACG	1	+
chr3	152182860	152182883	ACAAAAACTCCATGGGGCCAAATC	1	+
chr3	152557061	152557079	CTTGCCAACTCCTTCCAAG	1	+
chr3	152881190	152881206	CCTCCACCCTGTGCCCG	1	+
chr3	153092207	153092226	ATGACTTCTGAACTCTGAAC	1	+
chr3	153147150	153147166	ATACTCTAATCACATTG	1	+
chr3	153213161	153213175	TAGGACAGGTGCCGA	4	+
chr3	153417656	153417676	TATTTTTTTTTTTCAACCAAG	1	+
chr3	153973321	153973339	TTCTGGGCTAGTTTTATTG	1	+
chr3	153973565	153973588	CAATAAAAAACACATATTATATCC	1	+
chr3	155078999	155079020	TCCTTGAGACCTTAACTTGTGA	23	+
chr3	155594052	155594075	TAGCCGGCAGGAATAGCAACTTCA	1	+
chr3	155632239	155632261	AACAACAACCCTACCAATATCAG	1	+
chr3	155660500	155660523	CTTACTTCTTTACTTTTCCTTCAG	1	+
chr3	155674933	155674948	AAGTAGAGTTCTGTAC	2	+
chr3	155682378	155682401	CAGTGTTTACTTCAACTCCATTTG	3	+
chr3	156396065	156396087	TTTTACAATCCAATACATTCTGG	5	+
chr3	156424369	156424391	TTCTTTCATTCAATTATAACTTG	1	+
chr3	157657134	157657150	CTTCCGTGTAGTAACAG	1	+
chr3	157845290	157845310	TTTGGCATTAGCATTTTTGCT	1	+
chr3	158262183	158262205	TCTCATTTCATTTGTCTCTCATG	2	+
chr3	158412622	158412641	AATGTAGACAAAATCCCTGG	1	+
chr3	158415171	158415189	TCTGGTGCAACATACACTG	2	+
chr3	158423162	158423184	TGACTTTTCCATACTCATTACTG	1	+
chr3	158486346	158486366	TTAGAGTTAAAGCACCAAGGG	2	+
chr3	158498842	158498864	ATTTCTCAGAATCAGGTCACATG	2	+
chr3	158847822	158847840	TCCACCATAGGATTTCTAG	3	+
chr3	159525239	159525256	CTCTGATTCTGTAAAAAG	1	+
chr3	159584449	159584465	CCCCCCTGACACATTTG	1	+
chr3	159870356	159870376	TCCCTGAGACTCTAACCTTTG	1	+
chr3	160122395	160122416	TAGCAGCACATCATGGTTTACA	157	+
chr3	160122433	160122453	CGAATCATTATTTGCTGCTCT	5	+
chr3	160122541	160122563	CTAGCAGCACGTAAATATTGGCG	6	+
chr3	160122584	160122605	ACCAATATTACTGTGCTGCTTT	3	+
chr3	160786767	160786788	ATGGTCTCTGGGATGCTTTCAG	1	+
chr3	161702928	161702944	CACAAAAATCCTTTCTG	1	+
chr3	162484646	162484661	TCTCTGGTACTGCTGA	1	+
chr3	164066378	164066394	CTCTCTCTCCAACATTG	3	+
chr3	165105553	165105568	CACGACGATCATCAGT	4	+
chr3	166176055	166176072	ACTTATATCTCCTTCTAG	3	+
chr3	168269702	168269722	GCGACCCATACTTGGTTTCAG	43	+
chr3	169711183	169711206	ACTAATCAAAAATAACTTTAAAAG	1	+
chr3	169711215	169711237	AAACTCCAACATTTCACATTATG	2	+
chr3	169711351	169711374	TTAGCAGAGTTCAAAACTATTTTG	3	+
chr3	169711781	169711799	CAAAAACTGATCTTAAGAG	1	+
chr3	170111000	170111022	AAAAACTGATACCACTGTTGTGT	1	+
chr3	170112254	170112276	CTAATTCACTTGGAACCTTTCTG	1	+
chr3	170114371	170114392	CATTACATGACACAGAAAACTG	1	+
chr3	170277038	170277055	AGAGGGGAATTGTTATTA	1	+
chr3	170771906	170771921	GACGATCTTTAAATGA	4	+
chr3	170988138	170988155	ACTACATCTTCCTCACTG	2	+
chr3	171865238	171865254	TTCCCTTCCTAATCTAG	3	+
chr3	172116699	172116713	TCCATAATGTTCGAG	1	+
chr3	172484732	172484750	TATACTGATATTTTAGGTG	2	+
chr3	173115525	173115539	CGGGGGAGCGCCGCG	1	+
chr3	173551971	173551993	TCACACTCTTATATTCCATTCTG	1	+
chr3	173656909	173656931	CTTACTCCAAAAATCAATTAATG	1	+
chr3	177616435	177616453	CGTGGTCAGGTGTGTGTGT	1	+
chr3	178952315	178952335	AACGCAAACAGGGTTTGATAG	3	+
chr3	179051985	179052001	CTTTTCAAGTATGCTAG	1	+
chr3	179132376	179132394	TATATGGCAGCAGAAAATG	1	+
chr3	179481871	179481891	ATAACCAACCTCCAGAGGAAA	1	+
chr3	180699582	180699604	TCATGTATATTTCCCTTTTACAG	2	+
chr3	183397695	183397716	TTTTTAGGGGGAAGTTAGGTAG	1	+
chr3	183480140	183480155	AAAAGATTCACGGTGA	1	+
chr3	183515722	183515741	ATTCACTCCAGTCAGTCCAG	1	+
chr3	183890915	183890936	TTACCTACTGGACATCTCTATG	1	+
chr3	183901777	183901799	ATCCCCGGCCTCAGTCCCTACTC	1	+
chr3	183901845	183901868	TCCAGTTACAAACCCAATAAACTC	1	+
chr3	184043519	184043549	GGGCCACTGAGACACCATGATGGAACTGAGG	7	+
chr3	185003355	185003374	AAACCCACGGACCATTAATG	1	+
chr3	186502628	186502649	AAGAGAATACTCATTGCTGATC	1	+
chr3	186504033	186504055	ATTTTCCAAAAACTAAACACAAG	1	+
chr3	187957099	187957116	AATTTAATACAGTTGTTG	1	+
chr3	188049790	188049813	AACTCCTTTTCTTTTTCACACATG	1	+
chr3	188249787	188249808	TGTAATAGTAACTCCAGGTAGA	2	+
chr3	188278069	188278083	ACCAAGGAGTCGTCT	9	+
chr3	188359866	188359883	TCATGAGCCTGAAGTGGA	1	+
chr3	188406581	188406604	CAAGGAGCTCACAGTCTATTGAGT	57	+
chr3	188406622	188406644	CACTAGATTGTGAGCTCCTGGAG	19	+
chr3	188599740	188599760	CTTCTTTCTCTAATCATTTAG	4	+
chr3	189215533	189215548	TCAACCCTCTTACAGG	1	+
chr3	191110193	191110212	AAGCTCCTGGGCAATGGAAC	1	+
chr3	191112202	191112222	CACTTTTCACTGTGTTCTCTG	1	+
chr3	191326095	191326115	TTTCATAGATTTTCTTCCTGG	2	+
chr3	192560256	192560272	TTGTAGACGTTATAGAC	1	+
chr3	192673432	192673446	TATCTGCGCTCTGCA	8	+
chr3	193413184	193413206	ACACAGGATGAGGAAGATTAAGG	2	+
chr3	193639890	193639906	ATACAACCGCTGAGGTA	1	+
chr3	193860370	193860387	GCTTCACAGGGTTGAGAA	1	+
chr3	195426331	195426352	CGAAAACAGCAATTACCTTTGC	2	+
chr3	196312104	196312124	TTTTATTTTTGGCCTTCTAAG	1	+
chr3	196460645	196460668	ATTCTACAAGTTCCAGTGGGACTG	1	+
chr3	196612471	196612492	TTACTGACTTTCCATCAAATAG	4	+
chr3	197680930	197680951	TAACTCGGGCCCATGGAAACAG	1	+
chr3	197683223	197683242	ACTGGGATGAGAAGCTCTTG	1	+
chr3	675009	675025	TAAATTTTAAACACCAG	1	-
chr3	1339712	1339732	TTTAATAAAAAAAAATTAATG	1	-
chr3	2282617	2282633	CTACAAATATTCAACAG	1	-
chr3	3100653	3100676	AAGGAGCTTACAATCTAGTTGGGA	4	-
chr3	6157180	6157200	TAGTGGAATAGTTTATAATGT	1	-
chr3	8505973	8505993	CAAATCTTATTTGAGCATCTG	1	-
chr3	8861997	8862013	AAAGGAGCTGACTGGGT	2	-
chr3	8871873	8871890	CCAACACTCTTATTTCAC	1	-
chr3	8885559	8885580	ACCAATTTCTACTCACATTCAC	1	-
chr3	9427578	9427601	ACCATTTTCCACAAAACTCTCAAG	1	-
chr3	9771835	9771852	TCTGCTGAGAACTATGGG	1	-
chr3	9804378	9804395	TATCCAAACAACATTTTG	2	-
chr3	10357018	10357034	AGGGCAGATCCTTATCG	1	-
chr3	10436183	10436204	AGGCAGCGGGGTGTAGTGGATA	79	-
chr3	10465551	10465566	CTTTCATCTACCTCAG	1	-
chr3	12027770	12027786	AAATGGGTCTTGAGGGG	2	-
chr3	13011529	13011545	AATGGTGCATGCAAGGA	23	-
chr3	13403249	13403265	CGTGGAATAGTTTAATG	1	-
chr3	13673756	13673773	GGGGCCGAGGGAGCGAGA	1	-
chr3	14218916	14218939	TTTTCTATTTCTTCAAAACTCAAG	1	-
chr3	14985636	14985658	CTTTAACAGCTTTTCTTTCCCTG	1	-
chr3	14985992	14986011	TAAAAATACACCTATCAATG	1	-
chr3	15096876	15096896	ACTCATTGAGATCTCATCATT	1	-
chr3	15679548	15679571	TCATCGTGTAAGGAAAAATAAAAG	1	-
chr3	15707885	15707903	TAGTGTTTGCCCAAGGTCA	3	-
chr3	17199802	17199822	AATCAGTGGAACCCTTCTTAC	1	-
chr3	17202844	17202859	GGTGAGGTGGCCTAGC	1	-
chr3	17426995	17427012	ATAACTGTCCAAGGCACC	1	-
chr3	18388942	18388961	TTAATAACTGAGCTCGTAAG	2	-
chr3	19240478	19240496	TTTATCATCTGTTCACCTG	1	-
chr3	19470113	19470130	GTTGTGAGGTTAAGTGAC	3	-
chr3	20194316	20194335	TGCAATTTCCTCACACACAG	1	-
chr3	20203596	20203617	CTCTTTCCCGTCTATTACTCTG	1	-
chr3	20283331	20283352	AATTCTTTACCTGTCATTTCTG	1	-
chr3	21150588	21150603	TTCCAGGATGCGGGCA	1	-
chr3	22462678	22462693	TGTTATCACTCATGGT	2	-
chr3	22549728	22549741	TGTCGTTAAAAAGC	3	-
chr3	23710613	23710629	GCAATAGCTTAAACTGT	1	-
chr3	23722953	23722969	CCAGTCAGCTCCTTCCA	1	-
chr3	23937748	23937766	AGGGGACTAAGTGCTGGAG	2	-
chr3	23939759	23939777	TAGGACATCTGGGTTATTG	3	-
chr3	24160946	24160963	ATACCTTTTTATTCTATG	1	-
chr3	24162008	24162029	TCCTGCAGCGTCAGGCCTTCTG	1	-
chr3	24357385	24357408	AATCATAATGGCTTTGAACCCAAG	1	-
chr3	28364303	28364323	ATCTCTTCTACTGTATTACTG	1	-
chr3	29053179	29053194	ACGAGGGTTTAAATGA	9	-
chr3	29535980	29535994	CTGTTACTCGCTTTG	2	-
chr3	30121783	30121798	CTCTCAAATTCATCAG	1	-
chr3	30789369	30789388	AGCTGGTGCTGTGAATCAGG	1	-
chr3	32919799	32919815	TGCGGAATATTTTAAAC	1	-
chr3	33607980	33607997	CACACCTAAGATATAAGG	1	-
chr3	34562746	34562765	AAGAAACCAGCTGCCCCCTG	1	-
chr3	38091065	38091080	TCCTATACTAACACTG	1	-
chr3	39139138	39139161	ACCACAATATTTCTTCTTCCTCAG	3	-
chr3	42315042	42315057	CTGGTGGCTGGTTTCC	1	-
chr3	42589718	42589739	CTACTAAAAGCATAAAATACTG	1	-
chr3	43121854	43121875	TCACCACCCTCTTCCTGCCCCG	2	-
chr3	43735775	43735792	TTTCAAGAGGAAGAACTG	1	-
chr3	44475061	44475076	CTCATAACCCCATCAG	2	-
chr3	44537181	44537200	CCATACTTCAATTTCTATTG	1	-
chr3	44791701	44791720	TTTAAGGTCAAAAGTTTTTG	1	-
chr3	44967231	44967251	CTCATTTTATAAACCTCAAAG	2	-
chr3	47422281	47422298	ATCCACTAAACTGAGAGG	1	-
chr3	48178964	48178981	TTATATATATAACACCTG	2	-
chr3	49057593	49057614	CATCGGGAATGTCGTGTCCGCC	12	-
chr3	49057630	49057654	AATGACACGATCACTCCCGTTGAGT	63	-
chr3	49058104	49058127	CAACGGAATCCCAAAAGCAGCTGT	513	-
chr3	49130412	49130434	AACTCCGAGCTCTAAAATGCCAG	4	-
chr3	49396733	49396752	CATCTGGCTCTAATTCACAG	1	-
chr3	49441433	49441452	CTATCTTCAACTTTCACTAT	3	-
chr3	50395855	50395874	CTACCAGCGCCATAGCCGGG	1	-
chr3	52027789	52027811	CTCAGGCTCCCAAACGTACCCAG	1	-
chr3	52028630	52028653	AAGGCTGGAGGGTCTAGGGGAGAG	1	-
chr3	52290883	52290904	TTTCTGCAGTTAGTCGTGTGAG	1	-
chr3	52302296	52302316	CTGTACAGGCCACTGCCTTGC	3	-
chr3	52302351	52302374	CTGAGGTAGTAGTTTGTACAGTTT	2428	-
chr3	52376312	52376330	CTGCTCACCACCACCCATG	1	-
chr3	52390785	52390804	TTGAGCTTGCCTCCCGGTTC	1	-
chr3	52868639	52868652	GCCGATATAGCTCA	2	-
chr3	53262126	53262143	ACCAGGTGACCGTTATCG	1	-
chr3	53317653	53317670	AAACATGGGGACGAGAAG	1	-
chr3	54297676	54297693	ACCCACAAACCAGCCCAG	1	-
chr3	54660270	54660289	GTAGGTGAACCTGCGGAAGG	2	-
[truncated: 8,045 more rows]
