# Supplementary material for: Advancing the functional utility of PAR-CLIP by quantifying background binding to mRNAs and lncRNAs
Source: Genome Biol. 2014 Jan 7;15(1):R2. doi: 10.1186/gb-2014-15-1-r2 (PMC4053780; doi:10.1186/gb-2014-15-1-r2)
Supplement: Additional file 51 — Is a table of re-analyzed PARalyzer output for clusters of at least 5 reads and 2 T-to-C conversions for the IGF2BP2.rep4 library from [18]. [file gb-2014-15-1-r2-S51.gz › IGF2BP2.rep4.clusters.csv]

chr1	1102540	1102560	TAATACTGCCTGGTAATGATG	151	+
chr1	41220043	41220065	TGTAAACATCCTTGACTGGAAGC	331	+
chr1	60882486	60882504	TGTACTCGGGTTTCAATGA	4	+
chr1	69180327	69180343	TGTACGTGGGTTTAATA	5	+
chr1	184588898	184588918	AACTTTCTTTGTTGCTGCTAG	3	+
chr1	201043044	201043061	TGTACTGGGTTTATACGA	3	+
chr1	209202318	209202336	GTACGTGGAATAGTTTAAA	174	+
chr1	209269530	209269547	GTATGTGGGTTTAAAAGA	35	+
chr1	209605511	209605532	TCCTTCATTCCACCGGAGTCTG	655	+
chr1	69756092	69756109	CTACGTGGGTTTAAACTA	106	-
chr1	71533363	71533385	CAAAGAATTCTCCTTTTGGGCTT	93	-
chr1	80609134	80609152	CAAGTGGTCCATGCTGGTA	3	-
chr1	91852846	91852862	ATGTCGGCTCTTCCTAT	21	-
chr1	207975209	207975231	TAGCACCATTTGAAATCGGTTAT	336	-
chr1	220291258	220291278	ATGACCTATGAATTGACAGAC	480	-
chr1	225702339	225702362	ACAATCGCCCTTTAACTGGACTTG	3	-
chr2	1093788	1093806	CGTATTTGGGTTTAAATGA	30	+
chr2	82323486	82323503	CGTATATGTGTTTAAACG	8	+
chr2	154978777	154978797	TTTAAGTAATCTAGGATAAAA	4	+
chr2	169622604	169622620	TGTATGCCGGTTTAAAC	4	+
chr2	219267380	219267400	TTCAAGTAATTCAGGATAGGT	398	+
chr2	38806949	38806969	CACTCAAATTGATAGCTATTG	4	-
chr2	56210155	56210176	ACTGCATCAGGAACTGATTGGA	55	-
chr2	133038449	133038467	CGTCCAGTGCGGTAATGTG	4	-
chr2	191275828	191275846	TGTATGCAGGTTTAAACAA	15	-
chr2	219866370	219866391	TTTGTTCGTTCGGCTCGCGTGA	109	-
chr3	5051973	5051989	CGTGGAATAGTTTAAAT	3	+
chr3	51829316	51829334	TTATGTGGAATAGTTTAAA	10	+
chr3	58759824	58759843	GGGGTGAAAATTCTCAAGGA	3	+
chr3	145122100	145122117	CTTACGTGGTTTAAATGA	14	+
chr3	155078999	155079020	TCCTTGAGACCTTAACTTGTGA	4	+
chr3	185866156	185866174	AGAGTTCAGTCTGATGATC	3	+
chr3	52302352	52302373	TGAGGTAGTAGTTTGTACAGTT	457	-
chr3	136679326	136679344	ACACTATTATTTGGGAGGG	3	-
chr3	146626903	146626920	CGTATGTGGTTTTAAACA	8	-
chr4	109846483	109846501	ATGGAATAGTTTAAATTGT	15	+
chr4	1998031	1998052	TCACACTATTTTTTAATTTCAG	3	-
chr4	10035878	10035894	TGTACGGGGTTTAATGA	4	-
chr4	16164498	16164520	TCTCATACTATTTTCACAAACAG	4	-
chr4	113569162	113569184	TAAGTGCTTCCATGTTTGAGTGT	86	-
chr4	187610008	187610026	TGTCCTTGGGTTTAAACGA	4	-
chr5	7367557	7367575	CGTACGTGGGTTTCTACGA	23	+
chr5	93981195	93981213	CTCGGAATAGTTTAAATGT	42	+
chr5	128796370	128796386	CGTATGTGGAATAGTTT	44	+
chr5	148808541	148808561	TGAGATGAAGCACTGTAGCTC	747	+
chr5	148810224	148810245	GTCCAGTTTTCCCAGGAATCCC	235	+
chr5	161956821	161956840	TATTGTTGTTGTTAAAAAGC	12	+
chr5	164360587	164360606	TGAAGTCAGTTACCTTTGGA	39	+
chr5	32802251	32802267	TACGTGGGGTTAAATGA	23	-
chr6	22776014	22776030	TGTACGTGGGTTAAACG	18	+
chr6	23450893	23450914	TCTGGAATTTAGGACGTGAATC	9	+
chr6	42508746	42508768	TATCTGGTTGATCCTGCTAGTAG	1818	+
chr6	121727529	121727543	TGTATGCGGGTTTAA	42	+
chr6	128507046	128507064	CTTATGCAGGTTTAAATGA	11	+
chr6	27523794	27523809	TCGCGGGTTTAAACGA	2342	-
chr6	52002588	52002602	GTGGAATAGTTAAAT	4	-
chr6	72113296	72113319	TGTAAACATCCTCGACTGGAAGCT	282	-
chr6	82503790	82503808	CCATGAAGATGGTATGCGA	41	-
chr6	110532833	110532854	CATCACAAATTTTACAATAAAG	9	-
chr6	121267486	121267503	GTTCGTGGGTTTAAATGA	6	-
chr7	84944189	84944207	TGTACACAGGTTTAAATGA	20	+
chr7	143002530	143002552	CTTTTATTACATTAGTTAAGATG	3	+
chr7	25989542	25989563	TCAGTGCACTACAGAACTTTGT	666	-
chr7	27209147	27209168	TAGGTAGTTTCCTGTTGTTGGG	423	-
chr7	27535663	27535682	ATTTGGTATCTGTGCTTTGC	10	-
chr7	69329065	69329082	TGTACTTGGGTTTAAACA	14	-
chr7	99691194	99691215	CATTGCACTTGTCTCGGTCTGA	104	-
chr7	99691438	99691460	CAAAGTGCTGTTCGTGCAGGTAG	389	-
chr7	129414579	129414601	TTTGGCACTAGCACATTTTTGCT	114	-
chr7	130561507	130561528	TAGCACCATCTGAAATCGGTTA	764	-
chr8	5065330	5065347	TGTACCGGGGTTAAATGA	15	+
chr8	141810936	141810956	AAAGTATTTTCCTTCAGAGTG	4	+
chr8	100549025	100549045	CCTGGAAACACTGAGGTTGTG	225	-
chr8	135812813	135812834	TGTAAACATCCTACACTCAGCT	341	-
chr9	15944636	15944653	GCATGCGGGTTTAAATGA	74	+
chr9	96941123	96941144	AGAGGTAGTAGGTTGCATAGTT	327	+
chr9	97847547	97847567	ATCACATTGCCAGGGATTACC	222	+
chr9	97847787	97847808	TTCACAGTGGCTAAGTTCTGCA	566	+
chr9	139565068	139565087	CATTATTACTTTTGGTACGC	139	+
chr9	139565105	139565126	TCGTACCGTGAGTAATAATGCG	472	+
chr9	8569127	8569144	CTACGTGGGTTAAAATGA	3	-
chr9	28888923	28888943	GCAGGAACTTGTGAGTCTCCT	307	-
chr10	31840056	31840078	TGGGTTGGAGTTAGCTCAAGCGG	4	+
chr10	54912256	54912277	CATTTTTTAAATATCAAAAGGG	4	+
chr10	70743197	70743220	CTTCTCATTATAAGGTGATTCATG	3	+
chr10	91510798	91510819	TGTATCGGAATAGTTTAATTGT	14	+
chr10	104196277	104196295	TGAGAACTGAATTCCATAG	38	+
chr10	60521720	60521736	TCTACAGTCTGACGTTC	3	-
chr10	110781810	110781828	ATGTGGAATAGTTTAAAGT	3	-
chr11	111384176	111384198	AGGCAGTGTAGTTAGCTGATTGC	361	+
chr11	67836843	67836866	TATTTACACCTTTAATTACTCAGG	4	-
chr11	79113076	79113097	CAACTAGACTGTGAGCTTCTAG	507	-
chr11	100453852	100453870	TTTAACCCGGCACCCTTTA	3	-
chr11	108795160	108795178	GTGGAATAGTTTACTCTGT	4	-
chr11	116332719	116332736	ATTTACAGTCTGACGATC	26	-
chr12	1310247	1310262	CTTATACAATTTAATA	5	+
chr12	1310945	1310965	ATAAACTGCTATATAATTCAT	6	+
chr12	1311020	1311040	CATCTTCAATCCATGAAGTAT	13	+
chr12	1322034	1322056	CTTTCTCAAAATTGTATCCTCAG	3	+
chr12	7072905	7072926	TAATACTGCCGGGTAATGATGG	480	+
chr12	7073318	7073338	TAACACTGTCTGGTAAAGATG	810	+
chr12	46365844	46365860	CGTATGTGGATTTAAAC	12	+
chr12	62997471	62997491	TGAGGTAGTAGTTTGTGCTGT	466	+
chr12	95702221	95702242	CTAGGTATGGTCCCAGGGATCC	313	+
chr12	49521671	49521685	CTTAACTGACAGACG	3	-
chr12	81329575	81329597	AAACTCTACTTGTCCTTCTGAGT	99	-
chr13	31976823	31976842	TGTGGAAAAGTTTAAACTAT	3	+
chr13	92003193	92003214	TGTGCAAATCTATGCAAAACTG	137	+
chr13	92003326	92003347	TAAAGTGCTTATAGTGCAGGTA	162	+
chr13	100008400	100008422	ATCCCTTGCAGGGGCTGTTGGGT	33	+
chr13	30339217	30339239	ATTATATATTTCCCTCAATTTAG	4	-
chr13	101327317	101327335	TCCTCTCCCGCCGGGTCCG	8	-
chr14	33407275	33407291	GTATGTGAGTTTAAACG	4	+
chr14	101349372	101349391	TCGGATCCGTCTGAGCTTGG	59	+
chr14	101351053	101351074	ACTCCATTTGTTTTGATGATGG	22	+
chr14	101506606	101506627	TATGTCTGCTGACCATCACCTT	239	+
chr14	101512305	101512326	TATACAAGGGCAAGCTCTCTGT	436	+
chr14	101514286	101514305	TTAATATCGGACAACCATTG	413	+
chr14	101520653	101520671	GAAGTTGTTCGTGGTGGAT	148	+
chr14	101533103	101533123	AATATTATACAGTCAACCTCT	231	+
chr14	69775728	69775750	TATCTGGTTGATTCTGCCAGTAA	63	-
chr14	81939747	81939770	ATTTTAAATGTGTGGTATTCATTG	3	-
chr14	98620408	98620424	CGTATGCGGTTAAATGA	39	-
chr14	102548000	102548017	TACTCTACAATTCCTCTG	7	-
chr15	72879618	72879639	AGTATTCTGTACCAGGGAAGGT	204	+
chr15	42491828	42491849	GTGAGTCTCTAAGAAAAGAGGA	428	-
chr15	70371766	70371786	TGGGTTTACGTTGGGAGAACT	304	-
chr15	75645991	75646011	AGACCTGGCCCAGACCTCAGC	265	-
chr16	3245354	3245371	TGTGTGCGGGTTAAACGA	13	+
chr16	18085960	18085980	AATTTCCCTTTAGAAATAATA	3	+
chr16	64544706	64544725	ATGTGGAATATTTTAAACTA	4	+
chr17	7490816	7490839	CTGCTCTTCTACTGGAATGCAAAG	3	+
chr17	54545668	54545686	GCCTGGATGGTGGAATTGG	5	+
chr17	57061868	57061888	CTATAAAAGGGAATACTACAG	3	+
chr17	57918634	57918656	TAGCTTATCAGACTGATGTTGAC	10854	+
chr17	61021636	61021658	CTAATAGTATCTACCACAATAAA	76	+
chr17	64783250	64783271	AACCAGCACCCCAACTTTGGAC	393	+
chr17	1617208	1617229	AAGCTGCCAGTTGAAGAACTGT	455	-
chr17	6921298	6921318	CAGCAGCACACTGTGGTTTGT	126	-
chr17	27613579	27613599	TTTTATCTATCCTTCAAATAT	3	-
chr17	33478252	33478275	CGCGACCTCAGATCAGACGTGGCG	77	-
chr17	46657266	46657288	TACCCTGTAGATCCGAATTTGTG	201	-
chr17	56408606	56408628	TGTAGTGTTTCCTACTTTATGGA	601	-
chr17	66420652	66420673	CTTGGGCACTGAAACAATGTCC	239	-
chr18	56118320	56118341	TGGAGTGTGACAATGGTGTTTG	30	+
chr18	71999294	71999311	GTATGAGGGTTTAAATGA	5	-
chr19	13985539	13985560	AACATTCAACCTGTCGGTGAGT	10	+
chr19	52196521	52196543	TCCCTGAGACCCTTTAACCTGTG	467	+
chr19	52785110	52785131	ACTTGTATGCTAGCTCAGGTAG	159	+
chr19	54194187	54194208	AAAGTGCTTCCCTTTGGACTGT	349	+
chr19	57063270	57063292	TCTCAAACTATTTTCACATATGG	3	+
chr19	13465214	13465233	GCCCTGGGTCTATCCTAGAA	22	-
chr19	13947261	13947281	TTCACAGTGGCTAAGTTCCGC	552	-
chr19	13947407	13947429	ATCACATTGCCAGGGATTTCCAA	494	-
chr19	24184098	24184136	GTGGTAGTAGCAAATATTCAAATGAGAACTTTGAAGGCC	15	-
chr19	28274318	28274337	TTTGGTATCTGTGTTCTGCA	3	-
chr19	35477021	35477042	ATCTGGTTGATCTTGCTAGTTG	12	-
chr20	17469755	17469775	AGTGCACGTGTTAGGACCTGA	8	+
chr20	49202383	49202401	TCTAGGCTGGTACTGCTGA	465	+
chr20	57040973	57040990	TACGTGGGATTTAAATGA	3	-
chr20	62574044	62574064	GTGGCTGCACTCACTTCCTTC	59	-
chr21	17911421	17911441	AACCCGTAGATCCGATCTTGT	303	+
chr21	17912158	17912179	TGAGGTAGTAGGTTGTATGGTT	290	+
chr21	30717083	30717102	AACTTCTGGTTTACAAAATG	6	+
chr21	37093029	37093050	TCAGTAACAAAGATTCATCCTT	274	+
chr21	35311922	35311942	ACTGGGGGAACTGAAACATTT	3	-
chr22	22007314	22007336	CAGTGCAATGATATTGTCAAAGC	80	+
chr22	46509571	46509593	TGAGGTAGTAGGTTGTGTGGTTT	828	+
chrM	9309	9330	ATTTCACTTCCACTCCATAACG	7	+
chrM	9757	9775	TCTCCCTTCACCATTTCCG	5	+
chrX	8095021	8095042	TTTAGGATAAGCTTGACTTTTG	202	+
chrX	45444042	45444060	TGTACGTGTGTTTAAATGA	118	-
chrX	45605608	45605630	AGCTACATTGTCTGCTGGGTTTC	345	-
chrX	45606440	45606462	AGCTACATCTGGCTACTGGGTCT	172	-
chrX	53583260	53583281	TGAGGTAGTAAGTTGTATTGTT	55	-
chrX	133304114	133304136	TAAGGTGCATCTAGTGCAGTTAG	74	-
chrX	133680711	133680731	CAGCAGCAATTCATGTTTTGA	165	-
chrX	145076348	145076368	TACTCAAAAAGCTGTCAGTCA	361	-
chrX	151127100	151127123	CAAGTCACTAGTGGTTCCGTTTAG	110	-
chrX	152428602	152428618	TGTCCGTGGGTTTAAAC	3	-
