# Supplementary material for: Advancing the functional utility of PAR-CLIP by quantifying background binding to mRNAs and lncRNAs
Source: Genome Biol. 2014 Jan 7;15(1):R2. doi: 10.1186/gb-2014-15-1-r2 (PMC4053780; doi:10.1186/gb-2014-15-1-r2)
Supplement: Additional file 52 — Is a table of re-analyzed PARalyzer output for groups indicating all sites utilized by PARalyzer for the IGF2BP2.rep4 library from [18]. [file gb-2014-15-1-r2-S52.gz › IGF2BP2.rep4.groups.csv]

chr1	566831	566850	AACAGTCTACCCTCCCTTGG	1	+
chr1	879845	879864	CTGACTTCAGCAGCCCACAG	1	+
chr1	1102504	1102525	CATCTTACTGGGCAGCATTGGA	3	+
chr1	1102540	1102562	TAATACTGCCTGGTAATGATGAC	151	+
chr1	1103258	1103278	CATCTTACCGGACAGTGCTGG	2	+
chr1	1103296	1103318	TAACACTGTCTGGTAACGATGTT	198	+
chr1	1104435	1104456	TAATACTGTCTGGTAAAACCGT	36	+
chr1	1721985	1722000	TGTCCGGTAAACGTGG	2	+
chr1	2181280	2181297	TACAGTCAGAACATTTCG	1	+
chr1	2222309	2222324	AACCGCGACCGCAGCA	1	+
chr1	2234436	2234456	CCTCCATAAGACCCAAAACAG	1	+
chr1	2238586	2238602	CGCCATCTGAAGACCCG	1	+
chr1	2521802	2521821	CTAAAATTTCAGGTTCCCAG	1	+
chr1	6931953	6931975	CTGTAACATTTCATCTTTCAAAG	2	+
chr1	6944450	6944472	ATAATATCAGGTATTTTTTAGCC	2	+
chr1	8409697	8409716	CCCGTCCGTCCGTCCATCCG	1	+
chr1	10203586	10203604	CCCTCCAAAATCATCCAAG	1	+
chr1	10210252	10210273	CACTCCAACCTGGGCAACATAC	3	+
chr1	10271603	10271625	AAGGCACCGAGTGACAGCCCTGG	1	+
chr1	10366892	10366910	CTCTCATTTCCCTAACTTG	1	+
chr1	10438158	10438176	CTCTATACTCATAAATAAG	3	+
chr1	11002845	11002862	ATGGTGCTGGGCGCAATG	1	+
chr1	11637935	11637949	ACTGGGCGTGGAGCA	1	+
chr1	12084962	12084985	ACTCCTCTAGGGACCTCATATAAG	2	+
chr1	14107733	14107751	ATCTAACCAAACATTTATC	1	+
chr1	14107925	14107947	ATCTCCACCCAGATAAGGTGTGC	3	+
chr1	14113820	14113840	TTACACTTGCATCTCTAATAG	1	+
chr1	14256153	14256174	GGAAGAAACTGGGGAGTCTAGC	2	+
chr1	14750277	14750294	CATCAAAACTCTCTCCTG	1	+
chr1	15991047	15991070	CTTTTATTCAATTAAGAGCTCCAG	2	+
chr1	15991414	15991434	CCAATAGCCTTCATCCCACAG	1	+
chr1	16200056	16200079	CCTCTCCATTTTCACTACATAAAG	1	+
chr1	16200766	16200783	ACACCCTTGCCCATTAAG	1	+
chr1	16242716	16242736	AAAAAACCACTACTTACCATG	2	+
chr1	16254715	16254735	ATGGGAAACTTACCAAGGAGA	2	+
chr1	16258970	16258991	AGATCTCGAAACTCCAGGTTAG	2	+
chr1	16266139	16266156	ACACATCACCAACCCATG	1	+
chr1	16266692	16266712	AAATCTTATTTTCATATTCAG	1	+
chr1	22461125	22461142	GGGAGACTGGAATTCCTG	2	+
chr1	22855718	22855735	ATCGCTCGCTTCCATGGG	1	+
chr1	22881610	22881632	CTCGTTCTGTCTGTCTGTCTCTC	1	+
chr1	23401787	23401806	ACTGTATAGGCTGGGTACGG	2	+
chr1	24087872	24087892	AATTTATCTCTTAACTGTGTG	1	+
chr1	24717996	24718009	CCGCAAGGCTAAAA	1	+
chr1	24857844	24857866	ACTTCAATGGGCAGAAGCTAAAG	1	+
chr1	25168481	25168502	CGTTATCCATCCTATATAAAAG	1	+
chr1	25168606	25168625	ATTTACTGTAGTTTTGCCTG	2	+
chr1	25169264	25169286	AAATTATTTTGCAGTGGTTTTAG	1	+
chr1	25169427	25169450	AGCAGTGAGGTTTGTTCTTTCCAG	1	+
chr1	25173159	25173178	CATGCTATATCCAACAACTG	1	+
chr1	25893079	25893100	TCCTGACTGAGCTGGGGCACAG	1	+
chr1	26159022	26159044	CAATCACCCTCCTCACTTCCTTG	1	+
chr1	26901172	26901193	AACTCATTCTATCCCCAATCAG	1	+
chr1	27058036	27058056	CCCCAGTCTCAGCAGTCCCAG	1	+
chr1	27059198	27059217	CATCCTCAGCCCCCTCAATG	1	+
chr1	27124496	27124516	ACACTAGAGAGCCCCTTCTGG	2	+
chr1	27655729	27655748	TATAACTTATGTACCAAACG	1	+
chr1	28149486	28149505	TCATCCACAGCAGTTCATCC	2	+
chr1	28563634	28563657	ACTTCTGTCCACTCTGGAGAGCAG	2	+
chr1	28564577	28564598	CTACTAACAGATTATAATAAAT	2	+
chr1	28607484	28607501	TTCATTGCACTGACTCTG	2	+
chr1	28607901	28607922	CCCTTTTTCCCTTTTCTCCATG	1	+
chr1	28608319	28608335	TGACCATGGCTACATTG	1	+
chr1	28608893	28608914	TTCACTGGGTGGGTAGGGAGTG	1	+
chr1	28824816	28824835	CTCTTTGCCCTCTCCTGCTG	1	+
chr1	28835070	28835093	TCCAACGTGGATACCCTGGGAGGT	1	+
chr1	28835253	28835274	ACAAACCATGCAGGAAACATAT	1	+
chr1	29041746	29041766	TACAAAACTCTCAAACAAAAG	1	+
chr1	29446450	29446471	CTGCTGTTTTGGCCTTTCGTAG	1	+
chr1	29490276	29490289	AAAAACCCCGCCGA	1	+
chr1	29750395	29750411	ACTTTATTGGATGGTTT	1	+
chr1	31337226	31337243	AGGAAGCCAAGGCTTGGG	1	+
chr1	32508678	32508695	CTACATTTCAAAATTCAG	1	+
chr1	32640877	32640895	TTTATGTAGTGTATCTTAG	1	+
chr1	32660927	32660949	CAATTTTGGATTTTGTGGGTCAG	2	+
chr1	32987077	32987094	CTTTCCTTGAGTACTCTC	1	+
chr1	33138906	33138926	TACAAATTTACATACCCAAAG	1	+
chr1	33145500	33145523	ACTTAACGTTGAAATTTTCTTCAG	2	+
chr1	33147097	33147120	ATACATTCTTTAAAATACTCCCAG	1	+
chr1	33324105	33324126	TTTTCATCTCTTTTCAAAGCTG	3	+
chr1	33744456	33744474	CTTTACAAAGCTCATGCTG	1	+
chr1	33962583	33962599	ACTTCGGTTTCCATAGG	1	+
chr1	34477745	34477764	TCTATGCCTCTCTCCCCACC	1	+
chr1	35566964	35566982	CCTCCCAGGATTACACATG	4	+
chr1	35568288	35568310	AAACTGTTTACAGTACTTTCAAG	2	+
chr1	35579042	35579061	TGACGATTTATCTATTCATT	3	+
chr1	35580515	35580536	ATTTTATCGACATTATGCAAAG	2	+
chr1	35782359	35782375	ATGATCCAAAAATGGTG	1	+
chr1	35848504	35848522	CATATATACTTCTTATTTG	1	+
chr1	35887027	35887046	TCTGCCAATAAACTATCCAG	2	+
chr1	36321622	36321643	TTAGCTTGTCTTGCTCTACGCT	2	+
chr1	36388003	36388020	TTTGGCTCATGTGGATTT	1	+
chr1	36388250	36388271	AAATCTCTGCATGGCTGCAATG	3	+
chr1	36392796	36392817	CATCTTACAGCATCTTTACATG	1	+
chr1	36510606	36510624	TCCCACATATACGAACCTG	1	+
chr1	36600293	36600309	CTAATGTTCTGGCTCCA	1	+
chr1	36770360	36770379	TTCTCCACCAGCAGCTCCAG	1	+
chr1	36771977	36771994	GCCGTCAGAGGGAGCTGC	1	+
chr1	37380127	37380142	TCTGGAAATCGCTGTG	3	+
chr1	37756708	37756727	TTTCCCCCTTTATCCTACAG	1	+
chr1	38175159	38175176	AAGGCACATGGCTTTCTC	1	+
chr1	38260245	38260261	CCGCACTGGGACCCCAA	1	+
chr1	39458350	39458365	ACCTTTTTAATCCTAG	2	+
chr1	39469899	39469922	CCACAAGCATATCTTTCTTTTCTG	1	+
chr1	39673278	39673296	GAAGGTAACTGGCTTTGAA	2	+
chr1	40703523	40703543	CTTCTAAAAGGCCCTGTACAG	1	+
chr1	40704414	40704432	ACAAAGCAAGAACCAAAAG	3	+
chr1	40758279	40758299	CATTATTCTCATCCTCCACTG	1	+
chr1	40880984	40881006	CAATACCCTAGAGAAGGATTTAG	1	+
chr1	41220043	41220066	TGTAAACATCCTTGACTGGAAGCT	331	+
chr1	41220085	41220106	CTTTCAGTCGGATGTTTACAGC	13	+
chr1	41236697	41236716	TTTCCATTTTTTTCTCTAAG	1	+
chr1	41474355	41474373	ACTTGGAAGAGAGGCACCG	1	+
chr1	41514102	41514120	TACGGACAGGTCAATCAGG	1	+
chr1	42151634	42151654	TGGACTGGCTTATCATTTGGG	1	+
chr1	42779396	42779417	GGGGAACCTGGCGCTAAACCAC	1	+
chr1	42880742	42880760	AAACTAGAAATCCCATCTG	2	+
chr1	42883922	42883937	TCACTCAGAATATACG	1	+
chr1	43246227	43246249	CTTGGGAGGAAGGAGCTACAATG	1	+
chr1	43283397	43283420	TACCAATAGCCAGTATAAATACAG	1	+
chr1	43888170	43888192	CACACCCCGGGCAGCAATGGGCG	1	+
chr1	44087821	44087838	AACGTTGCCACACCAATC	3	+
chr1	44153436	44153454	CACCTTTATCACTTACATG	2	+
chr1	44176100	44176118	CCATTGGACCATTCCTGTG	2	+
chr1	46827554	46827574	ATACTCTGTTGGATGCACCAG	1	+
chr1	47697368	47697379	CGTACGCAACGA	1	+
chr1	51436158	51436181	ACTGCGCTGCAGGTTGGTATTAAG	1	+
chr1	51738037	51738059	TATACAAAACACATCTCAGTCTC	2	+
chr1	52253546	52253569	TTCATTCCAATCTTCTAATTACAG	1	+
chr1	52592306	52592329	AAAATCTAACAATTGCCTCTCATG	1	+
chr1	52770448	52770462	CCATGACTTTCCACG	5	+
chr1	52886240	52886263	TATTTAAATTGAGCATTTTTTCAG	2	+
chr1	52888097	52888120	CCTAAAATCCCAGGCAACTGGACG	1	+
chr1	52968613	52968626	TCGCCTCTACACTA	1	+
chr1	53282259	53282279	CTATGGGCAGTTTGGGCCATG	1	+
chr1	53322819	53322834	CACGCTGACCTCCCAG	2	+
chr1	53360857	53360880	ACTCTAGGCCAGGCTGAGGCTCAG	1	+
chr1	53365345	53365367	CCACTTCCTCGACCTCATTTCAG	2	+
chr1	53516366	53516389	CTAAGCTCTGAAGAACTCCCTTTG	1	+
chr1	54417752	54417772	TCAATCTGGCTCTGGATGGTG	1	+
chr1	55207576	55207598	CATCTACACACAAACAAACAATG	2	+
chr1	56894611	56894627	AGATGGGGTTCGCTCTG	1	+
chr1	57159452	57159472	ATGTCAGATGGTGAATTTCTG	1	+
chr1	57179805	57179828	CTACCTTCTCATGCTTTATAAATG	1	+
chr1	57552248	57552262	TCTACAGTCCGTGAC	1	+
chr1	59368567	59368586	GTGCCTTCAGCTCAGCTGGA	1	+
chr1	60341496	60341513	ATTTAGTATAGATTAATG	2	+
chr1	60882486	60882504	TGTACTCGGGTTTCAATGA	4	+
chr1	61598157	61598174	CAACAAACCTCAAGTACC	3	+
chr1	61600122	61600143	CGGGGTCTGCTGTTTTCTCATG	1	+
chr1	62816045	62816064	TTCATTCCCTGCTTAAAATA	1	+
chr1	62916511	62916532	CTTAAAGGAGTATGAGGGGAAG	6	+
chr1	62917202	62917221	ACAGTTCGCTTCTACACAAG	1	+
chr1	63369328	63369342	TGTACGCGTTTAAAC	1	+
chr1	63902530	63902547	TTGATGACTGTCACACTG	2	+
chr1	64643331	64643352	TCTGCCTTCTAGGTGCCGTCAC	2	+
chr1	64949574	64949591	TTCTTTCAGCACTCCAAG	1	+
chr1	65152639	65152662	CACACCCCTTATAATCAAACAAAG	2	+
chr1	65303227	65303243	CCCACTCTGTCCTACAG	2	+
chr1	65694545	65694568	CTAACAGGCTTCTTTCTTACTTAG	1	+
chr1	65844413	65844427	TGACTCTGGATAACC	1	+
chr1	66781965	66781986	ATAATACAAATTCACATAATTC	1	+
chr1	67094169	67094190	TAGGACTCATATAGTGCCAGGT	1	+
chr1	67430512	67430532	TTTCTTCACATTTCAACTTAA	1	+
chr1	67452407	67452428	GGTGGAAGTGTTGAGAAGTATG	2	+
chr1	69180327	69180343	TGTACGTGGGTTTAATA	5	+
chr1	69832830	69832848	TTACCAAGTGCAATCCAAG	1	+
chr1	69845373	69845390	ATGATATGTTATTGAAAC	1	+
chr1	70485862	70485877	ATCCCTTGTAACAAAG	3	+
chr1	70606254	70606272	TTTTAGCCTTCTGCACAAG	1	+
chr1	70716943	70716959	ATCTACTTATGGTCTTG	1	+
chr1	70717302	70717320	AAAAAAACCTTATCTCTTG	2	+
chr1	70718006	70718034	ATATTTGCCTTTCTGGAGTAGTATAGAAG	5	+
chr1	70718587	70718608	AACATTTTCTGCACAAAGGTAG	1	+
chr1	70906149	70906172	TCAAAAATTAAATCTTAAAAATTG	3	+
chr1	71829411	71829432	TAAGTGTTCCATGTTTTGGTGA	3	+
chr1	72821614	72821632	TAGGAATAGTTTTAACTTT	1	+
chr1	73381117	73381131	CGGAATAGTAACTGT	3	+
chr1	75216354	75216376	ATACTTATGCTCCAGCTATATAG	2	+
chr1	75231708	75231729	ACCATATACCATATACGATATG	2	+
chr1	75401577	75401592	ATATAACATCCTTATG	1	+
chr1	76228513	76228536	AAAGGGCTTTAACGTTTTTTCCAG	2	+
chr1	76558880	76558897	TTGTACAGCTTTAATGGA	10	+
chr1	76878017	76878038	TATCCGAATGCCCAAATATACG	1	+
chr1	76889604	76889627	ACCATTAAATCTTTACTAACAAAG	1	+
chr1	77096115	77096138	ACAATTCTATTTTTCATATACTCG	3	+
chr1	77530242	77530262	ACTCACTACAAATCTTCTTAG	1	+
chr1	78632636	78632651	GTTTTACATTCCGACA	1	+
chr1	78749793	78749813	ACTAGATTGTGAGCTTCTAAG	2	+
chr1	78807983	78808000	TGAGCTGTCTTTGGTCCA	1	+
chr1	79431722	79431739	GAAATTTTGGTTGGGAAA	1	+
chr1	80456888	80456907	AGCTAATCTCACAAAACTGA	1	+
chr1	81973551	81973573	AGCTACATTGTCTGTTGGGTTCT	1	+
chr1	82063603	82063618	TCAGTCGTGCTGGGGA	1	+
chr1	82188527	82188543	GGGGGAAATGCCTGGTA	1	+
chr1	82386444	82386461	ATCTCTGCCTCAAATCTG	1	+
chr1	84702508	84702526	TACCTTAAAACAACACACG	1	+
chr1	84961668	84961688	CTCATAATCCTCAATTTATCG	1	+
chr1	84961701	84961719	CCACATTCCACAATCAACG	4	+
chr1	85743461	85743480	CTAAATAAACTATAAACTAG	1	+
chr1	87208809	87208829	AGGTGATCACTGTGTTCAGTG	4	+
chr1	87212900	87212921	CAGTTACATTCCCAACTCTTAG	1	+
chr1	87570500	87570519	TTAGGAAACAGACAGTAACG	2	+
chr1	87794407	87794429	CCGAGCCGCCGCTGCCATCCCGG	1	+
chr1	87805861	87805877	CAATCCACTACTGCCAG	2	+
chr1	87991696	87991710	TCTCCGCTCAGCATG	1	+
chr1	89257480	89257498	ATATTTAGGGAAAATGGGG	3	+
chr1	89271222	89271239	CCACTTGGGGAAGGCTAG	2	+
chr1	89301046	89301069	CTCACTTTTTTGGTTCTCAAATAG	1	+
chr1	90048647	90048666	TTCCAGGCTCGAGCATTTTG	2	+
chr1	90058525	90058542	ATTGTTGAGGAGAACTTG	1	+
chr1	90062707	90062726	TTTCTTGTCCATCACTTCTG	1	+
chr1	90081463	90081486	AAATCAACTGCTGGGAGCCCTCAG	3	+
chr1	90178629	90178647	ACTCTCCTTGGACCACACG	2	+
chr1	90180133	90180154	TCACAATAAAATAGAGGTGCTG	1	+
chr1	90316272	90316291	ACTCCATTTCTTTACTATTG	1	+
chr1	90399118	90399137	ACTTTCCATACCTAGCTCTT	1	+
chr1	90399877	90399893	CGTTCCTTCTTCACATG	1	+
chr1	90400911	90400928	AACAAAGTGGACATTCTG	2	+
chr1	90400957	90400978	TGAGGACTTTGAATCTGGGACA	1	+
chr1	90463669	90463690	ATTACACACACTCCGCCTGCAG	1	+
chr1	91981310	91981328	TCAACTTTAACATAACTAG	1	+
chr1	92852907	92852926	ATTTCCAGCCATCATATCAG	2	+
chr1	93341907	93341927	CACATATATAATCCAGCTTCC	2	+
chr1	93826961	93826982	GTTGATAGTATTACTTACCTAG	1	+
chr1	93827236	93827256	ACATTATTGTCTCCATAATTG	3	+
chr1	93827303	93827324	TACAACTGATCAGCCCTATATG	2	+
chr1	93828808	93828831	CCTGTTTTTTATTTTATGTAAATG	1	+
chr1	94313129	94313147	GGCTCCGTGGCGCAATGGA	4	+
chr1	95659769	95659787	CAATCCTTATCTTATGCTG	1	+
chr1	95661314	95661335	GAAAAGCTAGAGGATCTGGAGT	1	+
chr1	97243235	97243253	CCCAGAGTCCAGTACTTAG	2	+
chr1	97293127	97293147	AAACATTTACATCTGACCATG	1	+
chr1	99461323	99461339	TGGAATATGTAAACTGT	2	+
chr1	99690575	99690591	GGGTGGTGAATGTGAAA	2	+
chr1	100488397	100488416	TTTTTATCTTACTCTTTCTG	1	+
chr1	100548274	100548297	CATTTAAAAAAAAAAACTCTTAAG	1	+
chr1	100548490	100548513	CATAATCATAAGCACCTCAACACT	1	+
chr1	100616005	100616023	CATCATTCAACAATTTATG	1	+
chr1	100746812	100746832	AAAACGGTGAGATTTTGTTTT	5	+
chr1	101508906	101508926	CCACGTAATGCCCAGCTAAAG	1	+
chr1	103736953	103736967	TATGGCCGCTGCTGA	2	+
chr1	107601106	107601124	AACACATTAATCCGTTAAG	2	+
chr1	109083937	109083955	ACATTATTATTATTACAGA	2	+
chr1	109179214	109179232	CAATACTATTCCAACAAAG	1	+
chr1	109180659	109180677	AATAATATCCAAATTCCAG	1	+
chr1	109243197	109243216	ACACTTAATATTCTCCACAG	1	+
chr1	109639276	109639295	ACTTTCCCTAAGCAGATAAG	3	+
chr1	109643214	109643231	ATCGAGGCGATTCTGATC	3	+
chr1	110138168	110138188	ACTATTTTAAAATAACAGCTG	2	+
chr1	110141562	110141584	TTCACCACCTTCTCCACCCAGCA	17	+
chr1	110151830	110151848	TCCAGTACTAGAAGTAGGG	1	+
chr1	110564456	110564478	ACCACACAGGAACTTGCTTCATG	1	+
chr1	110564507	110564528	TTCCTCACTCTAGTCACTAAAG	1	+
chr1	110886463	110886480	CACCAATAATAACCCAGG	1	+
chr1	110975602	110975621	GCCTGGCCCGGAGAGAAAAA	1	+
chr1	111729565	111729587	ACTCCAAACCAAGGACTTAGATG	1	+
chr1	112255877	112255898	ATTTCTCTAGGAACAGACCTCG	2	+
chr1	112310967	112310987	CAAATCCATAATTAGGTCCAG	1	+
chr1	112359673	112359691	TAGTTTAGTGGTGAATTCT	2	+
chr1	112639073	112639090	CTTTATCTCATGCCCTTG	1	+
chr1	113213174	113213197	TTACTGATCCACCAACACCTAAAG	2	+
chr1	113213276	113213299	CATCTCATAACTAATTTTCTAAAG	2	+
chr1	113590298	113590318	TAATATTCTGAAGCCTCACTG	1	+
chr1	113671506	113671528	ATATTACTCTCGCTCAAATTCTG	1	+
chr1	114454014	114454032	ATATCCACGTCATCCCTTA	2	+
chr1	114500781	114500802	TACCCATCATCTGCTGCACCAG	1	+
chr1	114511156	114511172	TCCAAGATCAGCATCAG	1	+
chr1	114875763	114875781	ATCATTTACAACTTTATTG	1	+
chr1	115090135	115090152	CTCCTTCTTAAAGTTAAA	1	+
chr1	115753100	115753114	AATGGTGATTGGTCC	1	+
chr1	116210848	116210871	ACGTCACTGCTTTAGGAACACATG	1	+
chr1	116234450	116234470	TCCAGTATCACATCACCCATG	1	+
chr1	116235189	116235206	AAAATGGACACTCTACAG	1	+
chr1	116931363	116931380	ACCTCAGAATCATATCTG	2	+
chr1	116941268	116941288	ACGGTGTGAATGACTCTCCAG	1	+
chr1	117530890	117530913	AATGGCCTGTAGAGCAGAGTCAAG	2	+
chr1	117531645	117531665	TAACAGCCAGTGCCCTTTCAG	1	+
chr1	117917693	117917712	AATGTAGTGGGTATATTTAC	3	+
chr1	118066456	118066473	ACCAACACATCTACCAAG	2	+
chr1	118502120	118502139	TCCTAAACTAAGCACAGAAG	3	+
chr1	119736262	119736285	AAAATCCTGCTGAGTTCCCACAAA	1	+
chr1	119798071	119798090	CCTGACTAATACAACAAATG	1	+
chr1	145119696	145119719	TTTTTTCCCAGATGGCTCAGGAGG	1	+
chr1	145442345	145442363	TTAGGAGATAGGGATATTG	1	+
chr1	145511803	145511821	TTTTTGTGCTCTGCCTAAG	1	+
chr1	146767192	146767208	AATTGGCCCAGCCTCAG	2	+
chr1	149815847	149815863	ATCTAAATCACTGGGGG	1	+
chr1	150280757	150280776	CAATAAACTCAAATCACATG	2	+
chr1	150390092	150390113	AATCTCTTTTACCTTGCCAATG	2	+
chr1	150444517	150444539	CAAGGGCACTCCAAGTGATGGTG	1	+
chr1	150444624	150444641	TCTCCTCCTCCTGCTTAG	3	+
chr1	150446734	150446756	AAGTAGACATTAATTTTACCATG	1	+
chr1	151373998	151374017	AATGCTCTGCTTTCTTCCAG	2	+
chr1	151518287	151518307	GCTAGTCCTGACTCAGCCAGT	4	+
chr1	151633304	151633327	ACATCATGCAGGAATTCCTATCAG	1	+
chr1	152309046	152309069	AATTTCTGGGTGGTAGGCTATATG	1	+
chr1	153643787	153643807	ATCCTCTGCTATCGGAGTTTT	2	+
chr1	153940384	153940403	GTTTACAACCCTGCCATGAT	1	+
chr1	154232316	154232338	TAAATTGCACAACTCTCACATTC	4	+
chr1	154235583	154235604	AAAATATCCACCCCCTTACAAG	2	+
chr1	154323101	154323122	CCGGGTAGTAGAGGAGGATAAG	3	+
chr1	154595259	154595277	GTGTTTTCTTCCTGTGGGA	1	+
chr1	155165028	155165049	TATTGCACTCGTCCCGGCCTCC	36	+
chr1	155252242	155252260	AACCTCATCGTCCTGCCTG	1	+
chr1	155296806	155296829	CACAGGAGAGACCCCTGCCCACAG	3	+
chr1	155798968	155798989	AATTTTACTTGTTCTTCTGAAT	1	+
chr1	155852550	155852573	ACAGCCATTTCTTGGTTGATGGGT	2	+
chr1	156177674	156177693	CAGAGCAGCTCTCCTACCTG	1	+
chr1	156756751	156756773	CCATACCCTTACCCCATCCCCAC	1	+
chr1	156813244	156813262	ATTCACAGAAGCATACAGG	2	+
chr1	159355028	159355045	ACATCACTAAACTTTATG	2	+
chr1	160201632	160201649	AACAGTAGGCTAAAAAAG	1	+
chr1	160395300	160395320	CACCCCCACCTTCTCTCCTCG	1	+
chr1	161012692	161012709	AAAAGGAAGAGTATGAGA	1	+
chr1	161128399	161128415	TTACTAAGTAGCTGCAG	1	+
chr1	161199861	161199879	ACTATCAGAGGTTCCAAAG	1	+
chr1	161761985	161762002	CTTCCAGCAGCACCCAAG	2	+
chr1	162312351	162312372	GATGAGCTCATTGTAATATGAG	6	+
chr1	162492517	162492534	TAGGACAAGACCTCTCAG	2	+
chr1	162493908	162493930	AAAAAGTCTTCTATCTTTCCCTG	1	+
chr1	162494526	162494548	CATTCTTTGATTGTCATCTTATT	3	+
chr1	162495195	162495218	CTTCCTTGCCTCTCACCTTCCCAG	1	+
chr1	162495440	162495461	AATTTTTAAAACTATTCTCTTG	1	+
chr1	162497072	162497092	ATTCACAGTAGCATGTACTTG	2	+
chr1	162497260	162497281	TTACACAAACTTTATTCTCCTG	1	+
chr1	162497877	162497900	ATACCAGGACAGTGAGGGTATAAG	1	+
chr1	162497918	162497939	ATTCAAAAATCCTGCATATATG	1	+
chr1	162498171	162498187	CCTTTCCTACACATTCC	1	+
chr1	162706572	162706591	TCTCTTTTCTCAACTCTATG	3	+
chr1	162750512	162750534	AATTCAGCAACTAATCACAGGTG	3	+
chr1	163045282	163045301	CTTATTAGCAGCTGGGTTGG	1	+
chr1	164548934	164548956	ATTTGAAGGAAAGAGTGCTCTGG	2	+
chr1	164817709	164817732	AATAAACGGGTTCATGCCATCTAG	1	+
chr1	165883425	165883444	TTCATATTCACCTTTTCCAG	1	+
chr1	165890757	165890778	CCACCACTCCCAGCCACAAAAG	1	+
chr1	166822967	166822988	CCATAACCACTTTTCCTTCTTG	1	+
chr1	167353165	167353188	CCAAGCATCACCCTCACCTCCCAG	1	+
chr1	167387381	167387402	TTCAGACACATCGAGGAGATAG	2	+
chr1	167387667	167387687	ATTTTAGGGCTATCAGTAATG	3	+
chr1	167389167	167389184	TACATCTCTCATTCATTG	1	+
chr1	167430136	167430155	CAGGCCATGCTGTCCAGGCA	2	+
chr1	167973789	167973808	ATATTTCAACTCTTCCTACG	2	+
chr1	168010306	168010328	TTTCTCCCTTGAAAACGGGCATG	1	+
chr1	168212925	168212942	AATCAAGGCCCACACTGG	3	+
chr1	168213156	168213177	CTCCTCCTTGTTGCCTGACTAC	1	+
chr1	168344822	168344844	GTTTGCACGGGTGGGCCTTGTCT	1	+
chr1	169352704	169352723	ACCTTCCTTTCACATCCAAG	1	+
chr1	169353541	169353564	TTTTCTAATTTATCCCCTCCCAAG	1	+
chr1	169356907	169356928	TTTTCTGACCTCAATTCTAAAG	1	+
chr1	170521624	170521644	CTAATATGGTATTGAGTAAAG	1	+
chr1	170606368	170606385	CTCATAAACATTGTCAAG	1	+
chr1	171504676	171504697	ATTATCTGGCTATTTCAAACAG	1	+
chr1	171506504	171506522	CAATTTCCCTTTCTGAGCC	2	+
chr1	171506549	171506572	ATCCTCATGCTGAGCCTCAACAAG	1	+
chr1	171509358	171509379	AAAGTCAGCCTTCCCGGAAAAG	1	+
chr1	171510726	171510745	ACAATCAGTGGAACCCAAGG	1	+
chr1	171526488	171526505	CCTCAGTTCCACCTCTAG	1	+
chr1	171526857	171526874	CCCTAGCATCAACTTCAG	1	+
chr1	171546581	171546601	ACATACACTACCTCTTCTTTG	2	+
chr1	171556315	171556338	AATTCCTGCTGGAACACAGCATAG	1	+
chr1	171561361	171561379	AACAGTGTGATGGTCCCAG	1	+
chr1	173447167	173447183	CTGGCTATAGGTTACAG	2	+
chr1	173457165	173457188	ATTCTTTATACTCTCTGCCTTCAG	1	+
chr1	173457189	173457212	CAATCAATTCCATTCATACATCAG	5	+
chr1	173475634	173475656	TCAACCAGTGCAGATACTTCCAG	1	+
chr1	173574943	173574964	TTTACTATAAACTCACCAATAG	2	+
chr1	173823722	173823738	TACAAAAGTAAGCAGAG	1	+
chr1	173855941	173855960	CAGCAAAGTGTATGCAATAG	1	+
chr1	173856419	173856436	ACCTCACTTAAAACTATG	1	+
chr1	175057947	175057968	CTTTTCCTTCAGGGGATCACAG	1	+
chr1	175930249	175930267	CAAATTCTCAGGCCTTTAG	1	+
chr1	177419689	177419706	GATCTTGACTGATGCCCT	2	+
chr1	178121896	178121918	TAACCATTACTCAGCTTCAACAG	1	+
chr1	178160054	178160075	AAGGCTTGTCTCTCAGAAGAAT	1	+
chr1	178890563	178890583	ATAATAAGTCAGACTCTCAAG	1	+
chr1	179041370	179041392	CCAGCAGCAAGTTCTGGTGACGG	1	+
chr1	179042149	179042171	CAGTCCTTCCCAAATTAACAAAG	1	+
chr1	179043083	179043101	TTCCAGCTTTGCATTTCTG	2	+
chr1	179043588	179043605	TCTTTCAAATACATGACG	1	+
chr1	179045334	179045354	AAACTCATCCTACAGGGGAAG	4	+
chr1	179886634	179886655	TGGTGGCTACTTCCTCTGATAG	1	+
chr1	179936086	179936109	GTTTGGATCCCACTTCTGACACCA	1	+
chr1	179991931	179991954	TCCTCTCCAGGGACTGGGACTTCG	1	+
chr1	180083680	180083702	TTTTCCTTCTGGACTTTGCAAAG	1	+
chr1	180146301	180146324	TACATCCTCATGGCACATTTTCAG	2	+
chr1	180291594	180291613	AATTCAGCAGTGAAGCCACG	1	+
chr1	181059446	181059469	ACCTACCCCTCACCGGAAAGCTAG	1	+
chr1	181062167	181062188	TATCAAACAACTCTATTTTCAG	1	+
chr1	182853774	182853792	CTGCTGCCTGTATCACTGG	1	+
chr1	183386520	183386536	CACACACTAGACGCCTC	1	+
chr1	183515001	183515019	GGTTGGAAAACACCCCAAG	1	+
chr1	183520009	183520032	ATAACAGGGATAGAAGGACTGCAG	1	+
chr1	183520235	183520256	TTGGCATCAGGCCAGCACTCCG	1	+
chr1	183521587	183521604	CTTCTAGTCAGTGTGTAG	3	+
chr1	183521878	183521901	TACATTTTACAGTCGCACAGCAAG	1	+
chr1	183523270	183523291	ACCTGCAGCTGCTGAAAATCAG	1	+
chr1	183896648	183896668	TCTAAGAGGTACATTCTTCCA	2	+
chr1	184588898	184588918	AACTTTCTTTGTTGCTGCTAG	3	+
chr1	184594490	184594508	TCTAGACCTTCAAGGACTG	1	+
chr1	184885861	184885881	ATGACTTATGAATTGATAAAC	4	+
chr1	185069654	185069673	AATATATCTGAAGTTTCTTG	1	+
chr1	185248752	185248771	CCAATATTTAGAGTACACAG	2	+
chr1	185867649	185867665	ACATCAAGGGAGATGGG	1	+
chr1	189157064	189157080	CTTCTCTAAAACCTAAG	1	+
chr1	190789872	190789889	ACAATCAAAAACCCACAG	2	+
chr1	192386221	192386236	CCCACTTTTTACCCAG	2	+
chr1	193039158	193039177	ATATTCAAACTTGGTCTCAG	1	+
chr1	193055804	193055826	TACTATTTCCATAATACTTTTAG	2	+
chr1	193055877	193055894	ATGGATATGACCTTTCTG	2	+
chr1	193056462	193056483	CTTTTAAAAACAATCCTGCAAG	1	+
chr1	193056954	193056973	TCACTCAATAGGCCTAACAG	2	+
chr1	198138931	198138954	AGTCTTGTTGTAGTTATCTTAGCT	1	+
chr1	198273107	198273124	TTAACATTCTCATCACAG	4	+
chr1	198289627	198289648	ACTTTCTTATTTATATTGTATG	1	+
chr1	198342408	198342425	TAAATAAGAGTTACTTAG	1	+
chr1	200828306	200828325	TCTTTAACAGTGTATACCAG	1	+
chr1	201043044	201043061	TGTACTGGGTTTATACGA	3	+
chr1	201304361	201304375	AAAGTGACTTGCGCA	1	+
chr1	201847473	201847496	AATGGTCTCATGCCAGTAGCATTG	2	+
chr1	201853536	201853554	AAACCCTGTGCCTCTGTAG	1	+
chr1	201891508	201891526	CTCATTAAAATGGTATAAT	1	+
chr1	202062936	202062956	ACTTAAAACCCTTCAGTGCCT	1	+
chr1	203147290	203147306	AAGCCTGATGAGAGCGT	2	+
chr1	203766920	203766936	ATCTGGGAGGCCTGTTG	1	+
chr1	203768399	203768420	CTTCCTGCATTGTTTAAATATG	3	+
chr1	204522988	204523009	TCTACCAATGGAATAGTATGGG	1	+
chr1	205277829	205277841	GACGATCACGATC	9	+
chr1	206648187	206648207	CCCTCTCTGTCCCACCCATAG	1	+
chr1	206762030	206762052	CAACACAAGCTCGCAACTCTAAG	2	+
chr1	207226677	207226696	CCAAGGCAGGGAGGGATCTT	2	+
chr1	207513956	207513977	ATTTTTCCGGCCTCCCAAAACG	1	+
chr1	207521408	207521426	GATTTTTGTTGGTTTGGGT	2	+
chr1	209202317	209202337	GGTACGTGGAATAGTTTAAAA	174	+
chr1	209225302	209225318	CGCCCCAAGCCACCACC	1	+
chr1	209269530	209269547	GTATGTGGGTTTAAAAGA	35	+
chr1	209605511	209605533	TCCTTCATTCCACCGGAGTCTGT	655	+
chr1	209696118	209696134	TAAACTTCATTACTCTG	1	+
chr1	210008477	210008500	CCACAAATCCCAAAACTACCCACG	1	+
chr1	210016903	210016923	ACTTCAAGAAGGAGGAATTGA	1	+
chr1	210025375	210025397	TTTTAGTTTTGTTCAAATATATG	1	+
chr1	210030502	210030523	CTTTTCTAATCATCTCTGATTG	2	+
chr1	210335967	210335984	CTTCTAGTCCCAACTAAG	1	+
chr1	211741286	211741304	GTGTCTGGTTCCTGTGGGA	1	+
chr1	212276758	212276780	AAATACATAATCTTTTCACTATG	1	+
chr1	212520204	212520221	TTCAAATATCTGCCCTAT	1	+
chr1	212794022	212794043	TATCATTACAATTTTCTGTAAG	1	+
chr1	213272729	213272747	TATATCTTTCCATAATCTG	1	+
chr1	214211610	214211631	AAAATAGAACTTTATCACTATG	2	+
chr1	214214064	214214085	TACAATAACTGAACTGATAAAG	1	+
chr1	214794103	214794125	CATCTTTCATCTAATTCTCAAAG	1	+
chr1	214818123	214818143	ATAAAACCCAGGGCTCTTCAG	1	+
chr1	214924313	214924336	CATTTAATCCATCCCCTACCAATG	2	+
chr1	215794814	215794836	TCACTTGTAGGACTGCAGTTCTG	1	+
chr1	217668977	217668992	TCACATTTCTCTTTCG	1	+
chr1	218504552	218504574	ATTTCATATTTCCCCTTTTCATG	2	+
chr1	218506189	218506210	ACTTAACAAACACACAATTTTG	1	+
chr1	218508024	218508045	ACATTTATCTCCACTCTGCATG	2	+
chr1	218509118	218509135	CATATACAAATACTGGTG	1	+
chr1	219479401	219479419	ACAATGAACTCCATACATG	1	+
chr1	219532611	219532634	CAAATACCTCCAGGATCACTTCAG	1	+
chr1	220276814	220276834	TCTGGAGACCTCTACGTACTG	1	+
chr1	220321836	220321855	CAAACCCATTCCTATCAGGG	1	+
chr1	220427447	220427467	AACAGCTCTTTTATCTTCCTG	1	+
chr1	220991823	220991845	CATTCACCCTTGCTGGTCCTCAG	1	+
chr1	221390913	221390931	GCATTATTTTCCTCTGAAT	2	+
chr1	221513056	221513075	TTTTCATAAGCTTCATTTTG	2	+
chr1	222153363	222153381	TTTAACTGTGATAAACTAC	1	+
chr1	223509814	223509832	AAGTGGCTGCCTCTGAGGC	1	+
chr1	223904155	223904172	CTCTCTGCCATCCCCAAA	1	+
chr1	223959910	223959927	ATACTGGAACAATAGAGC	1	+
chr1	224345814	224345832	AAAATGTCCTGTTCACTTG	2	+
chr1	224347301	224347324	CACTTCTCATTTTTATAATCATAG	1	+
chr1	224347366	224347386	AATACCCGGGGCCTCTACTAG	2	+
chr1	224347851	224347872	ATAGCCATTATGCTTACCTATG	4	+
chr1	224348833	224348856	AATTAGTTTCTTGGAGGTAGATTC	1	+
chr1	224349406	224349422	CATCTTCCTAAGCATCT	2	+
chr1	224349541	224349564	TCCATATTCAAACCTATTCCAAAA	1	+
chr1	224545733	224545750	ATGCGGGCTTTAGGATAG	2	+
chr1	224564536	224564557	CTCTGTTTGCCAGCTCTTACAG	1	+
chr1	224565525	224565546	ATATTCTTAGTAACCAAAACAG	2	+
chr1	224566764	224566782	CTTTCAGTGGTAGCAACTG	2	+
chr1	224606638	224606657	ATATCCATACCAACCTACTG	1	+
chr1	225189945	225189966	TTATTTCCAGTGTAGTTAGTAG	3	+
chr1	225975660	225975681	ACTTTTATTATAGGATCATTAG	3	+
chr1	225976544	225976566	TTTTTTTTTCCAGCATAACTCAG	1	+
chr1	225976742	225976764	CATTTAAATTACTGTACTTTAAG	2	+
chr1	225977515	225977538	AATTAACTCCACACCATAGTATGC	2	+
chr1	227791541	227791562	CTACTTCTCATTCTCATCTTAG	2	+
chr1	227843822	227843844	ATATATGCCTTAGAAAACACCAG	2	+
chr1	227847149	227847168	CACCACCTGCTTCTTTAATG	1	+
chr1	227847645	227847667	AACTAATTCCTCCTAGCTAACAG	1	+
chr1	227847724	227847745	CATCTCTTAACCTTCTTTCTAG	2	+
chr1	228285615	228285636	CCACAGGAACTGGTACATTCAG	1	+
chr1	228285753	228285773	TTTACTCTCATGTGGCAAACG	3	+
chr1	228285964	228285984	AAAAATCAACTCACTGTTCAG	2	+
chr1	228286278	228286295	AATTCTGCATGGTCACAG	1	+
chr1	228286643	228286665	CTTTCTCTCCCTCAGCCTGCAAG	1	+
chr1	228286767	228286788	AACTGGTCTATTTGGTGTCGTG	1	+
chr1	228368679	228368699	TCTTCAACTCTTGTCCCCAAG	1	+
chr1	228682365	228682383	CTCCTCCCATTTCCTTTAG	1	+
chr1	228682397	228682419	CAAAGCTTGTAGCAGTAGCTCAG	1	+
chr1	229770688	229770710	TTCTCTCTTTCGGGATCCCAAAG	2	+
chr1	229795402	229795423	CTTTTTACTTTGGGTACATGGG	2	+
chr1	229799797	229799817	GGATGTTAGGAGCTTGTGGAG	1	+
chr1	229802384	229802405	CATATTCATCACAGATGGGGCA	1	+
chr1	230255119	230255141	CAAATGTGAAGTCGGGTGTAGAG	1	+
chr1	231136228	231136245	TTTCATTCCTTTGACATG	1	+
chr1	231340048	231340061	CTCAACGGGTTTTG	1	+
chr1	231499257	231499274	TGCTGAGAATCCAAACAG	1	+
chr1	231642971	231642988	ATCATCTCACTTAATTAG	1	+
chr1	231697182	231697201	AACAACTCTGGGCATATTGG	3	+
chr1	233472528	233472550	AAAGCTACAGTTCTGAGGACCAG	1	+
chr1	233492703	233492724	TGAGCTATACGTAACATTTAAG	2	+
chr1	233511787	233511808	AAAGATAGAACAGATTGCAAAG	2	+
chr1	233916953	233916971	TGCTGGACAAACAAGCAAG	1	+
chr1	234130169	234130183	TACAACCCTATTCAG	2	+
chr1	235505447	235505467	TCATCAATTCTGCCAATTACG	1	+
chr1	236203049	236203063	CTACATACTCGGAAG	1	+
chr1	236372130	236372151	TATACACATTAATGATAAGTTG	1	+
chr1	236650303	236650318	ACAATCTTCTTGCGCA	1	+
chr1	237031574	237031594	CATTTTTTTTTTAGCAACAAG	1	+
chr1	237057658	237057678	CTGAGAAGGACTCTGCCAGCA	1	+
chr1	237062204	237062221	TCATCTTTTTCTTGGATG	3	+
chr1	237766730	237766752	AAGGGGCTCTTGCTTCTGGCGCC	2	+
chr1	237819108	237819127	CCATTTTTCCCAGAAATATG	1	+
chr1	238496886	238496905	ATTGTTAGTAATCGTGGCCA	1	+
chr1	238696621	238696636	AGGCGGGTTTAAATGA	3	+
chr1	242015672	242015690	TACTTTACCTTCTAAAAAG	1	+
chr1	244094868	244094883	ACGGAAGGGCACCACC	1	+
chr1	244219858	244219874	AATAACTACTGCACAAG	3	+
chr1	244856496	244856514	ACCGGACTTCTTACTCCAG	4	+
chr1	244869505	244869527	CACACAAAAAGGTACTTAAACAG	1	+
chr1	244869534	244869552	TCACCATCACCTGCTTCAG	1	+
chr1	244869961	244869980	TAGCCTTCCAAGTAGCAGTG	1	+
chr1	244870652	244870670	CATTAGCCTGAGGACAATG	1	+
chr1	244870833	244870854	AAAATGAGGGCAAAACACTAAG	1	+
chr1	244871958	244871976	AAGCTACTCTGTAACTTTG	1	+
chr1	244872024	244872045	CAAGCTAGCCATACAACCATTG	1	+
chr1	245134058	245134076	TCTTCCCCTCCTCCCGCCC	1	+
chr1	246831001	246831022	TTCTATAAAAGCTATTCACAAG	3	+
chr1	247314274	247314290	TCCTATCCAGCTTCATG	1	+
chr1	248040425	248040446	TATTCTGAGACTAATTTTTAAG	2	+
chr1	249168123	249168140	CCGGATGGAGGCGTGGGT	1	+
chr1	971591	971604	GACGATCTATCCAG	1	-
chr1	1661634	1661653	ATAAAATCGTTCAGAAACAG	1	-
chr1	1687576	1687593	AGAGCAGTCACCTAGAGC	1	-
chr1	1716998	1717016	CACTCCTTCATAGCAGCAG	1	-
chr1	1717694	1717712	TTTTTAATCTCACTTTGGG	1	-
chr1	2267998	2268017	TTCTCCCCTCCTCCTGCCCA	1	-
chr1	2429163	2429182	ACCCTCCAGGGGACTCTGCC	1	-
chr1	3477274	3477294	GCGACCCACTCTTGGTTTCCA	2	-
chr1	3806455	3806474	ACAATTTAGCACATTACAAG	2	-
chr1	4369142	4369158	AAACTCTCTACTTGAAC	2	-
chr1	4662977	4662993	TACGCGGGTTTTTATGA	1	-
chr1	4722878	4722894	ACCAAAACACATCCCCG	1	-
chr1	6245414	6245437	CATATTTCTTCTCTGCCGTCACAG	1	-
chr1	6245619	6245641	CCTACAGATGGTTTCCACACTTG	1	-
chr1	6285101	6285121	ACCTTGGGGCCTCCGACCCTG	1	-
chr1	6589207	6589228	CCTTTCAATGCAGTCGCACTCC	1	-
chr1	7181867	7181889	CACCCCCCTCGCGGCTCTCCCTG	2	-
chr1	8073627	8073646	TTCCGTCTTACCTCAATGGG	1	-
chr1	8502932	8502953	CTCCAGTGCCCAATAATGTCCT	1	-
chr1	8930511	8930528	CCTGCCCTGGTTAGCAAG	1	-
chr1	9211751	9211772	AATCAGCAAGTATACTGCCCTA	1	-
chr1	9211793	9211815	TGGCAGTGTCTTAGCTGGTTGTT	86	-
chr1	15278591	15278611	TGGCTGCTGCCACCCCTGAGC	1	-
chr1	17233444	17233459	GGGGGGAATTGTGAGC	6	-
chr1	17345397	17345417	AAAATGATGGCAACCTATAAG	3	-
chr1	17735325	17735344	ATTTACCATTCCTACAAAAG	1	-
chr1	19441450	19441466	ACCCAAACGCTTTGGTT	1	-
chr1	19511614	19511631	AAGGGCAACATTCTGGCG	3	-
chr1	20452540	20452557	TTTCCAGTTGGGAAACTG	1	-
chr1	20826792	20826812	CTTGCTGTGGACTTGGTGGAG	1	-
chr1	21070638	21070656	ATTTTTCACTGGCCCAAAG	1	-
chr1	21251354	21251376	TCTCATTCAAATAATAATTTTCG	1	-
chr1	21501858	21501880	TTACCAGGGCTTCTGGAGGAAAG	1	-
chr1	22054872	22054893	CATTCCATATTATTTCATTACG	1	-
chr1	22141599	22141618	AGTTGTGTGTGGATGTGTGT	3	-
chr1	22169898	22169919	CTGCTGAGGCTGAACCAGGTGT	1	-
chr1	22678609	22678626	CCAGGGGCAGTCGGCATT	1	-
chr1	23407462	23407480	ACTTAGGTGGTAGGCACAG	1	-
chr1	23636737	23636754	ACATTATTGGGCTTGCAG	1	-
chr1	23835746	23835764	TTCTAGTAAACGGCAGCTG	1	-
chr1	23884700	23884722	CTCTGGCCACCAGCTGGGCGACG	1	-
chr1	24291939	24291959	CATTTCTCACAACCTTACAAG	1	-
chr1	24297582	24297605	CATGTATCATTCATTTACTCATAG	1	-
chr1	24649737	24649760	ATGATGATGATGATGATGGTCCAC	2	-
chr1	25255743	25255756	CGGGTAACGGAGAA	1	-
chr1	25569054	25569073	AAAACTGATGGCTAAGTTTG	1	-
chr1	26161504	26161521	ACTCTGAAGGTAATCAAG	2	-
chr1	26798423	26798444	CAGCCGGACGTGCATCCTTCCG	1	-
chr1	27203374	27203395	CATCCTTTACAACTTTATGGTC	2	-
chr1	27207888	27207910	ATCAATCATTCTTTCACTTTCAG	1	-
chr1	27215521	27215541	CTGGCCACCATGCTGCACGTG	1	-
chr1	27734593	27734611	ACCCGTAGGGGGAGAAAAG	1	-
chr1	29289378	29289395	AAAAATCTGTGGTGAGAG	5	-
chr1	29582886	29582905	AGGCTGTGGAATTTCAGGAT	1	-
chr1	30530352	30530368	AATGATGAGCACTTTTA	2	-
chr1	31405601	31405624	CTCTTCCCCACCTCCTCATTTTAG	1	-
chr1	32096014	32096034	ACCGGGGCTGAGGCCACACAG	1	-
chr1	32372482	32372499	CATACCTGCTAAGCTAAG	3	-
chr1	32372626	32372647	ATTCTCTCCTCTCCCATCCCAG	1	-
chr1	32373202	32373220	TTAACCACTGATTGCCTTG	1	-
chr1	32373319	32373339	ACTTGTACTCTGAATTTTCAG	2	-
chr1	32374061	32374077	CACACTCTTCCATTATG	1	-
chr1	32374422	32374443	TAAACGAAGGCTGACTTGATTG	1	-
chr1	33248807	33248829	ATTTAACCCTCATCCCCATCCTG	1	-
chr1	33475719	33475737	CCTTCTTTTATCTGCACTG	2	-
chr1	33476890	33476910	AAACAAAAACTGTCAGCTATG	1	-
chr1	33477383	33477401	CTTTTATTCATAACCTTAG	1	-
chr1	33478141	33478163	AACTAACCCAGGTAATCTTCCAG	1	-
chr1	33480002	33480020	TATTACTAACTTAGTCATG	1	-
chr1	33798050	33798072	TGAGGATGGATAGCAAGGAAGCC	1	-
chr1	34323312	34323329	TCCTTGGCCCCAGGAATG	1	-
chr1	35135215	35135235	AACAGGTGACTGGTTAGACAA	16	-
chr1	36067300	36067323	TAAACCCTACTTTATCCAATTCTG	1	-
chr1	36602519	36602540	CTCAAACCATTTTACATTCCTG	2	-
chr1	37331400	37331415	ATTGACTGGTGGGGAA	1	-
chr1	37967039	37967060	TACTTATTGGGAAGCTGTAAAG	3	-
chr1	38047107	38047123	TCTGCTGGGCTTTCCAG	1	-
chr1	39312924	39312941	TGGAATAGTTTAAAAAGT	1	-
chr1	40026768	40026784	CCAAATAACCCCTTATG	1	-
chr1	40033162	40033182	GAGCACCTGAATCTTTCCCAT	3	-
chr1	40076570	40076586	AGATGAACAACTGCGAA	2	-
chr1	40538807	40538829	CATACTCCAAACTGTTTCTGATG	1	-
chr1	40539244	40539266	CTATTTCTGCATCATTTCTTAAG	1	-
chr1	41086641	41086658	AAGAACCCCTTTTTTTAG	1	-
chr1	41617687	41617707	AATCTCCCCACCCACTTTCTG	1	-
chr1	42644583	42644600	CTTCCACATTCACCTATG	2	-
chr1	42645441	42645464	ATGCCTTCCCAAGCCTTCCAGATG	1	-
chr1	42669072	42669092	AAAATGGAATTCTCTTTGGAG	1	-
chr1	42715571	42715591	TATAATAACTCGGAAAGGAAG	2	-
chr1	43393286	43393305	ATTGTGGGCATGTGCTTCCA	1	-
chr1	43416949	43416966	TTTCATTCTTTCCAATAG	1	-
chr1	43839371	43839389	CCTCATCTTCACTCTCTCG	1	-
chr1	43849979	43849998	CTCTGCCAGGCAGGACTATG	1	-
chr1	44157305	44157328	AATACTGAGTCCAACATGAAATCG	2	-
chr1	44483898	44483918	CCACACTCACCAAACTCACAG	1	-
chr1	44712563	44712579	ATCATTGTGGGGGGGGA	1	-
chr1	45725754	45725771	ATGCTCACACAGGCCCAG	1	-
chr1	45865811	45865828	ATTACTTTGGACCCACAG	2	-
chr1	45981330	45981350	ATTCTCACTTCTGTCATCTAG	2	-
chr1	46099821	46099841	CTTTTACCAGTCCAATCTCTG	3	-
chr1	47140861	47140882	TAACACAGCCATTTTAATTTAG	1	-
chr1	47141548	47141569	TTACTCAAAGCACTGCTTCTTG	3	-
chr1	47142868	47142890	TTTTCAAATCTAATACAATCAAG	1	-
chr1	47143457	47143476	ACACTGGAGACAATACTGAC	2	-
chr1	47143549	47143572	AAACTACATCCATGTCTCCATAAG	2	-
chr1	47144133	47144149	TAGCTTTAGGTATCTAG	3	-
chr1	48445597	48445614	AACACCTCACCCAGGCTT	1	-
chr1	48880347	48880364	TTCTACAGTCCTATGATC	3	-
chr1	50925478	50925495	CTTCACCTAGGTCTTTTG	2	-
chr1	51092477	51092500	ATACCAACTTTTCATTGTGGACTG	1	-
chr1	51316317	51316340	CTCATTTTTTTATCTTTTAATAAG	2	-
chr1	52340462	52340485	CATATTTCCAGGACACCTATTATG	1	-
chr1	52821883	52821903	ACCCTCCCACCCACCACTTTG	1	-
chr1	52859278	52859297	ACTCTCTTATACTGAGGATG	3	-
chr1	53153023	53153045	TAGTAGGGAAGGGAGGATAGCAG	1	-
chr1	53153296	53153313	AAGGTCAACCTGCTGGAG	1	-
chr1	54273416	54273436	AGTGGCCTCTTAAATCTCTCG	1	-
chr1	54298212	54298233	AATCTTTTACTTCCTGCTGCTG	1	-
chr1	55595227	55595246	TTCTAAGCTCCAAACTCATG	1	-
chr1	57791275	57791296	TTCAGGAGCTCACAGTCTAGTA	2	-
chr1	58656027	58656044	CTGGTTCACCACGTGGGA	2	-
chr1	58760930	58760948	ATATAACTCATTAATTCAG	2	-
chr1	58971834	58971851	TTTTGGCAGCAAATGGAG	1	-
chr1	59029093	59029115	CTGTTCATATCGCCCACTTTTTG	2	-
chr1	60010493	60010510	TGGAACTCTGCATTCTGA	1	-
chr1	63382140	63382160	TTCACATCTCTCATCATCAAG	1	-
chr1	63805180	63805195	CATCCTACTACATATG	1	-
chr1	64910305	64910322	GTACGTGGGTTCAAATGC	1	-
chr1	65524161	65524182	TCAGTTATCACAGTGCTGATGC	4	-
chr1	67876950	67876972	CTACTCAAAACACAACTTCTCAG	1	-
chr1	67877742	67877760	AACAGCAGCACTATACATG	2	-
chr1	67878148	67878170	CAGCTATATTTACTTTTTAAATG	2	-
chr1	68168205	68168225	TTAAAGGAAAGACCTGACTTG	1	-
chr1	68168390	68168408	ACCACGGCATGATTTCATG	3	-
chr1	68168487	68168504	TCCTTAATGCTGCTTCTG	2	-
chr1	68168916	68168938	AAATGGACTTGAGGTCCCAGGAG	1	-
chr1	68169137	68169160	AACACTAATCTGATTTTCACTCTG	1	-
chr1	68169161	68169183	TCTATTTTTCTACTCAGTTTCAG	1	-
chr1	68170643	68170665	CTTTGTGTATACACTTATCAAAG	1	-
chr1	68237132	68237150	ACAATACAAGAGCTCACAG	1	-
chr1	68580020	68580039	CTCCTAAATTTCTCCAAATG	1	-
chr1	68936402	68936424	CATTACTCTACTCATTCATTAAA	1	-
chr1	68941338	68941358	CCTTCTAATTTTTACTCCAAG	1	-
chr1	68943596	68943619	CCAACTTACTCATACTGTAAGCAG	1	-
chr1	69218654	69218672	ATAATTTCTGCCCAGGACA	3	-
chr1	69756092	69756110	CCTACGTGGGTTTAAACTA	106	-
chr1	69965057	69965072	AGTCCGATGATCGGTC	1	-
chr1	71529401	71529419	ATCTAAAAATGAAAGCAAG	2	-
chr1	71530415	71530433	CTAAGACAGGATTACCTAG	1	-
chr1	71530462	71530485	CTTCCTAATTTAAACCCATTTTTG	1	-
chr1	71531477	71531499	CCACATATAATCCCCCTAGTTTG	1	-
chr1	71533362	71533385	CAAAGAATTCTCCTTTTGGGCTTT	93	-
chr1	73272926	73272942	TCCTGGATTTTACCAAG	1	-
chr1	73817384	73817403	ACAATCATTTATTTTAAATG	1	-
chr1	74429790	74429805	CAAACTCAGTCTTGGT	1	-
chr1	75987596	75987611	AGGATGCTGCTGGCTA	1	-
chr1	75996038	75996058	AATAGTTTGGGTAGCATTTTG	1	-
chr1	78019307	78019326	ACTCAAATACAACTCTTCTG	1	-
chr1	78430824	78430847	ATGGACCGGGAAATGCAGTTCAAG	2	-
chr1	79938347	79938364	AATCTCGTGTTCATTCAT	1	-
chr1	80557237	80557256	TTTTAATATTTTCATTTTGG	1	-
chr1	80609134	80609152	CAAGTGGTCCATGCTGGTA	3	-
chr1	82805079	82805093	GTACGTGGATAGTTT	1	-
chr1	84332926	84332949	ACACAACAATAAACCATGGAAGTG	1	-
chr1	85717709	85717731	ATCCTTAAACAACCTAGCGCAAG	2	-
chr1	85718113	85718131	TATTTAAAACTCAACTGGT	1	-
chr1	85732431	85732451	TAATATAGCTGAGACTACAAG	1	-
chr1	85732904	85732925	TCATTCAGCAGCAAATTTTCAG	1	-
chr1	85786140	85786161	TATTTCCAGTCTTCTACCCCTG	1	-
chr1	85921388	85921410	CCATCACACATCACTTTCCTCAG	2	-
chr1	86089263	86089286	ACAATTTTCCAATACATTCCAAAG	4	-
chr1	86119364	86119385	CTTCCTCAAATTCCTGGGCTCG	1	-
chr1	86119473	86119496	CTGGCTTTTTAATATGCTTAATTG	4	-
chr1	87169905	87169918	CGTTCGCGGAATAG	1	-
chr1	89269036	89269051	ATTTCATTATGTAACG	2	-
chr1	89445356	89445373	CCAACACTCAGTTTTCAG	1	-
chr1	91175155	91175177	ATCTCTTAATCAACCTCATATTG	2	-
chr1	91380152	91380173	ACTCAACCTCTCAGGACTCAAG	1	-
chr1	91405510	91405531	CAATTCACTTCTAAAACATATG	1	-
chr1	91841754	91841770	CACTGGCATCTCTCAAG	1	-
chr1	91852802	91852829	TCACCAAGCGTTGGATTGTTCACCCACT	25	-
chr1	91852841	91852890	CATAGCGACGTCGCTTTTTGATCCTTCGATGTCGGCTCTTCCTATCATTG	31	-
chr1	91852905	91852935	AGAAAAGTTACCACAGGGATAACTGGCTTGT	9	-
chr1	91852956	91852976	CACGATCCTTCTGACCTTTTG	2	-
chr1	91853011	91853032	AAAAGCTCGCTTGATCTTGATT	1	-
chr1	91853064	91853090	CGCAGGTGTCCTAAGGCGAGCTCAGGG	6	-
chr1	92187554	92187576	TCCAATAACTTCATACACAATGG	1	-
chr1	92346833	92346853	AGGGCAGAATCTGAGCCTAAG	1	-
chr1	92737289	92737309	ATTACACCTCCCCTTGGTGAG	1	-
chr1	93617037	93617054	TCAACCAACACAATATAG	1	-
chr1	93617753	93617776	TTCACCTCACACTAAGGCCTAGAG	1	-
chr1	93618305	93618321	TACCATAACTAATAAAG	1	-
chr1	93620094	93620113	AAACAGGTATAATTTTAATG	2	-
chr1	93620277	93620297	TGGTGGTGTCAGCCATTCAAG	1	-
chr1	93850208	93850229	TCATAGGTCATTATACCCAAAG	2	-
chr1	94210121	94210137	AACCCAGCTTACCTCTG	1	-
chr1	94354469	94354485	TAAAAATCTAGTTACTG	1	-
chr1	95160491	95160506	CCAAAGACTTGATAAG	2	-
chr1	95362775	95362796	CTAATTTTTAAATAAAGTCATG	4	-
chr1	95362973	95362991	ACAATCTTATATTAAACTG	1	-
chr1	95530505	95530525	CCTACTCACCTAGACATTATG	1	-
chr1	97809447	97809463	ATATAAATATAAACGAG	2	-
chr1	98511647	98511669	TTATTGCTTAAGAATACGCGTAG	44	-
chr1	99846549	99846568	CAACTTAATAATCTTAAAAG	1	-
chr1	101454860	101454876	CATCTTTCACATCCAAG	1	-
chr1	101455378	101455401	TACACATAAAGCAGACCAGGCTGG	1	-
chr1	103154507	103154523	TTGGAATAGTAAACTGT	2	-
chr1	105712589	105712607	AGGGTGTTTTTCTTATCTC	1	-
chr1	109479700	109479719	CATCCCACGGTGGTACCCAG	1	-
chr1	109606907	109606924	ACCACACATAAGTCAAAG	2	-
chr1	109944596	109944617	AACTTCTCTGGGACAATTTCAG	1	-
chr1	111197151	111197169	AATGCTAGACTAAAAGTTG	2	-
chr1	111470249	111470266	ACTCATCTCATTGGCATG	1	-
chr1	111486579	111486598	AACCACTATCTGAGGACTAG	2	-
chr1	113453272	113453287	ACAAAACTATGTATCG	2	-
chr1	113455050	113455071	ATTTAAAATACCACTGTAATTG	1	-
chr1	113455784	113455807	TTTTCATTAAATTAGCTATTTCTG	1	-
chr1	113498001	113498022	TCATTCAACCTGTGGCTGCCAG	2	-
chr1	114279667	114279687	ATTTCTTTGCTTAGACCACTG	3	-
chr1	114304954	114304974	TATCTCTCCATAAATATTATG	1	-
chr1	114307403	114307425	ATTCACATTATACTTTCTCTTAG	1	-
chr1	114308704	114308723	CATCAGAACTTAATCTACAG	1	-
chr1	114319975	114319998	GTGACTAATCCGTCTGATTTCTAG	1	-
chr1	114938846	114938868	TTCATTTTTCTTTTCTTCATTTG	1	-
chr1	115125656	115125676	ATGGATCCTGGCTATCCCTCT	1	-
chr1	115228107	115228121	CGCTCTACCTGGTTG	1	-
chr1	115247936	115247954	CTCCAACGGCTTACTATAG	1	-
chr1	115250515	115250534	AATAACTACCTCCTCACTTG	1	-
chr1	115260184	115260200	TCACAATCCACTTAAAG	1	-
chr1	115260756	115260775	CACACCATTAATCCACTATG	1	-
chr1	115313072	115313094	CATTCATCTCCACAGAGGTACAG	2	-
chr1	115315996	115316016	AACCATCACTTACTTGGATTG	2	-
chr1	116973540	116973556	CTCTCCTCCCCCCTCTG	1	-
chr1	117112427	117112448	AATCGGAGACCAGCAGGGCCAA	2	-
chr1	118324002	118324018	TTCTCCTCTAAGGCCAG	2	-
chr1	118406744	118406767	CATAATTCTCATAGTAAGTTCATG	2	-
chr1	120161924	120161942	CATATTTTTGTACATAAAG	1	-
chr1	120455742	120455764	ACTCTCTGCCCTTGGACCCATTT	1	-
chr1	120457275	120457296	TTCTCAGCACAAACCTTTCAAG	1	-
chr1	120510218	120510237	CAATCCTTGTGAGCATGCAG	1	-
chr1	145744335	145744358	TCTTTGTTTGTAGGCCAAGGATAG	1	-
chr1	146627674	146627697	ATTCCCCTTAAAGCCCAGTTCTTG	1	-
chr1	149821763	149821781	CACACAACACCAAGCACAG	1	-
chr1	149895540	149895557	ATACACTGGCCCTCCACG	1	-
chr1	149899605	149899623	ATCAGGGTAACTGGAGGGG	3	-
chr1	150092749	150092765	TTATCGCAAAAGAACTG	1	-
chr1	150190976	150190993	TTTTCGGTCCTATTTTAA	1	-
chr1	150191324	150191346	AAACTAAAAATGTTGTACAACTG	1	-
chr1	150549028	150549047	TTTCTTACAGCTTTTCTATG	1	-
chr1	150549054	150549070	CAACTTCCGTAATTAGG	2	-
chr1	150549216	150549235	ACGGAAGGCTCAGTAATTAG	1	-
chr1	150549373	150549394	CCTCAGTACTGTACAAGGGAAG	2	-
chr1	150595072	150595089	TTGGGAGAAATATCAATG	2	-
chr1	150620653	150620673	ATTTGGGGAGAGCAACTTCAG	2	-
chr1	150783828	150783848	TACTTTTCAAAGAGTCCTAAG	3	-
chr1	151288444	151288460	CTTTCGCAACGAGGACG	1	-
chr1	151378095	151378113	ATACAGAGGTGCTGAGCAG	1	-
chr1	151378121	151378140	CTATTGATGAGATCTCTTTG	2	-
chr1	151378561	151378579	CTTCGAGTAGTACTGTTTG	2	-
chr1	151748571	151748591	AAGGACCTCAGGGCTCTCAGG	1	-
chr1	151944721	151944739	AATGTTGAATATTCATACT	3	-
chr1	152723772	152723789	TAGACATACAGTAAGGTG	1	-
chr1	153636911	153636933	CAGAGTGCCTTAGCAGCCATCCG	1	-
chr1	153777380	153777398	AAAAAACTAAGACCAATAG	1	-
chr1	153932437	153932455	TCTCTGGGAGCTAAAGATA	1	-
chr1	153932784	153932805	CATGACACCTCTAGGCATCGGG	1	-
chr1	154128314	154128330	AACACTTAATGTGCTGG	1	-
chr1	154166188	154166209	TGATATGTTTGATATTGGGTTG	54	-
chr1	154184696	154184714	CATATAAACAAAATCCATG	1	-
chr1	154184813	154184836	TACCTACGCTATCAGGAGGCCCTG	1	-
chr1	154574768	154574790	CATCCTTCACCACGTGGCAGGAG	1	-
chr1	155141991	155142010	ACTACATCAACAAGATCTCC	1	-
chr1	155217303	155217322	AGGAGGAAAACAAATTCTTG	1	-
chr1	155217535	155217551	AACACATCCAGCCACAG	1	-
chr1	155226049	155226064	ACCCCTGACTGGGATG	1	-
chr1	155230352	155230372	CTCAGCCCCACAGAACCTAAG	1	-
chr1	155305919	155305942	TCATTCTTGAGGAAAAAACAAAAG	1	-
chr1	155316156	155316176	AGGGTAAGCTGAACCTCTGAT	12	-
chr1	155629311	155629334	CAACTGGGGCTCTTGAGCAGCTTG	1	-
chr1	155867972	155867992	CTAGGTAGCTTGACAGGTATG	2	-
chr1	155914119	155914140	CATCTCAATACAGGAACCAAAG	1	-
chr1	156001610	156001632	CATTTAAACCCTCCCTCAAACAG	2	-
chr1	156042724	156042740	TAACAATCTCAGTAATT	1	-
chr1	156261167	156261188	CCAGTAGATCAGCCTATGGGGG	1	-
chr1	156517898	156517919	TGCTGAGCATTCCCACTTTCTG	1	-
chr1	156642205	156642228	AACACTAAAAAGTCTAGAAAAGGA	1	-
chr1	156692685	156692708	TTCTGGTTGGGGCCAGGCATGGTG	1	-
chr1	156712029	156712051	TCTCTCTATGCCTCTCTACAGTC	2	-
chr1	156712454	156712472	CCACAAATAGGATGCTTGG	1	-
chr1	156724938	156724959	AAGTGCGCACCAGCATCAACAG	2	-
chr1	157094330	157094348	AAACTCCCAAAGGGCCAAG	1	-
chr1	157780954	157780969	TTGCCGACATCACCGA	2	-
chr1	157991047	157991065	GAATCTCTCCGGGTCACCA	1	-
chr1	158696854	158696870	TTCTATTTGGTCCTCAG	1	-
chr1	160247245	160247265	TCTTTCTCAAACTATGTATGG	3	-
chr1	160260305	160260324	CTATTCCCCTGAGTTCAAAG	2	-
chr1	161145754	161145777	ACCTGTCACTGGGGGGCTTCCGAA	1	-
chr1	161369475	161369489	AAGTGGTTCCCGTTT	2	-
chr1	161511829	161511849	AATTCCTGTGTAGCTTTGTTC	1	-
chr1	161772954	161772970	CAGTAGTCTGATAAACA	1	-
chr1	161880259	161880277	CTTTTTCTTTTCACTAAAT	1	-
chr1	163107241	163107264	TTTCACTTAAGGCAGTGAGCAGTT	1	-
chr1	164126106	164126122	TTCATTCTAAGTGCTAG	1	-
chr1	166839000	166839019	ACTTCTCACACAGGATAATG	1	-
chr1	166839072	166839091	ATACTGGGCTAACCTAAAGC	2	-
chr1	166970170	166970192	CATGTGTGTGCAAGTTATCCTTT	1	-
chr1	167430138	167430156	CTGCCTGGACAGCATGGCC	2	-
chr1	167797822	167797837	CCGCAAACAAAAAATG	1	-
chr1	169821685	169821702	TATACAACAAGTATCCTG	2	-
chr1	169822585	169822608	CCAGTTTCTATGAAGAGCAAGTAG	2	-
chr1	169921824	169921844	TAACTAACCAATTCACACAAG	2	-
chr1	171570069	171570089	CGTTTCCCGGTCAGGGAACCA	1	-
chr1	172107956	172107978	TACAGCAGGCACAGACAGGCAGT	2	-
chr1	172107997	172108018	TGCCTGTCTACACTTGCTGTGC	8	-
chr1	172898738	172898756	ACAAGCCTGACCAATAGGG	1	-
chr1	173761239	173761257	AATGTCCTTTCCACTCTTG	1	-
chr1	173772280	173772300	CAATACATCCAGAGGATGCAA	3	-
chr1	173772318	173772336	TACCCTGTAGCCCTCAAAG	2	-
chr1	173833302	173833326	CTCTCACTGATTACTTGATGACAAT	2	-
chr1	173833335	173833356	ATACATGATGATCTCAATCCAA	1	-
chr1	173833561	173833583	AACCAATGATGTAATGATTCTGC	2	-
chr1	173836057	173836076	AGCCTGTGATGCTTTAAGAG	2	-
chr1	173836816	173836854	GACATCTGAGAGTAATGATGAATGCCAACCGCTCTGATG	5	-
chr1	173902980	173903002	CCTATCCTTTTAAGAAAAATTAG	1	-
chr1	173904834	173904857	TTTTTTTCCTTTTCCTTTTCTCTG	1	-
chr1	173930959	173930979	ATTCCACCTGCAGCAGTACCA	1	-
chr1	174980766	174980784	TCATTTACATTTCTTTTTG	1	-
chr1	174983570	174983589	TTCCCATACATAGTACAAAG	2	-
chr1	175126280	175126297	TTTGTTGGGAAAGGAGGG	1	-
chr1	175914710	175914730	ACTTTAGGTCCTGTAACCTTG	1	-
chr1	175937576	175937596	ATATGGAGGTCTCTGTCTGGC	1	-
chr1	177818795	177818811	ATCATTTCTCAACTCAG	1	-
chr1	178195168	178195184	TCCTCTGTAATTCAGTC	2	-
chr1	178647828	178647847	TTTAATACCATATCTTTTTA	1	-
chr1	179064547	179064564	ATCTCGGTGGGACCTCCA	4	-
chr1	179068935	179068952	TCACTGGACAAACCCCAG	2	-
chr1	179073639	179073657	TACATAGAGGTCATTATAG	1	-
chr1	179818886	179818906	AATTTCACTGTTATAAACTAG	1	-
chr1	180345747	180345768	TATGTGCACATTTTCATATCCC	1	-
chr1	180382537	180382556	ATATAACCAAAGCCATCAAA	2	-
chr1	180488156	180488178	CCCACTGCTTCACTTGACTAGGC	1	-
chr1	182351181	182351203	TTTTTAGAGATAAGTTCTTCAGG	1	-
chr1	182353209	182353230	CTATCCGGACAGAGCACGTTTG	1	-
chr1	182353283	182353305	CATTAGTGGGGAGGAGGGTGGGG	1	-
chr1	182353364	182353382	CTGGGATAGAGGGGTCAAG	2	-
chr1	183591114	183591134	AACCAGAGCAATTCCTTCTTG	3	-
chr1	183596361	183596376	CAACTTTTAACCCCTG	1	-
chr1	185258172	185258189	ATACTTGAGAGGGGTAAG	2	-
chr1	185265748	185265769	TATTTTCTCCAAATGTTCACTG	1	-
chr1	185266105	185266124	CTACACACCTAACTTATGGG	2	-
chr1	185266136	185266154	TTGGGATGACTTGGTGTCT	1	-
chr1	185270241	185270264	AAACAGCCCACAGAGCTCACCAAC	2	-
chr1	186508696	186508709	AATCGTTGGTACCT	1	-
chr1	187680937	187680955	ATTTTTTCTCTCTGTCATG	1	-
chr1	189464040	189464057	TACATAATCATATATATG	2	-
chr1	192512448	192512466	AAGCTACTGCCTCTGAGGT	1	-
chr1	192918366	192918384	AAACTACTTAATTGTGATG	2	-
chr1	192943317	192943336	ACCTGAATCACAGGAGTAGT	2	-
chr1	196270747	196270763	GTGGAATGTTAAACTGT	1	-
chr1	197071136	197071159	CATTCCTCTGCAACCCTTATTCAG	2	-
chr1	197071335	197071354	TCTACTTTCAGAATGCACAG	1	-
chr1	197157459	197157475	AACATTTTAAATCACGG	4	-
chr1	197168705	197168728	AAATGATTCTGAGGACCCTGGAAG	1	-
chr1	197259046	197259063	ATAATCATCTACATAAGA	3	-
chr1	197478853	197478875	TTTACAAATGAGACACTCTAACG	1	-
chr1	197838099	197838116	CCCATTGGGTTTTTGTGA	1	-
chr1	198192566	198192584	ACTCAAAAGTTGACATTTG	1	-
chr1	198828198	198828219	ACCATCGACCGTTGATTGTACC	8	-
chr1	200375291	200375310	TTCCAGTATTAGAACTCAAG	1	-
chr1	201081497	201081515	AAGCACTGGGGTGGGGGAG	1	-
chr1	201434285	201434306	CTTTATACATTTACACAGTAAG	1	-
chr1	202102730	202102747	CACAAGGAGAGAACTCAG	1	-
chr1	202847082	202847096	ATGTAACCAGGCACG	1	-
chr1	202848206	202848224	AACTTTTATATACGTATCG	1	-
chr1	202910565	202910584	ATTCAGTACCAACCAAGCTT	2	-
chr1	202913047	202913068	ACTATTCAGGGATTGCTCTTCT	1	-
chr1	203596823	203596844	TTTCTGCTGAAGATTTCTTTGG	1	-
chr1	204106249	204106267	CAAAGGCTCTACGTGCAAG	1	-
chr1	204203372	204203388	TAACTCTTGGCATTCCT	1	-
chr1	204373941	204373964	CTTTACAAGGTACACATAAGTTAG	2	-
chr1	205057313	205057333	CTCTCTTCCTCTCATACCACG	2	-
chr1	205057518	205057537	TTCGGTCCTCAATGCATGTC	1	-
chr1	205116302	205116322	TTAAAAAATCTCATTCTCATG	1	-
chr1	205417489	205417511	TATGGCTTTTCATTCCTATGTGA	18	-
chr1	205583167	205583185	ATCCTTTTTTAAGTCAAAG	2	-
chr1	205682914	205682956	AACCTGCTTCACTGTATTAACTAGTCCATGGGCTGAGACCGGG	6	-
chr1	205683867	205683882	TAATACGCATTTCCTG	3	-
chr1	205683917	205683939	AAACCTGGGCTCTGGTCTTCATG	1	-
chr1	205684501	205684522	ATTCCATAAGGGAAAATTAATG	1	-
chr1	205684707	205684726	ATCCCCCCTTCCCCAGCTAG	2	-
chr1	205684881	205684901	CCTATGGTGAAATGGCAATAG	1	-
chr1	205684930	205684952	ACTGGCCATTGGCACCATCCTTG	3	-
chr1	205685241	205685258	ATTACTTGTGTGCATTTG	2	-
chr1	205685605	205685623	ATCATTCTCTTTCATGACG	1	-
chr1	205686172	205686191	CCAACCACCTCTGCTATAGG	1	-
chr1	205686196	205686217	CACCACTGCACACCCTACCCCG	2	-
chr1	205686284	205686306	AACATTTTCTTTTTCATATCCCG	1	-
chr1	205686344	205686374	ACATTCTTTTATGCTATAAATGTGCATTCAG	7	-
chr1	205686573	205686595	ATTTCCTTCTCTAAATATATATG	3	-
chr1	205686603	205686623	CAGGGGCTGCCAAAACTCTTG	2	-
chr1	205686675	205686699	TTATCTCAAAGAGACTCGGAGCCAG	2	-
chr1	205740108	205740124	GAAGAATGTTGATTATA	3	-
chr1	205758521	205758544	AAGACTCTGGAGTGACCTCCTTTG	2	-
chr1	205759870	205759891	TTCTCCCTGGGCCCAAATGACT	1	-
chr1	205760148	205760170	ACCAACTTCAAAGCTCTGGACAG	1	-
chr1	207153891	207153903	CACAGTCCGACGA	2	-
chr1	207221014	207221032	CACACCCTCTAAAACTTAG	2	-
chr1	207975209	207975232	CTAGCACCATTTGAAATCGGTTAT	336	-
chr1	207975245	207975269	TGACCGATTTCTCCTGGTGTTCAGA	16	-
chr1	207975794	207975817	TAGCACCATTTGAAATCAGTGTTT	1	-
chr1	207975836	207975858	CTGGTTTCACATGGTGGCTTAGA	4	-
chr1	208263813	208263831	AAATACAGCTCCCTCTCAG	3	-
chr1	208900472	208900489	TTTAGATTCCGTTGTCCA	1	-
chr1	208934734	208934751	TATTGGTGATTCATTCTG	1	-
chr1	209826374	209826390	GATGAGTTGAGCTTTGA	4	-
chr1	210258483	210258501	AGCATCAGGTAACATCAAA	12	-
chr1	211918823	211918842	CACATATCTTGAATGGCTTT	1	-
chr1	211918926	211918944	TTTCTGCAAAATTTCCATC	2	-
chr1	211920556	211920576	TAACTGGAGTTCTCCTGCTTG	1	-
chr1	211920894	211920913	TTCTCCTATCCAAAAATAAA	1	-
chr1	211921556	211921575	ACTATTAAGATCCTAGTAAG	1	-
chr1	211922867	211922885	TTATATTCATCCCTCTTAG	2	-
chr1	212113877	212113900	ATCATTTAGGGCTTCAGGATCACG	1	-
chr1	212144458	212144476	AATGTCAGTAGTACTCAAG	1	-
chr1	212161266	212161284	TCCTTTCCACACTATCAGG	1	-
chr1	212865211	212865231	CGTGTGCCAAAGTCCACACTG	1	-
chr1	213166997	213167018	TTTAATAAATCCTCTATACAAG	2	-
chr1	214057530	214057548	AGGACTTCTCAGGACTTTT	2	-
chr1	214522622	214522644	TTGGCTTTTGTGGGCTGACCCAG	1	-
chr1	214525276	214525295	TTTCTATAAATGGGAAGAGG	3	-
chr1	214527199	214527222	ATACACTGTGGGTCCCAACACCAG	2	-
chr1	214527805	214527822	CATTTACAGATAGCATAG	1	-
chr1	215625904	215625920	GTTGATTCTGCCAATAG	2	-
chr1	215807979	215807994	CAGAGTTCTACAGCGA	1	-
chr1	216406890	216406906	AATGTGTTTGGAATGCC	1	-
chr1	218909797	218909814	TAAACAAACTCAAAAAGG	1	-
chr1	220152022	220152041	CATTACCAATGCACTTTCTG	2	-
chr1	220291258	220291279	AATGACCTATGAATTGACAGAC	480	-
chr1	220373892	220373913	TATTCATTTATCCCCAGCCTAC	3	-
chr1	220373930	220373951	ACTGGCTAGGGAAAATGATTGG	1	-
chr1	220505282	220505299	ATGATGGTCCATGGTAGA	1	-
chr1	222279039	222279055	CTTGGAGGTGTGGGTTT	1	-
chr1	223465883	223465900	CCCGATTTCACTGCCAAG	1	-
chr1	224444749	224444772	AAAAGCTGGGTTGAGAGGGCAAAA	2	-
chr1	224450488	224450509	TTCCTTTCTCATATAACTCTTG	2	-
chr1	224575769	224575789	CATTCTCCCAGAAGCCCATAG	1	-
chr1	224580982	224581002	CTAATCCCTTTACATATACTG	1	-
chr1	224586611	224586632	AATTCGGGGCTATAACTTCGAG	1	-
chr1	225333914	225333930	GGGACGTTTGGGGGCAT	1	-
chr1	225589627	225589650	TTTTAATTACACATTTTATATATG	3	-
chr1	225680745	225680767	CAGTAAATTTAGGATGGTTACAG	1	-
chr1	225681725	225681742	CTTCTCTTCATATGTAAG	2	-
chr1	225684566	225684581	TCACACTAATATGTAG	1	-
chr1	225685146	225685169	AAATATTTTCATATCAAGATAAAG	3	-
chr1	225702339	225702362	ACAATCGCCCTTTAACTGGACTTG	3	-
chr1	225718305	225718324	ACAAAACTCACAACTACCTG	1	-
chr1	226171224	226171241	AATTGTTGGGTTAATATG	1	-
chr1	226172282	226172303	TCTTTACCTCGTGGTCCACCCG	1	-
chr1	226488991	226489010	AACATTACTAAAACTAAATG	2	-
chr1	226591859	226591876	ATGTTGCTAGAGAATAGC	1	-
chr1	226865003	226865021	CCTGGGTTGCTAATAATAG	2	-
chr1	227223433	227223456	TCAGCTACCCAAATGATAAAACAG	1	-
chr1	227379771	227379791	CTCTGTTTGGCTTTTGCCTAT	1	-
chr1	227496572	227496594	CTTAAACGTCACTGTAGGCTTAA	1	-
chr1	227598844	227598865	AATTCACAGGAAGATAGTGAGG	1	-
chr1	227748417	227748431	CCCCGCCGGTCTTCT	2	-
chr1	229459001	229459021	ACTTACTACTTAAAACTCCAG	1	-
chr1	229459283	229459298	TCTTTAAACGACACAG	1	-
chr1	229577096	229577114	ATAACTGATGAACTCATTG	2	-
chr1	229641044	229641065	AACAACAGTAATAATAAAGTAG	3	-
chr1	229730218	229730237	CCTCTGCCTCCATGGACAAC	1	-
chr1	230458470	230458491	TTATTTTTAAATATATCTTCAG	1	-
chr1	230975448	230975467	AAACTGGTCAATATTGCCAG	1	-
chr1	231466939	231466958	TACCAGTTGCTCATCAGGAG	2	-
chr1	231467149	231467170	TTTTTCTTCTGTGATTGGGTAG	1	-
chr1	231470755	231470775	TCTTTTTTTTTTTCCCCACAG	1	-
chr1	231471827	231471843	ACATCCAAGGGGCCTTG	1	-
chr1	231500588	231500609	TTTAGCAAAACCTAAAGGGTGG	1	-
chr1	231536336	231536357	TTATTTTGATAGTATTCAGATA	2	-
chr1	231557469	231557491	TCAGGACTGGAAGAAGCACAAGC	1	-
chr1	232518317	232518335	AAATCTTTATTAAAAAAAG	2	-
chr1	232740360	232740379	ATCCAAGCCACATCACTCTG	1	-
chr1	234411881	234411900	ATATCCTACTTAATTAACTG	1	-
chr1	234740825	234740843	CAATCTTAATACAGACATG	1	-
chr1	234742443	234742461	TGGCCCCTTTCTCAGGCCG	1	-
chr1	234743534	234743550	AAGTCGGGCCCCCTAAG	1	-
chr1	235291118	235291136	TTTCATACCTGCGACATCT	1	-
chr1	235297693	235297712	ATTAACGTGAGGACTTCAAG	1	-
chr1	235894215	235894237	TCAAACCACCACTCTCTTACCTG	1	-
chr1	236139977	236139995	ATCATTGCCACATTTCATG	1	-
chr1	236140138	236140159	AACCAATTTACACTCAACCATG	1	-
chr1	236183722	236183735	CGTCGAGTATGTAG	2	-
chr1	236371355	236371372	AATCATAGTAATCTGGAG	2	-
chr1	236429616	236429635	CACCATGCCCAACCAAAAAG	1	-
chr1	236511560	236511577	TCGTCCGGGATCAGAACT	1	-
chr1	236713685	236713706	AACTTCAGCCTTCGTTTCTTTG	1	-
chr1	236762111	236762128	ACTGCATGTTGGGCATGG	1	-
chr1	241793442	241793462	TATCTATTTCACCATCTACAG	1	-
chr1	241794447	241794464	CATTTAAAAATTTAGGGG	2	-
chr1	241795997	241796014	ATTTACCATGCCCTTTCG	1	-
chr1	241797438	241797459	AAATAAACGAGGAAGAACTTAC	1	-
chr1	241798739	241798760	CTACGCCAGTCAGGATATGGAG	1	-
chr1	243664652	243664670	TCTTCCTGATAATGTACTG	1	-
chr1	243664795	243664815	ACCTCTCAGCACTGGATTTAG	1	-
chr1	243665057	243665075	TCAATCTGCTACTTCTCTG	2	-
chr1	243665965	243665986	AATCCCCTATTTTCACTTCCAG	1	-
chr1	245015842	245015861	CCTGAGCTACTACTCTTCAG	1	-
chr1	245017043	245017066	CTCAAACTTGTGAAGGTTAATACC	2	-
chr1	245022618	245022640	AAAGATATTGACATACATGAAGT	3	-
chr1	247261518	247261539	ATTAATGGACCAGTGAGTAATG	1	-
chr1	247461476	247461499	TTGAGGCTTTTACTTTCTAAATAG	1	-
chr1	249132787	249132807	GCTGAGGACTGCTGCCCCGAG	2	-
chr2	277884	277905	TTGGCACCTTCAATACTTCATG	2	+
chr2	767675	767687	GCGGGTTTAACGA	4	+
chr2	1093788	1093806	CGTATTTGGGTTTAAATGA	30	+
chr2	4156583	4156603	TCCGGTTCTCAAGGCTCCATC	3	+
chr2	4475194	4475209	ACATACCTACCTACAG	1	+
chr2	5713778	5713793	GGACGTCAGAGTCAGT	1	+
chr2	7347820	7347836	CTATAGCAAGGCACCAG	1	+
chr2	7879923	7879937	TATATCAAATAAACG	2	+
chr2	8095329	8095349	CAACACTATCTCTCCCTCACG	1	+
chr2	10141364	10141387	TTTACTAAACAGGGCATGTTACTG	3	+
chr2	10193136	10193159	TTATTCCACTACAAAAACCACAAG	4	+
chr2	10194563	10194586	TTTAATTTACACTTCCATTTCCTG	2	+
chr2	10262890	10262909	TCCTGGCTGCTCGCTCTGCT	1	+
chr2	10269954	10269975	TTCTACACCAAATACATTCTCC	1	+
chr2	10317700	10317721	TTCTACACACTTTTATCACCTG	1	+
chr2	12492729	12492746	CCCCAAATAATCCCACTG	1	+
chr2	12882528	12882549	CAGCAGGAGCCCTGTCCTCACG	1	+
chr2	17212088	17212111	ATCCACTTGCCTCAGCCTTCCAAG	3	+
chr2	17456946	17456963	TTAAGTATTGGTAACTGT	1	+
chr2	21264739	21264755	AACATGAGTACAACCAG	2	+
chr2	21323133	21323156	AAGAGAGGTAGTTCACTGTTTTTT	2	+
chr2	22038717	22038733	ACTGGTTGCTGTAGTTT	3	+
chr2	23715940	23715955	CTCTAACATCTCACAG	1	+
chr2	23931137	23931160	AATAAGCACAAAACTACATACATT	2	+
chr2	24320636	24320659	CCCTGCAACAAGCAGACCTAATAG	1	+
chr2	25050283	25050299	CTTCTCTAACCTGCACG	1	+
chr2	26358522	26358544	AAAGTAGTTAATTGAGGACAAAG	1	+
chr2	26511286	26511309	TACTTAACATGCCAGGTGTGGTAG	1	+
chr2	26614942	26614963	TTACAGTACTAATACCATCATG	1	+
chr2	26618588	26618607	TCACTGGATTCTGGAAGCCT	1	+
chr2	27604915	27604928	GCCGACTTAGCTCA	5	+
chr2	27737348	27737368	TAAGTTTGCACTTCCTATACA	3	+
chr2	27873636	27873655	AAAAAAGTGGGCAAGACATG	3	+
chr2	27875332	27875348	ATTCCTAATCACTACAG	1	+
chr2	28303941	28303960	CAGTTGGTGAAGCAATAATG	2	+
chr2	28673074	28673091	GAAATTGTGAGACAGAAT	2	+
chr2	29022235	29022252	CACTGTAAAACCATCCAG	1	+
chr2	29022338	29022357	CTACACTGTATTGTAATAAG	2	+
chr2	29022681	29022699	TTATCTACTTAGATATCTG	1	+
chr2	29037421	29037439	CTTACATTATATTGGACAG	2	+
chr2	29516255	29516275	ACACACACAATCCCTACCTTG	1	+
chr2	30795128	30795146	CCTTAATGAAAAAGGATAG	1	+
chr2	30833305	30833323	ACTGATTTAATTTAACATG	2	+
chr2	31297070	31297091	CAAAGCACACGGCCTGCAGAGT	2	+
chr2	31490729	31490746	CCATCTGTCACGTCACAG	1	+
chr2	32445400	32445422	ACTGGATTAGGCCTGCCTTATTG	1	+
chr2	32447255	32447272	ACTTTCTAACATGGCTAG	1	+
chr2	32531314	32531336	AATTCTTAATAACTACTAAAACT	1	+
chr2	32677571	32677592	AACTGTTCCTCTAGGCATATTG	7	+
chr2	32718612	32718633	TCCTACAGCTACACAAGCTATG	1	+
chr2	32829605	32829622	ATAACCCATGTCATAAAG	1	+
chr2	32901484	32901502	TTATAAAATCCTTAAACAG	1	+
chr2	37325904	37325924	TTTCAGCCGGGTGCAGTGGTG	2	+
chr2	37429040	37429058	TTGAGACCTTTGAGAGAAG	1	+
chr2	37430627	37430650	TACTGAATATATAAACTTTTCCTG	1	+
chr2	37430955	37430978	CTATATCTGACTTTTTTCATTTAG	1	+
chr2	38152239	38152258	ACCGGCTTCGAAGGGAGGCG	1	+
chr2	39107793	39107812	TATTCATACCACTCCTAATG	1	+
chr2	39448026	39448042	CCCAACTCTTCTTTATG	1	+
chr2	39531468	39531483	TCCCAAAGGGATTTAG	1	+
chr2	40987186	40987206	ATCCAAAATTTTATACCAATG	2	+
chr2	42134330	42134346	AAAATCCTGTTTGATGG	2	+
chr2	42558785	42558803	CCATTCCAAAGTGCATCAG	1	+
chr2	42938712	42938733	TCTACTCTTTTTTATTTTTCAG	4	+
chr2	43037114	43037128	CGGCCCCTGGCCTCG	1	+
chr2	43978154	43978175	TTACTATGTGGCCCTGAGCAAG	1	+
chr2	44458095	44458114	AAATTAGGCTACCAATTATG	1	+
chr2	44472068	44472083	TAGGGCGGGACACGTG	9	+
chr2	44707855	44707871	GGAATAGGTTAAACTGT	1	+
chr2	45157258	45157281	TGGGATTTTTGCCGTCGGAGCACC	1	+
chr2	45952293	45952311	AAGAATTATGCTGATTCTA	1	+
chr2	46375935	46375948	GCAACTCGTAGGAA	1	+
chr2	48605970	48605988	CATATTCTTTGCATCTAAC	1	+
chr2	50785322	50785340	TATTTCCTATTACCATAAG	2	+
chr2	54004356	54004376	CTTCACTTCCTTATCAACTCG	1	+
chr2	60709164	60709181	TTGTCATTTTTGGACCTA	1	+
chr2	60822263	60822280	AGCTGTGGATCTGATATC	1	+
chr2	62004728	62004750	TTTCCTATTTCTATTGTATTCAG	1	+
chr2	62404132	62404146	CATACCAGTACATAG	1	+
chr2	62451229	62451247	TTTCCTGGTGGTATCATAG	1	+
chr2	63852793	63852812	AACTACAAACCACGCTCAAG	2	+
chr2	64819147	64819165	CTCAAGAAAAAGCAGACGG	2	+
chr2	65214206	65214222	ACAGGATGGTTGGAACA	1	+
chr2	65250498	65250519	TTTTAGCTCCAAGCCAAGCAAG	1	+
chr2	66664867	66664878	AGTACGACGATC	3	+
chr2	67546068	67546083	GCTGAAAGGTTTGATC	4	+
chr2	68078398	68078413	TGATGGCCCATGGAAA	3	+
chr2	69699084	69699100	TTTTCCACAAGTATTAG	1	+
chr2	69939164	69939182	TTTTCTCTTCATTCTCTTG	2	+
chr2	70108029	70108050	ACTACATTAGGTCTTTTTCACG	2	+
chr2	70140278	70140298	TCTTTATACAACTACCAACAG	2	+
chr2	70167044	70167062	TTCAAACGCACTCCACACG	1	+
chr2	70217891	70217909	TTTTAACCACTCCTCCCAG	1	+
chr2	70315812	70315833	ATCAAAATTGCCAACCCAGTGG	1	+
chr2	70316053	70316072	TTTCTACACAACTTTATCAT	1	+
chr2	70507671	70507690	CATTTTATTAAGTTCCCCAG	1	+
chr2	71154583	71154604	TTCTTCCAGAACAGCACGATAG	1	+
chr2	71569073	71569090	ATATAACCTAATTCTTAG	2	+
chr2	73492702	73492720	CAGCTCCAGACTGTCACTG	1	+
chr2	74097428	74097450	TTCAACATAAACCTTGCTGCAAG	1	+
chr2	74329130	74329146	CTCTACGGGAAGAAGCG	1	+
chr2	74334244	74334260	CATACCCCCAACATAAG	4	+
chr2	74430230	74430252	ATATTCTCCTACCTCAGCTCCCG	2	+
chr2	74441359	74441375	CCACTAATTAACTACTG	1	+
chr2	74441669	74441689	TTACACATTCGCCTTTTCTAG	2	+
chr2	74441927	74441946	TTAATCATTTTCCTAAGCTG	4	+
chr2	74442006	74442022	TACTCATTTTATGTATG	3	+
chr2	74442071	74442092	ATTCTTTTCTACATTATACATG	3	+
chr2	74443381	74443402	ATTAAATTTTATTGAATTACAG	1	+
chr2	75233482	75233498	TCTACCATAACATCTCT	1	+
chr2	75588382	75588400	TGGAATAGGTTTAAATTGT	2	+
chr2	75889285	75889306	TTAAAACAACCTTACTTTCCAG	1	+
chr2	75898013	75898032	TGTTTTACTAAAATGTAATG	2	+
chr2	75899800	75899819	TTTCTCGTTCCTCAGCATTG	1	+
chr2	78917742	78917761	TTGGATATTTCAGTGGACGT	2	+
chr2	79813421	79813437	AACTCTGCCCTCCCTTC	1	+
chr2	82323486	82323504	CGTATATGTGTTTAAACGA	8	+
chr2	85284639	85284656	CTATTAAACATGGCTATG	1	+
chr2	85613019	85613038	TGGGTAAGAGAGTCACAATG	4	+
chr2	85734690	85734706	AAACCAAGCTCCCTAAC	1	+
chr2	85770303	85770319	CCTTAGTGAAGACTTAG	1	+
chr2	85771758	85771779	AGGTTGCACACTTTGGTACCAG	1	+
chr2	86693651	86693669	CAGCTGTACTCAGCCTAAG	2	+
chr2	87000751	87000771	ATCAAGTAAATACACCAGCAG	2	+
chr2	87003843	87003861	TTTCGTCAGCCGACTCAGG	1	+
chr2	87003878	87003899	CATGGAGGCATAGTTTGGTTAG	2	+
chr2	89859150	89859169	CATCCCATTCCATTCTTTCC	1	+
chr2	89870674	89870693	CATTCCATTCCATTCACTTG	1	+
chr2	96937878	96937898	ATCAGGAAGAAGGCTTCCTAG	1	+
chr2	99813300	99813321	TTCATTTTATCCCTAAACTTAG	1	+
chr2	99813940	99813962	TAAGGCCTGGAGGGGAGCCAAAG	1	+
chr2	101195075	101195093	AAGCTGTCTTCTGTGCTTG	1	+
chr2	101541675	101541693	TCCATGCTCCCTGGCAACA	1	+
chr2	101635755	101635774	TAATCTCATTATACTTCCTG	1	+
chr2	102102739	102102752	GTTGCTCGTGCTCG	1	+
chr2	105913950	105913969	GCAGGAACTGTGAGTCTTCT	3	+
chr2	105963365	105963382	TTCTAAGCAAGAGCAAAG	1	+
chr2	105964654	105964675	TAGACTGCTGTGTGAATTCTGG	2	+
chr2	108665477	108665491	TATCGTGAGGAAAAG	3	+
chr2	109005192	109005210	CAAATTAGCCTACTTACTG	1	+
chr2	109187450	109187472	AATCTTCTTTTAAAATCTCTGGG	2	+
chr2	109379951	109379970	ATTGCAGCTCATGCTTCAAG	1	+
chr2	109451663	109451685	TTTCATATATAGGCACTGTTTTG	1	+
chr2	109513453	109513472	CTCAATCTGCACCAGTTTTG	1	+
chr2	109747627	109747649	CAAATCTCTAAGGTTAAGGTTAG	1	+
chr2	109796334	109796351	TATCGCAGGAAAATACAG	2	+
chr2	113286812	113286831	TAACACTCTGCCACACTAAG	1	+
chr2	115211528	115211541	TACAGTCCGACATC	1	+
chr2	117927886	117927902	GTGATAGTTTAAACTGT	3	+
chr2	118542851	118542871	AACTCTTTTTTTTCCTTTAAG	6	+
chr2	118589689	118589707	TTTAATAATTCTCTCCACG	4	+
chr2	119255405	119255421	AAATCGTGCCTGAATAG	2	+
chr2	120444130	120444150	TCCTTTACACCTACTCTACAG	3	+
chr2	120739558	120739579	CAATCCATCAGCATTGGTTCAG	2	+
chr2	121014305	121014327	TAATCCAGTGTCTAATCTTGGAG	1	+
chr2	121379741	121379757	CGGTTTTGTCGAGTGAC	1	+
chr2	122299732	122299748	CATCATCACTCACCCAG	1	+
chr2	122409289	122409308	ACCACTGCACTTGGCTAGTC	1	+
chr2	122526211	122526233	TTCCACGTTGTCTTTATGTAGGG	2	+
chr2	123675562	123675579	ATTTCATCTTATTCACTG	1	+
chr2	125094160	125094178	TCTCATTGCTCAGTTCCCG	1	+
chr2	125384788	125384805	CACACCAGCTCCCCTAAG	1	+
chr2	126540926	126540946	AATTTCTCTTCCCTTCCAAAG	1	+
chr2	127676530	127676549	ACTTCTGACTGACTGATAAA	1	+
chr2	128216822	128216838	GGAATCGTTTAAATTGT	1	+
chr2	128949565	128949584	TTGCATAGCAAATACTCAAG	1	+
chr2	129632242	129632259	TTTGGGTAGCGCTTCGTG	1	+
chr2	131904586	131904608	CAACTCTCAGAATACCTTATTTG	1	+
chr2	133418059	133418081	GAGTTTCAGAATCACGATGTAGC	2	+
chr2	133867063	133867078	TTACTGCCGAAGGATA	1	+
chr2	135065568	135065591	ATAGGGCTAGGAATGGCTAACTTG	1	+
chr2	135102528	135102547	ATCTGGCTGCCCAACTGTAG	2	+
chr2	135208132	135208155	TCAGTGCGTCTCAATTGTATCTCC	2	+
chr2	135711985	135712006	TATATATCCTCTCACAACTCTG	3	+
chr2	135712137	135712155	TACAAGCAGCCAGCATATG	1	+
chr2	135714602	135714624	CTATTCAAACTCTTCAACCCCTG	1	+
chr2	136372986	136373006	TTTAAAACCTATCTGGCTCTG	1	+
chr2	136423016	136423038	TCACAGTGAACCGGTCTCTTTTT	15	+
chr2	136540690	136540706	AACCAAAAATCTGCCAC	2	+
chr2	136541095	136541114	TCTCTGGAAAGTAGCTGGCG	1	+
chr2	136542274	136542291	CCTACTAATAATTATTAG	1	+
chr2	139327865	139327884	TTTTCTTCATTGTGTTTCAG	2	+
chr2	142566132	142566152	CCCTTTTCAAACACATTTAAG	2	+
chr2	149544919	149544937	CTACAAGGCAAGTAACGGG	1	+
chr2	149607150	149607166	ATCAATCATCTTACCAG	1	+
chr2	149686461	149686477	TCTTCATCTCACTCCAG	1	+
chr2	150327500	150327522	CCACTTACCATGAGGAATAAATG	2	+
chr2	150334815	150334835	TCAACTAAACAAATAGGGCAG	1	+
chr2	151342061	151342084	CCAGCTCCTTGCTAAATTCCCAGC	2	+
chr2	152322462	152322481	CATCTCCTCAAAAACTAAGG	3	+
chr2	152325237	152325253	ACATCATTTTACCTCAG	1	+
chr2	152326240	152326258	ACAACTCATTAGAGCTAAG	1	+
chr2	153482020	153482041	CCCAATCAGATCAATGGCACAG	1	+
chr2	153616972	153616988	TTACATCTAGACAACTG	4	+
chr2	153617226	153617243	TTACTTTAACAGAACTTG	1	+
chr2	154303195	154303213	TTTTTAAAGCATTTTTCAG	2	+
chr2	154907346	154907364	TGTATGTGGTCTTATACTA	1	+
chr2	154978777	154978797	TTTAAGTAATCTAGGATAAAA	4	+
chr2	155786038	155786055	ATTTCCTGAGGCCTAATG	1	+
chr2	157257317	157257333	TGTGTGAGGTCCCGGGT	1	+
chr2	158778642	158778658	ACTATACTGCCTTATAG	1	+
chr2	159475896	159475918	CATTCTGTCAAATAATATAACAG	2	+
chr2	159490656	159490673	AACACAACAGCTACCTAC	3	+
chr2	159499016	159499038	ATCAAGCATCTGGTTGACCTTCT	1	+
chr2	159871488	159871509	TTAGTGGATCTACAATTCTGGG	1	+
chr2	159883936	159883959	CTCTAGTTTCCAGTACTTTGTTCC	2	+
chr2	161990178	161990196	ACCATTTTAAGAACTTCTG	1	+
chr2	162015951	162015969	CTCAATTACTTATTACAAG	3	+
chr2	162087916	162087935	ATCAGGACAACTCTGGATAG	1	+
chr2	162247616	162247637	CATTAATTCATGGACTAAACAG	1	+
chr2	165775508	165775529	AAATTCAAATAATAAAATACAG	2	+
chr2	166539296	166539316	CTTTTAAAAATGGGGATCAAG	1	+
chr2	169622604	169622621	TGTATGCCGGTTTAAACA	4	+
chr2	169627467	169627487	TTTCCATAAGTCTCCTACATA	1	+
chr2	169628836	169628857	TTTCTGGATCTCTTAGTAGGGG	1	+
chr2	171086531	171086548	CTGGAATAGTTATACTGT	1	+
chr2	171823122	171823144	CATCTCTACTAAGGTTTACACAG	1	+
chr2	172691734	172691752	AATCACTGTACAATCTATG	2	+
chr2	172926258	172926278	CATATCTACTTACACAAGCAG	3	+
chr2	172930110	172930133	ATTTCCTAATGGTCCATAACACCA	1	+
chr2	172960439	172960457	CTGGGTGGGGAGGGAAGGG	1	+
chr2	173762818	173762835	AGTGGATCCGAGTTAAAA	2	+
chr2	174087731	174087753	TTAAAGAAAGGACATCATCATAG	3	+
chr2	174088879	174088897	AAGGAGGACAAGGCCCATG	1	+
chr2	174233274	174233296	TAAATTTATAAACCAGGCACAAG	2	+
chr2	174390784	174390799	ACTCTGGTGGAGGCTC	2	+
chr2	177015057	177015080	TACCCTGTAGAACCGAATTTGTGT	159	+
chr2	177015097	177015117	CAGATTCGATTCTAGGGGAAT	5	+
chr2	178084560	178084581	CAGTTTCGAAGGTGTTTCCTTG	4	+
chr2	178086883	178086902	AAAACCTGATGACACCATTT	1	+
chr2	178087048	178087067	CCATAAGTATTCATATCAAG	1	+
chr2	178333223	178333244	ATATCCATCACTTCATCATGGG	2	+
chr2	178398157	178398180	ACAAAAGGGCCAGGGACAACATTG	1	+
chr2	178770404	178770418	CCTATCTGCTACCAG	1	+
chr2	178814308	178814324	ATACTTCTCACATCATG	2	+
chr2	179300705	179300728	ACATATCAATTATATATATTACTG	1	+
chr2	180041196	180041213	TTTCACCACATTCCACTG	1	+
chr2	181929370	181929388	TAATAAACTTCTCTCTTGG	2	+
chr2	181941172	181941195	GGGGAGGAGGGGACACCGTTTTAG	1	+
chr2	183261931	183261947	GTAGTAACAATAATGAA	2	+
chr2	184327914	184327933	TAACAAATGGCTCACTAAAG	1	+
chr2	184340021	184340037	ATTGAAATGAATTGCAT	1	+
chr2	185419568	185419584	ATAAAGTCTTCTTCATG	3	+
chr2	186142858	186142873	AGTGAGCTAACCTACA	1	+
chr2	186475070	186475090	TACATTATTCTCATTTTCAAG	1	+
chr2	187471118	187471140	TATTCTCATCAACCTGCTCCATG	2	+
chr2	187511740	187511755	CAAGGCATCATTCCCG	1	+
chr2	187615905	187615926	AAAATATATTCTGGAGGAAAAG	2	+
chr2	189162279	189162300	CAAAGTTTAAGATCCTTGAAGT	4	+
chr2	190328528	190328549	CATATTTCTCTTATTTCACCTG	2	+
chr2	190341476	190341495	CTACATTTTTTAAAAATAAG	1	+
chr2	190532504	190532526	AATTGGTGCAGATGAGCAACTTG	1	+
chr2	191557098	191557116	TTTCCTTAACTATCTTATG	2	+
chr2	191797977	191797999	CTTTTCCATTTTTAAAACTAATG	2	+
chr2	193895828	193895845	CACATATCACAACTTCAG	1	+
chr2	194550173	194550189	AACACAGGGGGCTTCAG	1	+
chr2	195064753	195064768	TCTTAAACTGCTACAG	3	+
chr2	195562233	195562251	AAAATTTATACTTCAACTG	3	+
chr2	196545645	196545664	ACACCAAGATCTTGATCCTG	1	+
chr2	196548466	196548484	CCAACTCTCCCATCTCAAC	2	+
chr2	196578194	196578209	AATCAACTATTGGAAG	1	+
chr2	196582998	196583016	GACAGGAGGAATCAGTACT	2	+
chr2	198572498	198572520	TAACATCACACTTCAACCGGTAG	1	+
chr2	200325475	200325496	TACACTCTTATAAACAACACGG	2	+
chr2	201408328	201408349	TAAAAAATTCTCATATTTACTG	2	+
chr2	201436730	201436747	ATAAAGTAACCATTTATG	1	+
chr2	201680100	201680123	ACTGTATTATTCAAGGCTTAACTG	1	+
chr2	202097229	202097246	AGTGGACTTGGAGCTCAG	1	+
chr2	202902358	202902374	TCAGCCTCATAATAAAG	1	+
chr2	202902738	202902760	ACACTACCCTCCAATCTTGCAAC	3	+
chr2	203159164	203159187	TTCTATACAGCATATCCAACTAAG	2	+
chr2	203332374	203332397	TTACTGAGAATTTTCCACCTCCTG	1	+
chr2	203417714	203417734	ATTACCTCATACAATCTAAAG	2	+
chr2	203426193	203426211	CACTTTCTGTCAAATAATG	1	+
chr2	203426871	203426891	CTCCAATTTGAAGCATTGAGG	1	+
chr2	203427642	203427665	CTTAAACCTCAGAGCAACCATATG	2	+
chr2	203630555	203630569	CATCGTGCGCTTCTG	1	+
chr2	204292963	204292982	TTTTGAGGAGTAGGATCTTG	1	+
chr2	204293894	204293914	CTTTCATTAACTTGCCTCCAG	2	+
chr2	205688372	205688388	ATTGGGGGTGGCTGGGC	2	+
chr2	206143084	206143100	AAGATTTCGGGGACTAG	1	+
chr2	206418604	206418624	AAATATTGCTGAGAGGCACAG	1	+
chr2	206581005	206581022	ATCTCCTCGGGCTCCATG	1	+
chr2	207176337	207176358	GCTAGTTGAGGATTCAGTACTT	1	+
chr2	207177985	207178003	CTATGATGGAGTTCTTTTG	2	+
chr2	208619538	208619559	TTTTAATTTTTTGTTTCGGTCA	2	+
chr2	209145496	209145515	TTTCCCTTATACAAATCAAG	1	+
chr2	209221690	209221708	TTTAGAGAATCAAGGCAGT	1	+
chr2	210594100	210594116	CACATGTGCACCACTTC	1	+
chr2	214183940	214183960	ATTAATGGAACTACCATATAG	2	+
chr2	216992283	216992298	ACTTGGACAGTTGTGG	1	+
chr2	217099881	217099898	CTCTAACAGCACTGGAAC	1	+
chr2	217366148	217366170	ACATCACTGGCCTATAATAAATG	3	+
chr2	217397201	217397221	CTTCAGGAGGCTCCAGCAATG	1	+
chr2	219114545	219114560	CCTATATTCACACACG	1	+
chr2	219206681	219206704	TCCCCTGCTCCCTTGTTCCCCAGT	1	+
chr2	219236005	219236021	AGTATAGGGCATGGGAA	2	+
chr2	219267380	219267401	TTCAAGTAATTCAGGATAGGTT	398	+
chr2	219620229	219620248	AAAGTGGAACCTGGGAACAG	2	+
chr2	219805406	219805425	TATATTCACTTAGGATAATG	1	+
chr2	220120442	220120461	TGCCCCAGGTGCTGCTGGTT	2	+
chr2	220230694	220230714	CAAATCTTATTTGGTAACTTG	1	+
chr2	220371626	220371645	TCACATGCCGGGGAGCAATG	2	+
chr2	221436055	221436072	ACTGTCTTTCTAGTGTAG	3	+
chr2	221554944	221554964	TACAAAACATTTCTCAATATG	1	+
chr2	223423363	223423381	CTCACCACCTACATGTTAG	3	+
chr2	223773669	223773689	TAAATTCAAAACCTGATTCTG	2	+
chr2	223806475	223806493	TAAACTATTACTTCTCATG	1	+
chr2	223807777	223807794	TACTGTAGGCATCAAAAG	1	+
chr2	224810682	224810700	GTGTTTGCTTCCTGTGGAA	8	+
chr2	224824664	224824683	TTATTGGAGCCCTGTTACAG	1	+
chr2	225122014	225122031	TTCTACAGTCTGACGATA	4	+
chr2	225507872	225507887	TCTTAATGTTCCATTG	2	+
chr2	225870006	225870022	CATGGGCCATCAAACCA	1	+
chr2	225965135	225965153	TTTGTCTATTGTTTAGCTG	1	+
chr2	227861681	227861699	TAACATTTTGGTGGTATTG	2	+
chr2	227862133	227862156	CTACACAAAGGTGTGCCTTCTACG	1	+
chr2	227863407	227863428	ACTCAATTCTACATAACTCCAG	2	+
chr2	227863842	227863864	TTTCTCTGTCTCTCCTCACAGTG	2	+
chr2	227876297	227876318	TCTCAGGCTCTTTGGATCCATG	1	+
chr2	228458415	228458431	TATAGTTCCTCCTTTCA	2	+
chr2	228654626	228654641	ACTTTACATTGTACAG	1	+
chr2	229046160	229046181	CCTGTCTCCTCGCTGGGAGCCC	1	+
chr2	230430853	230430867	CGTTAGGGAGTCCGG	1	+
chr2	230696748	230696763	CATATGCGAGTTTAAA	2	+
chr2	230875943	230875962	CTATTTTATCTAGGCATTAG	1	+
chr2	232678017	232678039	TCTAAGATCACCGTGTCAGGAGG	1	+
chr2	233546893	233546915	CATCTTCTGTTCCTGGGTAATGG	1	+
chr2	233721531	233721550	ACTCAACATGGGTGAAATCG	2	+
chr2	234197384	234197406	CCAGCTGCCTCTCCTCCATCGCA	1	+
chr2	235357349	235357365	TATGGCTGCTGCTGAAA	1	+
chr2	235863123	235863143	AGAAAGTGGGCTGAAAAAAAT	1	+
chr2	235956647	235956660	CATGGGGCGCATTG	1	+
chr2	235963482	235963501	CTGATGTGCAGAGGTGCCAG	2	+
chr2	237037279	237037295	TCCCCGTGGCGCCCAGG	1	+
chr2	238718886	238718904	CTCTAGGTAATTTTGCTGA	1	+
chr2	239329356	239329371	GTATGCGGGTTAAACA	1	+
chr2	240414448	240414465	AAACATCCCTCCCACCTG	1	+
chr2	241305064	241305081	CCGCTTGCTCCCTCCTCA	1	+
chr2	241395432	241395454	TCTGGCTCCGTGTCTTCACTCCC	47	+
chr2	242292143	242292164	CAGTCATAAGCTCCAGTTTTCG	1	+
chr2	242362643	242362660	CTACAAAGGGAATCCCTT	1	+
chr2	242693024	242693042	TTCAACGGGGGACACTCAG	2	+
chr2	1522389	1522404	ATACGTCACTGAAATA	1	-
chr2	3645183	3645198	ATAACCAGGTGTTCAG	1	-
chr2	5319879	5319896	GTACTTGGGTTTAGATGA	1	-
chr2	5584446	5584465	CATGCCCCGCGCTCACTGGA	1	-
chr2	8078688	8078711	TGATGATGATGATGATGATGAACA	1	-
chr2	8805655	8805672	TTGTATCAGATCTGGGGT	1	-
chr2	8809013	8809033	CAGAGGGGAATTGTCGTTTGG	1	-
chr2	8998379	8998399	TTCCTAAATGGTATTTTCAAG	4	-
chr2	9119592	9119614	TCCTTATAAAATGCACATCCCAG	1	-
chr2	9692009	9692032	TAAAATCAGTCAGGAATGATGGTG	2	-
chr2	9724979	9725001	ACTCTTCGGGGGTTTCCTTTCAG	1	-
chr2	9725153	9725171	TAACTCCCAAACACTTATG	1	-
chr2	10585071	10585094	ACATTCTGGACCAGAAAATTAATG	2	-
chr2	11020772	11020787	ACTGGACGTTGCTCAG	1	-
chr2	11174227	11174241	CATATTCGTCAATTC	1	-
chr2	14974866	14974882	CTCTCCCACAGTCCTTG	1	-
chr2	15116089	15116105	TACAGTGGGAGAGCTAG	1	-
chr2	16485300	16485315	GTATGCGGGGTAACGA	2	-
chr2	17425527	17425547	CTATATACTTGGTTATCTATG	1	-
chr2	19806538	19806560	ATGTCTTCACTTTTCAAGGCTAG	1	-
chr2	20455048	20455065	TAATTCAGCGCATCCTAG	1	-
chr2	20478387	20478405	ACATTCACTTACGCCACCG	1	-
chr2	20507769	20507789	CAGCTCAACAGCAGCAATATG	3	-
chr2	20885899	20885922	CAGGCTCCTCCTCTCCAGAGCCAG	1	-
chr2	21495438	21495451	GGTGTCCGGTCAAC	1	-
chr2	24291214	24291234	TTTGTAACAGATACCTTGTGG	2	-
chr2	24422590	24422608	AACTCATTCACCTCAATAG	1	-
chr2	24509131	24509154	AACAGTTAGATGCTCTTGAAAAAG	1	-
chr2	25141483	25141504	ACATCATCCTCTTCGTGCTCTG	1	-
chr2	25283470	25283488	ATATCACCCCCTCTCCAAG	2	-
chr2	25551523	25551543	TTGCAGCTGCCTGGGAGTGAC	2	-
chr2	25991666	25991687	CATATCCATCTCCTCCAACCAG	3	-
chr2	26717445	26717460	CTCATTCCAACCCATG	3	-
chr2	27556545	27556567	ATGCCTACCAGGCCCCACCAACA	2	-
chr2	27876413	27876430	TTCCCACTCCACTGACAG	1	-
chr2	27995739	27995756	TAGCTCAGTTCAGCAGGA	1	-
chr2	29555369	29555387	TCTTTTGACCCTGCTTTTG	1	-
chr2	30805696	30805711	CATACTCTGTGACATC	1	-
chr2	33809686	33809705	TCTTCATTCAATTCTGTTAG	1	-
chr2	35130490	35130511	AGACTTTTCATTTTAAGGTGGC	1	-
chr2	36085173	36085191	GCGGAATAGTTCAAACTGT	32	-
chr2	36757609	36757624	TCGGTCACATGCTGGG	1	-
chr2	37072480	37072499	CTATGTTGGTGCTTTTCTCA	1	-
chr2	37242907	37242930	ACCCAAGTTTTTAATTGCCTGCTG	1	-
chr2	37328776	37328797	ATTTGACTGAGAGTATCCCCAG	1	-
chr2	37331710	37331733	CCAGCATTTTTGGGAGGTCAAAAG	1	-
chr2	37455600	37455618	TCATCGGGGACACTAGGTG	1	-
chr2	37501777	37501797	ATTTCACAAACATTTCACAAG	1	-
chr2	37871717	37871739	TGGTCATTTCTGAGCATCTTCCT	1	-
chr2	38705069	38705084	GTTGAGGCCGTTGAGC	3	-
chr2	38750755	38750772	ACTATCTGCTGGATGACC	5	-
chr2	38806949	38806969	CACTCAAATTGATAGCTATTG	4	-
chr2	39210325	39210348	CATCATTACAAAATTCTGCTTTTG	2	-
chr2	39490308	39490327	TATTCAAAAACATTGTTACG	1	-
chr2	40650527	40650544	TCCTTATACTCTAAAATG	2	-
chr2	40947907	40947925	TCCCTGAGACCCTAACTAA	1	-
chr2	41401040	41401056	AATTCTCTACGGTTTTG	2	-
chr2	42544027	42544049	CAATAAAACAAAACAAACCCCAG	2	-
chr2	43171719	43171737	AGTATGCTGGTTTAAACTA	4	-
chr2	43451194	43451213	CAAAAAAGTCGAACTTTTTC	2	-
chr2	44547891	44547907	TTACATTCAAGCTACAG	1	-
chr2	44548102	44548120	TCATCCTCTAATTTCTATG	2	-
chr2	45952293	45952309	GAATCAGCATAATTCTT	1	-
chr2	46598396	46598411	AACTTGGCTGTCTTAG	1	-
chr2	46808566	46808585	ATTCTGTAAGGGCTGGGCAG	1	-
chr2	47123685	47123704	TTGCGACCTGAGCAACAACA	3	-
chr2	47130347	47130368	ACACTTCTTACATTGTGGCAAG	2	-
chr2	47132508	47132530	CAAAATAACTCATTTCCAACTAC	1	-
chr2	47198566	47198582	CCACAACTAACCTCCTG	1	-
chr2	47387480	47387500	CAAAACGGGTGTATTATCCAG	1	-
chr2	47387512	47387532	TCAACAATATGTACTTAAAAG	2	-
chr2	47387623	47387643	TCAAATGAGGGAACATCTGGG	1	-
chr2	47507895	47507918	GTGGTTATCACGTTCGCCTGACAC	1	-
chr2	48030431	48030446	TTACAGTCCAACGATC	1	-
chr2	49144461	49144480	CAGAGGAAGAAAAAAAAATG	1	-
chr2	49408451	49408469	AACGGACACTCCTCAAAAG	1	-
chr2	50002569	50002587	ATTATGCAGTGCTGTCATA	1	-
chr2	51486701	51486714	AACTCATAACGGAG	1	-
chr2	51785909	51785929	TATTGCACATTATTAAGTTAC	2	-
chr2	53355308	53355326	ACACTCTGCCTCAAAAAAG	1	-
chr2	55197391	55197410	TTTGGAGAGTCCAGATTATG	1	-
chr2	55457619	55457638	CTCATAAACTTATCTGTCAG	1	-
chr2	55536020	55536042	ATTTCTTCAGCTCCCTCATCAAG	1	-
chr2	55783459	55783481	CACCAACACCTTTTTCACTCTTC	1	-
chr2	56210155	56210177	TACTGCATCAGGAACTGATTGGA	55	-
chr2	56216154	56216176	TAATCTCAGCTGGCAACTGTGAG	7	-
chr2	56227899	56227920	AAATCTCTGCAGGCAAATGTGA	303	-
chr2	57080154	57080173	AATATTATAAGTCAACTTCT	4	-
chr2	58433270	58433291	ACTTTCAAATTAGCAATTACAG	2	-
chr2	61516179	61516202	ATACTTTTTCTTCATTTTTATAAG	2	-
chr2	62092148	62092170	ATCTGTCACCCAGTTGAGATCCG	1	-
chr2	62104111	62104132	TCAAATTCTGGCATAACCAGAG	2	-
chr2	62115285	62115302	CATCTTAATCTCCCTTAG	1	-
chr2	64727532	64727549	TCTTCCAACAAAAACCAG	1	-
chr2	64862154	64862170	TACTGTGACTTCCAAAG	2	-
chr2	65315503	65315523	ATTCTTACCGTCTCCACAAAG	1	-
chr2	65539930	65539947	ATGCAAAACATTCACCCG	1	-
chr2	65826371	65826393	AAGGAGCTTACAATTTAGCTGGG	1	-
chr2	66462426	66462443	TTCACATTGCCAGGGATT	1	-
chr2	67094286	67094300	TTTACAGTCGATGAC	2	-
chr2	67579194	67579209	CATTCTGGGCATGTTG	1	-
chr2	68393769	68393787	CCTACAGAAACATTTTTAG	1	-
chr2	68406381	68406401	AACTTTCTTCCTCTGGATCAG	1	-
chr2	68407040	68407058	CTAATCTAAAAAACTGGTG	1	-
chr2	68511657	68511674	ACTGCACCTACCCAACTG	2	-
chr2	69332242	69332258	TCCATAGTGAGTTTGCA	1	-
chr2	69487681	69487694	CTCCGGGGATAACA	1	-
chr2	69548256	69548278	CAAAAGAAAGGATAATATTTAAG	1	-
chr2	69553193	69553214	TAAATCCTTATTTATATATCAG	1	-
chr2	70174829	70174845	CAATAACCTCACTCCTG	1	-
chr2	71213479	71213498	ATAAAGTCTGGACCCCTCAG	2	-
chr2	72403644	72403664	CATTGCCCACTGTTCTCATTG	1	-
chr2	72405874	72405893	CTTCATTCCAATCCCCCAAG	1	-
chr2	73977717	73977738	CTATACAGTTTTTCTCTGCTTG	1	-
chr2	74380721	74380739	TACTACAGTTTTTGTATTG	1	-
chr2	74383058	74383076	TGGGTGGGAGCAACCAAAG	1	-
chr2	74383601	74383621	ACTAGTGATACAAACTTTAAG	1	-
chr2	74865592	74865612	CAAGTCACTGTTCCACCCTAG	1	-
chr2	75272362	75272380	GTTGCTGGGAAGCTAGAAA	2	-
chr2	78141179	78141194	GTGGGCCCATTAAGTA	1	-
chr2	80710248	80710263	TATGCTACTCTCTCAG	1	-
chr2	85547754	85547773	TCTTGGCTTAATCCCTAAAG	1	-
chr2	85547798	85547821	CCATTAACCCATTCTTCATCCTCG	1	-
chr2	85548054	85548074	ACTTTTACTAACTCACTTCGG	1	-
chr2	85548377	85548395	AACTCCTACCCTTCTTGGG	4	-
chr2	85577332	85577348	CCCCTCATGCCATCCTG	1	-
chr2	85765755	85765774	CGGCCAGCGAGGGCTCCTCA	1	-
chr2	85775655	85775677	TGTTCCGGGGGTTCTTTCCTAAG	2	-
chr2	86371063	86371086	CAAACTGAATAAAGCAACAAGATG	1	-
chr2	86371406	86371425	TAGGAATAGGAACCACTCAG	2	-
chr2	86731441	86731462	CATAGCCTCCCACCACTATCAG	1	-
chr2	86830600	86830620	CTTTTTACAATCTCTGTCCAG	2	-
chr2	86873371	86873388	AACAACTTATCCCACAAT	1	-
chr2	88874710	88874728	CATACAACCTCCAGGACAG	1	-
chr2	96850671	96850694	TCTGTACAGTTACTCATGTCATTG	1	-
chr2	96850714	96850733	TTCTGACTTAGGGCAATTTG	2	-
chr2	96852182	96852205	AACAAACCTCTCACCTCAGGCCAG	4	-
chr2	96861202	96861223	CACCACCCTCCAGAACCAAAAG	1	-
chr2	96919763	96919782	CATAAGAAGTACCATGGATC	1	-
chr2	96943995	96944016	AACATTCCCATCCGGCACCATG	1	-
chr2	96958947	96958965	AGAAGGGCCTTTGGGTTTT	1	-
chr2	97260607	97260627	CCCTTTGTCTTTTTCACCATG	1	-
chr2	99716518	99716536	TCTTCTGGGCCACCATAAG	2	-
chr2	100170825	100170847	TCAGCATCACCAACAGCATCCTG	1	-
chr2	104070318	104070337	TATATCTCCTTTTTAAAAAA	1	-
chr2	105462198	105462216	CTAAGCTCGGCTTCCTTAG	1	-
chr2	105881638	105881660	CCACTGCGCCCAGCCAACACTAG	1	-
chr2	105883002	105883024	CTCCTTTCCTGTCATGGCATCTG	1	-
chr2	106361355	106361368	GACGATCCCCGCGG	2	-
chr2	107187398	107187413	CTACGTGGGCTTAAAC	1	-
chr2	109705842	109705859	GTGAAATTCCCGGGCTCA	3	-
chr2	112763445	112763463	TAAATAAACTTCAGCCTTT	5	-
chr2	113496199	113496222	CTTTATGTGTTTAAGACCAGTTTG	1	-
chr2	113514603	113514625	TTTCTTCTAACCCATACTCTAAG	2	-
chr2	114500310	114500331	AAAACTGTGGGGAAACTTACTG	2	-
chr2	115695120	115695153	AAAGAACTTTGAAGAGAGAGTTCAAGAGGGCGTG	8	-
chr2	116253572	116253589	ATTTTGTTTAACTTTAAG	2	-
chr2	117475363	117475384	TCGAATCCTGTTCGTGACGCCA	2	-
chr2	118016836	118016853	TTTTAGAGGGGAATTGTA	4	-
chr2	118677750	118677771	CTTCCATTCATCTCTGTTGGCT	2	-
chr2	118688682	118688705	AACAAAATGAGAAGAGACCAGTTG	1	-
chr2	120975253	120975274	TCAGGATACCATACTGCAACAG	1	-
chr2	122176881	122176901	CATCTACACACTTACTTGGAG	1	-
chr2	128057581	128057601	ATTATAAAATCCATTACTAAG	3	-
chr2	128064312	128064331	ACCACATTTACAGTCAATAG	1	-
chr2	128503400	128503419	AATCTTTCTGGAGAACGACG	2	-
chr2	128604327	128604347	ACCTGCAGGTGCTGCCCCATG	1	-
chr2	128619280	128619301	TATTACACTTGGTTGCCTCTTG	2	-
chr2	128620676	128620698	ATACATAGGGCTACACTCATTAC	1	-
chr2	128757642	128757662	CAACCAACACCATTCCTTCAG	1	-
chr2	129171165	129171179	TTCTACGTCTGACGA	1	-
chr2	131805814	131805837	CAGGGTTGCTGTGCTGGCCACACG	2	-
chr2	131807757	131807782	AAGTTACAGGCATCTCTTCAGGCTTG	2	-
chr2	132241573	132241592	CTACATGTTACCTCCTTCAG	1	-
chr2	133012041	133012065	GGATGGTTTAGTGAGGCCCTCGGAT	3	-
chr2	133012084	133012105	TCCCTGCCCTTTGTACACACTG	25	-
chr2	133012314	133012335	AGAGGGACAAGTGGCGTTCAGC	2	-
chr2	133012589	133012611	GGGGAGTATGGTTGCAAAGCTGA	1	-
chr2	133012662	133012683	ATGTGGCGGTGTTATTCCCATG	2	-
chr2	133012736	133012763	ATTAATCAAGAACGAAAGTCGGAGGTTC	8	-
chr2	133012842	133012900	GTTCTATTTTGTTGGTTTTCGGAACTGAGGCCATGATTAAGAGGGACGGCCGGGGGCAT	41	-
chr2	133013086	133013117	TTAAAGTTGTTGCAGTTAAAAAGCTCGTAGTT	71	-
chr2	133013206	133013227	TTCTAGGCCCTGTAATTGGAAT	3	-
chr2	133013387	133013405	AACTTTCTATGGTAGTCGC	1	-
chr2	133025383	133025404	TTTTGTTCGTGTTTTTCCTTTT	1	-
chr2	133036282	133036305	GTGGGGAACCTGGTGCTAAACCAT	1	-
chr2	133038448	133038469	GGCGTCCAGTGCGGTAATGTGA	4	-
chr2	133038670	133038693	TTTCAAATGAGAACTTTGAAGGCC	1	-
chr2	133401153	133401171	AAGGCTACAGTGAGACACG	1	-
chr2	135387658	135387674	CAGTTAGGCACCGTGAA	3	-
chr2	135601681	135601704	ACTTTATCATATCATATCATACTG	2	-
chr2	135610866	135610885	ACCTAACCTGTGAACTTCTG	1	-
chr2	135952175	135952196	CACTTTTTATTATCCCATACTG	2	-
chr2	136598413	136598433	TTAACCCTAACTACTTGCTCG	1	-
chr2	136614393	136614416	CAAACCCAATCAGTGGACACTATG	2	-
chr2	136875683	136875703	CAGCAGGTAGCAAAGTGACGC	1	-
chr2	142555812	142555833	ATTTATCAATCATTACATTTTG	1	-
chr2	143029353	143029368	TGGTCGAAGTGGGTGA	1	-
chr2	145063683	145063700	ACATCTTAATGGTGAAAG	1	-
chr2	145156535	145156555	AAAACCTATGGACTCCATAAC	2	-
chr2	146947877	146947893	CAATAAACACAGCACTG	1	-
chr2	148705707	148705727	AATTCATTTGGTTTTCCACAG	1	-
chr2	150426169	150426188	TATTTTCTTCCCAAAATAAA	1	-
chr2	152624822	152624836	AATAATAACGGTAGC	1	-
chr2	152656088	152656107	TGGGAAGTAGATTCAGAAAG	1	-
chr2	153041150	153041168	AAACTCCATGGGGGCCTAG	1	-
chr2	154988886	154988907	AAAAAAGGATTATAAAACAATG	2	-
chr2	155489604	155489622	TATTATTAATTTAATCAAG	1	-
chr2	158622599	158622621	ACTATCTTCAGCTTACTACTCTG	2	-
chr2	158622662	158622683	AAGACACTCCAGTACCCAGCTG	2	-
chr2	159440488	159440511	GTTGGGAACCTGGCGCTAAACCAT	3	-
chr2	160190140	160190160	TTAAATGATTTCTGGTTACAT	3	-
chr2	160899503	160899522	GCTGGATCACCTCTTTTCTA	3	-
chr2	161515214	161515230	TATACTTTCAATTTCTG	1	-
chr2	161841634	161841650	TCATTGTAATCTTCAAG	1	-
chr2	162756910	162756928	CGTGGCATAGTTTAACTGT	1	-
chr2	162842413	162842428	ACTCGGGTTTAAACTA	1	-
chr2	163138947	163138963	TGTGATATTATTATCAG	3	-
chr2	164803121	164803136	TTTTGGCGTGGGTATG	1	-
chr2	166398775	166398793	CTTCATCTAATTCTCAAAG	1	-
chr2	166438616	166438634	CAGTAGCACACTGTGGTTA	1	-
chr2	166615953	166615970	AACAAACCTTCTCCTTAT	1	-
chr2	169665942	169665963	TTTAGTGGGGTACATACTCCTG	1	-
chr2	169701086	169701103	AATCTTAAACCATCTCAG	1	-
chr2	169960028	169960046	TCCCTCAGTCTCTTCCAAG	1	-
chr2	173033961	173033978	GTTGAAGGTTCTCAAGGA	4	-
chr2	174939881	174939898	AACCATATTACTCTCATG	1	-
chr2	175937092	175937112	TCATACTACTTCTGTACCTAG	1	-
chr2	175939008	175939031	TTTTAATAAATGGGGGTGTTACTG	2	-
chr2	176041997	176042015	TTCCATTGAGAAAGAGCAG	2	-
chr2	176042975	176042992	CATTCATATTAATTACGG	1	-
chr2	176272350	176272366	TCTCACTGGTGAAAAGA	1	-
chr2	177738151	177738166	CGTAGGATTTAAACCA	1	-
chr2	178928977	178928993	CATTTGCCTGACAATTG	1	-
chr2	179974544	179974564	CATTAGCCACCACACCTTAAG	1	-
chr2	182911087	182911104	TATGTTTAATATTGGGTT	1	-
chr2	184282701	184282717	ATTTACACTTGTGTTTG	1	-
chr2	190636559	190636582	ATCCTAAACACAGCTTCTCTCCTG	1	-
chr2	191007716	191007732	AAAAATGGGTAGTACTG	2	-
chr2	191209475	191209496	CTTTAAAAATACCTTTAAAATG	1	-
chr2	191275828	191275846	TGTATGCAGGTTTAAACAA	15	-
chr2	191402724	191402746	GATGTGTTGTTGCCATGGTAATC	1	-
chr2	191633118	191633135	AGCTCTTCATTTACTTTG	1	-
chr2	191818994	191819016	TACCAAGGTTTATGTCTCATAAG	2	-
chr2	196856253	196856276	CAACTAATTTGTAAACACTGCCAG	1	-
chr2	197876686	197876700	TCTTTGAGTCGTGTG	2	-
chr2	198244404	198244421	AACAGTTTAAACAATTTG	1	-
chr2	198256838	198256858	TTAAACAGTAAATGCCAGTAG	1	-
chr2	198260916	198260936	TACTCCCTGCCTTAATGAATG	4	-
chr2	198352581	198352600	AATCATTGACCCAACAAAGG	1	-
chr2	198814020	198814036	ACAAATCTGGGCATCTG	2	-
chr2	200135400	200135420	CAATCTACTATAGTACTCCAG	1	-
chr2	200135446	200135464	AACTAATGCTGACTGGATG	1	-
chr2	201074226	201074241	TCTCCCACTGCTGCGG	1	-
chr2	201203610	201203627	ATGAGAAATTTGTGCTGA	5	-
chr2	201718019	201718040	AAAAGTATATAGATCTGTAATT	2	-
chr2	201735784	201735805	TACATATTCCTCCCACAGCAAG	1	-
chr2	201798122	201798141	ATTCACTAAATCTCACACTG	2	-
chr2	201886801	201886821	TGCCTCTGCTGTGTACTGGAG	1	-
chr2	202485432	202485455	CACAAAACCACACCTTGCACAAAG	1	-
chr2	202488139	202488162	AAATTCACCATCTCTGTTCTCCAG	2	-
chr2	202504753	202504775	AATGGGGTCACCCAGCACATAAC	1	-
chr2	203064419	203064437	AAATCTCATTAGGGTTAAG	4	-
chr2	203550682	203550698	TTTAATGGTGCCTTTCG	2	-
chr2	204500838	204500856	ATGTCTGCTTCCTGTGGGA	1	-
chr2	205852991	205853008	ACAAATTCATTGTCTGAG	1	-
chr2	206562902	206562916	TTACCGCTATATAAG	1	-
chr2	206859802	206859825	TCCTCCTTTCATTAATAAATAATG	1	-
chr2	206867464	206867484	ATCTTAATTCCTTTCTAATAG	3	-
chr2	206985256	206985278	GGCCTGGACACAATGCACCCAAG	1	-
chr2	208620625	208620641	AAGTACTCCTGTCCCAG	1	-
chr2	208686825	208686848	AATCTTACTGTTACGCTGGGCATG	1	-
chr2	208842149	208842169	AAAACCTTTATGCCACGTACC	2	-
chr2	211008924	211008945	TCACATACAAGGGAACCCTCAG	1	-
chr2	212667471	212667485	GTAGGCTTTGAAGCG	2	-
chr2	214953532	214953551	CCTGGAATAGTTTAAACAGT	7	-
chr2	215592333	215592355	CTTACTAATATCAAATAGGCAAG	2	-
chr2	216248152	216248170	TTCAGGACAACAGCATTAG	3	-
chr2	216288217	216288238	ACTCGAGGAGGAAATTCCAATG	2	-
chr2	216910390	216910405	TCTCAGTACAATCTGC	2	-
chr2	217430654	217430668	TCGTGTTGCACCCCT	1	-
chr2	219121661	219121676	GGATACGGGTTTACAC	1	-
chr2	219470928	219470942	CGTAGTTTAAACTGT	1	-
chr2	219506761	219506784	CCCCTATGCCTGTGCTGATCCCTC	1	-
chr2	219866370	219866391	TTTGTTCGTTCGGCTCGCGTGA	109	-
chr2	220022908	220022927	TGGTCAGCCAGCGAGCCAAG	1	-
chr2	220036756	220036774	TCTTCCAGTCTTCTCTTAG	1	-
chr2	222014829	222014842	CTACGCGGGTTTAA	1	-
chr2	223084980	223085002	ATTCCTTCCAACCCAGACAGCAG	2	-
chr2	224280708	224280728	ACCCATGCTCACTGGCTCCAG	1	-
chr2	224462080	224462102	CAAATCCCAACATTTCTCTTCAG	2	-
chr2	224619744	224619767	CTCCTTTTCTTTCATTAACAAATG	1	-
chr2	224621359	224621377	CATATAAAATAATCATTAG	2	-
chr2	224742486	224742505	AAACAGCATTCTACTTCTTG	1	-
chr2	225794233	225794251	TGCTTCGAGATGTGGTCCT	1	-
chr2	227600837	227600855	TACGATGCATCCATTTCAG	1	-
chr2	228458415	228458431	TGAAAGGAGGAACTATA	1	-
chr2	229275106	229275124	TCAGCGATCTGTTTATTTC	5	-
chr2	230045521	230045538	CGAAAGGGAGTCGGGTTC	1	-
chr2	230045587	230045612	GTCAGTCGGTCCTGAGAGATGGGCGA	4	-
chr2	230631492	230631509	CAATTCCAGCAGCAACAG	1	-
chr2	230631921	230631940	CTGTGCAGTTTAATTCTGGG	2	-
chr2	230723558	230723576	CCTTCCTAAAACAAAACTG	1	-
chr2	230736510	230736528	ATTTGCATATAATTACTAG	1	-
chr2	230900942	230900961	ATCCATGACATCTAATAATG	2	-
chr2	230901755	230901774	CTTTTAAAAACAAAAACAGG	4	-
chr2	230901998	230902020	ACAGGACGTGGGAAAGCATTTTG	1	-
chr2	230905804	230905822	AAAATGCACTTTAACAGGG	1	-
chr2	231252953	231252976	TTTTGAAGTTTCATTTCATATTTC	2	-
chr2	232141837	232141854	CACTGCTACTGCGGCCAG	1	-
chr2	232320511	232320528	CTGTATTGTGAGACATTC	2	-
chr2	232321211	232321233	GGATATGATGACTGATTACCTGA	1	-
chr2	233969412	233969426	CGTCAAGTCCTCAAC	2	-
chr2	234111260	234111275	GTTGAGGCTGTTGCGC	1	-
chr2	234749486	234749508	CCATCATCACCCCTGGGGTGCAG	1	-
chr2	234749848	234749870	ATTCATCTTCATCACTTCCAAAG	1	-
chr2	235402277	235402299	CCAAATACTGTAACCTTCTCATG	1	-
chr2	239009174	239009188	GCGTGGTGAACCAGG	1	-
chr2	240038313	240038329	CGTTTGAAAGCGTGCCC	1	-
chr2	240108734	240108754	ATCCACCTGGAGCATTCACAG	2	-
chr2	241367080	241367091	CGTCCGACGATC	3	-
chr2	241499197	241499214	ATTGGTAACTGTCAGATC	1	-
chr2	242033094	242033113	AAAACATCCCAATGGGCAAG	1	-
chr2	242168529	242168550	CAGCCTCCTCCAGCTGCCAGAG	2	-
chr2	242178082	242178098	TCAAATTAAATTCCCAG	1	-
chr2	242624905	242624924	CTCTGTCGCCAGGCAGAGGT	2	-
chr3	5051972	5051989	CCGTGGAATAGTTTAAAT	3	+
chr3	9425931	9425947	CAGCTTGCCTACGGGAG	2	+
chr3	9428197	9428218	CTTTAATTCTATTACATACTAC	1	+
chr3	9472698	9472720	ATATTTATTAATGTTTCATCATG	1	+
chr3	9508207	9508224	TAAAAGGTCCAAGGCATG	1	+
chr3	9717867	9717889	ACTTGGAGGTGTGGCCAAAGCCA	1	+
chr3	9861324	9861346	CACTGCCTGCCCTTTCCCTTCTG	1	+
chr3	9935299	9935320	AACTTTGAGGTTTTTCTTTAAG	1	+
chr3	9978046	9978063	CTCCTGCGTTGCTTGCTT	1	+
chr3	10029532	10029550	ACTGTACCTACCCACTATG	1	+
chr3	10076409	10076431	TCTTACATTGAGGATGAAGACAG	1	+
chr3	10140467	10140490	TCATCCCAGGCCTCCAAGAGCAAA	1	+
chr3	10168617	10168639	ATTATGGTGGGGAGAGGAGCTAG	1	+
chr3	10191543	10191563	ACATCGTCAGGTCGCTCTACG	1	+
chr3	10233977	10233995	GGGGAATTTCCAGAGTGTG	1	+
chr3	10311944	10311962	CCTTCTTCCTTCACCACCG	1	+
chr3	12296183	12296206	TTCCTGTCCCTCCCACTTCTCCAG	2	+
chr3	12436593	12436609	CCCTAGGGGCTCTTGCT	1	+
chr3	12486763	12486777	TTCCCATGACCCGCC	1	+
chr3	12555719	12555740	ATAGTAGGAGTAGTGATTACAG	1	+
chr3	14183439	14183457	CAGCATGTGCACCAGGTTG	1	+
chr3	14184858	14184879	AAAACACAGCCAGCCCAAGATG	1	+
chr3	14530614	14530635	CTTTTCTGAGGAGGAACATTTG	3	+
chr3	15090177	15090198	CTGCTGCCACACACAACTCAAG	1	+
chr3	15481221	15481239	AGTGTCAGTTGGTGAGGAC	1	+
chr3	15482168	15482185	ATCATAGTGAGCCCAGAG	4	+
chr3	15482565	15482581	CATGTTGGGTCAAGACG	1	+
chr3	15483332	15483353	AAAACATTCCAGGCATTTGGAG	2	+
chr3	16270233	16270251	AAAGCAAACCTTTTTCCTG	1	+
chr3	17053285	17053305	AATTTCAAATCAACCTGCCTG	1	+
chr3	17131446	17131465	ACCAATTGTAGTCAGATGGG	3	+
chr3	18233963	18233983	TATTATTTTACTTAAACACAG	1	+
chr3	23883470	23883486	CTTTTACAAAAAACTTG	1	+
chr3	23932349	23932371	TACATTTAGACATTTGGGTTCAG	3	+
chr3	23961693	23961714	TCAACCCTAAAATACTTAACCG	2	+
chr3	23961833	23961852	TCCACTCCCATAGGCTACAG	2	+
chr3	23962193	23962213	ATTTCCAGGAAGTACTCATAG	1	+
chr3	23973402	23973420	TATCAAGTCTTTGTCTGGA	1	+
chr3	24001379	24001398	CTATAAACCGGTTACCAAGG	2	+
chr3	24019193	24019213	CCAAAACCAAAAACCATTTTG	2	+
chr3	24019616	24019638	TCCACACCAACCATATTATTCAG	1	+
chr3	24394715	24394735	TGTAGAATAGTTTAAAACTGT	1	+
chr3	25587037	25587051	CTCTCATTCCCTCCG	1	+
chr3	25622073	25622092	GGCCTCTGGGACAAATTCAG	1	+
chr3	25638460	25638482	TTCTTTCTATACTGTATGTTTGG	1	+
chr3	27180432	27180448	CATTGGAGCACTTACAG	2	+
chr3	27515692	27515708	GTAAAATTTGTGTCTCA	2	+
chr3	27759420	27759439	TTGGGCTGAAAGAACAGAGG	1	+
chr3	29771867	29771885	TATCTTTTACATTTCAATG	3	+
chr3	32937497	32937518	CAAATGTAGTCATAAATCCAAG	1	+
chr3	33160490	33160509	CCAGTCAGCTTCTTCCTGCA	1	+
chr3	33184467	33184486	TCTTCTTATCCTCACATCTG	1	+
chr3	34191588	34191607	ATTAACTATCTGCTGGTTGA	1	+
chr3	34623568	34623583	AGTGGGTTGCAAAAGA	1	+
chr3	35786019	35786040	TCACAGTGAACCGGTCTCTTTC	6	+
chr3	38023393	38023413	TTACACTGTTCTTTGCCACTG	1	+
chr3	38525536	38525554	TATGGAGGCTACTTCTCAG	1	+
chr3	38530592	38530615	TCTTGAGTCCTGGGAACTTCTCTG	1	+
chr3	38532178	38532194	TTACCTCAGACCTCATG	1	+
chr3	38580503	38580519	ATTTCCCAACATTCCTG	1	+
chr3	38860306	38860323	AAATGCCTTCACCATCTG	1	+
chr3	39810044	39810060	CATATACAAATCCAAAG	1	+
chr3	40328570	40328586	ACGATCCTAATATAAAG	1	+
chr3	40558344	40558366	TCCAAGCATAGGGCTATCCATAG	2	+
chr3	40576365	40576387	ATCAGGAGAAAGCATATTACCAG	1	+
chr3	40576452	40576468	TCATACTACAATTTTTG	1	+
chr3	42264561	42264581	ACCACCATGAGCACATCCCTG	3	+
chr3	42688212	42688233	CTTTGGTGCTTGGTAATTTTTG	2	+
chr3	43760685	43760704	TATAACAACATAACTCCTTG	1	+
chr3	44155726	44155749	AGCTGGTGTTGTGAATCAGGCCGT	5	+
chr3	44155766	44155786	GCTACTTCACAACACCAGGGC	2	+
chr3	44449056	44449079	AACAATCACTGCCTTACCTACATG	1	+
chr3	44704150	44704167	AAACTACTTTGCTTAAAG	1	+
chr3	44903395	44903413	AGGCACGGTGTCAGCAGGC	7	+
chr3	46485875	46485892	TTGCAGCTGAACCTGATC	1	+
chr3	47388864	47388884	TCACTTCCCCAAATACAGCCG	1	+
chr3	47883205	47883222	CAACGTCATCCTCCACAG	2	+
chr3	48311793	48311811	ACTCAGGACTTAAACATAG	1	+
chr3	49062966	49062985	CCGGGAAAGCCCCCGTCCAG	2	+
chr3	49066102	49066119	CCCAATCTGGTGAGTTAG	1	+
chr3	50038467	50038489	CATTTGTTCAGTGTCCATCACTG	1	+
chr3	50296499	50296521	CACCCCTGCCCTGCCCTCCACAG	1	+
chr3	50712561	50712583	GATGCGCCGCCCACTGCCCCGCG	1	+
chr3	50712891	50712908	GCGGGTGCGGGGGTGGGC	1	+
chr3	51141070	51141088	TGCCAGGTCCTATTCTAAG	1	+
chr3	51205196	51205216	AAATATTGCTGATTTTTTATG	1	+
chr3	51697094	51697116	TTCCTCTTCCACGGCTACCTCAG	2	+
chr3	51829316	51829335	TTATGTGGAATAGTTTAAAT	10	+
chr3	52440875	52440888	ATGACCCGCCGGGC	2	+
chr3	52557419	52557442	CAACAGGCCTTGCTCTGCTCACAG	2	+
chr3	52740789	52740809	TATACTTCATTTGTCTCTAGA	2	+
chr3	52743350	52743365	CACTCAAGTAAAAACG	1	+
chr3	54724202	54724219	TAATATTAATTTCTATTG	1	+
chr3	54896532	54896552	AAAGAATTTCTTTCCCTCTTG	1	+
chr3	56653413	56653435	TAATCAAACAGAATTATCATCTG	2	+
chr3	57546607	57546623	ATTTACTACAATTTCAG	1	+
chr3	57884485	57884506	TAACACTAGCCACAAAGCTAAG	2	+
chr3	58357703	58357720	TGTCCAATTACCCTTTTG	2	+
chr3	58487069	58487089	CAACTAACCATCACCACTAAG	2	+
chr3	58759824	58759843	GGGGTGAAAATTCTCAAGGA	3	+
chr3	58842840	58842855	CATATAAAGTCTAACA	2	+
chr3	59349496	59349515	ATTACCCCCTCCCCATAAAG	1	+
chr3	59798301	59798319	GTTTCTGCTTCCTGTGGGA	1	+
chr3	61132426	61132443	CTCAGGGTATATGCAAAG	1	+
chr3	61912647	61912667	CAGATGACAGGACATTTCTTG	4	+
chr3	63981270	63981293	TCAGCTATCTGGCAGCAGCCACCG	1	+
chr3	63991579	63991600	TGTCTGACCGAGGCACAGGCAC	1	+
chr3	65005267	65005285	CACTGGAAGCAAAGCTATG	1	+
chr3	65524628	65524645	TAACTACCATCAAACAGA	1	+
chr3	69633238	69633253	GAAGTAAGTTGGCTGC	1	+
chr3	71541708	71541726	ACTTCTCTCCATTATTTAG	2	+
chr3	71631413	71631432	TCCGAGCGCGACGTTGTCTG	1	+
chr3	72428202	72428218	ATTTGTTTCGCTGGTCT	1	+
chr3	72668569	72668587	CACCTTTCTCCAAATCATG	1	+
chr3	73092063	73092080	AGTGCCATAGAGTCTTTG	1	+
chr3	73108597	73108615	TTTTATAAACTTACACATG	1	+
chr3	73116475	73116494	ATTTGGGGGGCAACCACAAG	1	+
chr3	73116568	73116590	ATAATATACTACTGACTGACTTG	1	+
chr3	77290450	77290472	ACCCTCTAGTCCAATGAAAGTAG	2	+
chr3	77370234	77370256	TGGGTCGGAGTTAACTCAAGCGG	7	+
chr3	79287002	79287019	CCACTTAACCTAATTATG	2	+
chr3	80111291	80111306	ATTCTCGTTGAGGTAA	1	+
chr3	80452385	80452400	TATTAACATATCCTTG	2	+
chr3	87290589	87290608	CCCCTGGAAATCCCTCCTAC	1	+
chr3	87303254	87303272	TACTTCATGTCAGTTTATG	2	+
chr3	88205462	88205483	AAATGTGCATCTTCTCCTCATG	1	+
chr3	88206139	88206157	CACTTTTCATGTGGGAAAG	1	+
chr3	93990086	93990101	AAGGTAATCAGATTCC	1	+
chr3	94075982	94076001	TGTGGATTAGTTTACACTGT	1	+
chr3	94235421	94235438	TCTATTAAAATAATCTAG	1	+
chr3	97518826	97518845	ACTACTCTTTGCTTTTTTTG	2	+
chr3	97657127	97657148	ATTTGGACCCAAATCTACTATG	1	+
chr3	97743435	97743447	CTTGCGGTATTCG	3	+
chr3	99182950	99182968	AGGATGTCATTGCTGTGGA	10	+
chr3	100467052	100467073	CAACCAACTTCCCAGGCACCAG	1	+
chr3	101292797	101292811	CTGTCGCTAGACCAT	1	+
chr3	101486295	101486318	AAAAACCAATTTCCACTGCACTAG	1	+
chr3	101486438	101486460	AAAAACACAACTAAATTCATTTG	3	+
chr3	105264078	105264096	TCCTTAAACCCAAGTGGAG	2	+
chr3	105424094	105424114	CATTTAGTCTGTCTTTAACTG	2	+
chr3	107469365	107469385	TCTTTGGTTATTTAGCTGTAA	2	+
chr3	107525830	107525848	TTTACATGGTTTTATCTAG	1	+
chr3	107526160	107526181	TTACAACTTAACCCCATTCATG	1	+
chr3	107756666	107756684	CTTAATCATATTCTTTCTG	1	+
chr3	108718571	108718585	CTTACGCGGGTTAAA	1	+
chr3	110212790	110212806	CCTCAAGGCCATGATGG	1	+
chr3	111194311	111194324	AATCCGTCATATAG	2	+
chr3	111626127	111626146	TACGATTCACTATAGGGAAA	1	+
chr3	111831663	111831685	AGTATGTTCTTCCAGGACAGAAC	15	+
chr3	112299979	112300000	ACCACTGTCATTATCACAACAG	2	+
chr3	112302064	112302086	ACCCTTTCTAAAAACGTTGGTTG	2	+
chr3	112312966	112312989	ATATCTATAGTCTACCTTTTATAG	2	+
chr3	113604238	113604255	ATCCGCACGGTAATTCAG	5	+
chr3	114193662	114193679	ATTCCCTCTGCCCCTGCC	1	+
chr3	117985774	117985792	ACTGATGATGTGTTGTTGC	5	+
chr3	119715510	119715525	TTCAGAGTTCTACAGT	1	+
chr3	120469763	120469785	ACCAACCGGGCTTCCTTCAAATG	1	+
chr3	123811986	123812007	TCCCTCTCCCTCCTTGCTCCTA	1	+
chr3	124040564	124040579	TGAGTTATCGAGATTT	1	+
chr3	124466648	124466667	ATCAGCGATCTCTCCCAGCG	2	+
chr3	126108650	126108664	CGGTCAGCAGGTCAC	1	+
chr3	127890148	127890170	TTTCCTTAAAAAGAAAAATATTG	1	+
chr3	127962178	127962195	TTCATTTCCCATCCACAG	1	+
chr3	128507129	128507151	ACTTAATAAGGAAAGTGAAAAAA	1	+
chr3	128532472	128532491	TAATCAAACTCCAGCCCTTG	1	+
chr3	128532615	128532636	TCACTGGAGAGAGAGAGAACTG	1	+
chr3	128533292	128533314	TTAGATCAGCATTCTACTACAAG	1	+
chr3	128545290	128545313	CCAACATTCCTCCCTCTAGAACTG	1	+
chr3	128990638	128990659	CGGTCTTGGGCCCCTCTTCAAG	1	+
chr3	129312542	129312560	GGGTGCTGGAGAACTGAGG	1	+
chr3	131784924	131784937	GAAGGTCGTCATAG	1	+
chr3	133306251	133306271	TAAGGGACCTTGGGAGGGCAG	2	+
chr3	133306616	133306638	CCTCCACTCCTACCCCTCCCCAG	2	+
chr3	133306835	133306855	ACAACCAATATGCTGTGCTTG	5	+
chr3	134224860	134224877	TGAAGCTAGTTGTTTGCC	2	+
chr3	136164587	136164603	TTCTATCCCTCTTAATG	2	+
chr3	137015103	137015123	TTATTCTGTCCCTAGGAATAC	2	+
chr3	137292277	137292292	ATGACAGTTAGCAAGA	1	+
chr3	137601207	137601227	AATATGGAACATACGCACAGG	1	+
chr3	137932093	137932112	GTAGATAGCTCACATCACAG	1	+
chr3	138682656	138682672	GTGATAGTTTAAACTAT	1	+
chr3	139637079	139637095	CATTGTCTCTTTTCTTG	2	+
chr3	140661514	140661530	GTCACTCACGCCCCACC	1	+
chr3	140695296	140695317	CAGCACGAGGACTGCTGTACTG	2	+
chr3	140695736	140695756	TATTATTTTCACATTTCCCTG	2	+
chr3	140698064	140698082	CATTACTATGTTAGGACCA	2	+
chr3	140698427	140698448	TACAAACTTTCTGCCCACTCAG	1	+
chr3	141162005	141162021	AAACCGAAAACATGCCG	2	+
chr3	141464087	141464106	CAGGACTGGGTGGTCCAAAG	1	+
chr3	142469840	142469857	ATAATATTTTGTACAGCT	3	+
chr3	142776535	142776553	CACTTCATACACTGGTTTG	1	+
chr3	143001260	143001282	CTTTCTGGGAAGCCCCATTTATG	1	+
chr3	143710177	143710200	CACGTTACTAGCTGCTACATACTG	1	+
chr3	145122100	145122117	CTTACGTGGTTTAAATGA	14	+
chr3	147861238	147861257	ATGAGTTCTCCCTGACTCTT	3	+
chr3	148447434	148447448	CGGTGTCTCTTATCA	2	+
chr3	148571147	148571161	TCGATGGGAATGCAG	3	+
chr3	150282519	150282539	CCAATCTTATCTCATCCATAC	3	+
chr3	150290201	150290221	CAAAAACAATAACTTACCAAG	1	+
chr3	150929732	150929749	TCTGGAGTACTTCTTCTG	2	+
chr3	152017715	152017735	TTCATCTACTTACAATCCTAG	4	+
chr3	152028336	152028351	TACATACGTGGGCAAG	1	+
chr3	152180213	152180231	TAAAGGACGAGGTCATTAG	1	+
chr3	152181024	152181041	ATAAACTCACACATACTG	1	+
chr3	152181886	152181905	AATATTACTTATTTTTCTTG	2	+
chr3	152182949	152182972	ATTCCTTACATTTTTCAAAACTAC	5	+
chr3	152556274	152556295	CAACTGATGGTGGCATAACTTG	1	+
chr3	153213161	153213175	TAGGACAGGTGCCGA	1	+
chr3	153273059	153273076	TTTCATTTGGCAAAAACG	2	+
chr3	153292485	153292500	ATCTACACAAACAATG	1	+
chr3	155078999	155079020	TCCTTGAGACCTTAACTTGTGA	4	+
chr3	155633927	155633949	ACTCATCAAAACCCATCACAATG	1	+
chr3	155713485	155713504	TTTTCCTTGGTGAGGTAAAG	1	+
chr3	156320449	156320469	TCATTTCCCAAATAACTCCAG	1	+
chr3	156481717	156481737	TGTTGTACTTTTTTTTTTTTA	1	+
chr3	157064259	157064276	ATGGCTTCTCTTACCCAC	1	+
chr3	158030730	158030751	TGATTTAGAGCTCTCCTAACAG	1	+
chr3	158409751	158409770	TCTCATAACTCTATTTTTAG	1	+
chr3	158415502	158415519	ATCCTTCTTCAGTTCCGG	2	+
chr3	158506181	158506200	CTCACAAACACAATGCCAAG	3	+
chr3	158922777	158922796	CTCTGGACCTGTTCCTCCTG	1	+
chr3	159498579	159498601	TAACTAGCCCCCATAGGGATTCG	1	+
chr3	160122395	160122416	TAGCAGCACATCATGGTTTACA	60	+
chr3	160122433	160122454	CGAATCATTATTTGCTGCTCTA	5	+
chr3	160122541	160122563	CTAGCAGCACGTAAATATTGGCG	2	+
chr3	160122584	160122605	ACCAATATTACTGTGCTGCTTT	3	+
chr3	160152665	160152684	TTTCTATCATAATGTAACTG	2	+
chr3	160154159	160154178	CAAATCAACCTGCACTTAGA	1	+
chr3	160341541	160341559	CCCTAAAATTCCCCTTTTG	1	+
chr3	161637970	161637985	AAGGCCGTAATATCCA	1	+
chr3	163221102	163221122	AATACATATATTTATAAAATG	1	+
chr3	163980978	163980994	TATTCGGGTTTAAACAA	2	+
chr3	166687648	166687668	CTGCAAAGGAAAGTCCTTTCA	1	+
chr3	168269702	168269722	GCGACCCATACTTGGTTTCAG	24	+
chr3	169713031	169713051	AAGCTTTTTGATCATGTAGGG	1	+
chr3	169794923	169794936	TATCGGGCTCACCA	1	+
chr3	170078439	170078459	TTTCTGCTCGGCATTCCCAAG	1	+
chr3	170109063	170109084	TTGTATAATGGTGCCCTTTCAG	1	+
chr3	170113674	170113692	ATTATACATTGTGGAATTG	1	+
chr3	170277038	170277055	AGAGGGGAATTGTTATTA	4	+
chr3	170314793	170314808	TTTTGACACCCCTAAG	1	+
chr3	170771906	170771921	GACGATCTTTAAATGA	1	+
chr3	171673430	171673446	ATTGTATGAATCACCGG	2	+
chr3	172615165	172615183	TCAAATTTGAGAGTTTGAT	1	+
chr3	173547744	173547760	CATAATATTTGCCCGGT	1	+
chr3	173852828	173852851	ATTATTAAAACCATTTTCCTAATG	2	+
chr3	173931458	173931474	TACAAACAATTACATTG	2	+
chr3	179053457	179053474	TTGTGGGGGAAGGATCTG	1	+
chr3	179054591	179054608	ACCTAACAATTAACCTAG	2	+
chr3	179341812	179341829	CAACTCCTGACAATTAAG	2	+
chr3	180332609	180332626	TTTTACACTTTCCACTAG	1	+
chr3	180666228	180666250	AAAAAAAATACCTTCTTTAAATG	1	+
chr3	180688027	180688048	AATCTCATCACAGTACTAACCG	1	+
chr3	182633303	182633319	ATAGGAGTTAGACTAAG	2	+
chr3	182637756	182637777	ATATACTCAGTAGAGTACTAGG	1	+
chr3	182908956	182908973	ACCCGGCTGACTTTATTT	1	+
chr3	182988881	182988904	TAATATCACTTATCTACTTCATTG	1	+
chr3	183901503	183901522	CTTTGCTGCCTTCCCTTTGC	1	+
chr3	184035524	184035544	TCCCGACACAGCAGTACCCTG	1	+
chr3	184041748	184041763	TGCCGCTGCCTCATGG	1	+
chr3	184043519	184043549	GGGCCACTGAGACACCATGATGGAACTGAGG	4	+
chr3	184209466	184209482	ACCGGCTAATTCCGTGC	2	+
chr3	184534134	184534153	CACTCACTGTATACAGGAAG	2	+
chr3	184637084	184637100	CTACGTGGATTTAAACA	1	+
chr3	184929349	184929369	CTCTCTCTCTCTCTCTAACCC	1	+
chr3	185010158	185010181	TACATTATACTCTCAGAAGCTATG	2	+
chr3	185866156	185866174	AGAGTTCAGTCTGATGATC	3	+
chr3	186395836	186395856	TGGAAAGGAGAGGAAAGAACT	1	+
chr3	186502393	186502413	ATTTAAAGGAGTCTCTCCTTC	1	+
chr3	186504600	186504620	TAATGTCCAATGTCCTTTGTC	2	+
chr3	186523848	186523862	TATAACGTTACTGGA	4	+
chr3	186627099	186627115	ACTTCCTGGCGGTTTTG	1	+
chr3	188132936	188132953	AAATATACAATACTATTG	2	+
chr3	188278069	188278083	ACCAAGGAGTCGTCT	2	+
chr3	188359866	188359883	TCATGAGCCTGAAGTGGA	1	+
[truncated: 8,032 more rows]
