# Supplementary material for: Advancing the functional utility of PAR-CLIP by quantifying background binding to mRNAs and lncRNAs
Source: Genome Biol. 2014 Jan 7;15(1):R2. doi: 10.1186/gb-2014-15-1-r2 (PMC4053780; doi:10.1186/gb-2014-15-1-r2)
Supplement: Additional file 53 — Is a table of re-analyzed PARalyzer output for clusters of at least 5 reads and 2 T-to-C conversions for the IGF2BP2.rep5 library from [18]. [file gb-2014-15-1-r2-S53.gz › IGF2BP2.rep5.clusters.csv]

chr1	1102540	1102561	TAATACTGCCTGGTAATGATGA	910	+
chr1	1103296	1103317	TAACACTGTCTGGTAACGATGT	849	+
chr1	41220043	41220065	TGTAAACATCCTTGACTGGAAGC	1372	+
chr1	110141561	110141583	CTTCACCACCTTCTCCACCCAGC	146	+
chr1	150936983	150937003	ATGATCCCTTCCAATGTGGTG	6	+
chr1	155165028	155165049	TATTGCACTCGTCCCGGCCTCC	146	+
chr1	209269530	209269547	GTATGTGGGTTTAAAAGA	6	+
chr1	209605511	209605532	TCCTTCATTCCACCGGAGTCTG	3390	+
chr1	9211793	9211815	TGGCAGTGTCTTAGCTGGTTGTT	615	-
chr1	21398368	21398391	TCTTTAACTTATTTGGGAAAATAG	3	-
chr1	28218215	28218234	TGGCATTACTTTCAGAATTG	9	-
chr1	32374341	32374364	TCATCAAAGTAGTGATGGATTCAG	3	-
chr1	33798007	33798028	CCTCCGTGTTACCTGTCCTCTA	20	-
chr1	71533363	71533385	CAAAGAATTCTCCTTTTGGGCTT	692	-
chr1	91852848	91852872	TGATCCTTCGATGTCGGCTCTTCCT	226	-
chr1	94913101	94913120	TTATTGGACTGTTTAACATG	10	-
chr1	146617545	146617562	CATGATAACTTGATGGAT	6	-
chr1	207975209	207975231	TAGCACCATTTGAAATCGGTTAT	1404	-
chr2	1093788	1093806	CGTATTTGGGTTTAAATGA	19	+
chr2	9583666	9583688	AAATCACTACTATGTCTGGACAG	21	+
chr2	82323486	82323503	CGTATATGTGTTTAAACG	13	+
chr2	136423016	136423037	TCACAGTGAACCGGTCTCTTTT	42	+
chr2	140964113	140964134	AAAAAGACATCCCTCACAGTTT	6	+
chr2	169622604	169622620	TGTATGCCGGTTTAAAC	3	+
chr2	172809408	172809429	TTTTGGTTACAAGGGTCTAAAG	4	+
chr2	177015057	177015078	TACCCTGTAGAACCGAATTTGT	938	+
chr2	219267380	219267401	TTCAAGTAATTCAGGATAGGTT	2023	+
chr2	241395432	241395451	TCTGGCTCCGTGTCTTCACT	131	+
chr2	25096216	25096235	TACTGGGCACCCCTCACCTG	8	-
chr2	51732409	51732427	AATCCGTAGATCTGAAAAA	6	-
chr2	133038447	133038470	AGGCGTCCAGTGCGGTAATGTGAC	5	-
chr2	166739349	166739369	TTACCCTTCTATATCTAGTCT	8	-
chr2	219866370	219866391	TTTGTTCGTTCGGCTCGCGTGA	360	-
chr3	10193186	10193209	AAATACAATCACATTAACATTTTG	14	+
chr3	15686913	15686934	ACCACTATTTCCTGAGGAAAAG	11	+
chr3	51989935	51989956	CGCCGCTCGCTTCCTCTCCGCC	4	+
chr3	58759824	58759843	GGGGTGAAAATTCTCAAGGA	6	+
chr3	64355097	64355117	ATTCTTCCCTTTAAATGCCTG	7	+
chr3	145122100	145122117	CTTACGTGGTTTAAATGA	10	+
chr3	155078999	155079019	TCCTTGAGACCTTAACTTGTG	50	+
chr3	160122395	160122415	TAGCAGCACATCATGGTTTAC	411	+
chr3	186191248	186191267	TTGGACTGAAGGGAGTTCCT	6	+
chr3	188406582	188406602	AAGGAGCTCACAGTCTATTGA	248	+
chr3	188406622	188406643	CACTAGATTGTGAGCTCCTGGA	89	+
chr3	192992634	192992653	TTCTCTCATTGGTAAAGCAT	11	+
chr3	49057633	49057653	ATGACACGATCACTCCCGTTG	227	-
chr3	49058104	49058127	CAACGGAATCCCAAAAGCAGCTGT	918	-
chr3	52302351	52302373	TGAGGTAGTAGTTTGTACAGTTT	3094	-
chr3	55574543	55574565	TTTCATTAAATCTTGGATTTTCT	9	-
chr3	107763532	107763555	TCTCTTAACTTACCATTCCTATAG	3	-
chr3	113440365	113440388	TTTGAAGGAAGGACAAGGTAGATC	4	-
chr3	146626903	146626920	CGTATGTGGTTTTAAACA	6	-
chr3	192691869	192691892	ATTTATTGGAGGGCAAGTCTGGTG	3	-
chr4	103919289	103919307	ACCTGAAACTGTGTATGTA	11	+
chr4	109846482	109846501	GATGGAATAGTTTAAATTGT	18	+
chr4	47947864	47947885	TACTTGGTTGATTTTGCAGTAG	8	-
chr4	109818065	109818085	TGTGGAATAGTTTAAAACTGT	12	-
chr4	113569162	113569184	TAAGTGCTTCCATGTTTGAGTGT	51	-
chr5	7367557	7367574	CGTACGTGGGTTTCTACG	42	+
chr5	71504526	71504548	TTTCCAATACTCATTTAATTAAG	9	+
chr5	77711759	77711779	TTGGGAGAGCGTTGCAATGGT	3	+
chr5	80540192	80540208	GTTCGACAGTCTGATGA	4	+
chr5	83644118	83644138	TTCCAGGAAAAGCCTTTAAGT	5	+
chr5	128796370	128796386	CGTATGTGGAATAGTTT	27	+
chr5	148808540	148808561	CTGAGATGAAGCACTGTAGCTC	4428	+
chr5	148810224	148810247	GTCCAGTTTTCCCAGGAATCCCTT	1702	+
chr5	159912379	159912399	TGAGAACTGAATTCCATGGGT	295	+
chr5	164360587	164360606	TGAAGTCAGTTACCTTTGGA	52	+
chr5	32802251	32802267	TACGTGGGGTTAAATGA	4	-
chr5	58999492	58999513	TACAGTTGTTCAACCAGTTACT	51	-
chr5	131039853	131039873	TAATCTTTTCATTGTCCAAAG	8	-
chr5	149787626	149787647	ACCTGGTTGATCCTGCCAGCAG	104	-
chr6	22776014	22776030	TGTACGTGGGTTAAACG	4	+
chr6	23450893	23450914	TCTGGAATTTAGGACGTGAATC	7	+
chr6	42508746	42508768	TATCTGGTTGATCCTGCTAGTAG	2958	+
chr6	126249830	126249853	CAACTCTTGCAGCACTTTCAATAA	14	+
chr6	128507046	128507064	CTTATGCAGGTTTAAATGA	9	+
chr6	152489809	152489830	CTTCCTTCTTTTTTGGGTTCAG	5	+
chr6	43794261	43794282	AGATTCTAGTCTGCACTCTGTC	6	-
chr6	72113258	72113278	CTTTCAGTCGGATGTTTGCAG	72	-
chr6	72113296	72113319	TGTAAACATCCTCGACTGGAAGCT	1656	-
chr6	82503790	82503807	CATGAAGATGGTATGCGA	7	-
chr6	86386862	86386885	ACTGTTGTGTGAAAAGCTGATAAG	10	-
chr6	129188653	129188672	TCTGGGTGCTCCCTCCAAAA	4	-
chr7	232024	232044	TCGTCGGGCTGTCCCTGCTTT	5	+
chr7	12276463	12276485	TTTCATCTTATATTTTTCTTTAG	7	+
chr7	93367968	93367991	CTTTTTACTTTTTCTTATTTCACT	3	+
chr7	114245113	114245136	CAAATAGTATTAACAAACCCACAG	7	+
chr7	130136003	130136023	TTTTTCATTATTGCTCCTGAC	147	+
chr7	25989541	25989563	TCAGTGCACTACAGAACTTTGTC	2949	-
chr7	27209146	27209168	TAGGTAGTTTCCTGTTGTTGGGA	334	-
chr7	27535663	27535682	ATTTGGTATCTGTGCTTTGC	10	-
chr7	48677948	48677967	CACATCACTCCATAAACACT	5	-
chr7	69329065	69329082	TGTACTTGGGTTTAAACA	20	-
chr7	99691194	99691215	CATTGCACTTGTCTCGGTCTGA	702	-
chr7	99691438	99691460	CAAAGTGCTGTTCGTGCAGGTAG	1025	-
chr7	99691665	99691686	TAAAGTGCTGACAGTGCAGATA	837	-
chr7	129414579	129414601	TTTGGCACTAGCACATTTTTGCT	290	-
chr7	129414806	129414828	TATGGCACTGGTAGAATTCACTG	85	-
chr7	130561506	130561530	TCTAGCACCATCTGAAATCGGTTAT	5866	-
chr7	130561544	130561566	ACTGATTTCTTTTGGTGTTCAGA	101	-
chr8	5065330	5065347	TGTACCGGGGTTAAATGA	6	+
chr8	58979453	58979472	TTTAACATCAGCCGCAATAG	7	+
chr8	106601547	106601569	CACATAACAATACATTTCTCAAG	19	+
chr8	129732899	129732922	GTTTCACATTCATTACCCTGAATA	10	+
chr8	14710992	14711013	AGATCAGAAGGTGATTGTGGCT	18	-
chr8	22102486	22102509	AAAAGCTGGGTTGAGAGGGCGAAA	955	-
chr8	135812813	135812834	TGTAAACATCCTACACTCAGCT	1793	-
chr8	135817161	135817183	TGTAAACATCCCCGACTGGAAGC	1841	-
chr9	15944636	15944653	GCATGCGGGTTTAAATGA	27	+
chr9	96941123	96941143	AGAGGTAGTAGGTTGCATAGT	1164	+
chr9	97847547	97847568	ATCACATTGCCAGGGATTACCA	784	+
chr9	97847787	97847807	TTCACAGTGGCTAAGTTCTGC	1691	+
chr9	135554138	135554158	CCACTTTATCATCCTTACCAG	5	+
chr9	139565068	139565088	CATTATTACTTTTGGTACGCG	713	+
chr9	139565104	139565126	CTCGTACCGTGAGTAATAATGCG	2496	+
chr9	28863673	28863694	TGGATTTCTTTGTGAATCACCA	32	-
chr9	89037856	89037877	TACTTCCAGGAATGGTGCACCA	14	-
chr9	131007062	131007084	CCCAGTGTTTAGACTATCTGTTC	753	-
chr10	969267	969286	AAATCCATTGGGGTTTCCCG	3	+
chr10	13637388	13637409	TTTTTCCTTTCTTTCTACACAG	7	+
chr10	53580454	53580474	TTTTTGGCTTTGTAATGGAAA	11	+
chr10	57264790	57264808	ATGTTCTGACTTGCATTGG	6	+
chr10	67114228	67114249	TCAATCCCCAATATCTTCACCA	4	+
chr10	69524343	69524362	GAAGCGGGTGCTCTTATTTT	225	+
chr10	118223271	118223290	TCTCAAAGATTGGCTAAGCT	5	+
chr10	134019210	134019231	CAGTCATCCTGCCTCTGATGTG	5	+
chr10	60521720	60521736	TCTACAGTCTGACGTTC	15	-
chr10	122772595	122772614	ACCATCTTTATTACTGTTTT	11	-
chr11	57408725	57408746	CAGTGCAATGTTAAAAGGGCAT	832	+
chr11	64621748	64621769	CCCCCGTCTCTGCCTCCCGGCC	6	+
chr11	81023858	81023878	ATAAAATTGCTACTTTCCTTA	12	+
chr11	111384176	111384198	AGGCAGTGTAGTTAGCTGATTGC	266	+
chr11	1774545	1774567	TTTTCCCCTCCCTGGGTTCAGAA	3	-
chr11	72326146	72326168	TCTACAGTGCACGTGTCTCCAGT	78	-
chr11	100453852	100453870	TTTAACCCGGCACCCTTTA	7	-
chr11	116332718	116332736	ATTTACAGTCTGACGATCA	78	-
chr11	122022983	122023004	AACCCGTAGATCCGAACTTGTG	1651	-
chr12	7072905	7072926	TAATACTGCCGGGTAATGATGG	1681	+
chr12	7073318	7073340	TAACACTGTCTGGTAAAGATGGC	2627	+
chr12	10854113	10854133	TCCCTGGCATCTCTACCAAAA	5	+
chr12	54731062	54731083	TCAGTGCATCACAGAACTTTGT	304	+
chr12	62997471	62997492	TGAGGTAGTAGTTTGTGCTGTT	3421	+
chr12	77795224	77795246	TTCCTCAACTCAACTTTTCCAAA	4	+
chr12	133173161	133173179	TGTATGCGGAAGAGTTTAA	5	+
chr12	4884319	4884335	GTCCGACAACTGATGAT	3	-
chr12	44965458	44965477	CTTCAAAACTCATTTTGGTG	10	-
chr12	46753670	46753693	CCACTGGGTTTCTCATGCAGTAAG	5	-
chr12	81329576	81329597	AAACTCTACTTGTCCTTCTGAG	115	-
chr12	82762360	82762378	GAATTCATTTTCGGGGGTA	5	-
chr12	105606099	105606118	TAGGGATAATTTTTATTTCT	28	-
chr12	116286471	116286492	TTGTATCCCACTGCTGCCACCA	4	-
chr13	37426878	37426898	CTTACTGAATTCAGATAAATT	5	+
chr13	92002871	92002893	TCAAAGTGCTTACAGTGCAGGTA	872	+
chr13	92003192	92003215	TTGTGCAAATCTATGCAAAACTGA	919	+
chr13	92003326	92003348	TAAAGTGCTTATAGTGCAGGTAG	1188	+
chr13	100008400	100008422	ATCCCTTGCAGGGGCTGTTGGGT	24	+
chr13	50570601	50570622	TGTTGTACTTTTTTTTTTGTTC	62	-
chr13	50623301	50623324	TAGCAGCACATAATGGTTTGTGGA	679	-
chr13	101327317	101327335	TCCTCTCCCGCCGGGTCCG	11	-
chr14	100576052	100576074	TCTCACACAGAAATCGCACCCGT	367	+
chr14	101335453	101335473	TGAAGGTCTACTGTGTGCCAG	42	+
chr14	101349371	101349393	ATCGGATCCGTCTGAGCTTGGCT	407	+
chr14	101506606	101506626	TATGTCTGCTGACCATCACCT	270	+
chr14	101512305	101512326	TATACAAGGGCAAGCTCTCTGT	464	+
chr14	101512842	101512863	AATCGTACAGGGTCATCCACTT	102	+
chr14	101514286	101514306	TTAATATCGGACAACCATTGT	228	+
chr14	101520653	101520673	GAAGTTGTTCGTGGTGGATTC	102	+
chr14	101531651	101531673	AGGTTACCCGAGCAACTTTGCAT	78	+
chr14	101531682	101531705	CGAATGTTGCTCGGTGAACCCCTT	109	+
chr14	101533103	101533123	AATATTATACAGTCAACCTCT	112	+
chr14	102480559	102480581	TCACCTGCGCCATCTTTAAACTG	11	+
chr14	55511557	55511577	TTTACTGAAGAATATCAAACT	3	-
chr14	69775728	69775750	TATCTGGTTGATTCTGCCAGTAA	103	-
chr14	98620408	98620424	CGTATGCGGTTAAATGA	11	-
chr15	45493331	45493348	GTGGCGTCCCGGTAGCTC	17	+
chr15	63116170	63116193	TGATATGTTTGATATATTAGGTTG	93	+
chr15	68481876	68481899	ACTTGTGTGGCATCTAAAAATAAT	20	+
chr15	72879618	72879639	AGTATTCTGTACCAGGGAAGGT	188	+
chr15	89878378	89878399	AGGGAGGTTATGATTAACTTTT	87	+
chr15	70371766	70371785	GGGTTTACGTTGGGAGAACT	241	-
chr15	75645991	75646011	AGACCTGGCCCAGACCTCAGC	238	-
chr15	77472747	77472769	CTCATCCTCTACTCCAAACTCTC	12	-
chr16	3245354	3245371	TGTGTGCGGGTTAAACGA	3	+
chr16	13810179	13810200	ACTTTTCCTTTAAAAATCTTAG	7	+
chr16	14397874	14397896	AACTGGCCCTCAAAGTCCCGCTT	416	+
chr16	15737158	15737177	TCAGGCTCAGTCCCCTCCCG	124	+
chr16	33963228	33963268	CGTCCCCGCCCCTTGCCTCTTGGCGCCCCCTCGATGCTCTT	40	+
chr16	47538725	47538749	TGGCTGAGGTGGGATCCCGAGGCCT	26	+
chr16	23535466	23535489	TCTAACCTCCTGGACTCTGGAAAG	5	-
chr16	58654110	58654133	TTCACTTAAGTGCACCCTACAATG	8	-
chr16	85024018	85024040	ACTTCGTGGTGACTTTCGTCATG	7	-
chr17	75950	75969	AAATCCTCCCTGAGTTACAG	5	+
chr17	20089879	20089899	TATGTATCTGCTTATGAGACA	10	+
chr17	28444148	28444171	AAGCTCGGTCTGAGGCCCCTCAGT	526	+
chr17	30677188	30677206	GTGTCTGCTTCCTGTGGGA	191	+
chr17	41240847	41240870	CACCAATATTATTGCCAGCAACTG	4	+
chr17	57918633	57918657	GTAGCTTATCAGACTGATGTTGACT	60346	+
chr17	64783250	64783271	AACCAGCACCCCAACTTTGGAC	234	+
chr17	1617207	1617229	AAGCTGCCAGTTGAAGAACTGTT	3459	-
chr17	6921297	6921318	CAGCAGCACACTGTGGTTTGTA	972	-
chr17	7126661	7126683	CGCATCCCCTAGGGCATTGGTGT	97	-
chr17	15885825	15885848	CTTTATTCTCTGTGGGTAAGAAAG	4	-
chr17	27188420	27188442	AAACCGTTACCATTACTGAGTTT	2311	-
chr17	27188566	27188585	TACAGTATAGATGATGTACT	875	-
chr17	46657266	46657287	ACCCTGTAGATCCGAATTTGTG	618	-
chr17	56081544	56081565	CTTCTTCCAATTAGTCTCTATG	12	-
chr17	56408605	56408628	TGTAGTGTTTCCTACTTTATGGAT	2143	-
chr17	57228510	57228532	CAGTGCAATAGTATTGTCAAAGC	70	-
chr17	63009615	63009638	CCTTTCTCATATTTAATTATCATG	8	-
chr17	75158333	75158354	ATTATGACTGAACGCCTTTAAG	11	-
chr17	80202297	80202317	AACTACCAATCTTCTACTTGG	20	-
chr18	4431967	4431986	ATGTGAAATAGTTTAAATGT	8	+
chr18	48474530	48474550	AATATCATTAGTAGTGACAAC	10	+
chr19	13985724	13985746	AACATTCATTGTTGTCGGTGGGT	186	+
chr19	52195871	52195891	CACCCGTAGAACCGACCTTGC	391	+
chr19	52196046	52196066	TGAGGTAGGAGGTTGTATAGT	810	+
chr19	52196521	52196544	TCCCTGAGACCCTTTAACCTGTGA	2390	+
chr19	54194187	54194208	AAAGTGCTTCCCTTTGGACTGT	162	+
chr19	4103530	4103551	CAGCCTCTCCAGGCTCCTCCAG	3	-
chr19	10981548	10981564	CCGACGATTTCCGATGA	8	-
chr19	12277706	12277727	AGTTTGGAGTCGCTGGCCTCAG	8	-
chr19	13947261	13947281	TTCACAGTGGCTAAGTTCCGC	3017	-
chr19	13947408	13947429	ATCACATTGCCAGGGATTTCCA	3100	-
chr19	24184617	24184636	ATTTGGTAAAGCGAATGATT	11	-
chr19	35477021	35477043	TATCTGGTTGATCTTGCTAGTTG	29	-
chr19	40788510	40788533	AAAGACATAGGATAGAGTCACCTC	120	-
chr19	50004087	50004110	TCTCCCAACCCTTGTACCAGTGCT	434	-
chr19	52178554	52178573	AGTAATATATTGGAATGTGC	5	-
chr20	17469756	17469776	GTGCACGTGTTAGGACCTGAA	21	+
chr20	49202383	49202401	TCTAGGCTGGTACTGCTGA	281	+
chr20	62574044	62574064	GTGGCTGCACTCACTTCCTTC	90	-
chr21	9827045	9827064	GATTAAGCCATGCATGTCTA	21	+
chr21	9827367	9827386	AACTTTCGATGGTAGTCGCC	401	+
chr21	9827544	9827567	TTTCGAGGCCCTGTAATTGGAATG	142	+
chr21	17911420	17911441	AAACCCGTAGATCCGATCTTGT	1861	+
chr21	17912157	17912180	TTGAGGTAGTAGGTTGTATGGTTT	1709	+
chr21	43894132	43894152	TCCGGTTTTCAGGATTCCTCC	12	+
chr22	20020675	20020697	TTGGAGAGAAAGGCAGTTCCTGA	257	+
chr22	22007314	22007336	CAGTGCAATGATATTGTCAAAGC	52	+
chr22	46509571	46509593	TGAGGTAGTAGGTTGTGTGGTTT	5858	+
chr22	30734796	30734817	CTCGGCTCCACCCATCACTTCA	4	-
chr22	38240294	38240314	GAGGGAAGTAGGTCCGTTGGT	60	-
chr22	38850786	38850805	GGGCGGGCTCTGTCCGTCTG	4	-
chrM	2153	2172	AAAAAATTTAACACCCATAG	65	+
chrM	6482	6505	TCCTACTTCTCCTATCTCTCCCAG	3	+
chrX	8095021	8095042	TTTAGGATAAGCTTGACTTTTG	134	+
chrX	49777864	49777883	TACCCATTGCATATCGGAGT	205	+
chrX	65238779	65238799	TGTCAGTTTGTCAAATACCCC	153	+
chrX	108297727	108297749	GCCGCCGGTGAAATACCACTACT	312	+
chrX	109298617	109298636	AATGGCGCCACTAGGGTTGT	57	+
chrX	45444042	45444059	GTACGTGTGTTTAAATGA	13	-
chrX	45605607	45605630	AGCTACATTGTCTGCTGGGTTTCA	3749	-
chrX	45606439	45606462	AGCTACATCTGGCTACTGGGTCTC	2822	-
chrX	53583260	53583281	TGAGGTAGTAAGTTGTATTGTT	262	-
chrX	73438421	73438443	ATATAATACAACCTGCTAAGTGT	336	-
chrX	73507160	73507181	TTATAATACAACCTGATAAGTG	583	-
chrX	73809233	73809256	AATACATTTTATCTTTTTAAAAAT	8	-
chrX	76139708	76139729	ATTCCTAGAAATTGTTCATAAT	52	-
chrX	85158685	85158707	TTATCAGAATCTCCAGGGGTACT	261	-
chrX	118720036	118720056	TTTGTGGTGCCTTTGACCATG	10	-
chrX	133675395	133675415	TGTGACAGATTGATAACTGAA	135	-
chrX	133680710	133680731	CAGCAGCAATTCATGTTTTGAA	1794	-
chrX	135961412	135961432	AAGCTATGATGAATTTGATTG	37	-
chrX	145076348	145076368	TACTCAAAAAGCTGTCAGTCA	205	-
chrX	145078197	145078217	CACTGTGTCCTTTCTGCGTAG	100	-
chrX	151127100	151127123	CAAGTCACTAGTGGTTCCGTTTAG	345	-
chrY	10034977	10034998	GGTTCTTTTGGTCACTCGCTCC	4	+
chrY	21131047	21131068	TCTCTCTCTGTGTGTATCACTT	7	+
