# Supplementary material for: Advancing the functional utility of PAR-CLIP by quantifying background binding to mRNAs and lncRNAs
Source: Genome Biol. 2014 Jan 7;15(1):R2. doi: 10.1186/gb-2014-15-1-r2 (PMC4053780; doi:10.1186/gb-2014-15-1-r2)
Supplement: Additional file 54 — Is a table of re-analyzed PARalyzer output for groups indicating all sites utilized by PARalyzer for the IGF2BP2.rep5 library from [18]. [file gb-2014-15-1-r2-S54.gz › IGF2BP2.rep5.groups.csv]

chr1	881485	881503	TCATAGTGCGCTAGATCTG	5	+
chr1	955285	955303	TTCGCGGCGGCGCGGGTCG	1	+
chr1	1002074	1002091	CCGTCGGGCCTGGGGGAG	3	+
chr1	1102504	1102525	CATCTTACTGGGCAGCATTGGA	3	+
chr1	1102539	1102562	CTAATACTGCCTGGTAATGATGAC	910	+
chr1	1103296	1103319	TAACACTGTCTGGTAACGATGTTC	849	+
chr1	1104435	1104456	TAATACTGTCTGGTAAAACCGT	125	+
chr1	2239000	2239019	TCACGCCCTCAGCCCCTCCG	3	+
chr1	3203078	3203095	ACTGGACCCAACCGAGCC	8	+
chr1	6663216	6663236	CGCCGCGCGCCGGGACCGGGG	1	+
chr1	6901961	6901983	CAGGGCCCGCAAGCCCACCTCAG	2	+
chr1	7835998	7836011	TTGGATGGCCTTCG	1	+
chr1	8021791	8021807	GTGGGGTGAGTGGTACC	10	+
chr1	9325561	9325580	TCTCCTCCATCCTGGCTGTG	5	+
chr1	9673570	9673590	TCTCACCTGGGGCAACCTCAG	3	+
chr1	10327593	10327611	CATGGATGCTGGGAACAAA	7	+
chr1	12251809	12251831	TGCCGCCCTCTCGCTGCTCTAGA	1	+
chr1	15984003	15984020	ACCTAGTCCTCCCCTACG	2	+
chr1	15990101	15990123	ATGTACGATGCACTAGGAAACTG	8	+
chr1	16266139	16266156	ACACATCACCAACCCATG	7	+
chr1	16724288	16724305	AGCCCATCTGCCCCGCCC	7	+
chr1	18014855	18014877	CCATGGAATTGGCTCTCAGCCTT	5	+
chr1	19229477	19229495	CGGCCCTCTGGCGTGCGCC	7	+
chr1	21319056	21319072	GTACGCTGGTTTTATGA	1	+
chr1	22441121	22441140	GGGGGATTAGCTCAGCTGGG	15	+
chr1	23060652	23060670	GAGCAGCTGCCTCTGTGGC	1	+
chr1	24087538	24087557	TAACTGGAGACCTCAGTTAG	3	+
chr1	24087568	24087585	AATTCCAGAGCAACGTAG	9	+
chr1	25241543	25241562	GCTCCTGCCCACATTCTCAG	3	+
chr1	25784981	25784995	AATACCGAGAAAAAG	3	+
chr1	27107525	27107546	ACTTTTTTTATTTTAACCAAAG	5	+
chr1	28573126	28573146	TTGCTGTAGAAGCCGTTGTGT	11	+
chr1	28833877	28833900	TCCAACGTGGATACACCCGGGAGG	6	+
chr1	29083546	29083568	ATGCTGCTGCCACCTCCTGGACC	5	+
chr1	31263784	31263798	TACTGTCTGACGATC	1	+
chr1	31989883	31989899	TCAGCTCCCAACTCCCG	6	+
chr1	32541577	32541597	GAAACTGATGATTCACTGAAT	2	+
chr1	32637738	32637760	ATACTGTGAGGAAGACCAAAAAG	4	+
chr1	32637858	32637878	AACCTTCATAAAGCAGGTCAG	2	+
chr1	32639476	32639496	ATCTCTGGTTGGGGGTATCTG	6	+
chr1	33070879	33070902	TATTACTATTTATCATTTATATAG	9	+
chr1	34340176	34340197	TCCACTTTGTGCTTGACTGGTC	8	+
chr1	36751080	36751099	AGTCTCTGTGGTTCTGGAAA	9	+
chr1	37797908	37797921	GTCCCCCTCGCCTA	1	+
chr1	38270303	38270324	CCTCCTGGGTTAGCACTCCAAG	8	+
chr1	38513333	38513349	GTTCTACAGTCCTACGC	1	+
chr1	39465194	39465215	CTCTGGAACTGCACCCTTTCTG	11	+
chr1	39951041	39951060	AAAGCCAGAAAAGGCTTCAG	5	+
chr1	41220043	41220066	TGTAAACATCCTTGACTGGAAGCT	1372	+
chr1	41220085	41220106	CTTTCAGTCGGATGTTTACAGC	77	+
chr1	41479797	41479814	CAGTCTGGAGCAGCTGGG	7	+
chr1	42779403	42779417	CTGGCGCTAAACCAC	1	+
chr1	43868902	43868919	CGAAATGTTCGCCTGGCT	8	+
chr1	44013608	44013622	GCGTGTCGCGTGCCT	6	+
chr1	44070585	44070603	AACTTCCGGGTGGCGGCTG	2	+
chr1	44087697	44087717	CACCCCCGCCGTGGGGCTCCG	2	+
chr1	45243515	45243533	TCTCGTGATGAAAACTCTG	5	+
chr1	45244062	45244081	TCTCAGTGATGAAAACTTTG	11	+
chr1	46159585	46159606	AAAAGTCTGGGAAGTGAGGAGC	2	+
chr1	46300563	46300581	TCTACTGTCTTTCCATCCG	15	+
chr1	48330752	48330767	TGACTGCTGGCGGGAA	4	+
chr1	50434203	50434224	ATTATCCATTTTTACCTTCTTT	1	+
chr1	51440658	51440679	AAAACATATTTTAGCTCTAAAG	8	+
chr1	53676296	53676315	AAGTGGACTCGGCAGTGTTC	1	+
chr1	54056583	54056599	GCCTGCCTGGTGCCGGA	6	+
chr1	55717276	55717290	GGGGCGTTAGCTCAG	1	+
chr1	57972679	57972695	CTCTCATCTACAATCTG	1	+
chr1	58436212	58436227	ATTGATGGGGACCCGC	4	+
chr1	60437308	60437324	GTGTGCCGGATGAAGGC	2	+
chr1	60544189	60544207	CCCCCTCCTAAAACTTCAG	1	+
chr1	60882486	60882504	TGTACTCGGGTTTCAATGA	2	+
chr1	62585321	62585336	AAACGTCTTGGGGCCG	4	+
chr1	65855083	65855104	CATCCTCTTCTCTTCTCACCAG	5	+
chr1	66097807	66097826	CCCTAGGCCTCCAAATAAAG	6	+
chr1	71829411	71829432	TAAGTGTTCCATGTTTTGGTGA	16	+
chr1	72899744	72899761	TGAATAAGGACTGTTATC	13	+
chr1	76558879	76558897	TTTGTACAGCTTTAATGGA	23	+
chr1	78482826	78482846	AACTACCACTACACTATGGTG	12	+
chr1	80489189	80489206	TTGAAGGTGTGGTTCATC	5	+
chr1	81973551	81973573	AGCTACATTGTCTGTTGGGTTCT	8	+
chr1	88768134	88768149	ATCATACTAATCACAG	15	+
chr1	90010201	90010217	ATTTGCAGATCTCTCGC	1	+
chr1	90049750	90049768	AACTTTATCTTTCGGGCTG	9	+
chr1	93812110	93812128	CTCCGAGGGCGACTTTTTG	5	+
chr1	94312436	94312455	CGGCTCTGGGTCTGTGGGGA	2	+
chr1	94313129	94313147	GGCTCCGTGGCGCAATGGA	40	+
chr1	94313193	94313209	GTTCGAGTCCCGGCGGA	6	+
chr1	97268280	97268301	TGGGATCTCATACAGACTATGG	8	+
chr1	100459595	100459615	ATAATAATTTTTTTACTAATG	11	+
chr1	103296792	103296810	CATCAAACTACACTACAAG	4	+
chr1	103736953	103736967	TATGGCCGCTGCTGA	14	+
chr1	109244219	109244240	TTCTGACAGTGTAGTGAACCTG	4	+
chr1	110141561	110141585	CTTCACCACCTTCTCCACCCAGCAT	146	+
chr1	110163757	110163777	GCCGCTCAGACTCCCCCGCTG	8	+
chr1	110726693	110726705	TCCGACGATCAGT	1	+
chr1	110883306	110883324	TCTCACCGGGCCAAATTAG	1	+
chr1	110884518	110884534	ATCACTCAGCGTCTCCG	5	+
chr1	112528953	112528972	TTCAAAGTGGCTAAGTTCTG	1	+
chr1	116233892	116233909	CCTCGTAGTCAATGTGAA	5	+
chr1	117637277	117637299	TCTTCTCTGTTTTGGCCATGTGT	9	+
chr1	119470455	119470470	TTTGTATCAAGCCGGA	6	+
chr1	119622026	119622046	AGAGAAAAAAAAACCCTGTTC	7	+
chr1	119759150	119759167	CCACAGAGGTAACCACTG	4	+
chr1	120263080	120263095	ACAGGGGCTTACAAAG	1	+
chr1	120264235	120264254	CGCAGTTGCTTGCACCTCTG	7	+
chr1	120283060	120283081	ATTGGTCTGGCAGAAGCTCTGG	3	+
chr1	145385729	145385747	GTCTCTGTGGCGCCATCGG	1	+
chr1	145512708	145512730	TCTTCTAATTCCCAGTCCACATG	5	+
chr1	145584428	145584448	CTGGGTGAGGGCATCTGTGGT	2	+
chr1	147092190	147092213	CCCTGAGGAGATGCTGAAATTACG	13	+
chr1	147827751	147827773	TCCCACTGCTTCACTTGACTAAA	1	+
chr1	150936983	150937003	ATGATCCCTTCCAATGTGGTG	6	+
chr1	151518287	151518307	GCTAGTCCTGACTCAGCCAGT	19	+
chr1	153963323	153963341	TCCGAACTCTCCCCTCACG	4	+
chr1	154543540	154543561	TCAGATCTGGGTGTCCCCTCCC	2	+
chr1	154965378	154965398	ATACACATCACTGGGGAGTCG	8	+
chr1	155164987	155165009	AGGGACGGGACGCGGTGCAGTGT	5	+
chr1	155165028	155165049	TATTGCACTCGTCCCGGCCTCC	146	+
chr1	156038171	156038182	CGATCGTCGTCA	4	+
chr1	156181370	156181391	TCATCCCAGTCATGGTACCCTG	2	+
chr1	157445537	157445552	AACACACAAGCAATAG	2	+
chr1	160398011	160398033	TACTTCTCCTCCATTGGTCCCAG	7	+
chr1	160653434	160653451	AGGGGAATCTGACTGCTT	1	+
chr1	160977848	160977862	GTACGTGGTAAACGA	3	+
chr1	161128558	161128578	CTGGAGGCACGGGGGTAACTG	2	+
chr1	162498094	162498114	TAATCTTCTATATAGTTAATG	14	+
chr1	162560665	162560684	GCCACAGAGGATTGTTTGTT	12	+
chr1	162983887	162983907	AGGAGGTAGCACTTTCAGGAC	1	+
chr1	165385870	165385884	AGTCTGACGATCCAT	8	+
chr1	166821493	166821513	CTAAGCTCCTTACCACCTCAG	6	+
chr1	168344822	168344844	GTTTGCACGGGTGGGCCTTGTCT	5	+
chr1	169337457	169337474	GCGGAGGGACTGGGCGGG	5	+
chr1	169350527	169350544	AAATGGACAAACTCCATG	21	+
chr1	169679569	169679586	TAACATACCACAACAGAG	12	+
chr1	171465161	171465179	ACTAATCCCCTCATGGCCC	3	+
chr1	171546619	171546642	CACATCGGACCCTCCAAATATTTG	10	+
chr1	173457067	173457087	CAATTCCATAAACACATCCTG	7	+
chr1	173864978	173865000	TTCCTGCTCTGAGAAGAAATATG	9	+
chr1	175817868	175817888	AAAAAAATTTAACATCCACAG	2	+
chr1	179043606	179043629	CCTTTAGTATGCCACACTGAAATG	10	+
chr1	181287135	181287153	CTCCTCCCCCGTCTTCGCC	2	+
chr1	183450709	183450729	CAAAACATTTAGGACTATTTA	1	+
chr1	183655750	183655771	AAAGGTTGTAGAAAGCTTAATG	12	+
chr1	184264107	184264123	GCTGGGCTTGTGGTTCT	3	+
chr1	184360213	184360232	AGCTTGACTGTCTCGGTTCT	6	+
chr1	185270362	185270382	ATTATTACTTTTGGTTTGTGT	1	+
chr1	185446990	185447004	TTGCGAAATGACTTC	8	+
chr1	197170704	197170723	ACCCCGATCGAAACCGTGAG	9	+
chr1	198290450	198290469	TTTTTCTCACACTCTTAATG	2	+
chr1	200367926	200367946	CTTGATCATCTAAATAACTAT	9	+
chr1	201043044	201043061	TGTACTGGGTTTATACGA	1	+
chr1	203698808	203698831	CGATGCAGCTCCCTGGGGACACAG	4	+
chr1	205277829	205277841	GACGATCACGATC	15	+
chr1	205476040	205476058	CCAGCCCTGCAAACCCCCG	1	+
chr1	206636215	206636232	CTATCCCAGGAGTATCAG	7	+
chr1	207930422	207930440	ATGAGATTGGTGAACGAGT	11	+
chr1	209202318	209202336	GTACGTGGAATAGTTTAAA	29	+
chr1	209269530	209269547	GTATGTGGGTTTAAAAGA	6	+
chr1	209605511	209605533	TCCTTCATTCCACCGGAGTCTGT	3390	+
chr1	210341571	210341592	AAAATTTCTAATTAATTATAAG	4	+
chr1	212559136	212559155	TAAACTGTGGAACTCCTCAG	10	+
chr1	213419612	213419633	CTTTCATACCACAGAAACACAG	10	+
chr1	214802413	214802428	AAAAAATTGACGGAAG	4	+
chr1	217293362	217293383	TTGAGGAGCTCACAGTCTAATA	4	+
chr1	222638401	222638416	TCGATCCTCGCTGGGG	10	+
chr1	224250399	224250416	ATTTAAAAAAGAGTACCA	1	+
chr1	224346718	224346737	CTTTAACAACCTCCAAATTG	7	+
chr1	225516173	225516196	TTTACGCTTAATATTTTAAAATTT	1	+
chr1	227846124	227846143	CATTAACTCTGCATGTAAAG	1	+
chr1	228880555	228880572	ACTTTCACACCATTAATG	9	+
chr1	229457524	229457539	AAAGTACAGTCGGCCC	7	+
chr1	230778281	230778297	GCCGAGTCGGTCTGCGC	1	+
chr1	231474430	231474445	CTCTAGTCCGACGGTC	1	+
chr1	232423543	232423562	TCCAGAGACTGGAGCTGACT	8	+
chr1	232457860	232457875	AGTCTGACGATCTGAG	5	+
chr1	234017394	234017411	TTCAGAGTTCTACAGCCT	16	+
chr1	236306077	236306094	TCTACGCGCTGCTCTTCG	8	+
chr1	236317970	236317989	AAAACCTCAGAATTCTCCTC	7	+
chr1	239482606	239482623	TCACTTCGCTGCAATTGT	4	+
chr1	242021986	242022009	TCCTAAGACTAGCCAATAATCCAG	8	+
chr1	242042396	242042416	AACGCCGAGCCCCTCTCCAAG	4	+
chr1	242048617	242048634	TTCCTGGGCTATATAAGT	10	+
chr1	242500563	242500580	TGAGGCAGTAGATTGTAT	1	+
chr1	244869095	244869115	TCTCCAAAGTCACACATTCAG	3	+
chr1	244871874	244871894	CTTCTTTCCATCACAAAACGG	7	+
chr1	244888796	244888816	TGTACGTGGAATAGAAAAAGA	1	+
chr1	245317974	245317987	CGAGATCGACGATC	4	+
chr1	246131504	246131519	CCCCCCCTCAAAAATG	4	+
chr1	1309122	1309145	ATCCGTAGTAATAAATTCTCAGAG	11	-
chr1	1477162	1477184	CACTTCCCGACATACCTGTGTCT	10	-
chr1	2316475	2316489	CGACGGCGACTGGGT	7	-
chr1	2342227	2342248	CAAGTTGGAGAGCTGCTTTTTG	6	-
chr1	2560033	2560049	TCCAGCCGCCCCTGCCA	10	-
chr1	3541165	3541178	TCGGGGGCTCGCAC	4	-
chr1	5615020	5615039	TATGAGAAGGACTTGACCGG	12	-
chr1	6140371	6140390	TCTAGCACTTTCCTTCCCAG	1	-
chr1	6282022	6282041	CCACATCACCAATTTTCTCG	13	-
chr1	6283027	6283048	ACATCAACTGGCACTTACTCTG	7	-
chr1	6610456	6610476	TCAAATCTCATCTTAACCTTG	10	-
chr1	6939012	6939029	AGTACTGGTTCTACCAAG	1	-
chr1	8674677	8674696	ACCCCCCAGCATGCTCTCTG	11	-
chr1	8824950	8824971	CACCATGTTACAATTTTACTAG	12	-
chr1	8921388	8921406	CAAGCCCTTCGGTCACCTG	8	-
chr1	8925460	8925477	GGACGTAGCGGCCTCCGA	4	-
chr1	9211750	9211773	CAATCAGCAAGTATACTGCCCTAG	38	-
chr1	9211793	9211816	TTGGCAGTGTCTTAGCTGGTTGTT	615	-
chr1	9789822	9789843	ACTGGATCAGGGTAGCTACAAG	5	-
chr1	10601167	10601180	CCAGATCGGCCTAT	6	-
chr1	17735589	17735612	CCAGAATACAACCCCCGAACCCTC	2	-
chr1	19437738	19437760	ATTAATAGTGGGAACATTGTTAC	3	-
chr1	19474992	19475007	TCAGTGGAGTTGCCCG	4	-
chr1	19483398	19483419	ATCACCGTTCTGCAGCTCTCTG	9	-
chr1	20303753	20303773	ATGTGGCTGCATGGATGGCAC	1	-
chr1	20809151	20809169	TCTGTGCTCTGAGTCCACG	2	-
chr1	21022079	21022096	GGGGGAGAGGAGGGTTGG	1	-
chr1	21398368	21398391	TCTTTAACTTATTTGGGAAAATAG	3	-
chr1	21649777	21649791	TCCCCCCGCCGGTTC	1	-
chr1	23462101	23462121	CTTTTACACTATCCCAACCCG	5	-
chr1	24649738	24649759	TGATGATGATGATGATGGTCCA	4	-
chr1	24668733	24668749	TCTTGATCTGGCAGACA	1	-
chr1	27475624	27475639	GCACATGTCGTTGGTG	1	-
chr1	28218215	28218234	TGGCATTACTTTCAGAATTG	9	-
chr1	31585035	31585047	CGACGAGCGACGA	1	-
chr1	32269912	32269930	TCTTTGGTTTTCTAGCTGT	1	-
chr1	32374341	32374364	TCATCAAAGTAGTGATGGATTCAG	3	-
chr1	32831951	32831970	CTCCTCACCAGAAGAGCCTG	10	-
chr1	33240887	33240907	TCTCCATAAGGCATCTCAGTC	8	-
chr1	33241158	33241181	CTAATTACAGCTTCTCCCCAACAG	6	-
chr1	33798007	33798028	CCTCCGTGTTACCTGTCCTCTA	20	-
chr1	35135215	35135235	AACAGGTGACTGGTTAGACAA	6	-
chr1	35214662	35214677	ATCTCTGTCAACTATG	2	-
chr1	35656491	35656514	CCACACATGCTGCTGCCCTTTCTG	1	-
chr1	36067046	36067068	ATTCAACCTCCAACACCACCATG	4	-
chr1	38058749	38058763	AAATCACCCTCTACG	1	-
chr1	40036967	40036990	ATGCCTTTGTCCACTTCGAGACCC	10	-
chr1	40307108	40307127	ATTCCACATTTTTATACATG	9	-
chr1	40410567	40410590	TTCTTACTACTGCACTTGACTAGT	1	-
chr1	41962041	41962054	CGGCACGTAGCGCG	9	-
chr1	43395332	43395353	CTGGAGCTGTTCCGCTCCCCCG	3	-
chr1	43829510	43829530	GTGTCCGTCAGTGCCCTCTCC	11	-
chr1	46047665	46047682	TACAAGACTTTGTACTAG	13	-
chr1	46513818	46513839	ATAGCCATGAACAGGACAGACC	8	-
chr1	47351589	47351604	CATCTAGGAATTATTG	1	-
chr1	48880347	48880363	TCTACAGTCCTATGATC	1	-
chr1	50186178	50186193	TTGGAATCGCTAGTAA	10	-
chr1	50196143	50196159	ATTCCCGACTGGCAGCT	1	-
chr1	52287495	52287514	ACACTAGCCTAATGCTAAAG	13	-
chr1	52507238	52507257	ATATTCATTGGAGGACACTG	9	-
chr1	53990301	53990318	CGTCCGTTCGTCCGTCCG	1	-
chr1	54231935	54231956	CTTCCATTAAAGAAGAACTGTG	11	-
chr1	55316428	55316445	TCTTAGACACTGTGGTTG	5	-
chr1	57555559	57555582	GTGTGTAGGTATAGTCAAGGGGGC	8	-
chr1	58564423	58564436	TCCGGGGCTTCACG	6	-
chr1	58656028	58656043	TGGTTCACCACGTGGG	7	-
chr1	59247265	59247284	CGAGGCTGAGCCTACAGATG	8	-
chr1	61267186	61267206	CTAGACTGAAGCTCTTTAAGG	1	-
chr1	61644618	61644633	GTTCTACAGTCTGTCA	2	-
chr1	62146774	62146796	ATACTCTTTAATCTTTTACAAAG	5	-
chr1	65524123	65524145	TACAGTACTGTGATAACTGAAGG	1	-
chr1	65524160	65524182	TCAGTTATCACAGTGCTGATGCT	32	-
chr1	67873915	67873933	ATTCATTATGGACTTTTAG	9	-
chr1	68169137	68169160	AACACTAATCTGATTTTCACTCTG	15	-
chr1	68441864	68441883	TAAATTTGCCCACTGAACCC	1	-
chr1	68697964	68697983	AATGGCTGGGGCAATTATAG	2	-
chr1	68939907	68939927	AATTTAGCAAGCCCACGCTTG	2	-
chr1	69756092	69756110	CCTACGTGGGTTTAAACTA	48	-
chr1	70522284	70522300	CTTACTTCTCTCTCTTG	12	-
chr1	71533362	71533385	CAAAGAATTCTCCTTTTGGGCTTT	692	-
chr1	73478050	73478066	AAATCCCTCAACAGGAG	7	-
chr1	81906035	81906049	TTCACAGCGGCTAAT	1	-
chr1	85678196	85678211	AAGATAGGTAGAGGCG	13	-
chr1	89422704	89422727	ATGAGCAGATTACTTCAAGAAAGC	7	-
chr1	89449380	89449400	TACTCTTGATAAAAGACCGTG	7	-
chr1	89919855	89919870	GATTACCTGCTGAACT	12	-
chr1	91430855	91430878	AAAGATGGCTCTCTACAGGCCAAG	8	-
chr1	91852800	91852827	ACCAAGCGTTGGATTGTTCACCCACTAA	213	-
chr1	91852838	91852899	CCAAGCGTTCATAGCGACGTCGCTTTTTGATCCTTCGATGTCGGCTCTTCCTATCATTGTGA	232	-
chr1	91852907	91852945	AGGAGGTGTCAGAAAAGTTACCACAGGGATAACTGGCTT	141	-
chr1	91852950	91852984	CGGGGCCTCACGATCCTTCTGACCTTTTGGGTTTT	33	-
chr1	91853008	91853037	AGGGCAAAAGCTCGCTTGATCTTGATTTTC	13	-
chr1	91853117	91853149	TTCCGGGGACAGTGCCAGGTGGGGAGTTTGACT	18	-
chr1	93328084	93328099	TGACGAGGGTTTAAAC	1	-
chr1	94351733	94351756	TTATTACATGTCCAAAATACAGTG	16	-
chr1	94913101	94913120	TTATTGGACTGTTTAACATG	10	-
chr1	95113803	95113823	AGCTGATTGGAGTGACTGCTG	3	-
chr1	98511646	98511669	TTATTGCTTAAGAATACGCGTAGT	108	-
chr1	101005515	101005530	GTAGAGCAGCGGATTG	6	-
chr1	101312580	101312595	AGATGTTGGGTTAAGT	2	-
chr1	101709966	101709980	ACGGTTGCAAGATTA	15	-
chr1	107270788	107270802	ACCTGCGTCTGGATC	9	-
chr1	108113102	108113118	GGTGTAAATCTCGCGCC	10	-
chr1	109103692	109103713	CTCTCTGATGAGGCACAGACCG	8	-
chr1	110853935	110853950	CGATCCCTATGGTGAG	1	-
chr1	111487706	111487727	TTCGGCTGGGCAATGGCAATAG	4	-
chr1	112468077	112468097	AAAAGGACACTGTGATGCTTC	6	-
chr1	112772346	112772364	ACCATTTGAAATCATTGTT	1	-
chr1	113455860	113455879	TACTTGTCAACCCCTCTCAG	1	-
chr1	114446204	114446221	ACTTCCTGCCAGTGTCAG	5	-
chr1	114954032	114954051	ACCACAGGGTAACACAACTG	10	-
chr1	115053501	115053513	CCGACGACGGGGG	4	-
chr1	115945279	115945298	ATAGTTCAACTTTAAATTTG	9	-
chr1	118380101	118380120	TTTGGTTATCTCTATTTTCC	5	-
chr1	118411342	118411364	CCTTGGGCACTGTACCTTAAAAG	6	-
chr1	120151425	120151443	AATGTGGGCCCAGGCCATG	6	-
chr1	120164488	120164508	TCTCAACTGTGGTGTTTTAAG	7	-
chr1	120456819	120456836	TTTCACTCACTCACCCAG	9	-
chr1	145103974	145103991	GGTACATCTGGTAGGGGA	5	-
chr1	146617545	146617562	CATGATAACTTGATGGAT	6	-
chr1	148901903	148901923	CCGCTCCCCGGCCCCGCGTCC	7	-
chr1	149091168	149091184	TCGACTCAAGGGTTTGT	1	-
chr1	149857762	149857781	CTCGAGTCGCCGGCTGCTTG	3	-
chr1	150481677	150481698	TCCCTCAGGGCTGTGGGTTGTC	5	-
chr1	150550761	150550782	GAAAGTATCACAGACGTTCTCG	6	-
chr1	151944722	151944740	AAATGTTGAATATTCATAC	6	-
chr1	152625085	152625101	TATGGCCTCAATTATAG	1	-
chr1	153780320	153780338	TCCCTCTCCCCAAGCTCAG	1	-
chr1	154166188	154166209	TGATATGTTTGATATTGGGTTG	127	-
chr1	154180004	154180027	ACATACCTCCCCTCCAGTCAGAAG	5	-
chr1	154917196	154917219	TTTTGGGGTGGGGTCTGGGGAAGG	3	-
chr1	154935144	154935166	AGCTCTTGGCATTTTCCTCGCCT	7	-
chr1	155005492	155005508	GTTCTACAGTCCTTTGG	1	-
chr1	155238559	155238578	CAGCCGGAGAGCCAAGAGTG	5	-
chr1	155322610	155322631	TCTCTGCCCTGCAGACAGCTCG	2	-
chr1	155889700	155889721	CACTGAAGGGGGTTGCACAGTG	2	-
chr1	156264659	156264675	ACCAACACCCCCCACAG	8	-
chr1	156697037	156697060	ATCAATAGCCACCCAACCCGCTCT	3	-
chr1	156712808	156712827	GCAGGGTGGGCTTGTGGGGC	5	-
chr1	159682321	159682339	ATGGACTTTGGGAGTGAGA	10	-
chr1	159889113	159889131	AATCTGGGTGGGCTGGCAG	4	-
chr1	160249224	160249241	TCTGCCCGCTGCCCTCTG	5	-
chr1	160967390	160967413	TGCCTCAAAGCCTTGCTTCCCAGC	6	-
chr1	161160859	161160877	GGGAGAAAGAGAGAGCTTC	11	-
chr1	161192791	161192809	ATGTGTGGAGAGCCTGGTT	6	-
chr1	161369468	161369489	AAGTGGTTCCCGTTTTTGTTTT	22	-
chr1	161493634	161493655	TCGATTCCCGGCCAATGCACTT	1	-
chr1	162039415	162039431	CCGCCGGGTCCGCCCCC	1	-
chr1	167742829	167742845	ATCTCACCAAACCTAAG	17	-
chr1	172107956	172107978	TACAGCAGGCACAGACAGGCAGT	14	-
chr1	172107996	172108018	TGCCTGTCTACACTTGCTGTGCA	98	-
chr1	173833971	173833989	CTTTCGCTCCTATCTGATG	10	-
chr1	173835148	173835166	CCTGGATGATGATAAGCAA	18	-
chr1	173835774	173835791	CCATTATCTTAACTGAGG	2	-
chr1	173836058	173836076	AGCCTGTGATGCTTTAAGA	4	-
chr1	174420931	174420950	AGCTTATCAGATTGCTGTTT	2	-
chr1	176055109	176055130	TACTGTGATGAACTTCTGAGGG	4	-
chr1	176818769	176818787	TTAAACCACTGAAATTAAG	7	-
chr1	177248755	177248768	ACCACTTCTTCGTA	1	-
chr1	179064547	179064564	ATCTCGGTGGGACCTCCA	23	-
chr1	180361273	180361292	CATCCTTCACTTCCACCCTG	5	-
chr1	182353162	182353183	AGCTGAAAGGGGAAGACCTGAC	5	-
chr1	183774124	183774143	AGTCCCATGGATAAAGTCAG	13	-
chr1	192985448	192985468	ATATGTACACATTTCTGCTTC	14	-
chr1	197259046	197259064	TATAATCATCTACATAAGA	2	-
chr1	198188732	198188749	CGGAATAGTATATACTGT	1	-
chr1	198828198	198828219	ACCATCGACCGTTGATTGTACC	43	-
chr1	201778347	201778365	CATCCTCACCACCACCCGG	2	-
chr1	202253272	202253288	AACAAGGTTTCTGTAGG	8	-
chr1	204373256	204373277	CTAGTTTCAAGCAACAGCAATG	12	-
chr1	204476144	204476163	CGGGCGTCTTGTTCTCTTTT	1	-
chr1	205417489	205417511	TATGGCTTTTCATTCCTATGTGA	96	-
chr1	205581235	205581254	CTTTATTCCTATTACTTTCG	2	-
chr1	205682933	205682956	AACCTGCTTCACTGTATTAACTAG	16	-
chr1	205684625	205684640	ACCTCAGATCGGAATC	3	-
chr1	205685278	205685296	ATATATGCACATATTTTAG	10	-
chr1	205740108	205740124	GAAGAATGTTGATTATA	14	-
chr1	206869391	206869413	AATCCTCACCACATGCTGCTATG	4	-
chr1	207153891	207153903	CACAGTCCGACGA	1	-
chr1	207975209	207975232	CTAGCACCATTTGAAATCGGTTAT	1404	-
chr1	207975245	207975269	TGACCGATTTCTCCTGGTGTTCAGA	52	-
chr1	207975794	207975817	TAGCACCATTTGAAATCAGTGTTT	16	-
chr1	209173435	209173451	GAAGGGTTGTTGTAGAC	2	-
chr1	210258483	210258501	AGCATCAGGTAACATCAAA	13	-
chr1	211745600	211745623	TCATAAACAGTGTTAAAACTCTTG	1	-
chr1	213952894	213952908	TTTAAACCACGACAG	3	-
chr1	219824377	219824394	TATATTTCTGGTGCCTGA	6	-
chr1	220101600	220101612	CGGCTACATCGCC	1	-
chr1	220291258	220291278	ATGACCTATGAATTGACAGAC	355	-
chr1	220291547	220291569	TGTAACAGCAACTCCATGTGGAC	12	-
chr1	220373891	220373913	TATTCATTTATCCCCAGCCTACA	17	-
chr1	222261162	222261179	CTTCTTGGCCTTGTAATG	1	-
chr1	222279039	222279055	CTTGGAGGTGTGGGTTT	4	-
chr1	224574964	224574987	ATCGCAGGATTTTCTGATCCATAG	3	-
chr1	224717527	224717547	CATGAAGGTACAGCCCGTTAT	1	-
chr1	225685414	225685437	AAAAATATCCTACAAACAACAACT	11	-
chr1	226472901	226472921	TTACACTGTTTCTAATTATTG	13	-
chr1	227487740	227487758	ACCAGCTCTTCCCTACATG	4	-
chr1	228401335	228401350	GTCGTCGTCGGCCGAG	7	-
chr1	229135076	229135093	ATATTCATCACCCTCTTG	7	-
chr1	231944512	231944533	GTTTGGCTCCCAGCGCCAGAGC	2	-
chr1	236183722	236183735	CGTCGAGTATGTAG	5	-
chr1	236707744	236707761	ACTACTTCAGGCTGCAGG	3	-
chr1	240154233	240154247	TTCTTGTGCCACACG	5	-
chr1	243664794	243664813	CTCTCAGCACTGGATTTAGG	5	-
chr1	243887024	243887044	ATCTCTACCCAAGTCTCAAAC	10	-
chr1	244572671	244572691	CTGGAATTGCCAAATCATTTG	1	-
chr1	245015143	245015166	ATAGCTATGAGAAAACTAAAACTG	6	-
chr2	525234	525247	TGACGCACCAAGTC	9	+
chr2	767675	767687	GCGGGTTTAACGA	2	+
chr2	1093788	1093806	CGTATTTGGGTTTAAATGA	19	+
chr2	3213611	3213625	AAGATCGGGCTTGCC	8	+
chr2	7501869	7501887	AGAATCCACAGGAGTAAAG	10	+
chr2	7704262	7704280	ACAACTTCTACTTCTTTTG	7	+
chr2	9549275	9549289	GACGATCCGGTCTCG	1	+
chr2	9583666	9583688	AAATCACTACTATGTCTGGACAG	21	+
chr2	10759080	10759098	AGCTTCTGGGAAACCAAAG	12	+
chr2	11691869	11691883	GCAGCCCGGGTTCGA	3	+
chr2	13367738	13367752	AAGCGTTAGGTTGTT	1	+
chr2	13789388	13789400	TACAGACCGACGA	1	+
chr2	15852038	15852057	TTTCAGTGGGGAGGAAGGGA	11	+
chr2	16621293	16621311	AAAACAGTCCCTCACTCTG	7	+
chr2	20647815	20647834	TGAGGGCCGCGCCCGTCGCG	6	+
chr2	21256501	21256519	AACTATCCTGTATTCAATG	2	+
chr2	22318658	22318676	CATAAAGTAGAAATTACTA	1	+
chr2	24784397	24784418	AAGGTTTCATGAATCTGGCTCC	4	+
chr2	27273722	27273740	GATTCCGGCTCGAAGGACT	15	+
chr2	27278643	27278661	CTACCACCATGTGCACTCT	2	+
chr2	28639442	28639461	ATTCCTCTGGGGACAGTGGT	2	+
chr2	29150879	29150899	TGTTGCTGAGTTCCAGTGATG	10	+
chr2	32640365	32640384	AAATGGAGCTGGATAGTCAG	3	+
chr2	32689201	32689216	CCGCTGGTTTAAATGA	1	+
chr2	34724256	34724274	ACAGTATAGATGATGTTTT	10	+
chr2	38482767	38482782	TTCTACAGTTCGATGG	1	+
chr2	38830023	38830041	CCTCCTCCTCCGTCTCCGC	8	+
chr2	43037714	43037732	CAGCAGTACATGCAGAGCA	9	+
chr2	43315260	43315280	TTTTTGGTTATCTACCTGTAT	1	+
chr2	44472068	44472081	TAGGGCGGGACACG	7	+
chr2	45952294	45952313	AGAATTATGCTGATTCTATT	14	+
chr2	46248279	46248300	CAGGAACAGACCCCTGATTTAG	20	+
chr2	48597549	48597565	TTTCTGCCCAGTACTCT	1	+
chr2	52547700	52547712	AAGACGGTCGAAC	9	+
chr2	54706532	54706552	TTTACAGTGGTTAGGTTCTGT	1	+
chr2	54880765	54880781	ATGCAGCCCGCCTCCAG	2	+
chr2	64801880	64801901	ACAAAGTGGCTTGGGCAGAATG	1	+
chr2	64819147	64819165	CTCAAGAAAAAGCAGACGG	1	+
chr2	65418736	65418752	AAAACCACAAGACATTG	1	+
chr2	67333634	67333652	ATCTCCTTTCCCCCCTATG	6	+
chr2	68969576	68969591	GTATCATCGATCGGTC	7	+
chr2	70142253	70142271	GTTCTGTCACTGTGTCGGC	3	+
chr2	70314573	70314587	GTACGCGGGGTTGAA	1	+
chr2	73124532	73124548	CTTATGCGGGTTTGAAC	1	+
chr2	73681005	73681026	TCACCCAAGACAAGTATAACAG	6	+
chr2	74731412	74731435	CCGGCTACCTTCAGGAATTCTTTG	2	+
chr2	75196294	75196317	CCCTTTTCCCACTTCTAATTCTAG	5	+
chr2	82323486	82323503	CGTATATGTGTTTAAACG	13	+
chr2	85895234	85895256	ACTCACCAGTGCCTGGGCCACAG	5	+
chr2	86362994	86363013	AGGCTGTGATGATTGGCGCA	12	+
chr2	86993061	86993081	AAACCAGTGGGCTGATATCTG	4	+
chr2	88443810	88443826	GTTCAACAGTCTGACCA	1	+
chr2	101011813	101011827	GGGGGTGTAGCTTAG	1	+
chr2	101396147	101396164	CCACGGCCCTGGCGGAGC	2	+
chr2	102952434	102952447	CAATCTCCCCGCGG	3	+
chr2	109181052	109181075	TCTAATGGCACAATTCAAACTCAG	3	+
chr2	109381530	109381550	CTACTTCTATTCCAACACCTG	4	+
chr2	113289884	113289903	ACACAAAATCTGTACTGGAG	6	+
chr2	114034844	114034860	GGGGGTTCCCGCTCCCC	2	+
chr2	115695331	115695354	GATCTCGGAAGCTAAGCAAGGTCG	1	+
chr2	120711977	120711994	ATAACCCTGAGCCTCTCC	7	+
chr2	120735621	120735639	TTCTACTGAGTGCACACTG	8	+
chr2	121050875	121050897	CACAGGGCTGGGTTGGTAAAGAG	1	+
chr2	121286378	121286392	TGTCAAACACGAAGC	2	+
chr2	121716062	121716078	ACAGTGACATATCGCCC	4	+
chr2	122142531	122142550	TAACACTGTCTGGTCAAGAT	1	+
chr2	123641568	123641585	AACTTATCACACACATAG	8	+
chr2	124095389	124095406	AGATCCATGCATGTAAAC	7	+
chr2	125946098	125946113	TGACAAACGGATACAA	4	+
chr2	128145822	128145842	ACCTGGGTTGTCTCGAGCCTG	6	+
chr2	129938087	129938104	CATCACATCCTGTCACAG	1	+
chr2	131102927	131102945	TTGCCCCTCGTGCTCCTGA	3	+
chr2	136423016	136423038	TCACAGTGAACCGGTCTCTTTTT	42	+
chr2	136540571	136540594	CTCTTTATTCCTGCTTAGTGGGTG	2	+
chr2	136823645	136823663	TTCAAGTAATTCAGGGTAA	17	+
chr2	140964113	140964134	AAAAAGACATCCCTCACAGTTT	6	+
chr2	148126424	148126440	AAACTGTGGATGGCTCA	4	+
chr2	152669534	152669550	AGACTTGTGATTGTTGT	5	+
chr2	153880780	153880797	ACCACCAAGGGAACTCAG	6	+
chr2	155027840	155027859	CCTTCTACCTACTCCACCAG	5	+
chr2	161437225	161437239	ACGATGTCTACTAGT	18	+
chr2	162268053	162268075	TCTCAGTTGTGCAATTACTTCTG	5	+
chr2	169370922	169370940	TACAAGTAATTCAGGATAG	1	+
chr2	169571572	169571589	TCAACAATATGGCCCGAG	1	+
chr2	169622604	169622620	TGTATGCCGGTTTAAAC	3	+
chr2	172412392	172412411	ATTCTAACCATTTCACTAAG	5	+
chr2	172809408	172809429	TTTTGGTTACAAGGGTCTAAAG	4	+
chr2	173638373	173638386	CCCCCCCCGCGGAC	6	+
chr2	174232625	174232644	CATCCCCCTCTATTTCCAAT	11	+
chr2	175597232	175597249	AAGGTTTGTTTGTAAAGA	1	+
chr2	175607878	175607895	AATCCAGTGATATGGAGC	1	+
chr2	176959473	176959491	GCCACAGACAGCTTAGAAG	2	+
chr2	177015057	177015080	TACCCTGTAGAACCGAATTTGTGT	938	+
chr2	177015096	177015118	ACAGATTCGATTCTAGGGGAATA	35	+
chr2	178731334	178731351	AAGACTTGAGGAATGTAG	6	+
chr2	180719207	180719227	CAAAAACTGTAACTACTTTTG	15	+
chr2	181887931	181887952	AGGAGTAGGTGAATTCACAGAC	10	+
chr2	183642653	183642675	AAAAAAATTATAGCAATTAACTG	3	+
chr2	184469312	184469328	CAAGTTTTTTCATATTG	6	+
chr2	184744115	184744133	AAACGATTTCAACCTTTCC	1	+
chr2	185004912	185004931	AATGGAACATCTTTCAAAAG	8	+
chr2	185935243	185935261	ATGTGTGCATTTATAAGAT	1	+
chr2	186142858	186142873	AGTGAGCTAACCTACA	1	+
chr2	190307838	190307860	TCGAGGAGCTTACAGTCTAGTGA	28	+
chr2	196286483	196286503	AGGATAAATAACTCTGAGGGG	1	+
chr2	196877886	196877902	GGATAGTTTAAACTGGT	1	+
chr2	198099548	198099566	GCCCCAGTTGCCTAATGGA	3	+
chr2	201687973	201687995	TTCTCTTAATATACTCAGTAATG	12	+
chr2	202899330	202899352	CACTCCTCAGGCTGAGAGCACCG	3	+
chr2	205750727	205750748	ACCTGCAGAGAATAGCTGAATT	15	+
chr2	207199766	207199788	ATAAAACATAATCTTTCAGCTTG	17	+
chr2	211424038	211424058	AAATTGGGTTGCTTTTTCGAC	6	+
chr2	212131614	212131630	TCACAGTGAACCCCCTT	1	+
chr2	216301438	216301457	TTCTTCCCTTCTCAGCGCTG	6	+
chr2	219267380	219267402	TTCAAGTAATTCAGGATAGGTTG	2023	+
chr2	219267415	219267436	CCTGTTCTCCATTACTTGGCTC	21	+
chr2	219623976	219623996	AAATAAATAGGAAGAGTTCAG	12	+
chr2	220435413	220435430	GGCTGGAGCGCGAAGTGG	4	+
chr2	222089762	222089778	AATCTTGTCCTGCACTC	4	+
chr2	225122014	225122031	TTCTACAGTCTGACGATA	7	+
chr2	226786474	226786490	TTGAAATACCACTCTGA	1	+
chr2	228367425	228367447	GAATGGTTCCTCTTCTCTGTCTT	6	+
chr2	230329635	230329653	AGCCTTTGGCATGTTTGAA	1	+
chr2	230430851	230430866	AACGTTAGGGAGTCCG	15	+
chr2	231987420	231987436	TATACCTTTTATTATCG	2	+
chr2	232142033	232142051	ACCTGGGATGAAAGAAGCT	1	+
chr2	232781405	232781421	GGGAGGCATCGATGTGG	2	+
chr2	235890197	235890216	GTGTTTAGAAGGAATGCATT	5	+
chr2	239077259	239077280	AAAGGCCTGGTGCGATTCTCAG	2	+
chr2	239315337	239315350	GACGGACGAACCTC	4	+
chr2	240958696	240958711	GCGCCCTTAGCTCCCA	4	+
chr2	241259047	241259065	AAAGGAATTGACGTGGGTC	2	+
chr2	241353519	241353536	TCCACTAAATACACCATG	10	+
chr2	241395432	241395454	TCTGGCTCCGTGTCTTCACTCCC	131	+
chr2	242510456	242510472	GAGTGGCGGATGGGTGG	1	+
chr2	242610156	242610174	ACTGAAGATGACTTCAATG	8	+
chr2	161465	161482	GCCCCAGTGGAACCACCA	5	-
chr2	331423	331440	TCCAGAGAGTGGCCGAAG	1	-
chr2	3700575	3700598	CAGAGACACCAGAGTGAGCCCAGC	6	-
chr2	9083321	9083344	ATCATCATAGGAGTGGAGAACATG	9	-
chr2	9102583	9102605	CAACACACATCACTTCTGCTAAC	9	-
chr2	14567221	14567239	AGCTATATTGTCTGCTGGC	3	-
chr2	20449233	20449253	ACCATTAAATCCAAACACTTG	3	-
chr2	21224899	21224917	TGGAAAAGGGAAAGAGAAG	8	-
chr2	21234625	21234648	AGTCTGGATGGGAAAGCCGCCCTC	4	-
chr2	23861395	23861410	GCGGGGATAGCTCAGA	1	-
chr2	25096216	25096235	TACTGGGCACCCCTCACCTG	8	-
chr2	25551524	25551543	TTGCAGCTGCCTGGGAGTGA	6	-
chr2	27431222	27431240	GTGGTGTTGGGGAGAACCT	3	-
chr2	27773269	27773288	AAAAAAAAAATTTAACACCC	7	-
chr2	27872187	27872207	CCTAAAGAATAAGGAGATTTG	13	-
chr2	27994147	27994163	CTTCGGCATTAAGAACC	1	-
chr2	31243539	31243554	TTGATCCTACCAGCAA	1	-
chr2	36085173	36085191	GCGGAATAGTTCAAACTGT	24	-
chr2	37549354	37549371	AACAATTACTAAGCAAAG	6	-
chr2	38522362	38522383	CTTTTATTTTCTAAAATCACAG	6	-
chr2	38797016	38797036	CACTGGTAGAAATGGGTGATG	6	-
chr2	39497763	39497781	ACTTACTAGGTATGGGACC	7	-
chr2	40735050	40735068	GTTGTTGCAGTTAAAATCC	1	-
chr2	45584853	45584870	TAGGGTGCAAGTGTTAAT	14	-
chr2	46245083	46245099	AGTGGAGAATTTGGACA	6	-
chr2	46315255	46315271	GTGGAGCCTGTGACTTA	1	-
chr2	47123685	47123705	CTTGCGACCTGAGCAACAACA	1	-
chr2	47801429	47801450	TTATACAAACGGAATCATACAG	15	-
chr2	48030431	48030446	TTACAGTCCAACGATC	8	-
chr2	51732409	51732427	AATCCGTAGATCTGAAAAA	6	-
chr2	56210155	56210177	TACTGCATCAGGAACTGATTGGA	42	-
chr2	56216155	56216176	TAATCTCAGCTGGCAACTGTGA	10	-
chr2	56227899	56227920	AAATCTCTGCAGGCAAATGTGA	100	-
chr2	57823340	57823357	ACACTAACCCCTTGTCAG	1	-
chr2	61484359	61484376	ATCTAATTACCAAAATCG	10	-
chr2	61551052	61551072	CCAGCAACACTGGGATAACAG	7	-
chr2	61632955	61632973	AGAGTTCTGATCCTTTTAG	9	-
chr2	61698106	61698125	CTCCCCCCCTCTCCCCTCCC	9	-
chr2	62066629	62066650	TCACCAGTAAGATGTGCAGGTG	5	-
chr2	66412956	66412973	ATTCAGGTTGGGACAAGC	1	-
chr2	66462425	66462443	TTCACATTGCCAGGGATTT	1	-
chr2	71162136	71162155	ATAACTAAATACCTGGAGTT	3	-
chr2	71729689	71729702	GCGCGATGGTTGGC	6	-
chr2	73987220	73987240	ATATCTTGAAGGGCCAGGGTG	1	-
chr2	74381847	74381868	CAGGTTTCTAGGTATCACTTAG	13	-
chr2	74382493	74382514	CTCATTTTGTTAATATTCAAAA	8	-
chr2	75272364	75272380	GTTGCTGGGAAGCTAGA	5	-
chr2	77731049	77731069	CCCACTATGCCATCCAAACAG	2	-
chr2	85464432	85464451	ATCCTTGTTATAACTGTGAG	8	-
chr2	85547428	85547447	TTCTTGGAAAGGAGCTCACT	10	-
chr2	89156703	89156723	ATGCTAATGTTGGAGGAGAAT	6	-
chr2	92280921	92280942	AATATTCAACTCTGTGACTTGA	31	-
chr2	99293363	99293381	ACTCATGGACTAGTGTAGA	24	-
chr2	99935724	99935742	AATTATAAACGCTCTTCTG	9	-
chr2	100165700	100165723	TCAGAAACTTGAACCTAACTTAAG	9	-
chr2	102230939	102230956	TTAGCATCAGGCACAGAG	1	-
chr2	103343365	103343385	ATTCTACTCAGTGCTCTGGGC	3	-
chr2	107187399	107187413	CTACGTGGGCTTAAA	1	-
chr2	107387306	107387323	CGATCAAAAAAAAGAAAA	2	-
chr2	109705842	109705859	GTGAAATTCCCGGGCTCA	2	-
chr2	113982180	113982197	ATCCCGTCATCCTCCACC	8	-
chr2	115309804	115309819	CTCATGACACACTCTG	3	-
chr2	115695131	115695153	AAAGAACTTTGAAGAGAGAGTTC	56	-
chr2	118016836	118016853	TTTTAGAGGGGAATTGTA	28	-
chr2	118597985	118598003	TGTACTCTGATTCTACTAC	18	-
chr2	121545480	121545496	CTCTACAGTCTGACATC	1	-
chr2	121556336	121556354	ACCAGCTCTTCCCTCCCTG	1	-
chr2	127800636	127800652	TGGTGCGTTTGAGGTTC	15	-
chr2	128228751	128228772	CTCCTGATTCCAGATCCTGTGT	9	-
chr2	128452873	128452894	AATTCAAAATCTTGTTATTTAG	8	-
chr2	128605075	128605092	TGTGCACCACAACTCTCA	5	-
chr2	131903917	131903933	TCAGCCCTCGACACCAT	2	-
chr2	133012084	133012105	TCCCTGCCCTTTGTACACACTG	50	-
chr2	133012133	133012152	ATGAATGAGGAATTCCCAGT	12	-
chr2	133012317	133012335	AGAGGGACAAGTGGCGTTC	30	-
chr2	133012573	133012590	GAAACTTAAAGGAATTGA	7	-
chr2	133012735	133012756	AAGAACGAAAGTCGGAGGTTCG	42	-
chr2	133012842	133012894	TTTTGTTGGTTTTCGGAACTGAGGCCATGATTAAGAGGGACGGCCGGGGGCAT	166	-
chr2	133012946	133012964	GAGTGTTCAAAGCAGGCCC	14	-
chr2	133013094	133013122	GTATATTAAAGTTGTTGCAGTTAAAAAGC	187	-
chr2	133013139	133013165	CAAGTCTGGTGCCAGCAGCCGTGGTAA	13	-
chr2	133013251	133013268	ACACGGGGAGGTAGTGAC	6	-
chr2	133013636	133013658	ATGGTTCTTTTGGTCGCTGGCTC	1	-
chr2	133036289	133036311	ACGTTCGTGGGGAACCTGGTGCT	1	-
chr2	133036727	133036746	AAGCATTGGATTGTTCACCC	1	-
chr2	133038447	133038470	AGGCGTCCAGTGCGGTAATGTGAC	5	-
chr2	133038878	133038900	CAGTTGAGAGTGGATGGGAGCGG	2	-
chr2	134548831	134548854	ACCAATAGGTCTAAGACTGGAGAT	1	-
chr2	135624577	135624596	CAAGCCACCTGGTTACTCAG	7	-
chr2	139034011	139034028	AAAAACTTCAGCCATCTG	5	-
chr2	144034777	144034795	CTTTATTTCTTGTTGTTTG	7	-
chr2	144237238	144237255	ATTTTAACTGGGCTTCTT	1	-
chr2	145410078	145410094	TTTGCAAGTGATTAATC	2	-
chr2	150186905	150186924	CGCGGCCCAACTCCGGGAGA	3	-
chr2	151325332	151325348	ACATAACACTAGGGCAT	3	-
chr2	152657368	152657388	TTCAGCTCTGAGAAGAACAAA	7	-
chr2	152853703	152853721	TTCAAGTAATCCAGGATGA	8	-
chr2	153509378	153509398	TTACATGAAAGCAAAATAATG	10	-
chr2	154474173	154474190	CAGTGGTTTTATTGCTGA	2	-
chr2	159152761	159152775	TACATACTTCTACCG	7	-
chr2	159440488	159440509	TGGGAACCTGGCGCTAAACCAT	1	-
chr2	162893350	162893366	GACTTGGAGTCATAAGG	5	-
chr2	163098270	163098289	GTTGAGAGGTATGTAGTGTG	7	-
chr2	163958588	163958604	TTTAGCTTGTCCCTTTT	17	-
chr2	166221424	166221438	AACAACGGAAATAAC	16	-
chr2	166739349	166739369	TTACCCTTCTATATCTAGTCT	8	-
chr2	172778814	172778832	GCCGAGAAGTCTGCGCGGG	7	-
chr2	175869829	175869847	TGCGCCCGACAATAACGCG	2	-
chr2	176041019	176041039	ATTAATATTCACCTATTCCAA	2	-
chr2	176265423	176265440	CTTTTGACTTACCAAAAC	10	-
chr2	187719511	187719528	TTCTCCCAATTATCCTAG	1	-
chr2	188708644	188708661	GTGGTTGAAACAATATTT	13	-
chr2	189997809	189997829	GCAGTAGTGTAGAGATTGGTT	11	-
chr2	191351364	191351383	ATTTATTCTCCTTCCTCAAG	1	-
chr2	192158976	192158994	TTCACAGTGGCTAAATTCT	17	-
chr2	193149705	193149724	TGTTGTTGCTGTTGAAAAGC	1	-
chr2	196478708	196478725	ATGAAGGACCCGAAGGAC	4	-
chr2	198235031	198235047	ACCTCCTGGGGACATTG	4	-
chr2	204500838	204500856	ATGTCTGCTTCCTGTGGGA	10	-
chr2	211297780	211297803	TCACAAAAACATGCTATTTTTATT	7	-
chr2	211297959	211297981	ACTCTCTGGTGCTTCAAATTCTG	5	-
chr2	213982184	213982203	AAATTCTGGGGCCTAGGTTC	7	-
chr2	216573948	216573964	GTGCAAAGTACCTGAAA	1	-
chr2	216770446	216770467	GTACTGGAATAGTATAAACAGA	1	-
chr2	217545351	217545370	GCCAAGGCCTTAAAGACCAG	7	-
chr2	219866370	219866391	TTTGTTCGTTCGGCTCGCGTGA	360	-
chr2	220814387	220814404	TGATGGCTCATGGTGGTA	13	-
chr2	222964209	222964224	TACTACTGTGGGAAAG	3	-
chr2	223536918	223536931	CATGCGTTCGATGG	2	-
chr2	224740575	224740597	GTAGCTCAGACCCAAGGAGATAT	2	-
chr2	224853904	224853922	CCCATAAAGTAGAAGTACT	6	-
chr2	227662442	227662463	ACGGCGAAGGCACCATGTCCCG	6	-
chr2	228458415	228458431	TGAAAGGAGGAACTATA	13	-
chr2	230045500	230045518	ATCCCCGAATCCGGAGTGG	7	-
chr2	230045521	230045541	GATCGAAAGGGAGTCGGGTTC	17	-
chr2	230045572	230045609	AGTCGGTCCTGAGAGATGGGCGAGCGCCGTTCCGAAGG	28	-
chr2	232325129	232325149	CACAAATGATGAATAACAAAG	23	-
chr2	240534428	240534448	ATCATTTCTCACACAACACAG	1	-
chr2	241367080	241367091	CGTCCGACGATC	5	-
chr2	242045964	242045984	CTAAACACCAATTTCTTCCTG	1	-
chr2	242254698	242254711	CGATGATCGGGGGG	1	-
chr3	3807798	3807818	ATCACATTGCCTGGGCTTTTC	1	+
chr3	7608475	7608491	CGATTCTTCCAGGGGGA	7	+
chr3	7665830	7665847	ATTAACCAAAGTCAATAG	1	+
chr3	9177303	9177317	TGAGCTGTCTTCGGA	6	+
chr3	9506172	9506190	TACTTCGGCCTCTGTCTCC	3	+
chr3	9692179	9692198	CACCACAGAACTCTGATTTG	3	+
chr3	10193186	10193209	AAATACAATCACATTAACATTTTG	14	+
chr3	10321387	10321406	TCGTCCTCCTCCCTTCCCTG	6	+
chr3	10371946	10371964	ACTGGACTTGGAGGCAGAA	1	+
chr3	10467101	10467122	TTTGGATGAAGTGGATTTGGGG	5	+
chr3	11982827	11982847	CAAAGAATTTTTTTTCTGGGC	1	+
chr3	12272385	12272404	TTAAATCCCAGGAGACAACG	9	+
chr3	15481752	15481770	TACCACTGTTTTGTACCTG	12	+
chr3	15686913	15686934	ACCACTATTTCCTGAGGAAAAG	11	+
chr3	15915329	15915347	AGGTTGACATACGTTTCCC	21	+
chr3	17975473	17975494	TCCGTGCTACAGCACTCTTAAG	3	+
chr3	18877766	18877783	ACGTTCTTGTGTGTGAAG	4	+
chr3	21921178	21921196	AAGCAGCTGTCTCTGAGCC	1	+
chr3	23410083	23410100	AGTTGTAGGAATACTTTT	1	+
chr3	23931533	23931551	CCTGGCTCTTTAACCAGCG	2	+
chr3	24019454	24019475	TCCCCAATGCCCCACCTCACAG	6	+
chr3	24538513	24538531	TTTAAGAAGGAGACATACA	1	+
chr3	28617942	28617955	CGACGATCCCGAGA	5	+
chr3	29914728	29914749	ATCTGTTTGTGTCTTCTGTGAT	5	+
chr3	30550946	30550969	TATCTATCTATATACATATATATG	7	+
chr3	31677751	31677772	TGTGAAGCAAGACAGAGCACTG	6	+
chr3	33094335	33094354	GGTTCCAGGAAATAGCTCCA	21	+
chr3	33156020	33156040	CTGCAGTTCGCTTACTTCAAG	8	+
chr3	34930477	34930495	TGGAAAAGGGAAAGAGAAC	1	+
chr3	35786019	35786040	TCACAGTGAACCGGTCTCTTTC	7	+
chr3	38530381	38530404	TAAACCAACCACAGGGCACTAAAG	4	+
chr3	42679445	42679464	ATGATGGAAGGCGAGCTAAG	6	+
chr3	44155726	44155749	AGCTGGTGTTGTGAATCAGGCCGT	14	+
chr3	44835757	44835774	AACAGAGAATCGTCTAGG	2	+
chr3	45745118	45745136	GTGTGGATCTCTGAGTGCA	11	+
chr3	48662325	48662338	CTCACGCTCTACCG	1	+
chr3	50005220	50005238	ATTCTGGGGATTTTCGGGA	6	+
chr3	51989935	51989956	CGCCGCTCGCTTCCTCTCCGCC	4	+
chr3	52726787	52726808	GACTGTGCTGAGTCTGTTCAAT	5	+
chr3	53696413	53696429	CAGCCCCGCGACCTCAG	4	+
chr3	57304742	57304765	AATCACCACTTTATATCCACAAAG	8	+
chr3	58095095	58095110	TCATACACCAGGTCTG	3	+
chr3	58759824	58759843	GGGGTGAAAATTCTCAAGGA	6	+
chr3	59798301	59798319	GTTTCTGCTTCCTGTGGGA	1	+
chr3	64355097	64355117	ATTCTTCCCTTTAAATGCCTG	7	+
chr3	65245310	65245323	TAAGCCCTCCCGTA	4	+
chr3	88193167	88193187	AGGATGTATTCATCCTACATG	9	+
chr3	99182950	99182968	AGGATGTCATTGCTGTGGA	2	+
chr3	100455450	100455465	CAGGAACACCCGACAG	5	+
chr3	101444674	101444695	GAGCACTTTGTATGACCCAGGC	8	+
chr3	101476969	101476990	TCAACTGAGCAGAAACAATCAG	5	+
chr3	102247360	102247376	GTTATACAGTCCGAGGA	1	+
chr3	106620970	106620992	GCTATTGGGCCCCTACCCCGAAA	1	+
chr3	111686246	111686267	TGAAATGATGAAATGACTGAAT	8	+
chr3	111831663	111831685	AGTATGTTCTTCCAGGACAGAAC	18	+
chr3	112455987	112456008	ACAGGTCCTAAGAGACTGCATC	2	+
chr3	112996952	112996970	ATTCCTCTGACGATTGGAC	9	+
chr3	113860255	113860276	AGTTGTGAGAATTAATGAGAAT	1	+
chr3	114243878	114243894	TCTACTCTCCCCCTTTG	6	+
chr3	119715510	119715525	TTCAGAGTTCTACAGT	52	+
chr3	122599764	122599785	CTTCTAAGACCCTAACTTGTGA	1	+
chr3	127341158	127341175	ATTATCCACTCGCCACAG	8	+
chr3	128216878	128216892	CGGGTGGGGTCCGCG	1	+
chr3	129992348	129992366	ATTCTAATAGTTAAAAAAG	1	+
chr3	129997341	129997356	CTGGTTCCCTCCGCAG	1	+
chr3	136049385	136049408	CTCAATAAGGCATAGCACCCTATG	8	+
chr3	140624864	140624880	AGACTGAAGCTCTTGAG	9	+
chr3	140661515	140661530	TCACTCACGCCCCACC	2	+
chr3	141055699	141055716	ATTTCCAAACACCTTCTG	10	+
chr3	141595630	141595646	TCCGCGCGCACACCATG	4	+
chr3	145122100	145122117	CTTACGTGGTTTAAATGA	10	+
chr3	147423699	147423714	TTTAATCGCTACATGA	17	+
chr3	148890228	148890244	AATTGTCTAGAATGTAA	7	+
chr3	151497559	151497576	TGAGGTAGTAGGTTGAAA	3	+
chr3	154095394	154095410	ATCCCTTCGTCTCTGCC	5	+
chr3	155078999	155079020	TCCTTGAGACCTTAACTTGTGA	50	+
chr3	156422720	156422740	CTGACGGGCAGATACACAATG	4	+
chr3	157641226	157641241	CTGATCCTGCCAGTAG	1	+
chr3	160122395	160122416	TAGCAGCACATCATGGTTTACA	411	+
chr3	160122433	160122453	CGAATCATTATTTGCTGCTCT	1	+
chr3	160122541	160122563	CTAGCAGCACGTAAATATTGGCG	11	+
chr3	160122585	160122606	CCAATATTACTGTGCTGCTTTA	18	+
chr3	163407719	163407739	TAATTTATCAGATTGATTTTG	1	+
chr3	167244137	167244150	TGGTTCGACCCCGG	6	+
chr3	168269702	168269722	GCGACCCATACTTGGTTTCAG	34	+
chr3	169687214	169687230	AATGTGCTGCTGCATAG	2	+
chr3	171021009	171021028	CTACTAGGAAAAAAAAATTT	1	+
chr3	171943680	171943696	CCCAGATGGTGGATCAG	1	+
chr3	177960874	177960888	CCGATGATCACGGGG	4	+
chr3	183511839	183511857	AAGGAGATTCTGTCAGAGC	5	+
chr3	184039243	184039261	ACAACTATACAAATGTCTG	7	+
chr3	186122870	186122890	TTCCCACTCCATTGCTAGGGG	2	+
chr3	186191248	186191267	TTGGACTGAAGGGAGTTCCT	6	+
chr3	187461758	187461776	TGCCCTTCTCTCCTCCTGA	4	+
chr3	188278069	188278083	ACCAAGGAGTCGTCT	2	+
chr3	188359867	188359883	CATGAGCCTGAAGTGGA	4	+
chr3	188406581	188406604	CAAGGAGCTCACAGTCTATTGAGT	248	+
chr3	188406622	188406644	CACTAGATTGTGAGCTCCTGGAG	89	+
chr3	192992634	192992653	TTCTCTCATTGGTAAAGCAT	11	+
chr3	193384996	193385018	AGATTTTGCTGAAGATGGTGAGA	2	+
chr3	195426331	195426352	CGAAAACAGCAATTACCTTTGC	12	+
chr3	3100653	3100676	AAGGAGCTTACAATCTAGTTGGGA	1	-
chr3	4531661	4531683	TACACAGCTGAAAACTCTAACTG	1	-
chr3	5257374	5257392	TGTGGAAGCTGCCTGTACA	1	-
chr3	7961730	7961746	TGGGTTGGGAGAGCTTT	8	-
chr3	10436183	10436204	AGGCAGCGGGGTGTAGTGGATA	64	-
chr3	12876569	12876590	ATGTTTTTCTGTAACCATCCTG	6	-
chr3	13011529	13011545	AATGGTGCATGCAAGGA	20	-
chr3	13035445	13035464	TCCGCCCCCGGGGCCGCGGT	1	-
chr3	13383254	13383275	AATCAACTCAGCCCCACAACAG	5	-
chr3	13504649	13504662	ATCCCACTCCGACA	1	-
chr3	14985308	14985330	ACTAGTCGTGCACATCAGAACTG	16	-
chr3	15100019	15100040	AGCAGAGGGAGACAGAATGAAC	6	-
chr3	15350864	15350877	ATCGATTCTCGGCC	1	-
chr3	15429506	15429525	TCTGTGTGAATTACTCTTTG	3	-
chr3	21591892	21591913	TCTCTTAGTCTTAACATCCATT	3	-
chr3	22549728	22549741	TGTCGTTAAAAAGC	8	-
chr3	24727702	24727722	CTCATAGAGGAAAATTCATGT	1	-
chr3	29053179	29053194	ACGAGGGTTTAAATGA	5	-
chr3	31152286	31152307	TCTCTCTCTGTGTGCACCATCT	1	-
chr3	34112498	34112509	CGCGATCGACGA	9	-
chr3	37308623	37308640	TTGTTGCAGTTACAAAGC	1	-
chr3	37983291	37983307	TCTCCCCTGCCGGGTCC	2	-
chr3	38484311	38484333	CCCACCACTTTTCCCTATCAAAC	2	-
chr3	44472720	44472737	ACATTGGGCTCTGCCTAG	7	-
chr3	44488764	44488787	CAGGGAGTGTGGGAAAGCCTTCAG	4	-
chr3	44503368	44503386	ACCCTGCTCACTGCGCCAT	5	-
chr3	44983543	44983561	TTCCTTCCAGCCCTATGGT	2	-
chr3	47088070	47088087	TATATCCAGGGGCAACAG	1	-
chr3	47540489	47540506	ACCTTCCCCTCCATTTTG	7	-
chr3	47628219	47628241	CTTTCTCACTTCACATTCTCAAG	9	-
chr3	48119420	48119442	TCATACAATAAATGGCCTTTCTG	7	-
chr3	48786478	48786500	TCACCTTCAACTATCCACATAAG	2	-
chr3	49021779	49021795	CTCCAGGTAACATGAAA	2	-
chr3	49057592	49057614	CATCGGGAATGTCGTGTCCGCCC	15	-
chr3	49057630	49057654	AATGACACGATCACTCCCGTTGAGT	227	-
chr3	49058104	49058127	CAACGGAATCCCAAAAGCAGCTGT	918	-
chr3	49066699	49066717	CTCTTCAACTGCGGAGACG	3	-
chr3	49190486	49190507	ACCTTTGGCACTGAGCTTCTTG	2	-
chr3	49397141	49397160	TTCATGCAGCTGTGGCAGAG	2	-
chr3	49763372	49763392	CCTTCATGCTTTCCTCAGCAG	14	-
chr3	50362881	50362900	ATCCCCCTACTGCAACTAAC	6	-
chr3	52302296	52302316	CTGTACAGGCCACTGCCTTGC	2	-
chr3	52302351	52302374	CTGAGGTAGTAGTTTGTACAGTTT	3094	-
chr3	55503589	55503609	CTTCCCCAGCAGGGCTGCTAG	3	-
chr3	55574543	55574565	TTTCATTAAATCTTGGATTTTCT	9	-
chr3	56609692	56609711	ATACAGTCCGATGATCAGAC	28	-
chr3	59506140	59506160	ACATATCTCAACCCTTTTTCA	2	-
chr3	60627308	60627329	TTTGTCATCATATATCTGCCTG	6	-
chr3	61237134	61237152	CTACCGTGGGGTCTTCTGG	1	-
chr3	64605177	64605193	AGAGGCTGAGAGTCGTT	10	-
chr3	67505615	67505634	CTACAATTCAGGGACAAATG	5	-
chr3	73052256	73052277	AAAAAAAATTTAACATTCCTAG	1	-
chr3	73432048	73432069	TTTCATATGCGTGACCGTTAAG	9	-
chr3	73748509	73748529	CATTATTACTTTTAGCATGTG	1	-
chr3	77614203	77614219	GTTGATCGCTCTGACCA	8	-
chr3	82490297	82490311	ATGGGTGTCTGGTCA	64	-
chr3	83703533	83703550	CTTAGATTCTGTTGTCCA	1	-
chr3	94021429	94021450	TACTAGATTGTGAGCTCCTGCA	1	-
chr3	97448423	97448437	CCGACAATCCCCACA	4	-
chr3	97822155	97822174	GTAGATAAAATATTAGTACC	1	-
chr3	98434629	98434646	GTGGCTGCACTCTCTTCT	1	-
chr3	99182004	99182021	ATTATTCTCTACACTTAG	8	-
chr3	99792797	99792814	GCAAAATGGCCACACCGA	5	-
chr3	101090365	101090381	TTTGTAGGCCTCCTTGC	7	-
chr3	101298617	101298631	GGTGAAGTCGAAACA	8	-
chr3	104494850	104494867	TTCTACAGTTCTCCTATT	1	-
chr3	104580877	104580895	CCTTTTTCTTTCCTCTCTG	9	-
chr3	105377328	105377345	ATCTCTACCATCCCCATG	5	-
chr3	106271610	106271626	ACTTGTCTCGAAGCCAC	13	-
chr3	106275820	106275835	AGCGAACATTCAAATG	1	-
chr3	106939127	106939143	ATTCCCCAAGCAATTCG	9	-
chr3	107763532	107763555	TCTCTTAACTTACCATTCCTATAG	3	-
chr3	107809255	107809268	CGGGCCTCTTGCGA	8	-
chr3	107885756	107885779	CAGCCGAGAAAAGTACATCAACAA	15	-
chr3	111136780	111136799	CTCCCATTTCCCAGGCCCTC	2	-
chr3	113440365	113440388	TTTGAAGGAAGGACAAGGTAGATC	4	-
chr3	113852459	113852477	TTTCTTTTCTGTTTTACAA	4	-
chr3	114685793	114685811	AAAGAACTCTTCAGGAAGG	6	-
chr3	117584067	117584083	AGACTGGAAGATTTGAA	13	-
chr3	118815136	118815156	AGTCAGAGCCATGTTTCCCAC	1	-
chr3	120114550	120114571	GGTCCAGAGGGGAGATAGGTTC	8	-
chr3	123191142	123191158	ATAATCATGGACTCTAG	8	-
chr3	123539869	123539883	GTTAGCTCAGCCGGG	14	-
chr3	123603477	123603493	TGCGAGGGGGGCCCGGG	19	-
chr3	125094073	125094089	AGGCGCAGGGGTGGGAG	5	-
chr3	126170810	126170829	TTTTTCTAAGGCATGAAGAG	21	-
chr3	126347348	126347364	TATACAAATGCTGCTCA	5	-
chr3	126574589	126574603	CCCGTGCAAAGATGC	4	-
chr3	126701436	126701454	GCAGCCCAGGGAGGAAAGT	1	-
chr3	128887177	128887196	CCTGGGTTTCATAAGGATCT	1	-
chr3	129291717	129291731	TGAACGCCTCTAAGG	6	-
chr3	131197941	131197963	AAATTGCAGGACTCTAAACATTT	4	-
chr3	134093307	134093328	GGGCCGACCCTGGGGCTGCGCG	8	-
chr3	134460868	134460885	AATGGTTGTACCCCTTTG	12	-
chr3	135860588	135860606	CTACTGCCATACCAGGCTG	5	-
chr3	135979875	135979889	CTTTACTAACGCTAG	2	-
chr3	137237008	137237028	GGTTAGTACTTGGTTGGGAGA	1	-
chr3	138344863	138344877	CTTCCAGCGTGAAGT	5	-
chr3	143690589	143690602	GCGCGTCGCGCGCC	2	-
chr3	146626903	146626920	CGTATGTGGTTTTAAACA	6	-
chr3	150261916	150261934	AACAATTAGTCTAACTCTG	8	-
chr3	160145257	160145273	CATCAGGTACCATCAAA	1	-
chr3	160216191	160216212	GGAGGGGGTTATATGGAGTATG	8	-
chr3	168376952	168376968	CACATTCCTATCCACTT	1	-
chr3	169810391	169810409	ATAGTATTTTATTTGCTAG	4	-
chr3	170824468	170824488	AGTTAATGAATCCTGGAAAGT	13	-
chr3	171425911	171425926	TCCAATCATTCATCTG	3	-
chr3	176542941	176542961	GTTAATAAATAAAACCTATTC	13	-
chr3	178735298	178735314	TCGGAGTGCCAGTCACT	6	-
chr3	179383102	179383124	CGGATTGGAGTTAGCTCAAGCGG	3	-
chr3	180590174	180590192	AAAAAATTCATGCATGTTG	2	-
chr3	185481179	185481197	TCGCAGGAGAAATACAAAT	10	-
chr3	186343869	186343886	TGGTTAGAGCATAGTATT	10	-
chr3	187633763	187633781	TTAAAGATAAACTTGTACT	4	-
chr3	190292369	190292388	TGTAAACATCCTTGACTGAG	1	-
chr3	192691869	192691892	ATTTATTGGAGGGCAAGTCTGGTG	3	-
chr3	193650016	193650039	TCCCTGTCCTCTAGGAGCTCACGA	9	-
chr3	194155526	194155549	AAGCCTTCCAAGTAGTGGGACTGC	3	-
chr3	196075175	196075196	ATTTCTGCAGCTCTTCTCAGTG	5	-
chr3	196696581	196696599	ACCTGCTCCCCGGCGCCGC	6	-
chr3	197401063	197401078	AGCGGTCGGCCCCCTC	4	-
chr4	344006	344026	TGAGTTGGCCATCTGAGTGAG	12	+
chr4	1336916	1336930	AGCGGGTTTAAACAA	1	+
chr4	1341083	1341101	GGCGCCGGGCAGAGACCTG	3	+
chr4	2930858	2930871	TCTGACCGACGATC	11	+
chr4	3464977	3464991	CCGGTGTCGCCGCCC	2	+
chr4	4406793	4406808	TACTCCCCCACTACTG	2	+
chr4	5744983	5745000	ATCCCATTTTGATCAGCA	6	+
chr4	6422713	6422727	GCTGGTTCTCCTCGA	15	+
chr4	7584251	7584267	ACCTGGCGCTAAGCCAT	1	+
chr4	8469035	8469050	AGGACGGTGCGGCTGC	2	+
chr4	11725065	11725086	TCCCTGAGATCCTTTCACCTGT	3	+
chr4	12559349	12559371	CAATTTCCAGTGTCGATCTCTGT	32	+
chr4	18053715	18053730	AAGTGTTGGATGATGG	1	+
chr4	20529961	20529983	AAACATGGTTCCGTCAAGCACCA	6	+
chr4	25174839	25174859	CATTTCTTTCTCCTGCCCTCA	7	+
chr4	25214620	25214643	TGACAATGATGAACTGCTGAGTCA	4	+
chr4	25365016	25365039	ACTTGTTTACTCATTCACCTACTG	6	+
chr4	25416898	25416921	TCCAAATGTCTTTGGTGACTGTGT	3	+
chr4	28016228	28016245	ATCCTACCGACTATGCCA	1	+
chr4	33301872	33301888	TGTTGAGGTTAAAAAGC	3	+
chr4	38869713	38869734	CACGCTCATGCACACACCCACA	217	+
chr4	40001419	40001437	CTAATTAAATTGTTGTAAT	1	+
chr4	41270115	41270138	ATTTCCCCTCTTCCCTTCAACATG	1	+
chr4	42038771	42038792	ATCACTGCATTTCTGGCACCCC	6	+
chr4	44544347	44544363	AAAAGGGTAAAATTCTG	8	+
chr4	48856682	48856702	CAGCCATCCATCCATCCACTG	7	+
chr4	52729650	52729670	ATCTACCACACCCTTAATAAG	9	+
chr4	55392157	55392172	CTCTAAGCCTAAATAC	17	+
chr4	56055359	56055374	AACAGTCGACTCAGAA	4	+
chr4	57801911	57801928	CAAATTATGTAGGATAAG	5	+
chr4	57887093	57887111	ATACACTGGATATAATCAG	1	+
chr4	64754016	64754034	AATTTCTATATTTCCAATG	1	+
chr4	64960075	64960090	CGGCATGTTGAAGACA	5	+
chr4	67142608	67142629	CTGGACTGAGCCGTGCTACTGG	3	+
chr4	67444166	67444184	TAAATAAAGTTTTTAGAGG	1	+
chr4	69701557	69701573	AGCTGGAAACTGAGGAT	9	+
chr4	74125191	74125211	GAGAGATGGCGTCGTGTTGGG	5	+
chr4	74275110	74275130	ATGCCCCGGAACTCCTTTTCT	8	+
chr4	74277805	74277824	GCTGCCATGGAGATCTGCTT	3	+
chr4	74279302	74279320	AAGGATGTTTGCAAAAACT	6	+
chr4	74280795	74280815	GTGCTGCTGCTGAGACTTGCC	2	+
chr4	74283993	74284012	ACTTTCTGAGAAGGAGAGAC	6	+
chr4	74285293	74285329	TTTCGCAGCTTTTGTAGAGAAGTGCTGCAAGGCTGAC	20	+
chr4	76807194	76807214	GGTTAGTTTTACCCTACTGAT	3	+
chr4	78086176	78086197	ATCACCACCACTGATGGGGAAG	5	+
chr4	78347488	78347505	TTAAAGGTGGGACCACTG	1	+
chr4	89894951	89894967	GTTCTACAGCCCCATGA	3	+
chr4	90720971	90720988	ATGGAGGCATCAGTGATT	4	+
chr4	95879357	95879377	ATTTCTTTCCGTTTCCTTGGA	9	+
chr4	99593687	99593706	TCTCATTACTTTTTCCTCAG	4	+
chr4	99734764	99734780	CAACGCTGTAACGGGTG	5	+
chr4	99950032	99950050	AAGTTGGGCTACTCACAAG	9	+
chr4	101377667	101377688	TTTGGTACTGCATATTTTTGCT	2	+
chr4	102476318	102476336	ATAGTAGTTGTTATTATTG	17	+
chr4	103919289	103919307	ACCTGAAACTGTGTATGTA	11	+
chr4	106908563	106908580	CCCCCATCATTTTAGTTG	2	+
chr4	109846482	109846501	GATGGAATAGTTTAAATTGT	18	+
chr4	114129530	114129549	GATGATGATGGCCTATGGGA	1	+
chr4	114682432	114682445	ACAGTCCGCCGATC	2	+
chr4	115577929	115577948	GTAGATAAAATATTGGTACC	22	+
chr4	119325753	119325767	CTACAGCTGACGATC	20	+
chr4	122620154	122620171	ATTGGACTCAGAGTCTTG	1	+
chr4	124410550	124410566	CTTTGGCATTAAGAACC	9	+
chr4	125634035	125634054	CAGCATCCCGTGCCTGGGCG	4	+
chr4	129058526	129058544	ATTAATTCCAAAACAGCAG	3	+
chr4	129693607	129693621	TCCCATACGGTCTAG	5	+
chr4	131494046	131494060	CGAACTGTAGAGTTT	12	+
chr4	137835348	137835365	GGTGCTTGCTGGTGGGTT	2	+
chr4	142480070	142480086	AACTAATACTACAAAAG	9	+
chr4	144987867	144987885	ACTGGACTTAGAGTCAGAA	1	+
chr4	146475009	146475030	TCGGAACTGCAACTACCATCAT	5	+
chr4	148157727	148157746	CCTTCTCCTTGGAGCAACAT	3	+
chr4	149945344	149945364	ACTTCTCATGGCTGACACTTT	4	+
chr4	152024980	152025000	ATAAGTGATGAAAAAAGTTTC	27	+
chr4	154790302	154790319	TTTGCTGGATCAAGAAAA	3	+
chr4	155359315	155359334	CATCCTCTGCCTGCCCTACC	6	+
chr4	155490358	155490380	AAGACGGTAGTGTTGACTTTGGC	3	+
chr4	159014300	159014318	CCCTAACAACATTTCACAG	9	+
chr4	159308636	159308654	AAGTGAAACATCTCAGTAT	5	+
chr4	163608068	163608084	TACACGAGATCTCCTTG	3	+
chr4	166307454	166307474	CTTCTTGTGCTCTAGGATTGT	16	+
chr4	167063725	167063743	GCAGGTGCAGATCTTGGTG	6	+
chr4	167063764	167063784	GAGAACTTTGAAGGCTGAAGA	3	+
chr4	181922699	181922718	TGTGAACCTTTATTATAGTT	2	+
chr4	184377814	184377829	AATCCCAGAAACCCGA	10	+
chr4	186300066	186300085	AAAGGTTCCTGATTGGTGGT	6	+
chr4	188479515	188479531	GTACTACATTCTGATCT	1	+
chr4	188817489	188817506	TGGAATAGGTTAAACTGC	1	+
chr4	526574	526587	TCTACAGTCCGACA	1	-
chr4	6266358	6266372	GCAGAATCCCGCGCC	1	-
chr4	8007039	8007060	TTCAACGGGTATTTATTGAGCA	110	-
chr4	8742386	8742399	CGGCACGTAGCGCA	102	-
chr4	10080285	10080305	ACTTCCCCCACCTCACTGCCC	2	-
chr4	10210074	10210093	AAGTATCAGGTAACATCAAA	19	-
chr4	15472811	15472831	CTGGAGCTTGGACACCTGGGG	2	-
chr4	28037217	28037234	CCATTGGTTTTGTTCTTG	12	-
chr4	30578383	30578403	TTTGGGATTGACTGGTGGGGA	21	-
chr4	34571355	34571377	TATGCTGTGCTAGCTGAAACCTC	2	-
chr4	36081024	36081039	TAAGTTAGCTCACTCC	2	-
chr4	36198335	36198351	AACTTTCGATGGTAGGA	7	-
chr4	37438433	37438451	ATAATGTAGATAAGGGAAG	11	-
chr4	40427773	40427794	TCTGAATTATTTTATATACATG	20	-
chr4	40971680	40971699	GCTGGGAGGAAGGACTCTTT	1	-
chr4	44171906	44171921	ATCAGGTAATATCAAA	1	-
chr4	47453475	47453493	AAATTACATGGTTGAGAGG	22	-
chr4	47947864	47947885	TACTTGGTTGATTTTGCAGTAG	8	-
chr4	52965863	52965880	TATTACACATTACTAAGT	1	-
chr4	53492197	53492220	CTTACCAATGAAACTCGATGCTTG	6	-
chr4	53821126	53821146	GAGGGGTGGGTGGAGGTTCTC	2	-
chr4	56367770	56367791	CTTCTCACTACTGCACTTGACA	3	-
chr4	62003726	62003746	GGGCGACTGAGAAAGACTCTG	2	-
chr4	67719856	67719873	CAGAGTAGTTTAAACTGT	1	-
chr4	70296625	70296643	GTTGCCGGCAGTCGAGAGT	3	-
chr4	73944512	73944532	AAAAGCCCAGCAATGTGTCTC	19	-
chr4	73944548	73944568	CATCTCCTGCCCCATCATCAG	8	-
chr4	73964184	73964204	CCACAACCACTACTACCATAG	4	-
chr4	80448345	80448358	CGAGATCGACGATA	1	-
chr4	81107077	81107090	GACGTCCGTCCGTC	6	-
chr4	82085445	82085462	GCTTGTGGTTCTGCCTCT	1	-
chr4	83674505	83674523	GAGCCAGTTGGACAGGAGC	38	-
chr4	83727419	83727437	TTTTGCTAGGCTCACCCCC	21	-
chr4	85110444	85110461	CAGAACAAAGCAACAAAG	5	-
chr4	87427718	87427736	TGTAGTTGGATCTTTGAGT	1	-
chr4	88765715	88765733	CTTTTCTCCCTTCATTCTG	1	-
chr4	89170956	89170979	TTTTGTCATTTTAAAATGAGGATG	3	-
chr4	89508322	89508342	TCTGTGTTTCCAGACTTTACG	2	-
chr4	106415457	106415479	CTAAAATTCAACATCCCCTCATG	7	-
chr4	109737940	109737957	GCTGTATGACAAGCCTTT	10	-
chr4	109818065	109818085	TGTGGAATAGTTTAAAACTGT	12	-
chr4	111117517	111117534	CCGGGCCCGGGTCTTCTC	1	-
chr4	113196125	113196144	ATTTTTCTGGGGCTCCTTAG	8	-
chr4	113569033	113569054	AATTGCACTTTAGCAATGGTGA	24	-
chr4	113569162	113569184	TAAGTGCTTCCATGTTTGAGTGT	51	-
chr4	113569342	113569364	TAAGTGCTTCCATGTTTTGGTGA	24	-
chr4	113569522	113569544	TAAGTGCTTCCATGTTTCAGTGG	15	-
chr4	113569645	113569667	TAAGTGCTTCCATGTTTTAGTAG	63	-
chr4	120977370	120977393	TAAAACTGGGGGTCAATGGGCATG	3	-
chr4	121523378	121523395	CTTTTGAATTACTAAAAC	1	-
chr4	121953554	121953577	ACACAAGAGATCCAGTGTAACTTG	5	-
chr4	124620584	124620602	TTAATAAGACATTTTCATG	10	-
chr4	128472362	128472376	CTATTTCAACAACCG	1	-
chr4	130251728	130251744	TCTGCAGTCCGATGATC	9	-
chr4	139725937	139725952	CAGCACATGCAGCACG	4	-
chr4	140240361	140240375	CACGGGTTTAAACGA	5	-
chr4	145363912	145363926	TGCTTCAGGCGGTGC	6	-
chr4	146601743	146601762	TAATTTCAGCTGGTCACTGA	1	-
chr4	147177094	147177117	ACATCATTTTTAAAGACATTCCTT	6	-
chr4	149278546	149278567	AAAGGAATCTGATTCTCTGACT	4	-
chr4	149356648	149356665	TTTCCATTTATGGATGGC	7	-
chr4	152076401	152076417	TTCCTACCTTACTAACG	8	-
chr4	155455549	155455570	CCATACACTCTTGCCCACTCAA	4	-
chr4	157868337	157868354	CTGGGCAGAGGGCTTGTG	3	-
chr4	158141960	158141975	CCGGAGGACTGGCTGA	2	-
chr4	158512140	158512159	TTGCTTATCAGACTGATGTT	2	-
chr4	165472749	165472763	CTCATTCGCTTGCAC	3	-
chr4	169239498	169239517	TTAGTTAGGCATTTAAGGAG	12	-
chr4	170646376	170646395	CTATCAGCAACACGGGACAG	4	-
chr4	173155912	173155927	CAAAGACTTGATAAGA	3	-
chr4	176074220	176074240	AACCTGTAGATCCTATCTTTG	1	-
chr4	177706210	177706225	ATAGCGCCTGGAAGAA	2	-
chr4	183792274	183792291	TATTCTCCTAAAAACATG	11	-
chr4	183865532	183865550	AAAGTTTTGGTTGGGAAAA	1	-
chr4	185692692	185692711	AATCTGTCTGTGGACCCATC	4	-
chr4	187630850	187630867	TACAACGTCACCGTGCAG	2	-
chr4	188111805	188111821	CACTTTTCTAAATAAAG	7	-
chr4	188207479	188207494	GCTGACATCACCGATA	6	-
chr5	3575708	3575722	GCTTCGGTGTCGCTG	16	+
chr5	5092080	5092096	ATGGTGGGCCTCAAAAG	4	+
chr5	5465067	5465088	AACCTCCCTCCAGCTGAAGTTG	14	+
chr5	6762935	6762949	TATCGATCCTTTAGT	9	+
chr5	6775892	6775906	AGGGCTCTGCGAAGC	5	+
chr5	7367557	7367575	CGTACGTGGGTTTCTACGA	42	+
chr5	14592811	14592824	AAGGTCGTCATATG	4	+
chr5	15336335	15336354	TATTGCACTTGTCCTGGCAA	1	+
chr5	15935338	15935360	GTGAACGGGCGCCATCCCGAGGC	72	+
chr5	22763446	22763464	CATTATCACAATATAAAAG	12	+
chr5	29052522	29052539	ATATCTCCTTCTTAAAAA	14	+
chr5	31890561	31890573	GGGTCGATTCCCG	1	+
chr5	32585698	32585716	AAGAGGGTGTTCGACTGCT	4	+
chr5	32601594	32601616	ATCTTTTCTCTTCCAATCAAATG	3	+
chr5	35796036	35796051	TAAGTTAGCTCACTAA	2	+
chr5	35835265	35835282	ACTATGCGGCATCAGAGT	57	+
chr5	36087243	36087265	TACCTGGTTGATCCTGCCAGTTA	9	+
chr5	36171715	36171734	CTGAACCTCTCCTGGTGTTT	3	+
chr5	38650709	38650730	GAGCCGCCGGGCTTGGGGGAGG	4	+
chr5	38850966	38850985	ACTTCAGTGTGTCTGTCTGT	5	+
chr5	41919797	41919816	CATCCTTCTTTGTGACCAAG	5	+
chr5	43036969	43036985	CTTTCTTCAAGCATCTG	1	+
chr5	43487584	43487600	TGAAAAACCTGTTCGCT	3	+
chr5	43562609	43562628	TCTCTGAGACCCTCACTTGT	4	+
chr5	44461196	44461209	TCGTGAGGCTGACT	6	+
chr5	57160530	57160546	GGGGAATTGTGAGTGGA	11	+
chr5	60778982	60779004	TGGTGGGGACTCTGTGGGCACAG	2	+
chr5	62807722	62807735	TACCGTTGACTTAC	10	+
chr5	65315602	65315621	CTAAAACTGTTATGCCATTG	1	+
chr5	71146744	71146793	CAGTGCGGTAACGTGACCGATCCCGGAGAAGCCGGCGGGAGCCCCGGGGA	45	+
chr5	71146858	71146885	GTGCCTTGGAAAGCGTCGCGGTTCTGGC	31	+
chr5	71146890	71146911	TCCGGTGAGCTCTCGCTGGCCC	41	+
chr5	71146912	71146935	TTGAAAATCCGGGGGAGAGGGTGT	38	+
chr5	71504526	71504548	TTTCCAATACTCATTTAATTAAG	9	+
chr5	71655842	71655861	CACATAGTACATGCAATATG	8	+
chr5	72208494	72208516	TCATTTTCTTCAAACTCTCAAAA	13	+
chr5	73108279	73108301	TATTGTTTCTACTAAAAGAAATG	5	+
chr5	75191637	75191654	CGGAGCATGTGGATTAAT	8	+
chr5	75804314	75804328	GCTGGTACAGAGGGT	5	+
chr5	76378991	76379014	CAAAACAACCCTTGGCTCCTCAAG	6	+
chr5	76864687	76864701	TACGTGTGCCGGATT	2	+
chr5	77711759	77711779	TTGGGAGAGCGTTGCAATGGT	3	+
chr5	80540192	80540208	GTTCGACAGTCTGATGA	4	+
chr5	81318976	81318998	ACTATCCAGCATGACTAAATTTG	12	+
chr5	82012278	82012296	CATCATTTACCTTTTATCG	4	+
chr5	82190710	82190725	ATGGCCAGACGCCAAG	2	+
chr5	83644118	83644138	TTCCAGGAAAAGCCTTTAAGT	5	+
chr5	84459766	84459782	CCCTATATTTCCTAATG	1	+
chr5	85916535	85916553	AACTCATATGCCATACTAG	16	+
chr5	90442362	90442384	AATTCTGCTGAGTCCCTACCCAG	2	+
chr5	91030693	91030709	CTTTTGGTGGATCAAAT	2	+
chr5	92842833	92842853	AAAAAAAATTCAACATCCATA	1	+
chr5	95697009	95697022	TCCCTGGTTTCGGC	3	+
chr5	96239140	96239158	TACTACATCGTTCACTATG	11	+
chr5	96341810	96341827	ATGAAAACCTGGACCCTG	6	+
chr5	98063705	98063718	AGTCCGACGATCCC	5	+
chr5	98123907	98123924	TAATCTGCCACTCACCTC	2	+
chr5	99294623	99294643	TTTAATTTATCATACTTTCAG	2	+
chr5	99627561	99627578	ACCAGGTGCTGTAAGTGC	3	+
chr5	102629954	102629972	CTACTGGAATAGTTTAAAC	7	+
chr5	112144458	112144480	TCCCCATGATATACTTCAACATG	4	+
chr5	112174037	112174059	ACAGATGAGAGAAATGCACTTAG	8	+
chr5	122163286	122163308	ATTTTAAAACCGTTATCATCAAG	9	+
chr5	122990817	122990834	TGGACGGTGTGAGGCTGG	5	+
chr5	122990964	122990983	AAGTGAAAGTTGAAAAGAAC	6	+
chr5	123618042	123618058	CAACTCAGGTTTAATAG	12	+
chr5	128796370	128796386	CGTATGTGGAATAGTTT	27	+
chr5	132440372	132440392	CTTATGCTTCACTCCTTTATG	7	+
chr5	133047434	133047448	TCCAAAATACTTTCG	7	+
chr5	133536808	133536826	TGTAAACATTCTTGGCTGG	1	+
chr5	134060837	134060858	ACCTGGAAATGTGTAATACCTT	11	+
chr5	134260262	134260281	TTGATTAGTAGTAGTTACTG	9	+
chr5	138716972	138716988	GCTGTCGAAGAGGCTGG	1	+
chr5	139908228	139908249	CAACACAAATAGCTCTCCAAAG	8	+
chr5	139929127	139929145	TCACCTTCTGACTGCTTAG	5	+
chr5	140098630	140098653	AACCATGGAGAAATGGCTGATTTT	1	+
chr5	140753409	140753421	TCTAAGCGTCGCT	5	+
chr5	141459890	141459906	GTTCTACAGTCAGACGT	1	+
chr5	142326878	142326897	GAGGGAGGGAGGGATGGTGG	4	+
chr5	145627450	145627468	TGATCATTGCCTGGATTTG	3	+
chr5	145651171	145651194	TCCCAAAGCACTAACAGTTGGAGG	6	+
chr5	146703399	146703420	TCTCTGAGACTCTTTAATGTGT	1	+
chr5	147796722	147796741	TTTCGGCAAGATCTGCAGCC	6	+
chr5	147929078	147929095	AAGTATTGATGCTGAGGT	11	+
chr5	148808506	148808528	AGGTGCAGTGCTGCATCTCTGGT	228	+
chr5	148808540	148808562	CTGAGATGAAGCACTGTAGCTCA	4428	+
chr5	148810224	148810247	GTCCAGTTTTCCCAGGAATCCCTT	1702	+
chr5	148810262	148810284	GGATTCCTGGAAATACTGTTCTT	150	+
chr5	153561263	153561278	CTTCACCCCTACATAG	7	+
chr5	154194681	154194704	AATCTTTCTCTGGACTGTTGCATG	5	+
chr5	159711539	159711555	AACTAATACTGCAAAAG	1	+
chr5	159757430	159757450	GTGGCTGTGTTCACTTCCTGC	1	+
chr5	159912379	159912401	TGAGAACTGAATTCCATGGGTTG	295	+
chr5	161956822	161956840	ATTGTTGTTGTTAAAAAGC	7	+
chr5	162866309	162866329	AGCTGAATGCCCTGTTGGAAC	18	+
chr5	162898375	162898398	ATGGCTAAGCAAGAAGGCATGGAG	1	+
chr5	164360587	164360606	TGAAGTCAGTTACCTTTGGA	52	+
chr5	168548147	168548166	CTTCGATATGGTCATTCTCA	1	+
chr5	172461478	172461496	CCATTAGCTGCCTTAAACG	3	+
chr5	174637572	174637587	AGTTCTACAGTCTGAC	7	+
chr5	175794963	175794984	CTTGGCACCTAGCAAGCACTCA	23	+
chr5	175802400	175802422	CTACAAAATTCTTTTCAATTTAG	8	+
chr5	176638085	176638104	TCAGAATCACATACCTATTG	7	+
chr5	177906106	177906129	TGATGATGATGATGATGATGACCG	6	+
chr5	180379159	180379179	ACACCTCATTATCACCCAAAG	2	+
chr5	180487769	180487790	ATTAAATTTAACATCATCAATG	13	+
chr5	180600706	180600725	GAAACCGGGCGGAAACACCT	6	+
chr5	640759	640779	AGTCAGAGCCATGTTTCCCCC	5	-
chr5	1009718	1009734	CCGCTCCCCGCCCCCGG	1	-
chr5	1112128	1112147	GCGGGCCGGGCCGGGACGGG	4	-
chr5	1800184	1800204	GTGGTTGTAATTTCTTTTTCG	1	-
chr5	8910904	8910922	TTATCAGACTGATGATGAC	1	-
chr5	16764475	16764498	ACAGCAGGGACTCCCTGGCCATGG	1	-
chr5	20974822	20974841	CTTATCTGTTCACAATTCAA	1	-
chr5	22385143	22385158	TTCACTCTACTAAAAG	15	-
chr5	23301460	23301476	ACTCACTCTCCATTTTG	20	-
chr5	30907655	30907674	TTCGGGATAGTTTAAACTGT	12	-
chr5	32227936	32227956	CATCTGGGGGCCAAACACATG	1	-
chr5	32388645	32388662	CTTTAAAACTCGTTTCAG	4	-
chr5	32394498	32394519	TCATTTGGTATAAACCGCGATT	4	-
chr5	32415086	32415106	CTACTTACAGTACCACAGCAG	21	-
chr5	32802251	32802267	TACGTGGGGTTAAATGA	4	-
chr5	33440872	33440891	TCCGCTGACCTTGGTCTGGA	2	-
chr5	34494383	34494398	TCTCAACTTCTCACAG	1	-
chr5	34754385	34754402	CAGAGTTGTCTAGTCCTG	1	-
chr5	36148009	36148030	TTGAGAATGATGAATCATTAGG	7	-
chr5	37305173	37305196	ATCCAAATATGCTGAGTAATGAAG	8	-
chr5	37835220	37835238	CGTGGTGGTGGGGGTGGGG	4	-
chr5	38950311	38950329	TTCAACGAGCTCACATATG	8	-
chr5	41019242	41019257	TCTCAACATCCCAACG	1	-
chr5	42930657	42930677	AAAAAAATTTAACACTTATAA	1	-
chr5	43511472	43511488	GCCGGGTCGGGGCTGCC	1	-
chr5	45199673	45199689	CTTCACTGCCTATCAAG	4	-
chr5	53247394	53247414	TCTTGTGTTCTCTAGATCAGT	9	-
chr5	54466414	54466435	TGGCAGTGTATTGTTAGCTGGT	29	-
chr5	55235281	55235301	TTTTTACTCTCAGAATATTGT	24	-
chr5	57916424	57916442	AAAAGTTGGGTTGTGAGAA	1	-
chr5	58380424	58380446	CCACCACCCCTGGCCTCTTATTG	3	-
chr5	58999456	58999477	TAACTGGTTGAACAACTGAACC	23	-
chr5	58999492	58999513	TACAGTTGTTCAACCAGTTACT	51	-
chr5	67555599	67555618	TACAAACTGTGCCCCTTTTG	1	-
chr5	67713326	67713347	AGTTTTGGCTTTGTAATTTTGT	12	-
chr5	68245313	68245329	AACAAGCTGGGGGGTAG	1	-
chr5	68578085	68578107	CTATTTTCTACATTTTCTACAAG	3	-
chr5	72298495	72298511	CAAATTATCACTTCATG	6	-
chr5	74063440	74063457	GACTCTTAGCGGTGGATC	22	-
chr5	76171515	76171529	CCAGGTAACACGAAA	8	-
chr5	78248554	78248572	TGTACGTGGGCTTAAATGT	1	-
chr5	79205140	79205158	TGACTCTTAGTGGTGGATG	1	-
chr5	79272879	79272899	TTCTGAAAGATTGACAGTAAA	12	-
chr5	79873747	79873764	ATTTGGACAGGAAACTTC	6	-
chr5	84965051	84965074	AAAAAAAAAGAAAATACCTAACAG	4	-
chr5	86690770	86690788	TTATTCTCCAAGAGTACAG	1	-
chr5	87733632	87733651	TCAGTTCCCCTCTCCCCTCG	1	-
chr5	88178977	88178995	ACAGACACTTGAGCACACG	14	-
chr5	88251506	88251522	CTGACCTAATTTCCTTG	8	-
chr5	96019755	96019770	TAAACCCTACACTCAG	2	-
chr5	102478201	102478215	GAGCCCTTCGTCCCG	4	-
chr5	103712622	103712639	GATCACGTGCTGTTCTTG	9	-
chr5	104628496	104628512	CTAGTAATGGGGCATTG	1	-
chr5	105235743	105235759	CAAAGGGATTTTTCGTT	7	-
chr5	108672381	108672401	AACTTTTCAGAATGCCAAATG	2	-
chr5	110188635	110188650	GCTGGATTATGGCTGA	5	-
chr5	111629976	111629993	CTCCCCTTCCCACGCCTG	1	-
chr5	112248846	112248868	AGGCATCTGCCACCAATTTTTTG	6	-
chr5	112493238	112493257	AGACTGGCCCAGCCCTCAGC	2	-
chr5	114547166	114547188	CTCTAATTTCAAACTAATACTTT	3	-
chr5	116603263	116603281	TAGTAGTACATAATGGTTT	1	-
chr5	122447884	122447899	CCCTTTGTACACTGCC	2	-
chr5	123307063	123307081	AGCTGTTTGAAAATGACTT	1	-
chr5	126848115	126848137	CTTAAATTACCAACACTATAAAG	4	-
chr5	130653560	130653577	CGATCAAGAAAAAAAAAA	1	-
chr5	131039853	131039873	TAATCTTTTCATTGTCCAAAG	8	-
chr5	131073127	131073149	TAACCCTGTATGTCCAATCTCTG	5	-
chr5	131858947	131858963	ACCACTTTGAACTCAAG	1	-
chr5	132269916	132269937	CACTACAGCAGCCAATCCCATG	4	-
chr5	132270300	132270321	AGTAGTGGTCAGAGGCACGACC	5	-
chr5	133336719	133336742	CGGGCCAACTGGCAGTGGACAATG	7	-
chr5	133536170	133536186	GTCCAATGTGTGACTTG	3	-
chr5	136983271	136983292	CTGCCCTGGCCCGAGGGACCGA	8	-
chr5	137090345	137090362	AAACACTGGGAACAGCCG	4	-
chr5	137500775	137500796	TGAAGAAAATGATGATCCTCAG	3	-
chr5	137853369	137853389	TACCTCCAAATGGTCTGGTTG	7	-
chr5	138609582	138609603	TTGGACTCCCATCCCATCTCTT	4	-
chr5	139930096	139930117	CATTTCAATAAAAACATCTCTG	3	-
chr5	140951505	140951528	CCAAACTTACCCTTACCTTCTCTG	19	-
chr5	141693448	141693467	ACACATATCCGGAAACTGCA	15	-
chr5	142813955	142813970	TGGATAGTTTAAACTG	5	-
chr5	145144398	145144416	CCTCCCTGGGCTATTCACG	5	-
chr5	145345266	145345284	CGTCTGGCTGGCTGGCATA	11	-
chr5	145526912	145526930	ATCTGGCTTTGGGCTCAAG	12	-
chr5	147452098	147452114	GTTCTACAGTCCCAGGA	1	-
chr5	148441935	148441957	TTATGGTTTGCCTGGGACTGAGG	33	-
chr5	149787626	149787648	TACCTGGTTGATCCTGCCAGCAG	104	-
chr5	150089092	150089113	TCTTAGGAGTTGGAGCAGGGGG	11	-
chr5	153687810	153687827	CTTCTGATTCCCCACCAT	10	-
chr5	155074065	155074082	AACTATACAACCTCTCAG	10	-
chr5	162880683	162880704	AACCATATTTTTAATACAAAAG	13	-
chr5	165146816	165146829	GCCCCGTTGCCTAA	8	-
chr5	166773700	166773717	CAAAACTGCCCTCTGTCT	2	-
chr5	167103005	167103021	TAGGTCATTGTCAGGCT	3	-
chr5	167669968	167669987	GTAATAATAAGTTTTTTTTT	1	-
chr5	167990248	167990267	TCTACTTTTCTGTTGGATTG	9	-
chr5	168519141	168519155	CTCGGGTTTAAACGA	48	-
chr5	168690617	168690638	TGGGCGTATCTGTATGCTAGGG	15	-
chr5	168801747	168801763	TACTGATTGGCCTCCTG	6	-
chr5	171419859	171419878	TAAAGTGAGTTCAGTTTGGG	4	-
chr5	172743906	172743928	ACATGGACTCCTGCCCACTTGGG	2	-
chr5	173653468	173653485	CAGCACCTTCTGAGAAAT	8	-
chr5	174419355	174419367	CGCCCAACTATCG	5	-
chr5	174541780	174541799	ATGACCGAGGAATTCCTAGT	1	-
chr5	174541811	174541835	ATTCGTGATGGGGATTGGGGATTGC	84	-
chr5	174541931	174541949	GGCAATAACAGGTCTGTGA	13	-
chr5	175289247	175289268	TACTAGATTGTGAGCTCTTGGA	1	-
chr5	176123583	176123600	CTTCCTTGTTCCCTCTGG	1	-
chr5	176886116	176886136	GCCTCCACCACTGCCACCGCC	16	-
chr5	176929155	176929172	CAAAACAAAAGCAACAAG	9	-
chr5	176975356	176975373	TATCCAAACACTTACCTG	7	-
chr5	177580854	177580871	CTGTGGACCGCGTGGGCT	3	-
chr5	179297425	179297445	CCGTCGGGACCCCAGCCTGCC	12	-
chr5	179442318	179442340	TCCGTCTCAGTTACTTTATAGCC	2	-
chr5	179442361	179442382	TTATAAAGCAATGAGACTGATT	91	-
chr5	180235658	180235679	TCCTGGAGAGCAACTGAGACAA	7	-
chr5	180615468	180615488	GTTTCCGTAGTGTAGTGGTCA	7	-
chr5	180618668	180618686	GCTTCCGTCTTTTCCTATT	25	-
chr5	180632895	180632911	GGCGAAAGCTTGATCCA	5	-
chr5	180649578	180649599	CCTGGACACCGCTCAGCCGGCC	9	-
chr6	627139	627156	TTCTACAGTCTGCCTTTC	1	+
chr6	873009	873025	TGAACGTTCCCGGGCTT	1	+
chr6	1044003	1044017	GGACAGGAATCCGGA	1	+
chr6	2769771	2769793	ATATTTCACAAAACTCTACTGAG	10	+
chr6	3252366	3252384	GTGGTGTTGGGGTGAACCT	1	+
chr6	5410029	5410045	CCTGAAACTGCTGAAAG	3	+
chr6	7226786	7226808	CAATGGGCAGACCTTTCATACAG	5	+
chr6	11581590	11581607	AATACTCTTAACCCCTAC	7	+
chr6	14325469	14325487	TCAACCCAACACAGGACTG	1	+
chr6	15521922	15521943	TGAGCTTGCCAGTGGTGACTGC	3	+
chr6	21597034	21597052	ATTTGCACGTTGGGGAGCT	4	+
chr6	22776014	22776030	TGTACGTGGGTTAAACG	4	+
chr6	23450893	23450914	TCTGGAATTTAGGACGTGAATC	7	+
chr6	26104632	26104653	TCCTGCATAAGAATGAATTGTG	11	+
chr6	26199828	26199849	CTCCAAAAAGGCGGTGACCAAG	3	+
chr6	26398771	26398784	TGAGTCGTATTAAT	3	+
chr6	26537799	26537817	GTGTAAGCAGGGTCGTTTT	22	+
chr6	27183025	27183044	GGTGTTAATCTTGGCTTTTT	22	+
chr6	27599280	27599301	CCTCACCTGGAGCATGTTTTCT	16	+
chr6	27656041	27656059	AGTATTCTCTGTGGCTTTT	22	+
chr6	28129687	28129705	TGCAGGAACTCCAGGAGAG	1	+
chr6	28557228	28557244	TTCAAAGGTGAACGTTT	2	+
chr6	28574986	28575007	TCAATCCCCGGCACCTCCACCA	176	+
chr6	28849223	28849244	GTCCCTTCGTGGTCGTCGTTTT	2	+
chr6	28918872	28918893	TCGGGCGGGAGTGGTGGCTTTT	9	+
chr6	30513828	30513843	AGATGGCGCTGGGCGA	17	+
chr6	30530901	30530923	CATCCCCTTGTAGCCTTTCTCAG	4	+
chr6	30552174	30552194	TCCTCTTCTCCCTCCTCCCAG	7	+
chr6	30692518	30692536	AAAACACATGTAGATAATG	15	+
chr6	31477645	31477667	ATGTCAGCTACTGGGTCCACTGG	5	+
chr6	31720521	31720541	AAGACGTTGTTGAAGCCCCTT	2	+
chr6	31804895	31804918	TGATGTCAAAACTAAGTTCTGACT	9	+
chr6	32943818	32943840	ATATTGTCCTAATGGCACAAACG	3	+
chr6	33665929	33665951	TCAGGTGTGGAAACTGAGGCAGG	2	+
chr6	33906095	33906112	CTGGGACTTAGTCTCATG	1	+
chr6	34246810	34246826	ATGATTGCCCTGTTCAG	13	+
chr6	34855946	34855960	TTGGACGTAAAGAGC	4	+
chr6	35393686	35393709	CAGGCCAACCACCCTGATGCCCAG	5	+
chr6	37141862	37141883	AAATAGCAGCCTTTCTGGCAGG	6	+
chr6	41312709	41312728	CCAACTGGAACAGAGCAAAG	15	+
chr6	41766531	41766547	CTGCGGAGAGATCATAG	2	+
chr6	42046183	42046203	CTCCTCATCTGGCCTCCCAAG	7	+
chr6	42508746	42508768	TATCTGGTTGATCCTGCTAGTAG	2958	+
chr6	42660649	42660669	TTTCTGGCCTTCATTCATAAG	4	+
chr6	42847762	42847779	TGGTGGCGGATTCCTGTG	7	+
chr6	43752514	43752533	TTCCCGGGCGGGTGACCCAG	1	+
chr6	47445549	47445572	CTACGGTGTCGCCTTTTCTAACTG	3	+
chr6	52009199	52009220	TGGAATGTAAGGAAGTGTGTGG	6	+
chr6	53659197	53659216	ACTCACTGCATAAACCATGA	13	+
chr6	56187666	56187683	AACCATCCTCTGCTATCA	2	+
chr6	58474874	58474895	TCTTTCTCACCTTTCTTATATG	1	+
chr6	64284001	64284021	AGTGCTTCCTGTTACTCAGTC	4	+
chr6	67429484	67429503	CTTATATCCCATATACCTAG	23	+
chr6	69900204	69900216	GACGATCCCGACC	4	+
chr6	71964541	71964558	ACAAAGCTGTGGCCTCAG	4	+
chr6	72034521	72034538	AAAGGAGAGGAGCCCAAG	1	+
chr6	75797389	75797403	GACGGCCAGGGGGGC	7	+
chr6	75845162	75845177	CCCCGTGGTATGAAGC	10	+
chr6	79608912	79608932	CTCACTCAAAACTCAATACTG	14	+
chr6	81028625	81028647	TTCAGATTTTGGTATCTATGGAA	8	+
chr6	83073595	83073611	AGAGTTGGTTCTGGAGG	10	+
chr6	83907061	83907077	ATTCTACAGTCCGATGA	222	+
chr6	90583671	90583690	ACTCTCTAATTTCACATCAG	17	+
chr6	92237016	92237034	TGTATGCTGGTTAAAATGA	1	+
chr6	95060022	95060045	TTGATCTCATCTTCAAACTGACCC	1	+
chr6	97286959	97286973	AGAACTGGCGCGCGC	2	+
chr6	99295532	99295555	CATCTGTGGTGTCATTTATAGCAG	5	+
chr6	102919943	102919964	TTTTACCCTTCTGATGTTAATA	1	+
chr6	105223663	105223681	TACTCCCACTTGCCTCCCC	1	+
chr6	107150111	107150127	AGCTGCCTGCCTCTTAG	4	+
chr6	108854489	108854507	ATAACAATTCCCCTTTAGA	6	+
chr6	110269143	110269156	GCGGGCATCGTATT	1	+
chr6	111587283	111587300	TGTTTGGAGTACCTAATG	6	+
chr6	112180400	112180421	CTGAATACTAGTTTCAGCTGAT	8	+
chr6	112307800	112307819	GTTGTAACAAATAGACCAGT	3	+
chr6	118490640	118490657	TGCATAGTTGTCGTCAGT	4	+
chr6	119032026	119032041	ATGCTCCTCCAGAGAG	10	+
chr6	121007813	121007831	TCGGAAGCTAAGCAGGGCC	1	+
chr6	124284128	124284151	TTATTTTATTATTGGTGGTTAAAG	2	+
chr6	124330639	124330655	CGATGTGGCAGCTCCTT	1	+
chr6	125305007	125305029	CTCACAATTCTGTAAGCTGAGAG	3	+
chr6	125833564	125833580	CCAAGATAGAATCCTAG	8	+
chr6	126249830	126249853	CAACTCTTGCAGCACTTTCAATAA	14	+
chr6	126805792	126805812	TTGGCCACAATGGGTTAGAAC	11	+
chr6	128507046	128507064	CTTATGCAGGTTTAAATGA	9	+
chr6	130030710	130030727	GAGGGGGGAAAAAAAACA	7	+
chr6	131375738	131375756	AGTCCCTGTTCGGGCGCCA	2	+
chr6	132847304	132847320	CGACGCTGCAATGGGTG	1	+
chr6	133598820	133598842	CAAATGAAGAATAAATTCACCAG	5	+
chr6	138126141	138126159	CTATCTTACAAACACTTTA	26	+
chr6	138203067	138203087	TCTGAGGCTGCTGAGACTGAA	10	+
chr6	141106048	141106065	TAACACAATGGGAAACAG	9	+
chr6	142737017	142737034	TGGCTGGATCACCTCCTT	7	+
chr6	142831986	142832002	TAGGGCGCCTTGGAATG	1	+
chr6	143618155	143618176	AAGGAGCTTACAGTCTATTGAA	36	+
chr6	143664380	143664403	CACATCTTGGGGGAGCTCTCTTTG	5	+
chr6	144537727	144537747	TGGACATATGTCCGCGTGGGT	4	+
chr6	147927579	147927593	TGATGGCCCACGGTA	8	+
chr6	150570989	150571005	CCTCACATTCTCTCAAG	1	+
chr6	152207179	152207200	TTTTTTTTTTCAGCTGAAAGAA	11	+
chr6	152421833	152421851	TTTGGAAAAGTGGATTTCA	2	+
chr6	152489809	152489830	CTTCCTTCTTTTTTGGGTTCAG	5	+
chr6	155284021	155284043	ACCACAGAGGGCACATGGGGAAG	2	+
chr6	157351207	157351224	TTCTACAGTTTGACGATT	1	+
chr6	157499794	157499814	TATCTTCATTTAATTTTTCCA	9	+
chr6	158928732	158928753	ATCTTTCCCATGAGATACCATG	9	+
chr6	160189591	160189613	CCACTGACTGACAGTATACTCTG	9	+
chr6	166350774	166350792	TTTTCCCCCAAAGTACAAG	5	+
chr6	168227072	168227088	CACCGCCCGTCCCCGCC	16	+
chr6	168365448	168365467	AACAAATTTACAATTCATTG	7	+
chr6	435834	435849	GGCTCGGGGGGCCCCG	1	-
chr6	3324396	3324409	CTCAACGCGCCCGT	1	-
chr6	7517355	7517374	ACAAGTCCCAGTTTGAAGCC	3	-
chr6	7833252	7833269	CACTGCAGCTAGTACCAG	1	-
chr6	8078824	8078844	CATCTTCATCTTCAACACATG	11	-
chr6	11578898	11578918	TAACACTGTTTGGTAAACATT	1	-
chr6	12601292	12601309	TTCTTTCTTTCTCTAACG	1	-
chr6	13320769	13320788	TTGTAGGTGCTAAGTAGCTT	6	-
chr6	13361603	13361625	CCTGCATGCCTGTTTCGTTCCCA	3	-
chr6	15514858	15514874	CTGACGATCTGACGATC	2	-
chr6	15909368	15909384	CTCACACCTCATATATA	11	-
chr6	16007494	16007508	TCAGCGGAGGAGAAG	1	-
chr6	16299569	16299592	AATTCATATTCTATTTTCTAATCG	16	-
chr6	16755092	16755110	TCAACTTCTACTTAACTTG	4	-
chr6	17925985	17926001	CCCCCCAATTCTCACAG	1	-
chr6	18732218	18732232	GACTGTCGTGAGACA	3	-
chr6	23553505	23553522	CTCCTTTCATTATTTTTG	9	-
chr6	24495793	24495810	CTTGATGAGGCTTGAGGG	4	-
chr6	24604424	24604441	GGGAGTTATTGGTGGCAA	8	-
chr6	26285659	26285676	CGTCATCGCAAGGTTTTG	5	-
chr6	26305716	26305734	GAATCCCATCCTCGTCGCT	17	-
chr6	26572145	26572164	GGGGAATTAGCTCAAATGGT	9	-
chr6	27144974	27144992	TTCCGTGGGTTTGTTTTTT	4	-
chr6	27198316	27198333	AGCGTTGGTGTGTACTTT	5	-
chr6	27446690	27446709	CCTATTTCCTCGCTGAACTG	3	-
chr6	27523794	27523811	CCTCGCGGGTTTAAACGA	893	-
chr6	27652451	27652473	TGATTTCTGTACCTTACACATTT	3	-
chr6	27696343	27696357	AAAGTCCCCGGTTCG	4	-
chr6	27696376	27696394	CGTAGTGTAGTGGTTATTA	1	-
chr6	27971734	27971752	GTCAACACTTGCTGGATTT	1	-
chr6	28615965	28615983	TAGGGTGTGCGTGTTTTTT	7	-
chr6	28641594	28641612	AGGCGATCACGTAGATTTT	59	-
chr6	28726158	28726173	GTGAGGCCCCGGGTTC	1	-
chr6	28949430	28949447	GAGAGCGCTCGGTTTTTT	24	-
chr6	30153066	30153081	ATCTCATGGGGTCCAG	4	-
chr6	30628001	30628019	CGTGGTGATGGTGGATGAG	10	-
chr6	31500744	31500767	ATCAACTTCCTCCACCCCCCCAGG	7	-
chr6	31508878	31508895	CACCCTTGACTGATGGCT	2	-
chr6	31589875	31589896	ATAGAACAACTAGGGCTGTACA	3	-
chr6	32136685	32136706	TCTACCCCTCTACCCCACATTG	2	-
chr6	33679469	33679490	CTAAGGCGGGAACACGCGGGGC	3	-
chr6	35017314	35017337	GAGCCACGGGGCGGGAGACACCTT	3	-
chr6	36695351	36695367	TCATACTGTGGTACCTG	6	-
chr6	36740352	36740365	GCGGATTTAAACGA	1	-
chr6	38437942	38437963	CAAAGCACACAGTCTGCAGAGA	3	-
chr6	40722678	40722701	TCCTCGGCTGGAGCGCAACGCCCT	5	-
chr6	42980902	42980920	AAGAGGAGGTGGAACTGGC	1	-
chr6	43021154	43021168	CTCGCCTACCTGGTC	5	-
chr6	43307629	43307652	TCATGTTCAGCCACAATGAGCAAG	6	-
chr6	43322586	43322607	TGCCAATAACCAAACAAGCTAC	7	-
chr6	43794261	43794282	AGATTCTAGTCTGCACTCTGTC	6	-
chr6	45390113	45390125	TGGCGATGCGGCG	7	-
chr6	46077061	46077078	TGGAATAGATTAAACTGT	1	-
chr6	52867189	52867208	AAATGATATACCTGTAACTG	5	-
chr6	53140017	53140035	TACTTCTCCAAACTCATAG	5	-
chr6	55759883	55759900	CATGATAACTTGATGGAC	1	-
chr6	57528803	57528823	CTTGGAAACACTAAGGTTGTG	11	-
chr6	63290312	63290328	CTCTTCTTTTGAGTCAG	11	-
chr6	72086667	72086688	CTGGGAGAAGGCTGTTTACTCT	21	-
chr6	72113256	72113278	CTTTCAGTCGGATGTTTGCAGCT	72	-
chr6	72113296	72113319	TGTAAACATCCTCGACTGGAAGCT	1656	-
chr6	75962758	75962777	TCTATTGTAGGGTTTGGATG	7	-
chr6	76495353	76495372	TAGGAAAAAAAAAAATTAAC	1	-
chr6	78657160	78657178	TCCCTGGCACTTCCACCAA	8	-
chr6	80576936	80576952	CCGGTCAGCCCCCCTCC	1	-
chr6	80663095	80663116	AACATCATCCCTGCCACTACTG	8	-
chr6	82503790	82503807	CATGAAGATGGTATGCGA	7	-
chr6	86321527	86321546	TTTAGCTTTTTAGGTAAAAG	1	-
chr6	86386862	86386885	ACTGTTGTGTGAAAAGCTGATAAG	10	-
chr6	86387308	86387328	GTACGGATTCGGCTTCTGAGA	4	-
chr6	86395178	86395197	ACCCTGCTTGCTGTGCCAAA	2	-
chr6	88805745	88805760	TTTACGCGGGTTTAAT	1	-
chr6	90037493	90037510	CCTTCCCTCCGTTTCCCC	1	-
chr6	90346646	90346665	TACTTTAGGAGGCTGTGGTA	5	-
chr6	90358859	90358875	AGTTCTACAGTCTGATC	8	-
chr6	93517087	93517103	GTACGTGGGTTTAAACA	133	-
chr6	93963871	93963887	ATCAATATTAGTAAATG	8	-
chr6	94120224	94120247	CTACCAGCAAAAAGGAGACACTTG	4	-
chr6	97245290	97245311	TTCCACTGTGCCACGCAGACAG	3	-
chr6	98265104	98265122	ATGATGATGGCCTATGGTG	1	-
chr6	98878331	98878352	AAGGAGCTTATAATCTACCTGG	1	-
chr6	101296418	101296432	TAATGCTACTAATCG	1	-
chr6	103090043	103090060	TTGATTTGTCATGGTATT	8	-
chr6	105047260	105047277	CATGGGTTCTGGAGTATG	5	-
chr6	105929544	105929560	CTAACCATAAAATAAAG	7	-
chr6	107247439	107247458	TAACTGCCAAGAAGGCTCTG	6	-
chr6	116571671	116571688	TTCTCTCAATTATCCTAG	4	-
chr6	116598504	116598525	TTAAGAGCTTTCGAGGAAGGAG	4	-
chr6	116599104	116599125	CCAAGGTCCCTCTCTCTCCCTG	4	-
chr6	125676261	125676277	AACCCCAAACAATCTCT	5	-
chr6	127836855	127836867	CCGTTTGCGAGAC	3	-
chr6	128247255	128247269	TTTCGCCAGTGAGAC	1	-
chr6	128519611	128519632	TAGCCCCCTACCCCCACAACAG	3	-
chr6	128821201	128821220	TATTTCAGAGGTAAACATTG	12	-
chr6	129188653	129188673	ATCTGGGTGCTCCCTCCAAAA	4	-
chr6	131199728	131199750	TTTCAAATCCAGGTACTGGAAGG	2	-
chr6	134291507	134291524	CCAAAGAGAGTAATAGCC	13	-
chr6	136579349	136579368	TCTTTCTAAAAACATAGTAG	11	-
chr6	137322603	137322621	ACCTGGGATGAAAGAAGTT	10	-
chr6	141576614	141576631	AGTGGGAATGATGTCCTC	1	-
chr6	143296746	143296761	GGGCGCTGTAGGCTTT	1	-
chr6	144692226	144692245	CTGGCACAGTGAAGAGACAT	7	-
chr6	148945969	148945986	CTGACCCCTCCACCTGCC	6	-
chr6	151118476	151118494	CTTTCTGGGGTTACTCCTG	3	-
chr6	157041130	157041150	GTGTGGCTTTCCCAGGGCGTG	3	-
chr6	160015799	160015817	TTTCAGAACTCCTCCAAAG	3	-
chr6	162572326	162572341	AATGCTGGTGCACCTG	10	-
chr6	168112672	168112689	TCCCTGGCACCTCCGCCA	2	-
chr6	168788735	168788748	CGACGATTGACGAT	5	-
chr7	232024	232044	TCGTCGGGCTGTCCCTGCTTT	5	+
chr7	2496369	2496390	TATAATTTTTTTTTCACTTTTT	1	+
chr7	2590935	2590958	CTTACAAACTGTAAAAGGATCTGG	5	+
chr7	2686488	2686507	CCCTGCTGCTCCTGGGGGCC	2	+
chr7	4804552	4804570	TTAGCGGTAGCGTTCTCTG	5	+
chr7	4809035	4809055	AAAGGTGACTGAAGCGGTCTC	7	+
chr7	6442942	6442963	CTTTTCCTTTCTCTTACACCTG	7	+
chr7	6487715	6487733	TGAGTCGATTGCAGGTCTG	18	+
chr7	6636407	6636425	CTTTCTTTCTTGTTGTTTG	1	+
chr7	9274759	9274775	TTTGAAGGTGAACGTTT	1	+
chr7	12273480	12273502	ACTTCAAAAATCACCTGTATCTG	5	+
chr7	12276463	12276485	TTTCATCTTATATTTTTCTTTAG	7	+
chr7	15725569	15725585	TGCCTGGCGGCCGTAGT	9	+
chr7	22896232	22896251	TGGCCAAGGATGAGAACTCT	6	+
chr7	24926208	24926220	CAGTCCGACGATT	6	+
chr7	30395350	30395367	TACTGAGTAAAGATGCTG	4	+
chr7	30721615	30721631	TTCCGATCTGGTCCAAG	1	+
chr7	30923898	30923913	TTTGTCCGTCCGTCCG	3	+
chr7	31275121	31275140	CTCACTCTGACAGCAGTCAG	1	+
chr7	36438906	36438926	AACTCAAGATTGGAAGCAACT	8	+
chr7	39663474	39663490	GCGGCGGCGGGGGTGTG	1	+
chr7	42754932	42754946	CGGTAGGGATCCTCA	8	+
chr7	44747721	44747739	CCTCCCTCTGCTCTCATAG	4	+
chr7	55618339	55618351	CGCGAGTCCACCA	2	+
chr7	64147772	64147790	CAACTCAGGCTTCATTCTC	8	+
chr7	64170641	64170662	CTCAAATGTTGTTCAACACCAG	6	+
chr7	65395502	65395521	TTGGAACTGATTGCTACAGC	4	+
chr7	66148686	66148707	AGGGGAGGCCAGTAACTACAAG	8	+
chr7	66782362	66782380	ACACGTGCCACTGTACCTG	8	+
chr7	67549707	67549725	ACAGAGGCATCAGTGACCA	1	+
chr7	68527468	68527489	GCGGGTAAACGGCGGGAGTAAC	1	+
chr7	70226899	70226916	GTGTAGTTGATGGGAAAC	9	+
chr7	70249977	70249994	CAACTTCCTCAACCCTGC	8	+
chr7	73256351	73256363	GTCGTAGTCCGGA	10	+
chr7	73605120	73605136	CCCAGGCAGAGCAGCTG	2	+
chr7	73605543	73605564	GAGCTTATTCATAAAAGTGCAG	40	+
chr7	73605583	73605604	TAATTTTATGTATAAGCTAGTC	22	+
chr7	74103512	74103532	CGGAGAGCAGGATGGTGGTGA	3	+
chr7	77569412	77569430	TTTAACTCCATTTGTTTTC	4	+
chr7	79072177	79072194	CCCTCCAAGCCTAAATAC	4	+
chr7	80281734	80281755	AGTTGATGATGATGTTCTGAAA	6	+
chr7	80963128	80963147	CGGCGCCCCCTCGATGCTCT	3	+
chr7	85829709	85829724	CCACAACATAACTATG	2	+
chr7	93367968	93367991	CTTTTTACTTTTTCTTATTTCACT	3	+
chr7	93529155	93529174	CAAATCCCTTCTTTTGGTTG	1	+
chr7	94294729	94294745	CACACCTGGCAACGTAC	4	+
chr7	94294926	94294943	TACCCGCCGCCACAGCCG	2	+
chr7	94296681	94296698	TATATCTCAAATTGCCTG	4	+
chr7	99053638	99053657	TGGCCTGTGGTGCAGAAGGG	2	+
chr7	99689731	99689750	CTCTGTTCTACACTTTAATG	11	+
chr7	100468028	100468050	AGGCTGACGAAGAAGCTGGTTCA	3	+
chr7	101703121	101703136	GTCCTATAGTCCGACA	1	+
chr7	103008461	103008482	CCAAATTCAGTGCTACTCCTCG	8	+
chr7	105510738	105510759	AAAAAAAATTTGATATCCATAG	1	+
chr7	106781368	106781388	ACGATGGTGACAACTTTTATG	6	+
chr7	107401394	107401410	AAAGTCCAGTGTTAATG	3	+
chr7	107579355	107579368	AGTCGCTTGAGCTA	1	+
chr7	110533854	110533874	GTACGTGAATGTTTAAACTGT	1	+
chr7	114245113	114245136	CAAATAGTATTAACAAACCCACAG	7	+
chr7	114299628	114299649	CTATCATGGAGTCATCTGACAG	3	+
chr7	117846721	117846740	TTTTTACCACACTCTTAATG	1	+
chr7	117854816	117854828	CCCGTGCCGACCA	1	+
chr7	118085930	118085947	GCTTTTTGTTTTATCAAC	6	+
chr7	120204010	120204025	ATAATCTATCTACATG	24	+
chr7	120615378	120615401	TTTTTAAAATGCCTTTATAATAAG	17	+
chr7	124530709	124530722	ACGATGATAACTCG	1	+
chr7	128116844	128116866	GCACCTGCAATCCTCGCCGATAA	2	+
chr7	128337591	128337612	AATACCGGGTGCTGTAGGTTTT	2	+
chr7	128409524	128409541	ATCCTCAACTCACACATG	3	+
chr7	128423488	128423503	AGAGATAACTACCAGT	17	+
chr7	128481312	128481326	GCCTGGGGAGTACGC	3	+
chr7	130135967	130135989	TCAAGAGCAATAACGAAAAATGT	232	+
chr7	130136002	130136024	GTTTTTCATTATTGCTCCTGACC	147	+
chr7	136035787	136035798	ATACGATGTCGC	6	+
chr7	136587952	136587971	CCATGGATCTCCAGGTGGGT	2	+
chr7	138818841	138818862	GGGAAAGCTGAGATGACAGAAG	6	+
chr7	138985003	138985021	TAAACCCCCACCTGCACTG	2	+
chr7	139025512	139025531	TGGGGTGGCCTGTGACTTTT	3	+
chr7	139107375	139107396	TTACTTGCCTTGGGATTTTTTG	11	+
chr7	142373971	142373992	ATATTTATATAGAGGAGACAAG	13	+
chr7	142997297	142997314	CTCCAAGAGGTTTTTCAG	7	+
chr7	148304863	148304877	CGTATCGGGTTTAAA	7	+
chr7	148497905	148497924	AGCGGGGACTGACCCTCCGT	6	+
chr7	148638630	148638663	CCCCCACAACCGCGCTTGACTAGCTTGCTGTTTT	153	+
chr7	148652476	148652489	GCGTGCTTAAACGA	1	+
chr7	150935535	150935558	AGGAAGCCCTGGAGGGGCTGGAGG	4	+
chr7	150935574	150935594	TCCGGTTCTCAGGGCTCCACC	200	+
chr7	151590963	151590978	ATGGCTGTGGCGTCAT	1	+
chr7	151831151	151831166	GTCCGGCAGCAGCTTC	9	+
chr7	152544367	152544383	GCGTCTGTAGCTCAGTG	6	+
chr7	152662803	152662816	TCCGTCTTATCATG	10	+
chr7	152939903	152939916	TTGTGTCGTCGATG	1	+
chr7	155102555	155102578	CAGGCTTCACATTACTTGTAGTTG	8	+
chr7	155773812	155773826	CCTATGGCCTGCCGG	1	+
chr7	156320436	156320457	TGCTCTTCCTCTGAAACTCTGC	7	+
chr7	156557022	156557042	TTCTATATGATGCTTTTCTTC	3	+
chr7	157476929	157476943	ACGCGGGTTAAATGA	15	+
chr7	158825157	158825172	ACGCAGGTTTAAATGA	18	+
chr7	1062591	1062613	TGAGCGCCTCGACGACAGAGCCG	47	-
chr7	1062625	1062648	TCCCTGTCCTCCAGGAGCTCACGT	118	-
chr7	2755639	2755654	AGGTCATCGTCAAGCT	6	-
chr7	3059049	3059066	GGCTCTGGTGCAATGGTT	1	-
chr7	3806776	3806794	AAGTTCACTGCCTTCTCCT	1	-
chr7	5348910	5348928	TATCGGGGACTGTGCCGTG	7	-
chr7	5535465	5535488	TCAGAACAAATGCCGGTTCCCAGA	29	-
chr7	5535504	5535525	TGAGAACCACGTCTGCTCTGAG	4	-
chr7	5570197	5570215	CGCCCCGCGAGCACAGAGC	7	-
chr7	5655798	5655819	CTAACGCAGGCCAGGCCACGAG	3	-
chr7	8623860	8623878	GCTCTACAGTCTGACTATC	4	-
chr7	11126221	11126239	GGGGGCATACTATGTGATA	1	-
chr7	12705567	12705580	ACGGGCCATCATCA	17	-
chr7	16317334	16317354	ATAATCATGATATTGGAAAAG	8	-
chr7	20203342	20203364	ATTGCTGAGACTCTGAAAGTCAT	2	-
chr7	21951910	21951928	CGTATGCGGGTTTTTTTGA	2	-
chr7	25343015	25343031	GTGGAATAGTTTAAACT	10	-
chr7	25509475	25509489	GCGCAGGTTTAAAGA	1	-
chr7	25989540	25989563	TCAGTGCACTACAGAACTTTGTCT	2949	-
chr7	25989582	25989601	AAAGTTCTGAGACACTCCGA	17	-
chr7	26231802	26231822	CAGATGCAGAGAGCCATTTTG	6	-
chr7	26235792	26235810	TAACATGAAGTGTCATCCG	6	-
chr7	27147677	27147694	CTGCCTCGGGCGCCATGG	5	-
chr7	27209145	27209168	TAGGTAGTTTCCTGTTGTTGGGAT	334	-
chr7	27211177	27211191	CTGTCTTCGGCCGAG	2	-
chr7	27535663	27535682	ATTTGGTATCTGTGCTTTGC	10	-
chr7	29961472	29961495	ATAACCAAGGTGATTCAGGATTTG	13	-
chr7	31198530	31198548	TTTACGTGGGTTTAAATGT	1	-
chr7	37701620	37701636	CCTTCACTCATTTACTG	1	-
chr7	39368602	39368623	CTTCTGCATGGACTAGACATTG	4	-
chr7	39605851	39605871	TTTCGCTTGCGGTGATTTTGG	9	-
chr7	44401481	44401499	AAAAAGACACCCCTCACCA	4	-
chr7	44920022	44920040	CTGGAGTGTGTAAGCCATG	1	-
chr7	46400762	46400780	CATGCCCTGGACCAGGAAG	1	-
chr7	47284248	47284260	GTCGGAATCCGCT	7	-
chr7	48003426	48003449	CTTACTGCAGCCTCCACTTCCCAA	1	-
chr7	48677948	48677967	CACATCACTCCATAAACACT	5	-
chr7	50298012	50298030	GTGTGGATCTCTTAGTGTT	1	-
chr7	50494767	50494789	TCATTTATTCTAAGGGCTTAAAG	6	-
chr7	50514166	50514183	CACTTTCCAATCCAATAC	12	-
chr7	52337484	52337504	AATATTTTGATTGGGAAAAAA	1	-
chr7	55515815	55515833	GTATATGTACATATTTTAG	1	-
chr7	63386194	63386209	CCCCCCCCGCCGGGTC	2	-
chr7	67866738	67866756	AGCATCAATCCCTTTAACA	9	-
chr7	69329065	69329082	TGTACTTGGGTTTAAACA	20	-
chr7	72922774	72922794	GAGGAGTTTCCTGCCTGGTAT	7	-
chr7	73184476	73184498	CAGTCCGTCCGTCCGTCCGTCCG	1	-
chr7	73635026	73635044	GTGTCTGCTTCCTGCGGGA	1	-
chr7	75443009	75443026	GCCTGATGACCATAGTAA	18	-
chr7	75958302	75958322	ACACTAAATTGCAGTTTACAG	7	-
chr7	75958442	75958459	ATGTTTTCCAGGGTGTAG	8	-
chr7	76412086	76412101	GTATCGTTGTATCCCA	11	-
chr7	78525530	78525548	AGTGAAATAGATTCTGAAA	2	-
chr7	79597634	79597651	AGACATTTGAAGGATTGA	21	-
chr7	80311685	80311700	GTTCTACAGTCTGGCA	1	-
chr7	86825502	86825524	ACTTTGTGAAGATCTAATTACAA	14	-
chr7	89375040	89375054	GACTGTCGGGGGCAT	3	-
chr7	91074007	91074025	TTAACATTCATTTTCACCC	9	-
chr7	91714681	91714703	AAAACTCCAGCCCAACATTACTG	3	-
chr7	92059863	92059875	ACAGTCGACGATC	35	-
chr7	93112135	93112155	GTGTTGAAACAATCTCTACTG	40	-
chr7	93113259	93113280	GTGACATCACATATACGGCAGC	7	-
chr7	95214065	95214083	AGTGTTAGGGAAAGAAATC	11	-
chr7	95849034	95849053	AGACCATGGGTTCTCATTGT	24	-
chr7	97482431	97482453	ACCAAAAGAAGCCTTCAGTGATG	1	-
chr7	99022884	99022902	CAGAGCCCAGCCACACAGC	8	-
chr7	99055849	99055865	CTTTCATATCCTAATAG	2	-
chr7	99691194	99691215	CATTGCACTTGTCTCGGTCTGA	702	-
chr7	99691399	99691421	ACTGCTGAGCTAGCACTTCCCGA	15	-
chr7	99691437	99691460	CAAAGTGCTGTTCGTGCAGGTAGT	1025	-
chr7	99691626	99691648	TACCGCACTGTGGGTACTTGCTG	44	-
chr7	99691663	99691686	TAAAGTGCTGACAGTGCAGATAGT	837	-
chr7	100286784	100286803	TTGCCTGCCTGGAGTCCTTG	3	-
chr7	101389633	101389648	CACCCCTTCCATAGCC	5	-
chr7	106300507	106300524	CCCCCAATGCACTTTACG	7	-
chr7	106850003	106850026	CCATATTTTCTTCTTCTCATCCTG	10	-
chr7	111546856	111546873	TGTGGAAGCTGCCTGCAC	5	-
chr7	114877211	114877228	TCTGGATATAGATACATT	23	-
chr7	116177821	116177837	TCAAACCACTTGCCAAG	3	-
chr7	117141948	117141968	AATAGAATATAGTCCACCTTT	1	-
chr7	117995222	117995239	AGTGAGATATTTAGTGAG	7	-
chr7	123149885	123149902	AAACAATCAAGATCTTTG	7	-
chr7	123202117	123202131	TTCTGCAGTCCACGA	1	-
chr7	123904552	123904565	TATCCCGCCCCCCG	3	-
chr7	126698202	126698223	TTGTGTCAATATGCGATGATGT	7	-
chr7	127668829	127668847	CCCACTGGACAGAAAACAG	2	-
chr7	127947191	127947212	AAATAAACACATCATCACACTG	7	-
chr7	129410287	129410310	TTTGGCAATGGTAGAACTCACACT	235	-
chr7	129414579	129414601	TTTGGCACTAGCACATTTTTGCT	290	-
chr7	129414805	129414828	TATGGCACTGGTAGAATTCACTGT	85	-
chr7	130561506	130561530	TCTAGCACCATCTGAAATCGGTTAT	5866	-
chr7	130561543	130561566	ACTGATTTCTTTTGGTGTTCAGAG	101	-
chr7	130571636	130571652	CTTAAGCTGCCCGTCTT	2	-
chr7	132092223	132092244	ATGTTTGTGTGCATGTGCATGT	4	-
chr7	136688426	136688442	CATTGTCTGCTGGGTTA	2	-
chr7	137000354	137000367	TGTTCGAATCCGGC	5	-
chr7	139247367	139247389	TCTCACTGGGTCCCAGCTTCAAG	8	-
chr7	139297756	139297776	TATCTGCTTACAATTCCAAGA	2	-
chr7	139416417	139416435	TAAGAGCGAGGAGATCGAG	6	-
chr7	140028783	140028800	TTAATCAAATAATACTCG	4	-
chr7	140043306	140043324	CTATTTCTGCGGACTTGGG	1	-
chr7	140987216	140987232	GTTGAGGGTTGATTAAA	6	-
chr7	141374116	141374135	CCCCTGAGTGTTACAGCCCC	4	-
chr7	148595793	148595815	TACCTGGTTGATCCTGACAGTAG	13	-
chr7	150997032	150997055	CACACGCACACACACACTCACATG	7	-
chr7	154683675	154683687	TACAGTCCGGATC	1	-
chr7	155326680	155326696	GCCGCCACCTCAACAAG	1	-
chr7	155960950	155960964	GGCGGAAATGCGTCA	9	-
chr7	157716611	157716626	TAATTCAGGACAGGTT	1	-
chr7	158557417	158557434	CAACCAAATCTTCCAAAG	13	-
chr7	158621995	158622015	AGCTGCCCGGGCTGCTGGCGC	1	-
chr7	159041519	159041537	AACTTGACCCCTTTGACCA	1	-
chr8	1236116	1236132	CACACTTATCTTCAAAG	5	+
chr8	3315082	3315095	TGTACGCGGTTTAA	4	+
chr8	5065330	5065347	TGTACCGGGGTTAAATGA	6	+
chr8	5357895	5357910	CTAAGGTCACATCAAC	1	+
chr8	7005676	7005691	CTCGCTGGGGCCTCCC	1	+
chr8	9636423	9636441	TTTCCATCATACTAACTAG	14	+
chr8	9951498	9951512	AGGATTCCTTGCACG	7	+
chr8	19263565	19263587	TCCAGATCAAACCCACCTGTCGG	2	+
chr8	20728527	20728546	TAATGCTCCTCCCAATCTTT	1	+
chr8	21645506	21645520	GCCCGGCTAGCTCCG	1	+
chr8	21881666	21881681	CGCGGCGCCTCGCCTC	6	+
chr8	21957042	21957057	TACGTGGGCTAAACGA	4	+
chr8	26228551	26228569	TTTTAGTAACAGTTGGCTG	7	+
chr8	26396277	26396299	ACACCAGCACAGTCACTGCAGTG	6	+
chr8	28480302	28480320	ACCGCGGGACCTGGCGCTG	4	+
chr8	30048286	30048307	GCATCCCTTATCTGTAGGCTAG	1	+
chr8	30342982	30342998	TGCCAGATGAGATCATG	7	+
chr8	33371074	33371096	GTGGGCACATTACCCGTCTGACC	8	+
chr8	37556003	37556018	CCCCGGGTCGCTGTCC	4	+
chr8	37614175	37614197	ATTTGCATAGGACAACTAACCTG	10	+
chr8	37917824	37917846	CTCCCTCCCCCTCCTTCCCCAAG	4	+
chr8	38069044	38069064	ATTCTCCATCTAAAATACTAG	25	+
chr8	38240804	38240826	TGATCTGGCCCTGCAGGAGTGTG	4	+
chr8	41120242	41120260	ATCAGTCTGCACATTGGTT	3	+
chr8	41641843	41641863	TAATGCAATAGCTCTCAGTAT	1	+
chr8	41910087	41910106	CCCGTCCTCACCCCTGGCAG	2	+
chr8	48910893	48910909	GAGACTGCCGGTGACAA	12	+
chr8	51791178	51791195	TGTATATGAGATTCTACT	10	+
chr8	52237525	52237544	CCTGCAACCTCCTGCCTCAG	12	+
chr8	58167237	58167252	CTGTATGTACATCCCC	9	+
chr8	58979453	58979472	TTTAACATCAGCCGCAATAG	7	+
chr8	59032937	59032951	TCGTCTTCCTGATCC	2	+
chr8	63161617	63161632	GGACGCCGCCGGCACC	7	+
chr8	66557219	66557236	AGGGCGCGTGGGTCGGGG	9	+
chr8	67971394	67971412	ACCTTGAGACTCTAACTTG	1	+
chr8	72887920	72887938	TAACACATTCTCCTCCCAG	1	+
chr8	75334016	75334031	CGACAACTGATACGCA	7	+
chr8	75916373	75916389	GAGACCCTAATTTGTGC	1	+
chr8	77776529	77776547	CCTAATATCCTTTTCCAAG	3	+
chr8	77867678	77867696	CTTTCTCATCAAAGGCTGC	8	+
chr8	78768010	78768026	GTTCTACAGTCCTGTGA	1	+
chr8	79972921	79972937	AACCCTATACCAAAAAG	1	+
chr8	81432135	81432155	ACAATTGACCCAATCACTCTG	10	+
chr8	82391971	82391987	TACTGTGAAGGAATATG	1	+
chr8	86980453	86980473	AAAAAAAATTTAACACCTATA	63	+
chr8	90615696	90615713	GTGGAAAGTTTAAACTGT	8	+
chr8	91548391	91548407	GTTGTTTCTGAGCTGTC	5	+
chr8	96146036	96146055	GTCGGGTTCGACTGGAGGGG	3	+
chr8	98577824	98577842	GAACCTGACGCTAAACCAT	1	+
chr8	99062245	99062268	ATTCTCCTGCCCAGCTAATTTTTG	15	+
chr8	100454785	100454805	ATTATTAGTGCTGGGCACAAG	2	+
chr8	101165907	101165927	CTACAGGTAACCAAAACCACA	3	+
chr8	102839423	102839439	TCTGCCTGGGTGTCACA	1	+
chr8	104083011	104083032	TGAGCATGTGCTCTGAGGCCAG	5	+
chr8	105580174	105580192	TTCAAGAAATCCAGAATAG	1	+
chr8	106601547	106601569	CACATAACAATACATTTCTCAAG	19	+
chr8	106651156	106651171	CCTCACCTACCCCTTG	5	+
chr8	117294171	117294193	CGGGTCAGAGTTAGCTCAAGCGG	10	+
chr8	122827872	122827890	GGCTCTGTTGCGCAATGGA	3	+
chr8	125498747	125498768	ATTCTACACTAACTGTACTGGG	6	+
chr8	126442600	126442618	ACACTCACTCACAGTCACT	7	+
chr8	127779478	127779496	ACCTGTGTGCTGTTCAGCT	9	+
chr8	129732899	129732922	GTTTCACATTCATTACCCTGAATA	10	+
chr8	130161916	130161933	TGTGAGCTACCTGGCCCC	2	+
chr8	130686922	130686942	ATTTATGTATTCAATACTCTG	13	+
chr8	131481048	131481068	TTGAGGAGCTCACGGTCTAGT	1	+
chr8	131489372	131489393	AAGGAGCTCACAGTCTATTGGG	1	+
chr8	134029583	134029603	TTCTTTACTCATCTCTCTCAG	8	+
chr8	134445325	134445338	GGTTCGACTCCCCT	5	+
chr8	134734051	134734067	AAGTAAGTTGTAACAAG	4	+
chr8	136830643	136830660	ACCCCATTAGGGTGAAGG	3	+
chr8	137210869	137210887	GTGTAAGCAGGGTTGATTT	1	+
chr8	138062394	138062410	TCCCACCGCTGCTACCA	1	+
chr8	139114463	139114481	TCTAAGCTGGTATTGCTAA	11	+
chr8	141801621	141801636	CACAGTACTGCATATG	3	+
chr8	142654239	142654256	CTCAGTCCCTGGGCACCA	1	+
chr8	145622048	145622064	CTGGCACCTTCTTAAAG	6	+
chr8	410527	410546	GTCCAGTTTTCTCAGGTATC	1	-
chr8	1442316	1442333	ATCACCTCATAAACACCA	3	-
chr8	3007747	3007763	CTGTGGAAGGATTATTA	1	-
chr8	4873764	4873781	TTCTACTGTCTGACGATT	1	-
chr8	10774085	10774098	CGACTCTTAGCGGT	7	-
chr8	10892731	10892752	TACGTCATCGTTGTCATCGTCA	12	-
chr8	12601719	12601734	TAAACCCGGCAGCTAT	6	-
chr8	14710992	14711013	AGATCAGAAGGTGATTGTGGCT	18	-
chr8	16066033	16066051	ATGCAATAGTTTAAACTGT	26	-
chr8	16332203	16332218	GGAATAGTTAAACTGT	6	-
chr8	17236150	17236167	TTTCAGAGTATGAATACC	2	-
chr8	17780100	17780119	GTGGAGAAAGAGCGGAGGCG	3	-
chr8	17914470	17914490	ACCTGTATATTTCTTTTAATG	8	-
chr8	18590961	18590983	TTCTCAAAGAGTCAGGATTTCAA	4	-
chr8	18594555	18594572	ACAACTAAACCACAAAAG	6	-
chr8	19083322	19083335	CCAACGATCAAGAT	10	-
chr8	21402339	21402352	GTTCTGGTGCGTTT	11	-
chr8	22102485	22102510	GAAAAGCTGGGTTGAGAGGGCGAAAA	955	-
chr8	22102520	22102541	GCCTTCTCTTCCCGGTTCTTCC	10	-
chr8	22478865	22478884	CTTGCCCTTCTCAGGGCTAG	6	-
chr8	24342520	24342537	AGACCATCCTGGCCATTG	1	-
chr8	25248682	25248703	TGTATGTCCCAGCTACTTAGGA	11	-
chr8	25709974	25709997	CTTCAATGATGATGTCTGAGAGGA	21	-
chr8	28968978	28968998	AAAGCTGATTGTGTAAAGACT	5	-
chr8	30687531	30687552	TGTGTAAATACATGCAAAACTG	1	-
chr8	32115050	32115067	CTAACACTATATGTAAAG	13	-
chr8	32569866	32569885	TATGTCTGCTGACCATTACA	3	-
chr8	36911147	36911164	TACTTAAACGTTCATATC	8	-
chr8	37530880	37530903	AAAAACTCAAGGGCATTTATAAAG	19	-
chr8	37717682	37717698	TTTGGAGATGTCTGCTG	4	-
chr8	37823918	37823935	CCACCCTGGCGCCCAATA	11	-
chr8	41120001	41120021	CTGTGTAACACTTGGCTCTTG	9	-
chr8	49822579	49822598	CTATAAATTATATGTCCTTG	10	-
chr8	54959333	54959349	AACCCTATACCATAAAG	9	-
chr8	56755199	56755222	TCGTCCGACCTGGGTATAGGGGTG	16	-
chr8	58506150	58506162	ACCGGTCGGCTCG	3	-
chr8	59509877	59509898	TGTGATGAAAATGTTTCTGAAG	7	-
chr8	59874030	59874046	ACTCCGGGTTCATGAGC	1	-
chr8	66241275	66241293	CTATTATGTTAACATCTTC	6	-
chr8	66949689	66949705	TGCCCACCTCTGGCAAG	3	-
chr8	69684167	69684185	GTGTTGGGACAAAGAGCTG	2	-
chr8	70602378	70602406	AGGGAACGGGCTTGGCGGAATCAGCGGGG	18	-
chr8	70602576	70602610	CGCGGCGGGTGTTGACGCGATGTGATTTCTGCCCA	54	-
chr8	71508503	71508519	CTTATCCCCATAACCTG	6	-
chr8	73357952	73357971	GTTGCCACTTCCAGTCTGGC	1	-
chr8	74462265	74462283	ACTTAGTCTGGCCACATGC	3	-
chr8	76386845	76386861	CTGAATTCAGACAAACT	1	-
chr8	77912085	77912106	CTTCCTGTCTCCCTGGAAAAGG	6	-
chr8	82182176	82182192	AAAATTCAACCTGCTTT	8	-
chr8	86089817	86089837	TTGGTAGTGAGCAGCCCCAGG	7	-
chr8	88485663	88485678	CGGATATCCTGCAAGA	4	-
chr8	89292230	89292247	GATCTCTGAATTCTGAAC	14	-
chr8	94221850	94221871	AAAGTGTTTACAGTGCAGGAAG	2	-
chr8	94744084	94744103	TTTCTTTCTATCCAGGGTTT	6	-
chr8	99056567	99056588	CTGCTTACAGCATTTTATATAG	11	-
chr8	100549025	100549045	CCTGGAAACACTGAGGTTGTG	144	-
chr8	100549058	100549079	TATACCTCAGTTTTATCAGGTG	2	-
chr8	101322927	101322947	ACGTAGGCTTGCTATTGTGGC	1	-
chr8	101706894	101706911	CTCAGTTAATATTTGCCC	5	-
chr8	103389613	103389632	ATATGATTTTAGGCACAGTG	9	-
chr8	110928170	110928188	TGTGGAAGCTGTCTGCAAA	8	-
chr8	112662306	112662323	TACTTATTTAACATACAG	20	-
chr8	114305025	114305047	AAAAGTAATTGAGGTTTTCACCT	7	-
chr8	116853744	116853760	ACATTAAATCATCCAAG	15	-
chr8	118934421	118934441	AGAAATTGGGAGTGTGAGTTC	5	-
chr8	120083248	120083269	ACTGGACTTGGAGCCAGAAGGC	1	-
chr8	120326082	120326096	TACCTCTTTGGCACG	2	-
chr8	124169461	124169484	TCCTCACACGGGGCACAATAATTT	14	-
chr8	124266986	124267007	CCTGGTCTGGTCCTTACTCAAG	7	-
chr8	124403682	124403698	CTGATCTTATCTTCAAG	8	-
chr8	126068308	126068325	TTTATTCTGATTCAACAG	8	-
chr8	126088691	126088713	CAGCACAGCCCTGGCAAACCAAG	4	-
chr8	126194524	126194541	CTAATTTCAAAAAGCCGA	3	-
chr8	126999901	126999918	TCCCCGTACTGGCCACCA	4	-
chr8	128344995	128345016	ACTGGATTTGGAGTCAGCAGGC	2	-
chr8	128951957	128951976	TCAATCATCTCTTCATCTTC	10	-
chr8	129188132	129188151	TTTCACATTCACCACTCTGA	14	-
chr8	134445211	134445228	GGGTGGAGCCGTCGCAGG	6	-
chr8	134821101	134821115	TGGGTTCGAATCCAC	6	-
chr8	135381683	135381697	TCAGTCGGCAGAGCG	1	-
chr8	135812812	135812834	TGTAAACATCCTACACTCAGCTG	1793	-
chr8	135817121	135817143	CTTTCAGTCAGATGTTTGCTGCT	23	-
chr8	135817160	135817183	TGTAAACATCCCCGACTGGAAGCT	1841	-
chr8	136241821	136241836	AGGGATCCATGTGAAC	1	-
chr8	141273409	141273428	TCCCTGTCCTCCCGGAGCTC	1	-
chr8	141742685	141742708	TACTAGACTGAAGCTCCTTGAGGA	69	-
chr8	141742719	141742742	TCGAGGAGCTCACAGTCTAGTATG	18	-
chr8	143383664	143383680	AGCTGGGAGAGCACCTG	7	-
chr8	144440148	144440167	CTCCGCCTCAGCCTCTCCAG	1	-
chr8	144798096	144798111	ATTTGGGCGGGACACG	13	-
chr8	144908829	144908849	TGGGGTGATCCCGGCTCACTG	1	-
chr8	145019374	145019397	TGCCTGGGTCTCTGGCCTGCGCGT	5	-
chr8	145738236	145738256	TACAGGCTTTGGACATGCCGG	3	-
chr8	145755901	145755913	CAGTCCGACGACC	12	-
chr9	470859	470879	CTTGACTGAAGTTCCTTGAGA	1	+
chr9	711192	711213	TCCCTCACCACAACTCCCAAAG	4	+
chr9	952345	952358	TAGAGTACTCGGCT	5	+
chr9	2158527	2158550	CAACACGTCACCAGTCGGAAACTG	7	+
chr9	4850345	4850367	TACAGTACTGTGATAACTGAAGA	14	+
chr9	5095544	5095564	AATAGCCCCCTTTCACTTCCG	8	+
chr9	11043771	11043789	TTCCTCTAATCATCATATG	1	+
chr9	15944636	15944653	GCATGCGGGTTTAAATGA	27	+
chr9	17579324	17579339	GCGAAGCTGCGAGGGG	1	+
chr9	17769467	17769489	TAACTCTCCACTGGCTTCCATTG	1	+
chr9	18603668	18603687	CTGTTGCTTTTCTGCCTCCT	6	+
chr9	20675183	20675200	AAAGGGGAAGAAGAGAGC	3	+
chr9	20716119	20716141	AGTGGGGAACCCTTCCATGAGGA	11	+
chr9	21304006	21304022	TATCTGCGTTCTGCTGA	13	+
chr9	22037559	22037578	CAATACTTGCTGTTCCTGTT	1	+
chr9	27178182	27178201	ATCCAGTTTTCCCAGGACTA	1	+
chr9	33120774	33120791	AATTCCCCTCTAGAAATA	35	+
chr9	35761063	35761079	ATTTATGGGGTGGGTAG	6	+
chr9	71091828	71091844	GGAGTTCGAAGGTATGC	10	+
chr9	75182155	75182171	TAGGGTTTATCACGGTC	8	+
chr9	76082061	76082080	AGGAATGTTTCTTTTGTGCC	4	+
chr9	79186661	79186680	CCGCGGAGCCTCGGTTGGCC	2	+
chr9	79186688	79186722	GCCGGTCCCCCGCCTGTCCCCGCCGGCGGGCCGCC	11	+
chr9	79186770	79186786	GGGAAACGGGGTGCGGC	3	+
chr9	79186847	79186879	AAACCATTCGTAGACGACCTGCTTCTGGGTCGG	81	+
chr9	79824348	79824370	TGCCGGAAAAACAGGACACTTTT	2	+
chr9	82207512	82207528	TCATTTTGCTCGGTTAC	4	+
chr9	84601525	84601541	GGTTTGTATGCAGCCTC	14	+
chr9	84954141	84954159	ATGTTTTCACAATTTTCAG	14	+
chr9	87878743	87878760	AGAGGTGGCTGAGTGGAC	5	+
chr9	90185660	90185680	TTCAGCTGTTCAAAATGCCTG	9	+
chr9	93606358	93606381	AAGGCACACCACTACACCATCGAG	7	+
chr9	95798497	95798517	TAAACACTGGCCACCAGCAGT	19	+
chr9	96025292	96025314	AGTGCCCAGAGACTAGGAGGGGG	1	+
chr9	96265198	96265213	ACAACTAACACTGAGG	5	+
chr9	96305731	96305750	ATGGTGCTCTGCTGCGTCTT	4	+
chr9	96312936	96312953	CCAAACTCTACGAGCCTG	4	+
chr9	96938635	96938657	TGAGGTAGTAGATTGTATAGTTG	22	+
chr9	96941122	96941145	AAGAGGTAGTAGGTTGCATAGTTT	1164	+
chr9	96941177	96941198	CTATACGACCTGCTGCCTTTCT	67	+
chr9	97847547	97847569	ATCACATTGCCAGGGATTACCAC	784	+
chr9	97847745	97847767	AGAGCTTAGCTGATTGGTGAACA	16	+
chr9	97847786	97847808	GTTCACAGTGGCTAAGTTCTGCA	1691	+
chr9	98513713	98513729	TGCCTGATGGAGGGGGA	6	+
chr9	100436434	100436455	CTCTTACAACAACCTGAACCCC	9	+
chr9	101915710	101915728	TCCATATAAATTTCCATTG	10	+
chr9	102922469	102922488	CATGGAGGATTCTTGTGGTG	2	+
chr9	103060850	103060865	AATGCCAGGTCCAGTG	12	+
chr9	103810016	103810032	TGCTCGTGTAATTTATA	15	+
chr9	105964626	105964641	AAATACTACCTTCTAG	34	+
chr9	106901720	106901738	TTTATATAATCACTTATCG	3	+
chr9	106903694	106903713	AAAAATACCTGTATGAGCAG	7	+
chr9	108348533	108348551	TACTAAAATTTCATAGACG	5	+
chr9	115216425	115216444	ATCTGTTTGAACTCTCCGGT	6	+
chr9	116433676	116433692	CAACACGCTCAGCGCCC	4	+
chr9	116971765	116971786	ATGCAGTCCATGGGCATATACA	11	+
chr9	117134718	117134734	CAAGAGGCCTGGCAGTA	4	+
chr9	118773482	118773498	GTGGGGGGAGTGGTACC	1	+
chr9	119106822	119106835	CTGCGTGCACTTCG	5	+
chr9	124080698	124080715	ACGGAGGAGAGGAAGGCT	6	+
chr9	126601218	126601238	TATTATCATCTCCACAAAAAG	1	+
chr9	127063620	127063637	CTGAGGGGGGCTGTTCCT	3	+
chr9	127454796	127454818	AACCACTGACCGTTGACTGTACC	42	+
chr9	127456006	127456028	CATTCATTGCTGTCGGTGGGTTT	4	+
chr9	129406176	129406198	ACGCCACTTTCATGCCCACTTTG	2	+
chr9	131262439	131262457	TTCCTCAAATCATCATACG	7	+
chr9	133376821	133376837	CAAAAACTAGGAATCCA	5	+
chr9	135048731	135048751	CGGGGCCCAGGGAGTGAGACC	1	+
chr9	135554138	135554158	CCACTTTATCATCCTTACCAG	5	+
chr9	135821099	135821120	CGGTGCAAAAGTCATCACGGTT	6	+
chr9	135933444	135933463	CCACCCACAGTGCCCGGAAT	6	+
chr9	136216276	136216299	CTATCTGAGAGATGGTGATGACAT	47	+
chr9	136216307	136216323	CACCAAGATCGCTGATG	8	+
chr9	136218006	136218021	GTTCTATCTGACGATC	4	+
chr9	136333771	136333789	TGTGAAGGGCTGGGCGCCC	1	+
chr9	138288100	138288116	GTTGAGGACCTGCCAGC	2	+
chr9	139565068	139565089	CATTATTACTTTTGGTACGCGC	713	+
chr9	139565104	139565127	CTCGTACCGTGAGTAATAATGCGC	2496	+
chr9	139633620	139633637	CGGAGGGTGGCGGCGGCG	2	+
chr9	140167421	140167443	TCGCGGCCCTGCTCAGCCGGAAG	3	+
chr9	1304265	1304284	ATCCCACCGCTGTCACCAAG	5	-
chr9	2635826	2635847	TCCTCTTCTCCCTTCTCCCAGA	11	-
chr9	5804824	5804843	TGTTGTTGCTGTTTAAAAGT	1	-
chr9	14086056	14086075	TTTTCATAACAACACAATAG	12	-
chr9	14616677	14616696	TAACTTTCAGTATTCCCCAG	7	-
chr9	15593171	15593185	CCTCCTAACTTATAG	10	-
chr9	16203445	16203461	TGAAGGCTCTCAAGGGA	17	-
chr9	16474367	16474385	CTTTTCTCCCTTCATTCAG	18	-
chr9	21512119	21512141	TGCTATGCCAACATATTGCCATC	31	-
chr9	21512155	21512177	AGGCAAGATGCTGGCATAGCTGT	34	-
chr9	27329489	27329509	CCACTCCTCTGCCACGTTATG	3	-
chr9	27491581	27491604	CACCGTGCCCAACCACCTATATTG	5	-
chr9	28863634	28863655	TGGTGGTTTACAAAGTAATTCA	9	-
chr9	28863673	28863694	TGGATTTCTTTGTGAATCACCA	32	-
chr9	28888922	28888944	TGCAGGAACTTGTGAGTCTCCTA	197	-
chr9	33113400	33113423	AATTAGCCAGGGACCTCTGCTGTG	4	-
chr9	33211171	33211187	AGTAGTCATATGCTTGT	5	-
chr9	33511575	33511590	TCCGGAAGGACAACCG	4	-
chr9	35657995	35658017	GTGGTTCGTGCTGAAGGCCTGTA	9	-
chr9	35703674	35703693	CACTCCTCTGATACCTCCAG	4	-
chr9	35717630	35717650	CCCTATCCACTTCCCAACTAG	3	-
chr9	35791653	35791671	CCCCGCGCGCGCCGCTCGT	1	-
chr9	36401158	36401171	GGGGGTTCGGCGCG	3	-
chr9	71113858	71113873	GCTGGTGATATGGGAA	8	-
chr9	71809856	71809872	TAATCCCATAAAGCCAG	1	-
chr9	73424909	73424930	GGCTGGGAAGGCAAAGGGACGT	3	-
chr9	73424947	73424968	TTCCCTTTGTCATCCTATGCCT	24	-
chr9	76667534	76667554	AAACCTTGTTGTTCAAGAGTC	10	-
chr9	85616026	85616044	TCATCCCGCTCTTCCTATG	2	-
chr9	86275776	86275796	CACTGAAAAAGTGTCTTGATG	6	-
chr9	86584686	86584707	CAACAAATCACAGTCTGCCATA	7	-
chr9	89000628	89000643	GTGCACCACCCAACCA	7	-
[truncated: 2,203 more rows]
