# Supplementary material for: Advancing the functional utility of PAR-CLIP by quantifying background binding to mRNAs and lncRNAs
Source: Genome Biol. 2014 Jan 7;15(1):R2. doi: 10.1186/gb-2014-15-1-r2 (PMC4053780; doi:10.1186/gb-2014-15-1-r2)
Supplement: Additional file 55 — Is a table of re-analyzed PARalyzer output for clusters of at least 5 reads and 2 T-to-C conversions for the HuR.DMEM library from [37]. [file gb-2014-15-1-r2-S55.gz › Lebedeva.DMEM.clusters.csv]

chr1	1102540	1102561	TAATACTGCCTGGTAATGATGA	38	+
chr1	2239461	2239481	CATTTATTCCAAATAATCTCG	5	+
chr1	2240743	2240766	TTTAATTCTCATTATATTTCTATA	3	+
chr1	2240893	2240916	TAAATACTTTTTCCTTTTTCACCG	4	+
chr1	2332009	2332028	TTTACGTGGTGCAGCTGACG	3	+
chr1	2946348	2946367	TGGATGGTGACGGATGCTGT	3	+
chr1	3024902	3024920	ATCTAACTTTTCTTTCATG	3	+
chr1	5003601	5003620	AGAGCTCTGTTCAGAATGCA	3	+
chr1	5142110	5142127	TTGGAGGGTAAGTTTGGT	4	+
chr1	5143638	5143655	CAGAAGTGAGAATGTTGG	7	+
chr1	6161090	6161110	TCTTTTTTTTTAAACCTACCG	4	+
chr1	6931956	6931975	TAACATTTCATCTTTCAAAG	5	+
chr1	7066087	7066106	ATTGGGTGTGGAGCATTTGG	10	+
chr1	7211087	7211104	GATTTGAAATCTGTTGGG	15	+
chr1	7834392	7834412	TTTACTTACAAAATCAAATTG	10	+
chr1	7839794	7839814	TTATCTCTAAAATTTTTTTTG	9	+
chr1	7840301	7840322	CTAAAAATATTGTTTTAATCAG	3	+
chr1	7840325	7840351	ATAACCTCTTTAAAAAAATTTTTAAAG	3	+
chr1	9642749	9642773	TTAATTATAACTTTTTTTTTAACTT	4	+
chr1	9674330	9674350	TTTAATTTTATTTTTCTACAC	3	+
chr1	10215013	10215033	AACTTCTTAATTTTTCTACAG	5	+
chr1	10240831	10240850	ACTTATATTTTGGGGAGATG	3	+
chr1	10332874	10332892	TCTACATTATTTAAATTAG	4	+
chr1	10366129	10366150	AACACATTATTTTTAATCATAG	12	+
chr1	10366438	10366458	TCCTTTTTTATTCCTCTTTAG	5	+
chr1	10366845	10366866	TAATATTTATTATATTATTCAG	12	+
chr1	10480426	10480444	TAACGTGCTTTTTCTTTCG	9	+
chr1	10796499	10796518	CGTGAGTCTGGATGGAGCCG	108	+
chr1	11083070	11083090	AACTACATTCTTTACCCCTTG	10	+
chr1	11083198	11083217	TCTCCCCTCATACACAAAAG	8	+
chr1	11968314	11968331	TTTCTTAGCAGGGCTTAT	8	+
chr1	14036708	14036727	TGGTAATAGAGGGTGCTGGG	3	+
chr1	15290123	15290146	TTTACTTTTTTATTTTCCTCTAAG	4	+
chr1	15896102	15896120	TGATGGGACATTTACTAAG	34	+
chr1	15896822	15896843	AAATTCCTGACTTTAATTTCTG	4	+
chr1	15897542	15897562	CACAATTTTTATCTAACACTG	8	+
chr1	15992993	15993013	TTCTTTGTTTTACTATCAATG	4	+
chr1	15994865	15994882	ATTTCTATTCTATCCCCG	12	+
chr1	15994983	15995009	TTCATTTTTATTTCAAATCTCTTCATG	3	+
chr1	16266692	16266712	AAATCTTATTTTCATATTCAG	6	+
chr1	16722124	16722142	TTTGTTTATACAAATATCT	7	+
chr1	16723916	16723936	GAGGGTATTTTTTGGGGGTAG	7	+
chr1	16723959	16723983	CTTTTTTTCCTTTTCTTTTTTAAAG	9	+
chr1	17053856	17053874	TACTTCTTCATTTCATTAT	19	+
chr1	18686495	18686514	CTCTTAATTTTCCCCATCTG	3	+
chr1	18974045	18974063	TGAAAGATCTGGGTAATTT	19	+
chr1	20235290	20235314	CTACATTTATTTCTTTTTATTTAAG	3	+
chr1	22418882	22418908	AATTAAAAAAATTTTTTTCCCTTTCAG	5	+
chr1	22419379	22419397	TCTCAATTCTTTGTATATG	7	+
chr1	22441121	22441139	GGGGGATTAGCTCAGCTGG	99	+
chr1	23889160	23889183	TCTTTTTTTTTCTTTCTCTTTTAG	3	+
chr1	24030692	24030711	TTTACTTTTTTTTCCTAATG	13	+
chr1	24086386	24086404	TATTTATATTATCCCCCAG	22	+
chr1	24086702	24086721	CATCTCTTTCTTACTAACTG	12	+
chr1	24087704	24087722	CATTACTTTACTTCTCTTG	21	+
chr1	24114242	24114261	AAACTATTTGTGGGCTATAG	18	+
chr1	24999069	24999086	TTCCTTTAAATGCCCTAG	3	+
chr1	24999429	24999448	ACTCTCATTCTGTTATTCTG	16	+
chr1	24999688	24999710	TTTTGATTTTTTTTAAACTAAAG	3	+
chr1	25168184	25168191	ATACTCTG	5	+
chr1	25168798	25168817	TATTTACTCTTTTTTAAAAG	105	+
chr1	25168887	25168908	TAATTTTTTTATACCTAATTTG	9	+
chr1	25168909	25168932	TATAGGAAGTGCTATTTCTCATAG	3	+
chr1	25169242	25169261	CACTATTCAGTTATCTATTG	7	+
chr1	25169539	25169560	AAACTCAAATATTTTCATTTTG	39	+
chr1	25169682	25169705	ATACCACTTTATCAGGGAAGTTAG	3	+
chr1	25170223	25170244	ACATTTATTCTTACACTAAATG	6	+
chr1	25170766	25170785	ATTCTTTTTTCCCCCCTCAT	19	+
chr1	25300028	25300047	CAATAATGACTCTCGGCAAT	9	+
chr1	25811153	25811176	GACATTGAACTTTGATTTTATTTG	9	+
chr1	25825581	25825600	AAATATTTATATTCCCATCG	5	+
chr1	26561814	26561839	TTATAGTGATCTGGTGGTTTTGTATG	152	+
chr1	26604783	26604804	GGTTGTTTCTCTGGGGCTTTAG	4	+
chr1	27025751	27025768	TTACACTATTCTATCTTG	3	+
chr1	27108322	27108343	TTTATTTTTTTCTGGGTTTTTG	7	+
chr1	27108349	27108368	TTTTGTTTTCTTTCTAATCG	18	+
chr1	27379145	27379162	AGACTTGTCTCTGCTCCA	5	+
chr1	27655152	27655175	CCTCTCCCCCTTTCGTTCTTCCAG	7	+
chr1	28149282	28149307	TTTTTATTATTTAACATTTTTATTTG	3	+
chr1	28177170	28177191	CTTCTTATATCCTTTTCAATAG	5	+
chr1	28824601	28824620	ATATTCTCTAAATCACTTCG	10	+
chr1	28825129	28825151	CTTTTTTTCCCTTCACTTTAATG	3	+
chr1	28833253	28833278	AATTTTCTCAATTTTTCTTTTTATTT	20	+
chr1	28833748	28833768	ATTTTTTTTTAACACCCCACT	10	+
chr1	28835069	28835090	TTCCAACGTGGATACCCTGGGA	7	+
chr1	28835426	28835448	ATTTTTTTTTTTAACAGGGAGGG	5	+
chr1	28836078	28836096	TAATTTACCTAACAAATTG	17	+
chr1	28975208	28975228	TATTTGGGCAGCTGGTGATCG	102	+
chr1	29041355	29041374	TCCCACTCATTTCCACATAG	3	+
chr1	29095758	29095777	TCTTTTTACTATGTTTTTCG	6	+
chr1	29096248	29096267	TAATCACTTCTCAATAAACG	3	+
chr1	29272700	29272726	TCTACTTCAACTTCTTTTTTTTTTTTG	3	+
chr1	29677306	29677323	GGTTTGGCTCTGGATAGG	5	+
chr1	31263782	31263798	ACTACTGTCTGACGATC	62	+
chr1	31427042	31427060	CTTTTACCGTTGATGGTAG	3	+
chr1	31819841	31819858	TGTCTGGGCAAGACCCCC	47	+
chr1	32053238	32053259	ATATTTATTTTTCTTTTCACTG	7	+
chr1	32177676	32177693	GGTTACCTGTGACAGGAC	6	+
chr1	32508707	32508729	ATTTAAAATCACAAACATTAACG	5	+
chr1	32509354	32509372	TCCTCCCATTTTGTTCTCG	107	+
chr1	32637069	32637088	CACATTTTTCTTGTATTAAG	5	+
chr1	32637615	32637632	TATATTTTACTTCTAAAG	5	+
chr1	32638056	32638080	CCTCTCCTATTATCTATTATCACTG	5	+
chr1	32641889	32641906	AATCTAATCCTTCTCACT	15	+
chr1	32798707	32798729	ATTTTATATTTTCTATTTCTCTG	10	+
chr1	33067540	33067562	AACAAATTATTCACTTAAATATG	3	+
chr1	33070879	33070902	TATTACTATTTATCATTTATATAG	3	+
chr1	33146627	33146649	TTTTTCACTGGGGCCTTTACTTA	4	+
chr1	33302311	33302331	TCATCCCAGGATTTTCCTCTG	4	+
chr1	33765826	33765847	TTATTTTTATACACTTTTTAAG	4	+
chr1	34223296	34223314	CTTTATCTATTTTCCTAAG	30	+
chr1	35564145	35564164	TTATATTTTACTACTCAAAG	11	+
chr1	35583900	35583920	TATATTTTCATTCTTTTAATG	3	+
chr1	35583974	35583998	TTTTTTCATTTTCATCATTTTCTAG	6	+
chr1	35757093	35757117	CCTTTTAGCATTTTATTTTTTTCTG	3	+
chr1	35887388	35887409	TAAAATTACATTTTTTTTCCAG	4	+
chr1	36181814	36181832	CCATGAAGTTGGAGTTGCT	12	+
chr1	36319761	36319781	TTTTACTACTTTATCTTATTG	5	+
chr1	36355119	36355142	ATATTTCTTTAATTAATTTTATTA	3	+
chr1	36436220	36436243	CTTCCTTTTTCTTTTTTTTCAATG	4	+
chr1	36522639	36522659	CCTACTATTCTTTTTCTTTAG	5	+
chr1	36523676	36523697	CTTAACATATTTAAATTATTTG	3	+
chr1	36524827	36524846	TATACTATATTTCTATTTTG	3	+
chr1	36526860	36526881	ACTTTTTTCCTACTTTTAAAAT	4	+
chr1	36526894	36526913	TTTATAATTTTCCATGTCAG	4	+
chr1	36527325	36527350	TTAAATTTTTTAATCATTTTTTAAAG	5	+
chr1	36678791	36678807	TGAGGGTTTAGGGTTTG	5	+
chr1	36753590	36753614	CTCCCCCTTTTTTTTTCTTTTATCG	5	+
chr1	36769960	36769979	TTCTAATTTCATTTCATTTG	13	+
chr1	36770469	36770492	AATTCTATTATCTTTACAAATATG	7	+
chr1	36770512	36770532	TTTTATTAATCTTTTTATAAA	3	+
chr1	37076580	37076598	GGGCTTATAGTTCAGTTGG	3	+
chr1	37447675	37447693	AATCCCACTCTTGCTGCCA	3	+
chr1	38175263	38175284	TTCTTTTATTCTCCTTTCCCTG	5	+
chr1	38175349	38175370	TACCTACTTTCAATAAATTCTG	3	+
chr1	38490383	38490406	TCCTACTTTTTAATTAAATCATTA	8	+
chr1	39721773	39721791	TGGGATATCAATATAAATG	4	+
chr1	39893604	39893623	TTATTCATTTTTTCCATCTG	5	+
chr1	40756560	40756576	TATTAATTGGTCGAAAG	7	+
chr1	40756646	40756667	TTTATTTTTTCACCTTACAATG	15	+
chr1	40758279	40758299	CATTATTCTCATCCTCCACTG	5	+
chr1	40759047	40759067	TCTTTATCTTTTTTTCCCACG	167	+
chr1	40759346	40759366	TCATAAATATTACTTAATCAG	20	+
chr1	41220043	41220066	TGTAAACATCCTTGACTGGAAGCT	375	+
chr1	41236688	41236716	TTTCCTTTTTTTCCATTTTTTTCTCTAAG	7	+
chr1	41237089	41237107	ATTTATTCCCTGTGGAGAG	27	+
chr1	41789825	41789842	AAAGTGGGCAGAGAGTGA	9	+
chr1	42182973	42182992	CTATTCTAGGCGGTGAATCA	42	+
chr1	42875620	42875640	TCTAACCCCTTCTCTTGCTCT	3	+
chr1	43156177	43156197	ACTAATACTTTTTATTTCTAG	3	+
chr1	43315266	43315286	TCTTTCATTTTCTATCATCAG	3	+
chr1	43429948	43429965	CTTCAATTAACCAAATTG	24	+
chr1	44581595	44581614	CAAATAAATTTTTCACTTTT	3	+
chr1	45508785	45508803	CTGTCCAAATTGTAGTTTG	3	+
chr1	46059240	46059260	TTTTATATTTTTATTTTCATG	3	+
chr1	46066886	46066905	CTTTTTCTTTCATATTCAAG	4	+
chr1	46781798	46781819	TTCATTTTAACTCATTACCCTG	3	+
chr1	47842570	47842594	TTCTTTTTTTTGGTCACAGGAGTAG	24	+
chr1	47843132	47843153	TTCCTTATACTCTATTATATAG	14	+
chr1	47843249	47843269	CATTTTAGTAACACTTCAAAG	6	+
chr1	47843424	47843450	AAAAATAATAAATATATCTTATAAATG	5	+
chr1	47843608	47843627	CCTTACTTTTTTTTCTTCTG	26	+
chr1	47843858	47843877	ATAAATTTTTCAACATACTT	4	+
chr1	47844419	47844444	CTTATTTTTAAATTATTTCCATTCAG	12	+
chr1	48026895	48026912	TGCTCCTGACTTACTTCC	3	+
chr1	48347979	48347996	ATCTCGTCCGTTCTGCCA	6	+
chr1	50652710	50652728	TTGAGAGGATTTGTTCCTA	8	+
chr1	51440590	51440610	TCCAATCTTCCCTTTTTCTCG	7	+
chr1	51441389	51441410	TTTTCAATAATTTATTTTCCAT	5	+
chr1	51738447	51738469	TTTCTTATTATTATTTTATATTG	26	+
chr1	51738730	51738753	TTTATTAATTTATATCCACCCAAG	5	+
chr1	51738828	51738847	TTTTCTACTTAAACATAATG	7	+
chr1	52254146	52254166	CATCTTTTATTATCTTTTATG	4	+
chr1	52552832	52552851	TTACTTTTCTTTTCCCCCCG	85	+
chr1	52553659	52553683	TATTTATTTTTTTACCTCCTTTAAG	6	+
chr1	52555028	52555044	TATCTTCCCCTTTCCTG	3	+
chr1	52811169	52811186	TTTTCTGCTTAACGGCTT	8	+
chr1	53288608	53288629	ATAACTACATTTTTTTTCATAG	6	+
chr1	53336694	53336714	CAATAATTTTTTATTTTCACG	4	+
chr1	53517124	53517144	TTATAATTTTCCTTTTTCATG	74	+
chr1	53517161	53517179	CATTTATCTTTTTTCCTAG	33	+
chr1	54522893	54522919	TTTTCTTTGTTTTTTTTTTTTTTTTAG	4	+
chr1	54875961	54875979	AATCCTGGGTTCTGGCACC	68	+
chr1	55191117	55191136	GCCCAGGGCTATACATGTGC	3	+
chr1	57174781	57174801	TAATTAACACTTATTTACCTG	5	+
chr1	57175046	57175065	TCCAACTTCTTAATATCAAG	3	+
chr1	57176738	57176757	TTTACATTCCTTTATACTAG	4	+
chr1	57177237	57177257	ACCCAAACCTTTTCAATCTTG	3	+
chr1	57179395	57179421	TTATTTTTTTTTCTACTAATTTAAACG	9	+
chr1	57332320	57332339	CTGTGGTAATTCTAGTGTTA	5	+
chr1	59086064	59086086	ATTTCATTATCTTCACTTCTCTG	4	+
chr1	59387703	59387722	CTCCAAGGCTAAATATTTGT	4	+
chr1	59856998	59857016	CTGGGTCAGTCGGGCTGGA	7	+
chr1	60301725	60301744	TTTTCTTTTTTTTCTTCCAG	3	+
chr1	60335780	60335796	GATTGGATAATCGCTGA	4	+
chr1	60338962	60338983	TAACTTAATTAATTTTCAATAG	3	+
chr1	60340723	60340746	ATTTAACATTTTCTAAATATTATG	3	+
chr1	61252581	61252601	TGTCCCTGCTCTTTGTACATA	12	+
chr1	61534486	61534505	TGTTATATATAGTCCTCTAT	4	+
chr1	61610645	61610665	CTTTTACTTCATCCTCATCAG	3	+
chr1	61683148	61683169	ATCTATACTTTTTTCTCCTTAG	3	+
chr1	61921185	61921211	ATTTTTTTTTTTTTAAAATACTTTAGG	18	+
chr1	61921535	61921554	TTATATTCCTTTTTTATTTG	4	+
chr1	61921656	61921674	CAAACTACTACTACTACTG	8	+
chr1	61922911	61922931	AAAACAAAAATTCCATATCAA	5	+
chr1	61923217	61923237	TCTTCCTTTATTTTCCCCCAG	16	+
chr1	61923520	61923539	ACAACTTCCTTTTTCTTCAG	8	+
chr1	61925466	61925485	AAAAACCTTTTTTTTCTATG	12	+
chr1	61925497	61925521	TTTTTTAGGGGAAAGGGATTCTAAG	12	+
chr1	61926639	61926659	TATACATTTACTTAAATTCAG	20	+
chr1	61927577	61927601	TTTTTATACTCAACTTCTCAAAATG	24	+
chr1	61927640	61927667	TTCTTATTTTTTAAATTTTTATTTTTTG	4	+
chr1	62560555	62560573	TGTGTTGTGAGATTTTGGG	3	+
chr1	62907905	62907927	CACTTATTTAATATTATTTCAAG	3	+
chr1	62917290	62917309	ATCTGTTTAACTCATATTCT	6	+
chr1	62918531	62918552	CATAATTATATAAATCATAAAG	4	+
chr1	65037605	65037623	TCCCCATTGTCTAGCGGCC	7	+
chr1	65055444	65055463	CTAAAACATTTTCTTCACAG	8	+
chr1	65219576	65219597	CCATCTCATTTATTTTTCTCTG	3	+
chr1	65506006	65506025	CTTTCTATCGTCTAGAGGCC	3	+
chr1	65692416	65692439	AATAACTCCTTTTCTACATCCACG	5	+
chr1	65880300	65880325	TTCATTATTTATTTTACCTTTTACTG	6	+
chr1	65899003	65899023	TCTTTTCTATATAACTTTATG	4	+
chr1	65899407	65899426	ATACTTTATAATTTTAACCG	5	+
chr1	66492205	66492223	GTTTTGTTGTCTGATTTGT	13	+
chr1	66538255	66538272	AGAGTGACTATGGCTGTT	3	+
chr1	67405242	67405262	TTACAACTTAATTTTTATTTG	4	+
chr1	67422701	67422719	ATTACCCTTTTTTTTCTAG	3	+
chr1	67422932	67422951	ACATTTCTTTTTCATCCACG	4	+
chr1	67450817	67450839	ATATATCTCTACCTTCTCATTTG	5	+
chr1	67451378	67451401	AGTCTGTCAGCTTTCATTTTATTT	10	+
chr1	67451852	67451870	TTACAATCCAATTTTTCAG	14	+
chr1	67452299	67452320	AACAACTTTTTTTCCCAAACAG	9	+
chr1	67452447	67452474	TTTTACTTAAAACTTTTAATTTATCCAG	4	+
chr1	67452573	67452593	TCTGTAGAAATGTTTTTAAAG	7	+
chr1	67933914	67933933	ATGGAGGTGGGAGTCCCTTT	4	+
chr1	68153911	68153932	TTTTATTATAAATTCTACTAAG	19	+
chr1	70717854	70717874	ATTTAATTTCTATCCAAAATA	3	+
chr1	70718178	70718197	TTTTTTTTAACCTAAAAACT	12	+
chr1	71403046	71403064	GGGCACTAGGTGTGGGGTT	5	+
chr1	71569777	71569794	GTGTTGTGATAGTAATTC	4	+
chr1	73572150	73572168	CTACATAACAATTCAATTG	4	+
chr1	73806083	73806102	GTTGAAGCTTTGGTAATATA	3	+
chr1	74940992	74941009	TATATGGTGTTGCAGAGT	5	+
chr1	75230021	75230041	TTATCCCTACTTTTTTACCAG	14	+
chr1	75230348	75230365	TATCACTTCAATAATACG	5	+
chr1	76229060	76229079	CCTTAAATTATTTTTATATG	3	+
chr1	76229173	76229192	CTTATTATCATATCTTTCTG	5	+
chr1	76252607	76252630	ATTTTTTTATTTTTTAAAAATATG	3	+
chr1	76252692	76252714	TTTATTTTTTACTTATCTTTTTG	16	+
chr1	76558879	76558897	TTTGTACAGCTTTAATGGA	401	+
chr1	78342126	78342146	AACTTTCTTTTTATACATTAG	9	+
chr1	78342182	78342203	ATAACATTTATTAATTAATAAA	5	+
chr1	78343176	78343200	TTTACTTTTTATTTAATATTACATG	4	+
chr1	78344362	78344385	TATTTCTTTTAATTTCATTTTTTG	3	+
chr1	78409529	78409547	ACAATTTTATTTTACAACG	13	+
chr1	78445462	78445483	CCCTTTTCTTTATCCAAAAACG	6	+
chr1	78482133	78482153	TATTTTATTTCATTTCTCCTG	29	+
chr1	78482477	78482494	CATTTCTTAATAACATCG	16	+
chr1	78482965	78482989	TTTTAATTTTTTAAATATATTTATG	5	+
chr1	78483575	78483595	TTTATCTTTTCATTAATTATG	20	+
chr1	79109469	79109488	TTACATATATTATCTTATAG	5	+
chr1	79282244	79282262	AATGGCTTACCAAGGTGAC	6	+
chr1	80456888	80456907	AGCTAATCTCACAAAACTGA	14	+
chr1	82409274	82409295	TTGATTACATTTATAATACCCG	4	+
chr1	84546030	84546052	AACATATTTAAATTATTTCTATG	3	+
chr1	84702235	84702258	ATATTTCATAATTTCTAACCTCTG	11	+
chr1	84702367	84702387	CTGTCAGGTGGAAATTTCAAG	3	+
chr1	84702463	84702482	CTTTTAATTTTCCCCATCTG	29	+
chr1	84702892	84702915	TTAATAAATTTAAAACATCATTCG	3	+
chr1	84703707	84703726	CATCTTTCTTCTTATCTCTG	6	+
chr1	84704128	84704149	TTTTTTAATTAATCAATAACTG	3	+
chr1	86961268	86961287	GTGCGGGCTCTGGGAGGAGT	4	+
chr1	87210289	87210307	CAATTTACTCTAACTTAAG	6	+
chr1	87211368	87211393	CTTTTTATTTTAATGGGGTTTGGTTG	12	+
chr1	87570720	87570739	CATTTTTTCAACTAACCATG	6	+
chr1	87570968	87570989	TTAAAAATCAATTTAAATCATG	5	+
chr1	87572423	87572441	TATACAAATTATTTCCTCG	34	+
chr1	87575175	87575195	TAACTTAATCTAACATTTATG	4	+
chr1	87575207	87575227	ACATATCCATAATTTTTTTTG	5	+
chr1	87575244	87575265	ATTTTTTTTTTCCCCCTTAAAG	4	+
chr1	87713101	87713121	GAACTTGGATATGGATTCTTC	11	+
chr1	87812148	87812173	CTACTATTTTAAATTTTCTTTTTTAA	3	+
chr1	87812624	87812643	CATTTTCTATATTCTTTTTG	4	+
chr1	89300319	89300339	TCTATATTTTATTAAAAAATG	3	+
chr1	89300512	89300536	ATTTTATATTTTTTTCTCCTAATCT	9	+
chr1	89300540	89300559	ACTTTATTGTTTTTTCTTAG	10	+
chr1	90060078	90060099	ACTTTTTTTCCCTCCATCTATG	5	+
chr1	90061670	90061690	TTTTTTAATTCATTAATCATG	11	+
chr1	90180811	90180830	TTCATTCTTGTGGAAAGGAG	9	+
chr1	90180922	90180942	TTCTTATTTTTGTTTTCATTG	4	+
chr1	90183334	90183355	ATATTTATCTAACCACTTTCCG	8	+
chr1	90184073	90184093	TTATTTATTTTCTATTATAAG	4	+
chr1	90271549	90271566	GATCCCCATTGTGTTGGC	3	+
chr1	90539855	90539875	TTGGAGCCCGTGGGCGAGTTC	3	+
chr1	91112871	91112890	CAAAATTTTCTTAACTCTTG	3	+
chr1	93299075	93299101	CTTTCTACAATTATTTTTTTCTTTCAG	6	+
chr1	93604012	93604033	TACTTATTTATTCCATTAATTG	6	+
chr1	93827149	93827169	GTAGTTATAGTTTACTTATTG	4	+
chr1	93827177	93827202	AATTACTTTTACATTTTCCCAACTAG	6	+
chr1	93827565	93827583	CCAAATCTTTTAAACTTAT	48	+
chr1	93827982	93828007	ATATTTTCCACACCTTTTTTTTTTTT	4	+
chr1	93828414	93828431	CATTTAAGAGTCACTATT	3	+
chr1	93829134	93829156	TCATTATATCATCTTCTCTTCTG	7	+
chr1	94018103	94018127	ATTTTTTTTTTACTAACTTCATTAG	4	+
chr1	94019113	94019132	TCTTTTTATTTTGGGTTATG	3	+
chr1	94019346	94019365	TATCTTAACTAATTTCTTAG	4	+
chr1	94019922	94019943	CTACTGTTTGTTTTTCTAAAAG	3	+
chr1	94275372	94275391	GGTCTTTAACGAGGAATTCT	3	+
chr1	94313129	94313147	GGCTCCGTGGCGCAATGGA	6832	+
chr1	94313186	94313216	GTTCCGGGTTCGAGTCCCGGCGGAGTCGTAA	109	+
chr1	94773596	94773613	CTTTAATGGATTGCACGG	3	+
chr1	94883925	94883946	GCCCCGCCCTCTGCTCTCCTCC	5	+
chr1	94983932	94983952	AATTAACTATAACAATCACTG	16	+
chr1	95658397	95658416	CTTTTTTATTTTATAATAAG	3	+
chr1	95660487	95660508	AATTAAATTTTTATCCCAACTG	12	+
chr1	95662150	95662169	TTTACACTTATTCACTCTAA	5	+
chr1	97195820	97195838	ATCTTCATTTTCTACTTAG	11	+
chr1	97255141	97255160	AATTTATAATTTTCTATATG	7	+
chr1	97255968	97255988	TTACTTTTTTTTCTACTAATG	7	+
chr1	97272024	97272042	CACTATACTTTTATTATTG	18	+
chr1	99448484	99448502	TTTGACCTTGGATTAGGTA	237	+
chr1	100488397	100488416	TTTTTATCTTACTCTTTCTG	4	+
chr1	100548341	100548365	TACTTTTAAACATTATTCACTACTG	7	+
chr1	100732666	100732684	CTGTTGTGGAGAGGGAAAC	4	+
chr1	101164776	101164795	TTCATTTTTATCCCTTCCAG	4	+
chr1	101440866	101440887	TATTACTTTTTTTTAAAAAAAG	9	+
chr1	101443098	101443118	TTATAAAATTAATTTACAATG	4	+
chr1	101443899	101443917	TTTTTACCTACCTATTATG	14	+
chr1	101444175	101444193	TTCTTTATACTCTATTATG	5	+
chr1	101444562	101444580	TCATACCATTTCATTCTTG	5	+
chr1	101444737	101444755	CTATTTCTAACTCTTCATG	15	+
chr1	101444777	101444797	TAAACTTTTTTTTTCCTTTCA	3	+
chr1	101446023	101446045	CATCCTTTTATCCTCAAACTTAG	7	+
chr1	101446251	101446270	CTCATTCTTTTTCATATACA	12	+
chr1	101446658	101446676	AACTTCTACTTTATACTAG	7	+
chr1	101446677	101446698	CGGGGAAAATTTTTTTATTTAG	8	+
chr1	101823919	101823936	TGAACATTGATATCTTGA	3	+
chr1	103252935	103252952	TATGTGGTTGATTCTGTC	5	+
chr1	103415457	103415475	AAACTTAAAGGAATTGATG	47	+
chr1	104329373	104329394	ACTTTTTTTTTTCTACTTCTAG	8	+
chr1	107601501	107601522	TTTTGTTTTTCTCTTTCACTCA	46	+
chr1	107601580	107601598	TTATCAAATTTATTTCTCT	42	+
chr1	107708307	107708325	CCCTGTCTGCTTTCCTAAA	4	+
chr1	109178769	109178783	TTTTCTTCCCCACTG	3	+
chr1	109179206	109179232	CATTAATCCAATACTATTCCAACAAAG	10	+
chr1	109180218	109180236	TCAAATTTCAAATCACCCA	8	+
chr1	109180258	109180281	TATACAATACTTTTTCTAATTATG	47	+
chr1	109180304	109180323	CTTTTTCTAATTATATCCTA	10	+
chr1	109180659	109180677	AATAATATCCAAATTCCAG	23	+
chr1	109181536	109181559	ACAAAATTTTTAATTTACACAATG	6	+
chr1	109181868	109181887	TTACAAAAACTTTTTATTTG	7	+
chr1	109243195	109243216	TTACACTTAATATTCTCCACAG	4	+
chr1	109243327	109243346	CCTAAAATTTATTCACTTAG	9	+
chr1	109472572	109472597	ATTTATTTTTTTTCCTTTCAAACACG	16	+
chr1	109472922	109472940	TTTTTTATACATAACCATG	3	+
chr1	109758709	109758728	AATTTATGTTTTTTCCCAAG	7	+
chr1	109759058	109759077	ATTTCTTCTTTTTAATTCAG	15	+
chr1	109759176	109759197	AATTTTATCCTCCCTCAAAAAG	4	+
chr1	109759553	109759575	TTATTTCCTCATAACCTTTACTG	5	+
chr1	110125243	110125261	TTTACCATCTCTTAATCAG	3	+
chr1	110135328	110135353	ATAACTTTACTAAATTTTATTTCTTT	4	+
chr1	110135522	110135544	CTATAAATACAACTTTTTAAATG	17	+
chr1	110135547	110135564	ATTTATGTTATTATCCTG	4	+
chr1	110135801	110135819	CTACATATTTACTAAATTG	87	+
chr1	110531930	110531949	TATACCTTTTCTTTTATCAG	4	+
chr1	110564400	110564425	ATTTTTTTCCTATAATTTCATTCTTG	10	+
chr1	110564426	110564447	TTTTTTCATCTCATTATCCAAG	25	+
chr1	110565780	110565799	AAATTTTCACTTTTCCACTG	5	+
chr1	110885007	110885034	CATTTTCTTTTTTATATTTTTATAAACG	8	+
chr1	110885169	110885189	TAATTTTTTTTCTCTATTCAG	98	+
chr1	110885942	110885966	TCTTTTTATTTTCATATTTAAACAG	7	+
chr1	110888537	110888558	ACTAAACTTTACCTTTTTATAG	13	+
chr1	111727042	111727065	TATAACTTTTATTCTTTATTATTG	18	+
chr1	111727284	111727306	CTTTATAATTTTAACAAATCATT	5	+
chr1	112008324	112008342	ATTTCTAACTTAATTACAG	4	+
chr1	112255412	112255430	AACCATTATACTTTATATC	12	+
chr1	112255537	112255559	TCATTATATTCTAATTAAAATTG	3	+
chr1	112256065	112256084	TTTAACTTTTACTATTTCAG	4	+
chr1	112256363	112256383	TTATTTTCCTCTTTACAAAAG	3	+
chr1	112520280	112520298	ATGGTCCTTGCGGATGCTC	49	+
chr1	113000536	113000555	CTTTTAATCCTCTTTTAATG	11	+
chr1	113213160	113213178	TACTTCAGTCGTTTTTACT	4	+
chr1	113213276	113213299	CATCTCATAACTAATTTTCTAAAG	59	+
chr1	113213417	113213437	CTTTTATCCCTTCTCTCATTG	16	+
chr1	113213466	113213488	TTATAAACATCTGCATTTTTTAG	5	+
chr1	113214128	113214150	TTTATTTCAATAAAATATATTTG	15	+
chr1	113214804	113214829	CTTTTAATTTATTAACTCTCTCATCC	3	+
chr1	113669761	113669780	TTTTTAATCTTTTACCAATG	6	+
chr1	113673533	113673554	TATTAAAACTCTTTTTTACTCG	7	+
chr1	113946707	113946728	TATCTCTCCCACCTCCCATAAC	3	+
chr1	114228168	114228189	AACTATATTTACCCACCTATTG	4	+
chr1	114516416	114516434	TACCAAGGAAGAGAGATTG	7	+
chr1	114516654	114516673	CTTACACAATCTCCCTTTTG	8	+
chr1	114520040	114520059	AATTCCTACTTTATTAAATG	4	+
chr1	114723171	114723189	TTCAAACTTTTTTTTAACG	20	+
chr1	115209592	115209614	TTATTTTTTCATCTTATTTCCAG	3	+
chr1	115304808	115304828	TAAATTTCACTTATTTTATTG	3	+
chr1	115948257	115948276	TTCAAAATTTGACTTAGCCC	53	+
chr1	116326110	116326126	TAATACTGGATAGGACT	3	+
chr1	117530222	117530241	CCCCTTTTCCATTTCTTTTG	3	+
chr1	118066674	118066697	ATCTTTTATTTATAATCTCATCAG	14	+
chr1	118066853	118066871	AACTTTATCTTACTATCAG	16	+
chr1	118067221	118067239	ACTTAATTAACTAATATAG	7	+
chr1	118068007	118068029	ATTTTTAAATTATTTCCTTCAAG	8	+
chr1	118068877	118068899	TGCCTGGCACTTTCAATCATTAG	4	+
chr1	118069086	118069105	TTAATAACTAAAACCTCTTG	4	+
chr1	118069427	118069445	TTTCCTTATACTCAAATTG	6	+
chr1	118838210	118838228	TAATGAATGAGACCTCAGC	3	+
chr1	119731946	119731967	TTTTTCATTTCATACATTTTAG	6	+
chr1	121193412	121193433	CTTCAATTTTATTTTTTTCAAG	19	+
chr1	143163882	143163902	CTCCTACAATGTTTTACAATG	3	+
chr1	145116254	145116277	CAACATTCTGAAATTCCTTCAAAG	7	+
chr1	145116337	145116357	ACTCTAATCAACATTCCTTTT	38	+
chr1	145117078	145117097	TTTCTATTAACTAATTAAAG	58	+
chr1	145117216	145117236	CAATATAACTTAAAATTCCTG	5	+
chr1	145117453	145117477	AATAATTTTTTTCCTTTCTTTTATG	14	+
chr1	145442110	145442133	ACAAAAAAAATTTTACTACTTTTG	3	+
chr1	145442153	145442170	AATTATATAATTCTAACG	10	+
chr1	145499103	145499121	TCCTTCTTTTCAAATATCA	16	+
chr1	145499711	145499732	TTGCTGCTGTTTACTACCTTAG	4	+
chr1	145500948	145500971	ATCTCTTATTTATACTATATTATT	5	+
chr1	145501590	145501608	ATTTTACTCATCTTCTTAG	17	+
chr1	145509300	145509320	TTTATATTTAATCTCTTACCG	20	+
chr1	145511803	145511821	TTTTTGTGCTCTGCCTAAG	12	+
chr1	145512232	145512251	TTTTATTGCCATTTACCACG	3	+
chr1	145512593	145512611	CATCATCTTGTGGCCCATG	3	+
chr1	145586481	145586503	TAATTTTACTTTTTATTTCTAAA	4	+
chr1	150302057	150302076	ACTTTATTTTTTTTTAACAG	8	+
chr1	150445883	150445906	TTTTTATTTGTTTTCTCTTTCTCG	34	+
chr1	150445907	150445929	ATTTTTTTTTTATTATAACAAAG	27	+
chr1	150446830	150446852	TCTTTATCTTCCTTTTCCCCTTG	3	+
chr1	150447160	150447185	CTTTACTACAATTTTTTTTTAATTTA	4	+
chr1	150447888	150447906	ACCATTTAATTTTTATCAG	8	+
chr1	150602082	150602098	TGCCCGTGACGTTGCGA	7	+
chr1	150904330	150904348	AATCCCCTTCTAATCCTAG	6	+
chr1	151007907	151007926	TCTCCCCATTTTTTTTAACG	4	+
chr1	151040491	151040513	CTCTTATATTCTTTTTTTTCCTC	7	+
chr1	151040607	151040626	CTAATTTCTTTTCTCAAAAG	14	+
chr1	151221401	151221422	CAAATATTTTCTTAAACTCATG	3	+
chr1	151221768	151221793	CTATTTTTTTTTCATAATTTACTATT	15	+
chr1	151228118	151228139	ATTTCTTCTTTTTATTTTCTCG	5	+
chr1	151372073	151372091	TTTTTGGGGTCGCGGTCCG	3	+
chr1	151555390	151555410	TCATCATGGTTTTCTTTTTTT	4	+
chr1	151669037	151669061	CTTTCCTTCTTTCATCTCTTTTTTG	4	+
chr1	151757888	151757904	ATTACGTTCCTGCCTTT	6	+
chr1	153618007	153618027	ACTTCTCTTTGAACACAAATG	5	+
chr1	153634024	153634049	CTGAGGCCTCTACTTTTTTTTTTAAG	6	+
chr1	153643775	153643799	TGGATCGAAACCATCCTCTGCTATC	50	+
chr1	153734292	153734314	TTTATCTTTTTTATTCATTTTTG	4	+
chr1	153981890	153981907	GAGTGAATGGGGACTAGC	7	+
chr1	155010783	155010799	ATGTTAGGGAGTTCGGA	4	+
chr1	155110941	155110961	AAATCACTTTTTATTTTTTAG	55	+
chr1	155408673	155408691	GTTCGGTCCTTGCTGTGGC	10	+
chr1	155708229	155708248	TTCCTAAAACTTTATATCAG	4	+
chr1	156180821	156180844	TTGGGAGAAATGTTGATACTTTTG	3	+
chr1	158066186	158066205	ATTCCTTCTTCCACTTTCAG	10	+
chr1	158067152	158067174	ATTCTCTTATTTATCCCCTTTTA	5	+
chr1	158578386	158578405	TTACTCTAGGTGGAGGATCA	48	+
chr1	159289759	159289781	CTTTCATACTTTTTTTTTTTAAG	8	+
chr1	161337382	161337401	CCTAAAATTTTTACACTCCG	4	+
chr1	161340303	161340322	CTTTCTTTTCAACATCATCG	4	+
chr1	161450356	161450382	GCATAGGTGGTTCAGTGGTAGAATTCT	27	+
chr1	161757071	161757092	TTCACTTATTTGTTAATATCTG	3	+
chr1	161758139	161758160	ACTTTTTTTCTTTTATACATTG	4	+
chr1	161930071	161930090	TAACTCATCTACAAATACTG	14	+
chr1	162137498	162137516	ATATTGGGTGTTGTTGACA	23	+
chr1	162493078	162493102	TCTATACTTATTTCTTCCCTACCTG	5	+
chr1	162493465	162493485	ATTCTTTTTTCTTCCTTTCTG	6	+
chr1	162493770	162493791	ATTCTTCTTATTTCATGGTAGG	4	+
chr1	162494133	162494150	AATTACCAAAGGGTCTTG	3	+
chr1	162494281	162494299	ACCTAAACTTTCCTAAATG	3	+
chr1	162494406	162494430	CACATTTACTTTTCTCTCCCCTCCG	7	+
chr1	162494553	162494574	ATACATTCATACATATATTTAG	3	+
chr1	162494971	162494991	ATATTATCTTTCTTAAACCTG	21	+
chr1	162496451	162496477	TTTTATTTTTCATATATATATTCACTG	4	+
chr1	162496540	162496562	ATTTTATTCCAATATTATATATG	16	+
chr1	162497042	162497063	ACTATTTTTAAATTATATAATG	4	+
chr1	162497259	162497281	TTTACACAAACTTTATTCTCCTG	13	+
chr1	162497609	162497627	TCTTATAAACCATTAATCG	43	+
chr1	162497718	162497748	TATTTTGTTTTTTTGGGGGGGGATCTTTATG	22	+
chr1	162497807	162497826	TAATCACTTTTTTATCCCAG	225	+
chr1	162497852	162497876	TTATCTTCCCTTAATAATATTTATG	6	+
chr1	162499157	162499175	TCTTTTAAACTCTTTCCTG	13	+
chr1	162569364	162569388	TCTTATTTATATAATTTTTTCCAAG	14	+
chr1	162569552	162569573	TTTTATTTTATCAAACATTAAG	4	+
chr1	163083395	163083414	TTTCTCCCACATATTGTAGT	15	+
chr1	163301806	163301828	TTTCATTTACTCTTTTTTTCTAG	8	+
chr1	163325295	163325317	CCATCTTTTAATTTTCTATTTAG	3	+
chr1	163557252	163557271	CCTTAATACTTTATACTTTG	7	+
chr1	163637530	163637548	ATGGTAATATTGCTTAGTA	4	+
chr1	164108561	164108579	TTTAACCTTATTTCCTATG	7	+
chr1	164816159	164816176	TTTTCGTCATCTTCCCTG	3	+
chr1	164818775	164818794	ATTTCTTCATTTTCTAATAG	4	+
chr1	164819744	164819766	TTTATTGGGGGGCTTTTTTTAAT	6	+
chr1	164820678	164820701	CTTCCTGGAATCTTTTATTTTTTG	3	+
chr1	165876435	165876454	TATATAATTTATTTCTAATG	3	+
chr1	165877410	165877429	TCTGTACTTGAGTGTTTTAG	3	+
chr1	165877602	165877637	CCACTCTTGGAGCTGGAGCTTAGTGATATGTCAATG	11	+
chr1	166821124	166821142	CCTTATTTTACCCACTTCA	8	+
chr1	166821480	166821497	CACTTTTAATTTCCTAAG	5	+
chr1	166822492	166822512	TTTATTTATCTTCCCAACCTG	5	+
chr1	166822555	166822577	TTTTTTTCATTATTATATTTAAT	4	+
chr1	166822698	166822723	TTAATTTCTTTAATATTTTTATCACG	11	+
chr1	166832373	166832392	TTATTTTTCCATTTTCCAAG	4	+
chr1	167370251	167370269	TTATTTCAAAACTAATCCG	4	+
chr1	167387612	167387633	TTAAATTTAATCTTCTATCCTG	5	+
chr1	167388346	167388369	TATATATTTTTTTATCATCTCAAG	8	+
chr1	167388553	167388579	TATTATTCTTTTTTTTTCCCCTTAATG	5	+
chr1	167388751	167388773	TCATAAACTTTATTTATACCCTG	9	+
chr1	167389201	167389221	CACAACTATACCTCTTTAATG	5	+
chr1	167393754	167393772	ATACCTCATTTCTAACTCG	5	+
chr1	167996753	167996777	TTTTTCATACTTTTAACAAAACACG	4	+
chr1	168028219	168028241	TACAAATATTTTTTCTATTTTAT	5	+
chr1	168038561	168038582	ATCTAATCTCAAACTATTCTAG	4	+
chr1	168044720	168044743	ACATTTATTATATTTTTTTCTTTA	10	+
chr1	168212410	168212437	ACATTAGGTGCAGACTCTTTTTCTCTTG	5	+
chr1	168214272	168214297	TCAACTCTTACCACTTCTATTCAACG	7	+
chr1	168216104	168216125	CTTTCTTTTTATAATTTCAATG	102	+
chr1	168216347	168216370	TCTTTTTCATTTTTTAATTTTTAC	16	+
chr1	168216387	168216406	ATTATCTTTAAGTTCCACTG	6	+
chr1	168216407	168216427	ATCTTTTACATAAATAAACTG	25	+
chr1	168216428	168216453	CATTTTTAATTTTCTTTTTTTATATG	77	+
chr1	168222094	168222112	TACTACTTTTCCTACCTTG	39	+
chr1	168222221	168222240	CTTTCTTTCTTCAATAAATG	12	+
chr1	168223978	168224000	TATCTTACAAATTTTTATATACT	4	+
chr1	168227839	168227860	CTTCTTCATCTATTTTTTTAAG	3	+
chr1	169100892	169100911	ACCTACACTTAATCTATATG	3	+
chr1	169101144	169101165	CATACTCTGGTCATTTTTCAAG	8	+
chr1	169101319	169101339	CATTTTTAACATACTCCATAG	244	+
chr1	169101360	169101386	TCTTTATTTTTATTTTTTTCCTGGGGG	95	+
chr1	169101492	169101523	TCTTGACATCTCTTGCCTTGTCCTCCGGTATG	13	+
chr1	169101567	169101590	CTAGTGACAGGGCTAATTAATTTG	24	+
chr1	169101708	169101730	TTGTACAATTTTATTTTTTTCTG	6	+
chr1	169357446	169357467	TCAAATAATAATAATTTTAATG	4	+
chr1	169357488	169357508	ACTCATCTGAGTTATATTTAG	3	+
chr1	169804814	169804835	AACTCTTTCTATAACAAATTTT	4	+
chr1	169820485	169820505	CACTGAACTTTATTTTTTAGA	4	+
chr1	170367060	170367079	TTTGTTTGTTTGGCTTGTGT	4	+
chr1	170927970	170927988	AATGGGTCAGTAATATATC	3	+
chr1	171285994	171286013	GTAAGTCTAAGGGTTCCTGG	4	+
chr1	171497083	171497101	TTACTAACTTTTTACCTTG	3	+
chr1	171541141	171541167	CCTTTTTTTTTAATCTATTATAATTTT	3	+
chr1	171545199	171545218	CATTAACATTTTAAATCAAA	5	+
chr1	171561840	171561865	TTTTTTTCTTTTTTTTTTTATACCAG	12	+
chr1	171562304	171562322	TCTCTATAATTTTATTCAG	26	+
chr1	171562538	171562561	TTAAACTTAATTTTTTTCCATTTG	10	+
chr1	173245733	173245749	GTGGCATTGCTGGTTAG	3	+
chr1	173457346	173457367	ACTATCAATTTTTTTTTAACTG	133	+
chr1	173457483	173457502	CTTTAATTTTTTTTAATATG	12	+
chr1	173761003	173761026	CATGTGGCAGTCTGCCTTTCTTTA	4	+
chr1	173868330	173868351	ACTATTTTTTTTTTTCTACCTG	6	+
chr1	174420836	174420858	TTTTATTTATTTTTTTCTCATCG	3	+
chr1	174989609	174989629	CATACCTTTTTTTCTTACTAG	4	+
chr1	177276426	177276445	GGAGACTGCTGGTGACAAAT	17	+
chr1	178270252	178270274	ATCTTTTATTTTTCTTTTTATTG	3	+
chr1	178443080	178443098	TTTATTTCCTCTGTCTACA	11	+
chr1	178886680	178886698	TATCTAAACTTTATACTTG	4	+
chr1	178887063	178887086	AATTTTATACTTTTTTATTATAAG	6	+
chr1	178887405	178887424	CACATCTTACTTTTGTTTTG	5	+
chr1	179323613	179323631	ATATTCCTTTTTAACTTTG	4	+
chr1	179323893	179323912	TAATACTTCCATTTTATAAG	7	+
chr1	179324412	179324434	ACATTTTTCTTAAAATTAAAACG	8	+
chr1	179325396	179325414	TATATCACTTTCTCATTAG	14	+
chr1	179888805	179888822	TCTACAAACCATTAAATG	54	+
chr1	179889175	179889193	TAATTTAAATAAATTTACT	3	+
chr1	180043934	180043954	CTAACTTTACAAACCATTATG	3	+
chr1	180854568	180854586	TATTATGATCTGTCCACAG	4	+
chr1	180855007	180855027	AAAATTTTTATCAATTAACTG	4	+
chr1	180855052	180855071	TTTCTTCCATCTTTATTCTG	12	+
chr1	180855248	180855266	AATCATTTATAATAATCAG	33	+
chr1	181200067	181200087	TGATTCTTTCTGAAGGCTCCA	10	+
chr1	181287539	181287556	ACTTAGGGTGTGAGTGTT	3	+
chr1	182098201	182098217	CGAGTGCTTATTAGTTT	3	+
chr1	182383644	182383662	AGTTTGAGCCTCGTTTTCC	3	+
chr1	182759529	182759551	TAATAATCTAAATTCACATTAAG	4	+
chr1	182825569	182825588	TTGCCTAAGCAGTTGGAAAG	4	+
chr1	183113519	183113538	CTCAATTTTTCCTCTTCACT	11	+
chr1	183114298	183114320	GTTTCCTTTTAACTTTCTTTTTG	10	+
chr1	183114366	183114388	AATTTTATTTTTTAAAATAAAAG	3	+
chr1	183114404	183114423	ATACCTTAATTACACTCCCG	10	+
chr1	183255853	183255870	TTTTGTGGCTGTCCGATC	8	+
chr1	184042343	184042363	CCATTTCTTTCTCTTACTCAG	3	+
chr1	184042815	184042838	CCCAAATTATAAACCACTTTAAAG	3	+
chr1	184475200	184475215	TAATTGTGGATCAGAA	4	+
chr1	184831437	184831459	TTTTCATACTTTTTTTTTTTTAA	8	+
chr1	185069473	185069493	CCTATTTCTTTAATATTAAAG	6	+
chr1	185069837	185069856	ACTTTTTTTTTCCCCCGGAG	3	+
chr1	185070035	185070058	TTTTTTTTTTTCCATTCTTTTTCC	12	+
chr1	185070471	185070489	CTCTTTTAATTACACTCTG	3	+
chr1	185070672	185070692	TTATATTTCATCTCTCTCCAG	3	+
chr1	186056789	186056809	ATTCTTGTTTGAGTGTCATGA	13	+
chr1	186958047	186958069	AACACTATTTTTATTTATATATG	3	+
chr1	187121475	187121495	CTTTTAACCTATTATTTTAAC	4	+
chr1	187249528	187249545	AAGGGCACTATCAGGAGT	4	+
chr1	187494030	187494048	CATCATAATTTCCACATTG	4	+
chr1	188038760	188038777	GTCATAGTGATTTGGTGG	5	+
chr1	188686422	188686442	GCAGTTGATTTTTATTCAATT	6	+
chr1	192332722	192332741	GTTCATTATATAAGTTATCG	4	+
chr1	193054594	193054606	TTATATTTTATTG	5	+
chr1	193055022	193055045	TATTAAACTTTTCATTACACTAAA	6	+
chr1	193055573	193055590	TTCACGTTTTTAACCCTG	4	+
chr1	193055718	193055737	ATCTTAAAAATTATAACATG	10	+
chr1	193055738	193055756	ATCATTTTATTCCTAATAG	22	+
chr1	193056484	193056506	AATAAACAAACTTTATTTCCTAG	4	+
chr1	193056762	193056781	ATTATTTTTATCCTTAAAAA	21	+
chr1	193057444	193057468	CAAACATTCTCTTAATCTTTTAAAG	7	+
chr1	193057513	193057535	ATTTTTTTTTTCTTATTTTCTAG	12	+
chr1	193057783	193057802	TCTTATATACTGCAGGTTTG	4	+
chr1	193058107	193058127	TTTGGGATGAACCTTTTGCAG	5	+
chr1	193058156	193058179	ATCATATTTTCTTTTTCAACTTAG	14	+
chr1	193058459	193058477	TTTACTAAATATTTCACTG	4	+
chr1	193058835	193058856	CTAACCTTCTCATCCTAAAAAG	4	+
chr1	193059393	193059411	TTTTAAATATCATTACCAG	6	+
chr1	193059625	193059646	TTATATGTTTTTCCTTTTATTG	5	+
chr1	193220006	193220027	CTTACAACTATTTTTTTAATAT	12	+
chr1	193220197	193220216	CTCTATAATTCTTTTTACTG	3	+
chr1	193221056	193221077	TCTTATGTCATTTTTTTCTCTG	4	+
chr1	193221505	193221528	ACCAGAATCTGTAATATTTTTATG	3	+
chr1	193221751	193221775	CTATAACCATCTATCTTAAAATCAG	5	+
chr1	193222739	193222759	CATAACTTTTACTAACATTTG	3	+
chr1	193251428	193251447	TATTACTCTTTTTAACTTAG	4	+
chr1	193711229	193711249	TTTATTATTTCCTATACTATG	4	+
chr1	194885345	194885365	CCACATGCTGGATTTTCTTTT	4	+
chr1	195193339	195193360	CTCAAGATAAGATTTCTTTAGG	13	+
chr1	195790734	195790761	TGATGATGATGATGATGATGATGAGTGA	141	+
chr1	196627931	196627950	GTCTATTGATCCTCTTGACT	9	+
chr1	197218186	197218205	TGTAATGATATTTTATGCAT	8	+
chr1	197898860	197898884	TTACATTTTTTAAATCTTAAAACTG	3	+
chr1	197899050	197899067	CTAAAAACTTTTTACTTG	3	+
chr1	198163348	198163368	ACTCTATTTTTTATTTTTAAG	6	+
chr1	198226417	198226437	CTTACCTTTTATTTACTTATG	13	+
chr1	198226497	198226516	TTACTTTTTATCATCTTAAG	4	+
chr1	198253418	198253440	ACATTTTTTCTTTCTTTATACTG	6	+
chr1	198258329	198258348	TCTCCTTTTAATTTTCCCAG	5	+
chr1	198260766	198260784	CATACTTTTTTTTTTAACG	21	+
chr1	198276581	198276600	AACTTAGATTATCCAAAGTT	5	+
chr1	198289549	198289575	CCTAAGTTTTTATTCATAAGTTTTATT	12	+
chr1	198289600	198289624	AAATTTTTTTATATTATTCTTCAAG	15	+
chr1	198289625	198289644	TTACTTTCTTATTTATATTG	167	+
chr1	198289686	198289704	TATAATACCCTTTTAAAAG	36	+
chr1	198289713	198289731	TATACCAATACTTTTCCTG	13	+
chr1	198289738	198289764	AAACTTTTTTTAAACTTTTTAAAATTT	4	+
chr1	198290372	198290394	TTTCTGAAGGGTAATTTTATTTT	23	+
chr1	198290421	198290441	TTTGTTTTTCCTGAGGGCTAG	5	+
chr1	198290445	198290469	CATTTTTTTTCTCACACTCTTAATG	23	+
chr1	198290470	198290488	ACTTTTAACATTTATACTG	77	+
chr1	198290603	198290622	ATACTCTCTTTTTTTTCTTG	22	+
chr1	198290760	198290779	AAATTCATTATTTCTATATG	17	+
chr1	198290805	198290824	TATCTTTTTAAATCTAAATG	37	+
chr1	198291292	198291312	ATATTTATTTTAACCAAAATG	10	+
chr1	198291429	198291442	AAATACTTTTATTT	4	+
chr1	198291450	198291471	CTTTAAATATACATACAAAAAG	17	+
chr1	199137710	199137728	AATCGATTATGTAGTAGGC	6	+
chr1	199235959	199235976	TTGAATCTCCTTCGTGTT	23	+
chr1	199601648	199601670	CATCTGTTAAAAGATAATGTAGG	20	+
chr1	199662648	199662665	AGGATGAAGGCCTTCGGG	18	+
chr1	200828598	200828617	TACTTTTCTATTATTATAAG	5	+
chr1	201487321	201487347	TCTATAAATTTGCCTGTTCCCTGTTCC	3	+
chr1	201723844	201723865	CTTTTACCTTTTTAATCCTATG	3	+
chr1	201789900	201789922	TTTTCATTTTTTTCTCCCATTTG	26	+
chr1	201789939	201789963	TTTCCCTTTTTTTTTTCTTTTTCCG	13	+
chr1	201789964	201789983	TTTTTCCATTTCCTCACATG	20	+
chr1	202366073	202366090	TTTCTCTTTAATCTCACG	5	+
chr1	202508668	202508688	TTCCTTATTTATCATTTTTCG	4	+
chr1	202804973	202804993	TTGGTAGCTGGTTCCTGCTGA	99	+
chr1	202977640	202977662	ATTCTCACCTTTCTCTCTCAACG	3	+
chr1	202993616	202993641	TTTTTTTTTTTTACCATCTTCCCTAG	4	+
chr1	203316558	203316575	TTAGACTGTTGTGGGACA	3	+
chr1	203711464	203711484	ACTTTTTTAATATAAATTTTG	5	+
chr1	203765944	203765965	TTTTAAAATTTTTTTCTCAAAG	8	+
chr1	203769913	203769931	TAAAACTTCCCCCACCATG	3	+
chr1	203771013	203771031	TTTACCCTTTTACTAACTG	21	+
chr1	203771272	203771289	TTACTCTATTACCATACG	23	+
chr1	203786222	203786245	CTATTTTTTTTTCTATTCCACATG	5	+
chr1	205450628	205450650	TGGGTGTGTAGGGGAATCAGGAA	30	+
chr1	206823401	206823419	TAATTTTATTCTCTTCAAC	4	+
chr1	206826331	206826352	AATTTTTATTTCATTCCCCAAG	10	+
chr1	206826661	206826682	CCTCATTTTTTCTTTCAATATG	5	+
chr1	206907018	206907037	CCATTATTAACCCATTTTTG	7	+
chr1	206907038	206907059	TTTATTTTCCTTAAATTTTTAG	9	+
chr1	207499039	207499057	CAACCATCTCCTTCTCATG	4	+
chr1	207505317	207505340	TATTTACTTTTATAATTATAATTG	3	+
chr1	207514994	207515014	TTACTATAACCTTATATTTTG	11	+
chr1	207518784	207518806	ATAAACATCTCATTAATATCCTG	3	+
chr1	207531818	207531837	TACATAATTCAATTCAATAG	4	+
chr1	207533631	207533651	ATACTACAATATTAACATAAG	8	+
chr1	207533717	207533741	TAATATTTATTTATATTTATTTATG	15	+
chr1	207533881	207533901	ACTACTTTATTTCTAAATAAG	3	+
chr1	207540482	207540502	ACATTTTTATAATCTATATTG	4	+
chr1	207934909	207934930	TTTCTAATTTATTTTAATTCAG	3	+
chr1	207953285	207953305	TACTATATGTTTTAATAACTG	4	+
chr1	207966974	207966995	ACTCTATTAAAATCTTCAATAG	3	+
chr1	207967322	207967343	ATTATTCTTTCACCAACTATAG	40	+
chr1	209605511	209605529	TCCTTCATTCCACCGGAGT	1709	+
chr1	209668961	209668981	AATGTCTTTGGACTTTTTGAT	5	+
chr1	210025075	210025094	ACATAAATTCTTTTATTACG	10	+
chr1	210739240	210739258	GTGGGTGTAGCTCAGGGGT	188	+
chr1	210835979	210835996	CCTACCTAGTTGTCCCTG	3	+
chr1	211488724	211488744	TATTTCCATAAATACCCTACG	5	+
chr1	211605949	211605970	CTACTTTTTTTTTATATTCAAG	5	+
chr1	212277463	212277482	TTTTATATTTTTCACCTTTG	9	+
chr1	213020183	213020199	GTTGGGAGAGCATTAGA	5	+
chr1	213069407	213069426	TATTTTTTCACTCCAACTTG	4	+
chr1	213071764	213071786	TTTTTATTTTTAAACTATCAATG	5	+
chr1	213417801	213417822	TTACTTTCTTTTTTTTCTCCTG	5	+
chr1	213502407	213502426	TGGTTAGAGTACCACTTTGA	4	+
chr1	213771522	213771541	GCCATGACTCCTCTTTTGTA	8	+
chr1	214080756	214080773	TGTTGATGAAGAGCGCAG	50	+
chr1	214518406	214518427	TCTAATCCCACTTCTGACACCA	13	+
chr1	214799763	214799785	TTCATTTTTATATATTCTCCTAG	4	+
chr1	214920788	214920806	TTGCAAGAATGGCAAGAAT	3	+
chr1	215794144	215794164	AAATTTTTTTAATTTTACAAG	3	+
chr1	215794919	215794941	TACAATTTTTTTTCATTTAATTG	18	+
chr1	215795310	215795330	CATAATTTCAAAATTACTAAG	3	+
chr1	215801581	215801599	TTTCCTGTCATCTGCTCCA	8	+
chr1	218052483	218052502	ATAGTAGGTTCTCTCTGAAA	4	+
chr1	218506479	218506502	TTCCAAAATTATTTTATTCCAAAG	4	+
chr1	218506811	218506830	TATTTCATCTTTCTACATTG	9	+
chr1	218509084	218509105	CTTTTTCCATAAACTTTTATTG	4	+
chr1	218511192	218511212	AATCCTACTTTATCTTTTAAG	7	+
chr1	218616900	218616919	TCTTCCACTTTTCTATTATG	30	+
chr1	218719825	218719843	ATGCTAGTCCTTGTGGAGC	4	+
chr1	219212504	219212521	CGTTAGCTTGTGTTGTGA	4	+
chr1	220746539	220746559	TATGGCCATTATTACTTCAAG	4	+
chr1	221942735	221942753	TTACTTTCTATTTATATTG	12	+
chr1	222638391	222638419	GGTCGCGAGTTCGATCCTCGCTGGGGCCT	51	+
chr1	222733630	222733648	CTTGCGGGAGTAACTGATG	3	+
chr1	222906197	222906215	TTCTTAATTTTTAATACAG	18	+
chr1	222907068	222907091	ATTTTTACAAATATCTTTTTCTAG	3	+
chr1	223038384	223038405	TTTTTTTTTCCTTAAACCTCAG	6	+
chr1	223348625	223348644	AAATCTCGGTTGAACTTCCA	17	+
chr1	223963487	223963505	CCTTATCTTCTTCCAAATG	9	+
chr1	224346991	224347009	TTATCACCTTTTTTATCCG	19	+
chr1	224347060	224347084	CTTTTTCTATCCATTTTTAATATTG	3	+
chr1	224347301	224347324	CACTTCTCATTTTTATAATCATAG	3	+
chr1	224377786	224377808	ACATTTTAATTTATTACTTTTTG	20	+
chr1	225135870	225135889	ATTTATTTTTTCTCCCTATG	7	+
chr1	225155108	225155132	TTTATTATTTTTTTTTTAATCTCAG	3	+
chr1	225183591	225183610	CTTCTTTTATTATTTCTTAG	5	+
chr1	225509741	225509761	TATTTTTAAATAACTCTACAG	3	+
chr1	225975469	225975487	TATGTACATTCTCTCATAG	5	+
chr1	225977149	225977168	TAACTAAGTGGGCTGTTCAG	3	+
chr1	225977190	225977215	TAATTTTCTTTTTAATTACTTTAGAG	14	+
chr1	225977990	225978007	TATTTCACCACCTAAATG	23	+
chr1	227229697	227229716	ATACTACTTTTTAATTTTTG	8	+
chr1	227494293	227494313	TTGTAGTTTTAACCATAAACT	54	+
chr1	227845175	227845194	ATACTCTTATATAATCTTCA	5	+
chr1	227845791	227845812	TTACTACATTTTATTTAATTAG	9	+
chr1	227970882	227970902	CAATTTCAATCAAAATCCCTG	3	+
chr1	227971887	227971907	CATATTTCATCTTTCTAACTG	4	+
chr1	228257911	228257928	ATCGTGGGGGATAATGTA	4	+
chr1	228286689	228286711	ACAACCTCTACTTTTTTCTTTTG	16	+
chr1	228934684	228934702	ATTCTCGGTTGATGCACCA	19	+
chr1	229331338	229331360	AAAACATACAACCATGTAAAAGA	3	+
chr1	229439766	229439790	TTTCATATTTTTCCTTTCACTTTCG	8	+
chr1	229439897	229439919	ATTTTATTTTTTTTAATCATATG	14	+
chr1	229440032	229440049	TTTTCTTATTTAACTCCG	11	+
chr1	229795215	229795237	TCTTACTATTTTTTAATACATAG	3	+
chr1	229796395	229796417	TTTATATAATTATCTTTCTTCTG	3	+
chr1	229870023	229870044	AAGTCTTTTCTCCTATCTGATT	3	+
chr1	230049415	230049435	GTTGTGTGGTTCTTGTTGGAG	21	+
chr1	230255452	230255472	TTTCTTCCTTTTATTTATCAG	3	+
chr1	230273658	230273676	CATTATTATCGTTTCCTAG	5	+
chr1	230329329	230329353	TCATCTTTTTTTTTTCAAATATAAG	5	+
chr1	230357453	230357473	CTATTTTTATTTTCATTACAG	5	+
chr1	230796274	230796292	ACTTCTCTTATTTTTATAG	6	+
chr1	230829397	230829419	AACAAATTATTTTATTTTTATTG	8	+
chr1	231037121	231037137	CAGAGTTAGTTGGTTCT	4	+
chr1	231136246	231136268	TTTATATCTTTTTAATTTAAATG	6	+
chr1	231474133	231474152	GATGATGACTTGATGTTGGC	5	+
chr1	231489236	231489253	TCCTATTTTATATATACG	6	+
chr1	231489418	231489443	TATACTTTCCTAAAAATATTCATATG	3	+
chr1	231495292	231495312	ATTTAAATTTCTAATTTCACG	3	+
chr1	231673914	231673937	ACTTTACTATTTTATTTTTCTACG	3	+
chr1	231698006	231698027	TTTTAAAAACACCATATATTAA	4	+
chr1	231700721	231700740	TATTTCATTTAACTTTATTG	5	+
chr1	231700892	231700914	TTAACCTTTATCATTTATCTTTG	8	+
chr1	231701609	231701628	CTTTCTCCATTTATTTTTTG	11	+
chr1	232346125	232346145	ATTTTTTTTCTTTTTACCAAG	42	+
chr1	233097611	233097635	CTTAATTAATTATATTAAAACTATG	3	+
chr1	233485954	233485971	TCTGTATTGTTTCGAAAG	64	+
chr1	233807763	233807783	TTAAACTTACTATTTATAATG	9	+
chr1	233807908	233807926	ATTTCTCTTTATACTAAAG	14	+
chr1	234125137	234125160	TTATACATTTATGTTTTTCTTTTG	4	+
chr1	234281902	234281922	TTTTCTATTTTTCATTTAATG	4	+
chr1	235170585	235170602	GTTTGGTTTCCCGTCTGG	7	+
chr1	236790975	236790994	CCCATGGTATATTTTCTTCT	6	+
chr1	237456293	237456316	CTTTTTTTTCTCTTCTCCTCTCAG	3	+
chr1	237766446	237766473	ATCTAATTAGTGACGTTCATGAATGGAT	39	+
chr1	238683266	238683285	GTATGGACAAAGGGAATTTG	4	+
chr1	239191632	239191648	CATCAGTTTGCGTTGAT	4	+
chr1	240638339	240638358	TATATTACCATTCTCCAATG	7	+
chr1	241154521	241154539	TCTTTGTTGTGTAAGTTCC	3	+
chr1	243680450	243680475	TTTTTTTAATTTCATTTCCTTCAAAG	3	+
chr1	244870562	244870582	TATTTTTAACTTTTCCATAAG	10	+
chr1	244872102	244872120	TCTTCTCTTTCAATACATG	3	+
chr1	245007486	245007505	ATCTACATCTTTTTCTAAAG	3	+
chr1	245233995	245234017	TTTTATTTATCTCTTTTATTCAG	3	+
chr1	246812490	246812511	CTTAACAAAATTATTTAATATT	3	+
chr1	246830757	246830779	TTTCATTTTCACTTATAATACTG	3	+
chr1	246931229	246931248	CTTATCATTTTATCTTTACG	3	+
chr1	247843690	247843708	TGCTATGATTCGCTGAGAT	4	+
chr1	879639	879660	CATTTTCTTTTAAAATTTTTTG	3	-
chr1	1253626	1253647	CATTTTTTCTACTTTTTACTTG	3	-
chr1	1477248	1477273	TTTCTTCTTTTCCACTTTTACTTATG	6	-
chr1	1477385	1477404	TTCATACTTTTTCCTTCCTG	26	-
chr1	1499356	1499373	CTAAACCTTTTATCTTCG	24	-
chr1	1716954	1716971	CAACATTCTATACAAAAC	3	-
chr1	1718347	1718368	ATCTTTTTTCCTTCACTTATTG	11	-
chr1	1723239	1723259	TTCATTAATCATTTTTTTCAG	3	-
chr1	1814874	1814894	ATTTTTCTTTTTTTCTCCATG	3	-
chr1	2295274	2295293	ATTCCATTTTATCATCTCTG	3	-
chr1	2301081	2301102	AATTTTCTTAACTTCATTTCAG	3	-
chr1	3409572	3409591	GGTGACTCTGGACGTGTGCC	15	-
chr1	3763635	3763651	CCTACTTAACCTTAATG	47	-
chr1	4407370	4407388	TTTGACCTTGTATTAGGTA	20	-
chr1	4582042	4582061	GTGAAATTGTGTGAACTGTA	3	-
chr1	6282485	6282509	ACTCCATTTTTTTTATTTTCTTAAG	4	-
chr1	6284207	6284227	CTTATATTCTCAATTTCAATG	15	-
chr1	6284553	6284574	CTACATACCTATTTTTTATAAG	13	-
chr1	6395550	6395570	ACTTTTATTTATTTTTTTAAG	5	-
chr1	6583294	6583313	ACTTTTTATCATTTCCACAG	9	-
chr1	6583685	6583702	CAATTCATCCCATTATTG	9	-
chr1	7990375	7990396	TAGTGGTTAGGATTCCGCGCTC	282	-
chr1	8072798	8072823	AATCATTAAAAAATATTTTTGTTTAG	4	-
chr1	8499519	8499539	ACATTCATTATTTTCTTCCTG	4	-
chr1	8640705	8640724	AAAGTGCTTGAGAGAACTTT	4	-
chr1	8740698	8740719	TCTCTCTTTCCTTTTTACCCTG	3	-
chr1	9790132	9790152	TTTTTATTTTTTCCAAACTAG	19	-
chr1	9899017	9899035	TAGAGGCTGGAGGTTTGAA	5	-
chr1	9987121	9987144	CCTCCTTTTCTCTTCTATTCAATG	7	-
chr1	9989353	9989372	CACTTTATACAAATTAAAAG	5	-
chr1	9989373	9989395	CTTCTCAATATTCTTTTTCTTTG	5	-
chr1	9989398	9989417	CCATTTTATATTCTTTCATG	23	-
chr1	10920352	10920370	TATTCATTCTTAATTTAAG	4	-
chr1	11969866	11969885	TCTTGCATTTTTTAGCAAGG	3	-
chr1	11969889	11969907	TTTTAAACCAATTTTTTAG	10	-
chr1	11980006	11980024	TCCTTTTCCTAATTTAACG	4	-
chr1	14564092	14564110	ATGATTTTCTCTAGCACGT	4	-
chr1	16450891	16450913	TAATTTATTATTTTTTTTATATT	4	-
chr1	16939199	16939218	CTGCGTCTGGCTGGCTGGCT	3186	-
chr1	17004812	17004836	GCGTTGGTGGTTTAGTGGTAGAATT	14	-
chr1	17010567	17010586	TTTATATTTCTTACTCTATG	7	-
chr1	17345312	17345333	AACATAATTTATATCTAATTTG	3	-
chr1	17733296	17733319	TTTTTTTTATATATATATTTCTTG	7	-
chr1	17734644	17734660	TCTTTTTCTCCCCCCCG	14	-
chr1	17735325	17735343	TTTACCATTCCTACAAAAG	41	-
chr1	17735372	17735391	TCCTTTTTTTTCCCTTAATG	149	-
chr1	17735402	17735423	TAACTACCTTTTTTTCTGTATG	3	-
chr1	17735425	17735443	TTTTACACATGATCCAACG	5	-
chr1	17766062	17766084	CTTCTCTTCCTTTTTTCTCTCCG	8	-
chr1	19511781	19511803	TTACTTTATCTTTCTCTATTCAG	3	-
chr1	19543102	19543122	TATACAGTGTTTTCTTAAATG	4	-
chr1	19544891	19544909	TTTAATATAAATTAACATG	4	-
chr1	19665331	19665354	AAAAAAATCTACATCTTATACTTG	5	-
chr1	19789077	19789097	CCTACTATTTTTTAAACACTG	4	-
chr1	20073820	20073836	CCTGTTTGAGGGTTGGT	47	-
chr1	20978816	20978840	ACGGGGCAAGGAGGGGGGTTATTAG	5	-
chr1	21069218	21069237	TAAATCTTCCTTTTTTAATG	3	-
chr1	21069486	21069504	TTATCATTTCTCTTCCCTG	33	-
chr1	21080711	21080731	TTTTCTAATTTTCGTTTTCAG	4	-
chr1	21080835	21080857	TCTCTTTATTTAATTTCTCTCAG	3	-
chr1	21081569	21081589	CCCATTTTTAAAAGGGGGTTG	5	-
chr1	21081724	21081742	TTACTCTTTTTTATTATAG	33	-
chr1	21091696	21091717	TTTTTATTTTCATATCTCCATG	4	-
chr1	21133471	21133490	AACTTTTAATTTATTTTAAG	5	-
chr1	21187828	21187846	TTACTACTACTTTTCTCTG	3	-
chr1	21187860	21187880	TTTTTCTCATTTCTCTTACCG	4	-
chr1	21275560	21275577	TACCTTCTTACTTTCTTG	3	-
chr1	21457853	21457875	TTATACATATATTATACCATTTG	3	-
chr1	21546086	21546104	AACTATTTTTTAAACACTG	21	-
chr1	22007329	22007353	AATTCTTCTTTTTTTCTTTTTTTCA	4	-
chr1	22053810	22053833	TTATTTATACTTTTACCAATTATG	3	-
chr1	22086173	22086191	AATCCTATTACTCATTTTG	4	-
chr1	22361841	22361859	GTTCTACAGGTTGACGATT	6	-
chr1	23412814	23412834	ATATTTTGTTTCTTTAATCTG	4	-
chr1	23413740	23413758	TTTTAATCTCATGGGGATG	5	-
chr1	23621175	23621194	CAACTTACTACAATTTTACG	5	-
chr1	23633132	23633156	TACATATATATACTTTTTTATTTAG	10	-
chr1	23633726	23633743	AATATAATCATACCTACG	14	-
chr1	23633778	23633796	CCATATAATATTATTCTTG	7	-
chr1	23636408	23636427	TATAACTTCACACCTTTTTG	20	-
chr1	23636737	23636754	ACATTATTGGGCTTGCAG	10	-
chr1	23636763	23636790	TCTTTTTATTTTTCCTCTTTTCATAAAT	44	-
chr1	23640545	23640564	CTTATTTATTTTTTCATATG	4	-
chr1	23647104	23647123	CTTTACATTTTTATCATCCA	4	-
chr1	23647244	23647264	TACTTTTATTTATTATACATG	8	-
chr1	23649563	23649583	ATTTATTTCATATTTTCTAAG	5	-
chr1	23884458	23884479	TATATTAAACTTTTTATAAAAG	5	-
chr1	23884537	23884549	AACTCTATAATAG	3	-
chr1	24293266	24293286	ATCACATTATTATAAATAATG	5	-
chr1	24296039	24296057	ATTACTTTTTTCAATTTCG	19	-
chr1	24298242	24298289	CATTTAATTTTTTTTTACTATTTTGTATACTTTTAATTATATACATTG	12	-
chr1	24303099	24303119	TCTCATTAATAATTTTTACAG	3	-
chr1	25092022	25092042	CCTTAAAACTTTTTTACTTTG	17	-
chr1	25375373	25375394	TCCGTAATCTTGGGAAAAGGAT	38	-
chr1	26227118	26227140	TTCACTTTTCAATCCCAATTCTG	15	-
chr1	26227328	26227352	TTTAGGGGCTAAAGGGGAGAAACTG	5	-
chr1	26227419	26227440	TCATTTTATTTTTTCCCTCCTG	84	-
chr1	26546418	26546438	TCGATTCCCTCTGCTTCTGCC	4	-
chr1	27774948	27774970	TTTCATCACTTTTTATTTCTTTG	3	-
chr1	28218533	28218552	TCTCCTCTGACTTCCTTTTG	3	-
chr1	28409268	28409291	TTAATTTTTTTCTTTTACCTTCAG	3	-
chr1	28527626	28527645	TCCATTTTGTTTTCAATACG	28	-
chr1	29011674	29011691	CACCTTCATAATACATTG	3	-
chr1	29132291	29132308	CTTTATGGCACCTGGTGT	3	-
chr1	29474321	29474347	AATTTTTTTTAATTTTATTTTTCCCCG	33	-
chr1	29474806	29474826	ACATTTTTAACTCCCCTAATG	7	-
chr1	30771628	30771646	TGCTGTAGGCTTTTTTTTT	6	-
chr1	31404757	31404776	TTTTTTTAATCCTAAAAAAG	8	-
chr1	31421690	31421712	CTATTTTAAATTTTCTTTTAATG	6	-
chr1	31452432	31452453	ATTTCCCTTTTTTCTACCCTAG	3	-
chr1	31463893	31463911	TTCTTTACTTCATAATCAG	7	-
chr1	31732553	31732571	ATTTCTCTATATCATTTTG	28	-
chr1	31732640	31732660	TTTTCTAATGCAGGCCCAATG	22	-
chr1	31732661	31732687	TTTTTTTTTTCTTTTTCTTTTTTCCTG	9	-
chr1	32372025	32372046	ACAATAAAACATATTTTACACG	5	-
chr1	32372545	32372567	ATATCCAAAATTCTTTATTTCAG	13	-
chr1	32372626	32372647	ATTCTCTCCTCTCCCATCCCAG	3	-
chr1	32373280	32373297	CAAATTCACATATTTTCG	46	-
chr1	32373517	32373540	AATTCTTCTCTTCCCTAACCAATG	15	-
chr1	32374001	32374027	TTTTTTCCCTTTTTTTGTGGGGGAGGG	7	-
chr1	32396472	32396490	TCACCATTTTTATTTCACG	3	-
chr1	32499848	32499869	AAATTTTTGCCCTATCAATTTT	4	-
chr1	32799700	32799721	CCCCGTCTAGGTTTTTATAAAT	3	-
chr1	32799796	32799814	CTTATACTCCCAAACCTTG	10	-
chr1	33087043	33087062	AATTTTGTTTTTCTTCCAAG	3	-
chr1	33264501	33264519	ATTTATCTCACCATCCACG	3	-
chr1	33483779	33483799	TTTTTAACTTATTCAATATTG	5	-
chr1	34207476	34207495	GATAAAAGGTATCCTGGGGA	6	-
chr1	34475937	34475957	AGTATGGTAGAGGGTTGTGGA	4	-
chr1	34596898	34596916	TTTGACTTTGGGTCAGGTA	38	-
chr1	34698492	34698511	TTGCAGAATTTTGTGAACCA	3	-
chr1	34983982	34984000	CTGGATAGAGTGTTTGACT	5	-
chr1	35649751	35649773	TACCAATTTTTTTTTTTTTACTG	92	-
chr1	35649823	35649842	TTCTTTTTTACTGTATAATG	8	-
chr1	35649897	35649926	AAATGGTCTGTTTGGGCAGGTAAAATTATG	14	-
chr1	35649987	35650008	ATACCAATCTTTTAAATTCTTG	108	-
chr1	35650031	35650042	CTTTCATTCCAG	4	-
chr1	36066000	36066022	TTAACATCTTCTATATACCACAG	4	-
chr1	36066034	36066052	CCTTATACCCCTTATTCAG	9	-
chr1	36066108	36066129	CATCATTTATTTTTAATAAATG	18	-
chr1	36067486	36067502	ACTCGTTTTACTCTTAG	14	-
chr1	36067601	36067622	TTATTTCACTTAACACTATATT	3	-
chr1	36068076	36068098	TTTCTTCCATCCCTATAATCCAG	13	-
chr1	36068518	36068537	TATCTCCATTCTCTCTAAAG	8	-
chr1	36068731	36068748	ATATAATTGAGCCCTCTG	24	-
chr1	36068794	36068821	CTCCTTTATTTTTTTCTACTCTTTTCAG	40	-
chr1	37044491	37044508	AATGAACTCGGAGATGTC	37	-
chr1	37958887	37958903	CTTTACTTTTAAACCCG	20	-
chr1	37959217	37959239	TTTTTATCTTATTTTCTTTGGGG	9	-
chr1	37959262	37959283	CATTTTCTTATATTGTTTTATG	3	-
chr1	38002470	38002492	TCTTTCTTTATTCTAATAACATG	6	-
chr1	38053345	38053367	TACAACTATTCATATTTACTTTG	4	-
chr1	38157287	38157304	GTCCTGTCGGAGGTGCTA	6	-
chr1	38327751	38327770	CATTCAATTTTCAACTTTAG	3	-
chr1	38640988	38641007	TCGGCTCTGCCTCATGGGAC	24	-
chr1	40026508	40026526	TCTTACGTTTCCCAATAAA	4	-
chr1	40031582	40031603	ACATCCTTTTTTTTCCTATTTG	5	-
chr1	40041914	40041934	TTTAATTTTTTTCCTACTTTG	29	-
chr1	40306752	40306773	TTACAAATCTATATTTTTATTG	6	-
chr1	40307108	40307127	ATTCCACATTTTTATACATG	3	-
chr1	42642228	42642249	CACTTAAAATAAATATATTATG	4	-
chr1	42643915	42643934	GAGGATAGAGCCACTTACAG	4	-
chr1	42775346	42775366	CCATATCATTTATTCATCTAG	3	-
chr1	43392464	43392485	TTTTATAATTTTTTTATTACTG	26	-
chr1	43767537	43767559	TTTACCATCTTTTTTTCTTTTTA	3	-
chr1	45196322	45196341	TTTTAATTAATTTATTCTAG	16	-
chr1	45976749	45976766	CAACCCATTAATCTTTTG	40	-
chr1	45976790	45976806	TTGTGGGCAGGCTACTG	5	-
chr1	46093451	46093488	ATATTTTATTTTATTTTTGGCTGCTCGGGTAACTTTAG	11	-
chr1	46104921	46104942	TATACCTTTCTATTTTCTCATG	3	-
chr1	46126495	46126522	TTTTATTTTTTATTTTTTTTTAACAAAG	4	-
chr1	47142100	47142119	TTTCAAATTCTTATTCATAG	7	-
chr1	47142610	47142630	ATCATTTCCTTTTTAACTTTG	5	-
chr1	47143891	47143909	ATCTTACATTTTAAAATTG	5	-
chr1	48880345	48880365	GTTCTACAGTCCTATGATCAG	70	-
chr1	50186178	50186193	TTGGAATCGCTAGTAA	7	-
chr1	50713636	50713655	GATTGTAGTTCGGATTGCAG	32	-
chr1	50906119	50906142	CTCTACTATTTTATTCTTTTAATG	6	-
chr1	50930756	50930774	TTATATCTCACTGTTAACC	5	-
chr1	51312473	51312492	TAATATAATTTTCCTTTAAG	4	-
chr1	51821399	51821422	ACTTTAATTTTTCATATATATTTG	17	-
chr1	51822179	51822202	CTTTTTTTTTTTTTCTTATAAAAG	3	-
chr1	51822209	51822232	ATTTTTTTTTTTTCTTCATTACAG	10	-
chr1	52292056	52292079	ATATTTATACTCTATTTTTATCAG	3	-
chr1	52938713	52938732	TTCATTTTTACTATTTAAAG	8	-
chr1	53150380	53150401	ATACTATAATTATAAATACCTG	9	-
chr1	53708405	53708424	CATTTTTTTTTCCATACAAG	12	-
chr1	53708764	53708782	TAAATAATTCCTTTTCCCG	6	-
chr1	53712454	53712473	TTTTATACACTTTTTAACTG	27	-
chr1	54232421	54232442	TCCCAAAATATTTTCTTTAAAG	8	-
chr1	54253439	54253459	TTATTTTATTCATTACTAATG	4	-
chr1	54284644	54284663	CATTTTATATTATTTTCTTG	5	-
chr1	54441044	54441062	GTGGAAACTTTGGTGGAGG	3	-
chr1	54497354	54497374	AAATCATTAAAATTTTATTTG	5	-
chr1	54497543	54497566	TTTTTTTCCCTTTTCTTAGCTATG	7	-
chr1	55168703	55168722	GTTTCTGCTTGGGGGCTCTA	91	-
chr1	55345614	55345635	TTTAATTTTACTCTTTTTCCAG	3	-
chr1	55658434	55658456	TTTATCATCTTCTCTTTTTCCAG	5	-
chr1	56822402	56822423	TGCTTCGGCATCTGCTGTTCTG	3	-
chr1	56961768	56961786	TCCATCCCATTCTATTCTG	6	-
chr1	57127991	57128010	CATATGTTTTTCTCAAAGAT	4	-
chr1	57218044	57218062	AATTACCTTTCTCTCATTG	7	-
chr1	57460659	57460679	ACACATATTTTTTTAATAAAG	4	-
chr1	57461372	57461391	CTATCTTCTCCCTCAATATG	3	-
chr1	57461745	57461764	CCCACATTTTACACTATCAG	7	-
chr1	59010938	59010961	ATTCTTTTAAAATTTTTACACAAG	4	-
chr1	59247206	59247228	ACATATATATATTTTTTAATTTG	13	-
chr1	59440955	59440973	ATTTGGTGTGAATTGTAGA	8	-
chr1	61542272	61542291	ATTCTCTGCAGATGACTGAA	4	-
chr1	62146774	62146794	ACTCTTTAATCTTTTACAAAG	6	-
chr1	62190368	62190394	ATCCACTTTTTTTTTCTTTTTTATCAG	4	-
chr1	63082366	63082387	AATATAATTTCATTTAAATTAG	4	-
chr1	65432301	65432320	GCCGCTGGTGACGTCGCGAG	5	-
chr1	67189575	67189590	GTTTGCTTGGAGATAG	3	-
chr1	67466049	67466069	AACAAAATTTCTTTTATATTG	3	-
chr1	67466070	67466091	ATTCTACCTATTTTTTAAAAAG	3	-
chr1	67469761	67469782	CTTTTTAATTTATTTTTCTTAT	3	-
chr1	67872524	67872545	AACTTTTCATTAACAACTACAG	4	-
chr1	67874076	67874094	ATATACTGTTTTAAATCAG	6	-
chr1	67874228	67874243	ATTCCCATTTGGACAG	6	-
chr1	67876019	67876037	TTATTTTTCTAGTTGCCAG	3	-
chr1	67876607	67876628	AATTTTATATGGGGTTTTTATT	3	-
chr1	67876776	67876794	ACCTAACTTTCTCTTATTG	12	-
chr1	67878013	67878033	TTTTTTCTCCCCCTTCACCAG	9	-
chr1	67890202	67890221	CTTCATTTTATAATTAACTG	12	-
chr1	68168002	68168021	ACTAATTCCTCTGAATTTTG	4	-
chr1	68168059	68168078	CCAAATATTCTCTTCAAATG	11	-
chr1	68168153	68168177	ACTTTACTAATCTTTAAACTATCAG	12	-
chr1	68168220	68168238	CCATACTTAACTTTTAAAG	43	-
chr1	68168280	68168303	TTTTTTTTTTTCTTCTAAAAAATG	6	-
chr1	68168673	68168691	CTTTATTCTCCTTACAAAG	10	-
chr1	68169081	68169102	CTTCTTTCAAAATATTTTCATG	31	-
chr1	68169106	68169125	TTCTTTAAATATTTATAATG	25	-
chr1	68169161	68169183	TCTATTTTTCTACTCAGTTTCAG	10	-
chr1	68169459	68169477	CATTACTGTTTTCAAACTG	32	-
chr1	68170453	68170472	CAATCATCTCTCCTCTCTTG	4	-
chr1	68170726	68170744	ATATTATATTCTTTATAAG	8	-
chr1	68170915	68170938	AATAACAATCTTATTTTCCACTTG	3	-
chr1	68171005	68171023	TTCTCAGCTTGGAATAATG	5	-
chr1	68223998	68224019	GTCCCAAGGGTTTGGTTGTTTG	50	-
chr1	68458614	68458631	GTTTAGTGAGGCCTTTGG	3	-
chr1	68941338	68941358	CCTTCTAATTTTTACTCCAAG	39	-
chr1	68942027	68942048	CCTTAAATATTATCCCCAATTG	5	-
chr1	68942119	68942141	CACTCTTTTATATATTCTTTTTC	3	-
chr1	70282848	70282866	ATTGGACTTGGAAATGGTT	47	-
chr1	70611173	70611193	CTAACTTTCATTTTCTTATAG	15	-
chr1	70712239	70712256	ATAACTAGGATGTTGGCT	3	-
chr1	70727556	70727577	ATATTCCTCTTCCAAATCTCAG	4	-
chr1	70727659	70727679	TTACTAATCTTCCTTTCATAG	28	-
chr1	70727934	70727954	ACATTTATAAATATTCCTTCG	4	-
chr1	71529499	71529518	CAATTTAAATAAAAATTACG	10	-
chr1	71530415	71530433	CTAAGACAGGATTACCTAG	3	-
chr1	71530504	71530524	CTTCATTTAAAACCATTTCAG	10	-
chr1	71532310	71532331	ACTTCAAAAAAACATTACTTTG	5	-
chr1	71532333	71532353	ACTTTCTACTTTTCAACTTTG	8	-
chr1	71533363	71533385	CAAAGAATTCTCCTTTTGGGCTT	183	-
chr1	71870365	71870383	CCCCTATTTTTTTTTAAAG	4	-
chr1	73164091	73164111	CCCTCATCTTTTTGTTTCTTG	3	-
chr1	75171604	75171622	CCTACTTACCTTTATAAAG	7	-
chr1	76031333	76031350	AACCTGGCTCTGATACCA	255	-
chr1	77554806	77554831	CTTTTATTTTTATTTTTTTTTCTTAG	4	-
chr1	77555130	77555151	ATTAACATATAACTTTTTTCAG	8	-
chr1	77610617	77610637	TATAATTCCACATTATCTCAG	5	-
chr1	78030758	78030778	TAATTTCTTTTAACCACAATG	3	-
chr1	78087523	78087544	TATATTCTTTTTTCTTTTATCG	9	-
chr1	78088018	78088040	TTTTACATTATCATTCCTTTTAG	4	-
chr1	78142533	78142556	TAATTTTCTCAACTCTGTTAAATA	3	-
chr1	78146509	78146530	TTTTATATTTTTATCTTTAATG	4	-
chr1	78162417	78162438	TTATCTTTAATCTTTACACTAC	3	-
chr1	78238841	78238860	CAAAATTTTTTTAATCTTTG	90	-
chr1	78405751	78405770	GACACATTGAACATTGATAT	43	-
chr1	78413395	78413415	AATCAACTTAATTTTTTTATG	8	-
chr1	78413667	78413685	CATAACTAATTTTAAACAG	5	-
chr1	78413855	78413878	ATATCTTCATTTTTTTTCCTTCTG	20	-
chr1	78414127	78414146	ATACTTTCACTTTTAAAATG	110	-
chr1	78414282	78414303	TACAAAATATCTATCACTACTG	60	-
chr1	78422505	78422525	TTTCATATACTTTTTTTAATG	6	-
chr1	78429715	78429733	TTAACATTTTCATTTTTTG	5	-
chr1	80821561	80821579	TAATCCTTACTCTTTTCTG	17	-
chr1	84332031	84332049	TTTTAATAATCCAAATACG	3	-
chr1	85019608	85019627	ATCAATTTTATACAAATAAG	5	-
chr1	85019866	85019886	ACATATATAATTTATTTCTTG	3	-
chr1	85112117	85112143	CAATAATTTTTTAATAATTTTTTAATG	7	-
chr1	85622493	85622519	ATCACTTATTTTAATATTCTTTTTAAG	3	-
chr1	85642287	85642308	TTAATTTTTCTCTTATAACTTG	4	-
chr1	85646630	85646650	TAATTATTTTTCTTTCTTAAG	5	-
chr1	85718136	85718155	CTTTTTTTATTTAAAACATG	5	-
chr1	85731933	85731958	CTATCAACAATAAAATTTTTTTAAAG	3	-
chr1	85732221	85732242	TACTTTTCATTCTCTTTTAATG	7	-
chr1	85732647	85732668	TTAATCATTTTCATTCCTAAAG	24	-
chr1	85733041	85733068	TACTTTTTTAAATATTTTCTATTTTAAG	11	-
chr1	85784992	85785014	TTTTTCACTTTTCCTTTCTTTTG	8	-
chr1	85785419	85785437	CTTAACTTTTTAATTCATG	69	-
chr1	86116797	86116816	TTAATCACATAACTATAATG	6	-
chr1	86117730	86117748	AAATCTATATTATCTAATG	3	-
chr1	86118877	86118895	TTTCTTATATTCACTTCAG	6	-
chr1	86118896	86118914	TAAATACTATTAACTACTG	4	-
chr1	86119538	86119557	ACCCATTTATTCATATTAAG	8	-
chr1	87245260	87245277	TTTACAGTCTGATGGATC	3	-
chr1	87350904	87350922	TGTTATCTGGAATTATTGG	4	-
chr1	87363035	87363058	ATTTACACTATATTATATCTATTG	3	-
chr1	88269866	88269881	CGCTTAATGGATAAAA	3	-
chr1	88882906	88882925	TTACTTTATTCTTTTTAATG	22	-
chr1	88959994	88960012	CTTGAATGTCTAGAGGATG	3	-
chr1	89431004	89431023	TTTTTCACTTATTTTAACTG	16	-
chr1	89445301	89445319	TTTTATTTTCATTTCCCCG	5	-
chr1	90567098	90567114	CGAATTGTGATTGGGAC	4	-
chr1	90606962	90606981	TGTCATTTTTATCTGTCACT	3	-
chr1	91374374	91374391	ACATTTATATTAATCTCG	5	-
chr1	91381452	91381472	CTCTTACTTTATTTAACATTG	8	-
chr1	91381591	91381611	CTATTTACCCTTTACATTTTT	3	-
chr1	91448912	91448931	TTCTTACTTTTATTTTATAG	4	-
chr1	91484610	91484630	AGTTTTTATGGGTCATATAAG	6	-
chr1	91485775	91485797	ATATATATTTTCTCTTTTTTTAG	5	-
chr1	91588739	91588757	CTTATTCCTAAATTAACTG	6	-
chr1	91852783	91852892	TTCATAGCGACGTCGCTTTTTGATCCTTCGATGTCGGCTCTTCCTATCATTGTGAAGCAGAATTCACCAAGCGTTGGATTGTTCACCCACTAATAGGGAACGTGAGCTGG	32860	-
chr1	91852907	91852943	GAGGTGTCAGAAAAGTTACCACAGGGATAACTGGCTT	2311	-
chr1	91852956	91852988	AAAGCGGGGCCTCACGATCCTTCTGACCTTTTG	672	-
chr1	91852991	91853026	TCGCTTGATCTTGATTTTCAGTACGAATACAGACCG	548	-
chr1	91853057	91853082	TCCTAAGGCGAGCTCAGGGAGGACAG	212	-
chr1	91853107	91853149	TTCCGGGGACAGTGCCAGGTGGGGAGTTTGACTGGGGCTGTAC	190	-
chr1	92147665	92147685	ACAATCATTTTTACCAAATCG	3	-
chr1	92147864	92147884	AATTTCCCCCAAACAACTTAG	5	-
chr1	92147885	92147903	CAAATTATTCTTTTTCCAG	7	-
chr1	92978784	92978803	TTTATCAATTTGTTCTCAAG	3	-
chr1	93618168	93618186	TTACATAATCTTCTACATG	19	-
chr1	93619539	93619557	TTACACTTACTAAAATTAG	12	-
chr1	94351712	94351729	CCTTACTTTAACACAATG	6	-
chr1	94351990	94352008	TTCACATCTTTTTTTCATG	10	-
chr1	94352045	94352064	AATACTCTTTTAAAACACTG	31	-
chr1	94352079	94352104	TTTTTACTTTTACCTCTCTACTCTTG	7	-
chr1	94352307	94352328	AACTTTAATATCCCATTTATTG	22	-
chr1	94352395	94352416	CCCAACATTTTTTTCATATAAG	11	-
chr1	94352883	94352902	TAGGATTTTGTGGTTTACTG	3	-
chr1	94353905	94353924	TCTTTTTATTACTTATAAAG	7	-
chr1	94353984	94354003	AACTTAAATTTTTTTTTATG	6	-
chr1	94354143	94354167	CTTCTTAACTCTTATTATAACCAAG	12	-
chr1	94354270	94354295	CAATATATTTTTCCTTTATTTTTATG	18	-
chr1	94357959	94357980	TCATATTTTTTATTTTTTTAAG	3	-
chr1	94638656	94638677	CTTTATTTTATATAAACTTTTG	6	-
chr1	94995044	94995061	ACTACTATACAAACTACA	4	-
chr1	94995062	94995080	CTAACTATATTTTTATAAG	36	-
chr1	94995775	94995793	TTTAATTTTTAACACCATG	8	-
chr1	95167640	95167658	AGCAATGCTGTGTGAGTGA	3	-
chr1	95297779	95297797	CATCTATGTAACTGCTACG	3	-
chr1	95362549	95362566	CATAAACTTATCCCATTG	12	-
chr1	95362580	95362601	TTTTCTTCAACTGTATTTATTG	8	-
chr1	95362729	95362747	TACTCATTCTCTTACCTAG	6	-
chr1	95362973	95362993	TTACAATCTTATATTAAACTG	5	-
chr1	95363140	95363161	ACATTCCTTTTTCCTTTTTCTG	33	-
chr1	95996140	95996161	TATTTTACATATTTTTCTCTTG	3	-
chr1	96569228	96569245	GTGTCAAACACGGATGCT	12	-
chr1	98196429	98196449	CTTTTTTTTTCAACTCTAATG	7	-
chr1	98882541	98882556	TTAGAGGGATTATTGG	3	-
chr1	99830973	99830992	TTGATTCTGCAATTAAGCTT	3	-
chr1	99929986	99930004	TCCATCAGTTGGATGTAGT	9	-
chr1	100549983	100550004	TACAATTTTCTTCTCTTCCCTG	5	-
chr1	100562137	100562159	CTTCCCTTTTCATTTTCTCAATG	5	-
chr1	100652771	100652788	TTTTATTCTATTCTTCCG	9	-
chr1	100659541	100659563	CATATCTACTATTTTATTATTTG	6	-
chr1	101312580	101312597	TGAGATGTTGGGTTAAGT	44	-
chr1	105729220	105729237	TGATACGTAATGTGAATT	9	-
chr1	108113439	108113464	TGTGAACAGCAGTTGGACATGGGTCA	555	-
chr1	108113565	108113596	GTAGGAGGGCCGCTGCGGTGAGTCTTGAAGCC	136	-
chr1	108677699	108677717	CTCTTTCTATTTTTACTCG	23	-
chr1	108677854	108677869	AAACATTTTTAAAAAT	3	-
chr1	108678075	108678095	TCAACTATCTTTTCTTATTTG	47	-
chr1	108678108	108678128	CATTTTTTTATTTTACTAAAG	24	-
chr1	108678412	108678432	ACTTCTTGGGACCATTCTTAG	3	-
chr1	108678839	108678860	ATTTCTTTAAATTTCCTTATAG	4	-
chr1	108678888	108678910	TTCCTTTATATTTAAATTTCTTG	7	-
chr1	108678932	108678956	TTATAAATCATTAATCTTTATTTCG	3	-
chr1	109135935	109135952	TCATGATGATGATTAGAT	4	-
chr1	109472987	109473012	ACTATTTTATATACTTTTTTACATTG	6	-
chr1	109512974	109512994	CTATTTTATTTATTTCAAATG	3	-
chr1	109605969	109605990	ATAATCTTTTAATTTTCTTCAG	29	-
chr1	109606948	109606966	CCTTTATATTACCATACTT	4	-
chr1	109852598	109852617	TCATACTCTCCTTATCCTCG	8	-
chr1	109944565	109944584	TCCTTAAATTTTATTTCCAG	5	-
chr1	111489892	111489910	TTTTTTTTTTGGGACTATG	4	-
chr1	111490121	111490144	CTTTATCTCTTTACCCTTAAAATG	5	-
chr1	111660552	111660571	CCTATACTTTTTTATCTCAG	6	-
chr1	111977661	111977679	ATGCATTTTGGCCTTGGGA	6	-
chr1	112394060	112394079	AGAGGTATGTGAGCTGGGTT	66	-
chr1	112527307	112527325	TTGGGCTGGAGTATGAAGC	35	-
chr1	113159785	113159809	CATATTTATCTTTTTATTCTTACAG	3	-
chr1	113454960	113454981	AAAACATTTCTTCTCCCAAATG	5	-
chr1	113454982	113455007	ACTTTTCCAAATAAACATTTTTTAAG	6	-
chr1	113455540	113455561	CTATTGGAATTTTTTTTTCCTG	19	-
chr1	113457461	113457479	CCATTTATCAATTCATTTG	3	-
chr1	113467290	113467311	AACTTTTTCTTTTTTAATCAAG	3	-
chr1	113471928	113471948	AATTTATCTACACTTAAAATG	4	-
chr1	114936740	114936758	ATTCTTAATTCATACCATG	6	-
chr1	114936784	114936801	TTTTATAAAAAATCCACG	9	-
chr1	114937599	114937619	TTTTATACTCTCTCACATTTG	8	-
chr1	115018884	115018909	TTTTAAACTTTTATAGGATGTGGACT	3	-
chr1	115090132	115090151	TTAACTTTAAGAAGGAGTTA	51	-
chr1	115247172	115247189	TAAATTAATCCAACCTAG	8	-
chr1	115247525	115247544	TACATTATTTTTCATCTTTG	8	-
chr1	115249141	115249163	TTAAATTCTCTTTATTCATAATG	16	-
chr1	115249233	115249258	TATTTAAACATTTTTTTTTCTTTTAG	14	-
chr1	115249728	115249746	ATAAACCTAATATTCAATG	11	-
chr1	115250027	115250047	ACTTCCTTTATAATATTTCAG	10	-
chr1	115258285	115258305	TCTTCAATATTTATTTATTAG	4	-
chr1	115260344	115260366	CATTCTTTTCCTTTTTCTTCCTG	19	-
chr1	115315359	115315381	CATTTTTTATTTCATTTCCCAAG	27	-
chr1	115315877	115315897	CTATATAAAAAGGTGAGGAAG	5	-
chr1	115315941	115315964	CTTTCTTTTTTTTTGTTTACATAG	9	-
chr1	115316647	115316669	ACTACTTTTAATTTTCATTTCTG	5	-
chr1	116848304	116848321	GAAGTTGGCAAAATGGAT	21	-
chr1	117063484	117063503	TAACATTTTCATATTATAAG	7	-
chr1	117074995	117075014	GGATGTTGCTTTTTGATCTT	75	-
chr1	117117206	117117228	TTTCATATTCTTTTCAAACAATG	4	-
chr1	117119571	117119591	ACTCTTTTTAAATCCCTTTAG	7	-
chr1	118394834	118394853	CATACTTTTTAAATCTCTTG	8	-
chr1	118398280	118398303	TTTATAATCATTTATTTTATTATG	4	-
chr1	120455359	120455377	ATAATCACTTTCTCATTTG	8	-
chr1	120455731	120455749	ACCCATTTATTATTCACAG	13	-
chr1	120455768	120455790	CAAACATTTTATCATTCTAAATG	8	-
chr1	120459974	120459995	TCATAATCACTTCTTTTTCTCG	3	-
chr1	120525250	120525267	GGTTGGATGAAGATAGAG	3	-
chr1	120695156	120695176	TAATACCTCTTTCCTTATTTG	10	-
chr1	146617545	146617563	TCATGATAACTTGATGGAT	8	-
chr1	148604907	148604925	CGTTCGCGCTTTCCCCTGG	222	-
chr1	149910870	149910890	CCCAATTCTTTTCTCCTCCTG	6	-
chr1	150125961	150125981	TGAATCCAATTTCCTCCACCA	4	-
chr1	150191126	150191149	ACTTTCTTATCAATCATCTTACTG	3	-
chr1	150191518	150191540	CTATCTAAAATTTTTTCCCTTTG	14	-
chr1	150191793	150191813	TTTCTAACCTTTAATTCCCAG	6	-
chr1	150192566	150192590	AGTGGTAAGTTGGTTATTTTTTTAG	7	-
chr1	150192730	150192749	CTTAATTTTTTAAATTCAAG	30	-
chr1	150192834	150192852	CCTTATCATTCCAAATAAG	29	-
chr1	150548281	150548301	ATATTTATATCAATTCCTACA	3	-
chr1	150548342	150548361	ACTTAACCTTTTATTTCCTG	36	-
chr1	150595090	150595113	TTTTACCTTTTTTCCAAATAACAG	21	-
chr1	150620416	150620437	AACTATCTATTATATTTTTCTG	4	-
chr1	150937873	150937900	CAACTAATTCTAATTTTTATTTATTAAA	5	-
chr1	150938380	150938397	TATTTTCCTCCCTACCCG	5	-
chr1	151023800	151023823	CATACATTCCCAATTTACTCTCAG	15	-
chr1	151023830	151023848	CCATTTTTCAGGGTCTAAG	5	-
chr1	151132752	151132771	CCTTTTCTCCAATCTCAAAG	6	-
chr1	151264634	151264657	CTCAATTTTTTATTTTTAATTTTT	4	-
chr1	151273315	151273338	TTGGGTGTCCGCGCTAAGTTCGGC	14	-
chr1	151376706	151376729	TCTTAACACTTTTATATAAAAATG	7	-
chr1	151376733	151376752	ATAAAAAACTTTTTTCATTG	13	-
chr1	151376901	151376921	TTTCCCCTTTTACCTCAATTG	8	-
chr1	151732169	151732190	CTCATTCTCATCATCCAAACTG	260	-
chr1	151944720	151944740	AAATGTTGAATATTCATACTT	24	-
chr1	153102889	153102908	GTGCCTGGAGCTCAGCTGGA	7	-
chr1	153516155	153516175	CACTTTTTTTTTTCCACCCTG	5	-
chr1	153560968	153560989	AACTTATTTCTCTTCTTATTTG	3	-
chr1	153581346	153581365	TGTGGGTGGGGGTGTTCTTG	3	-
chr1	153779372	153779396	TTACCTTTCCTTTCCCCTTTAAAAG	3	-
chr1	153779811	153779829	CTCTTTTTTTTCATCACTG	141	-
chr1	153780445	153780467	CTTTTCTCTCTTCCACAAAATTG	6	-
chr1	153780510	153780533	ATATATTCTTACATCTTTTCTTTG	8	-
chr1	153780921	153780944	CACTTTTAAAATTAACACACACAT	4	-
chr1	153782288	153782311	CTATAATTATTACCATTTTTAATG	12	-
chr1	153931671	153931693	TTATTTTTGGGGAGGGAGGGCTG	10	-
chr1	153931999	153932019	CTTACTCCTCTATTTTTAAAG	11	-
chr1	154129118	154129139	AAACTTTGCTTTGGGTTTGTGG	5	-
chr1	154129394	154129418	TCCCATCTCTACCCCCTCACAACTG	5	-
chr1	154134416	154134435	TCTTAATTTTTAATAACTAG	4	-
chr1	154179630	154179650	CTTCTTAAAAATCTTCACTTG	16	-
chr1	154376088	154376107	CGGTTCCCACTGTGGTTGCC	3	-
chr1	154522547	154522575	ATTTTTAATTTATTTTCTCTTATTTCATG	20	-
chr1	154554838	154554862	ACCCTCCCTACTCTTCTTTTTAATG	3	-
chr1	154556104	154556125	CATACTTTTCCATTTATCCAAG	13	-
chr1	154556938	154556958	TTTCCATTTCCTTTCCCTTTG	6	-
chr1	154930114	154930132	CAATTCTCATTCCTCTCAG	3	-
chr1	155306720	155306741	TCAAACATATTTTTTTCTAATG	9	-
chr1	155306742	155306759	TTTACCCTTCATAACCTG	19	-
chr1	155316350	155316370	TTCCTCTTTTACTTTACCCTG	3	-
chr1	155639351	155639369	AATCATTCTCCTTCCCATG	3	-
chr1	155641667	155641687	ATTCTATTTTAAATCCCTAAG	4	-
chr1	155820077	155820100	CTAATCTTCTACACAATTTTTTAG	3	-
chr1	155878245	155878268	CATCTTTTCCTTTCTTTTTTTTTG	5	-
chr1	155883682	155883700	AATCACAAATTTATCTCAG	6	-
chr1	155895836	155895856	AGTCTGATGAAGTAAGACTTT	17	-
chr1	155941731	155941752	TTTTTTTTAATACTATTTTCAG	3	-
chr1	156433667	156433685	TTTTCAATATTTCTTTTCG	8	-
chr1	156437164	156437183	CTGGGGGGCTCTCTTTTTCG	6	-
chr1	156521819	156521837	ACTTCCTGAGCTGGAATGA	13	-
chr1	156583295	156583313	TTTATAGTCCTGTTGGGTA	3	-
chr1	156715093	156715110	TTTTTTTCGGGACCCACG	11	-
chr1	157091482	157091504	TTTTTATTTATTCCATAATTATG	6	-
chr1	157091537	157091555	TATATCACTTCTCACCAAG	6	-
chr1	157093990	157094014	CATTTTTTTCTTTTCCTTTTTAAAG	8	-
chr1	157094132	157094151	CTTCTTTATAATTATTTCAG	22	-
chr1	157383936	157383954	TACTGGCCCAGTGTCCTTT	3	-
chr1	158769317	158769336	ACTTTCATTTAAAAACCAAG	12	-
chr1	159111456	159111474	GTCTCTGTGGCGCAATGGA	50	-
chr1	159997504	159997524	CTTCTTATCACAATCCTTTTG	17	-
chr1	159997940	159997959	TTTTTTAACATTCTTTATTG	6	-
chr1	159998571	159998592	CATTTTTTTTTTTAATTAAACA	3	-
chr1	159999050	159999071	ATTAAATTTAAATTCATTCATG	4	-
chr1	159999121	159999140	TTTATTACTTACTTTTATAG	5	-
chr1	160222928	160222949	TTCTTCTCAATTTTTCTCTCTG	5	-
chr1	160269412	160269433	TTTTTTATTATTTCTTTATCAG	4	-
chr1	160269723	160269741	CTTATCAATTTTATTCAAG	13	-
chr1	160277900	160277923	TTTTATTACCACTTTTATTTTCTG	4	-
chr1	161070415	161070440	ACTCCCACTTCTAATTTCTCTTTATT	4	-
chr1	161409987	161410006	GTTGCCTTCCAAGCAGTTGA	134	-
chr1	161901784	161901802	TTACTCTTTTCTATTATAG	19	-
chr1	161939227	161939251	TTTTTTTCTTTTTCTTTTTCCATAG	4	-
chr1	164083384	164083402	CTTACCTTTCCCTATTCTG	3	-
chr1	165066374	165066396	ATTCATATTTACTTTATATATTT	3	-
chr1	165457206	165457225	CTTAATACTTTTTTATTATG	8	-
chr1	165694444	165694464	ACTATTTATACTTATTTTATG	7	-
chr1	165696472	165696493	TTCTCTTCATATCCTATTACAG	3	-
chr1	165697149	165697173	CCTTACTACTTGGGCCTCTTTCTAG	5	-
chr1	166826141	166826158	CAATTAATTAACTTTATG	7	-
chr1	167510899	167510920	AAAAACTTTTTATACTCTAAAG	20	-
chr1	168435978	168435994	CCTAGGTAGGATTCCTG	4	-
chr1	168585962	168585980	TCTGGCACTGGCTTGTGGA	4	-
chr1	169170847	169170866	GTGTGTCTTTGCTTTTGCCT	3	-
chr1	169432996	169433018	TTATCTTTTTAATTATTCCATTG	3	-
chr1	169433436	169433459	ATTTTATTAAATCTTTTTTTAATG	6	-
chr1	169434474	169434497	TATTTTAAAAAAATTCATCATATG	8	-
chr1	169434499	169434517	TATCATTTCTAATTTTAAG	3	-
chr1	170361246	170361264	ACATGTGTTAGTCGATTCT	10	-
chr1	172886583	172886599	GTTCGGCTGTCGTTGAC	103	-
chr1	173764243	173764260	TAAATCTTCTAATCTATG	4	-
chr1	173764564	173764584	TCACTTTTTTTCAAAAATCAG	6	-
chr1	173764738	173764758	TTTACTTTTGTTTTCTTCTCA	3	-
chr1	173764867	173764886	ATTAACTCTTATTTTTAAAG	17	-
chr1	173768764	173768785	ATTAATATACACATTTTTTTAG	4	-
chr1	173795565	173795583	CAAAATTTTTTTGATCTTC	9	-
chr1	173900540	173900559	CTATTTCCTTTATTACCTTG	3	-
chr1	173901633	173901652	TCTCATTATCTTTCTTTATG	11	-
chr1	173901914	173901938	CCTTTTTTTAATCACCATTTATTTG	3	-
chr1	173903972	173903990	TTACATTTTTCCATATATG	49	-
chr1	173904834	173904858	CTTTTTTTCCTTTTCCTTTTCTCTG	3	-
chr1	173905249	173905273	TTCTCATTTCCTTTAAATACACTTG	4	-
chr1	173906200	173906220	TTTATATACTATTTCACATTG	16	-
chr1	173907093	173907112	CATTCTCTTAATATAATCAG	6	-
chr1	173907122	173907140	TCCTCATTTTCATATTAAG	5	-
chr1	173907158	173907182	TTTTTATTTTCAACTTTTCAAATAG	8	-
chr1	173907183	173907204	TTTGGGAGGGTTTTATTTCTTG	12	-
chr1	173907260	173907279	AATTCTTTATCCCTTTCTAG	15	-
chr1	173932697	173932722	CATTTTTCTTCTTTTAATTATTATTT	4	-
chr1	174980907	174980925	CATTCCATTCCCATATATG	5	-
chr1	175396209	175396227	AGGTCAGTGGTGCAATGGA	4	-
chr1	176000423	176000442	TTATACTATTTTATCTTTCG	7	-
chr1	176005236	176005255	ACTATTTACTATTATATTTG	3	-
chr1	176102731	176102749	CTATTCTAGGTGTTGGATC	56	-
chr1	176145521	176145541	TTTCTCTTTTTTATTTCAATG	4	-
chr1	176584129	176584146	TTTACCGACTTATTTTTG	3	-
chr1	176584153	176584173	AATTTTTTCCATACTTATCAG	39	-
chr1	176894253	176894270	GATCACTAGGCTTGTGTG	3	-
chr1	177121000	177121020	TATTTCCTTTTTCTCTCCACT	3	-
chr1	177488466	177488485	CTGATCTGGATTATTCTGAG	3	-
chr1	178652657	178652676	AGCTGGTCTGAGAGGATGAT	65	-
chr1	179068612	179068632	TTTCTAATTTAATTCTCTCCG	8	-
chr1	179075543	179075563	TCATTTCACTTCTATTTTAAG	28	-
chr1	179082462	179082483	TTTTACTTCTTTTATTTTCAAG	5	-
chr1	179122068	179122086	TTACTTTATATTCATTTTG	190	-
chr1	179810435	179810453	TCTCCATTTTAATATCTTG	13	-
chr1	179810505	179810525	CCAATAATATATCATTTTATA	3	-
chr1	179810777	179810799	ATTATATCCATAAAATTTACTTG	9	-
chr1	179811471	179811491	CATTTCAATACATTTCATTTG	14	-
chr1	179811505	179811526	TTCATATTTCTATTTTAAAAAG	16	-
chr1	179811722	179811740	AACAACTTTCATTACACTG	47	-
chr1	179812339	179812360	CCTCAAAAATCATTTTTAAAAG	10	-
chr1	179812980	179813001	TTTCTGTCTGCTATTTCAAAAG	5	-
chr1	179813151	179813167	TATGTCGCATATTCTTG	5	-
chr1	179814018	179814039	ATTTTAATAACCAATTTATTTG	12	-
chr1	179814829	179814847	ACTCTGAAGAACCTTTTCG	8	-
chr1	179820682	179820702	TCATTTTATATTTATTAACAT	4	-
chr1	179832639	179832666	CTTTTTATCGTTAGGTTTTTTTTTCTCA	15	-
chr1	179832872	179832893	CAATATTATCAATATTATCAAG	18	-
chr1	181597241	181597258	AAGGTTATCGACATTGAC	3	-
chr1	181982216	181982236	TATCTTTTTATTTTTTATCAG	4	-
chr1	182084319	182084338	AGTAGGTCATTGCTGGGATT	3	-
chr1	182352231	182352255	AATTATTTTTTTTCTTTTATAATAA	8	-
chr1	182963162	182963179	AGGAGTGGAGCCTGTGGT	12	-
chr1	183217300	183217321	TTTTTCTTCATAATTTTACTTG	3	-
chr1	183254465	183254482	TTGGATGTGGGTGTAGCT	3	-
chr1	183595475	183595493	TATTTACATTGGATGCCAG	6	-
chr1	183596310	183596335	TTTTGTATTATTTTTAACTAATACTG	119	-
chr1	183596404	183596424	TTTATACCAATCTGTATATAG	6	-
chr1	183596430	183596453	TTCATCCTTTCAAAACCATTTCAG	4	-
chr1	184660296	184660318	TTTTCTTTTTTCTTCTTAAATTG	6	-
chr1	184660328	184660345	TTGGTATGGGATATTTTG	5	-
chr1	184660383	184660401	CAATACTTTTCCCATAAAG	17	-
chr1	184662567	184662587	TCTTTTTTATTTAAACCAAAG	6	-
chr1	184662588	184662610	ATTTTTTTTCCTTCTTAACAATG	5	-
chr1	185266617	185266643	CCTTTTTATAACTTTTTATATTCTCAG	4	-
chr1	185274911	185274928	TATTTTTCTTTACCTCCG	7	-
chr1	185274934	185274955	TTTTTTAATTTTTACCACCATG	15	-
chr1	185442113	185442132	GTCTACATTGTTGGTGGGGC	85	-
chr1	185894182	185894199	GCATCGTAACTTTGGGAG	3	-
chr1	186315098	186315118	TACCTCTATATACATTTCCCG	3	-
chr1	186642497	186642516	CAAACTTTTTTTTATCCTTG	11	-
chr1	186801968	186801988	TCTACTTCCAGTTCAAAATTT	5	-
chr1	188132613	188132630	TAGTTATTGTTCCTTAGA	9	-
chr1	188214951	188214971	TTTTTTTTTTTATTACTACAG	3	-
chr1	190018181	190018201	TTTGGATGTTTTTGGATTAAT	3	-
chr1	190882472	190882490	GTTGTATAGTCTGATGATC	5	-
chr1	191266157	191266176	CAGTACTTCCAGGATTGGCC	5	-
chr1	192984209	192984233	AAATATTTTTCATACATAATTTCAG	3	-
chr1	192984396	192984419	ACTTTAACATTTTATTATTTATTG	5	-
chr1	192984443	192984466	TAACCTACTTTTTTCTTTATCAAG	6	-
chr1	193060938	193060958	ATATTATAACCTTAACATTCG	3	-
chr1	195154938	195154958	CTTTAACACCTTTTCATTTTG	16	-
chr1	196217559	196217583	TTTCATCTCTTATTTTATTTATATG	3	-
chr1	197123227	197123245	AACTCTTCTTATCCCTATT	3	-
chr1	197127427	197127444	ACCACTACTTATATACAG	4	-
chr1	197127670	197127688	ACTTTACTATTTATTTCAG	9	-
chr1	197341509	197341526	GGGGGTTAGTGTTGCTCG	3	-
chr1	198733996	198734015	ACATTTATATCCTTTATATG	5	-
chr1	198828201	198828219	ACCATCGACCGTTGATTGT	3	-
chr1	200374157	200374176	AATTTCTTTAACTTTTATTG	7	-
chr1	200375674	200375692	ATACATTTCATCATTTAAG	6	-
chr1	200376110	200376131	CCAGGCTGGAGGTCTTCTAATG	3	-
chr1	200433450	200433469	TTTAATTTCTTTTTCACCCT	4	-
chr1	200521027	200521050	CTTTCATTTCTTTTTTTATTTTTG	15	-
chr1	200521262	200521280	AATTCATTTAAATAACCTG	8	-
chr1	201070965	201070983	CTTACATCTTCACTTTCTG	7	-
chr1	201172592	201172610	GGGGCACCTGAAGTTGCTG	3	-
chr1	201453059	201453080	CTCAAATCTTCATTTATCTCTG	31	-
chr1	202103203	202103228	TATATATATTTTAATTTTTTAATTTA	4	-
chr1	202253272	202253288	AACAAGGTTTCTGTAGG	84	-
chr1	202300875	202300896	AATTTTTTTTTAAATATATTTG	6	-
chr1	202910172	202910189	CCACCAACTTTTACCTAG	3	-
chr1	204365892	204365912	TTTTTTATTAACTTATTAAAG	3	-
chr1	204367184	204367205	ATACACTTTTCTTTAACTCAAG	3	-
chr1	204372548	204372567	TATATAACATAACTAATCTG	15	-
chr1	204373693	204373718	TTATATATTCATAATTAAACACATTG	7	-
chr1	204373741	204373762	TCATTATTTTATTTCTATCCAG	51	-
chr1	204374020	204374042	TTTTAATATATTTAGCCCAAAGG	5	-
chr1	204374108	204374125	TCCTACTATTTAATAATG	17	-
chr1	204374174	204374192	GGCAGTTCTGAATTTTCAC	3	-
chr1	204374598	204374617	CTTTTTATTTCTACATTAAG	6	-
chr1	204374683	204374700	TATGCTACCAACTTAAAG	14	-
chr1	204374720	204374766	TTTTTCTATATTTTTTTTATTTCAATGATTTGGCCTGTCTATGTTAG	193	-
chr1	204374839	204374864	CCATTTTCATTTCTAATCTAAATTAT	3	-
chr1	204374892	204374914	CACTTTCAAAACTTATTTTCTTG	65	-
chr1	204374990	204375011	ATTTCTAATCCTCCCTTTTTTG	9	-
chr1	204476156	204476179	GGTTCAAGTCCCTGTTCGGGCGTC	33	-
chr1	205055713	205055734	TATATTCTCTTCTTCCTTTTTG	4	-
chr1	205055813	205055831	CTCCTAATAATTATTTATG	22	-
chr1	205056017	205056034	ACATTATATCCATTCCAG	8	-
chr1	205068548	205068569	TTTTACATCTTAATTTTACTTT	3	-
chr1	205386955	205386976	ATTTTTTTTTTTTTTTACCATG	6	-
chr1	205578862	205578882	ATTACACTTAAATTTATAAAG	8	-
chr1	205580958	205580970	TTTTATTTACCCG	5	-
chr1	205581179	205581199	ACTCTATTTTTATTTTACTAG	75	-
chr1	205581235	205581252	TTATTCCTATTACTTTCG	64	-
chr1	205581298	205581320	AAATTTCACATTAATTCTTTTTG	5	-
chr1	205581966	205581985	ATTTACATACTATATTACAG	9	-
chr1	205582045	205582062	AAATTTTGATAGGGACAG	3	-
chr1	205682425	205682449	TCCCCTTTATTTTTTTCTCTTTTTG	8	-
chr1	205683046	205683058	ATTTATCTTTTAG	3	-
chr1	205683220	205683243	AATTCTTTTCTCTTTTTCCTCCAG	7	-
chr1	205683359	205683395	TTCCTTTTTTGATGGGGTGTGGGGGTATAGTACTCAG	12	-
chr1	205684386	205684399	TTTCACAATAACCT	3	-
chr1	205684677	205684696	CATACTTTCATCTTATTCAG	43	-
chr1	205684740	205684761	ACACTACATTCTAGTTCTTAAG	5	-
chr1	205684906	205684929	ACTAACCTTCCTCTTTTTCTCTAG	3	-
chr1	205685313	205685331	TCTTTAATATATTAATCTG	35	-
chr1	205685775	205685795	CTTCCTCAATATCCTACTTTG	5	-
chr1	205686264	205686283	ATCTTCCCATTTCTTCATAG	7	-
chr1	205686284	205686306	AACATTTTCTTTTTCATATCCCG	82	-
chr1	205686700	205686723	CTTTCTTTTTTATTTCATCACTTG	48	-
chr1	205686772	205686789	TACTCATTTTTTACCTTG	29	-
chr1	205760218	205760239	TTTTGGTTGAACAGAGGGACAG	3	-
chr1	207218910	207218928	CCTTCCTAAACATACTAAG	7	-
chr1	207220410	207220430	TATCTTTTTTACTTCTCCCAG	31	-
chr1	207221261	207221279	CCTTATCCCTCCACTAAAG	3	-
chr1	207534306	207534322	GATAACTGTGGTTAAGG	3	-
chr1	208893450	208893469	TACAATTTTACTTCTTTCTG	4	-
chr1	209533207	209533227	GTTCTTTCTCTCTGAAGGTTC	5	-
chr1	209724041	209724059	AGTCAATGGGTGAGTAAAC	5	-
chr1	209967720	209967737	CAACCAAGTGTGGGTAAA	6	-
chr1	211283265	211283285	CTATTCATTTTAATTTATAAG	3	-
chr1	211745071	211745092	CAACATTTTACCTAACTTTTTG	3	-
chr1	211745849	211745867	TCTTATTAACATCCTTAAG	4	-
chr1	211746481	211746502	AATTATTTATTTCTTTACAATG	6	-
chr1	211746601	211746626	TTATTTCACTTTTCATAATTTTTAAG	4	-
chr1	211747897	211747916	TTATTTACAAAATATATAAG	7	-
chr1	211747994	211748013	TCAACTTTTTATTCTACCAA	4	-
chr1	211748020	211748041	ACTACATTTCTAAATTATTTTG	9	-
chr1	211748064	211748084	TTTACCAAACTAAATATTTAG	3	-
chr1	211748305	211748324	AACTTTAAAATCATCAACAG	8	-
chr1	211748445	211748466	TTAAACCTTATATAACATAATG	16	-
chr1	211799053	211799074	TTACCATAGGGATAACTGGCTT	4	-
chr1	211917655	211917675	ATTCAATTTTCATAACCAATG	4	-
chr1	211918352	211918371	TCTATTTTTTTTAAACCTAG	3	-
chr1	211918895	211918919	TTTTTACATTTAATATTTTTTTAAG	6	-
chr1	211919861	211919878	AATTCTTACTCTCATCAG	46	-
chr1	211920694	211920715	TTAATTTTTTTAAATATCTCCG	11	-
chr1	211975925	211975944	ATTATCTCAACTTTATCTCT	3	-
chr1	212168324	212168345	TTATCTTTTTTTTTAATACTAT	4	-
chr1	212190752	212190772	CTCTTACTTTTTTTTACTTTG	3	-
chr1	214522049	214522067	CAATAAACCTTTTTTTCAG	3	-
chr1	214522095	214522117	ATCTTTATTCTAACCTTTTTTTG	4	-
chr1	214531071	214531093	ATAATTTATTTTTTTCCCCTTTG	7	-
chr1	214659715	214659733	GACCATGTAGCCTAATGGA	25	-
chr1	215625904	215625921	TGTTGATTCTGCCAATAG	11	-
chr1	216607529	216607546	TTGAGTCTTGTCGTGGTT	3	-
chr1	217188225	217188243	GGGGCTGATTAGGATTTGA	4	-
chr1	217601377	217601400	TTACTTTTATTTTTAAACTATATG	8	-
chr1	217767245	217767268	TTTTAATCTTTAATTTTTATTTTG	4	-
chr1	217781933	217781953	TTTTACCTATTTTTATTTTTG	3	-
chr1	218763797	218763816	ACTCCATGAACCTTTATTGT	6	-
chr1	220196839	220196857	CATATCTTTCTTATTCATG	3	-
chr1	220350986	220351011	CATTTTTAATTTTATTTATTTTTCAG	3	-
chr1	220511614	220511632	AATCCCTTTGAGACTACCA	3	-
chr1	221875148	221875171	ATTTTTTTTTTTTTTCCTTCTCTG	3	-
chr1	221910448	221910466	GAGTTGTGGATAGGGGTGA	35	-
chr1	223895860	223895880	TAATGGTTGGCACTCTGGACT	161	-
chr1	224050919	224050937	CTTTCGGTCTCCCTGGGAG	15	-
chr1	224051002	224051023	CCTTAACACTTTTTTATTTTGT	4410	-
chr1	224453268	224453285	TAATAACCTATTCTATCG	4	-
chr1	224502027	224502049	ATTTATCATAATTTTCTTAACCA	3	-
chr1	224577231	224577252	ATATATATTTTTTTCCTTCCTG	14	-
chr1	225453184	225453205	TATACATTGCATCTTCTATGAT	4	-
chr1	225515312	225515335	ATTTTATATTTTTCTTTTTAAATG	5	-
chr1	225589760	225589774	TCTCATTTTTAATTG	3	-
chr1	225590587	225590606	TACATTTATGTTTTATTCAG	8	-
chr1	225590607	225590627	AAAACACTGTTCCATTTAAAG	4	-
chr1	225675642	225675662	TTAAATACTTTTTTTTTTCAG	9	-
chr1	225681600	225681619	AAATTTATATATACTTTCAG	4	-
chr1	225681988	225682008	TACTTTTTCTCTATTATAAAG	29	-
chr1	225682264	225682287	TTCCCTCTTCTTATTTTCTCTCTG	6	-
chr1	225682559	225682590	TTTAAATTTGTTTCATTTAAGTTTCCTACACG	14	-
chr1	225682980	225683002	TTATTTACCTTATCAAAACCACG	5	-
chr1	225683122	225683142	CTATATTTCCCATCATCCCAG	11	-
chr1	225683528	225683550	TATACATTTCTTTTTTCTATCAG	41	-
chr1	225683551	225683574	ATGGATGAGCTATCATAATTCAAG	8	-
chr1	225683625	225683647	ATGAGGGATTTTTTTTTTCTTTG	3	-
chr1	225741574	225741594	GTTATGCCTTTAGATGTTTTG	4	-
chr1	225790436	225790456	TTACACTCTTATTTTTTACAG	6	-
chr1	225833531	225833552	GGTTTGACTCTAGTTTGACATT	252	-
chr1	226171070	226171091	TCTATTTCTTAAATTCTACCAG	18	-
chr1	226171995	226172013	ACTTTACAATTTTATTATG	35	-
chr1	226172139	226172160	TTATTTTCTTTCTTCTATTTAG	26	-
chr1	226172548	226172566	TTGGGTAGGGGTTTATCAG	3	-
chr1	226172603	226172622	ATAATTTCCTTTTCATTATG	4	-
chr1	226172641	226172661	TCCCTTCTTACCCTTTTAATG	3	-
chr1	226332621	226332642	CACTAATATATATTTCTTCCAG	4	-
chr1	226332852	226332875	AAACTGGATTTTTTTTTTCTTAAG	3	-
chr1	226332886	226332910	TACATATCTAACTCTGTTCTCTTTT	5	-
chr1	226333198	226333217	ACATCTTTTTTTCCTTACTG	6	-
chr1	226339056	226339074	TTTATATACACTTAATAAG	4	-
chr1	226419999	226420025	TATATTTATTTTTCTTTTATTATTCAG	8	-
chr1	226445354	226445374	TTATACTTTTTTTTCTTTTAG	14	-
chr1	226548993	226549011	TTTTCTCTAACTTCTCAAG	7	-
chr1	227212027	227212045	ATTCTTATCAACATCCTAG	3	-
chr1	227441948	227441969	ACAATTCTTAAATCATAATTTG	3	-
chr1	227457292	227457313	TTACAAATATATTTTTCCAATG	4	-
chr1	227505157	227505183	ACTTTTAATTATTATTTTATTTAAATA	4	-
chr1	228412439	228412460	TCAAATGTCTGCTCTATCAACT	106	-
chr1	229252535	229252557	TTTTTTTTTTTTTATCACAAAAG	5	-
chr1	229402211	229402236	CCATTCTTATCTTTATTTCTTTTATG	4	-
chr1	229459001	229459022	TACTTACTACTTAAAACTCCAG	7	-
chr1	229460194	229460216	TCAAAGACTCACTTTTTTTATTG	8	-
chr1	229653494	229653512	TATTCTACCTACTTTTAAG	4	-
chr1	230202047	230202064	CGATCTGTCTTGTAACAT	4	-
chr1	230503439	230503462	TTTTAAATTTTATTATTTTTTAAG	3	-
chr1	230897273	230897292	GATTCTTGTCACCTGCTCCA	3	-
chr1	230974230	230974251	TTTCATAGGACCTTCTGAAATG	9	-
chr1	230974827	230974847	TTTTATATCCATTTCCTCTTG	11	-
chr1	230975469	230975490	ACACTCTTTTCTTAATCATTTG	11	-
chr1	231464574	231464593	CCTTATCTAATTATTTTATG	3	-
chr1	231465785	231465808	CTTCATCTATTATTCATTTTAAAG	4	-
chr1	231466127	231466149	AACAACTTTCTTTTTCTATTAAG	3	-
chr1	231468675	231468693	TTTAATATACTACCTATAG	13	-
chr1	231469896	231469917	TTTCATTTTTTATTTTTCCTTG	47	-
chr1	231471037	231471054	TCACACTATATACTATAG	8	-
chr1	232388872	232388889	CCTTTTAATCTTTACCAG	4	-
chr1	232752718	232752736	CTAATCAATTAGCCCTGAA	3	-
chr1	233281097	233281114	CTGGATAGTTTGCTGATC	3	-
chr1	234740047	234740070	TACCTTTTTTTCTTTAACTTTTAG	3	-
chr1	234741067	234741084	TACACTTACTTTTTCAAG	24	-
chr1	234741714	234741732	TAATTTCCTTCTTAACATG	10	-
chr1	234741915	234741932	ATTGTGGGATTGGTTTTG	4	-
chr1	234742009	234742034	CCACTTCATCTTTTTAAACACCCTAG	5	-
chr1	234742666	234742687	ACATTTTTTTCTTTTGTTAACG	13	-
chr1	235272814	235272832	ACTTTATTAAATCAACATG	9	-
chr1	235273386	235273405	TACGTTTTCTTATTTAAATG	5	-
chr1	235274458	235274477	AATTGATGTTTTTTTTAATG	7	-
chr1	235274888	235274912	ATCCTTTCTTTCCATTTAATCTCTG	5	-
chr1	235341608	235341626	TCATTAACATTTTAACCTG	4	-
chr1	238643772	238643791	TACTTTTACAATTTTAACAG	3	-
chr1	239615459	239615476	CACAATTCTTTTAACATG	22	-
chr1	240236996	240237014	ACTCAGTCATGTTTGACTC	3	-
chr1	240293910	240293933	AAGTGATTGTTTACTAAAAACACA	24	-
chr1	241756727	241756748	CCCAATTTTTATTTCTTATATG	4	-
chr1	242560745	242560763	TGGTGATTAGGACTAAGTT	24	-
chr1	242592414	242592432	TCCGATTTCTCATCAGATG	6	-
chr1	243369070	243369089	ATTAATTTTTACACTCATAG	4	-
chr1	243714949	243714969	TGATTTCACATATTGTTGAAT	3	-
chr1	244572817	244572840	ACTTTCTTAAATATTTCATTTATG	5	-
chr1	245004446	245004465	CTAAAATTCTTTTTCTACAG	4	-
chr1	245007266	245007285	AAATAACTTCATTTTCCTAG	3	-
chr1	245016719	245016740	GGTGGAGAAATTAATTTAGACG	16	-
chr1	245017027	245017050	TTAATACCATAATTTTTCCATTTG	6	-
chr1	245017455	245017480	ACTTTTTTTTTTTTTTATCACAACAG	311	-
chr1	245017655	245017678	CTAACTTTTTAAACATTCCACAAG	81	-
chr1	246320243	246320260	CGTTGGATTGTTTATCCA	11	-
chr1	247019526	247019547	TCATTTATCATACTTTTTCTAG	3	-
chr1	247108891	247108917	ATATCTCTTTTTTTCCCTTTTCATTTG	3	-
chr1	247200315	247200333	CTATTCATTTAAAAATTTG	4	-
chr1	247319228	247319249	CTCATTTTTGAAGAGAGTCTCT	3	-
chr1	247352638	247352658	TTTATTCCTATAATATAAAAG	5	-
chr1	247352697	247352720	TTCATTTCTAATTTTTTTTTCTAG	10	-
chr1	248906774	248906794	TATTTCGGTTGTTGTCTTTTT	3	-
chr2	211515	211534	TTTTTCTTCATCTTAATATG	23	+
chr2	277510	277526	CTTATGGGGTATTTTAA	3	+
chr2	278083	278107	CTTATTTTTTAAAATAATTTTAAAA	5	+
chr2	1024870	1024887	TCAACTTAGAATTGGTAC	25	+
chr2	1228543	1228558	TGTTCTGAATCGGGGC	5	+
chr2	1414775	1414792	TTTCATTCTCCCATTATG	3	+
chr2	2630516	2630534	ATGTAACCCACTTGTGCAT	9	+
chr2	2927909	2927928	GCGGCTGGCTCACTTCTTTT	6	+
chr2	3357121	3357142	TGCTTTTTTACACCACGTTGAT	5	+
chr2	3641328	3641345	TCATGAAAGGTGTTGGTT	4	+
chr2	4271703	4271718	TCGTGAGTTCGTTTCT	10	+
chr2	4340133	4340150	TGCAAGTTGAATGGAAAG	6	+
chr2	4596368	4596388	CTTCCTGGAATTGGTTTGCCC	119	+
chr2	6006909	6006928	TCTCGATGTTGGCTCATCTC	84	+
chr2	7420664	7420682	AGGTACTGGGTGTTTTCTT	3	+
chr2	9254023	9254042	GTTCCTTCCAGCTCTGAGCG	3	+
chr2	9544888	9544910	TACTTTTTGTTTTTGTTATAAAG	5	+
chr2	10192783	10192803	TTAACTTTTCTTTTCCACTTG	9	+
chr2	10192900	10192918	CATTCAAACAAATATTTCG	5	+
chr2	10192942	10192963	ATTTTTACAACCTTTTCTATTG	15	+
chr2	10270315	10270334	TTTCATTTTATTTCTCACTG	10	+
chr2	10270577	10270595	AAATTTTTTATTATCTATG	37	+
chr2	10270605	10270629	ATTTTACCTGTAGTTCATACTTCAG	4	+
chr2	10270673	10270695	TCTAGGGGGATCTTAAACTTTAG	6	+
chr2	10422037	10422054	ATCGTTTATGGAGGGAGC	3	+
chr2	10476434	10476454	ATTTTCTTTTTTTCACTCTAG	4	+
chr2	10567393	10567411	TTCATTTTCTCCACCACAG	7	+
chr2	11134907	11134928	AGCTCAATGAGAACAGAAATTT	62	+
chr2	12327731	12327751	TTGGCTTAGAAGTAGCCACTC	4	+
chr2	13663506	13663521	AATCCTGCTGACGATG	6	+
chr2	15316284	15316301	CTAGACGTGAGTCGGGCC	3	+
chr2	15701284	15701302	GCTGCTGCTGTAGATGGGC	4	+
chr2	16363461	16363477	TCGTGTGATCACTGAAG	3	+
chr2	16484944	16484962	CTGCGTGTTGGCCATTCCA	3	+
chr2	16893956	16893975	TGGCTGAATGTCTCTAAGCC	5	+
chr2	17950241	17950259	ATTTTCCAAAGGAAGGATG	4	+
chr2	17963501	17963526	TTCATTTTTACTTTTTCTTCCACAAG	8	+
chr2	18780659	18780678	TTTGGCTTTGGCATCGATGA	19	+
chr2	18973263	18973281	ATGTAATGGGGCTCAAATT	3	+
chr2	19072878	19072899	TGATTTAGACAGGTTTGAAAGA	7	+
chr2	19917960	19917977	GCAAGTTGAGTGGATGAA	9	+
chr2	20488065	20488082	GTTACAAAGAGTTGGACA	3	+
chr2	20648633	20648651	TTATTTGATTTATTTAAAG	4	+
chr2	20648663	20648682	TTTTTTTATTCTTTGCACAA	6	+
chr2	20648930	20648951	CCTATTTTTTTTTTTTCCACAA	37	+
chr2	20649075	20649096	TTTTTTATTTTTTAAATAAACT	4	+
chr2	21550409	21550427	TGATAAGATCTGTAGTTGA	3	+
chr2	22174661	22174680	CCTTAGTAATGGTGAATGAA	19	+
chr2	24598659	24598679	ACCGGGCTCTATGAGTTTGGT	10	+
chr2	25647921	25647940	CCATGTATGTTTAAGTACAT	4	+
chr2	26348755	26348776	TTAACTACTTTTTCTTTTATTG	3	+
chr2	26357962	26357982	TCCATTTTTAACTCTAAACAG	203	+
chr2	26357992	26358013	TTTCTCATCTTAACTATCCAAG	38	+
chr2	26359661	26359681	CCCTAAAAACAATTTTATATG	3	+
chr2	26610631	26610651	TTTCATTTGTTTTATTTTCCG	4	+
chr2	26612148	26612173	CCTATTTTATTTTTTATAAAACTATG	5	+
chr2	26613174	26613197	TCTTCATTTAATTTGGTGGTGGTG	10	+
chr2	26613357	26613379	ACCATTGTTAAATTTAATTATAG	3	+
chr2	26613787	26613806	CTAATTATTTTACCGTTTTG	4	+
chr2	26614695	26614714	ATCCTTTAATATTATCCATG	6	+
chr2	26616241	26616263	TAATCTATCTACTTTTTTTAAAG	4	+
chr2	26617352	26617373	CTCACAATATTAACTTTTTTTG	6	+
chr2	26749485	26749502	TATAGGGTGGTGCCTACA	5	+
chr2	27001799	27001824	CATTATATTTTCTTTTTTTTTTTTTG	10	+
chr2	27016776	27016799	CTTTAAATATTTTTCTTTTTTTTG	9	+
chr2	27017050	27017070	TACTTTTATTTTACACATAAG	5	+
chr2	27018562	27018583	TTTAATAATTTTTTTTTTCCCG	7	+
chr2	27019222	27019242	TTTTTCCCTACTTTCAGGGTG	7	+
chr2	27130687	27130705	AGTTTGTTTCTCAACAAGA	5	+
chr2	27273713	27273740	CGCTGGTTCGATTCCGGCTCGAAGGACT	316	+
chr2	27747662	27747680	GATCCTGTTGATGATGCCA	4	+
chr2	27845339	27845359	TCCTATCCTCTTTTATATATG	3	+
chr2	28002541	28002563	CATCACATTTATTTATCTTTCTG	5	+
chr2	28616200	28616225	CTCCTAATCTTTTTTTTAATTTCCAA	8	+
chr2	28639220	28639247	ACATTTATTTTATTATTTATTTTAAATG	4	+
chr2	28639511	28639533	ATTCTCAAAAATTATTTTCTCTG	14	+
chr2	29022275	29022292	TCACACCTTTAACTTAAG	5	+
chr2	29022307	29022327	ATCTTAAATTTTTTTCTAATA	19	+
chr2	29022631	29022652	AAATATGGGAAGAGCTTTACAG	5	+
chr2	29022653	29022679	ACATTCACCAACTATTATTTTCCCTTG	5	+
chr2	29022693	29022712	ATATCTGTTTAATCTTACTA	7	+
chr2	29022888	29022908	CACTCTAATTTTTAACTTATT	22	+
chr2	29023129	29023149	TTTTTAGATCCACAGTACATG	5	+
chr2	29023188	29023210	TCTCTTTTTCCTCCCTCTATACG	8	+
chr2	29023378	29023395	TATAGACAAGCTTTGTAG	3	+
chr2	29023443	29023471	CCTTTCTTTTCCTATTTCTTTTTTTTAAG	14	+
chr2	29023820	29023843	CATATGTCTTTTTTTCTAATTCCG	133	+
chr2	29023951	29023970	CACACATTTTATTCACATAG	25	+
chr2	29024212	29024231	TATTAAACCACATTAATCTG	13	+
chr2	29024327	29024347	AAAAAATAATCACTACTTAAG	5	+
chr2	29024411	29024432	CACTCTTAAAACCACTTAAACA	3	+
chr2	29024594	29024613	TATACAATTTAATCCAAATG	65	+
chr2	29025080	29025102	TATTATTTTAAGCCAAGGAGCTG	4	+
chr2	29025392	29025412	TTTTATAATTCCTTAAAACAG	3	+
chr2	29025497	29025516	TTTTAATTACCTTTATAATG	6	+
chr2	29025633	29025653	AATTTCTAAATAAATCCCCTG	3	+
chr2	29125993	29126018	ATTACAACATAACTATCTTATATTTG	3	+
chr2	29164116	29164136	CCTATTATTTTTTCCTCCTAG	3	+
chr2	29170103	29170121	TACATTTTCATAAAATATG	21	+
chr2	29170412	29170432	CAACTTTTAAAAAAAATTCAG	5	+
chr2	29170454	29170478	TTTCCATTTTTATTTAAATTACTAA	3	+
chr2	29170630	29170650	TATCTGTTTACCTTTAAAATG	4	+
chr2	29170839	29170857	ATTTATTTTTTCCCACCTG	22	+
chr2	29362895	29362915	TTCTTATTTATTTTTTTAACG	6	+
chr2	29405600	29405620	ACTTACTTAACTTCCTTATTG	4	+
chr2	29439617	29439634	GTGTGGTTTGTGTAGGAT	5	+
chr2	29951879	29951899	CAGGACTGACCTGACTTGCCA	8	+
chr2	30195558	30195575	ATACCCTTATACTCTTAG	4	+
chr2	30482826	30482846	CATTTTTTTTTTTCCAAACTA	11	+
chr2	30863646	30863667	CTACAATTTTTTTTAATCTCTG	37	+
chr2	30864400	30864419	TTTTTTCTACATGTGCTTGG	4	+
chr2	30865215	30865235	ACCCAGCTCTTTAACTTCATG	7	+
chr2	31951786	31951804	CACCCATACTTTTCTACTG	3	+
chr2	32315388	32315407	TTTACTGTCTGGCCCTGAGA	3	+
chr2	32365327	32365345	TTTATTCATTACTTTCCTG	3	+
chr2	32380509	32380532	CTTATTACTTTCTTAATTTTACAG	3	+
chr2	32446125	32446143	ATATTTCTTTTTTTTTCCG	13	+
chr2	32446175	32446197	CCAATACATTATTATTAACTTAA	7	+
chr2	32447071	32447089	CATATATAATTTTACCAAA	14	+
chr2	32447494	32447516	TCAACTCATTCACTTTCAAATAG	5	+
chr2	32449083	32449100	ATCTCCTTCTAATATCAG	4	+
chr2	32523041	32523059	CAATAATCTTTTATCATAG	3	+
chr2	32531273	32531292	TTTTTAAAATCTCACACATG	11	+
chr2	32533132	32533154	TCATAACTAATTTTTTAAATAAT	6	+
chr2	32534681	32534703	AATACTTCTAAATATTCATTTTT	6	+
chr2	32536538	32536557	TTCAACTTTTCTATTTTCAG	6	+
chr2	32559649	32559669	TTTATTTATTTCATTTTAATG	4	+
chr2	32608926	32608944	TACTTCATCTTTACTATTG	5	+
chr2	33051282	33051301	CTGACTAGGATGAAGTCAGA	5	+
chr2	33463823	33463840	ATTCTTGTACTGCTCACC	14	+
chr2	34252127	34252145	TTTTTTGTCTTCCTTTATG	23	+
chr2	34366528	34366547	GATGTTGTCTGTCTCACTGG	11	+
chr2	34551675	34551694	GATTCCTGGATTTGGAACCA	56	+
chr2	34663231	34663250	ATATGTCTTCAAGAATTTTC	3	+
chr2	36353158	36353174	TCTGTCGGAGGGTCGGT	10	+
chr2	36615022	36615044	ATTTATTATTTCCATCCTCCTTG	6	+
chr2	36765127	36765150	TTCATTCTTTTTTTACTTCATCAG	3	+
chr2	36772869	36772888	CTTCATTTTTCTTTCACCAA	4	+
chr2	36776672	36776696	CATTTCCAGGGGCTATATTTCACTG	6	+
chr2	36776832	36776851	AAACTACTTCATTTTAATTG	6	+
chr2	36777103	36777121	ATCACTTACAAATTTTTTG	4	+
chr2	36777972	36777992	CTTTTTGTTTTTTCAATCATG	7	+
chr2	36778033	36778056	TAAATTTTTTTATTATTATTTTAA	4	+
chr2	37430004	37430024	CCAAACTTTTAAACAAAAACG	7	+
chr2	37431330	37431350	TACTGTACTGGTTTCTTAAAG	11	+
chr2	38482767	38482784	TTCTACAGTTCGATGGAT	4	+
chr2	39112625	39112645	AATTCCTCATATATTTTACAG	3	+
chr2	39201036	39201056	TATATATCTGTGTAGGAATAT	3	+
chr2	41188548	41188565	TTTGGTTTATGTGCTTGG	275	+
chr2	42557754	42557779	TACTACTTTTTTTTTTTTTTTTCCTG	16	+
chr2	42558615	42558636	ACAAATATGTATTTCCTATATG	3	+
chr2	43216602	43216619	TTTGAAATATTTGCGGGG	3	+
chr2	43374280	43374301	CTAGATTTTTTTAAATTAAAAA	7	+
chr2	45952293	45952313	AAGAATTATGCTGATTCTATT	23	+
chr2	46612605	46612623	CTCACAAAATCACTTTAAG	5	+
chr2	47672668	47672686	TTTTACTACTTTCTTTTAG	3	+
chr2	47695791	47695814	CATTTCTTTAATTCTTTTTATTTG	3	+
chr2	48603306	48603325	CCTTTTATTCTTTCCCAAAG	4	+
chr2	48604165	48604188	ATTTTAAAAACTTTTTTTTCAATT	3	+
chr2	48604958	48604980	TCCTCCATTTACTACTTCCACTG	6	+
chr2	48605338	48605356	CAATATATTACTAAATCAG	34	+
chr2	48605357	48605380	TTATTATTTTACTTTTCCAAATTC	7	+
chr2	48606003	48606024	TCAAAACTTATTTTTTAAATCG	3	+
chr2	48606116	48606138	TAACTATTATTTATTTTTAAATG	10	+
chr2	48999941	48999959	AGTGAAATAGAACCTTAAA	7	+
chr2	49448450	49448469	CCTCCATAGCTTATATTTGA	13	+
chr2	50388858	50388879	TATCTGTTGATCTTCCCAGTAG	23	+
chr2	50661001	50661021	CAGATGGTAGAGCTTTTGCTT	11	+
chr2	52389821	52389840	GGGAGTATGGTTGCAAGGCT	344	+
chr2	53354375	53354396	CAGCTGCGGTAATATGGAGGGA	12	+
chr2	53706826	53706844	ATCCTTTCTTGCAGCATCA	3	+
chr2	54045716	54045738	ACTTTTATCTATTACTTTTTTCT	3	+
chr2	54895817	54895841	ATTTTTTTTTTTTTTTAATTTATAG	10	+
chr2	54895963	54895984	TATTTAAACTGTTCCTCAATTT	5	+
chr2	54896259	54896277	CATCACTTACTAACACACG	6	+
chr2	54896637	54896655	ACAAATTTTCATCTTACTG	3	+
chr2	56735524	56735544	TATGCTGATTCTATTAAAGTT	4	+
chr2	57842464	57842478	AAAGTTTCTGGATGA	3	+
chr2	57937128	57937147	TTAGATTGAATTGGATTAAC	3	+
chr2	58085671	58085688	AGTTTTTGTGGGATTGCA	115	+
chr2	58298233	58298250	CTTTACATCTTTTTTTAG	3	+
chr2	58716115	58716134	ATCAATTTTTATTTCCTATG	5	+
chr2	58993797	58993814	TCTGTGGAAGCATCATTA	6	+
chr2	59163559	59163576	CTAGTGTTGATTTGTCCC	9	+
chr2	61150293	61150314	AAAACTTAATTTTTTATTTTTG	3	+
chr2	61253863	61253884	ATATTATTTCATTTCTCTCTCT	7	+
chr2	61276081	61276103	ACATTTTATTATACACATTATTG	5	+
chr2	61276239	61276258	ATCATTAATACTTTTAAAAG	5	+
chr2	61276337	61276358	TTTTTTTTTTTACAACCTTAAG	6	+
chr2	61892535	61892557	GACTGTGTAACAACTCACCTGCT	18	+
chr2	62017042	62017059	ACCTGTACCTGAAACTGA	4	+
chr2	62450623	62450642	TAATTTCTATATTAAACCAT	9	+
chr2	63091905	63091923	ACTCTTTTTATAATAACAG	4	+
chr2	63833000	63833019	TTTAATTTTATTAGTTCATG	3	+
chr2	64686090	64686109	TTATTTATTTATACTCAATG	7	+
chr2	64819592	64819613	CTATCATAAATAAGCTCCAAAG	7	+
chr2	65496641	65496659	TTTTTTAAAATCAACCATG	21	+
chr2	65498143	65498160	CCAATACTTCTACATTTG	3	+
chr2	65743065	65743082	ATAAGCTGTGAGGATGTG	4	+
chr2	66798944	66798961	AAATTTTTCCACACTATG	5	+
chr2	67301252	67301269	GGTCCAGGCTGGTGGTCT	20	+
chr2	69473574	69473595	ACCTATCACACAATATCACTAG	16	+
chr2	69473728	69473748	TATACAAATATACTTCTCTTT	13	+
chr2	69473845	69473863	ACTCACCCCATTTATCCAG	5	+
chr2	69474252	69474265	TATTTCCTATTAAG	4	+
chr2	69475297	69475316	CACAAAATTATTGTTTTCAG	11	+
chr2	70052718	70052735	CTATTATCATTATCTCAG	4	+
chr2	70069580	70069601	TATACTTTATTATCTAACTCTG	3	+
chr2	70106744	70106766	ATAAACTTTTTTTAAAACTTAAG	4	+
chr2	70108320	70108340	ATAATTCTTTCTTCAATCACA	3	+
chr2	70131843	70131869	ACATTTTCTTTTTTTTTTCACACATAG	16	+
chr2	70132265	70132285	ATCATAATTTATTAACTAATG	6	+
chr2	70139412	70139433	ATTCTCTAATTTTTATATAATG	5	+
chr2	70167307	70167325	AATCTTTTCCAATAACCAG	7	+
chr2	70169111	70169135	TTTTTTTATTTTCTATTTTTTCATG	3	+
chr2	70316053	70316075	TTTCTACACAACTTTATCATCCG	30	+
chr2	70316081	70316102	AATTTAAAAATCACATTCTCTG	13	+
chr2	70316160	70316185	TTTTGTTTTGGGTTTTTTGGCTCATG	1317	+
chr2	70711529	70711547	GAATTGATCTATGATGATT	3	+
chr2	71567772	71567792	AATACTTTTTTTTCTTTCCTG	3	+
chr2	73683287	73683312	TCATATCTTTTTTATTTCTTATTTTG	4	+
chr2	74329549	74329571	ATCTTAATATTTATATCTCCAAG	3	+
chr2	74329620	74329639	TTTTTAAAACTCTATCCTTG	9	+
chr2	74429217	74429236	CTAATACCATTTTCTCTAAG	6	+
chr2	74441440	74441463	CAATATTTTTAATTTATTCTACTG	5	+
chr2	74442071	74442092	ATTCTTTTCTACATTATACATG	8	+
chr2	74442116	74442136	CTATATACTTTAACTTCATTG	19	+
chr2	74442464	74442485	TTTTTTTCTCATTTAATCAATG	10	+
chr2	75884208	75884229	TATTTTTTTTTCATTTAAAATT	18	+
chr2	75886392	75886412	CATACAAAATCTCTACTCCTG	8	+
chr2	75886568	75886589	TCAATATATTTATCTTATTTTG	12	+
chr2	75886591	75886610	ATCCTTATTTCATTATATAG	15	+
chr2	75887061	75887087	CTATTATTTCTTCAATTTTTTTCACTG	6	+
chr2	75887204	75887226	CCCTTCTTTTTATTTTTTTCAAG	5	+
chr2	75887492	75887514	TTTTCATTATTTTGTTTTCAATG	4	+
chr2	75888749	75888769	ATATATCTTTCACTTTTTCAG	5	+
chr2	75896369	75896390	TTAACAACTTTTTATTTCCTAG	12	+
chr2	75897977	75897995	TACTATATTCATTACTCTG	10	+
chr2	76563886	76563903	TGGTTTACTCGTTCCTTC	3	+
chr2	76885668	76885688	CAAAACTTTTTTCAATTTTTG	6	+
chr2	78378250	78378266	CTGATCTTAGATCAGAT	3	+
chr2	78539106	78539124	CATTGTGGTTTTGGGTCAC	52	+
chr2	78808021	78808037	GTCTATGACCATATTAC	3	+
chr2	79355816	79355835	CAAGTCCCCCCTTGTGCACC	5	+
chr2	80070389	80070407	GGAATTGTGTGTGGATAAC	4	+
chr2	83424122	83424140	CTTATTTTTTAACTAACTG	4	+
chr2	84644070	84644087	TTGGCTGTTCGAGTTGTA	4	+
chr2	84839177	84839198	TTTTATTATTATTATCTCTCAG	11	+
chr2	85204958	85204978	ATTTCATAATTTCATTTAAAG	5	+
chr2	85281651	85281670	CCTATATTATTAATCCTATG	11	+
chr2	85281689	85281711	CTTTTTTTGGGTTTGTTTTGGGG	5	+
chr2	85282420	85282439	ATTTTATATCTCTAATCCAG	3	+
chr2	85770664	85770682	CCACAAATTTTTTTCCTAG	6	+
chr2	85771780	85771803	ATAACTTTTTTTTTTCTTTATAAG	46	+
chr2	85772061	85772087	ATTTTTTTTTTTTCTCTCAACACCATG	109	+
chr2	85865470	85865493	TTTCCTTTTTGAGACAAGATCTCT	3	+
chr2	86350786	86350806	CCTTAACTTTTATTTCTTTTG	4	+
chr2	87002390	87002411	TTTATTATATATATATTTTTCC	15	+
chr2	87004653	87004673	TTTTCTAAACTTACACTAAAG	8	+
chr2	87886432	87886450	TCCCTTCCATTTACATTCG	8	+
chr2	89258318	89258337	CCAGTGATGAAGGCTTGAGT	3	+
chr2	97499403	97499421	TTACTACATTTTCCTTCCG	4	+
chr2	97500452	97500471	TACATTTATCAAAACTAAAG	3	+
chr2	97500505	97500525	ATTTTACCATTTTTCCCAATG	9	+
chr2	98281919	98281939	CAGTGAGAAGCGATTGTTTAT	4	+
chr2	99813594	99813616	ATTTCCTTTCTTTTCTATTTTAG	5	+
chr2	99814454	99814472	TTAATTTTTACTCAAACAG	7	+
chr2	100471333	100471352	ATTTGTCAAAAGGTAACTCA	3	+
chr2	100739852	100739869	GACTGTCAAGGCATATGA	3	+
chr2	101608150	101608165	ATTTAATTTTATCCCG	7	+
chr2	101612496	101612519	ATTATTTTTCATTATTTTTAAATG	3	+
chr2	101885923	101885939	ATTTAGTTTTTACACCG	3	+
chr2	102432712	102432729	CCTTGATACTTTATTTTG	22	+
chr2	102796044	102796064	CAACAAAATATTTAATTACCG	3	+
chr2	102796084	102796107	CACAATTTATATTTTCCCTCTCTT	7	+
chr2	105962043	105962062	AATATCTTTTTAAACCAATG	34	+
chr2	105962546	105962567	CCATTTTATTTCTTTTACAAAG	9	+
chr2	105962574	105962593	CATATACCAATTTATCACAG	3	+
chr2	105962611	105962629	CAACATTCATCCTTAAATG	3	+
chr2	105963384	105963402	ATACTTCATACTTTTTTCG	47	+
chr2	106469742	106469763	ATTATTTATTTTATTTATTCAG	4	+
chr2	107495694	107495711	TAGTGGGATATGATGATA	6	+
chr2	108391741	108391757	GTTGGGACCTGAAAGAT	61	+
chr2	109300457	109300480	TTCCTTTATTTTTTCTTTTCTATG	8	+
chr2	109300656	109300673	TTAACCCTTATCCATTTG	5	+
chr2	109300807	109300826	ATAAACATTAATTTACTTTG	3	+
chr2	109301727	109301745	ATTCTATTTTTATCAAAAG	63	+
chr2	109301766	109301786	ACCACTCTTCCTTAATAAACT	3	+
chr2	109302016	109302037	TACATTCTATTTTTGTTTTCAG	9	+
chr2	109302038	109302062	ATACCCTACAACCAATTTTTTTTAG	5	+
chr2	109302351	109302369	CATTTACATATATTCTTCG	4	+
chr2	109493104	109493126	TATATCTTTAAACTATCATCTTG	3	+
chr2	109879118	109879135	CCCCATTTGTGTTGGTGC	3	+
chr2	109942864	109942884	TATGTTCTTTGGAACAGGATG	7	+
chr2	110349016	110349033	GATTACTAGTGACTCTGA	4	+
chr2	110374694	110374717	TACACTTTTTATTTTAATACATTG	14	+
chr2	110374763	110374781	CTAAACTTAATTTTCCAAG	15	+
chr2	111923507	111923527	CATATTCACTTTTTCCTTTAG	11	+
chr2	111924935	111924954	CTACAAAATTCTACTCCAAG	3	+
chr2	113287128	113287151	ATTCAATTTTCTCAATTTTCTTTG	4	+
chr2	113287152	113287172	CTTTAACCAAAATTCTAAATG	16	+
chr2	113287202	113287222	TTTTTTACTTTTTTTTAAACG	8	+
chr2	113287390	113287405	TGCCTGTGGGTATTAG	4	+
chr2	113287530	113287548	ATTAACTAATACTTTATAG	9	+
chr2	113327594	113327618	TTCTCTTTTTTCTTTATTTTCTTCA	4	+
chr2	113420857	113420877	TACATATTTCTCTACTTTTTG	11	+
chr2	113420931	113420957	ATTTTTTTTTCTTTTTTTTAAACCATG	38	+
chr2	114715405	114715431	TTTATATTTCATACTTTTTATACTTTG	18	+
chr2	114715799	114715816	CCTAACATTCTAATAAAG	6	+
chr2	114715847	114715867	CCTCTTTAATCTCTTTATAAG	15	+
chr2	114715868	114715893	TTAACTAATAAATCTATTTTCTTCAG	4	+
chr2	114716199	114716219	TAATTCTATTTTGTTTTTATG	4	+
chr2	114716484	114716503	AATTGGGGAGTAAACTTCAG	3	+
chr2	115172239	115172258	ATTTTTCCCCCAAAACTCAG	21	+
chr2	115381524	115381541	TTAGTATCCTCGTCTGTC	7	+
chr2	117999864	117999883	AAGCAGCCATAGTGGGAATA	6	+
chr2	118075515	118075533	CAACACATGTGTTGAGATC	24	+
chr2	118589689	118589707	TTTAATAATTCTCTCCACG	16	+
chr2	121051173	121051195	TTTTATAACATTACCATCCTTCG	5	+
chr2	121051459	121051478	TTTTCCTCTTATTTAAACAT	5	+
chr2	121571925	121571943	TCTGTATGATTTTGTGGTT	22	+
chr2	122524648	122524670	TTTTTTCTTTTAACCTCTTTAAG	6	+
chr2	122757002	122757021	TAGGGAAGTTCTGTTTCAAA	4	+
chr2	123023846	123023867	CTTCATCTTTTTAATTTTAATG	4	+
chr2	123120159	123120177	CACCTCGACTGCTCATGGC	4	+
chr2	123181863	123181881	TGTTCTGATCCACAGTAGG	3	+
chr2	124826446	124826464	GATCTGGTCCTGGAGGGAT	3	+
chr2	126419602	126419619	ATCACACAATTTGACTGG	16	+
chr2	128180510	128180527	GCACGTCGGTGAGTGCGT	3	+
chr2	131104741	131104761	ATTTCATCTCTTTTTTATATG	12	+
chr2	131125881	131125900	AGGTAAGTGTTGGATTGTTT	231	+
chr2	131891997	131892019	ATTTTCTCCTACATTATTTTCTG	4	+
chr2	131906677	131906695	TCTCATTAGGCAGCCATAG	4	+
chr2	131907213	131907236	TAATATTTCTTTTTCCTTCCCTAG	7	+
chr2	133286264	133286281	TAGTAATTGTGAATCAGA	3	+
chr2	135091671	135091692	ACTCTATATTTTATATTTTCAG	3	+
chr2	135713720	135713739	AAAACTTAATTTTTTCTCTG	4	+
chr2	135927046	135927065	TCTTACTTATTTTTCTTTTG	25	+
chr2	136037745	136037764	ACTCTATTTTATTTTACTAG	7	+
chr2	136323180	136323202	TTCATCTTTTTCTTCTTTACTTG	3	+
chr2	136482573	136482593	TATCTCTCTAATAACTAAATG	10	+
chr2	136540891	136540915	TTTAACTTCTCTTTTTACTCATCAG	5	+
chr2	136540936	136540954	TTTTTAATCTTAAACACTG	10	+
chr2	136757480	136757497	TCTGGCTCAGGATGAACG	27	+
chr2	138033411	138033423	TTAAACTTCAAAC	3	+
chr2	138772760	138772780	TTCTTATTTTTAATAATAACG	3	+
chr2	139327374	139327396	TAATTTTTTTTTAATTTATACTG	7	+
chr2	139327937	139327955	ATAAACTATTTATAAACTG	5	+
chr2	139328909	139328926	CTTCTTCTTACTTACTCG	14	+
chr2	139329069	139329086	CCTACCATTATACTAACA	3	+
chr2	139329104	139329125	ATTTATTTTTTTATTTATTATG	20	+
chr2	139329420	139329440	CTTTTCATTTTTAATTTTAAT	3	+
chr2	139338075	139338099	TTTAATTTTTTCATTTTTTTCCTAG	6	+
chr2	142082849	142082871	TTCATGGTCATTTATTTTTCTTG	3	+
chr2	143635768	143635789	TTTCTTCCCCTTTCATTTTATG	3	+
chr2	143749263	143749285	TTTACTTTTTCACCTTTTCATTG	5	+
chr2	143804536	143804562	CTTCTCAAAATTTTTTATTTTCTCTAT	7	+
chr2	143805728	143805748	ATTTTTATTTATTTTCCTCTG	10	+
chr2	144052840	144052859	ACAGTTTGTAATTCTGTACA	3	+
chr2	144786338	144786356	GTTGGTGTTAATGGCAAAG	3	+
chr2	145618606	145618626	TCAATTGTTAGAGGTGAAATT	34	+
chr2	146392151	146392170	ATCTCCTCTCTTGTGCACCA	5	+
chr2	147350538	147350557	TTATTCTGGAATTAAGCCTT	24	+
chr2	148179104	148179122	TATGTGTTTGTGTGATGTG	4	+
chr2	148814800	148814819	CCTTCTACATTTTAATTTTG	4	+
chr2	148999443	148999461	ATTTTTTCACCATTTACAG	3	+
chr2	148999529	148999552	TCTTTTTACTTTCATATTTACCTG	3	+
chr2	149544145	149544164	TATCATCAATATTATTTCTG	7	+
chr2	150328583	150328604	TTACAATTTTTCTTCTTCCTTG	4	+
chr2	151654003	151654021	GGCTCCGTTGCACAATGGA	11	+
chr2	152236254	152236281	TTAACATTTTCATATTTTTTTCTTTCAG	3	+
chr2	152311465	152311485	ACTTCTTTATTTAAACTTATT	3	+
chr2	152331766	152331788	ATCCTTTTTTTTTTCATAATATG	12	+
chr2	152331820	152331838	AAATTTAATTATCTTACTG	6	+
chr2	152331865	152331884	AACTTACATTTTATTTCATG	10	+
chr2	153234868	153234887	CATTTATACTTTATTTTCAG	3	+
chr2	153354290	153354307	TTGGACATGGGTTAGTCG	20	+
chr2	153616928	153616949	TGTATTTTCATACTACATACTG	20	+
chr2	155375081	155375099	GACCACTTTGCCTAATGGA	3	+
chr2	157177677	157177694	GGTTCGAGTTCTGTCGGA	6	+
chr2	157341452	157341473	CTTACCACTATTTTACTCTCTG	5	+
chr2	157439727	157439746	TTTATTCCCTTATTCTAAAT	20	+
chr2	157440772	157440790	TTAACTACTTACTTTTTTG	59	+
chr2	157874353	157874372	GGGTGTGTAGTTTAGTTGGG	3	+
chr2	158400530	158400549	CCTTTATTGTTTCTTTACTT	7	+
chr2	158922039	158922059	TCTTTTAACTAAATTAACATG	22	+
chr2	159537119	159537137	ACTTTTATTCCACTAAACG	3	+
chr2	160038873	160038893	ATATTTTCATACTTAACCACG	4	+
[truncated: 13,010 more rows]
