# Supplementary material for: Advancing the functional utility of PAR-CLIP by quantifying background binding to mRNAs and lncRNAs
Source: Genome Biol. 2014 Jan 7;15(1):R2. doi: 10.1186/gb-2014-15-1-r2 (PMC4053780; doi:10.1186/gb-2014-15-1-r2)
Supplement: Additional file 56 — Is a table of re-analyzed PARalyzer output for groups indicating all sites utilized by PARalyzer for the HuR.DMEM library from [37]. [file gb-2014-15-1-r2-S56.gz › Lebedeva.DMEM.groups.csv]

chr1	82626	82648	TTTTCATATTTTTTTCTTTCTTG	5	+
chr1	567181	567201	TTTATATTCTCATCCTACCAG	14	+
chr1	669220	669236	GCCCCCGGGAAACCAAA	3	+
chr1	796202	796214	ACGCCGGGTTAAG	1	+
chr1	859570	859585	TCGATCCGGGATCGAT	1	+
chr1	876798	876811	GTTCGGGTCCGGGC	2	+
chr1	932561	932574	CGGATGATGCACCA	1	+
chr1	936846	936865	TCGGGGAGGGAGTCGGGGAA	3	+
chr1	958887	958902	GTCCTCTTCTGGGCAC	1	+
chr1	967641	967656	CGTAGAGATGTGGAGG	5	+
chr1	968181	968196	TCCAAAGGCTGCGGGT	1	+
chr1	996903	996919	GGGGTGAAAGCCTGTGG	1	+
chr1	1002074	1002092	CCGTCGGGCCTGGGGGAGG	92	+
chr1	1017676	1017691	TCCGGAAATGGGTGGC	1	+
chr1	1039027	1039043	CTACTCTCTTTTTCGAG	1	+
chr1	1077600	1077621	TCTCTTTTTTTTTATTTTTTCG	1	+
chr1	1092139	1092154	TCCGGTCAGGGTGAGC	1	+
chr1	1102540	1102562	TAATACTGCCTGGTAATGATGAC	38	+
chr1	1103296	1103318	TAACACTGTCTGGTAACGATGTT	25	+
chr1	1104435	1104456	TAATACTGTCTGGTAAAACCGT	4	+
chr1	1107334	1107347	CCGGCGTGGGTCGG	1	+
chr1	1109736	1109752	TTGGATTCTGGGGGGAG	1	+
chr1	1131806	1131822	AGTTTCTGGCTGTGAAC	1	+
chr1	1138500	1138517	GAGTGGGAGGCTGGGCGG	1	+
chr1	1140691	1140708	TCGGGCCCTAGTGGAACC	1	+
chr1	1169160	1169177	TTATGTCAGAACTTGGTG	1	+
chr1	1178196	1178210	ACACCCGGCCCGGAC	1	+
chr1	1211632	1211649	TACATTCACCCCCTTCTG	1	+
chr1	1249115	1249132	CGGTCCTGGGTTGTCAGC	2	+
chr1	1251516	1251533	GCCAGGTGTGGAAGTGCG	1	+
chr1	1271725	1271741	TGCTGCCACGGCTGAGC	2	+
chr1	1277378	1277395	ATGGGGGTCCCAGGGAGG	1	+
chr1	1282640	1282657	AAGCTGTACACTGAAGCT	2	+
chr1	1295029	1295044	AGGGGAACCTGCGGCT	3	+
chr1	1296054	1296071	GTTGGGGTGGAGCAAGAG	3	+
chr1	1337878	1337893	ATGTCGGCCCGGGGAA	3	+
chr1	1339842	1339859	CTTTCAAATTAAACTTTG	1	+
chr1	1342876	1342889	AGCGCACGCGGACC	1	+
chr1	1385347	1385364	TATTCTTTCATTTTCTTG	1	+
chr1	1396911	1396927	CCTGTACCTGGCCACCC	1	+
chr1	1428817	1428842	TTCTTTTCTTTTCTTTTGGTGGGGGG	2	+
chr1	1442549	1442569	ACTTCTTTTTCTTCTCTAATG	1	+
chr1	1452095	1452117	TTTCATATTATTATTTTTTTATA	1	+
chr1	1459076	1459091	CCGTGCTGGGGATAGA	3	+
chr1	1465307	1465324	AACCAGGTTGGTGGGGCA	1	+
chr1	1499582	1499598	TACTCTTCTCTCTATAG	4	+
chr1	1505325	1505343	TTTTTTCACTTACCATAAG	1	+
chr1	1746945	1746963	AAAATCAGAACTTGTATTA	2	+
chr1	1780030	1780047	ATTTTTCTCTCCCTTATG	2	+
chr1	1827608	1827623	TCGCAGAGGGAGGTGC	1	+
chr1	1834733	1834751	ATCTGGCTGTCGTAGATGC	1	+
chr1	1906953	1906969	CTTGGTTTTGGCATCGA	1	+
chr1	1930889	1930904	TTTCTCAAATAAAACG	2	+
chr1	1947104	1947120	GGAATACTGGGTGTGTA	1	+
chr1	1999663	1999677	CGGCCCGGCTTCGAT	2	+
chr1	2035113	2035130	CAGGGCTATGATTGCAAC	1	+
chr1	2059061	2059077	GTGGGAGCTCTGGTGCA	1	+
chr1	2090701	2090715	GTCCGGGTGGCGGAA	8	+
chr1	2128427	2128442	CCCGGGGGTGGCTCCT	1	+
chr1	2131935	2131951	GGCCCGGGGCTGGAAGG	1	+
chr1	2162127	2162140	CGTTGCGTACCTCC	2	+
chr1	2176167	2176186	CATATTACATTTTCTTATTG	1	+
chr1	2185164	2185183	CTGGGAGTGAGGCTGCGGGT	1	+
chr1	2192434	2192451	TGCAAGGTGTGGACCTGA	3	+
chr1	2192705	2192723	TCTTCCACTTTTCCATATG	1	+
chr1	2238370	2238388	CAAAATTTTCTACTGGCCA	2	+
chr1	2239115	2239142	CATTATTTCAATTTTTCTTTCTTTTTTT	6	+
chr1	2239146	2239161	TTCGTTCATTTAAACG	8	+
chr1	2239197	2239215	TTCTCTTTCTATTCCCCAG	2	+
chr1	2239461	2239481	CATTTATTCCAAATAATCTCG	5	+
chr1	2240743	2240769	TTTAATTCTCATTATATTTCTATACTG	3	+
chr1	2240803	2240822	CAATAACATTCATATCTCTG	1	+
chr1	2240893	2240916	TAAATACTTTTTCCTTTTTCACCG	4	+
chr1	2241375	2241394	ACTTTTTTTTTTCAATTAAG	6	+
chr1	2281207	2281221	TTACAATCACGATTG	1	+
chr1	2284170	2284185	AAGGGACTTCGGCGGG	1	+
chr1	2287000	2287018	CCTGGTGGCGGAGGCTCTT	1	+
chr1	2304392	2304410	ATTCCCTGCATCTGAGTCA	1	+
chr1	2306961	2306977	GAAGGCGACTGGATTGC	1	+
chr1	2323566	2323578	GTACGGGTCGCGC	2	+
chr1	2327531	2327552	TTTCTGTTTTCCTTTTACCAAG	2	+
chr1	2330930	2330953	ATCCTTCCTTAATGGAAGACTCAG	1	+
chr1	2332009	2332028	TTTACGTGGTGCAGCTGACG	3	+
chr1	2334624	2334643	CCTTTTTTCTTCACATAAAG	1	+
chr1	2357932	2357947	TTTCCCTCCGGGTCAG	1	+
chr1	2372345	2372362	TGGGTCTTTCCTCCTGGG	1	+
chr1	2394839	2394855	CCTGGTGCTGGTAGGCA	2	+
chr1	2404809	2404825	GCGTGTCACCGTGGGGC	2	+
chr1	2427936	2427953	CCTGCTGCGTGAATTAAT	4	+
chr1	2433596	2433611	AAGCCCGGCTCGCTGG	2	+
chr1	2437236	2437255	GCTTCCCGTTCGCTCAGCCT	8	+
chr1	2451239	2451252	CCTTGGTCGGCGGT	1	+
chr1	2471141	2471158	CATCTTGGTCTTGGGAGG	1	+
chr1	2485270	2485286	CTCACACACTTTCTCAG	2	+
chr1	2493867	2493882	GATCCTCACCCGGGGC	1	+
chr1	2496573	2496589	TCTGGCCTCGGTCACCA	2	+
chr1	2502089	2502104	ATATGGCCTCATTCAG	1	+
chr1	2536710	2536726	CTGGGTCTGTACTGACG	1	+
chr1	2565074	2565091	GCTTGCGGACGGGGGTTC	2	+
chr1	2572449	2572465	CGGGGTGTGGGGAGGGC	1	+
chr1	2574417	2574431	TCTCCGGGCGGAGGC	6	+
chr1	2574458	2574473	CCCGGGGTGGTAGTGA	1	+
chr1	2697728	2697744	CAACTTTTCATATCTAG	6	+
chr1	2699591	2699609	CAACTTTTATTTTAAATTG	1	+
chr1	2735732	2735745	ACAAGACCTCGGTC	1	+
chr1	2743440	2743456	CTGGGATTGGCTTTGGG	1	+
chr1	2782585	2782604	TCACACCCGTTCCCATCCTG	1	+
chr1	2790430	2790443	CGGTGCCGGAAGGT	1	+
chr1	2792940	2792955	GTCGAGAGTGGACGGG	2	+
chr1	2793607	2793621	CCGGGGTTGTAGACA	11	+
chr1	2830026	2830042	AAAATGACCCTCGGCAA	1	+
chr1	2859845	2859863	CCTTACTTTTTTTTTCCTG	1	+
chr1	2863594	2863613	AAATCTGAGGAAATGAAAAA	1	+
chr1	2872598	2872619	TTTTTTTTCTATCACATCATTG	1	+
chr1	2889529	2889545	GGATGCGTTGAGCCCTT	2	+
chr1	2892432	2892448	CACAGGTTCTCGTCTGA	2	+
chr1	2902088	2902106	CCCTCTGTTTCAAACCCAT	2	+
chr1	2902270	2902287	TCATTATATTTTCTTCTG	1	+
chr1	2925846	2925861	AAAAGTTAGGGGATGA	1	+
chr1	2946348	2946368	TGGATGGTGACGGATGCTGTG	3	+
chr1	2946994	2947010	TGGGATGCGCAAGGATG	1	+
chr1	2954203	2954218	CGCTGGGCTGTTCTAG	2	+
chr1	3022296	3022313	ATGCTAATTAGCGCTCCG	1	+
chr1	3024902	3024920	ATCTAACTTTTCTTTCATG	3	+
chr1	3045156	3045172	AGAGGGTGATCGGCCAC	4	+
chr1	3045647	3045665	TGCGTTTCCTGGCTGGTGT	1	+
chr1	3050942	3050959	ACGGGCATGGGCTGGGCG	28	+
chr1	3085243	3085260	TGATTAATTGGATTAATG	1	+
chr1	3098963	3098979	GCCGGTTTAGCACAGTG	1	+
chr1	3134632	3134647	ATCCCATCCCTCGCCA	1	+
chr1	3145245	3145259	GGCTCCTCGCCATGG	1	+
chr1	3151310	3151326	CCATTTTCCACTCACTG	2	+
chr1	3161732	3161749	TGGATTCCGTGACGCAGC	1	+
chr1	3164602	3164620	AAGAGGCTTTGGGGACGAA	14	+
chr1	3202783	3202800	TTGATACAGACACCAGGA	1	+
chr1	3211181	3211194	GATCCCGACGGATC	2	+
chr1	3239262	3239275	CACCCTTTAACGAG	1	+
chr1	3253900	3253917	TTCTCCCCAGTGCTCTGA	3	+
chr1	3259725	3259742	TGTAGTCAGTCTTTTACA	2	+
chr1	3275395	3275411	CTCATTCCAAACTCAAG	5	+
chr1	3289867	3289879	GGTCGGAAATCGC	1	+
chr1	3304901	3304917	ACACCCCCACCTCTAAT	2	+
chr1	3308081	3308099	TTATATTTTTATAATCCAG	1	+
chr1	3314225	3314245	TTCCTGCTGGTGCTGGAGCCT	1	+
chr1	3334162	3334176	CTTAAACTACAAACG	1	+
chr1	3337472	3337488	CTGGATGCGAGCAGGGC	7	+
chr1	3366918	3366938	CGAATCCTGTCATCCGTGTCA	1	+
chr1	3373003	3373021	GTCTGGAGCAGCGTCCTTA	1	+
chr1	3384459	3384473	CCGTGGGCGTGGCGG	1	+
chr1	3385439	3385456	CCCAGGTGGTGGAATTGG	1	+
chr1	3456188	3456206	GTAGCCCCTGGGAAACCAA	1	+
chr1	3460261	3460279	CGGTCCACGCCTCTGCCTC	1	+
chr1	3479242	3479257	CCAGGTCGGAGAGCCA	3	+
chr1	3486822	3486838	GCCGCCTGGGACTGAGG	1	+
chr1	3513771	3513790	CCTTCTGGAAGGTTCGCTGC	1	+
chr1	3518427	3518446	GATCCCAGGCTGAGAAGCTA	1	+
chr1	3541605	3541627	CGTCAGGGTCGGGGTCGGTAAGG	2	+
chr1	3545607	3545624	CAAGTATGTTTACACCTG	1	+
chr1	3545650	3545668	TAATCCATTTTTACTTCAG	2	+
chr1	3545906	3545926	TTTTACACCTCTCTGGATTCG	2	+
chr1	3564155	3564171	ATTCTCCACTCCAAAAG	1	+
chr1	3570331	3570347	TTTGGATTTATTCGGGG	1	+
chr1	3577575	3577590	AATATAACTCACCCAG	1	+
chr1	3585747	3585763	GCTCGCCCTCCTCTCGG	4	+
chr1	3604023	3604036	TATCCTCACCCGGA	1	+
chr1	3612565	3612582	CGCGGTCGGCCGTGGCTG	1	+
chr1	3635310	3635327	GGGGCTCCTTGGTGGATC	1	+
chr1	3650500	3650516	TTAACTTTCTTTCTCAG	2	+
chr1	3654700	3654715	ACACAAAACACCTAAG	1	+
chr1	3656834	3656848	CTGACGTCCTGGTCG	1	+
chr1	3671137	3671152	AACCCCATAAAGCCAG	1	+
chr1	3712719	3712733	CCGACAGGTCGAGCA	2	+
chr1	3720157	3720175	TAAGATTGAATTTAGTTAA	1	+
chr1	3730951	3730968	TGTTTTTTGAGGGTTGGT	2	+
chr1	3732189	3732203	GATGGCCGTCACCCG	4	+
chr1	3776419	3776440	TTATCTTTCTTTCCCATTTCAG	1	+
chr1	3776646	3776667	ATTTTTTTTCTTTTCTTTTATG	1	+
chr1	3781501	3781523	CTTATTTATCTATTTTTTTACTG	1	+
chr1	3794672	3794688	TGGGACGTGGGACAGAG	1	+
chr1	3797956	3797970	CTATCCCCCTTAATG	1	+
chr1	3807064	3807081	GGGAGTGTGTGACCTGAA	2	+
chr1	3820378	3820392	CCAACCCACGTTTTG	2	+
chr1	3820812	3820830	TTCAGGCCCACCCGGGGGA	1	+
chr1	3832170	3832183	CACGGGCGGGGTTC	1	+
chr1	4004485	4004501	CGATTGCATGAAGCGGA	1	+
chr1	4027897	4027913	ACGTGCATGAATGGACT	1	+
chr1	4068871	4068888	TTTTACTTCTTCCCCAAG	18	+
chr1	4074799	4074814	TCTAACAATCTCTCAA	2	+
chr1	4080699	4080716	ATGGGCGAGGTTGGGACT	1	+
chr1	4084557	4084574	AAGGTGGGGCTGGTGATT	1	+
chr1	4092912	4092926	AATCTCCTATACACG	1	+
chr1	4107420	4107435	GGGTTCTTCTTGTTTG	1	+
chr1	4114742	4114758	CACCACTCCAATCCCAG	1	+
chr1	4119286	4119303	GGGCCGGGAGCTCAGGTG	2	+
chr1	4151295	4151312	GCCTGGGTGACCCTGCTG	5	+
chr1	4154212	4154229	TTACTTATTCATTATTTG	1	+
chr1	4234042	4234057	CGCTTCTTAGAGGGAC	1	+
chr1	4234161	4234178	CGGGGAATTCAACATGTC	1	+
chr1	4269387	4269404	AGGGACTGACTGGGGCAT	10	+
chr1	4273740	4273759	AACTTGAAATTGAAATTGGA	4	+
chr1	4275408	4275424	ATAGCTCTTTTCGGGGA	1	+
chr1	4285783	4285798	CTTACTTACCCCAAAG	1	+
chr1	4293126	4293141	CATATTACCCCTCTAG	1	+
chr1	4297112	4297128	ACATCATCATTTCATTG	1	+
chr1	4303332	4303347	GGTACCTCGATGTTGG	1	+
chr1	4308301	4308319	TAGACAATTTTTCCCAACT	1	+
chr1	4335312	4335329	CGAGTCCTTTTGGAGGTA	2	+
chr1	4349707	4349723	TCAGTGATCTGTCTTGG	1	+
chr1	4405286	4405307	TTTTTATTATTATCATTTTCTG	2	+
chr1	4460912	4460929	ATCCCTCTTTCTCTGCCA	1	+
chr1	4486692	4486709	TGCACGCTGGTCATGGGC	1	+
chr1	4493711	4493727	CATTTTCTTTCCTTCCG	1	+
chr1	4495589	4495610	TAATTCTACCTTTAATTTTTTG	1	+
chr1	4518497	4518513	TTTCCTATCTTTCCATG	3	+
chr1	4521542	4521561	CATTCCTTATCTCTTTCTAG	1	+
chr1	4560651	4560667	AGTAACCGCGGCCCCAG	1	+
chr1	4598091	4598106	ATCTCATTATCTCATG	1	+
chr1	4606831	4606847	CTTAGGGATAATGGCTG	1	+
chr1	4612690	4612707	AGAAGAAACTCTGGAGGA	1	+
chr1	4622497	4622513	CCCGAGTCGTTGATTTC	1	+
chr1	4632043	4632061	GTGGCCACCTCAGCTGGGA	1	+
chr1	4636882	4636905	ATTATTATTTTTTCTCTTTTTTCT	1	+
chr1	4660848	4660863	GGTGATTATTGCGGCG	3	+
chr1	4661804	4661822	AGCCCGATGCTGTCTTCTT	1	+
chr1	4672001	4672018	CCATTTTCCCAACAAATA	1	+
chr1	4677476	4677494	TGAAAAGACCCTCAAACTT	1	+
chr1	4700167	4700183	CCTATAAACTTCTACAG	1	+
chr1	4707965	4707984	CCATTTATCTTTTCTTCATG	4	+
chr1	4716887	4716905	TAAGTGTGCTTGGGCTAGA	2	+
chr1	4721653	4721671	CTACTTCTTACTCACTTTA	4	+
chr1	4730440	4730458	TTCCTTTCCCCTTTTCCTG	1	+
chr1	4776237	4776254	TTGGGATAACTGCTGGAA	2	+
chr1	4787625	4787639	CTGCTGGGGACCACG	1	+
chr1	4790263	4790280	TATTTAACATCCTATTAG	2	+
chr1	4809025	4809041	TTATAAGTCACCCAATG	1	+
chr1	4844917	4844936	CCCATTCTCCTTCAATCACT	1	+
chr1	4864278	4864294	AGCTAGCTGGTTCTCCC	2	+
chr1	4900089	4900106	ATAAAGGTCTCTGTCATG	3	+
chr1	4933027	4933044	TCCTCAGATTTTTTAAAG	1	+
chr1	4945810	4945829	ATTCTCTTTTTACCCTTAAT	1	+
chr1	4946753	4946769	TCTCAATTTTTTTAACG	4	+
chr1	4973092	4973107	CGTTGGCACCTCCGCC	2	+
chr1	4986244	4986260	TTACTTATCTTTTCAAG	1	+
chr1	4986458	4986473	GTTAAGTCAGGGGTGA	1	+
chr1	5003601	5003620	AGAGCTCTGTTCAGAATGCA	3	+
chr1	5027673	5027690	TTTCGGGGAAACAGGTGG	1	+
chr1	5034445	5034461	TGGAGTGGGCTTGGGAT	1	+
chr1	5053339	5053355	CATTATCTCTTTCTCAG	1	+
chr1	5062560	5062578	GTTTGGTCTATAGCAGGTG	2	+
chr1	5069029	5069046	TGTCTAGGTGAAAGGATG	1	+
chr1	5089621	5089641	TATTCTGAATGATGTCATCTT	3	+
chr1	5136302	5136318	CTGATCACCTGGCTTGT	2	+
chr1	5142110	5142127	TTGGAGGGTAAGTTTGGT	4	+
chr1	5143638	5143658	CAGAAGTGAGAATGTTGGTGT	7	+
chr1	5146260	5146280	CAATTTTTTTTTTTTTCCCTA	1	+
chr1	5165566	5165583	ATTCAAAACTCTTCCAAG	1	+
chr1	5220378	5220397	CACATACTAACACACACTTG	2	+
chr1	5222122	5222139	TTACTTTTTAAACCAATG	2	+
chr1	5223128	5223143	CAGGGTGAATTACCAG	1	+
chr1	5253993	5254011	TGGACAGATGGAGATGGAA	3	+
chr1	5268700	5268716	CTAAAACATCTAACATT	1	+
chr1	5297500	5297520	CTGCCTGGCCCTCATGGCTCT	1	+
chr1	5325864	5325877	TGAACCCGACGATC	1	+
chr1	5354747	5354765	TCTTGTTAGTCCACGCCCT	1	+
chr1	5392711	5392728	GCGTTTGCCTTTTTTCTG	1	+
chr1	5404913	5404930	TGGTGTCCCTAAGAGCAG	1	+
chr1	5416858	5416878	CTACTTTTTTTCCTTTTTATA	2	+
chr1	5426030	5426048	GCTGCTCCAGCTGTCCTCC	1	+
chr1	5454998	5455015	TCCTTCTTTCCCCTTAAC	2	+
chr1	5459999	5460016	GGCTGAAACTCAAAGGAA	2	+
chr1	5463070	5463089	GCTAAATACAGGCCGGAGAC	5	+
chr1	5521871	5521887	GGGCTTGGTGCAATGGA	17	+
chr1	5570428	5570442	TATTCAACGAGTCTA	3	+
chr1	5620830	5620848	GTGAAGATGCGGAGTACCT	1	+
chr1	5669575	5669593	TTCATTTATTTTCTATTTG	1	+
chr1	5703550	5703567	AAGGTGTAAGGAAGCTGA	36	+
chr1	5711859	5711875	TTTTCTTGCGTGTTGAC	5	+
chr1	5716783	5716800	ATCTTGGGAGTGGGCGTG	1	+
chr1	5730658	5730679	TCTTTTTTCTTTTTTTCCTACT	1	+
chr1	5737170	5737188	TTTTTCAACTTCATTCATG	1	+
chr1	5740882	5740899	AATATTTTCATTTCTAAG	2	+
chr1	5748102	5748117	TTACCCTTTTCAATAG	1	+
chr1	5770270	5770287	ATGATTGGTTCTAAGGGT	3	+
chr1	5795054	5795071	CTCAGAATGGTTGAAATC	1	+
chr1	5806558	5806574	GCTGTCTGAGCGTGGCT	2	+
chr1	5810632	5810654	TGTCTGTCTCTCTGCCTGTCTGT	2	+
chr1	5811756	5811772	ACCACACCTTCATCTTG	1	+
chr1	5847233	5847248	TTCAGGCGGGCAGTTT	1	+
chr1	5857675	5857693	TATTATTTCCATAAAATAG	2	+
chr1	5858376	5858392	CTACACTCCTTTCCCAG	1	+
chr1	5863920	5863937	TTTCTCTTCTATCCACCC	1	+
chr1	5881816	5881833	AAACTGCAGACAGCCTGT	1	+
chr1	5909701	5909718	GAACTAGGGGAACTGAAA	2	+
chr1	5950484	5950500	ATTCTAATTTTCACCAG	1	+
chr1	5991123	5991144	TGATAGTGTCAATAGTAATATA	1	+
chr1	6017968	6017985	TACCAAAATCCATTCAAG	1	+
chr1	6022219	6022238	TAATTTTTCTTTTTTGTTTG	1	+
chr1	6028184	6028200	TTACTCCTCATATACAG	1	+
chr1	6051592	6051607	GACACGAGGAATCTCG	1	+
chr1	6051694	6051709	GGGCCGGGTCGGCCGG	2	+
chr1	6088036	6088054	AGTCTGGATGGAGCTGTCG	2	+
chr1	6108724	6108740	GCGTGTCTGAGGCTGGT	1	+
chr1	6128209	6128226	ACTATTTCTAAACATAAG	41	+
chr1	6131587	6131603	TGGGGAACGTGAGCTGG	2	+
chr1	6161090	6161110	TCTTTTTTTTTAAACCTACCG	4	+
chr1	6161885	6161902	ACCAAAACATACACACAG	2	+
chr1	6181357	6181373	GGGAACGTGCGCTGGGC	1	+
chr1	6207798	6207814	ACCAGATCTGTGGTGCC	1	+
chr1	6258748	6258764	ATTTATTTTTTACAACG	1	+
chr1	6275443	6275459	TTTGAAATTCCCGGGCT	1	+
chr1	6283462	6283481	CGGCCGTCTGTCTGGTTTTC	2	+
chr1	6292247	6292265	CTTAAAATTAACCTATTTT	4	+
chr1	6301861	6301879	GGGGTCGGGGGGCAACGGA	1	+
chr1	6313680	6313698	AGGATTGGGTCTGAGGACT	1	+
chr1	6322608	6322624	GTGACTCGGGGTGAAAC	2	+
chr1	6325876	6325893	TTCATTTCATCCACAATG	1	+
chr1	6334062	6334081	CCGGCCTGGACACGGTCAGG	1	+
chr1	6345078	6345093	CCCCATTTGCATTGGC	1	+
chr1	6369939	6369956	ATGAAAGTAACTGATCTT	2	+
chr1	6392245	6392262	TATATATCTCAGCCGGAG	1	+
chr1	6402685	6402701	ACCTAACTTTTTTTTAG	2	+
chr1	6483673	6483687	GCAGGTCGCCACTAG	1	+
chr1	6519764	6519780	TACCACCTCCTCACATG	1	+
chr1	6593479	6593495	CCTCAGGTGAGTGAAAG	1	+
chr1	6608771	6608787	AAACTACTCATTCATAG	3	+
chr1	6663216	6663236	CGCCGCGCGCCGGGACCGGGG	2	+
chr1	6683728	6683750	TTCTTTTAGCAGATCTGTCCCTG	1	+
chr1	6692601	6692617	TTGCTCCAAACAAAATG	1	+
chr1	6698413	6698430	TTCTCCAATTCCCTTACG	1	+
chr1	6711427	6711443	CTGCCTGGGCTTCACGC	1	+
chr1	6724006	6724021	CTGGACGCAGGGCCCT	1	+
chr1	6744730	6744746	TAAGGTCACTGGTTCGA	1	+
chr1	6768962	6768977	TTAACAATATCACCTG	1	+
chr1	6790097	6790114	ATGGCCAGTGGTAAGTTT	3	+
chr1	6826737	6826753	TAACTATCATTTAAATG	1	+
chr1	6828187	6828204	AATCTTCAATTTTATTTG	1	+
chr1	6847228	6847251	ACTTTTTCTAATTTTCTCAAATTG	1	+
chr1	6852995	6853015	TTCTTAATAGTTTTAAACATG	2	+
chr1	6855248	6855265	TATCTTACTTTTTTTTAG	1	+
chr1	6859123	6859142	TTACTTATTATTAATTAAAA	1	+
chr1	6861498	6861516	CTTCGTCACTGTCCTGCCA	1	+
chr1	6880213	6880231	TTTTACATTTTATTTTCTG	1	+
chr1	6886761	6886785	CTTATTTATTTTATTTTTTCCCATG	2	+
chr1	6894235	6894259	TTAATCATCTTTTTACTTACTTTTA	2	+
chr1	6896113	6896130	GCCTGTCTACCTGTCTAC	1	+
chr1	6923866	6923888	ATTTCCTTAATTTTCCCCTAAAG	1	+
chr1	6928360	6928385	CTCTTTTTTTTTTTTTTTTAAAAACA	1	+
chr1	6931956	6931975	TAACATTTCATCTTTCAAAG	5	+
chr1	6932142	6932163	TATATTTCCTTTTTTATTCATG	1	+
chr1	6940097	6940118	CTTTTTATTTCTCTTTCTCTAG	1	+
chr1	6947347	6947366	AACCTTTAATTTTTTATTTG	2	+
chr1	6952149	6952164	CTAACCTCTACTTCAG	3	+
chr1	6957900	6957919	TTCATTTCTTTTTTCCCAGC	1	+
chr1	6976674	6976689	CTACTTTCTCCACAAG	1	+
chr1	7006826	7006845	TCTTTTCACTTCCTTCACCG	1	+
chr1	7011746	7011759	CCATCGGGCTATAG	1	+
chr1	7026063	7026079	GTGGGGGATCTCGGGGA	2	+
chr1	7029508	7029526	CTGGTCCGGCTCCTCCCCC	2	+
chr1	7054164	7054185	TTTATATCTTAATTTCTTCATG	1	+
chr1	7060258	7060275	CAGCCTGCTCACCCTGGA	1	+
chr1	7066087	7066107	ATTGGGTGTGGAGCATTTGGA	10	+
chr1	7071759	7071775	TTCCTTTTTGGTCCACG	2	+
chr1	7112667	7112684	TTTCCCCTCGCTCACATG	1	+
chr1	7114722	7114738	GTGACCTTGGAGTCGGG	1	+
chr1	7119768	7119785	TCTTTTCTTCTTAGGGGA	2	+
chr1	7140583	7140602	ACTGTGGATTTATTATTATT	2	+
chr1	7158357	7158370	GCACTGAACCGGGA	1	+
chr1	7188305	7188323	TTTTCTGTCTCCTTTTGCT	2	+
chr1	7211087	7211104	GATTTGAAATCTGTTGGG	15	+
chr1	7223535	7223553	AGTGATGGGAAGCGAGGGA	1	+
chr1	7226126	7226145	ATACTCTCTTTTTTTTTTTG	1	+
chr1	7227178	7227201	TTTAATTTAATTTTATTTTTTATG	3	+
chr1	7228342	7228363	ATTGAGAGTTCTTTCTTCATTC	1	+
chr1	7233411	7233427	CCCTTCTTAAATTTTTG	1	+
chr1	7246617	7246635	AATCTGGTGACCTGGGTTC	18	+
chr1	7267738	7267755	CTTCCCTTATTTCTTATG	2	+
chr1	7275903	7275918	ATTATCACCTAACACG	2	+
chr1	7284755	7284772	CTAGGGTTAGTGGGGACC	1	+
chr1	7300366	7300386	TAATTCTCCTTTTCTTTTTTT	1	+
chr1	7314557	7314574	CTGATGTGTTTGTATTGC	2	+
chr1	7323485	7323501	TTTTTACACTCAATTAG	2	+
chr1	7361349	7361368	ATTTTAATTATTCTTTTTTG	1	+
chr1	7365375	7365394	AATGTTCTTGGCTACTTCTG	2	+
chr1	7367633	7367651	GTTTTTTTGGTAGATGCCC	2	+
chr1	7385146	7385161	TTCTTCCCTTCAACAG	2	+
chr1	7397209	7397225	TGGCCTGGTGGTTCTAG	2	+
chr1	7410672	7410693	TCATTTTTTTTTCTTTTCACTG	2	+
chr1	7411589	7411605	GCGTGGAGGTCAGTGAC	14	+
chr1	7415503	7415521	ATTTTCTCTAAAAACCAAG	1	+
chr1	7425542	7425559	CTTCTAAAAGTATAAACG	2	+
chr1	7426887	7426903	CTGGAATGGACAAGGGG	3	+
chr1	7426976	7426991	ACAGGCACCTGGCGTC	2	+
chr1	7429537	7429552	CGTGTGGTTAAGGCTT	3	+
chr1	7437559	7437576	CTCTTTTCCCAACCATTG	1	+
chr1	7445855	7445872	CACTCTCTTCCACATTTG	1	+
chr1	7461015	7461042	CTTATCATCTTATTCTCATTTTATTCCC	1	+
chr1	7486169	7486188	TAGTCCCATCAGCCACCCCA	31	+
chr1	7486858	7486875	TAAAAATAATGGCTTTCG	1	+
chr1	7492129	7492145	TGGGAAGATGATCGAAC	1	+
chr1	7497420	7497435	CTGTTCGGGGCCTCTC	2	+
chr1	7519246	7519263	GTTTGAATCCTTCTGCCT	2	+
chr1	7524520	7524535	AATTAATCCCCAATTG	2	+
chr1	7532063	7532080	TTGTCCTCTAAAATGCTT	1	+
chr1	7551841	7551858	TTTCCTGTCGCGAAGCCA	1	+
chr1	7571298	7571315	CTTCAGACTTCGAATCAG	2	+
chr1	7583444	7583461	TATTGCTGCAGTTTTGAT	2	+
chr1	7602422	7602438	TTTTTCACTTACCATTG	1	+
chr1	7681733	7681749	TTATAACAAGGGGGCTG	1	+
chr1	7688394	7688408	CTGAGCCAGTCGATG	1	+
chr1	7692376	7692392	AGCGGCAAGTGGGGAGG	1	+
chr1	7700502	7700516	ATCGAGGACTGCGGC	1	+
chr1	7713318	7713338	ATTTTTTTCCCCTTCTTTTTT	2	+
chr1	7755838	7755857	CACTTTTTTCTTTTTCTAAG	1	+
chr1	7781779	7781806	ACCTTATTTTTATTTATTTATTTTTTTG	1	+
chr1	7834392	7834412	TTTACTTACAAAATCAAATTG	10	+
chr1	7835319	7835340	ATATTAAATCTTTCTTTATCAG	1	+
chr1	7836240	7836265	TCTCTTAACAATTTCTCTTAGCAATG	1	+
chr1	7839794	7839814	TTATCTCTAAAATTTTTTTTG	9	+
chr1	7840075	7840096	ATTTCCAACTTATGCCTTCCAG	1	+
chr1	7840208	7840225	ACTCTCGCTGTATTTAAG	2	+
chr1	7840269	7840286	TTTACATTGTTGTTATTG	2	+
chr1	7840301	7840322	CTAAAAATATTGTTTTAATCAG	3	+
chr1	7840325	7840351	ATAACCTCTTTAAAAAAATTTTTAAAG	3	+
chr1	7849035	7849057	TCTTATTACTTTGTTTTCCTTCT	1	+
chr1	7849064	7849084	CTTTTCTTTCATAATTCAAAG	1	+
chr1	7871902	7871929	TTCTTTCATTTTTTTTCTTTTCACCTCG	1	+
chr1	7887526	7887545	CTTTCCCTTTTCCTTACTTG	1	+
chr1	7903638	7903658	TATCATTCTTACATACTTCTG	1	+
chr1	7904910	7904928	TTAACTTTTTATATTAATG	1	+
chr1	7946588	7946605	GGGAGCGGGTTCTGCCAG	2	+
chr1	7948228	7948246	TTTAACTTTTACCTCTCAG	2	+
chr1	7956069	7956086	TTTCTGTCATCAGACAAG	2	+
chr1	7965911	7965927	ATTGGTTTTACATTTAG	4	+
chr1	8027598	8027624	TAAAATAAATTCTATACTTTACACATT	1	+
chr1	8042858	8042874	CTTTTTCTCTACAATAG	2	+
chr1	8058621	8058639	CACAATTTTTTTACCTGTG	1	+
chr1	8086346	8086363	TCTGCCTCGCACCGGACC	2	+
chr1	8087259	8087275	ACTGTGAGGGATGGCGA	1	+
chr1	8100740	8100758	TTTCCTCTAACTCTTATTG	1	+
chr1	8113860	8113878	ATTTCCTTATCACTTTATT	2	+
chr1	8126671	8126689	TCTGTGGATGCCTTGGCAT	1	+
chr1	8135992	8136008	AGGTGGGAGGTGGTGAC	1	+
chr1	8138742	8138756	TTTCATCCGTTCCTG	1	+
chr1	8161821	8161838	AACATGTACTGGAGGTCC	7	+
chr1	8163919	8163936	CTTTATCTGTTTTTTTTG	98	+
chr1	8173123	8173137	AACGAGCGAGACCTT	2	+
chr1	8173548	8173568	GTGTGGCTGGATTTTCTTCTC	1	+
chr1	8227609	8227625	ACCTTAAACTTTATCAG	1	+
chr1	8234011	8234028	TTCAACCCCATAAACTTG	1	+
chr1	8261720	8261740	TGTTCAGGGGTTTGGGGAGGG	1	+
chr1	8322888	8322904	TTTCTTTTTCTCCTTCG	2	+
chr1	8359688	8359705	CCTTTGGGGAGTGTTCAG	1	+
chr1	8367683	8367698	TCACACTATTATCAAG	2	+
chr1	8381855	8381873	TGTGGAAGGATGGATGGGT	1	+
chr1	8386344	8386362	TTCTCATTGTTTGAGGTAG	1	+
chr1	8393312	8393333	CTTTTATTTCTTTTCTTTTTTG	9	+
chr1	8397780	8397798	TCATTACTTTTATAACCAG	2	+
chr1	8407965	8407984	GAACACTGTGCTGCTGCAGG	14	+
chr1	8418699	8418713	ATGGTGGGGTCGACG	1	+
chr1	8420484	8420502	ACCTGGTGGAGGCCTGTAG	1	+
chr1	8421301	8421319	GAGGAGCTGAGGAGGGAGC	3	+
chr1	8432918	8432933	TTCTTTTTCACAAACG	1	+
chr1	8433834	8433851	TCTGACAACTGTTCAGAA	1	+
chr1	8442348	8442363	TCAACACTTCCACCAG	4	+
chr1	8452466	8452484	CTATCTATATATCTCTCTG	1	+
chr1	8509713	8509729	CCCATCTTTCCTTTCAG	1	+
chr1	8523239	8523254	CCTCTCAATTATTCAG	3	+
chr1	8570710	8570726	TTCTATTTTCTAACTAG	1	+
chr1	8598192	8598209	AATTTCCAGTGGACTTTC	1	+
chr1	8617006	8617023	ACTTACACAGTTTCCATT	1	+
chr1	8691593	8691608	ATTATCCTGCCAGTAG	1	+
chr1	8698668	8698682	TTAACTCCATATACG	2	+
chr1	8706261	8706275	CTTTACTCCCAATAG	1	+
chr1	8712463	8712479	ACCATTCTGTAAATAAG	1	+
chr1	8742350	8742367	ATCTCATTTCTTTCCATG	1	+
chr1	8765170	8765187	CTTTTTTCTTTTCTACAG	8	+
chr1	8769864	8769880	TCTACACTGAAGGAATC	2	+
chr1	8773101	8773117	CATTATCCTAAAATAAG	1	+
chr1	8783410	8783429	ATTTTTTTCCCTCTAAACAG	3	+
chr1	8798954	8798971	CATTCCAAACCCATATAG	4	+
chr1	8801028	8801048	TCATTTATAATCACTATCAAG	1	+
chr1	8801195	8801211	TTTTCGCCTCCATTATA	1	+
chr1	8803338	8803356	TCCTATCTTCTTTTTTTTG	1	+
chr1	8805831	8805847	AAACATCTTTCTTACTG	1	+
chr1	8816591	8816609	AACTTTATGCATCTTGGCT	23	+
chr1	8816646	8816662	ATCAAACTATAATTCTG	2	+
chr1	8837094	8837111	CCTAAATACTTTCTTTTG	1	+
chr1	8838452	8838468	CTTAAACTTCCTTCCAG	2	+
chr1	8846174	8846192	CTAACTTTCTTTTTTTTCA	1	+
chr1	8855612	8855628	CATAATCATACTTCAAG	1	+
chr1	8863967	8863983	ACTAAATTCTCACTAAG	6	+
chr1	8899817	8899832	GGTGACTGCTTACCTT	1	+
chr1	8939868	8939889	CTACTTTTATATTTTTCAACAT	2	+
chr1	8957315	8957331	CAATTTTTTCTCCAATG	29	+
chr1	8970085	8970103	AAGGGAAGGGCAATGGATT	1	+
chr1	8977656	8977673	TTTCTGGGCAGCTTCCTG	1	+
chr1	8989314	8989337	TTTCTTTTTTCGAGACAGGGTCTG	1	+
chr1	9004322	9004338	ACTAACTCCTTTTAAAG	4	+
chr1	9051969	9051985	CATCCGATGAAGGATGT	1	+
chr1	9066110	9066126	CATGCTCTGACCTCGCG	3	+
chr1	9135567	9135581	ATTCTTTTACTCCCG	1	+
chr1	9152031	9152047	AACATTATTCATTCCAG	4	+
chr1	9164721	9164737	TGGGGCTGGAGTTGGTC	2	+
chr1	9171747	9171762	GCATTAGAATGGAGTG	4	+
chr1	9175379	9175395	ATACTCCTTCTTTATTG	1	+
chr1	9191132	9191149	TTCCAAAACTTTTTTTTG	2	+
chr1	9218667	9218685	CTTTGAGAGGAAGCTGCGG	1	+
chr1	9228550	9228568	TATTCAAAATAATCTAAAG	1	+
chr1	9242691	9242708	CGCGACCCTTCCGGGGAC	1	+
chr1	9256162	9256178	GAAGGATGCGACCCAGC	1	+
chr1	9258112	9258128	ACCCCCTTAGGGCTGCC	1	+
chr1	9278755	9278772	TTTTCATATTTTGGGGAG	1	+
chr1	9283533	9283551	TTCTACTTCTTCTTCTTCG	1	+
chr1	9284566	9284581	CCGCCCCATCTGGCCT	1	+
chr1	9304059	9304075	ACCCTGGGACCTTCATT	1	+
chr1	9312324	9312339	TACTTAAATCTCTATG	1	+
chr1	9321469	9321484	GCGAGGCTGGCTCTTC	1	+
chr1	9324191	9324209	AGGGCCAAGTACCGAGAGA	1	+
chr1	9324789	9324807	TCATGGGCAGGATGAAGCG	2	+
chr1	9327964	9327981	ATATCCTCTATGTTTTAG	2	+
chr1	9330978	9330997	GGATGATGAGGCACATTCAG	1	+
chr1	9338374	9338387	GTTAAGCAACGTCG	10	+
chr1	9366270	9366287	ATCCTTTCGGGTGTGCCG	1	+
chr1	9387292	9387310	CTATTTTTATCTCATCCAG	3	+
chr1	9392339	9392356	TTGCAAGTGATGACTTAA	1	+
chr1	9402253	9402270	GTGAGCCTGGCCAGGAGA	1	+
chr1	9428265	9428285	CCATTTATTTATTCCATCTAG	3	+
chr1	9448474	9448489	ACTCCGAGCCATGCCT	2	+
chr1	9454705	9454720	CATCTCTCTCGGCTCG	1	+
chr1	9472783	9472796	CACCGGCCCGGTCA	1	+
chr1	9494759	9494771	GACGATGGCCGAT	2	+
chr1	9526798	9526812	TCTGATTTTTTCGTG	1	+
chr1	9527783	9527800	TCCTGGGCTGGCGTCCTC	1	+
chr1	9598196	9598210	AAGGGTTGGTACGTT	1	+
chr1	9611758	9611774	TTTTTTCAAATACTTAG	2	+
chr1	9619069	9619086	TTTTTGTTCCTTTAAAAG	2	+
chr1	9642749	9642774	TTAATTATAACTTTTTTTTTAACTTA	4	+
chr1	9662426	9662441	TTTTCACCTGCTCACG	1	+
chr1	9674252	9674268	AATCAGCTGTCTCGGTG	1	+
chr1	9674330	9674356	TTTAATTTTATTTTTCTACACATTTTG	3	+
chr1	9674438	9674463	CTTTTTTAATACTTTTTTTTTTAATG	1	+
chr1	9674728	9674747	TCCATCTCTGGCTCTGAGGG	1	+
chr1	9691307	9691324	GATTAGCCTGTGTTGGAT	2	+
chr1	9703903	9703919	TCACTATACTTTTCCTG	1	+
chr1	9712783	9712800	GGGGGCGTTGCAGGGCGG	1	+
chr1	9741711	9741727	CCCCGCCTCGGGCTCCA	1	+
chr1	9749127	9749145	AGTGAGTCTGGCTCCGGCT	2	+
chr1	9750294	9750309	CCTCCCCGGGGGAGCG	8	+
chr1	9781573	9781594	AGCTGACCAAATTCCTGCTGGA	3	+
chr1	9783577	9783592	AAAACAGCCATTTACG	1	+
chr1	9809756	9809772	TAGGTTGCTGCCGCATA	2	+
chr1	9846796	9846812	CACCTGCCTGTCCGCCA	1	+
chr1	9879910	9879927	TTACTTCTGAAAAAACGA	3	+
chr1	9883575	9883592	GCTCGAATCCCGGCATCC	1	+
chr1	9915178	9915195	TCATAATAAAACACTTAG	1	+
chr1	9935539	9935554	CTTCCCGGCTGGTGCA	3	+
chr1	9938449	9938464	TACCAAATCTAACATG	1	+
chr1	9977079	9977096	CTACCACTTTTCTTTCTG	1	+
chr1	10003720	10003743	ACCCTTAATTTTTTCAGTGGAACG	3	+
chr1	10004961	10004978	TCTACCTTGCAAGACACT	1	+
chr1	10019788	10019804	AACTCCCTTCTTCACTG	1	+
chr1	10021567	10021583	CTCCCATAATACCACTG	1	+
chr1	10093573	10093592	TTCTTATTTTTTAACCTCTG	2	+
chr1	10094938	10094954	TTACTTTGTTTTTTTCG	3	+
chr1	10097564	10097579	CTATAATCTACTCATG	7	+
chr1	10111615	10111632	AAATCTCTTCTCACCCAG	1	+
chr1	10129130	10129150	AATCCTTTCTTTCTTCAACCG	3	+
chr1	10129413	10129429	GGCACTGGTGCAACGGA	2	+
chr1	10132762	10132782	TTTATTTCTTTATAATAAATG	1	+
chr1	10137972	10137989	ATGTGGCACTGCTCTTGG	1	+
chr1	10138675	10138694	TCTTTGATGTTTGCCTATCA	2	+
chr1	10155720	10155735	AGCCTCTAGTCCATAG	1	+
chr1	10162244	10162266	TTTACAAAATTCTTTTTTATATG	1	+
chr1	10163100	10163123	TCATCTTTCTTTCTTCTCTTTCTG	2	+
chr1	10164116	10164132	CCTTACCTCCTCTTATG	2	+
chr1	10171072	10171098	CTCTGTCTCTCTCTGTCTTTCTCTGTC	1	+
chr1	10200560	10200578	CTTATAATATCAATCACTG	3	+
chr1	10210450	10210468	CATTTATTCTCATTTTCAG	1	+
chr1	10215013	10215033	AACTTCTTAATTTTTCTACAG	5	+
chr1	10220144	10220161	CTTCTTTTTTTCTCTACG	1	+
chr1	10238347	10238366	ATTTCCTTCTCTTTTTAATG	2	+
chr1	10240353	10240376	AATTTTTTTTTAATCCAATATCCG	1	+
chr1	10240579	10240604	TATTTTTATATCATATTCACATATTT	2	+
chr1	10240831	10240850	ACTTATATTTTGGGGAGATG	3	+
chr1	10249042	10249059	TCTCACATTTTTCTACAG	3	+
chr1	10292673	10292690	ACTATTTATTTTACCCTG	1	+
chr1	10324683	10324699	CTTTACTCTCATAATAG	1	+
chr1	10332874	10332892	TCTACATTATTTAAATTAG	4	+
chr1	10338515	10338532	CAATTAATTACTTCATAG	1	+
chr1	10353082	10353101	AAATATTCCTGTGGTTTTCG	3	+
chr1	10353155	10353175	TTTTCTTCCCAAATTCCAATG	1	+
chr1	10356616	10356633	TTAGTTTGTGTTTGTTCC	3	+
chr1	10358715	10358733	CATGCCTCTGATGGTCTGT	1	+
chr1	10360547	10360568	ACTTATTTATATTTTATTTTAG	1	+
chr1	10365869	10365885	AATTATTTTCTACATCG	2	+
chr1	10366129	10366150	AACACATTATTTTTAATCATAG	12	+
chr1	10366438	10366458	TCCTTTTTTATTCCTCTTTAG	5	+
chr1	10366488	10366506	ACACAATTTATTTTCTAAG	2	+
chr1	10366845	10366866	TAATATTTATTATATTATTCAG	12	+
chr1	10367154	10367176	CTAAAATATCCCTTAATTTCACA	3	+
chr1	10367348	10367368	CCCATATTACTTTGTTTTTTG	1	+
chr1	10368025	10368046	TTTATTACATTGAAGTGACTTG	1	+
chr1	10368369	10368387	TTTATGTCATCTTTCCCAG	1	+
chr1	10368441	10368457	TGTATTAGGTGTTGTCC	2	+
chr1	10399560	10399578	TTCTTCACTCTCTCTAAAG	1	+
chr1	10408167	10408185	TTTAATACTTTTCATTTCG	3	+
chr1	10418218	10418235	ATTTTTCCCTCAATACAG	2	+
chr1	10418874	10418893	TTTTATGGACACATGAAGGG	1	+
chr1	10431126	10431144	AAACTCCCTATTGTTACTG	1	+
chr1	10437076	10437102	ACAACATACTTTTTTTTTCTTTTCTCT	1	+
chr1	10438156	10438176	CTCTCTATACTCATAAATAAG	1	+
chr1	10440050	10440068	ATATATTTTTTCCCTTCAG	2	+
chr1	10440084	10440104	ACAACTCTCCTATTTTTTATG	1	+
chr1	10440223	10440241	CTTATTGTCTAATTTACAG	2	+
chr1	10469220	10469243	AATTTTATTATTCAATTTTATTTT	1	+
chr1	10479848	10479872	ACATTCCATGTGCCTCATGGCACTG	2	+
chr1	10480365	10480382	TTTAATACACTGGGCATG	1	+
chr1	10480383	10480424	TTTTCTTTCTCCAATTGGGCAATGGGTACATGGACGTTCACT	4	+
chr1	10480426	10480444	TAACGTGCTTTTTCTTTCG	9	+
chr1	10480483	10480503	CTGTGCGTGACATTCTTTATG	1	+
chr1	10480516	10480542	TCAAATACTTCATACTAAACTTTCTAG	1	+
chr1	10484966	10484981	TACCCTCTGTCGGGGT	1	+
chr1	10503057	10503078	TACAAGCAATTCTCTGTCTCAG	1	+
chr1	10533246	10533263	CTCATATTTATTCATTCG	1	+
chr1	10537686	10537702	TGTCATATCAATCTCTG	1	+
chr1	10538354	10538372	ATCTAAACCTTTCTTCAAG	2	+
chr1	10538527	10538549	AACATACTTACTTTTTCATAATG	1	+
chr1	10563723	10563741	TGTTGACTGTTGTGTTGGT	1	+
chr1	10569884	10569902	CTTATTTTATTCTTTTACG	2	+
chr1	10571363	10571380	TTTTCTCTTTCATTACTG	3	+
chr1	10577709	10577730	TTCTTTTTTTTTTTTCTAAATG	6	+
chr1	10579169	10579187	TCAGGAAGAGTAGCACACC	1	+
chr1	10604323	10604343	CTCTTTTCTCCCATTTTACAT	3	+
chr1	10608304	10608322	AAAATTTCTTTCTTATCTG	1	+
chr1	10608681	10608698	TATTCTTATCTTTGTATG	2	+
chr1	10608718	10608738	TAAATTTATTTTTAACTATAG	1	+
chr1	10621986	10622008	TCATTTTTCTTCCTTTTTACCCG	2	+
chr1	10629322	10629340	TAAAATTTTTTTTTCATAG	1	+
chr1	10629426	10629442	AATTCCCCTCGGCACCA	1	+
chr1	10631421	10631444	TTTACCAGGGGGTGGGGGTGGGAT	1	+
chr1	10651794	10651810	CTTCTTTCGGGGGTGTT	1	+
chr1	10667946	10667966	TTATCTTTTTTTCCTTTTATG	2	+
chr1	10674265	10674284	TTTTCTCTTTTTTCATTTTG	1	+
chr1	10697937	10697952	ATTAACTACAAACTTG	2	+
chr1	10699183	10699200	TCGTCGTCGTCCTCGTCC	3	+
chr1	10761795	10761808	CGGGACGGACTGGG	1	+
chr1	10770027	10770043	AGGCCTCCGGATTGGCT	4	+
chr1	10770390	10770408	TGACTCTCTCAAGGCTCCA	8	+
chr1	10775181	10775194	CCTCCGGTTGGCCC	1	+
chr1	10796499	10796518	CGTGAGTCTGGATGGAGCCG	108	+
chr1	10803755	10803773	AAAGGGAGAAAAAATAGAA	2	+
chr1	10809777	10809791	AATTCGGCTGGGGAG	2	+
chr1	10810058	10810074	ATATAACTGTGCCCTCT	1	+
chr1	10823807	10823822	CCGTGGGCAGCGAAGG	1	+
chr1	10824245	10824263	CTGTTTAGCTCTTCCCAAG	1	+
chr1	10838542	10838560	CACAGTCTCAAACACAGTC	3	+
chr1	10861404	10861420	ACCAACACGGGGAAACT	2	+
chr1	10888869	10888885	CCCCGTTGCCCAGGCCG	1	+
chr1	10915963	10915978	TCTCTATACTCACCAG	1	+
chr1	10926867	10926881	GAGCGCTCGCCTGGA	1	+
chr1	10926929	10926945	CGCAACCTTTGAATGTA	1	+
chr1	10936193	10936210	TAAACTTCTTTTTTATTG	1	+
chr1	10948545	10948561	CGAGAGGGGCGGGAGGC	1	+
chr1	10949040	10949056	GCGGGGCGAGGCTGGCT	1	+
chr1	10997048	10997066	AATTAATTTTAACAACATG	4	+
chr1	11049436	11049454	TCTTTTTCTCTTTCTCATG	1	+
chr1	11073950	11073976	CTGGTAGAAGGAATTCTGCATGCCCCA	1	+
chr1	11080440	11080456	TTCATAACATATTTCTG	1	+
chr1	11081110	11081133	ATATCACAAATACAACATTTTAAG	2	+
chr1	11083070	11083090	AACTACATTCTTTACCCCTTG	10	+
chr1	11083198	11083217	TCTCCCCTCATACACAAAAG	8	+
chr1	11084359	11084377	TTTTGAATAAGTCTGGGTG	1	+
chr1	11085493	11085515	CATTCATTCTAAAAAATTTTTTG	1	+
chr1	11120298	11120312	CGGGTCGGGTTCCGG	1	+
chr1	11124997	11125018	GTCCTTCGATGTCTGTTCTTCC	15	+
chr1	11125938	11125954	TTAATCTCAGCTGGGTG	2	+
chr1	11126832	11126846	ATTTCTTCCGGGCTG	1	+
chr1	11161641	11161658	TCTGGCTGGTTCTGTGTT	1	+
chr1	11183317	11183334	AATATTATTTACTTTTTG	1	+
chr1	11210565	11210581	ATAACTTCTCTCCTATG	1	+
chr1	11217892	11217909	ACATTTTTAAACTTTCAG	1	+
chr1	11222382	11222399	GGGGAGTGAAATAGAACC	2	+
chr1	11243493	11243511	TTTACCAATCTTTTTATTG	1	+
chr1	11247160	11247176	TTCATAACACTTTCCTG	3	+
chr1	11254330	11254349	AGTTCGAGCCTTGTTTTCTG	1	+
chr1	11261099	11261116	TTTTCGGAGCCAGGTAAT	2	+
chr1	11346358	11346380	TTTTTTGTTTTTTCCATTTTATG	1	+
chr1	11346435	11346456	TTTTATTAATAATTTCCACTAG	2	+
chr1	11348347	11348366	CATATTTTTATATATAAATG	6	+
chr1	11400247	11400266	GGCGTGGAGCCTGTGGCTTC	273	+
chr1	11430172	11430187	AGGCGGGGGTCGTTGG	2	+
chr1	11432430	11432448	AGTCTCGCTCTCATCACCA	4	+
chr1	11442184	11442200	GTAATTGGGATGGGCAC	1	+
chr1	11455594	11455610	AACAATTCCTTACCATG	1	+
chr1	11476225	11476246	AACTTTTTTTTTTTTCCAGTTG	1	+
chr1	11545724	11545743	CTGATGATAATGATCATGAT	1	+
chr1	11562620	11562636	TATGGACAGGGGGAATC	3	+
chr1	11569723	11569741	ATTTACTTTATTTTTTATG	1	+
chr1	11574414	11574430	TCATTCTTTTCTCCACG	2	+
chr1	11588094	11588111	TCACGGGTGTCTGGCGTA	1	+
chr1	11613224	11613239	ACTCTTATCATCTAAG	3	+
chr1	11614621	11614638	TGGGCTTGTAATTGGAAT	1	+
chr1	11628372	11628387	TACACACGCATCCTTG	1	+
chr1	11637935	11637950	ACTGGGCGTGGAGCAT	4	+
chr1	11693006	11693021	TCTGGGTGGGGGTTAG	1	+
chr1	11725914	11725933	CCTAATTTCTTTTTTTCTAG	2	+
chr1	11765924	11765939	TCTAGGGGACTTGGTA	2	+
chr1	11767336	11767352	ATTTCTCCTACTTTAAG	1	+
chr1	11781082	11781097	CATGTTGGCCTTTATG	2	+
chr1	11790762	11790781	CTGGGAAGGCCTGGCGGGGA	1	+
chr1	11798459	11798476	GATGAGCTTAGAAAGGAC	5	+
chr1	11851342	11851359	AGCATTCGGCTGCAGTTC	1	+
chr1	11868005	11868024	ACAACCTTTTCTTTTTTTTG	1	+
chr1	11870309	11870325	TAGAATCCCATTTTGAC	1	+
chr1	11874283	11874301	TTTGTTGCCAAACTGCTGC	1	+
chr1	11888568	11888583	CTTCGTCGTGATGGGG	2	+
chr1	11895839	11895855	GGAACAGCATGTGTCGG	1	+
chr1	11968290	11968313	AAACCAATTTTTTGAGGCCTTGCG	1	+
chr1	11968314	11968337	TTTCTTAGCAGGGCTTATTTTAAG	8	+
chr1	11995542	11995566	TTTATTTTTTTTATTTTACTTAATG	2	+
chr1	12009863	12009888	AAGGGGACGTCGGCAGGTGGAGGGCA	1	+
chr1	12015542	12015559	AATGGGCCCTTTTGAGAA	1	+
chr1	12059716	12059733	CACAACTCTTTAAATATG	1	+
chr1	12073340	12073360	AAAATTAAATTTATACCACTG	1	+
chr1	12128270	12128285	GTCTGGCCCGGGGGAG	1	+
chr1	12135763	12135779	TGGTATGATTCTTGCTA	1	+
chr1	12142101	12142118	CCCTTCTTTTCCCTTTTG	3	+
chr1	12180256	12180274	GGGGCAAAAAAGAAAAACA	2	+
chr1	12192962	12192980	TTTTAATCTTCTCAACAAG	1	+
chr1	12198227	12198242	TCAGAGACTGGTGGGG	1	+
chr1	12204465	12204479	TTTCCTTATCACTCG	2	+
chr1	12210865	12210883	TTTGTGCCCATCTGGGTTG	2	+
chr1	12269392	12269409	CCCTGTTGTGACTGGACC	1	+
chr1	12272334	12272350	TTACCCCACTCTTCTAG	2	+
chr1	12281593	12281609	TCTAAGTGGGTGGTAAT	1	+
chr1	12300830	12300849	TTACAAACTTTTTCTTTCTG	1	+
chr1	12329198	12329225	TTTTTTTTCCCATTTTTATTTCATATTG	1	+
chr1	12337143	12337159	TGCAGTGGAAATCCATA	2	+
chr1	12381874	12381890	ATGCCGACTAGGGAATG	6	+
chr1	12400237	12400257	CACTAATTTTTTTTTTTAAAG	1	+
chr1	12438287	12438302	CATATTTTACCCTAAG	1	+
chr1	12438947	12438964	TTTTACATCTTCCTAATA	1	+
chr1	12442833	12442852	CATAACTTTTCATCTTACTG	1	+
chr1	12446194	12446210	GTGAGCTGTGTTTAAAA	1	+
chr1	12446558	12446576	TTAATTTTTCTACATACAG	1	+
chr1	12456715	12456731	TCCTTCTCTCCCTTAAC	2	+
chr1	12458356	12458377	TTTGTATCCCACCTCTTCCACT	1	+
chr1	12473102	12473121	CTTAATCTCACTTCTCAACT	3	+
chr1	12477966	12477980	CTTTTCTTTTTCGCG	1	+
chr1	12503223	12503240	TGTTTACAGTTTTACCAA	1	+
chr1	12506548	12506566	TCTTCTTTTTTTACCCTAG	1	+
chr1	12509499	12509519	ATTTGGCTGAGTGAGGACTAG	3	+
chr1	12513669	12513686	CTTATTGATTCTTTCCAA	1	+
chr1	12513940	12513956	CCAACACTCTAATTTTG	1	+
chr1	12533195	12533212	GACTGTACTTAGATCCTG	1	+
chr1	12563013	12563033	ATGGGGAAGCTCTGGGCAAAG	2	+
chr1	12563099	12563117	GAGGACGTTGTGACCTGCC	9	+
chr1	12565388	12565401	CGGTTAGAGCGCAA	1	+
chr1	12575343	12575362	TATAATTTTCTTTTTTTCAG	1	+
chr1	12612241	12612257	AGTGACGTAGGAGGAAC	1	+
chr1	12640632	12640648	CATCTGCCGGATCTCCT	1	+
chr1	12650781	12650798	AGAGTGCTGGCCTGTCAC	1	+
chr1	12652224	12652240	GAATCCTCTCGGCTGCC	2	+
chr1	12683559	12683576	TCTCTCCTCTACCACTAG	1	+
chr1	12693622	12693637	CCGGATGTGTTGTGTT	1	+
chr1	12758307	12758325	TTTATCCTTCTCTCCCCTG	2	+
chr1	12777901	12777916	TCAAAATTACCCCATG	1	+
chr1	12785061	12785076	CACCTAACTTTAACTG	4	+
chr1	12804687	12804703	TTTTAACGTACTTTTTG	1	+
chr1	12836060	12836077	GGTTCGCCCCTTACCTGG	2	+
chr1	13201440	13201457	CAAGACTTGAAAGGGGAG	2	+
chr1	13215527	13215545	CAGAAACTAACAAGGATTT	2	+
chr1	13480617	13480636	CCTTTCTCTTTTTTTTTCAG	4	+
chr1	13492820	13492843	TTCTTTTTTTTTTTTTTCTCCAAG	1	+
chr1	13843494	13843511	ATCCCCCTTTGTTCACCA	1	+
chr1	13883432	13883449	CATTGCTGGTAGGTCAAG	2	+
chr1	13906792	13906807	TAACTTACATCTCATG	1	+
chr1	13961969	13961984	CTATTTCATACCTTTG	1	+
chr1	13972485	13972502	GAAATTCTTGGACCAGGC	1	+
chr1	13979782	13979800	ATCTTCTATCTTTCACTTG	1	+
chr1	14036708	14036727	TGGTAATAGAGGGTGCTGGG	3	+
chr1	14038814	14038831	CTCAGTTGTCTGAATTGT	1	+
chr1	14043532	14043551	AGATGTGAAATTTTTGGATT	2	+
chr1	14044865	14044881	GATCCTCGTCATGGGCA	1	+
chr1	14045844	14045860	CAAGCTATGGTCTGGAG	1	+
chr1	14065186	14065204	TTTTATTTCCTTATTCTAG	3	+
chr1	14070166	14070183	GTTTTGTTAGTGTAGTGG	1	+
chr1	14086394	14086411	TGGATTTTTGGACCAGGG	3	+
chr1	14088131	14088148	TTTGTGACTGGGGAGAAG	1	+
chr1	14092687	14092706	TAGTCATATGCTTTTGTCAA	1	+
chr1	14098381	14098397	TTCTACTTTTAATCTAG	1	+
chr1	14112663	14112684	CCACATTTTTCTTTTCAAACCG	2	+
chr1	14113698	14113725	CACTAATTTATAACTATTATATTATCAG	2	+
chr1	14115064	14115085	TCAGGGAAAGGTGGTGAAGGGA	1	+
chr1	14135260	14135277	AACCACGCTCTGCCATCA	3	+
chr1	14188362	14188378	GCATTCTGATTGCTGCG	1	+
chr1	14220331	14220353	TGTGTGTCTGTGTGTCTGTCAGT	1	+
chr1	14266746	14266762	CCATTTGCTCCTGGGAG	1	+
chr1	14272853	14272873	ATTTTCCTCTTATTATCCATG	1	+
chr1	14279432	14279447	TCCTAAGATATAGGGA	2	+
chr1	14350334	14350351	CCTGAGATTTTCTTCTGA	1	+
chr1	14391252	14391266	CCCTGCGGACGCTCA	1	+
chr1	14397926	14397943	GTACAAAGGGTTGCTACA	7	+
chr1	14439145	14439163	GAATGGGCCTGGTATAATC	1	+
chr1	14469216	14469232	CAGATGGGCCCGCTGCA	1	+
chr1	14487251	14487270	TTTATCTCTCTATTCTCATG	1	+
chr1	14500047	14500061	ACTATCCGCCGGAAC	1	+
chr1	14503305	14503322	TATCCATCTTTAACACAG	1	+
chr1	14508657	14508673	TATCATATTTTCTCCTG	4	+
chr1	14509549	14509565	GCAAGTCGAATGAAGTC	1	+
chr1	14526848	14526874	TTTTTATTTCATCCTTTCTTTTTTTTG	1	+
chr1	14533133	14533151	TTATAATTTTCCTTTTATG	1	+
chr1	14567250	14567265	CTATTCTACACCTATG	1	+
chr1	14593279	14593294	AAACCGGAGGATGTGG	1	+
chr1	14628787	14628802	TTTTCTCAAATCAACG	1	+
chr1	14639062	14639077	ATTTTTCTAATAAACG	1	+
chr1	14645129	14645147	TTTTTCTCTTCCCTTTTTG	1	+
chr1	14666698	14666717	CTACTTCTTATTTATCTTTG	1	+
chr1	14697181	14697202	TATCTTCTCTTTTTTATTTAAG	2	+
chr1	14744735	14744752	GATTTTTAACTCCACAAG	1	+
chr1	14777242	14777259	TAGGCTGTTTGAAATTGC	2	+
chr1	14780878	14780895	ATCATCTTTATTTGTTTC	2	+
chr1	14781387	14781403	TGGGTGTGGCTCAATGG	1	+
chr1	14792640	14792654	CTGTCGGTAAGCAAC	1	+
chr1	14837757	14837776	CTACAACAAACTTTACCCAG	2	+
chr1	14844234	14844252	AGTTCTTTGGAACAGGATG	1	+
chr1	14868192	14868207	TCACTACTCTTACAAG	1	+
chr1	14870034	14870054	TATCAGCTCATTAAAAGGTGA	1	+
chr1	14873524	14873540	CTTAAATCAACTCTATG	2	+
chr1	14875003	14875018	TTTCTTTATCATTTCG	2	+
chr1	14891892	14891908	TATTCCTAAAAAAAATG	1	+
chr1	14897734	14897758	CTTTTTTTTTTTCAAACTACTATTG	1	+
chr1	14899039	14899055	TGGGAAGCAAGAGTATA	1	+
chr1	14932300	14932314	CCCGTTTTTCAAAAG	1	+
chr1	14939895	14939910	TTAAACTTTAATCAAG	1	+
chr1	14940673	14940688	ATTTATGCCAACACTG	1	+
chr1	14976634	14976653	TATTTATGGGTGTGGGTATG	1	+
chr1	14977305	14977327	CTTTTCTGGGTTTCTGGACCATG	1	+
chr1	14986455	14986472	TTTTTTCTTTCCCAACTG	1	+
chr1	14986999	14987021	AAAATATTCTTTATCTCTCCAAG	1	+
chr1	15002175	15002192	TCTTCTAATCATTCCATG	1	+
chr1	15002620	15002636	TTTTTTCCGGTTTGAAA	1	+
chr1	15009585	15009602	TGACAGCGTGATGGGATG	1	+
chr1	15029129	15029145	TGTATCGATAGATTAGA	2	+
chr1	15041796	15041814	CCATATGCTTGTCTCAAGG	4	+
chr1	15052416	15052433	GGGAGGGAAGCGGATGGG	1	+
chr1	15058275	15058290	TCTGTTCGGCACCTTA	1	+
chr1	15070096	15070111	AGGTCATCGCTGGCAT	2	+
chr1	15077406	15077426	TGTAACCCCTGATGTTCCATT	1	+
chr1	15126179	15126199	CGTGCGATGGTGGGCTCAGGA	5	+
chr1	15215086	15215104	TTGCGTGAATTAATTAATT	1	+
chr1	15217658	15217675	AATTTATTGTTTCCATAG	1	+
chr1	15228298	15228316	CCTCTCTCTGGGGCGGCCA	1	+
chr1	15252800	15252817	TAGGGCTGTTTACTTTGT	1	+
chr1	15261451	15261468	AGCCCTTCTTCTAGCGCC	2	+
chr1	15281130	15281154	TTTTTCATTTTAATTAATTTATACG	1	+
chr1	15290123	15290146	TTTACTTTTTTATTTTCCTCTAAG	4	+
chr1	15290691	15290711	ATACATTCTTTAACCTCCCTG	4	+
chr1	15296696	15296709	ACGGAGCGTTGCTG	3	+
chr1	15327071	15327088	GTACCCCTCTGAACCTCC	2	+
chr1	15350356	15350371	GCTGGCGTGGTCGGCT	2	+
chr1	15356197	15356214	GGAGTTTGGTTCTCATGG	2	+
chr1	15366515	15366533	GCGCCTGTAGATCGGTGGA	1	+
chr1	15386758	15386773	ACATCAACTCCCCTCG	1	+
chr1	15392555	15392570	CGATACAGTTGTGTTG	1	+
chr1	15392698	15392715	AAACTTGAAGGACTGCTG	3	+
chr1	15392972	15392990	TCTTGGCTGGGTTTGTCAG	1	+
chr1	15393151	15393170	TCTATTTTTCCATGGGGTGG	1	+
chr1	15396321	15396341	ACACAAGCTGCATGACTGTAC	1	+
chr1	15421444	15421461	AGGGGCCCCGGGGGAGGA	3	+
chr1	15480144	15480160	GTCGGCCGGTGGGCGGT	1	+
chr1	15481725	15481742	GCTCTCTGATGGGGTGTC	2	+
chr1	15483016	15483031	CTTCTGACTTGGGATG	2	+
chr1	15502494	15502510	ACCCATCTTCCACCTTG	1	+
chr1	15573524	15573542	TCGCTGTAAAACCTTGGGC	7	+
chr1	15582376	15582394	AGGATTTTGATCTTGATCT	3	+
chr1	15629544	15629559	TTCGTTCATTCAAACG	5	+
chr1	15636830	15636848	ACCTCTGTTCTTCCCTAAC	1	+
chr1	15641528	15641544	TTGACCTTGGAACAGGT	1	+
chr1	15666059	15666077	AATTTCTTTTTTTCCAAAG	1	+
chr1	15691549	15691565	CCATTCATTCACATCTG	1	+
chr1	15716365	15716381	TTATACTTAAAACAAAG	2	+
chr1	15727826	15727840	ACGACGCTCTGCTAC	1	+
chr1	15746615	15746633	CAGGACTGGAGCCTGTGGC	1	+
chr1	15756770	15756785	CTACTTCTTCATTCCG	6	+
chr1	15764768	15764783	AATCCATACTTCTAAG	4	+
chr1	15800622	15800638	TTCTTACCCATACAACA	1	+
chr1	15821396	15821411	ACCGCTTGCTGCAACT	2	+
chr1	15841611	15841627	AATAAAACACCTTCCAA	1	+
chr1	15848181	15848197	CTTATATCCAATAACAG	1	+
chr1	15853433	15853452	TTGGGCCGGTGTACTTTCCC	2	+
chr1	15858161	15858185	TCATATTCTTCTCTTTTTTAATTAG	1	+
chr1	15858246	15858264	TCTAAAATTTTACTTTACG	2	+
chr1	15858277	15858296	CTCTACTATTATTTTCTGCG	3	+
chr1	15858527	15858543	TTTACTTTTTCCCTTAG	1	+
chr1	15895806	15895824	CTTACTTTCCACTTCTGGG	1	+
chr1	15896102	15896120	TGATGGGACATTTACTAAG	34	+
chr1	15896723	15896742	TCCTCAATATTACTTTCTAG	1	+
chr1	15896822	15896843	AAATTCCTGACTTTAATTTCTG	4	+
chr1	15896868	15896890	TTTATTTATATTTTTTTTAATAG	1	+
chr1	15897542	15897562	CACAATTTTTATCTAACACTG	8	+
chr1	15897762	15897786	CCATCATTACATAAATATTTTTCTG	1	+
chr1	15901990	15902013	TCTTCATTCATTTACTCTCAAATG	2	+
chr1	15915565	15915581	ATCCCACATAACAAAAG	1	+
chr1	15922852	15922870	TCTCTTCTTTTTTTTTTAG	1	+
chr1	15931992	15932008	TTTTCACTCCACAACTG	1	+
chr1	15934821	15934837	GGGGGGTAGAATTTCTG	1	+
chr1	15944611	15944632	CCCTTCCCTGTTTCTAATCCCG	2	+
chr1	15951576	15951595	CATAATCACTTTTTTTCCAG	2	+
chr1	15973275	15973292	TCATTCATCTCTAATCAG	1	+
chr1	15981508	15981528	TTTTCTAACCTACTAATAACA	1	+
chr1	15981720	15981738	AAATAATTCTACATATCAG	2	+
chr1	15983427	15983443	TATATCTACCCCATCTT	2	+
chr1	15983897	15983918	TCTTTCCTTTTTCTTTTCCTTG	2	+
chr1	15987216	15987233	CCCTTGATGGAAGTAGAA	5	+
chr1	15988380	15988400	TAATTTATGATCTTTTGTCTG	3	+
chr1	15990229	15990247	CTTTATGGGTGGTGGTTTG	2	+
chr1	15992157	15992174	CAATTTTTATATCTACAG	7	+
chr1	15992537	15992556	TTACCTTTTGTGTTAGGAGG	1	+
chr1	15992993	15993013	TTCTTTGTTTTACTATCAATG	4	+
chr1	15994225	15994246	AAGCATACAGGTAGAATTTCTG	3	+
chr1	15994578	15994599	CTAATTTGGGGAGGGGGGCATG	1	+
chr1	15994865	15994882	ATTTCTATTCTATCCCCG	12	+
chr1	15994983	15995009	TTCATTTTTATTTCAAATCTCTTCATG	3	+
chr1	16012367	16012382	ATGTAATGGGGTATGG	2	+
chr1	16024696	16024723	ATTTTTATTTTTTATTTTTTATTTTTAG	1	+
chr1	16025343	16025359	CAACATTTTTCATATAG	1	+
chr1	16061084	16061107	ATGGGGGGCTTGGAGAAGGGCGGA	1	+
chr1	16066690	16066707	ATGTGCGTCTGGGTCCTG	2	+
chr1	16070952	16070967	TTTGCCGTGGGTGACC	1	+
chr1	16073021	16073038	GGGAATGTGCTTGGCAGA	1	+
chr1	16084778	16084793	AACCCTGGTCGGTTTG	4	+
chr1	16127883	16127905	ATATTTTACTTTCTTCTCTCTAG	2	+
chr1	16136463	16136482	TGACTGTTTAGTGAAAACAC	1	+
chr1	16143984	16144000	AATATCTTAATCTCCAG	3	+
chr1	16161338	16161351	GCGGTCGGCGGTCG	1	+
chr1	16177450	16177465	TACATTATATAAAACG	6	+
chr1	16196021	16196040	ATTTTAATCTTTTTATAATG	2	+
chr1	16197377	16197397	TCTTCTTTTCACATACCAACG	1	+
chr1	16200706	16200728	AATTATTTTGTCTGGTCACTAAG	1	+
chr1	16202059	16202080	ATTCTATTTTTATTATTAAATG	1	+
chr1	16210208	16210230	ATATTTTTTTTTAATTACATATG	1	+
chr1	16211603	16211619	TGTCTGATTTATTATCC	1	+
chr1	16213365	16213384	TACTGAGGTTTTTTATTTTG	2	+
chr1	16222590	16222610	ATTTTTTTCCTCTCATTTATG	1	+
chr1	16225552	16225567	ATCGCTGGTTCAGTGG	1	+
chr1	16227011	16227033	TTTATACTTTACCTTTTTATCAG	2	+
chr1	16241425	16241441	TCATAGTTACTCTTATA	1	+
chr1	16246100	16246117	CCTATTTCTTTAATAACG	1	+
chr1	16247220	16247242	CATCACACTTTTTTTTTTAATAG	1	+
chr1	16260850	16260870	TGTTCTCACCACTCCAGTGAA	1	+
chr1	16261114	16261125	CGACGATCGTCC	2	+
chr1	16266692	16266712	AAATCTTATTTTCATATTCAG	6	+
chr1	16318072	16318089	AGGGTCAGTGACTGGGGG	2	+
chr1	16361396	16361413	CTTGAGTTCCCTGAGGGC	1	+
chr1	16376373	16376390	CAGGAACAATAGGTTCAG	1	+
chr1	16403220	16403235	CCCCGGGGCCACACTG	2	+
chr1	16451762	16451780	TAGGCGATGCGCTTCTGGT	1	+
chr1	16472785	16472801	GCTGCTCGGCTCTCTGC	2	+
chr1	16480738	16480752	CGTTGGTGGGGCGGA	11	+
chr1	16484894	16484911	TGTGGAAGCCACTGCTTG	3	+
chr1	16487939	16487956	TCATTTAATCCTCTCTAG	1	+
chr1	16568121	16568137	CTGTTGGGACCTGAAAG	25	+
chr1	16576752	16576771	TTTCATTTTTTAACTCCAAG	1	+
chr1	16588099	16588117	AAAAAACTTACCATACAAG	1	+
chr1	16609746	16609760	ACATCTCTATCTTCG	1	+
chr1	16613169	16613184	CATATATCTCCACCTG	1	+
chr1	16628306	16628325	TATATTTTAATTTTAAATAG	1	+
chr1	16669364	16669381	CCTGGGAGAGTAGGTTGT	1	+
chr1	16693559	16693576	TTTCCGCCTTCTCTGCCC	1	+
chr1	16710012	16710032	CCTTAATTTTATATTTTCTAG	1	+
chr1	16722053	16722078	CATGTCTCCATCACTTAAAAAGTAAG	4	+
chr1	16722124	16722143	TTTGTTTATACAAATATCTG	7	+
chr1	16722188	16722210	AATTTTTAATTAAGAAAGGGTAG	4	+
chr1	16722467	16722487	TATTTTGGGAGATAGGGAAAG	3	+
chr1	16723892	16723912	AAACGGTTTGGATTTTGTGTG	1	+
chr1	16723913	16723956	TGGGAGGGTATTTTTTGGGGGTAGTTGTCTGTAACTTTCCTAAG	10	+
chr1	16723959	16723983	CTTTTTTTCCTTTTCTTTTTTAAAG	9	+
chr1	16752046	16752062	CCCGATTCCCCGGTTCC	1	+
chr1	16770879	16770897	ATTTATTTTTTCTAATATG	4	+
chr1	16774582	16774601	TCGGGGACCGAGGTGATGCC	1	+
chr1	16777652	16777672	ATTTCTTTCTTTTACTCAATG	2	+
chr1	16799441	16799457	ATTTCCTTTCCGTCTAG	1	+
chr1	16821368	16821386	TCCTAAGGGTTGGGGGAAG	26	+
chr1	17053856	17053875	TACTTCTTCATTTCATTATG	19	+
chr1	17199121	17199142	CGGCCCGGGTTCGATTCCCGGC	2	+
chr1	17199803	17199815	CGTCGAAGCGATG	1	+
chr1	17202930	17202948	TCTTTTTTTTTTCATCCAG	3	+
chr1	17211201	17211219	TTTCCTGACTGGAAATCGA	1	+
chr1	17216204	17216224	CTGTTAACCGAAAGATTGGTG	5	+
chr1	17222767	17222786	TCGCCTGCACGCCATAGGAG	1	+
chr1	17231936	17231954	TCTTAACAGTCTGTTATCC	2	+
chr1	17254863	17254881	AGGGTTCTATGGCTGGTAG	7	+
chr1	17256443	17256461	CAGGCCTCCTACCGGCGCA	1	+
chr1	17324693	17324711	AATTACTACTTTTTTTTTG	1	+
chr1	17333567	17333588	TTTCACCATGCTGGTCAGGGTG	1	+
chr1	17346617	17346636	CTGGGTGGAGTGGGAGGGAG	1	+
chr1	17350431	17350448	TTTCAATTTCTCTTAAAG	1	+
chr1	17360641	17360663	CATTTTTTTTCTTTTTTTTCTTG	4	+
chr1	17372495	17372514	AACATGCTAAAAACCTTGAC	2	+
chr1	17376826	17376845	ATTTAAATTTGTTTTGTGTC	2	+
chr1	17380850	17380869	TTTCAACCTCTTTATTCCTG	1	+
chr1	17424121	17424135	ATAGCATTGCTCTCG	4	+
chr1	17446069	17446083	GCCCCGCTGAGGTCG	1	+
chr1	17448222	17448238	TGTAGATAAGGAAGTCG	1	+
chr1	17454854	17454870	TCTGTCAGAACCCCCGA	2	+
chr1	17461065	17461080	TCACCCGGCCCAGACA	1	+
chr1	17495329	17495346	ACTTCACGTAGAGTAGAA	2	+
chr1	17497453	17497470	ACATAATTTAAATAAAAG	1	+
chr1	17526714	17526731	GGTTGTCGGGGGTGATCC	6	+
chr1	17542015	17542031	TGTGTCTGGCACCGGTG	1	+
chr1	17552722	17552739	TCTCTTTTTTTCCATCAC	5	+
chr1	17558387	17558404	ATCCCCTCACCCCACATC	3	+
chr1	17560466	17560483	ACACTACTGTGTGGGCTG	2	+
chr1	17571976	17571995	CCTCTTCCCCCACTGCCAGT	1	+
chr1	17572284	17572301	GGTGTGAGCTGGGGTTGG	1	+
chr1	17584338	17584358	TTATCTCATCCTGGGGCTGCA	30	+
chr1	17590636	17590653	CAACTTTTTCCCTTTTTG	2	+
chr1	17610222	17610239	CCTTATAAACTCCCCATG	1	+
chr1	17623541	17623558	TCAGCAGGTGTCTGTTGA	1	+
chr1	17651793	17651808	TTACACATTTTGCTAG	2	+
chr1	17678663	17678680	GAGGTGGTAGGAGAGGCG	2	+
chr1	17679652	17679668	TGTGATTGTTAAATCTG	2	+
chr1	17687469	17687487	CATTCCTCCCTCTCTTCAG	1	+
chr1	17702768	17702788	ATATCATCTCTCTTAAACCTG	1	+
chr1	17703650	17703669	TTTTATTTTTTCCCCCATAG	1	+
chr1	17727043	17727059	TACTTATTCTAAACCAG	4	+
chr1	17728254	17728270	GAGCTGAGATACCTATG	1	+
chr1	17728779	17728796	GATGATGATGACTCTAGG	1	+
chr1	17729203	17729220	CTTCAAATATGGGGAGGG	2	+
chr1	17764173	17764189	TGCGCGGCGGCCGTCAG	1	+
chr1	17791340	17791358	TGAGGAAACTATGGTGGAG	2	+
chr1	17899065	17899081	TCAGAACACGCCTGATC	1	+
chr1	17902413	17902430	AAGCGTGCTTGGGCCAGA	1	+
chr1	17919115	17919131	TGCTAGGTGTGGGGGAC	1	+
chr1	17927944	17927964	TTCTTTTTCCTTTTTTTGATG	1	+
chr1	17928821	17928838	ATCCTCACCGGGGGCTTC	1	+
chr1	17931432	17931448	TGGCCTGGGTGTCACAC	1	+
chr1	17939629	17939649	GGAGAGACATGCAGGAGCTGA	1	+
chr1	17958946	17958962	CCAACATCAACTTCAAG	2	+
chr1	17959833	17959857	CTTTATTTTATTTTATTATTTTTTG	1	+
chr1	18004491	18004509	TGCGGGTGAGCTGAGCTGA	1	+
chr1	18006971	18006986	TGACTGTGTGGGCGCC	1	+
chr1	18007189	18007211	ATCTGGGAGCTGGAGGAGGCGGG	1	+
chr1	18008215	18008231	CGGCTGGATCTCTCCTT	4	+
chr1	18009016	18009033	TTCTTTTCTATGCGGATG	1	+
chr1	18036040	18036058	TACAGTCTTCTTCTCCTGT	1	+
chr1	18069640	18069655	AGGAAATCTGGAGACG	2	+
chr1	18082239	18082253	GCGGCTGTACCTCAG	1	+
chr1	18126091	18126110	TCCTCTCTTTTTTTTCTCTG	1	+
chr1	18141930	18141947	ATATCTCTTTTCTTTCAG	2	+
chr1	18143952	18143970	TTTTCCTCCTAATTTCTCA	2	+
chr1	18153956	18153972	TTCTGATGATGAAGAAT	2	+
chr1	18158303	18158320	CTCCTCTCCCCTCTCATT	1	+
chr1	18186634	18186649	TAGGATGTACCTCAGT	1	+
chr1	18204282	18204301	ATACATTTTCTCCTTCTCTT	1	+
chr1	18248898	18248914	TCAAATCTCTTTACATG	2	+
chr1	18280014	18280031	CTGCAGGATTGGCCAGTG	1	+
chr1	18302963	18302980	AAACATTTGGTTGTCAAA	1	+
chr1	18312425	18312443	GAAGCTACCATCTGTGGAT	2	+
chr1	18330858	18330876	TTTGGTGATCATGGTGAGA	1	+
chr1	18343034	18343050	GGTTTGGTGATGGTGAT	1	+
chr1	18366694	18366714	TCTCTAATTCCCCTTTCTCTG	1	+
chr1	18378003	18378019	GTTATTTGGTTGATTAA	1	+
chr1	18381312	18381327	CGCCTGACTCATCTCC	2	+
chr1	18392806	18392823	AGAGCAAATTCTGGGGGA	1	+
chr1	18409407	18409424	AGACAGACATTTTGGGCA	2	+
chr1	18432965	18432981	CTTCTGGGGTGGGTGAG	1	+
chr1	18435457	18435473	GCTGGGGAGTTGTGAGC	1	+
chr1	18447955	18447974	AATTGACTTTGATGAGGACT	1	+
chr1	18457872	18457889	ATGAAGGATGTGGGAGGC	1	+
chr1	18471019	18471033	CTTAGCCTGGGTCCG	2	+
chr1	18512579	18512599	TATTTAAATGAGAACTTTGAA	5	+
chr1	18520944	18520963	TACTCTCTCTGAAGGCTCCA	24	+
chr1	18522726	18522742	CACCTTATAATCCCCGA	1	+
chr1	18527130	18527147	CTTCTTCATCTTAACTTG	4	+
chr1	18537714	18537731	CCTGGGCCAGTCGGGCTG	2	+
chr1	18562286	18562304	TTCTGGGTGGAGAATGGTT	1	+
chr1	18577883	18577899	TTTATTTCTTATTCACG	1	+
chr1	18578128	18578146	GGGAGGCTGAGAAAGTGTA	1	+
chr1	18586498	18586515	CAGCTTTCTCTCTTCTTG	1	+
chr1	18608257	18608273	AGAGCATACTTGTCGGG	1	+
chr1	18615834	18615850	CATCCTTTCTCCTAATG	1	+
chr1	18618440	18618452	CTACCGCAAGCGA	1	+
chr1	18626028	18626046	AGGTGCTGCTTGCCACATG	1	+
chr1	18686495	18686514	CTCTTAATTTTCCCCATCTG	3	+
chr1	18708009	18708027	CTGGCTTCCCATCACACAG	1	+
chr1	18717347	18717362	CGTGTTGAGGTTGTTC	1	+
chr1	18735461	18735478	AGACTTTCTCCTGCTCCA	2	+
chr1	18739103	18739118	GGGGACCCCCTGGGAC	1	+
chr1	18802461	18802478	CCTCTCTCACTCCTTCCT	1	+
chr1	18810836	18810854	TTGATAAACTCCGAATGAA	1	+
chr1	18826322	18826337	AGGTGTGTCGGGGAAC	1	+
chr1	18849607	18849628	AAAATTCCATGTGTAGCAGTGA	44	+
chr1	18857420	18857435	TAATCCCACATCTATG	2	+
chr1	18863940	18863957	ATAGCGGGCAGCGAGTGA	1	+
chr1	18893617	18893634	GGTAAGAACAGGAAGGAT	1	+
chr1	18920244	18920276	GCTTCCATTGTGTAATGGTTAGCACTCTTGACT	9	+
chr1	18922085	18922101	ATTTTATTATCTAAACC	2	+
chr1	18935598	18935616	TTTATCCTTCTTTCAATAG	1	+
chr1	18938449	18938470	GAGTGAAATAGCACTTGAAACC	1	+
chr1	18973606	18973621	CGAGCTCCGGGCGAGG	1	+
chr1	18974045	18974063	TGAAAGATCTGGGTAATTT	19	+
chr1	18979696	18979713	TTCTTTTTTTTTTACACG	3	+
chr1	18986430	18986448	GAATTGGGAAAAGCCCAGC	1	+
chr1	19019775	19019792	GCCAGTGGCATTGCTGGG	2	+
chr1	19024791	19024807	ACACACTACACACAAAG	1	+
chr1	19084480	19084496	AATACCTTTACCTCATG	2	+
chr1	19135353	19135369	GATGGGCTGGGGCGAGA	2	+
chr1	19149582	19149601	TATTCTTATTTCATTTACAG	2	+
chr1	19177884	19177899	CGATCTCAGATCGGAC	2	+
chr1	19178938	19178954	TTTCTAATTCTCCCAAG	5	+
chr1	19196721	19196739	TTTCCTTCTCTCCAAAATG	1	+
chr1	19219775	19219791	TACCGAAAAGAGAAAAA	1	+
chr1	19229492	19229506	CGCCCCGGGTTCGAT	1	+
chr1	19234122	19234138	AGGTCCGGAAGGAAGCA	2	+
chr1	19248062	19248075	CATTGCGATGCCCG	3	+
chr1	19279816	19279834	TTTATCAAATGTCTGCCCT	1	+
chr1	19279963	19279982	TCTTAATGTTCTTTTAAATG	2	+
chr1	19304913	19304929	ACCATCTCCCTTTTATG	7	+
chr1	19319375	19319389	TTTTCCCTATTTCCG	1	+
chr1	19361609	19361626	CTGAACTGAACTGAAGGA	1	+
chr1	19394916	19394929	TTCATACTCCATCG	1	+
chr1	19400234	19400248	GTCAGTTGGCCGAGT	1	+
chr1	19402329	19402345	TGGGATCTGGGGGGAGT	5	+
chr1	19410324	19410341	TTAAAATTACACTTCCAG	3	+
chr1	19430112	19430128	ACAGGTAGATTAAACAT	1	+
chr1	19445379	19445395	AGTTGGGGTGGTTGGTA	1	+
chr1	19454259	19454274	AACCTCTACTTACTCG	1	+
chr1	19456391	19456408	TCTCATTTTTATCTTCAG	2	+
chr1	19457937	19457953	ATTTAAAACCACTATAG	1	+
chr1	19475061	19475074	TCGATGATTGGGCC	1	+
chr1	19539107	19539128	CACATCTCTTTTTTCTTTTAAG	2	+
chr1	19573838	19573852	CATATACTTTTAACG	1	+
chr1	19586063	19586081	TGCGTGGATTGCCTCAGTT	2	+
chr1	19586229	19586248	ACACTTCCAAACCAGGGCTG	2	+
chr1	19586348	19586369	TTTTATCCTTGGTGACTCTAAT	1	+
chr1	19638053	19638069	AATGGAGGTGGGAAGCG	6	+
chr1	19655854	19655869	AGCGGTGGATGTGGAT	1	+
chr1	19678612	19678629	CCCACCCTCTGTTCCCTG	1	+
chr1	19698239	19698254	TTCCTCCACACTCACG	1	+
chr1	19699639	19699654	GGACGTGAGAATGCCG	1	+
chr1	19727424	19727440	ATACTTCTCTCACCTTG	15	+
chr1	19740304	19740317	GGTAGTCGTCTTGG	2	+
chr1	19754575	19754590	ACTCCTATCTCATCTG	1	+
chr1	19757144	19757159	ATATCTCTTACCCCTG	2	+
chr1	19818178	19818194	TTACCTTCCCCTTCATG	1	+
chr1	19837098	19837118	GTGGCAGTATCATAGCCGATG	1	+
chr1	19839814	19839830	AACAATCTTCCCTCCTG	1	+
chr1	19884858	19884877	TTCTTCTTTTTTTTAAACAG	1	+
chr1	19891870	19891884	TTGCGGGTTAGCTTC	1	+
chr1	19891995	19892012	TTCTGGGGTCTGAGTTGT	1	+
chr1	19892573	19892589	ATTCTCAAATACATAAG	2	+
chr1	19899416	19899433	CATTTATACTCCCTCTTG	1	+
chr1	19904234	19904251	AAAACATTTTACTATAAG	2	+
chr1	19927737	19927758	CATTTATTTATAAATACCCTTG	1	+
chr1	19929154	19929175	ATTTATTTTTAAGTTTTATCAG	1	+
chr1	19939902	19939926	TTCTTTATCTCCTACCTTACACTTG	1	+
chr1	19945415	19945435	CTATTTTAACTAATCTTTTAG	1	+
chr1	19949068	19949091	GGCAGGCAATATTCTTTTCATTCT	1	+
chr1	19953783	19953805	TTCTTATTTCTTTTTCCTTATCG	1	+
chr1	19954543	19954560	TTTCATCCCTTCCACTTG	1	+
chr1	19954561	19954585	TTTTCTTACTATTTATTTATTTATT	1	+
chr1	19967574	19967591	GCATGGACTTTGGTGTTG	1	+
chr1	19971442	19971459	TCTCTTTCCGTTCCCCGC	1	+
chr1	19982732	19982748	GTACTTAGATGGGTGAT	1	+
chr1	20028620	20028636	ACCCGGCTAATCTTTAG	1	+
chr1	20044267	20044284	CTGCTGCAGCCCTTAAAG	2	+
chr1	20053479	20053494	CTCAATAACAGTTGGG	1	+
chr1	20059407	20059425	CTTTTTTTCTTTCTTCTCG	2	+
chr1	20096215	20096236	TGGACGGGAGCTGTGGGGGTGG	1	+
chr1	20137616	20137631	TATTTCGCTGATTCCC	1	+
chr1	20177355	20177371	AACCTAATCTCATTTTT	1	+
chr1	20218410	20218426	TGTTTGTATATGGGACA	2	+
chr1	20227920	20227938	TAGTTGGTTATCATTTGTC	1	+
chr1	20234380	20234400	TTCAAGCTGCCTCTTTTTTTG	1	+
chr1	20235290	20235314	CTACATTTATTTCTTTTTATTTAAG	3	+
chr1	20236441	20236457	AGTTGGTCTGTTTAGTG	1	+
chr1	20258629	20258649	CAGGCCCCACGTTGGGCGCCA	1	+
chr1	20265687	20265706	GGCTGGGTCATGGTTCTGGC	1	+
chr1	20283432	20283448	CAACTCTCATATAAATG	2	+
chr1	20297247	20297264	TTATGTAGATAAGGGAAG	1	+
chr1	20300878	20300895	TGGGGCTGTAGCTGGTCC	1	+
chr1	20365324	20365341	TGTAGAAGTTTTGGCAGT	2	+
chr1	20391330	20391346	GCTCCATGGGAATCACC	1	+
chr1	20468593	20468611	CGTTGGCTTTCCCCTCTCC	2	+
chr1	20475225	20475239	TTAACTCCCCGGAGC	2	+
chr1	20514870	20514886	TTGTCCAAGATTTTGAA	1	+
chr1	20517231	20517247	CGCTCATCATATACCAT	2	+
chr1	20526387	20526402	ACTCCACATCCAAAAG	1	+
chr1	20528940	20528956	GGGCAAGTGGGTGTGTG	1	+
chr1	20539652	20539666	AATCCGGCTCTGCAG	2	+
chr1	20549740	20549756	CTCCCCACCACTGCGAC	1	+
chr1	20570237	20570254	AACATACGATTACAAGAT	1	+
chr1	20573420	20573435	TACCAACTTAATTTAG	2	+
chr1	20639391	20639408	GACCGTGTCGTGACAGTA	2	+
chr1	20654427	20654448	CTTCAATATCATTGGGTTTGGA	1	+
chr1	20693072	20693089	CTGCCTCTCGCGCTGCCG	2	+
chr1	20694082	20694097	TCTAGCTTTCTACTTG	1	+
chr1	20761876	20761891	GTTTCTACACAATCAG	1	+
chr1	20765676	20765691	GTGGTCCCAAGGGTAT	1	+
chr1	20802879	20802892	TCGTGGAGGATCGA	1	+
chr1	20810113	20810129	TCTCCCTTAACTCATTG	4	+
chr1	20882921	20882935	CTTCCCTCACTCACG	1	+
chr1	20889403	20889417	ATTGGGCTTACTTAG	2	+
chr1	20930939	20930956	TCATTATCTAATCATTCC	1	+
chr1	20966789	20966805	CGGGTAGAGCGCCACCT	4	+
chr1	20970564	20970580	TCACCTATTCTCAAACT	2	+
chr1	20977674	20977692	AATTATTAATCTCACTTAG	1	+
chr1	21010854	21010870	AACGGAAGTGAGAACCG	1	+
chr1	21048646	21048667	TCTCTCTCTTCCCAGCCTGGAT	2	+
chr1	21065806	21065824	ACTGAATGACTAAGGTTTC	3	+
chr1	21075301	21075319	TATTCTGGATTGTCTTCTT	1	+
chr1	21090672	21090688	CTTTTTTTTCTTACAAC	1	+
chr1	21094548	21094565	AAAGCACCTTGGAAAAAG	1	+
chr1	21094990	21095007	TTTACCACATATTTCCAG	1	+
chr1	21103665	21103682	GAGGTCTGCTGCTATTTG	1	+
chr1	21114654	21114670	CCACCCCACTCTATCAG	1	+
chr1	21114908	21114926	CTTCTTTTACCCTAAAATG	1	+
chr1	21118274	21118291	GCAACTGCAGATTCAGAT	1	+
chr1	21118408	21118424	AATTTTTCCCCCCATGG	2	+
chr1	21121722	21121737	TTTATAAATCAAAACG	1	+
chr1	21133352	21133368	ACCTTAAAACAAACATG	1	+
chr1	21147584	21147602	TGGCCAAAAAAATCGACAC	1	+
chr1	21160060	21160078	ACTTCCCTTTTCCTAACTG	1	+
chr1	21160989	21161004	TCACTTTACTACTAAG	1	+
chr1	21171384	21171404	CAAACATTTCCTCCTATTCTG	1	+
chr1	21205019	21205036	CTTACCTACCTTTGACAT	10	+
chr1	21211076	21211099	TTTTTTTTCTTTTTTCCAAAAAAG	1	+
chr1	21222342	21222358	TACTTTTAAATCACTAG	1	+
chr1	21256208	21256225	TTATCTTCATTTTTCTAG	3	+
chr1	21257304	21257322	TTCCAAATGCTTATTAATG	1	+
chr1	21270797	21270819	TAGGAATTTGCGATAAGCCTCGG	13	+
chr1	21271204	21271219	TCTATACACACTTCAG	1	+
chr1	21310505	21310520	TACATCTTATTCAATG	1	+
chr1	21319920	21319940	TAAACTGGATGATGTTTTCTT	2	+
chr1	21355366	21355383	CAGCTGTATTAATAAATC	1	+
chr1	21370714	21370731	TCTACTTTTTTTTAAAAG	1	+
chr1	21472908	21472924	AATTTCAATAACTAATG	4	+
chr1	21541733	21541748	CAACTTCACCCTTACG	2	+
chr1	21576946	21576964	TCATCAATATTGGCCATTA	3	+
chr1	21605517	21605532	ACTTCCCGGGTCTTGG	1	+
chr1	21606500	21606517	AATAGCTCCATTCAGGTC	2	+
chr1	21641065	21641081	CCCCTTTCCTAACCCAG	1	+
chr1	21641145	21641161	CTCCCCTCCAGGGAACT	2	+
chr1	21725665	21725681	TACCTCTTAATTTCTAG	1	+
chr1	21768538	21768555	TTAAACCTTTTTATCCAG	2	+
chr1	21774637	21774659	CTCAACTTAATTTTTTTCATTAG	4	+
chr1	21833820	21833836	ACTTTGGGATAAGGAGG	1	+
chr1	21836479	21836494	CCGGTGGGGTCTAAAG	1	+
chr1	21844814	21844827	ACTTGTTACGCACC	1	+
chr1	21855209	21855229	TTACCTTTTTTTTCTTTTATG	2	+
chr1	21861460	21861475	TACCGCCACCTGGCGT	1	+
chr1	21888896	21888911	GCACTGCCGGGTAGCT	1	+
chr1	21902516	21902533	GGGGACTCAATGACAACT	1	+
chr1	21918544	21918561	ATTCCCCGGATGCGCATC	6	+
chr1	21922147	21922163	GGGACTTGGACTCATCC	1	+
chr1	21924634	21924650	TCGGCACCAGTGCGCTC	1	+
chr1	21951985	21951998	ATCCGGTCGTGGCC	1	+
chr1	21964401	21964415	GCGGATCTCTTGGAG	1	+
chr1	21990240	21990256	CCCACAGCCTGGCTGCG	1	+
chr1	22008784	22008800	TTCCCTCCTACTTCTAG	5	+
chr1	22023156	22023176	TTATTTTTAGAGGGGAAATGT	1	+
chr1	22055457	22055472	CGAATGGCTCAAAATC	2	+
chr1	22060688	22060707	TCAAAAGCAACCTGGGGAAC	4	+
chr1	22066184	22066197	CGCATTATTAACTG	1	+
chr1	22074858	22074874	AATAGCTCTCACTTAAG	1	+
chr1	22079654	22079672	TACTTTTCTTTCCAAAAAA	2	+
chr1	22113411	22113427	TCGTATGAAGAATGCCA	1	+
chr1	22113465	22113483	ACTCTATTTATTTTACTAG	1	+
chr1	22149762	22149777	GTCGGGCTGGGGCGTG	1	+
chr1	22211608	22211624	GCCTGGATGGACTCCCG	2	+
chr1	22224185	22224202	TAGGGGTGAAAGTCTAAT	1	+
chr1	22268078	22268090	CAAGCGAGGTCGT	1	+
chr1	22334484	22334501	AAAACTTTTTTTACTTAG	1	+
chr1	22353829	22353850	ATAACTTTCTATCTATTATTTG	2	+
chr1	22357559	22357581	CTTTAATATATATATTTTTTATG	2	+
chr1	22357594	22357613	TAATCAACTTTAACTTTCAG	2	+
chr1	22395144	22395160	CTTCTGTTATGAAATTC	1	+
chr1	22413011	22413029	TCCATCTTCATTTGAAAAC	1	+
chr1	22414035	22414055	TTTAAACTTTTTCACCTTCAT	1	+
chr1	22414081	22414099	TACTGTTCTGGGGGCAAAG	2	+
chr1	22414248	22414264	CTTATGTTTTCAGGTAA	1	+
chr1	22418174	22418194	CCCCCCCCTTCCCCCTCCCAG	7	+
chr1	22418234	22418253	ATTAGTACTATTTTTTTTTG	5	+
chr1	22418257	22418278	TTTCAAAAAAAAAATTTTTGTG	1	+
chr1	22418426	22418467	TTTTTTTCCCTCCTCTTTTTTTTGGGGGGGAGTGTGTGTGGG	2	+
chr1	22418881	22418908	TAATTAAAAAAATTTTTTTCCCTTTCAG	5	+
chr1	22419251	22419269	TTAATAGGGATTTTTTCAG	1	+
chr1	22419379	22419397	TCTCAATTCTTTGTATATG	7	+
chr1	22429107	22429122	CCTCCAATAAGCACTC	1	+
chr1	22441121	22441140	GGGGGATTAGCTCAGCTGGG	99	+
chr1	22451483	22451499	AAACCTACCTTTTCTTG	1	+
chr1	22461124	22461142	GGGGAGACTGGAATTCCTG	34	+
chr1	22462519	22462535	CCTACATTTCACTCCTG	1	+
chr1	22531183	22531199	GGCTGGGTTGTTCGGGT	1	+
chr1	22541051	22541067	AATCTTACTCAAAACAA	1	+
chr1	22543274	22543290	TGGGCTTTGATCTGGAG	2	+
chr1	22586450	22586466	GTTCAGGTCCTTCGTGC	2	+
chr1	22611908	22611924	AGGTACTTGGGCAGGGA	1	+
chr1	22621267	22621284	AAGCTGGGATTCCCGGTG	1	+
chr1	22623323	22623340	TGGGTGTGGTGGGGAAAC	1	+
chr1	22623739	22623756	GAATTTTATCGTGAAGGG	1	+
chr1	22642394	22642407	CGGCGTCGGCCTGC	2	+
chr1	22643618	22643633	TCTTCCCTTATCAATG	1	+
chr1	22684092	22684110	ATTCTTTTTCCTTCCCATG	3	+
chr1	22702226	22702244	ATTCCTGGTATCCGACTTA	1	+
chr1	22762027	22762044	TATCTCTCATTTTTCTTG	1	+
chr1	22793057	22793081	TTTTATTTTATTATACCCATCCTAG	1	+
chr1	22794852	22794871	TTTCTTTAATTATTCACCAG	1	+
chr1	22808769	22808789	AAACATTTATATTTATTTCAG	1	+
chr1	22816804	22816824	TCAGGGTCAGGTGGTAAGGGA	1	+
chr1	22823674	22823691	ATAATTTTTCTACTATTG	2	+
chr1	22824169	22824185	TTGATTCTGGTAAGTCT	1	+
chr1	22824616	22824631	CCTATATTTCACTCAT	1	+
chr1	22826091	22826108	TCTCAGAAGTTTCTTACG	1	+
chr1	22828597	22828616	AAACATTTTTCCTTTCATAG	1	+
chr1	22831426	22831445	CTCTTAATTTTTAAATTATG	1	+
chr1	22842682	22842701	GGTGATGGGGATAGAGCATT	1	+
chr1	22851394	22851410	GCTAAGCTTGATCCAGC	1	+
chr1	22854129	22854145	CCTTGTGTGGCTTGACC	1	+
chr1	22864414	22864431	TCGAGTCTTTTCAGCCCC	2	+
chr1	22871907	22871924	CATCTCGTCCTAATGAAC	1	+
chr1	23061427	23061443	CCTCTGCTTTGTGCTGG	4	+
chr1	23062285	23062300	TGGGACGCCCTTGGCA	2	+
chr1	23066973	23066989	TGGCGGGCTTGGGATGG	2	+
chr1	23076756	23076773	AGTGGCTGGGGCAGTAGA	1	+
chr1	23089769	23089786	TTGGGCTTTGGGAAGACG	1	+
chr1	23112019	23112035	TATTTCTCCCCTTAATG	3	+
chr1	23126857	23126874	ATTCCTCTCCCTGTATTG	1	+
chr1	23143373	23143386	CCAGGACGTCGACC	3	+
chr1	23167694	23167712	AGCAGGTTAGTGCCTGAAT	1	+
chr1	23227442	23227458	AAGGTCTGTGATGCCTG	1	+
chr1	23248216	23248233	CCGTTGTGTTTTAACAGT	1	+
chr1	23277472	23277488	AAAATGTAGGGCAAGCG	1	+
chr1	23325138	23325155	TGAAAGTGTCAGAGGGTG	1	+
chr1	23346477	23346491	GTGCCGAGCTTCCCC	1	+
chr1	23353662	23353685	TAAAATTTATAACATTTATTTTAG	1	+
chr1	23360693	23360712	TTTTCCTAAATATTTCCATG	3	+
chr1	23361116	23361140	ACTCCATTTTTTTTTTCCCTCCACT	1	+
chr1	23365688	23365708	TCTCCCAAATTTCCCATTTTG	1	+
chr1	23370448	23370466	CTTTTAATTATACTCCTTG	1	+
chr1	23389119	23389137	TTTTAATCACAATCACAAG	2	+
chr1	23389164	23389181	TTCTCTCTCCTACATTTG	1	+
chr1	23400931	23400953	TTTACTTTAATTTTTTTCTTTTG	1	+
chr1	23405521	23405540	CAAACCTTTATTTATAAATG	3	+
chr1	23408781	23408800	TGCAGGATCATCTGGAAATG	1	+
chr1	23409083	23409107	TCAAATAACATTTTTCCTTATTCAG	1	+
chr1	23410161	23410182	AATAAAACTTCATATAAAATTG	2	+
chr1	23432157	23432175	CTAAATATTCTCTACACTG	1	+
chr1	23459877	23459895	TATTTATACTCTCTCAAAG	1	+
chr1	23461519	23461535	AAAAACTCAATCCCCTG	1	+
chr1	23580501	23580524	TAATTAGTATTAAATATGTGCTTA	1	+
chr1	23674291	23674308	CCAAGTTTAAGTACTCCT	2	+
chr1	23696751	23696778	GGTCCGATGGTAGTGGGTTACCAGAACT	5	+
chr1	23698991	23699009	AGCTGGTTTTCTCCAAAAA	1	+
chr1	23730517	23730532	CCCGGATGTGCCCGCA	1	+
chr1	23760830	23760847	TTCCCGTCAGCAGCCTTG	1	+
chr1	23774446	23774462	CTGAGATGACCTAATAG	1	+
chr1	23775780	23775793	CATCGCCGCATTGA	3	+
chr1	23888842	23888867	AACTTTTCTCACAATCCTATTTTTTG	1	+
chr1	23889160	23889183	TCTTTTTTTTTCTTTCTCTTTTAG	3	+
chr1	23889398	23889415	TTGGCAGAACTCTTTAAG	1	+
chr1	23920306	23920322	CCATGGGCATTTTGAAG	1	+
chr1	23940587	23940603	TTAAATCTCCCTCTAAG	1	+
chr1	23977375	23977390	TTACTCAACTTTTCAG	3	+
chr1	24001555	24001571	TATCTCTTTATTAACAG	1	+
chr1	24019389	24019413	TCTTTTTTTTTTTTTTTTATTCAAG	1	+
chr1	24020381	24020402	AAATCTTGGAGAAGGGTCTAAA	1	+
chr1	24021287	24021305	AATATTTAATCTTTTCCCG	5	+
chr1	24021698	24021715	AAGGGGGTTTTAACATAG	1	+
chr1	24023513	24023532	ATTTAATACTTAACAAAATG	1	+
chr1	24024325	24024344	TTCATCATTTTCAATTTCAG	2	+
chr1	24025627	24025649	TTTTTACTTTTTCCCTTTAACAG	2	+
chr1	24030692	24030711	TTTACTTTTTTTTCCTAATG	13	+
chr1	24038573	24038591	ATTGGGAAGGGCATGGGCT	1	+
chr1	24042230	24042247	TCCATGTGGTCATGTGGT	1	+
chr1	24054621	24054641	AATCTTTATTCCTATTTCAAG	4	+
chr1	24054647	24054666	ATTTCTTCTTTATTCTCTAG	1	+
chr1	24060993	24061018	CCTTAATTTTTATTTTATTTTTTTTG	1	+
chr1	24063043	24063062	TTATCCCCCATCATTTCTAG	3	+
chr1	24063394	24063413	TCTAACAACTTTGTTCCAAG	1	+
chr1	24086331	24086349	CATCTTTGTAAACTATAAG	4	+
chr1	24086386	24086404	TATTTATATTATCCCCCAG	22	+
chr1	24086608	24086629	CCTGTCCCCAAGGGAGCCTCAG	2	+
chr1	24086702	24086721	CATCTCTTTCTTACTAACTG	12	+
chr1	24086809	24086829	TTTGAGGCTCACTAGAGGACG	1	+
chr1	24087704	24087723	CATTACTTTACTTCTCTTGG	21	+
chr1	24087918	24087938	TTTTTCATATCTTAGATTCAG	3	+
chr1	24088439	24088456	TAAATACAATTTTCTATG	1	+
chr1	24094764	24094778	TCCGGGTTGAAGACA	3	+
chr1	24113849	24113867	ACACACTTTATTTCCTAAG	2	+
chr1	24114198	24114217	TTGTGTGACTTGTTTTTTTG	2	+
chr1	24114242	24114261	AAACTATTTGTGGGCTATAG	18	+
chr1	24114263	24114281	AAACTTTCTGATGCCTCCG	1	+
chr1	24114342	24114358	CCTTTCCCCTCTCATTG	1	+
chr1	24114540	24114558	TGGGTAATCTGGTCAGTAA	1	+
chr1	24114695	24114712	CTTCCTAATAAATCCTTG	3	+
chr1	24121374	24121390	TGGCCGGGCCTTCCTTC	2	+
chr1	24133803	24133817	CGAACCTTAACCTTG	1	+
chr1	24145826	24145844	AATATTTCCATCTTCACAG	1	+
chr1	24152825	24152844	TTTTTCTCTCTTTTGTTTTG	2	+
chr1	24157291	24157317	CATATCTTTTTTTTTTTTTTTTTTAAG	1	+
chr1	24173528	24173544	TATCTACCAAATCCCAG	1	+
chr1	24197036	24197056	TAATGTTACAGAGCTTGTCTT	1	+
chr1	24200758	24200773	CTGACTTGTACTGACC	2	+
chr1	24213992	24214008	CAAAGTAGATAAGGGAA	3	+
chr1	24239205	24239223	CAAAGTCCTGATTCTTGGT	2	+
chr1	24286008	24286023	CCGCGCGCACGAGAGC	1	+
chr1	24291423	24291441	CCTCACTTTTTATTCCAAG	2	+
chr1	24330616	24330635	AGCTTTGTGCAGTGGCGATA	2	+
chr1	24354565	24354581	CAATCTCCTCCACAAAG	1	+
chr1	24357581	24357597	TTTTCTATAATCATCAG	1	+
chr1	24458166	24458185	TACTATTTTCAACAATTAAA	2	+
chr1	24486495	24486514	AACTTTCTATTCTTTTCCTG	1	+
chr1	24530438	24530462	CTTTTTTTTTTTTTTTCACTTATAC	1	+
chr1	24585613	24585628	ATTTATGCCCACCTAG	1	+
chr1	24587965	24587983	TTCATTTAAACACAATTAG	3	+
chr1	24611645	24611660	ACCTCCAGCACCCACG	2	+
chr1	24647071	24647087	CATCTTTTTTCTAACTG	1	+
chr1	24666523	24666538	GTGGCATCATAGTACC	1	+
chr1	24710525	24710541	ATACTTCAATTCCATTG	1	+
chr1	24735324	24735339	ATTTTACACTCTACTG	1	+
chr1	24738584	24738601	GCGTGTGTGCATGCTGGG	1	+
chr1	24742248	24742261	TCGCGACCTTTGAA	5	+
chr1	24744109	24744123	ATATAACCTCGTCTG	1	+
chr1	24752641	24752660	TGAGTAGCTTTGCCTTCACC	1	+
chr1	24761971	24761991	GTGATTGTGCTGAGGATGACA	1	+
chr1	24778751	24778765	GCCATCGTCTAGTGG	4	+
chr1	24796439	24796459	TTCCCCTTACTCTTACAAAAG	2	+
chr1	24799076	24799100	CAGGGTTCAGGTTATGCAGTTTTTG	1	+
chr1	24800477	24800502	TCATATATACATACTCATATATTAAG	1	+
chr1	24829679	24829696	TGGGGGGGGTGGTGCATG	1	+
chr1	24843991	24844008	CATTTTTTAAACCATTTG	1	+
chr1	24862799	24862820	TCACACCTACTATTTTTCTATG	1	+
chr1	24863293	24863317	CATACCCCTAATTTTTTTTTTTTCT	1	+
chr1	24866133	24866150	CTTCATATTTTTATACAG	1	+
chr1	24877861	24877879	TCTCTTTTATTCATCACTG	1	+
chr1	24882592	24882609	CGGCGGCGGGGACCCTGG	1	+
chr1	24899686	24899700	CATATCACGTTGAAA	1	+
chr1	24911792	24911808	GTTCATTCCCGGGTTTC	5	+
chr1	24918737	24918756	ACAGGGGGAAATGATTGTTT	1	+
chr1	24924928	24924943	CATCGATTAGTTCTGC	1	+
chr1	24927380	24927396	GTCTGCGTTCAGTTTGC	1	+
chr1	24945908	24945927	GTTCTTTTTCTTTTTTTAAG	1	+
chr1	24963867	24963880	GACGATCGGCACCA	1	+
chr1	24971552	24971570	TTATATCTTCCATTCAATG	1	+
chr1	24977214	24977234	TCCCTTTCATTTATATATTTG	1	+
chr1	24981225	24981246	CTTAGCTACATAAACTCAAAAG	1	+
chr1	24984407	24984423	TAACTTATCTTTATAAG	4	+
chr1	24987496	24987514	CCTTTCTTCTTTCATCTCC	3	+
chr1	24987724	24987744	ACTATTTTCCTATTCAAATTG	2	+
chr1	24989308	24989328	CTTCAGTGATGTTCACTGATG	1	+
chr1	24999069	24999086	TTCCTTTAAATGCCCTAG	3	+
chr1	24999151	24999171	TCTTCTTATTTTTTTCATTTG	1	+
chr1	24999429	24999463	ACTCTCATTCTGTTATTCTGGTTTTGTTTTTTTTG	16	+
chr1	24999464	24999487	TTTTGTTTTTTTTCTTTTGTAAAG	2	+
chr1	24999688	24999710	TTTTGATTTTTTTTAAACTAAAG	3	+
chr1	25082938	25082955	AAATAAACTAGGAGTATG	3	+
chr1	25105243	25105259	AACTCGTTTTCATCATG	1	+
chr1	25113072	25113090	TTTTCTCTTTAATCATTCG	1	+
chr1	25132347	25132364	ATTCCTCCTTTTCATTCG	1	+
chr1	25136679	25136700	TATACAATTTGGGATTTCCCTG	2	+
chr1	25139124	25139145	CATTTTCTTACCATAAATTATG	2	+
chr1	25139839	25139855	TACCATTTCTTATTCAG	1	+
chr1	25155973	25155990	CATGGGTAATTTCTTTTG	1	+
chr1	25156396	25156412	CTTTCTATTTTCCACTG	1	+
chr1	25157898	25157918	ATTTTTATATATATAATTCAG	1	+
chr1	25167462	25167476	TCCCCTAAGAATACG	1	+
chr1	25167606	25167630	TATTATTTTAAAATCCTTTACCCTG	2	+
chr1	25167841	25167862	CATGGTACAAGAAATATTTATG	1	+
chr1	25168173	25168201	ATGGGCACCTGATACTCTGTCTAAATACG	5	+
chr1	25168249	25168267	CATTCTTTATTTTAAAAAG	22	+
chr1	25168622	25168647	CCTGATCTCACTCATTGCACTTCCTG	4	+
chr1	25168705	25168727	TTTTTCGGGGTTTTTTTTAATTG	1	+
chr1	25168798	25168817	TATTTACTCTTTTTTAAAAG	105	+
chr1	25168825	25168856	CAAAACCAGACTTTCTACGTACTACTCCAAAG	4	+
chr1	25168887	25168908	TAATTTTTTTATACCTAATTTG	9	+
chr1	25168909	25168932	TATAGGAAGTGCTATTTCTCATAG	3	+
chr1	25169060	25169083	CCTATCATTAATTAGCTTAGTATG	2	+
chr1	25169108	25169127	TATCCATTTGGCTCAGGAAG	1	+
chr1	25169215	25169234	TATGATTTATCTGGTTCAAG	3	+
chr1	25169242	25169261	CACTATTCAGTTATCTATTG	7	+
chr1	25169281	25169298	TTTTAGTGGGTGAAAATG	2	+
chr1	25169539	25169560	AAACTCAAATATTTTCATTTTG	39	+
chr1	25169631	25169651	TCTATTGTGATTTTGATGAAG	2	+
chr1	25169682	25169705	ATACCACTTTATCAGGGAAGTTAG	3	+
chr1	25169971	25169993	TCTGAATGGATCTGTTTTCCAAG	5	+
chr1	25170027	25170046	AAAGCTCTCTATTCTAGTTG	1	+
chr1	25170223	25170244	ACATTTATTCTTACACTAAATG	6	+
chr1	25170551	25170575	CCACACAAAGTATATTTTTATCATG	1	+
chr1	25170766	25170786	ATTCTTTTTTCCCCCCTCATG	19	+
chr1	25170822	25170842	ACTACTATTTTTTTTTCTATG	2	+
chr1	25175498	25175515	ATGTACCAGTTATTGTGC	7	+
chr1	25178567	25178584	CCATCTTCTTACACTTCG	1	+
chr1	25220887	25220909	ATTTCTTTTTCTTTTTTTCCTCC	1	+
chr1	25229617	25229633	GGGAGTTGGAACCCGCT	1	+
chr1	25258522	25258541	GGCCCTGGCCGGGGGCGGGC	2	+
chr1	25271123	25271138	AAAGGACAGTCGGAGG	1	+
chr1	25272003	25272017	TTATTAACTCACTCG	1	+
chr1	25272303	25272320	CCTACTTTTCTCTCTTTG	1	+
chr1	25280783	25280800	GGTGGGGACGTTGGTTGG	1	+
chr1	25300028	25300047	CAATAATGACTCTCGGCAAT	9	+
chr1	25304458	25304471	CTTCCGCGCCCTTC	1	+
chr1	25319266	25319284	TCCCTCCCATTTCTATCTG	1	+
chr1	25320492	25320509	GCTCGAATTCCACAGGTG	1	+
chr1	25333079	25333095	ACTGGAAGGATTGACAT	1	+
chr1	25349810	25349826	TTCCTCCAAAACCTCAG	2	+
chr1	25361291	25361307	TTCTTGCTGGAGGTAGA	3	+
chr1	25393980	25393998	TTTGTTATTTATCCCACTG	1	+
chr1	25416578	25416593	TTTCTCGGGTAGAGTG	1	+
chr1	25416976	25416992	CTGAGTGGTTTAAGGCA	1	+
chr1	25425598	25425615	CAAATTTGAAATCTGGTG	2	+
chr1	25462768	25462783	GGTTTTTGGGATTCTG	1	+
chr1	25465939	25465955	AACTCCTACCCTTCCTG	1	+
chr1	25522294	25522310	GCCCAGGGCGGAAATGA	1	+
chr1	25542748	25542761	CGGATGTCCTATCG	1	+
chr1	25560771	25560788	TAAGGTGCTGGATATAAG	2	+
chr1	25573385	25573399	ACCGCGAGGTCGAGG	1	+
chr1	25585577	25585600	TATTCCCTTTTTTTTTTCTTTTTT	2	+
chr1	25665429	25665444	ATTGGGATGAACCGAA	1	+
chr1	25682238	25682253	TCATTAACAATTCCAG	1	+
chr1	25687278	25687299	CCATTTTCTAAACTTATTTCTG	2	+
chr1	25687604	25687622	AAATATAAACATTTTTTAG	3	+
chr1	25748311	25748327	CCTCATTTTCTACAATG	4	+
chr1	25758414	25758429	TTTTTTCATCCGCAAG	1	+
chr1	25770294	25770314	TACTCTTTCTTCTCCACTTTG	1	+
chr1	25806509	25806531	TTTTTATTTATACTTTTCCATTG	1	+
chr1	25811152	25811176	TGACATTGAACTTTGATTTTATTTG	9	+
chr1	25821433	25821450	TAGTGAAGCGCAGGAGTG	1	+
chr1	25825290	25825310	TTTTTCAACCCTTTATGTTTG	1	+
chr1	25825581	25825600	AAATATTTATATTCCCATCG	5	+
chr1	25825710	25825727	TCATCTATCCTCTATCTG	1	+
chr1	25847562	25847578	TCTCTCTACATCTCTAA	1	+
chr1	25872573	25872587	CCTACCCCACGCTGG	1	+
chr1	25885517	25885533	TGAAAGGCCCCGGGTTC	4	+
chr1	25921688	25921706	CATCCAATTCATCCATATG	1	+
chr1	25938377	25938396	CTGAAAGGTACCCCCTTCAT	1	+
chr1	25966226	25966244	ATTCTTACTTATTTTTTTG	4	+
chr1	25982215	25982230	TTCATTTTTTCCTCCG	1	+
chr1	26020599	26020615	CCCTATTTTCCCTCATG	2	+
chr1	26022083	26022097	CACCGCCGACCGACC	4	+
chr1	26022434	26022450	CTTTCTTTTTCATTTCG	1	+
chr1	26057280	26057297	CTCCTTTTCACTCTCCTG	1	+
chr1	26066259	26066274	GGTCTTTGTCTAGTGG	2	+
chr1	26067235	26067254	TTTTTTAAAAAATCTCTCTG	1	+
chr1	26069886	26069906	TCTTTCCTCCTGGGGAGCTGC	27	+
chr1	26087660	26087676	GGATCTGGCTCAAAGGA	1	+
chr1	26143220	26143241	TTTTTACACAAACTTTCTCATG	1	+
chr1	26159111	26159135	TTTTTTTTCTTAAACACATTTTATA	2	+
chr1	26159191	26159212	ATTAAAAACTTTCTCTTCCACG	2	+
chr1	26159283	26159299	ACTGCTCCTTTGGGCTG	1	+
chr1	26172467	26172484	GAATCTTCTCGAGCACCA	1	+
chr1	26194351	26194366	CAGGAGTCGTTACACT	1	+
chr1	26222608	26222623	TACAGCATGGGGGTTA	1	+
chr1	26230651	26230669	TTTTTTGATTAGGTGGGTG	7	+
chr1	26236570	26236588	GTGCACTTGTTAGGTATCA	9	+
chr1	26244071	26244084	ATCAACCATTTTCG	1	+
chr1	26250613	26250631	TTTAAAGGAATTCTATGCA	1	+
chr1	26263687	26263705	AGATTGAGAGCTCTTACTT	1	+
chr1	26279034	26279050	ACTGGAATGTTGTTAGG	1	+
chr1	26290197	26290214	TCGGCCAGGACGGTCTCG	1	+
chr1	26326618	26326635	TTTTAGGGGGGCGGGGGG	1	+
chr1	26347741	26347759	TGGGGACAGTTGGGGGCAC	2	+
chr1	26362151	26362166	CCCTCCGCCCCCAATG	1	+
chr1	26367729	26367746	CCTGCGCTGCAGTGGATT	1	+
chr1	26402883	26402899	ACTTCTTCACATATCAG	3	+
chr1	26437264	26437281	TGGATGACTGAGGAATGC	1	+
chr1	26449161	26449182	ACTCTACCCTCTAAGGGTTTAG	2	+
chr1	26450918	26450935	ATATGTCCAAGGAAGTTG	3	+
chr1	26451953	26451973	AATTTATAAAAGGGGAAAATG	3	+
chr1	26456106	26456122	TTTTTATTCCTCATATG	1	+
chr1	26485796	26485813	CGAGGCTGCCTGCCAGGC	2	+
chr1	26544557	26544574	CTAATATTTGATTTTTAG	1	+
chr1	26549956	26549973	AACAGAACTGTTCCTCTT	1	+
chr1	26561814	26561839	TTATAGTGATCTGGTGGTTTTGTATG	152	+
chr1	26563071	26563088	ATTGTTTTACTCCTTACG	2	+
chr1	26568149	26568168	CTTTTTTCTCTCTTCAATAG	1	+
chr1	26571853	26571871	CTTTTTTTCCTTCTTTAAT	3	+
chr1	26572077	26572094	TTTTGTTTTTCCGTTTAG	1	+
chr1	26574705	26574723	TTAATTTAATTTTCACTTG	1	+
chr1	26576917	26576932	ATCCCCCCAACCATCG	1	+
chr1	26579304	26579321	TAATATAAGGCTTGCACG	1	+
chr1	26590305	26590321	GTTCCACTTGTACGTGT	2	+
chr1	26595175	26595197	CAGGGGAACTTTTTCATCATCTG	1	+
chr1	26597676	26597699	AATTCTTGGCTTTGGGCTATCTAG	2	+
chr1	26599047	26599064	CCTTATCTATCAACTAAG	3	+
chr1	26604783	26604804	GGTTGTTTCTCTGGGGCTTTAG	4	+
chr1	26606095	26606112	TGTTGGGTGGTGGAGCGA	1	+
chr1	26631582	26631598	CCTCAATACTTTTTTTG	28	+
chr1	26632528	26632545	ATTTCCCTGTCCGTTTGG	1	+
chr1	26634012	26634029	GTGATGGTCTGGGAGTTT	1	+
chr1	26656921	26656938	CCTGGAGCCTGTGGCTTA	1	+
chr1	26689257	26689272	TCAGGGAGGTAGATAA	1	+
chr1	26731908	26731923	TATTATTCATCCCATG	2	+
chr1	26733823	26733838	GCTGTAAATAGTAGAG	3	+
chr1	26755031	26755057	CTTTCTTTTTTTTTTTTTTTTAAAATG	5	+
chr1	26784555	26784575	ATAATATTTGATGTCCATTCC	1	+
chr1	26791805	26791821	CACTATCTTCTCCTCAG	10	+
chr1	26802509	26802527	CAAGTCTCTTGGAACAGGG	4	+
chr1	26833161	26833176	AACCTTTCACCTATTG	1	+
chr1	26859006	26859020	TCCGGATGTTGGCGG	1	+
chr1	26901440	26901461	TCTTTTTTCATTTCTTCCTCAG	4	+
chr1	26908787	26908805	CTTTTTTTCTTGAGGGACA	1	+
chr1	26972319	26972337	CTCTTCCCTTATTCTGATG	1	+
chr1	26976700	26976716	TTTATTATACTAATATG	1	+
chr1	27023575	27023593	GGCCTACGCGCTGAGCTCC	2	+
chr1	27025751	27025768	TTACACTATTCTATCTTG	3	+
chr1	27028176	27028192	TCTGTACATAAATCAGG	1	+
chr1	27032644	27032663	TTTTTTTCTCTCTTTTGCAT	2	+
chr1	27039773	27039788	AACTTTACCACACCAG	1	+
chr1	27041657	27041675	TTTATCTTTATTTACTTTG	15	+
chr1	27042114	27042131	ATATTTTCCATTTCTCAG	1	+
chr1	27043534	27043551	CATTTATTTCCAAACACT	1	+
chr1	27049258	27049275	GGTTTGATTCCCTGTGAC	1	+
chr1	27052096	27052115	CATATTAATTTTATTTTTAG	2	+
chr1	27056197	27056210	CTAACCCATACTCG	1	+
chr1	27075815	27075830	TCTCATCTATCCTTTG	2	+
chr1	27099562	27099579	GTTCTTGTGGAGCCATCC	2	+
chr1	27103062	27103082	CCCTACAATATTCTTACAAAG	1	+
chr1	27105904	27105923	AGTGGCCTGCTGCACTGGCG	1	+
chr1	27107308	27107327	ACTGTTGCCCTTTATTTATG	2	+
chr1	27107525	27107545	ACTTTTTTTATTTTAACCAAA	1	+
chr1	27107690	27107708	ACAAAAAAGGTGACTGCTG	1	+
chr1	27108166	27108183	CTACCCCTTTATAGTATG	1	+
chr1	27108322	27108343	TTTATTTTTTTCTGGGTTTTTG	7	+
chr1	27108349	27108373	TTTTGTTTTCTTTCTAATCGAGGTG	18	+
chr1	27115263	27115277	CCTATTTATCTCACG	1	+
chr1	27118261	27118287	TCACTCCTATCCTGTTTGTTTTTACTG	1	+
chr1	27122446	27122469	TTCAAGCGACTCTTCTGCCTCAAT	2	+
chr1	27132303	27132318	CAATACAAACTCCCAG	1	+
chr1	27153552	27153574	TGCTGGCCGGCCACGGCGGCGTC	1	+
chr1	27181512	27181535	CCTCCTATCTTTCCTTCTTCTATG	2	+
chr1	27182861	27182879	TGTGTGGTGCGGTGTGTGT	1	+
chr1	27185556	27185573	CTGTGGAGCTCCATGCCC	1	+
chr1	27190407	27190422	CCGGGGAAGAGGGGGG	1	+
chr1	27201359	27201373	ACTCCTTCTAAACGG	1	+
chr1	27224593	27224606	CTTCATCTCGGGCG	2	+
chr1	27263583	27263601	CTTTATTTACTGTTACTTG	2	+
chr1	27325016	27325030	CGGGTGCTTAGGCTT	1	+
chr1	27328516	27328532	TGGCGAGTGAAAGCGGA	1	+
chr1	27353632	27353648	ACTTTCTCATTCGTCAG	1	+
chr1	27379144	27379162	GAGACTTGTCTCTGCTCCA	5	+
chr1	27379804	27379819	CTATTCTTCCCCTGTG	1	+
chr1	27390108	27390122	GTTTCGCCGGGCTGG	1	+
chr1	27398164	27398182	CGAGTGACTGTTTACCAAA	3	+
chr1	27481717	27481733	TGTCGCCGAGGGAAAGA	4	+
chr1	27494140	27494156	CATAATGATTAATAGGG	1	+
chr1	27518911	27518925	GTCTCTGTCGCGCAA	1	+
chr1	27521302	27521317	ACACCCCCCCTACCAG	2	+
chr1	27536506	27536524	ACTCCTTTTCTAAAAAAAG	1	+
chr1	27552249	27552267	ACAGATCTAACTCTTCTAG	13	+
chr1	27580426	27580440	ATCTTCTCATCCTCG	1	+
chr1	27586119	27586137	CTGACTTTTCTTTTTCTTA	1	+
chr1	27602148	27602164	TCTGACTTTGTGAGAGA	1	+
chr1	27653052	27653072	CTGCTGCTACTAATAAAAACA	1	+
chr1	27655152	27655193	CCTCTCCCCCTTTCGTTCTTCCAGGCACATGTACCACTTTCT	7	+
chr1	27655600	27655617	TTCCAATTTCTACCCTTG	2	+
chr1	27655661	27655679	AACTCCCCCACCCATACTG	2	+
chr1	27693337	27693349	CATCCGGTGATCG	1	+
chr1	27719080	27719092	ATCGGACCGCTGA	1	+
chr1	27754496	27754512	CATGTACCCCACCCAAG	1	+
chr1	27757777	27757794	CATGGGTTTTCTAGTCCA	1	+
chr1	27757818	27757839	TCTTTCCCTCTTTTATTTAATG	1	+
chr1	27771587	27771604	TTTAAACCTAACATAAAG	1	+
chr1	27812786	27812803	TTCTAAAACCCCAAAATC	1	+
chr1	27860540	27860557	TCCTCGGCAGCAGAGTGG	1	+
chr1	27879482	27879499	TGGTCTGGTGGCCACAGC	2	+
chr1	27915590	27915605	CTCGACCACAGGCCTG	1	+
chr1	27915975	27915992	CATGCATGTCTAAGTACA	2	+
chr1	27928217	27928233	CTACCCCCCCACCCCAG	1	+
chr1	27947249	27947270	TCTTGGGCCAGGTCTCGGTGGC	1	+
chr1	27952103	27952119	TTTCTATCAAGCCATGC	1	+
chr1	27958181	27958198	CTTCCCTCCTTTCCCTTG	1	+
chr1	27992900	27992916	CATCCTCCTCACTATCG	1	+
chr1	28047724	28047739	TGCTTGAGGCCTGTAA	1	+
chr1	28051160	28051176	TTTTGATTCTCACAATG	2	+
chr1	28054691	28054708	AAACCAATCCCACAACAG	3	+
chr1	28079081	28079097	TTCTTTTTTTTAACTCG	1	+
chr1	28087190	28087209	AAATCTCTATTTTATTACAG	1	+
chr1	28088061	28088079	ATTTTAAATTCTCACACTG	2	+
chr1	28139684	28139705	TATCCTTTTTTTTTTTTTTCCG	1	+
chr1	28145920	28145939	TATCTACATAATTTTTTATG	1	+
chr1	28149072	28149088	CTTCCTCTTGTATTCTG	3	+
chr1	28149282	28149307	TTTTTATTATTTAACATTTTTATTTG	3	+
chr1	28157313	28157325	TTAGGGCGCGCCA	2	+
chr1	28161604	28161630	AGGCACTCTTTTTTTTTCCTCTCAAAG	2	+
chr1	28176863	28176880	TCTATAACCCTGAAGCTG	2	+
chr1	28177170	28177191	CTTCTTATATCCTTTTCAATAG	5	+
chr1	28177268	28177288	TCACATATCCCAGGCCCTCAG	1	+
chr1	28177504	28177525	CTTTTCTCTTTTGTCCTTCCTG	1	+
chr1	28177589	28177606	TTTTAACTTACAGTATTG	1	+
chr1	28200536	28200558	CAACCTAGGTTTTTTTTTTTTTT	1	+
chr1	28219762	28219783	TCTTTTTCCTATTTTTCCATAG	1	+
chr1	28224107	28224123	CAAAAACACTTTAACTG	12	+
chr1	28257371	28257394	TCTTTTTTTTCTTTTCTTTTTCAG	2	+
chr1	28274781	28274797	ATTAGTGGCTGTGGCAA	1	+
chr1	28278678	28278698	ATTTTTTTTTTTTCTTAAATG	1	+
chr1	28285372	28285389	TGGTAACGGGTAACGGGG	5	+
chr1	28285419	28285436	CTTCCACCATTTCCTCCG	1	+
chr1	28312088	28312105	TACTCACTTCTTTTTTTG	1	+
chr1	28318223	28318239	TACTCAACTAATACATG	1	+
chr1	28405042	28405061	TTAACTATTTCTTTTTCTTC	1	+
chr1	28446432	28446446	CACCGCCGTCTCTAC	2	+
chr1	28466929	28466946	TTGATCATTCTGTGACAC	1	+
chr1	28481393	28481408	CTTAGAAAGGAGGTGA	2	+
chr1	28488348	28488365	AGTAACCTATAAAATCTG	1	+
chr1	28500297	28500314	GGAGGGGTGGCTGAGTGG	1	+
chr1	28518213	28518229	CTCTTTTATATCTATTG	1	+
chr1	28530501	28530515	TTCTAAAACACGCAG	1	+
chr1	28575315	28575331	ACGAATTATATACACTG	1	+
chr1	28576499	28576524	TTTCTCACTTCCAATTAATATATCTG	1	+
chr1	28615168	28615185	TGTGATAAGCCCTGGGGA	2	+
chr1	28642703	28642719	GTCTTGCTGCTGTCGCC	1	+
chr1	28663322	28663341	TATTATATTTTTTATTTTCG	1	+
chr1	28663998	28664016	CTATTTCTATTTCATCATA	2	+
chr1	28690974	28690990	ACGGAATCTCACCCTTG	3	+
chr1	28697585	28697604	AAGACTGCATTGCTAGAATC	5	+
chr1	28713353	28713369	TATCTTTCTTACACTAG	1	+
chr1	28731086	28731101	ACCTGGCCTTGACATA	1	+
chr1	28731270	28731293	TATTTATTTAACTTTTATTTTACG	2	+
chr1	28732523	28732538	ACCATAACTTCTATAG	4	+
chr1	28738117	28738133	TTCTTTTGGTGGAGTGA	1	+
chr1	28740228	28740248	TCTCTTTTTTTCCTAACATTG	2	+
chr1	28745098	28745118	ATCATTATTTTTTCTTATTAC	1	+
chr1	28783797	28783819	AAAATACCTAGTTTTAAAAGAGA	1	+
chr1	28786982	28786999	TACATCCTCAACTTTGTG	1	+
chr1	28823673	28823692	TTCTTCCTTTTCCTCACAAG	3	+
chr1	28823701	28823723	ATTTTTTATTTTAAAATAATCTG	5	+
chr1	28824601	28824620	ATATTCTCTAAATCACTTCG	10	+
chr1	28825129	28825151	CTTTTTTTCCCTTCACTTTAATG	3	+
chr1	28826396	28826419	ACTTCTAACCATTCTATCTTATTG	1	+
chr1	28826454	28826471	CTTGAGATGATATTTTCG	4	+
chr1	28832676	28832697	CTTCCCTAGGAAGATCATATAG	1	+
chr1	28833023	28833047	ATGGGTGTCTTAGGCGGCATCGGTC	2	+
chr1	28833155	28833178	CCACCCCCACTGTTTATCTTACTG	1	+
chr1	28833253	28833279	AATTTTCTCAATTTTTCTTTTTATTTG	20	+
chr1	28833535	28833559	TCATTTTTATTTTTATATTTTTAGG	1	+
chr1	28833748	28833769	ATTTTTTTTTAACACCCCACTG	10	+
chr1	28834652	28834673	ATTCCAAGTAACTCTTATTTGG	1	+
chr1	28834849	28834866	ACATAACTTCAACATATG	2	+
chr1	28835005	28835024	AAAATACTGTGGGTGATTAG	1	+
chr1	28835069	28835092	TTCCAACGTGGATACCCTGGGAGG	7	+
chr1	28835102	28835123	CCAGGCTCTGTCCAAGTGGCAT	1	+
chr1	28835131	28835149	CTTAGGGCTCTGCCCCATG	1	+
chr1	28835316	28835341	TCTAATCATTATTTCTTTTCTTTTAG	1	+
chr1	28835426	28835450	ATTTTTTTTTTTAACAGGGAGGGTT	5	+
chr1	28836078	28836096	TAATTTACCTAACAAATTG	17	+
chr1	28837564	28837579	AATACCCCTTTTTTAG	1	+
chr1	28838869	28838889	ATCTGGTTATTTTCCATTTTA	2	+
chr1	28864731	28864748	ACAGGGGGTTTTCAAAAG	2	+
chr1	28865455	28865476	AACAAAATCTTTTAACATTTTG	1	+
chr1	28865490	28865510	TTTTATAAAATAGGCCACTTG	1	+
chr1	28865511	28865528	TTTTCTACACATTCCCTG	1	+
chr1	28865650	28865669	TCAGTGTGACTGTAACAAAG	2	+
chr1	28867354	28867373	CCTTTTTTTAGCCCAGGCTG	1	+
chr1	28872623	28872638	CTCTACTATCCTTCAG	1	+
chr1	28888845	28888863	ATTAAATTATGGTCATTAG	1	+
chr1	28909659	28909683	ACTCCTCTCTTTCTCTAACATCACA	2	+
chr1	28922748	28922767	TATACGTTTTTATTTCTAAA	2	+
chr1	28930747	28930763	CAATCTTTTCTCCAATG	4	+
chr1	28967183	28967198	CATCCTTATCCAAAAG	27	+
chr1	28975171	28975228	ATCGACATCAAGAGATTTCGGAAGCATAATTTTTTGGTATTTGGGCAGCTGGTGATCG	107	+
chr1	28975233	28975254	TCCCGGCGCCCTTTCTTTACTG	2	+
chr1	28975269	28975287	AAATATTACGCGTTTGGAG	8	+
chr1	28975330	28975356	TTTTTTTTTTTTTTAGAGGCTGCATAG	2	+
chr1	28975436	28975453	ATAACCCTGCGTGTTCTC	1	+
chr1	28990733	28990753	TTTCCTCCCTTTCTCTCTCTG	1	+
chr1	29041355	29041374	TCCCACTCATTTCCACATAG	3	+
chr1	29042995	29043013	CTTTTTGGCTGATTTGGAG	1	+
chr1	29043539	29043565	TTTTTTTTTTTCTTTTTTATTTTTAAG	5	+
chr1	29044075	29044096	TTTTATTTTTCTTTTCAAAATA	1	+
chr1	29060704	29060720	AATCTAAACATTTCCAG	2	+
chr1	29067082	29067100	ATCTGTTGATTATAGGCTG	1	+
chr1	29067130	29067151	CTAAAATTTTTAACCTTACCTT	1	+
chr1	29068310	29068333	TTATTCTTGTTTTATTATCACCTG	2	+
chr1	29082364	29082385	TATCTACAAATATTCAAAAAAT	1	+
chr1	29082579	29082603	TACTTCATTCAAAAGACTCTGCATG	1	+
chr1	29084198	29084219	CATTTGTTTTTATTATAAAATG	1	+
chr1	29084298	29084321	CATTTTTTCTTTTCTTTACCTATG	1	+
chr1	29088231	29088253	CGAAACTCTGTCTCAAATTCTAG	3	+
chr1	29088508	29088527	ACTTATTTAACTTATTCACG	1	+
chr1	29094951	29094973	CTTATTAATTCTCCATAACCCTG	1	+
chr1	29095729	29095749	ATTTCAGAGCATAATGCTATG	2	+
chr1	29095758	29095777	TCTTTTTACTATGTTTTTCG	6	+
chr1	29096128	29096144	TAAAAACTCGTTTACAG	1	+
chr1	29096245	29096267	CATTAATCACTTCTCAATAAACG	3	+
chr1	29115541	29115558	GACTCTCCGTTCCCACCA	1	+
chr1	29117773	29117788	TAGGCGGACGTGGAGG	2	+
chr1	29128042	29128058	CGAATCTGGCCAATGTC	1	+
chr1	29185903	29185921	GTGAGTGTAGGTGGCTCAT	1	+
chr1	29225565	29225580	CGGACCTCAGATCAAA	1	+
chr1	29257568	29257584	AACAAATACCTATCTAG	1	+
chr1	29261220	29261239	TTTAATACTTTCCTACTTTG	2	+
chr1	29264872	29264893	TCTTCCTTAATTTCTTTCATTG	2	+
chr1	29272700	29272726	TCTACTTCAACTTCTTTTTTTTTTTTG	3	+
chr1	29274567	29274586	CCTTTATACTATTTATACTG	3	+
chr1	29287660	29287678	TCTACTTTAAATTCATCTG	1	+
chr1	29309820	29309837	CTCTTCATATTCCACTTG	1	+
chr1	29328350	29328365	ATCTTGGTGTGGGTTG	1	+
chr1	29358279	29358299	CCTTACTTCTCTCTTCTTCAG	1	+
chr1	29360655	29360672	ATAATTATTTTACCTATG	1	+
chr1	29390487	29390505	CTTCATTCATTTCTCCCTG	1	+
chr1	29398289	29398306	TTTATGGCACTTGAATGT	1	+
chr1	29421736	29421752	TTTCTCTTGGAGGTTGG	1	+
chr1	29443548	29443567	TTCAACTTTTCACTCTATAG	1	+
chr1	29444360	29444378	ACCTTTCTTCTCTCAACAG	2	+
chr1	29444610	29444629	ATTTGGGGCATAGTTTTTTG	1	+
chr1	29456682	29456700	CTGACTGCTTCAGGAGGCA	1	+
chr1	29470717	29470732	CCAAGGCCTTTCATTG	1	+
chr1	29527906	29527927	GGTTCTGGAAGGTTAAGAGGCT	2	+
chr1	29546449	29546466	TTTTTACTTATCACCTAG	2	+
chr1	29555620	29555637	CTTTTCGTTTCTATAATG	2	+
chr1	29564112	29564127	CAAGTTGTCGCGGCGG	1	+
chr1	29578182	29578198	CCTGGCTCAGGATGAAC	6	+
chr1	29578571	29578589	ATGATGCTGACCAGGGATT	1	+
chr1	29585282	29585298	ATATCAGGTGGGCTGGG	1	+
chr1	29594146	29594163	GTGTTAGTGACTGAGTGG	1	+
chr1	29602448	29602466	TCTAATTTCTTTCCTTAAG	1	+
chr1	29610484	29610504	GAAAGGTAAGTCCGCTGAGTT	6	+
chr1	29630990	29631005	ACCTTCTTTCTAACCG	1	+
chr1	29644349	29644363	CGTCCTGCCGCCCGA	1	+
chr1	29658754	29658773	CATGTCTGCCTCTCTCGCCC	1	+
chr1	29665805	29665819	GTGCTCTACTGAGTG	1	+
chr1	29674691	29674707	CTGAGGTTCAGCCCACG	1	+
chr1	29677306	29677323	GGTTTGGCTCTGGATAGG	5	+
chr1	29745126	29745143	GGGCTCATGGAGAAAAGA	1	+
chr1	29750395	29750411	ACTTTATTGGATGGTTT	3	+
chr1	29765621	29765638	CTCAAATATACCCAAACC	2	+
chr1	29771857	29771874	TTTAAGTGGATAAGGATG	1	+
chr1	29784935	29784955	CTTATTTTTCAAATTGCCATG	1	+
chr1	29796110	29796126	AGTAGGTCACCGTCAGA	2	+
chr1	29808991	29809008	GAAGGCTATGAATTTAGA	2	+
chr1	29817594	29817608	ATTCCCCCAAACCCG	2	+
chr1	30069757	30069774	GACTTTTGCTTGTGGGTC	1	+
chr1	30071477	30071493	GCTTGGTGGGATCAGTG	1	+
chr1	30075769	30075785	CTACTTTTAACAACAAG	1	+
chr1	30121025	30121041	GTCTGATAGGATGATCA	1	+
chr1	30128551	30128569	CATAATCTGGGTTTGAAGC	1	+
chr1	30137288	30137306	TTTTGATGTGTGTTGTTGT	1	+
chr1	30180731	30180752	CCTCCTCTTCCTCCTCCCCACC	1	+
chr1	30181562	30181577	AGCCAGAATCAGAGTC	1	+
chr1	30203697	30203713	GTGGATCAGGCCAGTGC	1	+
chr1	30220886	30220902	AACGGGGTGCCATGAGT	1	+
chr1	30245588	30245606	AGGGTCCACACTGAGCTCC	1	+
chr1	30268061	30268079	CTGACCTGCATGAAAGGTG	1	+
chr1	30285031	30285046	CAAAAATTTCCTCTCG	2	+
chr1	30295698	30295715	CAAAATTTATCATCATTG	1	+
chr1	30326342	30326358	CCCTATTCTCTAATTTG	3	+
chr1	30327293	30327307	AGCCAGCTTCGTGAA	1	+
chr1	30339682	30339697	AACATTTCCACAACTG	2	+
chr1	30365661	30365677	TTCTTATTCATTTCATG	2	+
chr1	30410379	30410400	TGATTATGATGATGATGATGAA	1	+
chr1	30428213	30428231	GAACCCTGTCCATGTTGCC	7	+
chr1	30428382	30428398	CATATTATCATACCTAG	1	+
chr1	30430543	30430564	TTAGGGTCAGCCATTTCTAATG	2	+
chr1	30450108	30450123	TCCCTCACTATCATCC	1	+
chr1	30452949	30452968	TTATTTTTCCTTTTTTATAG	1	+
chr1	30484149	30484166	TGTCCAGAACTCCAGCCT	2	+
chr1	30488924	30488942	TCCTTGTTGTTTTTTTACT	1	+
chr1	30583221	30583235	TACAACAATAAACCG	1	+
chr1	30590852	30590867	TATGGTTGCTAAGCTG	3	+
chr1	30599545	30599561	TCAAATCCTCTCAACAG	1	+
chr1	30599770	30599786	TAAAACTCGAAGGAATT	1	+
chr1	30612071	30612090	AAATTAAATTTTATTCTAAG	1	+
chr1	30623439	30623454	AAATGGCGAATGAAGC	2	+
chr1	30656024	30656043	TGGACAGACTGAGGCCACTT	1	+
chr1	30686214	30686228	CTTCCTTTCATTACG	1	+
chr1	30699285	30699301	CCATATTCCAAAAAATG	1	+
chr1	30731596	30731613	CTTCATCTTCCCTTTTAG	2	+
chr1	30778797	30778815	CATTTTATTTTCTCATCAG	3	+
chr1	30788972	30788991	ACCACCCTGTGAGACAGAGA	1	+
chr1	30805960	30805977	AAATCCCCTTTTTAATTG	1	+
chr1	30810467	30810485	TTATTCTCCCCACCCCCAG	2	+
chr1	30816497	30816512	TTTATACTATAACAAG	2	+
chr1	30824573	30824590	ATCAACTTTTGATGTTAT	1	+
chr1	30862524	30862539	AAAGGTCGTGAGTTTG	1	+
chr1	30868567	30868582	CTCATACTTTCCTATG	1	+
chr1	30873714	30873727	CTCGGAGTTTGGTC	1	+
chr1	30946901	30946918	CCTGTCGTGCTTCAGAGC	1	+
chr1	30979936	30979953	GTTGGTGTAGCTCAGTGG	1	+
chr1	30980680	30980696	CTTGATGATTTGGTGGT	1	+
chr1	30987706	30987721	AACATTCTTTTCAACG	2	+
chr1	31010229	31010247	TTTCTTTTAACACAACCAG	1	+
chr1	31015471	31015487	GTCACAGGGTGAGAATC	1	+
chr1	31053500	31053520	TACTTTTTTCATTTTTTAATG	1	+
chr1	31095919	31095938	TTTTTATTTCTTTTTATCCT	2	+
chr1	31133355	31133369	CTGTAAAGCGGCGGT	1	+
chr1	31169200	31169221	TCCATGAAGGCATCTGTGATCC	2	+
chr1	31175049	31175065	CCCCCAAATATCTCCAA	1	+
chr1	31196371	31196386	TGAGGCTAGTGCCAGA	2	+
chr1	31217476	31217493	TTTTATAAGCTTCCTCTG	1	+
chr1	31229573	31229589	GCATGTGGATCTAGGCT	1	+
chr1	31232094	31232111	TAAGAACTTTGGCTCCAC	1	+
chr1	31263782	31263799	ACTACTGTCTGACGATCA	62	+
chr1	31363172	31363188	CTAATACTGATACTACA	2	+
chr1	31417396	31417417	TAGAAGTTATCTCTGGTTATTT	1	+
chr1	31418392	31418409	TTCTTTTCACCAAACATG	1	+
chr1	31427042	31427060	CTTTTACCGTTGATGGTAG	3	+
chr1	31441012	31441029	CTGGCTCAGAACAATGCT	2	+
chr1	31442245	31442262	TTACCCACACATTTAAAG	1	+
chr1	31485880	31485897	ACTATCCTTCTTTAAAAG	1	+
chr1	31557415	31557430	TAAACAATACTCGACC	2	+
chr1	31568311	31568326	TGTGCCGGCCGGGGGA	4	+
chr1	31575767	31575783	CGCTGGATCACCTCCAT	1	+
chr1	31633907	31633924	CCCTTCCACAAACTCAAG	5	+
chr1	31647862	31647876	GTATGGCTCTAATTG	1	+
chr1	31647970	31647987	ACAACTCTCTTTTTTTTG	2	+
chr1	31677923	31677939	TGAGGTAATGTGAATGA	1	+
chr1	31777116	31777138	ACTCTTTTTTTTTTTTCTTTCTG	1	+
chr1	31782986	31783006	CTCTCTACACTATTTTCCAAG	3	+
chr1	31787222	31787247	AATATTCATCCAATAAACATTTAATG	1	+
chr1	31810099	31810116	TGGGTGAAGCTTATTGGC	2	+
chr1	31819841	31819859	TGTCTGGGCAAGACCCCCA	47	+
chr1	31838952	31838971	TACATAATTTTTTTTTTCTG	1	+
chr1	31908425	31908441	TGGGTTCTGGGGTGAGT	1	+
chr1	31908695	31908711	TCATGGTGGGGAGACCA	1	+
chr1	31935242	31935262	ATTGTGTCTTTGCCCTTGCCT	210	+
chr1	31960956	31960972	GGTGACTACTGTGCCGG	1	+
chr1	31977956	31977974	TCTCCCTCTGAAGGCTCCA	3	+
chr1	31984948	31984965	TATTTGTTCTCAGTGCTA	1	+
chr1	31992560	31992578	AAATTTTTTATTATCAATG	1	+
chr1	31998789	31998806	ACATTTCTCCTCTCTTTG	3	+
chr1	32018246	32018262	AAGAGGACAATACCCAA	1	+
chr1	32019331	32019347	AACTTCACTTTTAATTT	2	+
chr1	32033016	32033036	TGTTTGTGATAAGAAAAAAAA	2	+
chr1	32034573	32034588	GTATATGGGTTAGCGA	1	+
chr1	32051871	32051886	ATGAACTCGGTGAAAT	1	+
chr1	32053238	32053259	ATATTTATTTTTCTTTTCACTG	7	+
chr1	32071255	32071273	TGGTGAGTGAACGCGAAGG	1	+
chr1	32093508	32093525	GGGTTAACAGGCTGATTT	1	+
chr1	32120767	32120781	CCCTTCCGCACACAG	1	+
chr1	32146818	32146832	TGAGGTGCCGGACAA	1	+
chr1	32157883	32157899	ATTTCCCTCTAGGTCGG	2	+
chr1	32177676	32177693	GGTTACCTGTGACAGGAC	6	+
chr1	32206517	32206537	CACACACACACTGTCTTTCTC	1	+
chr1	32225711	32225728	TGGCTACCTCCAAACCCA	1	+
chr1	32229013	32229030	GTGATGAAGTGGAGGAGA	1	+
chr1	32232010	32232027	CTTGATCCCTTCTATCAG	1	+
chr1	32323956	32323974	TTTAAATGTGCAATGGGGT	1	+
chr1	32346435	32346448	TGGGGAGCCTGCGT	1	+
chr1	32358324	32358342	TATGTCTTCATTGTTTAAC	3	+
chr1	32370924	32370938	GTAGTGCGCCACGAC	1	+
chr1	32388528	32388551	ACTTTTTATCTTTTTTTTTTTTTG	2	+
chr1	32400074	32400089	TACATTCGTTTTCTAG	1	+
chr1	32422836	32422855	TTTTCTTTCATACTTATTTG	1	+
chr1	32426707	32426723	ATCCCATTTTTCCTTTG	1	+
chr1	32455585	32455602	CCCTTGGTTTTCTTGACT	3	+
chr1	32482324	32482346	TTTACTTTATTTTTCACTATCAG	2	+
chr1	32493119	32493141	TCAAATTTGTTTTCTATTCCAAG	2	+
chr1	32493214	32493231	ATATTTACAATTCATCAG	3	+
chr1	32504648	32504666	CTCCATAAAATTTTACAAG	1	+
chr1	32508423	32508445	TTAAAATAGATTTAGGAATATTG	1	+
chr1	32508506	32508527	TACCTTTTATAATAAAAAAAAG	3	+
chr1	32508586	32508606	CTTAAAGGTTCTGAAGTAAAG	1	+
chr1	32508707	32508729	ATTTAAAATCACAAACATTAACG	5	+
chr1	32509088	32509108	TACTAATAATTAAATTTTCAG	2	+
chr1	32509208	32509225	ACGGTTGTCAATATATCG	2	+
chr1	32509354	32509372	TCCTCCCATTTTGTTCTCG	107	+
chr1	32510344	32510361	ATACCCCCCTTTTTAAAG	1	+
chr1	32513320	32513341	CATAAAATTTACAATTTTAAAG	1	+
chr1	32525262	32525280	GGTGCTGGGATGAATCCTT	44	+
chr1	32566846	32566867	CTAGGGTTATCTCTGTTTTTAG	2	+
chr1	32567454	32567471	TCCCTACGTTCTACCTTG	1	+
chr1	32568402	32568419	TTACGTACTGTTTCTTTG	1	+
chr1	32592696	32592716	CCCATTTTATTTTATTTATTG	2	+
chr1	32612050	32612073	TATATTTTTAATTTTTATTTTCTG	2	+
chr1	32637069	32637088	CACATTTTTCTTGTATTAAG	5	+
chr1	32637089	32637112	ATTGCTCTTCCCAAGAGCCACAAG	2	+
chr1	32637615	32637636	TATATTTTACTTCTAAAGGAGA	5	+
chr1	32637655	32637678	TATTTTTTTATATTCTATATATTA	2	+
chr1	32638005	32638022	TCAAATTCAATCTCAATG	1	+
chr1	32638056	32638080	CCTCTCCTATTATCTATTATCACTG	5	+
chr1	32639920	32639937	CTATTGTACTTAAATAAG	2	+
chr1	32640021	32640038	TATTTCCATTTCTTCATG	7	+
chr1	32641742	32641760	TGGGTGTCGGCTTTTTTAG	3	+
chr1	32641889	32641907	AATCTAATCCTTCTCACTG	15	+
chr1	32641945	32641969	ATAACAATAAACTCTATTTTCCATG	2	+
chr1	32641976	32641993	GGGCCCCTGGGTAGACAG	1	+
chr1	32642065	32642089	TTATTTATATACACATCCAAATTTG	2	+
chr1	32651916	32651931	CAGGTGGACTGGTAGA	3	+
chr1	32652278	32652295	ACTTTCTGAGGATCACAG	2	+
chr1	32654551	32654574	CCTTTTAACTTTCTTTTTTATATG	1	+
chr1	32660978	32661000	CCTTGCAAATGCATTTATACCTG	1	+
chr1	32661518	32661539	ATTGACAAGAGATCACCCAAAG	2	+
chr1	32662350	32662371	TCCCTTCATCTTCCATACCTAG	2	+
chr1	32662385	32662405	CCCTTACCTTAAATCTCTCAG	1	+
chr1	32663075	32663101	TTCCCTACCTTTTTCTTCTCTTCATTG	2	+
chr1	32663139	32663157	CTTTCCAAAGTAGCCCAGG	1	+
chr1	32663239	32663258	ACCTCAGTTTTAGGACCAAG	1	+
chr1	32663286	32663307	CTTTTCCTCCAGGGGACCACAG	2	+
chr1	32663457	32663474	ACCATGGGCTGAGCTCAG	4	+
chr1	32663585	32663602	TCCACGGGGGAGGGCCAA	2	+
chr1	32663849	32663872	TATTTTAAACCACATTAAATAAAG	1	+
chr1	32687861	32687876	GAGGCGAGGGTCGGGA	1	+
chr1	32688060	32688075	TAGGGGTATTGCAGTG	1	+
chr1	32719503	32719519	AAAATCTACGTGTACAG	1	+
chr1	32745269	32745283	CAGGGAGTCTAGTGG	1	+
chr1	32780656	32780672	TTTGTTGTATTGGTAAT	1	+
chr1	32796203	32796221	TTCCAGCCTAGTGCGGTGG	1	+
[truncated: 397,110 more rows]
