# Supplementary material for: Advancing the functional utility of PAR-CLIP by quantifying background binding to mRNAs and lncRNAs
Source: Genome Biol. 2014 Jan 7;15(1):R2. doi: 10.1186/gb-2014-15-1-r2 (PMC4053780; doi:10.1186/gb-2014-15-1-r2)
Supplement: Additional file 57 — Is a table of re-analyzed PARalyzer output for clusters of at least 5 reads and 2 T-to-C conversions for the HuR.SILAC library from [37]. [file gb-2014-15-1-r2-S57.gz › Lebedeva.SILAC.clusters.csv]

chr1	2239461	2239481	CATTTATTCCAAATAATCTCG	27	+
chr1	2240743	2240769	TTTAATTCTCATTATATTTCTATACTG	5	+
chr1	2240893	2240916	TAAATACTTTTTCCTTTTTCACCG	8	+
chr1	2334624	2334643	CCTTTTTTCTTCACATAAAG	6	+
chr1	2535378	2535396	ATGACGTCGTGTCTCTCCT	3	+
chr1	2946348	2946366	TGGATGGTGACGGATGCTG	8	+
chr1	4179980	4179994	TTGTCGGGGTGTCGT	12	+
chr1	4849309	4849327	CCTACGTATGCTGTAGATA	4	+
chr1	5780777	5780794	GCCCGTCGTTAGTACTGA	4	+
chr1	6161090	6161110	TCTTTTTTTTTAAACCTACCG	4	+
chr1	6855720	6855743	ACTTTTTCTTTTATTTCCTTTACG	4	+
chr1	6920419	6920445	CTCTAATTTCATTTTTCTCCAAATAAG	4	+
chr1	6931956	6931975	TAACATTTCATCTTTCAAAG	3	+
chr1	7066087	7066106	ATTGGGTGTGGAGCATTTGG	7	+
chr1	7838206	7838229	TTATCTTCATCATCATCATCATCG	10	+
chr1	7840325	7840351	ATAACCTCTTTAAAAAAATTTTTAAAG	4	+
chr1	8414925	8414945	CTGGGGGACTGTCATGCAGGG	4	+
chr1	9642726	9642741	TTTAAATTCATTAACG	3	+
chr1	9642749	9642776	TTAATTATAACTTTTTTTTTAACTTAAG	5	+
chr1	9674330	9674350	TTTAATTTTATTTTTCTACAC	5	+
chr1	9674438	9674463	CTTTTTTAATACTTTTTTTTTTAATG	21	+
chr1	10200212	10200234	TTATATCATATCTTATTACTCAG	6	+
chr1	10214990	10215012	TTTTATTTTTATTTTATTATCTG	3	+
chr1	10240353	10240376	AATTTTTTTTTAATCCAATATCCG	5	+
chr1	10365323	10365347	TATTTTACAAAAAACTCATATAATG	6	+
chr1	10366129	10366150	AACACATTATTTTTAATCATAG	6	+
chr1	10366845	10366866	TAATATTTATTATATTATTCAG	6	+
chr1	10437076	10437103	ACAACATACTTTTTTTTTCTTTTCTCTG	22	+
chr1	10438932	10438958	ATTTTTTTTTTAACTTTCTTCTTCCTG	11	+
chr1	10480516	10480542	TCAAATACTTCATACTAAACTTTCTAG	13	+
chr1	10637108	10637132	TATCTTTATTATCAACTTTAATATG	3	+
chr1	11085291	11085312	TTTAATCCCTTCTTTACACTTG	3	+
chr1	12440859	12440881	ATTTATTTTCTTTATCTCTATCG	3	+
chr1	12504657	12504682	ATATTTTTTACTACCTCATTTTCTAG	3	+
chr1	12619303	12619320	TGTGGAATGTGAGCCGCC	4	+
chr1	14113482	14113504	CCTTTCTTTTAAATTAATTATAG	3	+
chr1	14113698	14113724	CACTAATTTATAACTATTATATTATCA	6	+
chr1	14574136	14574153	TGCTTCGTGATCGATACG	5	+
chr1	14643398	14643422	ATTTTAAATTTTTTTCAATTTATTG	4	+
chr1	15290123	15290146	TTTACTTTTTTATTTTCCTCTAAG	4	+
chr1	15858161	15858185	TCATATTCTTCTCTTTTTTAATTAG	5	+
chr1	15858246	15858264	TCTAAAATTTTACTTTACG	11	+
chr1	15896866	15896890	TATTTATTTATATTTTTTTTAATAG	6	+
chr1	15899235	15899257	TTACTTTATACTTTTTACTTACG	5	+
chr1	15994984	15995009	TCATTTTTATTTCAAATCTCTTCATG	5	+
chr1	16232748	16232769	CAAACATTTTTTCTTCTTATAG	7	+
chr1	16494648	16494668	ATTTATTTATTTTTTTCAAAC	6	+
chr1	16723959	16723983	CTTTTTTTCCTTTTCTTTTTTAAAG	67	+
chr1	17768855	17768878	CTAAATTTTTTTTCTTTTTTAATG	6	+
chr1	17959833	17959857	CTTTATTTTATTTTATTATTTTTTG	4	+
chr1	19539107	19539128	CACATCTCTTTTTTCTTTTAAG	3	+
chr1	19890985	19891001	TGGTCGTGTGGTCTGTT	3	+
chr1	19938481	19938506	ATTTTTTTTTCTTCACTCATTTTATG	7	+
chr1	19953783	19953805	TTCTTATTTCTTTTTCCTTATCG	19	+
chr1	20235290	20235314	CTACATTTATTTCTTTTTATTTAAG	32	+
chr1	22357559	22357581	CTTTAATATATATATTTTTTATG	13	+
chr1	22384784	22384808	CTTTATTTCATTTTATTTTCCTATG	4	+
chr1	22418881	22418908	TAATTAAAAAAATTTTTTTCCCTTTCAG	13	+
chr1	22432647	22432674	TATTTATTTTTATTTTTTACTTAAATTG	4	+
chr1	23406890	23406914	CAAACCTATTTACTTTTTTCTATTG	3	+
chr1	23409644	23409671	CCAATTTTCTCTTTTTCCCCTAAAATAG	3	+
chr1	23410161	23410182	AATAAAACTTCATATAAAATTG	8	+
chr1	23611020	23611040	ACTTACAACTTCTATTTTCAG	6	+
chr1	24086702	24086721	CATCTCTTTCTTACTAACTG	13	+
chr1	24087704	24087722	CATTACTTTACTTCTCTTG	8	+
chr1	24981382	24981402	CTCATCATCCTCTTCATCTCG	3	+
chr1	24999147	24999171	TTCTTCTTCTTATTTTTTTCATTTG	14	+
chr1	24999429	24999448	ACTCTCATTCTGTTATTCTG	19	+
chr1	25124766	25124790	TCAATTTCATTTAATTTATTTTTCA	6	+
chr1	25149952	25149974	TTATTAAACCTTTTTTAAAAATG	3	+
chr1	25167578	25167602	TTATCTTAAAATATACACTCCTAAG	5	+
chr1	25167606	25167630	TATTATTTTAAAATCCTTTACCCTG	17	+
chr1	25168483	25168502	TTATCCATCCTATATAAAAG	6	+
chr1	25168743	25168762	AATTATTTGTGTTCTAACAG	4	+
chr1	25168798	25168817	TATTTACTCTTTTTTAAAAG	123	+
chr1	25168887	25168908	TAATTTTTTTATACCTAATTTG	33	+
chr1	25169539	25169560	AAACTCAAATATTTTCATTTTG	28	+
chr1	25170223	25170244	ACATTTATTCTTACACTAAATG	26	+
chr1	25170766	25170786	ATTCTTTTTTCCCCCCTCATG	11	+
chr1	25559192	25559210	TGGGAAGAGCTCAGAATCG	5	+
chr1	25687278	25687299	CCATTTTCTAAACTTATTTCTG	9	+
chr1	25687642	25687666	TCAAAATTCTTCCTCACTATAATTG	4	+
chr1	25826068	25826087	ACTCTTAAACTCAAAACTCT	16	+
chr1	26187353	26187379	CCTATATCAAAATATTTATTTATATAC	3	+
chr1	26449881	26449906	CATTTATTTAACCAACTATACCACTG	4	+
chr1	26561815	26561839	TATAGTGATCTGGTGGTTTTGTATG	320	+
chr1	26755031	26755057	CTTTCTTTTTTTTTTTTTTTTAAAATG	5	+
chr1	26800161	26800180	TCCTATTTCTAACTTTCTCG	9	+
chr1	27103151	27103174	CATCATCCTACTCTTTTTCTTTTG	5	+
chr1	27107525	27107546	ACTTTTTTTATTTTAACCAAAG	3	+
chr1	27108349	27108368	TTTTGTTTTCTTTCTAATCG	11	+
chr1	27569459	27569481	GAAGATGCTTTGGTGATGAGTCT	6	+
chr1	27655700	27655725	TTTTTTTTTTTTTAACTTTCTTATTG	5	+
chr1	27776687	27776704	CTACCGTGACAACATGAG	3	+
chr1	28087305	28087325	CTCTCTTTCTCTCACTATTAG	7	+
chr1	28149282	28149307	TTTTTATTATTTAACATTTTTATTTG	4	+
chr1	28177170	28177190	CTTCTTATATCCTTTTCAATA	7	+
chr1	28597057	28597079	TCTTTTATTTTTTCATTTATAAG	6	+
chr1	28607901	28607922	CCCTTTTTCCCTTTTCTCCATG	6	+
chr1	28762441	28762465	CATTTTTCCTTTTACTTTCTTTCCT	3	+
chr1	28824085	28824109	TATATTTTCTATATACAAAAACAAG	7	+
chr1	28833253	28833279	AATTTTCTCAATTTTTCTTTTTATTTG	73	+
chr1	28833535	28833558	TCATTTTTATTTTTATATTTTTAG	30	+
chr1	28833748	28833769	ATTTTTTTTTAACACCCCACTG	8	+
chr1	28835316	28835341	TCTAATCATTATTTCTTTTCTTTTAG	20	+
chr1	28836078	28836096	TAATTTACCTAACAAATTG	13	+
chr1	28840005	28840028	CCTTATTTTAAAATTTTATTTCTT	3	+
chr1	28840090	28840111	CTATTTACTTTTTTTTTTTAAG	4	+
chr1	29275999	29276020	AACAGATAGATCTTTAAAAATA	3	+
chr1	29444942	29444963	AACTTCTCTAACCTTCCAACTG	7	+
chr1	31263783	31263798	CTACTGTCTGACGATC	282	+
chr1	32053238	32053259	ATATTTATTTTTCTTTTCACTG	72	+
chr1	32177676	32177693	GGTTACCTGTGACAGGAC	8	+
chr1	32323956	32323975	TTTAAATGTGCAATGGGGTA	5	+
chr1	32498594	32498616	TTTTACTTTCTTAAACTTTACTG	5	+
chr1	32509354	32509372	TCCTCCCATTTTGTTCTCG	22	+
chr1	32637655	32637679	TATTTTTTTATATTCTATATATTAG	6	+
chr1	32638056	32638076	CCTCTCCTATTATCTATTATC	8	+
chr1	32641889	32641907	AATCTAATCCTTCTCACTG	18	+
chr1	32663075	32663101	TTCCCTACCTTTTTCTTCTCTTCATTG	5	+
chr1	32798707	32798729	ATTTTATATTTTCTATTTCTCTG	22	+
chr1	33066305	33066326	ATACCTTTTTCTTTTAATATTG	6	+
chr1	33147805	33147826	TTATAATTTCTCAAACATTAAG	5	+
chr1	33150608	33150631	CATCCTTTTTTCTTCTTTATTTTT	19	+
chr1	33312802	33312825	ATATTATTTTCCTTTTTCCTAATG	6	+
chr1	33802586	33802608	CCTTTACACAATTACATTTTCTC	6	+
chr1	35530875	35530895	CATTCCCGGCTTTCGGCACCA	51	+
chr1	35547678	35547697	AATAATAACAATTTTAACTG	9	+
chr1	35567597	35567621	AAAATACCCATATTTTTAAAAATTG	4	+
chr1	35583974	35583998	TTTTTTCATTTTCATCATTTTCTAG	8	+
chr1	35757031	35757058	TCTACTTTATCAATTTTTTTCTTTTATG	7	+
chr1	35759411	35759431	AATAAACATACTCTTTTTTAG	4	+
chr1	35799349	35799370	TTTTTCTTATTTAACAAAAATG	5	+
chr1	35805856	35805879	AATACAATTTTATAATTTACTCTG	3	+
chr1	35824268	35824292	TTGGTGCTCTTTTCTCTATATCACG	8	+
chr1	35828212	35828233	CTTATATTTTCCTATCTTTCTG	4	+
chr1	35840659	35840680	TCTTTTACCCTTTTTTTATTCG	4	+
chr1	36181815	36181832	CATGAAGTTGGAGTTGCT	6	+
chr1	36319761	36319781	TTTTACTACTTTATCTTATTG	8	+
chr1	36432910	36432934	TTTTATTTTTTTTCTTTCTCTCTTG	3	+
chr1	36432935	36432958	TACATACATACTTATTTTTTCCTG	12	+
chr1	36436220	36436243	CTTCCTTTTTCTTTTTTTTCAATG	13	+
chr1	36443592	36443617	TTTAATCCTTAACCTTTTTTCCTATG	3	+
chr1	36521950	36521972	CCTTTATTTCTCTATTTCCCTTG	5	+
chr1	36521973	36521999	CCTTCATCACCTACATTTTTTTCCCAG	3	+
chr1	36526415	36526435	TATTCATTATTTTCATTCTTT	3	+
chr1	36532218	36532244	CTTTATTTCATCTTTATTTCATTTTTG	7	+
chr1	36750686	36750707	TACTTTCTTCTTAAAAATACTG	5	+
chr1	36753590	36753614	CTCCCCCTTTTTTTTTCTTTTATCG	14	+
chr1	36754444	36754466	ATCATATATTTTTCTCTTAATTG	9	+
chr1	36769960	36769979	TTCTAATTTCATTTCATTTG	8	+
chr1	36770294	36770312	CTCCTTACCACACCTCACG	8	+
chr1	36770469	36770492	AATTCTATTATCTTTACAAATATG	28	+
chr1	37447674	37447693	GAATCCCACTCTTGCTGCCA	7	+
chr1	38235901	38235924	TAATTCTTTTTATTTTTTCTTTTG	4	+
chr1	38482390	38482413	AATCTTTTTCTCTTTGTTTTCTTG	4	+
chr1	38490383	38490407	TCCTACTTTTTAATTAAATCATTAG	10	+
chr1	39716039	39716062	CATTACTTTTTCTTTATTTTCTAG	5	+
chr1	40507698	40507721	ACTTTTATTTAATTTATTTATTTG	6	+
chr1	40514450	40514472	CTTATCACTTTTCTCACATTATG	3	+
chr1	40515926	40515949	ACTATTTTACCTTTCTTTTATATT	6	+
chr1	40756646	40756667	TTTATTTTTTCACCTTACAATG	12	+
chr1	40759047	40759067	TCTTTATCTTTTTTTCCCACG	135	+
chr1	40759346	40759366	TCATAAATATTACTTAATCAG	21	+
chr1	41236689	41236716	TTCCTTTTTTTCCATTTTTTTCTCTAAG	19	+
chr1	41460108	41460132	CTATTCATAATTTTTATTACTACCG	8	+
chr1	43154519	43154542	TATTTTCTCTTACAACTTTCTTAG	4	+
chr1	43429948	43429965	CTTCAATTAACCAAATTG	14	+
chr1	44120191	44120218	ATTCAACTCATTCTTCTTTTTTCTCATG	6	+
chr1	44577158	44577181	CTTATATTTTTAAACCTTCTTATT	12	+
chr1	45593111	45593134	TCACTTTTTTTTTTTTTTTAAAAG	9	+
chr1	46052263	46052289	TATTTTCATTTTCATTTTCATTCTTCG	5	+
chr1	46067270	46067295	CTTCTTAATTTTAATATTTCTTTTAG	3	+
chr1	46773908	46773930	TTTATTATTACTTAAATTTCCTG	3	+
chr1	47842557	47842581	AAATTTTTTTATGTTCTTTTTTTTG	6	+
chr1	47843132	47843153	TTCCTTATACTCTATTATATAG	9	+
chr1	47843424	47843450	AAAAATAATAAATATATCTTATAAATG	6	+
chr1	47843608	47843627	CCTTACTTTTTTTTCTTCTG	17	+
chr1	47844419	47844444	CTTATTTTTAAATTATTTCCATTCAG	59	+
chr1	48534809	48534828	TGTTTGAGAGAACTCTGGAG	5	+
chr1	50652710	50652728	TTGAGAGGATTTGTTCCTA	6	+
chr1	51437260	51437283	ATTTTTTTTCCTTTTTCTACCTAG	5	+
chr1	51721696	51721717	CTACATTTAATTTTTTTTAATG	6	+
chr1	51737678	51737704	CACTATCCCTTTTCTATAAAAAATAAG	4	+
chr1	51737741	51737761	TTTAATATTACCCTTTCCTAT	6	+
chr1	51738447	51738469	TTTCTTATTATTATTTTATATTG	63	+
chr1	51738730	51738753	TTTATTAATTTATATCCACCCAAG	7	+
chr1	51761355	51761372	GTTTGTTCGATTCCGACT	8	+
chr1	52087562	52087589	CTTAATCAAATTTATTTTTTTTCTTTTG	3	+
chr1	52124300	52124324	CATTATCTATTCTCTTTTCTTTTAG	3	+
chr1	52155409	52155431	ATTTTCTTCCTGTTTTCTCTATG	4	+
chr1	52230419	52230440	TTTATTTATCTATTTTTTTAAG	4	+
chr1	52254010	52254034	CTTACCTACAATAACTTTTATTTTG	3	+
chr1	52552832	52552851	TTACTTTTCTTTTCCCCCCG	25	+
chr1	52553659	52553683	TATTTATTTTTTTACCTCCTTTAAG	65	+
chr1	52554876	52554897	CTTCTTCCTCTTTCTCCTTTTG	4	+
chr1	52555028	52555051	TATCTTCCCCTTTCCTGAACAAAG	6	+
chr1	52555452	52555475	TTTACCCTTATTTTTCCCATTAAG	6	+
chr1	52555537	52555559	TTCCATTAAATTCACTTTAATAA	3	+
chr1	53288608	53288629	ATAACTACATTTTTTTTCATAG	25	+
chr1	53328683	53328705	TTCTAAATTTCTTTTCATACCAG	3	+
chr1	53344703	53344729	ACTTTACTATACTACTTCTTTATCCAG	3	+
chr1	53359128	53359155	AATTTATTTATTTATTTATTTATCTATG	3	+
chr1	53517124	53517144	TTATAATTTTCCTTTTTCATG	30	+
chr1	53517161	53517179	CATTTATCTTTTTTCCTAG	8	+
chr1	53670033	53670057	CTTTCCTATTTTTTACTTCCACAAG	6	+
chr1	54563330	54563349	CTTACTTCTCTCACCCATTG	4	+
chr1	54875961	54875980	AATCCTGGGTTCTGGCACCA	77	+
chr1	55206828	55206852	CTTTATATTTTTATTTCATATTTAG	7	+
chr1	55554527	55554549	AATTTTTCTTTTTTAAATTTCAG	4	+
chr1	57174781	57174801	TAATTAACACTTATTTACCTG	3	+
chr1	57179395	57179421	TTATTTTTTTTTCTACTAATTTAAACG	25	+
chr1	57822858	57822875	TCTCGTTTGATCACTGAA	6	+
chr1	59045105	59045126	TTATAGGCAAGCTACGTCTCTG	3	+
chr1	59138732	59138752	ATTATTATTATTCACAATTCG	5	+
chr1	61558688	61558714	AATATTATAATTTTTATAAATAAATCG	3	+
chr1	61574057	61574075	TTTTAACTCTAATTTCTAG	5	+
chr1	61577024	61577042	ACTTTTTGTTTAACTCTAG	3	+
chr1	61664243	61664269	TTTACTCTTTTTATTCCTTTTCATTCG	3	+
chr1	61684288	61684312	ATTTATTCTTCCAAACATATATATG	3	+
chr1	61805312	61805334	ATTTTTTCCTTTTAATTTTCTTG	8	+
chr1	61921185	61921210	ATTTTTTTTTTTTTAAAATACTTTAG	8	+
chr1	61922849	61922867	CTCCTCATCTTTCTCCCCG	10	+
chr1	61923217	61923237	TCTTCCTTTATTTTCCCCCAG	12	+
chr1	61923520	61923539	ACAACTTCCTTTTTCTTCAG	10	+
chr1	61923540	61923562	CTCCCACACCCCATTTTTCTTAG	5	+
chr1	61924173	61924197	ATTTATTCTACCCTATTTTATAATG	11	+
chr1	61924298	61924324	CTTTTCTTTCTTTTTACCCCCCCTTTG	4	+
chr1	61925466	61925485	AAAAACCTTTTTTTTCTATG	18	+
chr1	61926639	61926659	TATACATTTACTTAAATTCAG	28	+
chr1	61927011	61927038	CAATATTTTCTTCAAAAATAAAACTCTG	5	+
chr1	61927091	61927113	ATTTTTTTAATATACTTTTTTTG	11	+
chr1	61927577	61927601	TTTTTATACTCAACTTCTCAAAATG	20	+
chr1	61927640	61927667	TTCTTATTTTTTAAATTTTTATTTTTTG	14	+
chr1	62907905	62907927	CACTTATTTAATATTATTTCAAG	5	+
chr1	63873541	63873565	TTTTTATCATATATTTTATATTCTG	3	+
chr1	63885053	63885078	CTATCATTCTTTTTATTTTCTTTCCA	30	+
chr1	64321986	64322008	TCTATAACTAATTATTCTCCATG	3	+
chr1	64479186	64479205	TGACTGGGTTTGTTCTTCAC	7	+
chr1	65880300	65880325	TTCATTATTTATTTTACCTTTTACTG	12	+
chr1	65897703	65897726	TTTTTAATACCTTTATATATCATG	4	+
chr1	65899407	65899426	ATACTTTATAATTTTAACCG	16	+
chr1	66461948	66461970	TATACAATCTTACTACTTTATAG	6	+
chr1	67413682	67413709	TTTTATTTTTATTTTTTTTTAACCACTG	9	+
chr1	67417855	67417881	CCTTTTTATACTCTTTTAACACTTACG	7	+
chr1	67445212	67445237	CTTTCCAAATAATTTTTCCAAAAACT	3	+
chr1	67450819	67450839	ATATCTCTACCTTCTCATTTG	7	+
chr1	67451379	67451403	GTCTGTCAGCTTTCATTTTATTTTG	3	+
chr1	67451700	67451722	CATCATAAAATTTCCCATTTCTG	9	+
chr1	67452447	67452474	TTTTACTTAAAACTTTTAATTTATCCAG	25	+
chr1	67452513	67452538	TTTTCTAAATCATTTTTTATTAAATG	5	+
chr1	68153911	68153932	TTTTATTATAAATTCTACTAAG	64	+
chr1	69420483	69420505	CTTAAACTCTTTTATTTCTACCA	6	+
chr1	69571058	69571078	TTATTATTATTATCTTCTCTG	13	+
chr1	70489318	70489341	CTTTTTTTTTTCTTTAATTTAAAG	7	+
chr1	70583877	70583898	GTTTGATTCCCCGTCTGAACTA	155	+
chr1	70826570	70826596	ATTTACTTTTTATTCAAATTTTACAAG	3	+
chr1	70888772	70888796	TAATTTTTATTTTTTTTATTATCAG	7	+
chr1	70890881	70890905	ATCTCTTTAACTTATTATTATTTTG	3	+
chr1	70905871	70905890	ACTTTTTATATTTTTATCTG	3	+
chr1	72066126	72066144	AAAAAATCTCGTTGTGGTA	4	+
chr1	72759559	72759582	CTACTTTCTATTATTTTTTTTCTG	3	+
chr1	72814347	72814369	CTTCTTTTATTTTCTTCTTATTG	3	+
chr1	73652771	73652795	TTATTTTTTCTTTCTCTTCTTTATG	3	+
chr1	74672151	74672173	TATCTTTAAAATTTTCCTTTATG	3	+
chr1	75204705	75204729	TTTTTATTTATAAATTTTACTTCAG	5	+
chr1	75800729	75800745	CCGGTACTAATTTCTCC	5	+
chr1	76229060	76229079	CCTTAAATTATTTTTATATG	8	+
chr1	76252692	76252714	TTTATTTTTTACTTATCTTTTTG	32	+
chr1	76255475	76255500	TACTATCTAATTTTATTCAATAACAG	3	+
chr1	76257417	76257440	CTTTATATACTATATACCTTTCTC	8	+
chr1	78054025	78054045	TATGGTGGAGCTGCAATGTGA	3	+
chr1	78265677	78265700	ATATCTTTCCTTTTTTAATATAAG	4	+
chr1	78342126	78342146	AACTTTCTTTTTATACATTAG	6	+
chr1	78343146	78343169	TACCAAAACTAAAAATTCCATTAT	3	+
chr1	78343176	78343200	TTTACTTTTTATTTAATATTACATG	16	+
chr1	78344362	78344385	TATTTCTTTTAATTTCATTTTTTG	8	+
chr1	78344386	78344408	TATTTTAATTTCCCTACATTTTT	3	+
chr1	78409529	78409547	ACAATTTTATTTTACAACG	10	+
chr1	78472760	78472782	ATTTTTCTCATTTAATTTTTATT	8	+
chr1	78482133	78482153	TATTTTATTTCATTTCTCCTG	10	+
chr1	78482477	78482494	CATTTCTTAATAACATCG	6	+
chr1	78482916	78482942	CATATAAATATTTTACTTTTTCACATG	14	+
chr1	78482965	78482989	TTTTAATTTTTTAAATATATTTATG	6	+
chr1	78483575	78483595	TTTATCTTTTCATTAATTATG	7	+
chr1	82742958	82742976	CCACTCTTTTCCTTTTATG	4	+
chr1	84628283	84628303	TTATTATACTTTTCAAATCTG	12	+
chr1	84667063	84667084	TAATTTAACATTTTTCTTATTG	3	+
chr1	84702235	84702258	ATATTTCATAATTTCTAACCTCTG	17	+
chr1	84702323	84702344	TTTTTTTCCTACACTTTTTTTT	12	+
chr1	84702463	84702482	CTTTTAATTTTCCCCATCTG	32	+
chr1	84702569	84702593	CATATAAAATTTATTTTTAATCAAG	10	+
chr1	84702892	84702915	TTAATAAATTTAAAACATCATTCG	12	+
chr1	84702916	84702938	TATAAAATATTTTAATTTTCTTG	6	+
chr1	84703104	84703129	AATTCTAAAAAATATTTTTTTCTATG	10	+
chr1	87174949	87174970	TTCATCTTTTATATCATTTTAG	3	+
chr1	87209123	87209148	TTTCTTACAAAATTCTCTTTTTATTG	9	+
chr1	87211368	87211390	CTTTTTATTTTAATGGGGTTTGG	11	+
chr1	87212903	87212921	TTACATTCCCAACTCTTAG	9	+
chr1	87384548	87384571	TTACTTTTTTCTATTTTTCTATTG	5	+
chr1	87413348	87413366	GCCAAATTCTGAATGCTAG	9	+
chr1	87562580	87562603	TTTTATTTCTTATTTCTTCTTATG	4	+
chr1	87570720	87570739	CATTTTTTCAACTAACCATG	4	+
chr1	87572083	87572105	TTTTCATTTTACATTATTATTCA	5	+
chr1	87572423	87572441	TATACAAATTATTTCCTCG	39	+
chr1	87575207	87575227	ACATATCCATAATTTTTTTTG	11	+
chr1	87812148	87812173	CTACTATTTTAAATTTTCTTTTTTAA	19	+
chr1	89299434	89299454	AAAAAAACCACTTTTTTATAG	5	+
chr1	89300389	89300413	AAATATTTTATACAACTCTTCAAAG	6	+
chr1	89300447	89300466	TTGTCTTTTTACAAACCATG	3	+
chr1	89300512	89300539	ATTTTATATTTTTTTCTCCTAATCTATG	58	+
chr1	90045224	90045245	ATTTATTTAATTTTTTTCACTG	25	+
chr1	90059430	90059453	CTTAATTTTTACTTCCTTTCCCAG	20	+
chr1	90060081	90060099	TTTTTTCCCTCCATCTATG	6	+
chr1	90061073	90061095	CTAAATTTTCCTTATCACCTACG	3	+
chr1	90271549	90271566	GATCCCCATTGTGTTGGC	3	+
chr1	90315457	90315482	TCTCATCACTTTATATTATTATTATG	4	+
chr1	90393544	90393562	ATGGTGGATTACAAAGGTG	3	+
chr1	90400715	90400740	TACTATTCCTCCCTCTATTACCCATG	5	+
chr1	90494326	90494350	CTCTTATTTTTTTCAATCTTTACTG	8	+
chr1	91990087	91990112	ATTAATAATTTATTTTAACATTTTAG	3	+
chr1	92806562	92806584	CTTTTCATTTATTTTTATTTTTG	3	+
chr1	92829358	92829379	CTTAACATTTTTTTTCCTCTAG	8	+
chr1	93298701	93298726	TTTCTTTTATTCCATATTTCTCTAAG	3	+
chr1	93299077	93299101	TTCTACAATTATTTTTTTCTTTCAG	5	+
chr1	93307419	93307440	CTAAACCCAGCAATTTTCTATG	8	+
chr1	93562281	93562303	TCAACTTCAAATACTTATTTCTG	6	+
chr1	93585073	93585098	CTTTATTTCTTTTATTTATCCTCATG	6	+
chr1	93717441	93717468	TTCCCTTTTTAACTCCAATAATTCAAAG	5	+
chr1	93744257	93744277	CTTTTTATATAAAAATCATTG	5	+
chr1	93827177	93827202	AATTACTTTTACATTTTCCCAACTAG	20	+
chr1	93827565	93827584	CCAAATCTTTTAAACTTATG	60	+
chr1	93827926	93827952	TAACATCCTTATACTTTCTATTTTAAG	11	+
chr1	93828837	93828861	ATACATAATACACTTTTTTTCATTC	6	+
chr1	93829134	93829156	TCATTATATCATCTTCTCTTCTG	18	+
chr1	93834759	93834780	AAAACTATTTTTCTTCCACTAG	3	+
chr1	93915069	93915092	CAAAATGTTTTCTTATTTTTCACG	3	+
chr1	94018103	94018126	ATTTTTTTTTTACTAACTTCATTA	13	+
chr1	94018220	94018244	TACCATTTTTCTATTTATTTTATTG	42	+
chr1	94885398	94885421	CTTACTCATTTTTCTTCTATTCAG	4	+
chr1	94892638	94892658	CTCTCATTTTTAACTTACCAG	5	+
chr1	94935622	94935645	ATTTTTTGTTTTTCTCTTCCTCAG	3	+
chr1	95083742	95083762	CTGGATGTGGTCTCTGAGAGA	3	+
chr1	95660487	95660508	AATTAAATTTTTATCCCAACTG	8	+
chr1	97195820	97195838	ATCTTCATTTTCTACTTAG	7	+
chr1	97203404	97203427	TTATATATGTTTTCATAACTACTG	3	+
chr1	97258150	97258169	CTTTTTTTTTACATACTAAG	4	+
chr1	97267039	97267064	CCTCTTTTTACTTTTTCTCTTAATAG	6	+
chr1	97272024	97272042	CACTATACTTTTATTATTG	7	+
chr1	97279226	97279251	TTTTTTTTTTTTTCCTTTCAACTTAG	10	+
chr1	97285585	97285612	CTCTAATTATAAATACACTTTTACTCTG	3	+
chr1	98209647	98209668	TAATTTTTTATAATTTGACATG	3	+
chr1	98970550	98970565	CTAGGATTTGTCGTTC	8	+
chr1	100370624	100370647	TTTTACCATTTTAATAAATTCCCG	3	+
chr1	100385669	100385692	ACCTCATTTTGTTTTTTAATTTTG	4	+
chr1	100473019	100473042	CCACTCCCTTTTTATTTTCTATCG	6	+
chr1	100492066	100492088	ATAAATACATTTCTATTTTTTTG	8	+
chr1	100499815	100499838	TATTTCTTACTTTACTTTTATTTG	5	+
chr1	100520954	100520973	TTTATATTCCTTTTCACAAG	6	+
chr1	100538410	100538432	TCTACACATTTCTTTTTTCTCAG	5	+
chr1	100548341	100548364	TACTTTTAAACATTATTCACTACT	4	+
chr1	100603119	100603137	ACATTTATTTATTACACTG	6	+
chr1	100615117	100615137	CTATCTCATATCTTTTATCAG	5	+
chr1	100732665	100732685	TCTGTTGTGGAGAGGGAAACA	51	+
chr1	101368749	101368772	AACACAACTCTATCATTTTATCAG	5	+
chr1	101414291	101414318	TTACTTTTTACTTTTTTCTCTAAACTTG	4	+
chr1	101440866	101440887	TATTACTTTTTTTTAAAAAAAG	5	+
chr1	101441508	101441532	ATATATGAACATTTTTCTTTTATTG	5	+
chr1	101441714	101441738	ATAAACTTTCCTATATCTTTCCTTG	5	+
chr1	101443899	101443917	TTTTTACCTACCTATTATG	10	+
chr1	101444737	101444755	CTATTTCTAACTCTTCATG	14	+
chr1	101444776	101444803	TTAAACTTTTTTTTTCCTTTCATCACCG	19	+
chr1	101445569	101445591	ATTATTTCCTACCTTTACCATTG	11	+
chr1	101446023	101446045	CATCCTTTTATCCTCAAACTTAG	8	+
chr1	101446251	101446270	CTCATTCTTTTTCATATACA	21	+
chr1	101446658	101446676	AACTTCTACTTTATACTAG	3	+
chr1	101447190	101447211	TATATTTCACATTTTCTACTTG	6	+
chr1	101542756	101542781	CTTATAACTTTTCTCCTTTTCTCTTG	3	+
chr1	103415455	103415475	AAAAACTTAAAGGAATTGATG	19	+
chr1	104094645	104094668	TTACTCTTTTTTTAACTTTTTCTG	3	+
chr1	104804735	104804753	AGAGATAGTGGATGTTATT	5	+
chr1	107601580	107601599	TTATCAAATTTATTTCTCTG	29	+
chr1	107759715	107759741	TAACTTTTTAATTACTATTTTAATCTG	3	+
chr1	107823820	107823839	ATGTCTATTCCTCTTTGTAC	5	+
chr1	108545403	108545423	ATCAGGTCTTCAAGGTGAAAA	3	+
chr1	109179206	109179231	CATTAATCCAATACTATTCCAACAAA	7	+
chr1	109180258	109180281	TATACAATACTTTTTCTAATTATG	51	+
chr1	109181791	109181817	TTCATATTTATATATTTTATTTCTTTG	5	+
chr1	109238995	109239017	ATTACTCTCATATTTTTATTATC	3	+
chr1	109242757	109242776	CATTTTCATTTCCTCTTTCG	9	+
chr1	109243327	109243346	CCTAAAATTTATTCACTTAG	10	+
chr1	109244141	109244163	ATAATTCACCCAATTCTTTTTAG	4	+
chr1	109472572	109472597	ATTTATTTTTTTTCCTTTCAAACACG	58	+
chr1	109638131	109638149	ACAACAAACTTATTTTCTG	3	+
chr1	109638201	109638224	CCAAATTTTAATTTTCTTCATATT	8	+
chr1	109758281	109758304	TTTTAAAAAACTTAATCCTAAATG	18	+
chr1	109758709	109758728	AATTTATGTTTTTTCCCAAG	4	+
chr1	109759021	109759044	AACTCACAACTCTTCTAACTCCAG	20	+
chr1	109759058	109759077	ATTTCTTCTTTTTAATTCAG	44	+
chr1	109759176	109759197	AATTTTATCCTCCCTCAAAAAG	13	+
chr1	109759553	109759575	TTATTTCCTCATAACCTTTACTG	21	+
chr1	109768388	109768410	CTTAAAATCATATTCTAACTTAG	3	+
chr1	110135522	110135543	CTATAAATACAACTTTTTAAAT	28	+
chr1	110135801	110135819	CTACATATTTACTAAATTG	38	+
chr1	110564377	110564386	TTCTTCTTAC	3	+
chr1	110564400	110564425	ATTTTTTTCCTATAATTTCATTCTTG	66	+
chr1	110564426	110564447	TTTTTTCATCTCATTATCCAAG	17	+
chr1	110565780	110565799	AAATTTTCACTTTTCCACTG	10	+
chr1	110885007	110885034	CATTTTCTTTTTTATATTTTTATAAACG	81	+
chr1	110885169	110885188	TAATTTTTTTTCTCTATTCA	119	+
chr1	110885333	110885351	TAAATAATTCTTTTACCAG	5	+
chr1	110885942	110885966	TCTTTTTATTTTCATATTTAAACAG	15	+
chr1	110887193	110887213	TATTATAAAAAACTAATTATG	5	+
chr1	110888537	110888558	ACTAAACTTTACCTTTTTATAG	9	+
chr1	110905480	110905506	AATTTTTATATACTTTTTATTATTTAG	3	+
chr1	111244661	111244678	ATTACTGGAATGGTCTGG	3	+
chr1	111727042	111727065	TATAACTTTTATTCTTTATTATTG	21	+
chr1	111727284	111727306	CTTTATAATTTTAACAAATCATT	10	+
chr1	112251510	112251532	TTTTCACTATTTTTCACTACCAG	3	+
chr1	112255498	112255524	ACTTCATTTTATATTTAAAAAATTATG	11	+
chr1	112255537	112255559	TCATTATATTCTAATTAAAATTG	7	+
chr1	112520280	112520297	ATGGTCCTTGCGGATGCT	28	+
chr1	112960702	112960725	CTTATCTTTTTATTTTCTCCCTAG	3	+
chr1	113058898	113058917	TGGGGACTTTGACTGGGGTG	3	+
chr1	113213276	113213299	CATCTCATAACTAATTTTCTAAAG	97	+
chr1	113213417	113213437	CTTTTATCCCTTCTCTCATTG	3	+
chr1	113213466	113213488	TTATAAACATCTGCATTTTTTAG	12	+
chr1	113214128	113214150	TTTATTTCAATAAAATATATTTG	3	+
chr1	113673533	113673554	TATTAAAACTCTTTTTTACTCG	47	+
chr1	113673968	113673995	CCTTTTTTAATCATTTTAATATCCCCAG	5	+
chr1	114009761	114009783	ATTTCCATTTTATTTATTTCAAG	4	+
chr1	114456525	114456543	CCTACATTTTAATTTCTTG	10	+
chr1	114516510	114516529	CCCCTCTTTATTTCATTTTG	5	+
chr1	114516654	114516673	CTTACACAATCTCCCTTTTG	5	+
chr1	115948257	115948276	TTCAAAATTTGACTTAGCCC	41	+
chr1	116181398	116181413	TGTTTGCTCGCGTATC	3	+
chr1	116236558	116236581	ATTTTTTATAATTTTCATCCTACG	4	+
chr1	116926098	116926117	CACTATTCTTTATCTCCACG	6	+
chr1	117529911	117529929	CTTTTGTTTCGCGGGGTTG	4	+
chr1	117999109	117999131	CTATAAACCTATTTTCTAAAATG	3	+
chr1	118036635	118036655	CTAACCCTTCTTACATATATG	3	+
chr1	118066515	118066540	TCACTCAACTTACAACTTTATTTATG	5	+
chr1	118066674	118066697	ATCTTTTATTTATAATCTCATCAG	17	+
chr1	118066886	118066910	ATATTTCTTTTTAAATAAACTACTA	11	+
chr1	118068007	118068029	ATTTTTAAATTATTTCCTTCAAG	7	+
chr1	118068355	118068382	ATTATTATTATTATTATTATTCAACCAG	9	+
chr1	119729885	119729906	ATCCTTTATCTACTTTTTAATG	5	+
chr1	119748187	119748206	TCACTTTATTTTTCTTTTCG	6	+
chr1	119784453	119784480	CCTACTACTTTATTTTATTTTATTTTTG	4	+
chr1	120263017	120263040	TTTCATTCATTATTTACTCATTCG	4	+
chr1	121193412	121193433	CTTCAATTTTATTTTTTTCAAG	40	+
chr1	143954483	143954507	TTTAAATCTTTTTTTTTTTTTTAAG	3	+
chr1	143969608	143969633	TTTATCTTTTTTTTTTTTTTTAAAAG	4	+
chr1	144595801	144595827	ATTCTCTAACTTTTTTTTTTCTTTTTG	10	+
chr1	145099533	145099560	TTTATCTTTTTTCCTCATTCCTTTTATG	5	+
chr1	145116337	145116358	ACTCTAATCAACATTCCTTTTG	43	+
chr1	145116593	145116620	TTTCTCTCATTTACTCCTTAAACAAAAG	9	+
chr1	145116764	145116789	CCCCTTCTTTACTTTCTCTACCACAG	4	+
chr1	145117078	145117097	TTTCTATTAACTAATTAAAG	16	+
chr1	145117282	145117304	ACTTTTTATTTCTTAATATCTTT	3	+
chr1	145117453	145117477	AATAATTTTTTTCCTTTCTTTTATG	83	+
chr1	145383154	145383180	TCTCTACTAATCTCTTATCTTTTTTTG	12	+
chr1	145438651	145438674	TTTAAATCTTATTTTATTTTTAAG	4	+
chr1	145438690	145438709	AATACCTTAATTCCTTAAAG	9	+
chr1	145438768	145438795	TCATTTCTAACTCTTAAAACCAACTCAG	21	+
chr1	145442110	145442132	ACAAAAAAAATTTTACTACTTTT	19	+
chr1	145442153	145442170	AATTATATAATTCTAACG	31	+
chr1	145500918	145500939	TCTCATATATATTTCCCCCTTG	11	+
chr1	145500948	145500972	ATCTCTTATTTATACTATATTATTG	9	+
chr1	145586481	145586504	TAATTTTACTTTTTATTTCTAAAG	6	+
chr1	145689141	145689162	CCTCTTATTTTAATTTTTAAAG	5	+
chr1	147036088	147036106	TTGATTATCTAGTTGGTGG	4	+
chr1	147096971	147096995	ATTTATTTTTTAAAAATTATTTTTG	12	+
chr1	147761463	147761484	TATTTATACTTCAAAACACTTG	5	+
chr1	150280703	150280726	TTTTCTCTCCATCTCTTTTCTTTG	5	+
chr1	150282119	150282141	CATCTATTACTTTTTATTAAACT	4	+
chr1	150298969	150298991	CCTATTTTTCTACTCATTTCCCA	4	+
chr1	150445883	150445906	TTTTTATTTGTTTTCTCTTTCTCG	69	+
chr1	150445907	150445928	ATTTTTTTTTTATTATAACAAA	23	+
chr1	150446909	150446933	CATTTTCCTTTATATTATACACATG	13	+
chr1	150447160	150447186	CTTTACTACAATTTTTTTTTAATTTAG	34	+
chr1	151008162	151008187	TTATACTATTAAATAATTTTTTCCTG	9	+
chr1	151040491	151040515	CTCTTATATTCTTTTTTTTCCTCAG	29	+
chr1	151091096	151091118	CCTTTAATAATTATACCATCAAG	5	+
chr1	151220857	151220881	CTTTCTTCTTCTTTTTTTTTTTCTG	19	+
chr1	151221300	151221321	CTCTTCTCATCTTTTCCAACAG	4	+
chr1	151221401	151221422	CAAATATTTTCTTAAACTCATG	9	+
chr1	151221768	151221795	CTATTTTTTTTTCATAATTTACTATTTA	9	+
chr1	151228118	151228139	ATTTCTTCTTTTTATTTTCTCG	5	+
chr1	151555390	151555414	TCATCATGGTTTTCTTTTTTTATTG	3	+
chr1	151593473	151593500	CTTCTTTTAATTTAAATCTTTTATTTTG	4	+
chr1	151645338	151645362	ATCTTCTTTTTTTTTTCTTAATCTG	6	+
chr1	151669037	151669060	CTTTCCTTCTTTCATCTCTTTTTT	9	+
chr1	151790787	151790803	TATCTGGTTGCTCCTGC	29	+
chr1	153609580	153609604	CTCCATTTCACTTTCTTTCCATTCT	6	+
chr1	153613728	153613750	CTATACAATTTATTTTCTTTCAG	3	+
chr1	153618628	153618646	TTATCCCAAACTAATCTTG	5	+
chr1	153981890	153981907	GAGTGAATGGGGACTAGC	3	+
chr1	154157299	154157317	AAGATTTCTTGAGCCGGGA	3	+
chr1	154323570	154323597	TCTATATTATATAAATATATATATACAG	4	+
chr1	154951909	154951931	ATATATTTCACTCTAACTACTAG	4	+
chr1	155110941	155110961	AAATCACTTTTTATTTTTTAG	41	+
chr1	155237827	155237845	GATTTTCTCTAGCACGTTG	4	+
chr1	156209603	156209624	ATTCCTCTGTTTCTTCTACCTG	5	+
chr1	156767113	156767133	ATCACATATCTTATTCATCAG	4	+
chr1	158067152	158067175	ATTCTCTTATTTATCCCCTTTTAG	10	+
chr1	158578386	158578405	TTACTCTAGGTGGAGGATCA	20	+
chr1	159289759	159289781	CTTTCATACTTTTTTTTTTTAAG	37	+
chr1	161308083	161308106	AATACTCCTTTCTTACTTACTATG	4	+
chr1	161334056	161334073	CCTTAAATTTCTACTTAC	4	+
chr1	161337382	161337401	CCTAAAATTTTTACACTCCG	5	+
chr1	161726349	161726368	TTCACTTTTCTCCCTTCAAG	3	+
chr1	161735162	161735180	TATACCCACGAGCAGTTTG	3	+
chr1	161735837	161735863	CTTTACTTTTTATTTTTAATATTATTG	6	+
chr1	161758017	161758038	CCTTTTTAATTTTTACTCCATG	4	+
chr1	161758357	161758382	CTTATCTTTTTTTTTCTTTTCCTTTA	3	+
chr1	161833580	161833599	TTCTTAATTAAACATTTGGT	3	+
chr1	161929631	161929655	TTTCATTTTCATTCATTCTTCTATT	4	+
chr1	161930858	161930880	CTTCACTTTTACTTCATCCCTCG	9	+
chr1	161931430	161931457	ATTTTTTTATTTATTAAATTTTAAACAG	9	+
chr1	161931906	161931930	CATCATCTAATTTTTTTTTTTAATG	6	+
chr1	161933822	161933846	TTATTTCTCTAAAATTCAAATAAAG	4	+
chr1	162137498	162137516	ATATTGGGTGTTGTTGACA	10	+
chr1	162493078	162493102	TCTATACTTATTTCTTCCCTACCTG	8	+
chr1	162494406	162494430	CACATTTACTTTTCTCTCCCCTCCG	8	+
chr1	162494971	162494991	ATATTATCTTTCTTAAACCTG	19	+
chr1	162496451	162496477	TTTTATTTTTCATATATATATTCACTG	22	+
chr1	162496634	162496657	TTCCTTCATCAAATTTTACTACTG	6	+
chr1	162496971	162496995	ATAGCTTCTCTGCCTAATACTATAG	12	+
chr1	162497036	162497063	TTTTTCACTATTTTTAAATTATATAATG	16	+
chr1	162497259	162497281	TTTACACAAACTTTATTCTCCTG	8	+
chr1	162497609	162497627	TCTTATAAACCATTAATCG	75	+
chr1	162497807	162497826	TAATCACTTTTTTATCCCAG	64	+
chr1	162497852	162497876	TTATCTTCCCTTAATAATATTTATG	9	+
chr1	162499157	162499175	TCTTTTAAACTCTTTCCTG	9	+
chr1	162569364	162569388	TCTTATTTATATAATTTTTTCCAAG	6	+
chr1	163301654	163301678	TTTATTCTTTTTTTTTCCTAACCAG	6	+
chr1	163301806	163301828	TTTCATTTACTCTTTTTTTCTAG	13	+
chr1	163325295	163325317	CCATCTTTTAATTTTCTATTTAG	3	+
chr1	163928398	163928417	TGGTTGAGGGTGCCAGGGTG	4	+
chr1	164529965	164529990	TTAACTTTATTGTCTCCTAATTTCAG	4	+
chr1	164535877	164535904	CATATTACATTTCTTTAAAAAAACCTTG	3	+
chr1	164546773	164546798	CCATATTACTTTATTTTTCTTCTTAG	5	+
chr1	164567940	164567965	CCTTTTTTATTCTTTTTAACTTTTAG	3	+
chr1	164569024	164569048	TTCTTTCATTTTATTTTTCCTACTG	3	+
chr1	164817203	164817225	TTTAATTTTTTGTTTTATATTAG	3	+
chr1	164819662	164819684	AAATAAATTCTTTTCTTTTCTTG	9	+
chr1	165624755	165624779	TTTAAAAACTCTCATTCATTTTAAA	13	+
chr1	165839296	165839319	TTTATTTTTATATTTTCTCCTAAG	3	+
chr1	165892447	165892466	TTTTTATTTACCCTACTTAG	4	+
chr1	166821124	166821143	CCTTATTTTACCCACTTCAG	9	+
chr1	166822491	166822512	TTTTATTTATCTTCCCAACCTG	15	+
chr1	166822698	166822723	TTAATTTCTTTAATATTTTTATCACG	72	+
chr1	167372697	167372721	TTTTCTTTTCTTACTCTTTTATCAG	3	+
chr1	167374065	167374087	TTTTATCCTTTTTCTCATTTCTG	6	+
chr1	167388346	167388369	TATATATTTTTTTATCATCTCAAG	25	+
chr1	167388553	167388579	TATTATTCTTTTTTTTTCCCCTTAATG	33	+
chr1	167388751	167388773	TCATAAACTTTATTTATACCCTG	20	+
chr1	167390752	167390776	TTTTCTTCTAACCTTATTCATTAAG	4	+
chr1	167922499	167922520	CTTACCTTCTCATTTTATTTAG	7	+
chr1	168044720	168044746	ACATTTATTATATTTTTTTCTTTACAG	58	+
chr1	168170020	168170044	ATATTTTTAATTTCCATCTTCCATG	4	+
chr1	168212410	168212437	ACATTAGGTGCAGACTCTTTTTCTCTTG	21	+
chr1	168212638	168212660	ATTTTATTTTCCATTCTCCCCTG	14	+
chr1	168214272	168214296	TCAACTCTTACCACTTCTATTCAAC	23	+
chr1	168214742	168214768	TTAATTCTTTCCCATATTAATCTATAG	4	+
chr1	168216061	168216082	ATTTTTCCCCATTCTGTTTTAG	5	+
chr1	168216104	168216125	CTTTCTTTTTATAATTTCAATG	130	+
chr1	168216347	168216372	TCTTTTTCATTTTTTAATTTTTACTG	82	+
chr1	168216407	168216427	ATCTTTTACATAAATAAACTG	67	+
chr1	168216428	168216453	CATTTTTAATTTTCTTTTTTTATATG	371	+
chr1	168219207	168219230	TTTTATCTCATTCAATATTCACAG	6	+
chr1	168220932	168220958	TTTTTTTTTTAATTTAAAAATCTTAAG	15	+
chr1	168222019	168222041	ATAAATACTCATAACTAATTTTG	6	+
chr1	168222094	168222112	TACTACTTTTCCTACCTTG	30	+
chr1	168222113	168222139	AAAATCTATTTCATTTACTAAATATTG	8	+
chr1	168222221	168222240	CTTTCTTTCTTCAATAAATG	13	+
chr1	168226260	168226285	ATATATAATTCTTTTTTACATTCTTG	4	+
chr1	168241499	168241523	TCATTTTCTTCACTTTAAAAAATTG	6	+
chr1	168402770	168402793	CTTTTTTCTTTTCTTTTCAAATTG	12	+
chr1	169100970	169100991	CAACAAAATATTTATTCTACTG	16	+
chr1	169101144	169101165	CATACTCTGGTCATTTTTCAAG	32	+
chr1	169101319	169101339	CATTTTTAACATACTCCATAG	202	+
chr1	169101360	169101382	TCTTTATTTTTATTTTTTTCCTG	75	+
chr1	169101591	169101614	CTTTATACATTTTCTTTTACTTTC	5	+
chr1	169101708	169101730	TTGTACAATTTTATTTTTTTCTG	5	+
chr1	169347417	169347443	AACTTAAATATTTAATTTTACTTTTTG	3	+
chr1	169357446	169357467	TCAAATAATAATAATTTTAATG	9	+
chr1	169776908	169776931	ATTCTTTTCTTTTTATTCATTTAG	3	+
chr1	170132577	170132595	TTTAAACTAGTTGCAAATG	5	+
chr1	170704888	170704909	CAACTTTCTTCTCTCACCCCAG	5	+
chr1	171457544	171457565	TAATAACATTTTAAATTCCTCG	6	+
chr1	171503291	171503315	TATTTTATCTTTAATTTTTTTAATG	5	+
chr1	171561840	171561865	TTTTTTTCTTTTTTTTTTTATACCAG	22	+
chr1	171562538	171562561	TTAAACTTAATTTTTTTCCATTTG	19	+
chr1	172292426	172292452	TTTAACATATTTCTCTTTCTTTTCCTT	3	+
chr1	173245733	173245751	GTGGCATTGCTGGTTAGCT	4	+
chr1	173457189	173457212	CAATCAATTCCATTCATACATCAG	3	+
chr1	173457346	173457367	ACTATCAATTTTTTTTTAACTG	218	+
chr1	173457483	173457502	CTTTAATTTTTTTTAATATG	18	+
chr1	173457537	173457564	CTCTTTCATATTCTTTTAATACATCTTG	6	+
chr1	173642243	173642268	TTCTATACTTTTTTTTTTTTTTTTTG	4	+
chr1	173870701	173870723	CTAAATTTTCTATTTTCTTTTAG	5	+
chr1	174254549	174254572	ATTTTTTTTACATTTATTTTTCAG	4	+
chr1	174420836	174420858	TTTTATTTATTTTTTTCTCATCG	10	+
chr1	177276426	177276445	GGAGACTGCTGGTGACAAAT	12	+
chr1	178074812	178074836	TTTGGGGTTCTTTTTTTTTTTTTTG	3	+
chr1	178179017	178179041	ATTTCTTTTTATTTATTTCTATTTG	3	+
chr1	178191538	178191563	TTATCTTTTTTTAACTTTTTAAATTG	4	+
chr1	178447698	178447725	CTCTAAATAATTTATTTTTTATTTCAAG	15	+
chr1	178889171	178889193	CTTTTATTTTCCTCTCTTTTTTG	12	+
chr1	179042122	179042141	ACTAATTTTTTCCCCTTTTG	5	+
chr1	179324412	179324434	ACATTTTTCTTAAAATTAAAACG	7	+
chr1	179886282	179886300	ATAAACTATTATTTTTCTG	5	+
chr1	179888805	179888822	TCTACAAACCATTAAATG	4	+
chr1	179889360	179889379	TAACTTTCCATTTTATCTCG	5	+
chr1	179967820	179967844	TCAACTCTAATTTTTCTCTAACAAG	3	+
chr1	179970991	179971013	TATTCTTTTATCATTTAATTTAG	3	+
chr1	180002873	180002894	CCTAAATCACAACTTTTTAAAG	6	+
chr1	180855248	180855266	AATCATTTATAATAATCAG	10	+
chr1	181200067	181200087	TGATTCTTTCTGAAGGCTCCA	12	+
chr1	182817279	182817302	TCCTATTTAACATTATAAACATTG	3	+
chr1	182848135	182848159	ATAATTTTTTCATTTTTCTTCTCAG	6	+
chr1	183015908	183015933	CCTTAACTCTTTTACTTTTTTCTCTG	3	+
chr1	183065541	183065563	ATATCTTCTATTTTACCTACCTG	3	+
chr1	183112770	183112796	TTTTCAAAATCAAACTAATTCTTACAG	3	+
chr1	183113393	183113420	CTATTAATTATTTCAAATTTATATTTTT	16	+
chr1	183113519	183113539	CTCAATTTTTCCTCTTCACTG	41	+
chr1	183114299	183114320	TTTCCTTTTAACTTTCTTTTTG	24	+
chr1	183114363	183114388	CAGAATTTTATTTTTTAAAATAAAAG	12	+
chr1	183114404	183114422	ATACCTTAATTACACTCCC	10	+
chr1	183463314	183463333	TCTTACTCTTTTTTAAATTG	6	+
chr1	183465694	183465716	CCTCATTTTACTTTATTTTTCAG	5	+
chr1	184589057	184589080	ATAACAAACTTCTCTTCTAAACTG	8	+
chr1	184831437	184831460	TTTTCATACTTTTTTTTTTTTAAG	34	+
chr1	185055193	185055216	ATTAATATATTTTTTTCCTTTAAG	4	+
chr1	185069473	185069493	CCTATTTCTTTAATATTAAAG	8	+
chr1	185070035	185070061	TTTTTTTTTTTCCATTCTTTTTCCCTG	14	+
chr1	185070336	185070357	CTTCCCTAATTTTTTTCTTATT	9	+
chr1	185070471	185070489	CTCTTTTAATTACACTCTG	13	+
chr1	185070701	185070726	TATATTTCCAACTTTATATATCACAG	6	+
chr1	185070908	185070935	TATATATTCAATTTTTTACCATTTTATG	9	+
chr1	185227024	185227047	TTTATTATTTTATTTTTTTTTAAG	3	+
chr1	186375818	186375844	CCTTTTTTTTTTCATATACCTTTCATG	4	+
chr1	186377388	186377415	CTTCTTTTCTAAAAATTTTATTTTACTG	3	+
chr1	188038760	188038778	GTCATAGTGATTTGGTGGT	9	+
chr1	188749368	188749386	GAAATAGCTTGTATTCCCC	3	+
chr1	189772384	189772402	ATACCTCATACTTTTTTCG	6	+
chr1	190089186	190089210	ACTTTTTAATTTATTTTCTCTTTTG	15	+
chr1	193055022	193055046	TATTAAACTTTTCATTACACTAAAG	18	+
chr1	193055738	193055756	ATCATTTTATTCCTAATAG	4	+
chr1	193056484	193056506	AATAAACAAACTTTATTTCCTAG	4	+
chr1	193056762	193056781	ATTATTTTTATCCTTAAAAA	9	+
chr1	193057444	193057467	CAAACATTCTCTTAATCTTTTAAA	27	+
chr1	193057513	193057535	ATTTTTTTTTTCTTATTTTCTAG	29	+
chr1	193058156	193058179	ATCATATTTTCTTTTTCAACTTAG	47	+
chr1	193058417	193058438	CTTTTTTTCCATAATTATAAAG	3	+
chr1	193058835	193058856	CTAACCTTCTCATCCTAAAAAG	5	+
chr1	193060273	193060297	TTCCAAAAATAATTAATTTTTTAAG	9	+
chr1	193094283	193094309	ATTCCATTTTATTTCTACTTAATAACG	5	+
chr1	193220006	193220029	CTTACAACTATTTTTTTAATATTA	21	+
chr1	193220197	193220216	CTCTATAATTCTTTTTACTG	20	+
chr1	193221751	193221775	CTATAACCATCTATCTTAAAATCAG	5	+
chr1	193226026	193226049	ATAATATATTTTTATTCCATAATG	4	+
chr1	193233285	193233311	TCATTTTTTTTTAAACTTTTTATTTTG	5	+
chr1	195723304	195723325	TACTTACAATATATTTTCTTTG	3	+
chr1	196627931	196627951	GTCTATTGATCCTCTTGACTT	22	+
chr1	197218186	197218205	TGTAATGATATTTTATGCAT	6	+
chr1	197898473	197898498	ACTTTTTTTTTCTTCTAACCCACAAG	3	+
chr1	197898861	197898884	TACATTTTTTAAATCTTAAAACTG	7	+
chr1	197899043	197899067	TACAACTCTAAAAACTTTTTACTTG	10	+
chr1	198140350	198140373	TCTTCTTTCTTTTTTTCCCTTCAG	6	+
chr1	198146570	198146592	AATTACTTTTTTTATTTTCAACG	4	+
chr1	198207768	198207792	CATTCTTTTTTACACATTACAAATG	3	+
chr1	198242112	198242132	TTTCACATTTTCTACCCTAAG	6	+
chr1	198244597	198244617	TACATTTTTACTTTTTACACG	11	+
chr1	198264752	198264775	ATTTTTTTTTTTTTTAACACTCTG	7	+
chr1	198266414	198266435	CTAACATTTTTATTTTACCAAG	4	+
chr1	198272685	198272708	TTATAAAACTTTTTTATTCATTTG	3	+
chr1	198289600	198289624	AAATTTTTTTATATTATTCTTCAAG	65	+
chr1	198289625	198289644	TTACTTTCTTATTTATATTG	115	+
chr1	198289686	198289704	TATAATACCCTTTTAAAAG	14	+
chr1	198289713	198289731	TATACCAATACTTTTCCTG	25	+
chr1	198290372	198290395	TTTCTGAAGGGTAATTTTATTTTG	39	+
chr1	198290445	198290469	CATTTTTTTTCTCACACTCTTAATG	89	+
chr1	198290470	198290488	ACTTTTAACATTTATACTG	22	+
chr1	198290603	198290622	ATACTCTCTTTTTTTTCTTG	15	+
chr1	198290760	198290779	AAATTCATTATTTCTATATG	23	+
chr1	198290805	198290824	TATCTTTTTAAATCTAAATG	21	+
chr1	198291292	198291312	ATATTTATTTTAACCAAAATG	19	+
chr1	198291450	198291471	CTTTAAATATACATACAAAAAG	16	+
chr1	199235959	199235976	TTGAATCTCCTTCGTGTT	41	+
chr1	200770964	200770989	TTCTTTTTCATAATCTCTTTAACTCG	7	+
chr1	200815573	200815595	CTCATTTTTCCTATTTTTCCCAG	5	+
chr1	200816037	200816062	TTTCATTTTACTTTTTTATATATCAG	6	+
chr1	200827277	200827296	ACTTTTATTAATTAAAACTG	5	+
chr1	200828200	200828223	CTTCACATTATTTTACTTATATTG	7	+
chr1	200828226	200828252	TTTTTCTTCATTTTAATCCTTTTCAAG	28	+
chr1	200828598	200828617	TACTTTTCTATTATTATAAG	3	+
chr1	201789827	201789851	TCTTTCTACCCTCTAATTTAACAAT	5	+
chr1	201789861	201789887	TCAATAAACCCTACTTTTTTATTTTTG	5	+
chr1	201789900	201789922	TTTTCATTTTTTTCTCCCATTTG	28	+
chr1	201789939	201789963	TTTCCCTTTTTTTTTTCTTTTTCCG	43	+
chr1	201789964	201789983	TTTTTCCATTTCCTCACATG	11	+
chr1	201790391	201790412	CTCTTACTATTTTTCACAAATG	8	+
chr1	202405601	202405624	ATTTAATATTTTTATTTATTTTCG	6	+
chr1	202508668	202508688	TTCCTTATTTATCATTTTTCG	6	+
chr1	203235086	203235110	TTAACTTCCTTTTTTTTTTTTTTAG	7	+
chr1	203276666	203276693	CTATTTATATATATTATTTTTTTTTAAG	26	+
chr1	203277071	203277096	TTATCTTTTCTTTTATTTTTCTAATG	25	+
chr1	203765944	203765965	TTTTAAAATTTTTTTCTCAAAG	12	+
chr1	203770416	203770441	TAATCTTTTTAAAAACATACTTAATG	3	+
chr1	203770903	203770927	AACTCATTTCTATGTATCAAAATCG	4	+
chr1	203771013	203771031	TTTACCCTTTTACTAACTG	15	+
chr1	203771272	203771289	TTACTCTATTACCATACG	9	+
chr1	203771534	203771554	TTATATTTCTATACATTTTTG	5	+
chr1	203786222	203786245	CTATTTTTTTTTCTATTCCACATG	21	+
chr1	203792232	203792251	TAGTGGAGTGTATATTGGCA	3	+
chr1	203798159	203798181	CTACATCTTTTTACCTCAATTTA	4	+
chr1	204381579	204381601	TTTTATTATCTTTATTTTTCCCG	9	+
chr1	204503485	204503505	CTACTTTTTCATTAAAATTTG	3	+
chr1	204504968	204504994	TAATTTTAAAACTTCTTTTTTACATTG	3	+
chr1	204519616	204519637	ATCTAAATTTTTAAAATTTAAG	5	+
chr1	204519650	204519669	ATATACTATCCAACATATTG	6	+
chr1	204522926	204522953	CTTAAATCAAACTTTATAAAAATCTTAG	4	+
chr1	204524999	204525025	ACATTTATCATTATAACATCTTATTAG	4	+
chr1	204525876	204525902	CCTCATTTTTTCACTTTCTTTTCAATG	3	+
chr1	204527193	204527212	CTTTTAATACTTTTTAATTG	7	+
chr1	204672474	204672493	TTGGTTTGTGGCTGTTTGAC	4	+
chr1	206628018	206628039	ATTATTTATTTTTATTTAAACG	4	+
chr1	206819493	206819514	CCAAAAAATTTTATTTTTTAAG	4	+
chr1	206823272	206823296	CCACATTTTTCCCCCCACTTTCACG	6	+
chr1	206823396	206823421	TTTCTTAATTTTATTCTCTTCAACAG	6	+
chr1	206824374	206824396	AATTTTCTTTCTTTTTTTCTAAG	4	+
chr1	206826331	206826352	AATTTTTATTTCATTCCCCAAG	3	+
chr1	206826661	206826682	CCTCATTTTTTCTTTCAATATG	4	+
chr1	206907018	206907037	CCATTATTAACCCATTTTTG	6	+
chr1	206907038	206907059	TTTATTTTCCTTAAATTTTTAG	13	+
chr1	207084782	207084807	TTAATTTTATTTTTATTCTCATTTAG	3	+
chr1	207497635	207497661	CAACTTAAATTTTTTTTTTTTTTTAAG	4	+
chr1	207499606	207499632	TAAATTAAATAATTCTATTTTACTCTG	5	+
chr1	207513165	207513186	TTATCTTATAATTTTTTAATTG	5	+
chr1	207515494	207515516	ATTTTTTTTTACATATAAAATCG	12	+
chr1	207518829	207518853	TATTTTTTTAAAACAAATTTTAAAG	6	+
chr1	207518875	207518896	CTTTTTTAATATCACAACTTTG	3	+
chr1	207523948	207523967	AATTTACCATTTCTTCTACG	4	+
chr1	207533440	207533458	CATTTTCATCTTTCCTTCG	17	+
chr1	207533717	207533741	TAATATTTATTTATATTTATTTATG	43	+
chr1	207941867	207941889	TTATTTATTTTTTTTCTCTTTAG	3	+
chr1	207966754	207966777	CTCATTACTATATTTTTTTAATTG	5	+
chr1	207967322	207967343	ATTATTCTTTCACCAACTATAG	25	+
chr1	207967348	207967368	TATTTTATATATCGTTCATTG	21	+
chr1	209407654	209407680	TTTTAACAATTTTTAACTCAAAATTTG	3	+
chr1	209445739	209445758	GTTTTCTTGCCTTTCGGTAC	11	+
chr1	209849668	209849691	TTATTATTATTAATTATTACAATG	9	+
chr1	210025075	210025094	ACATAAATTCTTTTATTACG	16	+
chr1	210026263	210026285	CTTCTCATTTTCTTTCCATATTG	10	+
chr1	210026439	210026462	ACATTTTTACTTCTTTTTCTTCAG	4	+
chr1	210030578	210030603	ACAAATTTTTTTTTTCCCCACTTAAG	4	+
chr1	210613185	210613206	GACTTGGGCTTTTCTTAATCAC	4	+
chr1	210739240	210739258	GTGGGTGTAGCTCAGGGGT	399	+
chr1	211488859	211488884	ATTTATACTTATTTTTTCCTTAAAAG	3	+
chr1	212224441	212224461	CTTTCAACCTATACCTTCTTG	6	+
chr1	212227445	212227469	ATCTTATCTCAATTATTTTCTTTAG	3	+
chr1	212989816	212989841	TATTTACTACAATTTTTTAAAAATCG	7	+
chr1	213037182	213037205	CCACACTTTTATTTATTTTAACAG	3	+
chr1	213379058	213379078	TTATTTTTCTTCAATTCAATG	4	+
chr1	214080756	214080773	TGTTGATGAAGAGCGCAG	35	+
chr1	214797337	214797358	TTTACTTAAAACTTTTATTTTA	7	+
chr1	215794112	215794134	ATACAATAATCATATCTCTTTTG	7	+
chr1	215794144	215794164	AAATTTTTTTAATTTTACAAG	5	+
chr1	215794919	215794941	TACAATTTTTTTTCATTTAATTG	16	+
chr1	218465641	218465664	CTTATTCAACACATATTTTCTCTG	4	+
chr1	218508510	218508532	CAATATTAATATTTTTTACCTAG	5	+
chr1	218519767	218519786	AATTTTTTTCTTCTTACTCG	13	+
chr1	218600370	218600389	ATTCTTCTAACTTTTTATCG	3	+
chr1	220968034	220968055	ATTTTATTTATTTTTCATCTTG	3	+
chr1	222638393	222638415	TCGCGAGTTCGATCCTCGCTGGG	65	+
chr1	222765887	222765906	CATCTTCTATCTTTTTTATG	3	+
chr1	222906197	222906215	TTCTTAATTTTTAATACAG	10	+
chr1	222906299	222906321	ATATTTGGGGGTTGGGTCTTTTT	3	+
chr1	222906732	222906754	TTTTTCTATCTACACACAAAAAG	8	+
chr1	222907068	222907091	ATTTTTACAAATATCTTTTTCTAG	13	+
chr1	223348624	223348644	CAAATCTCGGTTGAACTTCCA	70	+
chr1	224305646	224305665	CATTATATTCTTACCTACTG	4	+
chr1	224346018	224346041	ACTATATATTTTTATAAACTACTG	14	+
chr1	224346802	224346823	TATTTTAATTTACTAAATTATG	8	+
chr1	224346991	224347009	TTATCACCTTTTTTATCCG	14	+
chr1	224347060	224347084	CTTTTTCTATCCATTTTTAATATTG	10	+
chr1	224347301	224347323	CACTTCTCATTTTTATAATCATA	8	+
chr1	224377786	224377807	ACATTTTAATTTATTACTTTTT	33	+
chr1	224548673	224548699	ACTCTTTATTTATTTATTTATTTATTG	5	+
chr1	224749286	224749305	GAACCTGGGCTTAGATACTA	3	+
chr1	225117846	225117872	TTTTTTAAAATTTTCCATTTATAAACG	7	+
chr1	225373696	225373721	CATCTATTTTTTAAATCTTTTAACTG	5	+
chr1	225970838	225970860	ATTTTTTTTTTAACTTCATTTCG	3	+
chr1	225976675	225976697	ATTTAACATTTAACATTTTTCAG	9	+
chr1	225977190	225977213	TAATTTTCTTTTTAATTACTTTAG	29	+
chr1	225977627	225977652	CCTTATTTCCACATTTAAACTACCTG	13	+
chr1	225977990	225978007	TATTTCACCACCTAAATG	8	+
chr1	227845135	227845158	TTATATTTTTATTTTTTTCTTTTG	6	+
chr1	227845175	227845195	ATACTCTTATATAATCTTCAG	4	+
chr1	227845791	227845812	TTACTACATTTTATTTAATTAG	9	+
chr1	227848077	227848097	ATAACTTTTCATTTATTTATG	4	+
chr1	227971664	227971690	CTTATAAATTTTTTTCACTCATTTAAT	4	+
chr1	228286689	228286711	ACAACCTCTACTTTTTTCTTTTG	29	+
chr1	228934684	228934702	ATTCTCGGTTGATGCACCA	11	+
chr1	229439766	229439790	TTTCATATTTTTCCTTTCACTTTCG	45	+
chr1	229439897	229439919	ATTTTATTTTTTTTAATCATATG	21	+
chr1	229798780	229798802	TTTACCTTTTCCATCTCTTCCAG	5	+
chr1	230049415	230049435	GTTGTGTGGTTCTTGTTGGAG	3	+
chr1	230227904	230227923	TTCACCTTATATTCCTTTAG	5	+
chr1	230320827	230320851	ATTCTTTCTCATAATTTCCATTTCG	3	+
chr1	230334808	230334834	ATTCTCATATATTTTTATTTTCTAAAG	4	+
chr1	230415614	230415637	AAATCTCCATTTTCAATCCCTTCG	6	+
chr1	230785460	230785486	TTACTTATTTATTTTATTTTATTTTAG	6	+
chr1	230813001	230813027	TTAATTATCATATTTTTTTATTTCTAG	6	+
chr1	230829397	230829419	AACAAATTATTTTATTTTTATTG	8	+
chr1	231700721	231700740	TATTTCATTTAACTTTATTG	4	+
chr1	231700817	231700841	AATCATTTCTTATATCTTATTCATG	8	+
chr1	231700947	231700974	CCATAACCTATTTTAATTTACTTTTTCT	14	+
chr1	231701609	231701628	CTTTCTCCATTTATTTTTTG	14	+
chr1	231701873	231701897	CATTTACTTTTAAATAATTATAATG	3	+
chr1	232346125	232346145	ATTTTTTTTCTTTTTACCAAG	22	+
chr1	232802093	232802116	TTTATTTTATCTATTTACTTATTG	3	+
chr1	233519410	233519433	TCTTAATTTTATTTTCTCTATTTG	5	+
chr1	233801746	233801768	CTTTAATCTTCATTTTTCTTCCG	3	+
chr1	234290842	234290868	TATTTTTTACTTCTATTATTATTTATT	6	+
chr1	234509903	234509929	TTTTCCTCTTTCCTTATCTTCTCTTCA	4	+
chr1	236712782	236712804	ATATTATTTCTATCCATATATTG	6	+
chr1	236790975	236790994	CCCATGGTATATTTTCTTCT	6	+
chr1	237010156	237010179	TTTCCATCACTTCTGTTTTTTTTG	3	+
chr1	237050281	237050305	TTTCTTCCTTTTTTTAAATTTCTAG	3	+
chr1	237061665	237061688	TAAGGGTGGTTAACATTTTTTTTG	4	+
chr1	237344698	237344715	ACCTGTTGGTGAGTGGCG	4	+
chr1	239454397	239454419	TTCTTTCTTTTCTTATTTATTTG	6	+
chr1	243680450	243680475	TTTTTTTAATTTCATTTCCTTCAAAG	4	+
chr1	244647302	244647325	AATTCACTTTATTTTTTCTACATG	3	+
chr1	244819299	244819318	TTATACTAATTTTTCTCAAG	7	+
chr1	244869887	244869909	CTTCATTTTTATTTTAATACACA	9	+
chr1	244870013	244870034	CTACCTTTTATACTAAACCTTG	5	+
chr1	244870562	244870582	TATTTTTAACTTTTCCATAAG	7	+
chr1	245007290	245007313	TTTTAATTCATACAATACTTTAAG	6	+
chr1	246173198	246173212	GCTTCGTGTCGTGAG	5	+
chr1	246818396	246818421	ACATTCTCATTTCTTTTTCTATTTTG	3	+
chr1	879639	879662	CACATTTTCTTTTAAAATTTTTTG	23	-
chr1	1189294	1189317	TCTTTCATTATATCTTTATTTCTG	3	-
chr1	1253660	1253685	TTTTATTTATATATTTATCCTTTTTG	10	-
chr1	1326459	1326482	TTTTTTTTTTTCTAATAATTTCTG	15	-
chr1	1477248	1477273	TTTCTTCTTTTCCACTTTTACTTATG	31	-
chr1	1477385	1477404	TTCATACTTTTTCCTTCCTG	11	-
chr1	1663011	1663034	TTTTATTTAATTTCATTTTATAAG	6	-
chr1	1716832	1716856	CACCCTTACCCCTTTCCACCTTTTG	3	-
chr1	1717463	1717487	CCATATTGGGTGGGTTTACTCTTAG	4	-
chr1	1718004	1718027	CATTCATATTTCCTTTTTAAAATG	18	-
chr1	1718347	1718368	ATCTTTTTTCCTTCACTTATTG	12	-
chr1	2295407	2295430	TTTATACCATTCACATTTAATATG	4	-
chr1	3728777	3728800	CAACTTTTTAATATTTTAACATAG	3	-
chr1	3731334	3731351	ACATCTTTTTTTTAATCG	16	-
chr1	4295267	4295289	TTTGAATCCCACTTCTGGTACCA	3	-
chr1	4478785	4478803	GCACGTCAGTGTTTGTGGA	3	-
chr1	6282485	6282510	AACTCCATTTTTTTTATTTTCTTAAG	34	-
chr1	6284207	6284227	CTTATATTCTCAATTTCAATG	7	-
chr1	6284553	6284574	CTACATACCTATTTTTTATAAG	17	-
chr1	6583294	6583313	ACTTTTTATCATTTCCACAG	13	-
chr1	6583685	6583703	ACAATTCATCCCATTATTG	6	-
chr1	6606316	6606342	CCACATTCTTTTTTCATTTATTTTCAG	7	-
chr1	6730977	6730998	CTTTCATTTTTATTTTCTTTCG	5	-
chr1	7337744	7337761	TTGTCTTTATCTACTATC	6	-
chr1	8072798	8072823	AATCATTAAAAAATATTTTTGTTTAG	9	-
chr1	8081324	8081347	TTTACCATTTTTTAAAATACTTAG	3	-
chr1	8541891	8541910	ATGTCTGCTCATCACATTCT	4	-
chr1	8546652	8546674	ATTAATTTTTTTCTACCTATTTG	6	-
chr1	8597913	8597939	CTTCATTTTATTTTTTTCTCTAACCTG	3	-
chr1	8655665	8655685	CTTTTTCATCTTTTTTCTTTG	5	-
chr1	8780675	8780691	TCGACTCGTCCGTTGCC	3	-
chr1	8878348	8878373	ACTTATCACTTTTATTTTTCTTTCTG	3	-
chr1	8940061	8940079	CCTTAATTTTTAACCAACG	5	-
chr1	9790132	9790152	TTTTTATTTTTTCCAAACTAG	22	-
chr1	9910466	9910488	ACTCTTATTTTTTAAAAAATTTG	5	-
chr1	9989373	9989395	CTTCTCAATATTCTTTTTCTTTG	16	-
chr1	9989398	9989417	CCATTTTATATTCTTTCATG	12	-
chr1	10519721	10519746	ATTTCCAATTCATTATCCTTATTCTG	8	-
chr1	10618028	10618048	GTCAAATCAGTGGGGAAAGAA	7	-
chr1	11846142	11846164	ATTTTTCTACTTTATATTTTCTG	3	-
chr1	11980006	11980024	TCCTTTTCCTAATTTAACG	8	-
chr1	13997384	13997405	TTTTTGCAGGGTTGTTTTTTGT	3	-
chr1	16450886	16450913	TAATTTATTATTTTTTTTATATTTATTG	12	-
chr1	16574528	16574550	ACTAAATTTTTTTTAACCCTCAG	3	-
chr1	16667651	16667674	CATATATTCTTTTTTTCTCTTATG	3	-
chr1	16939200	16939218	CTGCGTCTGGCTGGCTGGC	2440	-
chr1	17733296	17733327	TCTTATTATTTTTTTTATATATATATTTCTTG	18	-
chr1	17734202	17734226	CTCTTCAAGTTTTTTTTTTCTTTTG	10	-
chr1	17735325	17735344	ATTTACCATTCCTACAAAAG	43	-
chr1	17735372	17735391	TCCTTTTTTTTCCCTTAATG	103	-
chr1	17744391	17744412	TATTATCTTTTTTTTTTCCTTG	10	-
chr1	17766062	17766084	CTTCTCTTCCTTTTTTCTCTCCG	20	-
chr1	19080062	19080081	ACATTTATACTCTTTTCATG	20	-
chr1	19233629	19233648	CCAATTTTAATTTTTTATTG	10	-
chr1	19463006	19463032	TTTCTTTCCTTTTTTCCTCCAACTCTG	3	-
chr1	19544891	19544911	TTTTTAATATAAATTAACATG	6	-
chr1	19545181	19545204	TCAAAACTTACTTTAAACCTCTAG	6	-
chr1	19601596	19601622	CATCTTTTTACTTTTAACTTATCTCTG	3	-
chr1	19793717	19793739	CTACTTTTATTATTATTTATTTG	3	-
chr1	20833708	20833734	CATTTATTTTTATTTTTTATTTTTTCG	3	-
chr1	21069486	21069504	TTATCATTTCTCTTCCCTG	11	-
chr1	21070671	21070696	ACTCCTTTGGGCTACATTTCATATTG	3	-
chr1	21070794	21070814	AATTAATCTTATTTATAAAAG	3	-
chr1	21100584	21100607	ATAAACATACTCTTATAATTCTTG	4	-
chr1	21133471	21133490	AACTTTTAATTTATTTTAAG	9	-
chr1	21133536	21133560	TTTTAATCTTTTCTTTTTAAACAAG	37	-
chr1	21138329	21138349	CTTTTTTTAAATACTCACTTG	4	-
chr1	21223055	21223076	CTTACCTTAATCTTTTTACTTG	5	-
chr1	21229943	21229966	CTTCATTAACTTCTTTCTTTTTAG	5	-
chr1	21242005	21242029	CCATCACATTTTTTTTCTTTTTCTG	5	-
chr1	21253802	21253826	CTTAATATTATTTTTTAATCTTTTT	3	-
chr1	21264121	21264147	ACTTTTTTATTTTATTATTTTTACCTG	3	-
chr1	21324858	21324884	ACTTATTTACTCTTTTTTCTTATCAAG	9	-
chr1	21354833	21354853	CAACTTACTTTATTATCTCTG	4	-
chr1	21458879	21458900	ACCTTTTCTTTTTTTAATTCAG	3	-
chr1	21545984	21546005	TTCTGTTTTTCTAAATAACCTG	6	-
chr1	21546086	21546105	AAACTATTTTTTAAACACTG	36	-
chr1	21613505	21613530	CCACATTTATTTATTTTTTATTATTG	5	-
chr1	22053786	22053807	CTATATAATTCTTTTCCATTTG	3	-
chr1	22053810	22053833	TTATTTATACTTTTACCAATTATG	5	-
chr1	23633005	23633029	TTTAACTCCTTCCTTTTATCACCTG	4	-
chr1	23633132	23633155	ACATATATATACTTTTTTATTTAG	9	-
chr1	23633778	23633796	CCATATAATATTATTCTTG	8	-
chr1	23635183	23635209	TCAATATATTTCATTTCTTTTTCAAAG	5	-
chr1	23635630	23635657	TAACACTTCGTTTATTTTTATTTATCTG	11	-
chr1	23636767	23636790	TCTTTTTATTTTTCCTCTTTTCAT	5	-
chr1	23646711	23646734	ACCTCATCACTTTATTATCTATAG	3	-
chr1	23647826	23647845	TCATTTCTTGGAATGTCCCC	5	-
chr1	23654337	23654358	TTTTTACTTAATTTTCTCTTAG	5	-
chr1	23665274	23665298	ACATTTTATCTTTATTTTCATATTT	3	-
chr1	23667162	23667183	ATACTCTTATTTCATTATTTTG	8	-
chr1	23873273	23873293	AAATGTGTAGAGATTGGGAGG	3	-
chr1	23884458	23884479	TATATTAAACTTTTTATAAAAG	13	-
chr1	24294770	24294795	CCTAATTTCATTTTTATTTTTACTTG	9	-
chr1	24298242	24298263	ATACTTTTAATTATATACATTG	5	-
chr1	24298265	24298289	CATTTAATTTTTTTTTACTATTTTG	20	-
chr1	25375373	25375394	TCCGTAATCTTGGGAAAAGGAT	7	-
chr1	26227118	26227140	TTCACTTTTCAATCCCAATTCTG	32	-
chr1	26227419	26227439	CATTTTATTTTTTCCCTCCTG	32	-
chr1	26539708	26539730	TAATTTTCTTTCTTTTTTTAAAG	6	-
chr1	28527626	28527644	CCATTTTGTTTTCAATACG	14	-
chr1	28831645	28831669	CCCTATACTCTTTCTTTTTTTTTCG	10	-
chr1	28968331	28968352	CTTTATCTTCAAACTCAGGAGG	4	-
chr1	29474321	29474346	ATTTTTTTTAATTTTATTTTTCCCCG	49	-
chr1	29499485	29499509	CTTTTTTTACTTAATTTATCTCATG	6	-
chr1	30771628	30771646	TGCTGTAGGCTTTTTTTTT	7	-
chr1	31404757	31404776	TTTTTTTAATCCTAAAAAAG	4	-
chr1	31405860	31405886	AAATTTAATTTTATTACACATAACATG	3	-
chr1	31449751	31449777	TTTTTCTCTTATTTATTTCTTTAACTG	5	-
chr1	31468476	31468498	CTTAATAATTTTTTTTTTCTATG	5	-
chr1	31469392	31469417	TTCTTTTTTTATATTATCTTTTTCTG	4	-
chr1	31471488	31471511	TCTTTTATTTTTCTTTTCTTTTCG	13	-
chr1	31732305	31732327	TAACAATACTTTTTTCCTACTAG	4	-
chr1	31732553	31732571	ATTTCTCTATATCATTTTG	5	-
chr1	31732661	31732687	TTTTTTTTTTCTTTTTCTTTTTTCCTG	5	-
chr1	32372025	32372046	ACAATAAAACATATTTTACACG	32	-
chr1	32372545	32372567	ATATCCAAAATTCTTTATTTCAG	14	-
chr1	32373280	32373297	CAAATTCACATATTTTCG	17	-
chr1	32373517	32373540	AATTCTTCTCTTCCCTAACCAATG	24	-
chr1	32373640	32373666	TTTCTTCAAAACCCTATCTAATACTAG	6	-
chr1	32384703	32384728	ATTTTTTTTTTTCACTTTCCCCATCA	5	-
chr1	32393124	32393149	TTATCACTCTTTTTTTCTCTCCTTTT	3	-
chr1	32396472	32396495	TTATTTCACCATTTTTATTTCACG	11	-
chr1	32397362	32397381	ACATTATTTTCATTCCACAT	4	-
chr1	32799699	32799721	CCCCGTCTAGGTTTTTATAAATG	6	-
chr1	33259549	33259570	TTCATTTTCCTTCAACCTAAAG	3	-
chr1	33478186	33478208	TTACTTCTTTAACCATACTTTTG	16	-
chr1	34286580	34286602	CACCTTTTATTTAACTTTCTTTG	3	-
chr1	35296284	35296302	TCTTACATGCAAGTTGAAC	3	-
chr1	35318183	35318207	ATAATTCATTATACAAAATTCTAAG	3	-
chr1	35455564	35455589	CAATATTTATTTTCTTTTTTTTTCTG	3	-
chr1	35649751	35649773	TACCAATTTTTTTTTTTTTACTG	91	-
chr1	35649830	35649856	TATTTCTTTATTTTTTCTTTTTTACTG	9	-
chr1	35649987	35650007	TACCAATCTTTTAAATTCTTG	65	-
chr1	35650446	35650467	CACTAATTCTTAAATTTTTTAG	5	-
chr1	35651407	35651429	CCCAACTTTTTCTTTTTTTTAAG	4	-
chr1	35954196	35954219	ATTACTATTTCTTTTATTTACATG	3	-
chr1	36001821	36001843	TTATCTCTTTTTTATCCACTCTG	4	-
chr1	36068518	36068537	TATCTCCATTCTCTCTAAAG	7	-
chr1	36068794	36068821	CTCCTTTATTTTTTTCTACTCTTTTCAG	453	-
chr1	36200614	36200632	CATTTCATTACTAATTTTG	8	-
chr1	36200947	36200974	TATTACTCTTACCCCTTTCATTTTCCTG	4	-
chr1	36201858	36201881	TATTTACAACATCAACAACTCATG	3	-
chr1	36602519	36602540	CTCAAACCATTTTACATTCCTG	6	-
chr1	37044491	37044508	AATGAACTCGGAGATGTC	55	-
chr1	37267380	37267398	GAGATTGGAAGGAACGTCC	3	-
chr1	37958854	37958880	TTTTTTCACTTATTTATTCATATCATG	10	-
chr1	37958887	37958903	CTTTACTTTTAAACCCG	10	-
chr1	38011137	38011163	TTTAAAATTTTTAACCTTAATTATCTG	3	-
chr1	38147536	38147557	TCTTTTTTTAAAAAACCTAATG	10	-
chr1	38147595	38147617	CCAATTCACAAATTTTTTTAAAG	3	-
chr1	38277200	38277218	TTATTTTATCTTTAACCCG	6	-
chr1	38327751	38327771	ACATTCAATTTTCAACTTTAG	5	-
chr1	38594915	38594931	ATTGCTCGTGGCTCTTA	10	-
chr1	38640988	38641007	TCGGCTCTGCCTCATGGGAC	5	-
chr1	39960397	39960416	TTTAATCTCTCTGAGCGCAT	5	-
chr1	40026507	40026525	CTTACGTTTCCCAATAAAG	5	-
chr1	40041914	40041934	TTTAATTTTTTTCCTACTTTG	19	-
chr1	40306752	40306773	TTACAAATCTATATTTTTATTG	3	-
chr1	40959044	40959065	TTTATTATTATTTTCATTATTG	6	-
chr1	41151510	41151535	CCTACTTTTTTTTTTTTTCTTTAAAG	3	-
chr1	41499008	41499025	ACCCTGGTAGTTCATGCC	11	-
chr1	41568279	41568302	TTATCTGTTTTCCCCCACTCTCTG	3	-
chr1	42644455	42644480	ACTATTATTATTTTTTTCTTTTTTTG	33	-
chr1	42679161	42679182	TCCTTTTATCATTATATAATCG	3	-
chr1	42680926	42680952	ATTTCCTTTATTATATTTCCATTCAAG	4	-
chr1	42716892	42716918	TCATTCTTATTTTTATTCTTCTATATG	9	-
chr1	42791051	42791074	ATTTCTTCTGTTTTCTTCTTTTCG	4	-
chr1	43392464	43392485	TTTTATAATTTTTTTATTACTG	34	-
chr1	44407688	44407711	ACTTATTTATTTTTTTTTTTTTTG	3	-
chr1	45196096	45196119	ATTTCCCAATTATTAAAATTTCCG	5	-
chr1	45196322	45196342	TTTTTAATTAATTTATTCTAG	14	-
chr1	45803405	45803426	TCAATCTTTTTTTTTCTTTAAG	6	-
chr1	45976749	45976766	CAACCCATTAATCTTTTG	18	-
chr1	46093439	46093465	CTCGGGTAACTTTAGCCCTTAACCAAG	11	-
chr1	46134634	46134655	CTTTTAATTTTTATTTTTTTAG	5	-
chr1	46143273	46143295	TTTATATTTTTTTCTTTTCCTAG	4	-
chr1	46164112	46164139	CTTCTCAAAACTTCTCATTTTCTCCCTG	5	-
chr1	46596134	46596159	AATTTTTTTCTTTTCCTTTATTTCAG	7	-
chr1	47109029	47109048	ACTGTCTATTGCTTTGAAAT	3	-
chr1	47139246	47139268	ACTTTTTTTTTTTTCTTTTAATG	9	-
chr1	47141600	47141623	TTTTAAACCCTTTTACCTTTTCAG	8	-
chr1	47164131	47164155	TTACTTTATTTTAATTTTTTTCTAG	3	-
chr1	47716146	47716168	CATTTATCCTATATCATTAAAAG	3	-
chr1	48880347	48880365	GTTCTACAGTCCTATGATC	269	-
chr1	50193431	50193448	AGGGACTATTGGCTTCTA	6	-
chr1	50713635	50713655	GATTGTAGTTCGGATTGCAGT	88	-
chr1	51242920	51242945	CAAATTTTTTTTTTTTTCACTTTTTG	5	-
chr1	51302418	51302440	CAATTTACTTTCTTTTAAAATTG	3	-
chr1	51360812	51360839	ACTTTATTTATTTTCCTCTTTTATTTAG	3	-
chr1	51381389	51381408	AATACATACCTTTTTTCTCG	3	-
chr1	51385117	51385138	CCTTTATTTTATTCTTTTCATG	6	-
chr1	51821399	51821423	TACTTTAATTTTTCATATATATTTG	69	-
chr1	51821856	51821883	CATTTTTAAATTTCCTCTACTTAATTTG	6	-
chr1	51822179	51822203	TCTTTTTTTTTTTTTCTTATAAAAG	5	-
chr1	51822209	51822232	ATTTTTTTTTTTTCTTCATTACAG	62	-
chr1	51827365	51827390	TCTTTATTCTTTATTATTCTCCTTCT	3	-
chr1	51882153	51882175	CTCAAATATCCTTTAATTTCTAG	3	-
chr1	51976457	51976482	TTTATCTTCATATTTTTATTCTTAAG	3	-
chr1	52292056	52292079	ATATTTATACTCTATTTTTATCAG	3	-
chr1	52304302	52304328	TTTCATTTTCTTTCTTTTTTTTCTCAG	4	-
chr1	52332249	52332269	TTATTATCTATTTTCCTATTG	5	-
chr1	52889042	52889064	ATTTTTTTTCTTTTCCATACTTG	7	-
chr1	52938713	52938734	TTTTCATTTTTACTATTTAAAG	6	-
chr1	52939879	52939901	AACTTATTACTACTATTATTTTG	7	-
chr1	52956475	52956497	CTTACTTTTTTTTTTCCTTATTA	5	-
chr1	53009091	53009116	TTTATATATTTCTAAATTTCTTTCAG	4	-
chr1	53152952	53152977	TCATCATTTTCATCATTATTATTTTG	33	-
chr1	53712454	53712473	TTTTATACACTTTTTAACTG	15	-
chr1	54232421	54232442	TCCCAAAATATTTTCTTTAAAG	10	-
chr1	54272455	54272473	TTTTATTTTACAATCTCCG	5	-
chr1	54440347	54440368	TTTTTTCTTTTCATTACATCAG	4	-
chr1	54497548	54497572	TTATTGTTTTTTTCCCTTTTCTTAG	7	-
chr1	54497597	54497619	TATTATTATTTTACTAATATCTG	13	-
chr1	55533526	55533548	CACCATTCACTCATTTATACCAG	10	-
chr1	55611640	55611665	AAAAAACTTAAAATCATTTTTTTCAG	3	-
chr1	55628703	55628724	AATAATCTCTCTTTTCCTTATT	3	-
chr1	55634756	55634776	TTCTTAACTCATATTTTCAAG	5	-
chr1	55658434	55658456	TTTATCATCTTCTCTTTTTCCAG	4	-
chr1	56609230	56609249	GAACTTGTTGGATCGGTCTA	6	-
chr1	57460659	57460679	ACACATATTTTTTTAATAAAG	6	-
chr1	57461745	57461764	CCCACATTTTACACTATCAG	4	-
chr1	59247206	59247229	TACATATATATATTTTTTAATTTG	17	-
chr1	60495038	60495055	TCCAATCGAATTTGGAGA	8	-
chr1	62146774	62146795	TACTCTTTAATCTTTTACAAAG	10	-
chr1	62158082	62158102	CCATTAAATATTATTTTCCAG	5	-
chr1	62160593	62160619	TTCCTTTAAACTCTTCTCATTTTCAAG	6	-
chr1	62190368	62190392	CCACTTTTTTTTTCTTTTTTATCAG	4	-
chr1	62879842	62879861	ATCCCATGAAGTTGTAGTCG	3	-
chr1	63092231	63092255	ATATTCCTTTATTCCTTTTACTCTG	4	-
chr1	63132307	63132331	TTTATTCATTAACATTTCTTTCTTG	4	-
chr1	63916735	63916757	TAATATTTATTTTTTCATTTCAG	4	-
chr1	65428754	65428778	TTTTTATTATTATTTTTATTTTTCG	6	-
chr1	67466049	67466068	ACAAAATTTCTTTTATATTG	16	-
chr1	67466070	67466091	ATTCTACCTATTTTTTAAAAAG	3	-
chr1	67469758	67469781	TTTTTAATTTATTTTTCTTATATG	30	-
chr1	67874548	67874574	ATACTTTACACCTCTATATAATCAAAG	7	-
chr1	67876776	67876795	AACCTAACTTTCTCTTATTG	8	-
chr1	67883018	67883043	TTTTCCCTATACTTTATTTTTTATTG	8	-
chr1	67890202	67890221	CTTCATTTTATAATTAACTG	5	-
chr1	68168153	68168177	ACTTTACTAATCTTTAAACTATCAG	33	-
chr1	68168220	68168238	CCATACTTAACTTTTAAAG	30	-
chr1	68168252	68168273	TTTTAAAATCATTTACCTTATT	4	-
chr1	68168280	68168303	TTTTTTTTTTTCTTCTAAAAAATG	10	-
chr1	68168673	68168691	CTTTATTCTCCTTACAAAG	7	-
chr1	68169054	68169075	TTACTTTTATTATACCATTATG	9	-
chr1	68169081	68169102	CTTCTTTCAAAATATTTTCATG	50	-
chr1	68169106	68169126	TTTCTTTAAATATTTATAATG	21	-
chr1	68169161	68169183	TCTATTTTTCTACTCAGTTTCAG	5	-
chr1	68169459	68169477	CATTACTGTTTTCAAACTG	16	-
chr1	68169499	68169517	TCTGGGCTTTGAGTATTAG	3	-
chr1	68169518	68169540	CAAACCCCTTTTAAAATCTAATG	9	-
chr1	68170531	68170553	AATAAAAAATTCCTTTCATATCG	42	-
chr1	68170916	68170938	AATAACAATCTTATTTTCCACTT	3	-
chr1	68170950	68170976	TCCTTTCTCTTAAAATACCCTTTACTG	10	-
chr1	68223999	68224019	GTCCCAAGGGTTTGGTTGTTT	45	-
chr1	68254625	68254643	CTCATCATTTTCTTTTTCG	4	-
chr1	68279364	68279385	TCATTTTTTTTTATTCTCATCG	8	-
chr1	68287220	68287240	TTGGGAAGAATTCATTTCTAG	4	-
chr1	68458614	68458629	TTAGTGAGGCCTTTGG	3	-
chr1	68591443	68591463	TCTTCTCACTCCTAATCCATG	5	-
chr1	68940538	68940557	TTAACTATCTTTTCATTATG	6	-
chr1	68941338	68941358	CCTTCTAATTTTTACTCCAAG	18	-
chr1	68948153	68948172	TCTTTCATCAATCTTTTCCG	3	-
chr1	68958784	68958810	CTCATCCTTTAACTCTCCCATCTTCAA	4	-
chr1	70282848	70282866	ATTGGACTTGGAAATGGTT	50	-
chr1	70610933	70610955	ACCTTCTTATCTTGGGCCACATG	3	-
chr1	70611173	70611192	TAACTTTCATTTTCTTATAG	22	-
chr1	70625827	70625847	TCTTATTTTACTTCTCTATCG	3	-
chr1	70727659	70727679	TTACTAATCTTCCTTTCATAG	20	-
chr1	70728085	70728109	TTTTTAAAAATTTTTACACTTCTTG	6	-
chr1	70794682	70794706	CCATATTTTTCTTTTCTTTCAAAAG	4	-
chr1	70815438	70815463	ATTTATTTATTTTTTTAACCTCAACG	3	-
chr1	70977632	70977655	TCTATAAAATCTTCATTTTTTCAG	5	-
chr1	71529499	71529518	CAATTTAAATAAAAATTACG	10	-
chr1	71529746	71529768	TCATTATTTTTCCTATTCATTTG	8	-
chr1	71530462	71530485	CTTCCTAATTTAAACCCATTTTTG	4	-
chr1	71530504	71530524	CTTCATTTAAAACCATTTCAG	13	-
chr1	71530525	71530548	TCATTCATTATTTACAACCATTTG	5	-
chr1	71532332	71532353	ACTTTCTACTTTTCAACTTTGA	16	-
chr1	71536439	71536465	ATCTAACTTTTTTATTTATAAATTTTG	5	-
chr1	73178337	73178357	CTCAAAACATATTCTATAACG	7	-
chr1	75171415	75171433	AATATTTACTTCATTATTG	3	-
chr1	75441666	75441684	TATTTCTGATACGTTGTCT	4	-
chr1	75669106	75669126	TAATATTCTTTTAAATCTTAG	4	-
chr1	75672022	75672043	TTTAATAACTTTTATAACTCAG	3	-
chr1	77554806	77554831	CTTTTATTTTTATTTTTTTTTCTTAG	9	-
chr1	77555130	77555152	CATTAACATATAACTTTTTTCAG	20	-
chr1	77557981	77558002	TCATTATATATTTTTAAAAATG	7	-
chr1	77570079	77570102	AAATTTCATATTTTTTATCTCAAG	4	-
chr1	77675158	77675184	ATTCTTAATTTTTATCTTAACTTTTTG	3	-
chr1	78030381	78030404	TATTTTTATTACTATTTAAACAAG	3	-
chr1	78030758	78030782	TATCTAATTTCTTTTAACCACAATG	7	-
chr1	78063005	78063025	CTTTTTCTCTTTTTCCTCATG	3	-
chr1	78076687	78076712	ATTTAATTTTTTCCTTTCCAATTTAG	10	-
chr1	78087523	78087543	ATATTCTTTTTTCTTTTATCG	24	-
chr1	78088018	78088040	TTTTACATTATCATTCCTTTTAG	3	-
chr1	78089558	78089579	TTAACTTTTATTTCTTTTACTG	6	-
chr1	78103342	78103367	ACTTTTTATTTTTTATTTTCTAACAG	7	-
chr1	78115807	78115831	CTTTTTTACTATTACTTTTTCTCTG	5	-
chr1	78138311	78138332	TATTTATCATTCATCATAATCG	5	-
chr1	78238841	78238860	CAAAATTTTTTTAATCTTTG	18	-
chr1	78405751	78405770	GACACATTGAACATTGATAT	84	-
chr1	78411545	78411567	ATTTAATAATATTTTAATAACTG	4	-
chr1	78413359	78413381	TTTATTACTCTTTAACACTCATG	9	-
chr1	78413395	78413414	ATCAACTTAATTTTTTTATG	8	-
chr1	78413855	78413878	ATATCTTCATTTTTTTTCCTTCTG	12	-
chr1	78414127	78414146	ATACTTTCACTTTTAAAATG	63	-
chr1	78414282	78414303	TACAAAATATCTATCACTACTG	35	-
chr1	78422505	78422526	TTTTCATATACTTTTTTTAATG	6	-
chr1	78435137	78435157	TATACCATTTTTTTTTTAATG	4	-
chr1	78436998	78437019	TTTTCTTTAATATTTTTTCATG	4	-
chr1	81786949	81786963	GTTTTAGTCGTCGGG	9	-
chr1	85019825	85019847	TTAAATTTTTCTTTCTACATCTG	6	-
chr1	85112117	85112144	TCAATAATTTTTTAATAATTTTTTAATG	7	-
chr1	85622182	85622204	CATTTTACTTCAAATATTTTTTG	7	-
chr1	85622946	85622971	TATTTTTTTAACTTTTATATCTACAG	13	-
chr1	85624309	85624333	AAATCTTTAATTAATTTTTAATAAG	4	-
chr1	85639852	85639877	TTTTTCTCTATTTTTTCTTCAAACTG	3	-
chr1	85642289	85642308	TTAATTTTTCTCTTATAACT	3	-
chr1	85646630	85646651	TTAATTATTTTTCTTTCTTAAG	3	-
chr1	85731933	85731958	CTATCAACAATAAAATTTTTTTAAAG	11	-
chr1	85731984	85732010	TCTCCTATATATTTCTATTATTAATTG	9	-
chr1	85732024	85732050	TTTTTATTTAAATTACAATTTTATCTG	14	-
chr1	85732647	85732669	CTTAATCATTTTCATTCCTAAAG	65	-
chr1	85733041	85733067	ACTTTTTTAAATATTTTCTATTTTAAG	43	-
chr1	85784992	85785014	TTTTTCACTTTTCCTTTCTTTTG	8	-
chr1	85785419	85785437	CTTAACTTTTTAATTCATG	64	-
chr1	85787007	85787030	ACTAACTCTTGTTTACAAAATTTG	12	-
chr1	85809998	85810025	TTTTCATTTTTTTCATATATTACATTTG	3	-
chr1	86116675	86116693	TTTATTTAATCATATACTG	4	-
chr1	86122366	86122388	ACATTAATATTTTTCACAATTTG	3	-
chr1	87245260	87245277	TTTACAGTCTGATGGATC	4	-
chr1	87329023	87329044	CATTAAATATCTAATTAAATCG	4	-
chr1	87340412	87340433	TTTTTTCATTTATATTTTCACG	10	-
chr1	87342245	87342270	ATTTCTTATATTTTTTTACTTCCATG	3	-
chr1	87436740	87436760	AATTAGTCAATAAAGTAATTC	3	-
chr1	89354313	89354335	TTTCTATCTACTTTTTAATACTG	3	-
chr1	89446664	89446689	AACTAACTCAACTTCTAATTTTTTTT	4	-
chr1	89518185	89518204	CTTTTCTAACTCTTAACACT	4	-
chr1	89938830	89938849	TACTTGTCCCAACTGTTTGG	6	-
chr1	91367071	91367093	ATACTTATTTTTATCATTTCTTG	3	-
chr1	91381086	91381105	ATTCCTTTACAAACAACAAG	5	-
chr1	91381452	91381472	CTCTTACTTTATTTAACATTG	9	-
chr1	91381590	91381611	CTATTTACCCTTTACATTTTTG	4	-
chr1	91381892	91381911	ACTAAATTTACTCAAATTAG	5	-
chr1	91382373	91382395	AAACTTCATTTTCTCTACTAATG	4	-
chr1	91424083	91424103	ACTCCTTCTTTTTCTTTCTCG	5	-
chr1	91457908	91457928	ACATTTATTATTCTAACTTCG	10	-
chr1	91470678	91470705	TATAACTTTTTTTATCTTTTACTTTCAG	4	-
chr1	91483154	91483178	ATATTTTTATTCTTTTAATTTCAAG	8	-
chr1	91483974	91484001	CTTTTATTTACACTTATTAATCTTTCTG	5	-
chr1	91852783	91852878	GCTTTTTGATCCTTCGATGTCGGCTCTTCCTATCATTGTGAAGCAGAATTCACCAAGCGTTGGATTGTTCACCCACTAATAGGGAACGTGAGCTGG	44467	-
chr1	91853013	91853037	AGGGCAAAAGCTCGCTTGATCTTGA	130	-
chr1	91853066	91853085	GTGTCCTAAGGCGAGCTCAG	162	-
chr1	91853108	91853137	TGCCAGGTGGGGAGTTTGACTGGGGCTGTA	53	-
chr1	92147151	92147175	CTTTTTTAAAAAATCTTTTCCATCG	4	-
chr1	92147665	92147685	ACAATCATTTTTACCAAATCG	36	-
chr1	92508410	92508429	CAACTCGATATTCACTTTTA	3	-
chr1	93038647	93038673	TTCATATTACTATATTCATTTCCTTAG	3	-
chr1	93307974	93307998	TCCTCTTTCATATTATTTTCACACG	5	-
chr1	93619645	93619669	ATTTTTATAACCAAATACATTTCAG	7	-
chr1	93619727	93619751	CCCAACTTTTCTCTATTTACATATG	8	-
chr1	94245014	94245039	CTTTATTTTTCTTCATTTTACTTATG	7	-
chr1	94351538	94351564	CTAATAATTTTTCATTTTTCAAAAAAG	5	-
chr1	94352045	94352063	ATACTCTTTTAAAACACTG	42	-
chr1	94352079	94352104	TTTTTACTTTTACCTCTCTACTCTTG	20	-
chr1	94352307	94352328	AACTTTAATATCCCATTTATTG	6	-
chr1	94352356	94352380	TTCATTTTATTTTAAATCTATACAG	5	-
chr1	94352395	94352416	CCCAACATTTTTTTCATATAAG	24	-
chr1	94353331	94353352	AAAACTTCTTTAAAAATCTCTT	3	-
chr1	94353631	94353656	TAATATTTATTCCCCATTAATAACTG	10	-
chr1	94353984	94354004	AAACTTAAATTTTTTTTTATG	4	-
chr1	94354143	94354167	CTTCTTAACTCTTATTATAACCAAG	43	-
chr1	94354270	94354295	CAATATATTTTTCCTTTATTTTTATG	203	-
chr1	94354321	94354348	CTTTCCTTAAACTATTGTTTTCTAATTG	9	-
chr1	94354362	94354384	CTCCATATCAATCCATTCTCATG	4	-
chr1	94358198	94358222	ATTTAATCCTTTTTTATATTTTTTG	7	-
chr1	94638656	94638677	CTTTATTTTATATAAACTTTTG	5	-
chr1	94661411	94661432	TATTTTACTTTATTTAATACTG	3	-
chr1	94663550	94663575	ATTCCTTTTATTTCTTTTTCTTATTG	6	-
chr1	94995062	94995080	CTAACTATATTTTTATAAG	16	-
chr1	94995775	94995794	TTTTAATTTTTAACACCATG	5	-
chr1	95143888	95143912	ATACTTTTTTTTTTTTTTTTAATTG	7	-
chr1	95362549	95362566	CATAAACTTATCCCATTG	8	-
chr1	95362973	95362993	TTACAATCTTATATTAAACTG	46	-
chr1	95363140	95363161	ACATTCCTTTTTCCTTTTTCTG	29	-
chr1	95558995	95559010	TTACAGTCCGATGACC	8	-
chr1	95729247	95729265	ATTCCTATTGTCCGCTCCA	3	-
chr1	96569228	96569244	TGTCAAACACGGATGCT	10	-
chr1	99521172	99521192	CTTCATCACCTTCATATTCTG	5	-
chr1	100555882	100555907	ATCATTTTCTATTTTTTTATTTTCCA	3	-
chr1	100564894	100564913	TTTACATTTTTATTTTCTCG	5	-
chr1	100652771	100652788	TTTTATTCTATTCTTCCG	13	-
chr1	100659541	100659563	CATATCTACTATTTTATTATTTG	16	-
chr1	100660715	100660737	TCTACTTCCTTTTAACTTTTTTG	5	-
chr1	102864703	102864723	GATTTCTACATTTATTTTCTG	3	-
chr1	104476780	104476801	TTGAAATATCACTTTGGCTTGA	3	-
chr1	106564951	106564969	TGAATGTTGTTTAGTAGAT	4	-
chr1	108113431	108113463	GTGAACAGCAGTTGGACATGGGTCATTCGGTCC	111	-
chr1	108677699	108677716	TCTTTCTATTTTTACTCG	23	-
chr1	108678075	108678095	TCAACTATCTTTTCTTATTTG	40	-
chr1	108678108	108678128	CATTTTTTTATTTTACTAAAG	39	-
chr1	108678185	108678211	AAACATATACATTCATATTCTCTCTTG	3	-
chr1	108678244	108678261	ATTACTCTTATACATTAG	5	-
chr1	108678839	108678860	ATTTCTTTAAATTTCCTTATAG	3	-
chr1	108678932	108678954	ATAAATCATTAATCTTTATTTCG	15	-
chr1	108679027	108679053	ATACTTTATCTTTTCTTAATAATCCTG	10	-
chr1	108721569	108721589	TTCCATTTTTTTTCATCTCAG	5	-
chr1	109472516	109472536	AATTTTTAAACTCCAACAAAG	3	-
chr1	109472987	109473012	ACTATTTTATATACTTTTTTACATTG	30	-
chr1	109473862	109473888	ACATCTTTCTTTCATATTTAATTTTTG	6	-
chr1	109512974	109512994	CTATTTTATTTATTTCAAATG	8	-
chr1	109605152	109605176	AAAATTTTACTTTCTTAATCTACTG	3	-
chr1	109605969	109605990	ATAATCTTTTAATTTTCTTCAG	22	-
chr1	109605991	109606011	AATGTTTATCTCTCTTAAAAG	5	-
chr1	109606947	109606966	CCTTTATATTACCATACTTG	5	-
chr1	109856416	109856437	TTCTTTAACTTCTTATTTCTCG	9	-
chr1	110279201	110279220	TTACTCATTAAAAATAATAG	3	-
chr1	110663134	110663154	GTGGTAGTGTGTGGTGATGGT	3	-
chr1	111467371	111467394	CTATAATTTTTCTTTATCATAATG	4	-
chr1	111468504	111468525	CTTCAATTTTGTTTTCTACCTG	6	-
chr1	111478272	111478297	TTTTTTATTCTTTTTTATCTCCTCTG	6	-
chr1	111490122	111490144	CTTTATCTCTTTACCCTTAAAAT	4	-
chr1	111660552	111660571	CCTATACTTTTTTATCTCAG	9	-
chr1	111665492	111665514	TTATTCTAATTTACCTTCACAAG	8	-
chr1	112420535	112420552	CCCCGGTAAATGTTGGCC	3	-
chr1	112527307	112527325	TTGGGCTGGAGTATGAAGC	41	-
chr1	113083605	113083626	CAACTATTTACTTTTCTATATG	3	-
chr1	113155740	113155764	ACTTATCTTCTCTTTTTTTTTTTCG	6	-
chr1	113454982	113455007	ACTTTTCCAAATAAACATTTTTTAAG	9	-
chr1	113455113	113455138	TTTTTAACCTAATATCACTTAAATCG	15	-
chr1	114224221	114224243	CCTCTAATACACTTTTTTAATAG	3	-
chr1	114307484	114307507	TATTTAAATTTTCTTTTCAAACAG	6	-
chr1	114937599	114937619	TTTTATACTCTCTCACATTTG	3	-
chr1	114938648	114938669	CCTTTTTAAAAATTCATTTAAG	5	-
chr1	114938846	114938868	TTCATTTTTCTTTTCTTCATTTG	16	-
chr1	114939604	114939625	TATCATTTAATCAACTTCAATG	3	-
chr1	115003018	115003040	ATTTTTTTTTTCTATTTCAACAG	5	-
chr1	115090133	115090151	TTAACTTTAAGAAGGAGTT	23	-
chr1	115122885	115122908	ATTTTTTCCCATTATACCTAATCG	4	-
chr1	115249141	115249164	TTTAAATTCTCTTTATTCATAATG	18	-
chr1	115249233	115249258	TATTTAAACATTTTTTTTTCTTTTAG	79	-
chr1	115249573	115249598	TATATTAACAAATTACATTTTCACTG	15	-
chr1	115259813	115259829	TTCAACTTTATATCACG	8	-
chr1	115260344	115260366	CATTCTTTTCCTTTTTCTTCCTG	19	-
chr1	115315093	115315113	ACATACTAACTTTTCCCCCTG	3	-
chr1	115315359	115315381	CATTTTTTATTTCATTTCCCAAG	42	-
chr1	115315877	115315897	CTATATAAAAAGGTGAGGAAG	7	-
chr1	115315941	115315964	CTTTCTTTTTTTTTGTTTACATAG	9	-
chr1	115316616	115316638	ATTTATATAAACTATGTTTTCAG	5	-
chr1	115316647	115316669	ACTACTTTTAATTTTCATTTCTG	22	-
chr1	117063484	117063504	ATAACATTTTCATATTATAAG	5	-
chr1	117074995	117075013	GATGTTGCTTTTTGATCTT	74	-
chr1	117119395	117119414	TTTTTTACTTTCTTAACAAG	7	-
chr1	117119571	117119591	ACTCTTTTTAAATCCCTTTAG	14	-
chr1	117601938	117601960	TCAAACTTTTTTTTACTATTATG	5	-
chr1	118392671	118392693	ACTCTCATCAACAATTTTCCTTG	5	-
chr1	118393020	118393040	ACCCCTTCTTTATTTTACTCG	16	-
chr1	118394834	118394853	CATACTTTTTAAATCTCTTG	7	-
chr1	118404286	118404308	ATTTTTTTTTTTTTACACAAATG	7	-
chr1	120454756	120454777	ACACTTTGTTTTTACTTTTCCG	9	-
chr1	120456429	120456448	CTACCATTTCTTTTCCTCTG	5	-
chr1	145646969	145646994	TAATCTTTTCTTTTTTCTTTTTTTTG	4	-
chr1	146543991	146544012	GAGGTCAGTGGTTCGAACCCGT	7	-
chr1	146617545	146617562	CATGATAACTTGATGGAT	5	-
chr1	147831718	147831740	CATTCTACTTAATTTAACTTATG	4	-
chr1	149896923	149896946	CCTCATTATTTTACACTTAATTTG	8	-
chr1	149897493	149897514	TTTTTATTTCTTTAATCTTTAG	9	-
chr1	150191126	150191149	ACTTTCTTATCAATCATCTTACTG	51	-
chr1	150191164	150191189	ATTACAAAATACTTATTTTTAAAATG	16	-
chr1	150191518	150191540	CTATCTAAAATTTTTTCCCTTTG	7	-
chr1	150192730	150192749	CTTAATTTTTTAAATTCAAG	16	-
chr1	150192834	150192852	CCTTATCATTCCAAATAAG	22	-
chr1	150548342	150548361	ACTTAACCTTTTATTTCCTG	12	-
chr1	150595090	150595113	TTTTACCTTTTTTCCAAATAACAG	64	-
chr1	150619579	150619600	ATCTTTTTATTTCCTATTTTTG	5	-
chr1	150802891	150802917	TTTATTCTTATTTATCATTCTCTATTG	3	-
chr1	150938126	150938147	CTTTTAACTTTCTCCCTCTATG	9	-
chr1	150938451	150938473	CCTTTAAACCAAATTCTAACCAG	4	-
chr1	151023800	151023824	TCATACATTCCCAATTTACTCTCAG	16	-
chr1	151025121	151025143	TTCTCTTAATTATCCTCATCCTG	8	-
chr1	151025287	151025314	CCTACTCCCTTTTCCACTCTATCTTTAG	9	-
chr1	151025455	151025474	TTTTTAAACTCTTAAACCTG	6	-
chr1	151132752	151132771	CCTTTTCTCCAATCTCAAAG	6	-
chr1	151132932	151132958	CTATATTTTATTTCTTCCCACTCTTAG	13	-
chr1	151149026	151149047	CTTCTCCCCTTTGTCATCTCTG	3	-
chr1	151264633	151264659	CTCTCAATTTTTTATTTTTAATTTTTG	16	-
chr1	151314118	151314139	ATTACACTTTTCCCCATTTATG	4	-
chr1	151376706	151376729	TCTTAACACTTTTATATAAAAATG	5	-
chr1	151376733	151376752	ATAAAAAACTTTTTTCATTG	18	-
chr1	151413967	151413988	CTCTATATTTTTATCTTTCCTG	4	-
chr1	151732169	151732190	CTCATTCTCATCATCCAAACTG	1722	-
chr1	152693649	152693669	TACTCCTCTATTTTTTTAATG	4	-
chr1	153533829	153533848	TATTCAATAAACTTTTTTTG	4	-
chr1	153558563	153558584	CCATCTTTTATTTTTCCCAATG	4	-
chr1	153779811	153779829	CTCTTTTTTTTCATCACTG	176	-
chr1	153780445	153780466	TTTTCTCTCTTCCACAAAATTG	23	-
chr1	153780510	153780533	ATATATTCTTACATCTTTTCTTTG	25	-
chr1	153780920	153780944	CACTTTTAAAATTAACACACACATG	4	-
chr1	153782288	153782311	CTATAATTATTACCATTTTTAATG	64	-
chr1	153782402	153782428	TCTTCTCTCTTCAGTTTTCTTTAACAG	5	-
chr1	153902266	153902290	ATTTTATTTTAAATTATTTATTCTG	10	-
chr1	153928226	153928246	CAAATCTCGGTGGACCTTTCA	3	-
chr1	153931999	153932019	CTTACTCCTCTATTTTTAAAG	27	-
chr1	154179630	154179650	CTTCTTAAAAATCTTCACTTG	10	-
chr1	154191348	154191369	TTCCCCCTCTCTTTATTTTCAC	3	-
chr1	154522425	154522445	ACTCATCTTTATTTTTATTCG	8	-
chr1	154522547	154522573	TTTTAATTTATTTTCTCTTATTTCATG	8	-
chr1	154554838	154554862	ACCCTCCCTACTCTTCTTTTTAATG	8	-
chr1	154556104	154556125	CATACTTTTCCATTTATCCAAG	28	-
chr1	154556938	154556958	TTTCCATTTCCTTTCCCTTTG	15	-
chr1	154557018	154557039	TATCTTTTCTTTCTACCCAAAG	14	-
chr1	154557465	154557485	AACATTTTTCTTCTATTTAAG	7	-
chr1	154935243	154935270	ACTTACTTTCCTATTTTCTTTTCCATTG	44	-
chr1	155235950	155235973	CAAACTTTTTTTTTTTTACATCAG	4	-
chr1	155306066	155306087	TCCCCATTACTTTTTTCTAATA	4	-
chr1	155306720	155306741	TCAAACATATTTTTTTCTAATG	3	-
chr1	155306742	155306760	TTTTACCCTTCATAACCTG	12	-
chr1	155383759	155383781	TATCACAAAATTTTTATACTCTG	4	-
chr1	155437274	155437295	CTATAATCACTTTTATAAATTA	4	-
chr1	155479906	155479926	CATATAATTTTCTTTTTCCAG	5	-
chr1	155505437	155505462	TTTATACTTTTTTTTTTTTTTTTTAA	5	-
chr1	155511055	155511075	TCTCTTTTATCTATATACACG	4	-
chr1	155518317	155518338	TCTATTTTTTATCTCTCTTTTG	4	-
chr1	155705052	155705075	TATTTTTTTCTTTCTTTTTCACTG	6	-
chr1	155869426	155869451	TTTTCTTTTTTTTTTTACCTTCAAAG	4	-
chr1	155869455	155869478	AACCTTATTTTACTCTTCATTTCA	5	-
chr1	155883682	155883700	AATCACAAATTTATCTCAG	6	-
chr1	155893502	155893529	CATCTTTTATTTATTTTTCTCTCCTTTG	5	-
chr1	155898308	155898328	TTTATTCCTTCCATCATTCCG	6	-
chr1	156283931	156283954	TAATCCTTTCATATTTTCATCATG	3	-
chr1	156433667	156433685	TTTTCAATATTTCTTTTCG	6	-
chr1	156437164	156437183	CTGGGGGGCTCTCTTTTTCG	5	-
chr1	156521819	156521837	ACTTCCTGAGCTGGAATGA	6	-
chr1	156524841	156524864	TTCAATTTTTTTTTTTATTTTAAG	3	-
chr1	156712310	156712334	AAAATTACAAAAAAAAATTTTAAAG	5	-
chr1	156717776	156717794	CTATTTTTAATCCCATTCG	5	-
chr1	156904671	156904698	TATACTCTTTTATTTTCTTCCTTTCATG	37	-
chr1	157091482	157091505	TTTTTTATTTATTCCATAATTATG	8	-
chr1	157093842	157093864	TTTCACCTACTTCACCTATTAAG	10	-
chr1	157093990	157094013	ATTTTTTTCTTTTCCTTTTTAAAG	23	-
chr1	157094132	157094151	CTTCTTTATAATTATTTCAG	30	-
chr1	157874916	157874940	ATATTCCTTTTATCATTTCTTATTG	3	-
chr1	159997504	159997524	CTTCTTATCACAATCCTTTTG	7	-
chr1	159999121	159999140	TTTATTACTTACTTTTATAG	14	-
chr1	160189160	160189186	CTTTCTTCATTTTTTAAAATTTATTTG	3	-
chr1	160247982	160248005	TTTTCTAAATTATTTTTCTTTAAG	5	-
chr1	160248034	160248061	TATTATATTTTAACCTTTTACATTATTG	19	-
chr1	160269642	160269661	CTTCATTATTTTCTTCTAAG	6	-
chr1	160269723	160269741	CTTATCAATTTTATTCAAG	4	-
chr1	160269774	160269797	ATATCCCCTTTTTCATTCCTATTG	3	-
chr1	160288339	160288357	AACTTAATTTTACATCTTG	3	-
chr1	161014754	161014774	CCTTTTTCAACATTTTCCTCG	3	-
chr1	161070363	161070385	AATATTTTTTTGTTAATTAAATG	7	-
chr1	161070414	161070434	ACTTCTAATTTCTCTTTATTG	19	-
chr1	161142676	161142700	CTACCCTTTTCTTTTCTTTCTTTCG	4	-
chr1	165697224	165697252	AACTCTTTATTTTCTATCATTCTTTCTAG	16	-
chr1	166957016	166957034	GATCTTTTACATCTTTGGA	4	-
chr1	167510899	167510919	AAAACTTTTTATACTCTAAAG	37	-
chr1	169433436	169433459	ATTTTATTAAATCTTTTTTTAATG	8	-
chr1	169434044	169434065	CCTCTTTTCAATTATTTCAATG	3	-
chr1	169434186	169434211	TTCCCTTTTATTTCCAAAATAAAATG	4	-
chr1	169734592	169734610	ACTGTAGTCTGATATTGAA	19	-
chr1	169827996	169828016	CTTTCATACTTTTTTTTTAAG	17	-
chr1	169991426	169991446	TTGACTGTTTAATAAAAATAC	3	-
chr1	170174768	170174787	TGCAATGTGATTTTTCCCCA	5	-
chr1	172886583	172886600	TGTTCGGCTGTCGTTGAC	467	-
chr1	173764564	173764584	TCACTTTTTTTCAAAAATCAG	3	-
chr1	173764867	173764887	AATTAACTCTTATTTTTAAAG	13	-
chr1	173768505	173768528	AAATTATCTTATTTAACCTTCATG	3	-
chr1	173900540	173900559	CTATTTCCTTTATTACCTTG	5	-
chr1	173901633	173901652	TCTCATTATCTTTCTTTATG	5	-
chr1	173901939	173901965	CTCTATTATTATTATTATTATTATTTG	20	-
chr1	173902733	173902758	TACTATTAAACATTTTCTCAATTTAG	3	-
chr1	173903972	173903990	TTACATTTTTCCATATATG	40	-
chr1	173904601	173904620	TATTTCACTAAATTCCAAAG	3	-
chr1	173904751	173904775	AACTACTTTTTTAAAATCAAAATTG	8	-
chr1	173904834	173904858	CTTTTTTTCCTTTTCCTTTTCTCTG	48	-
chr1	173905249	173905273	TTCTCATTTCCTTTAAATACACTTG	10	-
chr1	173905477	173905495	ACTACAACCTTCTTATAAG	8	-
chr1	173906200	173906219	TTATATACTATTTCACATTG	7	-
chr1	173907093	173907112	CATTCTCTTAATATAATCAG	6	-
chr1	173907122	173907140	TCCTCATTTTCATATTAAG	5	-
chr1	173907158	173907182	TTTTTATTTTCAACTTTTCAAATAG	25	-
chr1	173907260	173907278	ATTCTTTATCCCTTTCTAG	27	-
chr1	173907765	173907791	CATAACTTCTAAACTTTTTCTCTTAAG	4	-
chr1	173925437	173925461	AACATTCAAAATCCTCTCTTCCTTG	3	-
chr1	174388511	174388531	TAGAGTTTACAGTCTATGATC	4	-
chr1	174980907	174980925	CATTCCATTCCCATATATG	6	-
chr1	174983519	174983540	TTTTTTATACCCTCCTTTTAAG	4	-
chr1	175863848	175863867	TTGTAGCTTAGTTGGTCAGA	4	-
chr1	175930882	175930905	ATCACTCTCTTCTTACTTCTTCAG	3	-
chr1	175994293	175994316	AAAAATATTTTATTATTCAAATTG	4	-
chr1	175994662	175994683	TCAATTTTTTTTCCTATATATG	3	-
chr1	176043925	176043949	AATAATCTTTTTTTTTTTTTTTCAT	3	-
chr1	176098443	176098461	ATTTTATTTACTCTATCAG	17	-
chr1	176102731	176102749	CTATTCTAGGTGTTGGATC	39	-
chr1	176112381	176112404	TCATCTCAATTTTCAAATTTATTG	3	-
chr1	176129130	176129155	TTTACTTTTCATTATTATTTAACCTG	4	-
chr1	176584153	176584173	AATTTTTTCCATACTTATCAG	35	-
chr1	176706408	176706426	CCTGAGTTCGATTCTTGGA	3	-
chr1	178652657	178652676	AGCTGGTCTGAGAGGATGAT	124	-
chr1	179068612	179068632	TTTCTAATTTAATTCTCTCCG	8	-
chr1	179068841	179068860	ATTCAATTCTTTAAAACTCG	10	-
chr1	179071968	179071994	TCATCTTTTTTTTCTTTTTCTAAAAAG	11	-
chr1	179073492	179073512	CCCATTTTTATTTAACTAAAG	3	-
chr1	179073984	179074006	TTTAATTTTAACTATTCTAAAAG	4	-
chr1	179075543	179075563	TCATTTCACTTCTATTTTAAG	21	-
chr1	179111325	179111343	ATCCCATCTTAAATCTCTG	5	-
chr1	179810778	179810799	ATTATATCCATAAAATTTACTT	3	-
chr1	179811471	179811492	ACATTTCAATACATTTCATTTG	6	-
chr1	179811505	179811526	TTCATATTTCTATTTTAAAAAG	18	-
chr1	179811698	179811719	TATTAATATAAATTACTTCTTG	9	-
chr1	179811722	179811739	ACAACTTTCATTACACTG	20	-
chr1	179812235	179812252	CAAATCTATTATCTAATG	4	-
chr1	179813033	179813059	CTTTTTAAAAACATTTTCCCTTCCATG	14	-
chr1	179813994	179814016	TTTATTTTAAAAATTTATTTTTG	7	-
chr1	179814018	179814039	ATTTTAATAACCAATTTATTTG	10	-
chr1	179814842	179814867	TTTTTTTTTTCTTGAGTGAGACTCTG	5	-
chr1	179832789	179832809	TTTTAAAAAATAGTGACAGAG	9	-
chr1	179832872	179832892	AATATTATCAATATTATCAAG	58	-
chr1	180400901	180400925	TCTATCTCTATTTTTTTTCCTTTCG	7	-
chr1	180414896	180414918	TCAAATCTTTTTTTTTTCTTTTG	16	-
chr1	180944236	180944260	CACACTTTTTTTTTAAACCTTTTTG	18	-
chr1	180948245	180948266	ATCTCTATTTTTTTCATTCTAG	3	-
chr1	180964828	180964853	ACTATATTTTTATTTTATTAATTTTG	4	-
chr1	182084319	182084337	GTAGGTCATTGCTGGGATT	4	-
chr1	182352230	182352255	AATTATTTTTTTTCTTTTATAATAAG	7	-
chr1	183596310	183596329	ATTATTTTTAACTAATACTG	74	-
chr1	183596430	183596453	TTCATCCTTTCAAAACCATTTCAG	4	-
chr1	184660296	184660318	TTTTCTTTTTTCTTCTTAAATTG	21	-
chr1	184660383	184660401	CAATACTTTTCCCATAAAG	8	-
chr1	184660903	184660924	ATTATACTCAATATTTCCCTAG	4	-
chr1	184698896	184698922	AAACTTATATTATTTTCTTATACTCTG	3	-
chr1	184761528	184761547	ATTTTTTTCAACCCTAAAAG	7	-
chr1	184763121	184763148	TTTTTTTTTTCTCTTTCCATTCAAATAG	13	-
chr1	184837477	184837498	CTTTATTTTTTTTTCCTTTCAG	8	-
chr1	184843938	184843964	TCATTCAAATCTATATCCTTACTTTTG	4	-
chr1	185100740	185100760	TTATTTCATATTTTTTCACTG	7	-
chr1	185103805	185103828	TTCTTATAATTTTTCTTTCTTATG	3	-
chr1	185266617	185266640	TTTTATAACTTTTTATATTCTCAG	10	-
chr1	185266648	185266671	CCTACCAATATTTAATCTTTTATG	3	-
chr1	185442113	185442133	TGTCTACATTGTTGGTGGGGC	100	-
chr1	185578516	185578536	CTATTTATAATTTCCACATTG	6	-
chr1	185871728	185871749	TTTATTTACCTATCCATATATG	4	-
chr1	186283009	186283034	TTAAAAACATTTTTATATATAAACTG	3	-
chr1	186293374	186293395	TTTTATTTTATTTTATTAAATG	6	-
chr1	186335071	186335093	TTCTACATTCTTTTTCCACATCG	5	-
chr1	186642497	186642516	CAAACTTTTTTTTATCCTTG	7	-
chr1	187103666	187103684	GATAGTTCAATGGTAGAAT	3	-
chr1	188187010	188187030	TCACATCTTTGTTTCATTCTG	3	-
chr1	188578352	188578370	GTGGCTGTTATTCTCTGTT	5	-
chr1	191266157	191266174	GTACTTCCAGGATTGGCC	3	-
chr1	192790166	192790187	CATATTTTATACTATTACATAG	3	-
chr1	192875739	192875763	ATAATACTTCATTCTCTATCCACTG	3	-
chr1	192984396	192984419	ACTTTAACATTTTATTATTTATTG	9	-
chr1	192985086	192985109	TCTTATTTCTTCTCATCATTAACG	8	-
chr1	192987087	192987109	ATTTTTATTTTTTAACAAAAACA	4	-
chr1	192989225	192989247	CTAAATCTTCTCTTTTCCATTAT	5	-
chr1	193007727	193007750	CTAATTTTATTTCTTCCTTTCCAG	5	-
chr1	193060250	193060269	TACAACTACATTTTCATTCG	7	-
chr1	193061601	193061623	ATAATCAATTTACATTTTAATTG	7	-
chr1	193061856	193061874	CTCAACTAATTCTTTTTAG	6	-
chr1	194619040	194619062	TTTTGATTTCCATTTTATTTCAT	3	-
chr1	196196391	196196409	ATAATTTATACCTTTTATG	4	-
chr1	196394087	196394112	CTTTATACTTTTTTTTTTCTTTCCTG	9	-
chr1	196556836	196556857	ATACTTCTTTTCATTAAAACAG	7	-
chr1	197057574	197057598	TATTACAACTTTTAATTTCATTCTG	4	-
chr1	197078860	197078883	TTAAAAAAACTCACTTATTTCTAT	4	-
chr1	197124351	197124377	ATTTATATATCATTTTAAAAATCTCTG	4	-
chr1	197127348	197127371	ATTAACCTTTAATTTTTATTTCTG	5	-
chr1	197127670	197127689	TACTTTACTATTTATTTCAG	6	-
chr1	197138463	197138489	TTACAATTTATTCATTCTACTTTTATG	5	-
chr1	197341509	197341526	GGGGGTTAGTGTTGCTCG	54	-
chr1	197575623	197575645	TTATTTTAATCTTTTCTATCCTG	3	-
chr1	197703341	197703363	TATATACTCTTTTCATTTCTAAG	5	-
chr1	197886665	197886682	CGAATCTTACTGCTCTGA	3	-
chr1	198271352	198271370	GTTATTTGATTGAATGTGA	4	-
chr1	198418505	198418527	CTTTTCTTTTCTTTTTATTATAG	3	-
chr1	198860431	198860454	TTATAATTTTATTTTTTATTTCCG	8	-
chr1	200003991	200004004	CGTCGTGTTGATCG	4	-
chr1	200374157	200374176	AATTTCTTTAACTTTTATTG	3	-
chr1	200521027	200521049	TTTCATTTCTTTTTTTATTTTTG	41	-
chr1	200521457	200521481	CTTTAAAAAAAAACCTTTATTTATG	5	-
chr1	200566432	200566453	ATAAATATCTTTTTTTCTAACG	8	-
chr1	200587967	200587992	ATCTAAATCTTTTTTTTTTCTTTTAG	7	-
chr1	200616166	200616191	TACTACTTCTCTTTTTATTTATTTTG	4	-
chr1	201070965	201070983	CTTACATCTTCACTTTCTG	7	-
chr1	201453059	201453080	CTCAAATCTTCATTTATCTCTG	123	-
chr1	202054161	202054178	TCCCTATTTGCTTTGGCG	3	-
chr1	202102637	202102662	TCCTCTTCCTTTTTTACACTTTTCAG	7	-
chr1	202103201	202103228	TATATATATTTTAATTTTTTAATTTAAG	39	-
chr1	202300875	202300896	AATTTTTTTTTAAATATATTTG	5	-
chr1	202717058	202717082	TTTATCTCTTTTACTTTTTTTAATG	4	-
chr1	202910172	202910189	CCACCAACTTTTACCTAG	16	-
chr1	204370593	204370612	ACTTAATTTCCTTTTATCTG	5	-
chr1	204372707	204372730	TAACACTTCTTCATCTTTAACTTG	3	-
chr1	204372821	204372844	TTAATTAAACATTTTATACATTTA	3	-
chr1	204372892	204372912	TTTCATCCCAATTCTAGTTAG	5	-
chr1	204373693	204373719	TTTATATATTCATAATTAAACACATTG	44	-
chr1	204373741	204373762	TCATTATTTTATTTCTATCCAG	28	-
chr1	204374598	204374617	CTTTTTATTTCTACATTAAG	12	-
chr1	204374740	204374766	TTTTTCTATATTTTTTTTATTTCAATG	768	-
chr1	204374838	204374865	CCCATTTTCATTTCTAATCTAAATTATG	7	-
chr1	204374892	204374914	CACTTTCAAAACTTATTTTCTTG	145	-
chr1	204375148	204375167	TCTTTTAAAAACAAATCTTG	6	-
chr1	204405005	204405032	CTTTTATTCATTTATTTTACTTTCTAAG	6	-
chr1	205055713	205055734	TATATTCTCTTCTTCCTTTTTG	7	-
chr1	205055813	205055831	CTCCTAATAATTATTTATG	18	-
chr1	205577239	205577266	ATATACATTTTTAAAAATCTATTTTATG	4	-
chr1	205580958	205580976	TATATGTTTTATTTACCCG	5	-
chr1	205581127	205581147	ATATTTTACCAACAAATTTAG	8	-
chr1	205581179	205581199	ACTCTATTTTTATTTTACTAG	66	-
chr1	205581235	205581254	CTTTATTCCTATTACTTTCG	70	-
chr1	205581483	205581503	TATTTTCTTCCCACACCCCAG	4	-
chr1	205600279	205600299	TTCATTTCTTTTTCTCTTTCG	5	-
chr1	205682425	205682449	TCCCCTTTATTTTTTTCTCTTTTTG	22	-
chr1	205682893	205682919	ACCGGGGCATCTCTTTTCTTCATACTG	6	-
chr1	205683220	205683242	ATTCTTTTCTCTTTTTCCTCCAG	29	-
chr1	205684381	205684400	TTTTCACAATAACCTGTTTG	5	-
chr1	205684677	205684696	CATACTTTCATCTTATTCAG	50	-
chr1	205684906	205684929	ACTAACCTTCCTCTTTTTCTCTAG	3	-
chr1	205685197	205685220	TCCCTTTTAAAATTAATTCATTAG	4	-
chr1	205685313	205685332	CTCTTTAATATATTAATCTG	58	-
chr1	205685723	205685747	ATCTTTTTTTAAAAAACACACAGTG	10	-
chr1	205685775	205685795	CTTCCTCAATATCCTACTTTG	4	-
chr1	205686284	205686306	AACATTTTCTTTTTCATATCCCG	200	-
chr1	205686577	205686602	ATTTCATATTTCCTTCTCTAAATATA	4	-
chr1	205686700	205686723	CTTTCTTTTTTATTTCATCACTTG	304	-
chr1	205686772	205686789	TACTCATTTTTTACCTTG	22	-
chr1	205703474	205703496	TTAAAATACTTCATATTTCAACG	5	-
chr1	205738091	205738109	ATATTCTTACTAAACTCTG	5	-
chr1	205760521	205760546	ATACCAAATTCTCATTATTTTCAATG	3	-
chr1	207218850	207218869	CACTTTAAAAAATATATATG	9	-
chr1	207220410	207220429	ATCTTTTTTACTTCTCCCAG	8	-
chr1	207220959	207220985	TTTTCTACCTCTTTTCTTAATTATTCT	7	-
chr1	207221235	207221260	TTATTTTAAATAATTTCACATTTCTG	6	-
chr1	210445622	210445647	AACTTTTTTTTTTTTTTTTAACTCTG	3	-
chr1	211433475	211433493	AGGGATCCGAGCTTGGTAT	4	-
chr1	211746601	211746625	TATTTCACTTTTCATAATTTTTAAG	49	-
chr1	211746801	211746822	ATAAAATATATTACATTCAATG	3	-
chr1	211747992	211748016	ATTTCAACTTTTTATTCTACCAAAG	4	-
chr1	211748020	211748041	ACTACATTTCTAAATTATTTTG	6	-
chr1	211748445	211748466	TTAAACCTTATATAACATAATG	17	-
chr1	211750282	211750303	ATCAATACTTTTTATCTTTTTG	4	-
chr1	211837180	211837203	CATTCCAATATTATTTTTTCAATG	8	-
chr1	211837577	211837598	ATTATTATTTATTTTTTCCATG	4	-
chr1	211846777	211846804	CTACTTTTTAAAACATCTTTTATTTTTG	3	-
chr1	211917330	211917354	TCTTTATACTTTTCATTTCTCAAAG	7	-
chr1	211918895	211918919	TTTTTACATTTAATATTTTTTTAAG	51	-
chr1	211919886	211919909	AAATCAAAAATTACTTTTATTTAG	4	-
chr1	211920694	211920714	TAATTTTTTTAAATATCTCCG	39	-
chr1	212178612	212178635	CTCTTCTTTTACCTTCTTCACATG	5	-
chr1	212701004	212701023	GTTCGTTTTCTCCCCTCCAC	5	-
chr1	212911067	212911085	CACTCACTTTTTTCTATAG	9	-
chr1	213168160	213168178	CTCTAAATTCTCTTTATTG	6	-
chr1	213171742	213171768	ACCTATTTTTATTTATTATTTTTATTT	3	-
chr1	214524239	214524266	AAATCTTATTTTAATTTTTTAAAAATTG	3	-
chr1	214525675	214525696	ATAGGTAAGTATTTTTATTCAG	5	-
chr1	214526217	214526235	TTTACCAACAATTATTCTG	9	-
chr1	214528375	214528395	CATTCCTTTTCACATCTCCAG	5	-
chr1	214528677	214528697	TATTTATCTTTTATCTCTAAG	10	-
chr1	214531072	214531093	ATAATTTATTTTTTTCCCCTTT	4	-
chr1	214553749	214553774	AATTATTATTATTTTTTTTATCTCTG	3	-
chr1	214563154	214563177	ATTTATTTATTCTTCTCCTTTATG	7	-
chr1	214655910	214655935	ATTTTTTTTTTTTCTTTTCTAAACTG	17	-
chr1	214701785	214701809	CTTTTCTTCCCATTTATCTTTTTAG	4	-
chr1	216607529	216607546	TTGAGTCTTGTCGTGGTT	9	-
chr1	217765387	217765410	TCTTTCTTGTTCATCAAAAAATAG	3	-
chr1	217779723	217779747	TTTCTTTTATACCTCTTTTATATTT	4	-
chr1	218763797	218763816	ACTCCATGAACCTTTATTGT	12	-
chr1	220152557	220152580	TTTCTTACTCTTTTAATTTTTAAG	5	-
chr1	220181738	220181765	ATCTTCTTACTTTTTTTTTTTAATTCTG	3	-
chr1	220182558	220182583	TCATTATCTACTTTTTAATTTTAAAG	4	-
chr1	220190157	220190176	ACCTTTTACTTTTTCTCCTA	3	-
chr1	220197739	220197758	ATCAATTTACTTATACTTCG	7	-
chr1	220217635	220217656	CAAATATATCATTTTTCTAATT	3	-
chr1	220256578	220256603	ACATAAATTTCTTTTTTTTTTTTTTG	4	-
chr1	220424776	220424797	TATCTTTAAACTTTTTCTATTG	3	-
chr1	220958268	220958285	GCCAGTGTTTGTGGAGTC	9	-
chr1	220991905	220991923	GACTAGGGGTTGTGGGTTT	14	-
chr1	221875148	221875171	ATTTTTTTTTTTTTTCCTTCTCTG	4	-
chr1	221939743	221939760	CAGGATGTTTGGTAATTG	6	-
chr1	222840662	222840682	ACTTAATCTTATTTTTACATG	5	-
chr1	222971018	222971036	AGATAAACTCTGAATGTGT	5	-
chr1	223285225	223285244	ACCAAACATTCAAATTCCTG	7	-
chr1	224050997	224051023	CCTTAACACTTTTTTATTTTGTTTTAT	1713	-
chr1	224453268	224453285	TAATAACCTATTCTATCG	3	-
chr1	224572980	224573001	TCTTTAAATTTTTGTTCAACTG	3	-
chr1	224573969	224573997	TTTACTTTAATTTCTCATTCATAATTTCG	15	-
chr1	224577231	224577253	TATATATATTTTTTTCCTTCCTG	29	-
chr1	224617570	224617595	CTTACTTCCTATTTTTTTCTTATTTG	8	-
chr1	225589893	225589915	ATCCTTTATATTTACCAAACCTG	20	-
chr1	225590286	225590308	TCTTTTTAACAAAACATTTTCAG	3	-
chr1	225678795	225678814	CTTTTCATTATTACTACCAG	3	-
chr1	225681988	225682008	TACTTTTTCTCTATTATAAAG	11	-
chr1	225682193	225682213	TTTAATTTTTATTCCATTTTG	5	-
chr1	225682264	225682287	TTCCCTCTTCTTATTTTCTCTCTG	8	-
chr1	225682559	225682590	TTTAAATTTGTTTCATTTAAGTTTCCTACACG	9	-
chr1	225682980	225683002	TTATTTACCTTATCAAAACCACG	9	-
chr1	225683122	225683142	CTATATTTCCCATCATCCCAG	18	-
chr1	225683528	225683550	TATACATTTCTTTTTTCTATCAG	65	-
chr1	225683625	225683647	ATGAGGGATTTTTTTTTTCTTTG	8	-
chr1	225684284	225684304	CTTCACATAATATCTTAACTG	11	-
chr1	225684615	225684633	TAATTACAATCACCACAAG	9	-
chr1	225798392	225798416	TTTCTTTTTTTTCTTTTAATTTTAG	5	-
chr1	225821187	225821208	CCTCTTATTTTACCTTTCAATG	5	-
chr1	225826514	225826534	TATTACATTTTTACATATATG	7	-
chr1	225833531	225833551	GTTTGACTCTAGTTTGACATT	68	-
chr1	225837247	225837268	CTATTCTTATTTTTCATTTATG	3	-
chr1	226170671	226170697	CTATACTGTTTTAATAATTTTTTTAAG	5	-
chr1	226171070	226171091	TCTATTTCTTAAATTCTACCAG	5	-
chr1	226171556	226171581	TTTTTTTTCCTCTTAATATCTTCTTG	11	-
chr1	226171637	226171661	ATTATTTTCTAATTTCCTCCCTCAG	3	-
chr1	226171948	226171974	TCTAATTTTCTTTTTTTTTTCTTTTTG	10	-
chr1	226171995	226172013	ACTTTACAATTTTATTATG	32	-
chr1	226172049	226172071	TTATTTAAAATACATATTTAAAG	6	-
chr1	226172139	226172160	TTATTTTCTTTCTTCTATTTAG	59	-
chr1	226172603	226172622	ATAATTTCCTTTTCATTATG	21	-
chr1	226318805	226318825	TTCAATATTTTTTCATCATAG	5	-
chr1	226332175	226332197	ATTTAAATTTTTCCACACTTTTA	6	-
chr1	226333463	226333481	ATTTTATAAACTCAAATTG	7	-
chr1	226373724	226373751	CCTTTTATTATTATTATTTTTTTAACTG	9	-
chr1	226419999	226420025	TATATTTATTTTTCTTTTATTATTCAG	8	-
chr1	226953594	226953617	TTACCTCTTTTTTTTTTTTTTAAG	5	-
chr1	227178717	227178739	ATCTTACATTTTTTGTTATTATG	5	-
chr1	227311225	227311250	TTTTCTACTTTATTATTTTTTTAAAG	3	-
chr1	227326177	227326198	TTTCTTTTTCCTCATAAACCTG	9	-
chr1	227372462	227372487	TCTTTATTCTTTATTTTTTTTTCATG	4	-
chr1	228288468	228288488	CCTCTATTTTTCTTTATATTG	8	-
chr1	229330825	229330844	TGTTGGTGTCACACTTAACG	7	-
chr1	229402211	229402235	CATTCTTATCTTTATTTCTTTTATG	48	-
chr1	229402292	229402315	TTTCAATTTTTTTTTTCTAACATG	26	-
chr1	229457044	229457067	CTCTTTTAATATTATTTCCATTTT	5	-
chr1	229458577	229458602	TACATAAAACTCTTTTTAAAATTTTG	10	-
chr1	229728879	229728900	TATTTTGTTTTCTATTAAAATG	4	-
chr1	230974327	230974351	TTCTCACCTGAAGCCTTAATCTTTG	4	-
chr1	230974827	230974846	TTTATATCCATTTCCTCTTG	7	-
chr1	230975469	230975490	ACACTCTTTTCTTAATCATTTG	21	-
chr1	231469896	231469917	TTTCATTTTTTATTTTTCCTTG	24	-
chr1	231470325	231470346	TTTTCAACATATTTCTAAATTG	12	-
chr1	232278100	232278117	ATACTTATTTCCACATTG	3	-
chr1	233337055	233337075	CTCTACTTTTTTACAATATAG	4	-
chr1	234740047	234740069	ACCTTTTTTTCTTTAACTTTTAG	14	-
chr1	234740209	234740236	CCACCTTTTAACCTTTACTTTTTTTAAG	28	-
chr1	234741847	234741866	ATACTATCACCTATACCCTG	10	-
chr1	234742666	234742687	ACATTTTTTTCTTTTGTTAACG	3	-
chr1	235274005	235274026	TTCTTAATCATTATCAATCTCG	4	-
chr1	235274888	235274912	ATCCTTTCTTTCCATTTAATCTCTG	3	-
chr1	235283446	235283467	CACTCTTTTCTCTTTACATTCG	5	-
chr1	235460436	235460460	TTTTCAATAACTTACTCTCTTTCTG	3	-
chr1	235480464	235480489	TCATTTTATTTTCAAATTTATTTTTG	4	-
chr1	235488375	235488402	CTTATTTCTTACAACTTTATTTCTTATG	8	-
chr1	235611864	235611888	CTTACCCTTAAAATCAAACAAACAG	4	-
chr1	236714138	236714164	CACTCATATTTCATATTTTTATTTTTG	3	-
chr1	236717960	236717982	TTTATACAAAATCTTCCTTTTTG	3	-
chr1	237459035	237459054	ATATTTTTTCCTTTTTATAG	22	-
chr1	240071280	240071295	TTGTTCGTTTGGCTCG	18	-
chr1	240293910	240293933	AAGTGATTGTTTACTAAAAACACA	35	-
chr1	241103906	241103922	TTGTATCTATACTCCGC	3	-
chr1	241793846	241793868	CATAAATATTTTCTATTAACATG	5	-
chr1	243287804	243287830	ATACATTATCCTCCTTATTTATTTTTG	5	-
chr1	243289566	243289589	TATCAATCCTTTCAAACTATTTAG	3	-
chr1	243329457	243329480	CTCCTTTTATTTTTATTTTATTTG	3	-
chr1	243398924	243398950	CTTATATTTTTTCTTTAAACCTATTTG	3	-
chr1	243630855	243630870	GTAAACGGGTGGATCT	405	-
chr1	244571830	244571857	CCACTTAAATTTATTTTATTACACCATG	4	-
chr1	244581313	244581333	ATACTTTTTTTTCTTAATCTG	10	-
chr1	245016967	245016990	CCCATTTCTTATTAAAAAAACTTG	7	-
chr1	245017179	245017199	TTTTTTCTTAAAATAACAATG	8	-
chr1	245017455	245017480	ACTTTTTTTTTTTTTTATCACAACAG	349	-
chr1	245017655	245017678	CTAACTTTTTAAACATTCCACAAG	385	-
chr1	245017703	245017728	ACATATTTCTCCAAAACCTTCACAAG	14	-
chr1	246371709	246371730	AATATTTAACTCTATTATCATG	3	-
chr1	246632954	246632980	CCTTACCTTCTCCTCTATTTATTTATG	3	-
chr1	247009605	247009625	CTATTTATATTCTAAACTTCG	8	-
chr1	247011059	247011084	TCATCTTTACCTATTTTTCATTTCTG	4	-
chr1	247019526	247019547	TCATTTATCATACTTTTTCTAG	11	-
chr1	247045765	247045785	TATCTTTAAATTTTCATTACG	5	-
chr1	247047825	247047848	ACTTATTTTATACCACTTTTACTG	4	-
chr1	247059375	247059394	TTTAACACGTCCTTACCATG	3	-
chr1	247094143	247094162	TTATTTTTATTTCCAAATCG	4	-
chr1	247319677	247319701	CATTCAATTTTTCCATTTCTTTTTG	11	-
chr1	247352639	247352658	TTTATTCCTATAATATAAAA	5	-
chr1	247358852	247358876	CCTCTTCTTATTCTTTTTATTTTAT	4	-
chr1	247485584	247485607	ACTTTATTTTATTTTTATTTTTAG	14	-
chr1	249108999	249109019	CAAAATTTTTATTTCTTCTAG	5	-
chr1	249110408	249110433	TTCTAACATCCTGTTGTTTTCATCTG	3	-
chr2	278083	278108	CTTATTTTTTAAAATAATTTTAAAAG	6	+
chr2	1024870	1024888	TCAACTTAGAATTGGTACG	36	+
chr2	1228543	1228559	TGTTCTGAATCGGGGCT	28	+
chr2	2927909	2927928	GCGGCTGGCTCACTTCTTTT	5	+
chr2	3624571	3624596	ATTTCCCATATTTAAATTTCCACAAG	4	+
chr2	4271703	4271718	TCGTGAGTTCGTTTCT	22	+
chr2	4340133	4340151	TGCAAGTTGAATGGAAAGG	6	+
chr2	4596368	4596388	CTTCCTGGAATTGGTTTGCCC	109	+
chr2	6006909	6006928	TCTCGATGTTGGCTCATCTC	63	+
chr2	7083880	7083898	GTTCTCTTCTGATTACCGA	6	+
chr2	9351510	9351532	TTTTTTTTCTTCTTTTTTTTTCG	4	+
chr2	9543706	9543732	TTATTTTAACTATTATACATAATCAAG	5	+
chr2	9545131	9545151	TCTATTTTAACAATCCTCCTG	13	+
chr2	10192783	10192803	TTAACTTTTCTTTTCCACTTG	6	+
chr2	10192942	10192963	ATTTTTACAACCTTTTCTATTG	13	+
chr2	10194072	10194091	CATTTACCTTTATTTAAATG	7	+
chr2	10270577	10270595	AAATTTTTTATTATCTATG	6	+
chr2	11876206	11876223	TCTATGGCTGGTTGGTGA	5	+
chr2	11966292	11966318	AAACATTTTCCTATTTAAATTTCATTG	6	+
chr2	12048294	12048312	CCTTGAGGATTGGCTCATT	3	+
chr2	13663506	13663524	AATCCTGCTGACGATGCCA	5	+
chr2	16373711	16373736	CCATTCTTTTTTTTTTTTTCTTTTTG	4	+
chr2	16643624	16643642	TTTACAAGCAGTTGGAGCC	10	+
chr2	17948242	17948264	ACTATCTTTTTAAATAAATATAG	3	+
chr2	17963502	17963526	TCATTTTTACTTTTTCTTCCACAAG	3	+
chr2	18272098	18272117	TTTGATTGGATTTTATTGAT	4	+
chr2	20648653	20648676	CTAAAATTTGTTTTTTTATTCTTT	12	+
chr2	20648930	20648952	CCTATTTTTTTTTTTTCCACAAG	153	+
chr2	20649075	20649097	TTTTTTATTTTTTAAATAAACTG	23	+
chr2	22174661	22174680	CCTTAGTAATGGTGAATGAA	24	+
chr2	23166832	23166849	TCGCTGCATTTATGAAGT	3	+
chr2	23911005	23911023	TGGATGCTGGCACAATGGC	3	+
chr2	24224454	24224478	CAACTCTCAAACATTTTTATCTCAA	4	+
chr2	24783767	24783787	TGTTTGGTTTGTGTAGTTGTT	3	+
chr2	26257576	26257603	CTTCAATACTACCTTTATTTCCACCATA	3	+
chr2	26283100	26283127	CTTTTATATCTATTACTCTTTCATTTTG	5	+
chr2	26357962	26357982	TCCATTTTTAACTCTAAACAG	776	+
chr2	26357992	26358013	TTTCTCATCTTAACTATCCAAG	32	+
chr2	26612894	26612918	TCCTTCCCCTCTCTTCTTTTTTCAG	9	+
chr2	26617352	26617373	CTCACAATATTAACTTTTTTTG	7	+
chr2	27001543	27001566	TCCTCTTTTTCTCACTACCACCTG	5	+
chr2	27001799	27001824	CATTATATTTTCTTTTTTTTTTTTTG	88	+
chr2	27002107	27002130	ATTATGTTTTCTAAAACTTCTAAG	7	+
chr2	27002167	27002191	CCCAGACTCTGCCTCAAACTCATTG	3	+
chr2	27016776	27016798	CTTTAAATATTTTTCTTTTTTTT	97	+
chr2	27017318	27017337	AATTTAACATTTTACTCTTG	5	+
chr2	27018562	27018583	TTTAATAATTTTTTTTTTCCCG	10	+
chr2	27580652	27580674	CCTAATTTTTTAATTTTTTCTAG	4	+
chr2	27747662	27747680	GATCCTGTTGATGATGCCA	10	+
chr2	27813350	27813370	ATCACTTTTTATTTTACTCTG	5	+
chr2	27873339	27873359	AACTTCAAGTTTTATCATTTG	5	+
chr2	27911797	27911823	TCTTTATCACTCTTTTCCCTATAACTG	5	+
chr2	28002541	28002563	CATCACATTTATTTATCTTTCTG	9	+
chr2	28638438	28638454	ACTTTTTTTCTCTTTTC	10	+
chr2	28639358	28639380	ATAACACATTTTTGTTTCTAAAG	14	+
chr2	28639511	28639533	ATTCTCAAAAATTATTTTCTCTG	16	+
chr2	28774366	28774384	AGTTGATGGCCTGGGCTTC	3	+
chr2	28985534	28985556	TTCTCTTACATTAAAATCCATTG	7	+
chr2	29004734	29004757	ATTTTTTTTTTCTTCTATTATTCG	17	+
chr2	29022307	29022328	ATCTTAAATTTTTTTCTAATAG	27	+
chr2	29022590	29022613	CAAATACTTCTAATTTTTTTCCCT	16	+
chr2	29022653	29022679	ACATTCACCAACTATTATTTTCCCTTG	42	+
chr2	29022693	29022714	ATATCTGTTTAATCTTACTAAG	8	+
chr2	29022888	29022909	CACTCTAATTTTTAACTTATTG	68	+
chr2	29023188	29023210	TCTCTTTTTCCTCCCTCTATACG	14	+
chr2	29023446	29023471	TTCTTTTCCTATTTCTTTTTTTTAAG	13	+
chr2	29023820	29023843	CATATGTCTTTTTTTCTAATTCCG	42	+
chr2	29023951	29023970	CACACATTTTATTCACATAG	17	+
chr2	29024327	29024347	AAAAAATAATCACTACTTAAG	4	+
chr2	29024411	29024433	CACTCTTAAAACCACTTAAACAG	3	+
chr2	29024594	29024613	TATACAATTTAATCCAAATG	8	+
chr2	29025009	29025033	CTTTTCAAAAAAATTTTTATTCAAG	13	+
chr2	29025497	29025516	TTTTAATTACCTTTATAATG	8	+
chr2	29119003	29119022	CTTATCTTTTATTTTCAAAG	9	+
chr2	29139719	29139739	TCATTAATATATAAAACCTTG	4	+
chr2	29153919	29153942	TCTCAAACTTTTTTTTTATTTCTG	4	+
chr2	29161432	29161456	TATTCAATTTTTTTTCTTTATCTAG	11	+
chr2	29169903	29169928	TATATTTTTATAATATAATATCCTAG	9	+
chr2	29170103	29170121	TACATTTTCATAAAATATG	15	+
chr2	29170412	29170432	CAACTTTTAAAAAAAATTCAG	14	+
chr2	29170454	29170480	TTTCCATTTTTATTTAAATTACTAATG	13	+
chr2	29170590	29170617	TTTTCTTCCTTTTCATTACCTACTCTTG	8	+
chr2	29170839	29170857	ATTTATTTTTTCCCACCTG	11	+
chr2	29395601	29395622	CTCTCATATTTCTCACAACTTG	4	+
chr2	29405600	29405620	ACTTACTTAACTTCCTTATTG	4	+
chr2	30482676	30482699	CCTCCTCTTTTTTTTTTTTTCAAG	20	+
chr2	30482826	30482851	CATTTTTTTTTTTCCAAACTACTTTT	15	+
chr2	30582293	30582311	TACATTTGCTGTTGACATT	4	+
chr2	30686799	30686824	CATTTTTATCTTTTCTTACTTTTATG	3	+
chr2	30689298	30689318	TCATCCATATTTCTATTTTTG	5	+
chr2	30767727	30767749	TCATTTTTATCATTCCAAACCTG	3	+
chr2	30833949	30833971	CTTTTTTTTTTTTTTCCTATCAG	3	+
chr2	30863646	30863665	CTACAATTTTTTTTAATCTC	47	+
chr2	30864041	30864062	CCCTTCATTATTCATAACATTG	3	+
chr2	30865328	30865350	TTTCTAATTTATGTTTCTCTAAG	31	+
chr2	30866900	30866918	CATTAAATTTTCATTTTAG	4	+
chr2	32380509	32380531	CTTATTACTTTCTTAATTTTACA	16	+
chr2	32381035	32381062	ACATACATTCTTCTTAATTTTACTCTTG	9	+
chr2	32518082	32518105	TTCATATTTCTTACCTTTTTTTTG	4	+
chr2	32530828	32530850	CTTTTTAAAACAATTTTTTTTTG	15	+
chr2	32534681	32534704	AATACTTCTAAATATTCATTTTTG	5	+
chr2	32535066	32535088	TTTTAAAATAATATCTTACTTTC	3	+
chr2	32625192	32625214	TTTTAATTTAACATTTCTTCTCG	4	+
chr2	32630297	32630318	ATTCATTTTTACACTTACTCTG	5	+
chr2	32674586	32674607	ACCATTTCATTTTTTTCTTCCG	5	+
chr2	32688200	32688221	CTTTAACCTTTTCTTCATCCTG	4	+
chr2	32714036	32714056	TTACTCCTTTATATTTTCTTG	3	+
chr2	32726607	32726630	CTTCTATATTTTAATTATTATTTG	5	+
chr2	32748373	32748397	CATTTATTCTTTATATTTACTTTTG	3	+
chr2	32843346	32843370	TCATTCTTACAACTACTATTTAAAG	7	+
chr2	32843506	32843529	TACATTTTTAAAATAATAAATCTG	9	+
chr2	33165841	33165861	TTCCCTTTTTGTTGATTGACA	4	+
chr2	34551676	34551694	ATTCCTGGATTTGGAACCA	4	+
chr2	36745235	36745260	ATTATTTTCTACTTTTTATTTCTCAG	6	+
chr2	36772869	36772889	CTTCATTTTTCTTTCACCAAG	6	+
chr2	36776794	36776816	ATTCTTTTTCCTTATTATATACT	10	+
chr2	36776832	36776851	AAACTACTTCATTTTAATTG	14	+
chr2	36777379	36777404	TTTTTTTTTTTTTTTTTCAAACAATG	3	+
chr2	36777516	36777541	CACTTTTATACTAATTAACCCATTTG	6	+
chr2	36778033	36778058	TAAATTTTTTTATTATTATTTTAAAG	16	+
chr2	37424575	37424602	CACTTTATTTTCTTTTCTTTTAACCCTG	6	+
chr2	37430004	37430024	CCAAACTTTTAAACAAAAACG	5	+
chr2	37430169	37430196	TCTACATTATTCAATTATAAATCTAATG	8	+
chr2	37430223	37430246	ATTTTATTTTAAAAATTATACTTG	4	+
chr2	37430651	37430670	AAACAATTATTCAAACTCTG	17	+
chr2	37431341	37431364	TTTCTTAAAGTTTCTTTTATCCCG	5	+
chr2	39008112	39008139	CCTTCTTCTTTTTTTTTTTTTTTCCACG	4	+
chr2	39701916	39701940	CCAATATATTTTTTTTCATTCTAAG	3	+
chr2	40488925	40488944	TTCCTTCGCATGTCTTTTTA	3	+
chr2	41188548	41188566	TTTGGTTTATGTGCTTGGC	262	+
chr2	42488175	42488201	AATTATATAATAATCACTTTTCTATCG	7	+
chr2	42557754	42557779	TACTACTTTTTTTTTTTTTTTTCCTG	33	+
chr2	42937008	42937032	CTTATCTTTTTTATTTTTATTTTTG	5	+
chr2	44459997	44460024	TTATTTAATTTTTTTCCAATTTTACCTG	3	+
chr2	44855444	44855469	TTTATCAATTTTATTAATTTCTTCAG	4	+
chr2	46611967	46611993	CTCACTTTATTATCCCTATTTTTAAAG	14	+
chr2	46612065	46612088	ACTTCTAATTTATATTATCCATAG	10	+
chr2	47003561	47003582	ATAACTTTTCTCTTTATTTTAG	3	+
chr2	48309060	48309081	TTTCTCTATTCTCTAATAAATG	3	+
chr2	48549730	48549753	ATTTTATCCAATACATTTTTTTCG	3	+
chr2	48602719	48602744	TTTTTAAAATTTTTATTAAACAATTG	9	+
chr2	48602997	48603020	TATTTTTCATATACTTCTCTCCTG	4	+
chr2	48605338	48605356	CAATATATTACTAAATCAG	18	+
chr2	48605357	48605382	TTATTATTTTACTTTTCCAAATTCAG	6	+
chr2	48606003	48606024	TCAAAACTTATTTTTTAAATCG	61	+
chr2	48606116	48606138	TAACTATTATTTATTTTTAAATG	4	+
chr2	49614333	49614358	TTAACTCTTTTTTTTTTTTTTTTAAG	5	+
chr2	52108036	52108055	CTGCTGGGTGAAAGGGAATC	20	+
chr2	54001753	54001779	ATATTATTTAAACTTTTATTTTAACTG	22	+
chr2	54002245	54002267	TACCTCTTCTTTTTTAAATAAAG	8	+
chr2	54045722	54045745	ATCTATTACTTTTTTCTTCTTATG	4	+
chr2	54761162	54761180	TGAGTCTCGTCGTGGCTGC	163	+
chr2	54789621	54789644	CCTACTCTTCCATTTCATCTATAG	4	+
chr2	54887820	54887843	TCATTTATTACTTTTTACAAACTA	7	+
chr2	54895817	54895841	ATTTTTTTTTTTTTTTAATTTATAG	9	+
chr2	54896453	54896476	TATAATAAACCCTTTAAATCATTG	9	+
chr2	59163559	59163576	CTAGTGTTGATTTGTCCC	3	+
chr2	60146182	60146197	GTCTGACATGTGTGCG	77	+
chr2	61028572	61028599	TCTATTTTTTCTTTTCTTTTTTTTTAAG	5	+
chr2	61152143	61152162	ATATATAATTATTTATTTTG	3	+
chr2	61165044	61165068	TTAATTTATTTAAACTCTCTTTCTG	11	+
chr2	61246045	61246072	TAAAATTAACCATTTTCCCACTTTATCG	4	+
chr2	61247465	61247492	CTTTCTTTTTTCCTTTTACATTTTCCAG	3	+
chr2	61250138	61250160	TCTAATTTCCTTTTTTTTTTCAG	3	+
chr2	61252139	61252161	TCTATAATAACTCTATTATCTAG	13	+
chr2	61253863	61253885	ATATTATTTCATTTCTCTCTCTG	7	+
chr2	61276155	61276180	TCATTTTTATCTTATTTAAATCTCTA	7	+
chr2	61276563	61276585	AAATTTATCTTTCTTACAAACTG	5	+
chr2	61277058	61277078	TAATTTTTAATATTTTCATAG	5	+
chr2	61278084	61278105	TTCAACAAATAAGTAATTCTCG	3	+
chr2	61283661	61283682	TTTTTTTTTTATCTTATTTCTG	5	+
chr2	61285774	61285798	ATTTCATCTTATTTTTCTCATTTTG	3	+
chr2	61338586	61338605	TAATTTTTCTTAACATCTCG	10	+
chr2	61892536	61892557	ACTGTGTAACAACTCACCTGCT	32	+
chr2	61960782	61960804	ACTTCTTCTTTTTTTACTTTTTG	6	+
chr2	62989908	62989929	ATCTCCCTGTTTCTCTCTTATG	3	+
chr2	63119742	63119761	CTAATACTTTTAATTCTACG	5	+
chr2	63242511	63242536	CTAATTCTTTACTTTTTATTATTTAG	3	+
chr2	64686090	64686109	TTATTTATTTATACTCAATG	8	+
chr2	64687241	64687262	TCTAAAATAAACTAAAATTATG	4	+
chr2	64687393	64687414	CAACTTATTTAACCATATTCAG	6	+
chr2	64774904	64774929	CTTTTAAATTTTATTTTTATTTAATG	4	+
chr2	65243713	65243738	CCACTTATTTATTTTGTTTTCACACG	3	+
chr2	65430677	65430695	TTATATTTTTCCCACTTAG	7	+
chr2	65496149	65496169	CTTCCTATTTTCACTTTACTG	33	+
chr2	65498143	65498160	CCAATACTTCTACATTTG	15	+
chr2	65717205	65717227	ATTTTTATTTATTTTTATTTACG	4	+
chr2	66737844	66737866	CTTTTCTTTTCTTTTTTTCACAG	3	+
chr2	67877193	67877210	GTAACGGGGCTCAAGATG	7	+
chr2	69473574	69473595	ACCTATCACACAATATCACTAG	9	+
chr2	69473728	69473749	TATACAAATATACTTCTCTTTG	6	+
chr2	69474142	69474164	CTTCATTCACTCACTTTACTTAG	12	+
chr2	69474190	69474216	CATTTATTTTATCAATACCAATTTTTG	8	+
chr2	69475297	69475316	CACAAAATTATTGTTTTCAG	18	+
chr2	70069580	70069599	TATACTTTATTATCTAACTC	5	+
chr2	70109161	70109183	CTAACATTTTATCTAATTTCAAG	8	+
chr2	70131843	70131869	ACATTTTCTTTTTTTTTTCACACATAG	25	+
chr2	70132264	70132285	TATCATAATTTATTAACTAATG	4	+
chr2	70139413	70139433	TTCTCTAATTTTTATATAATG	3	+
chr2	70166204	70166225	AACATTTTTTTTTCCTACCTCA	8	+
chr2	70167307	70167325	AATCTTTTCCAATAACCAG	17	+
chr2	70169109	70169135	TCTTTTTTTATTTTCTATTTTTTCATG	26	+
chr2	70169268	70169288	TCAATCTATTCTTTTTCTATG	15	+
chr2	70169330	70169355	CTACTCCTATTTAAAAACTCTTCCTG	4	+
chr2	70169393	70169413	TTTCTCATTCTACATCCTCTG	5	+
chr2	70316048	70316075	TTCAGTTTCTACACAACTTTATCATCCG	53	+
chr2	70316081	70316102	AATTTAAAAATCACATTCTCTG	24	+
chr2	70316165	70316185	TTTTGGGTTTTTTGGCTCATG	91	+
chr2	71568280	71568300	CTATCTTTTCAATTCATCAAG	8	+
chr2	71570059	71570085	TTATAATTTACTTTTTATCATTTCCAG	4	+
chr2	71589275	71589296	ATATTACTGTTTCTCCTACTAG	5	+
chr2	71600355	71600375	CTTCATCTTTTTATATAATTG	9	+
chr2	71600898	71600922	CATTTTTTTCTTTATTATTTTTATG	6	+
chr2	71625736	71625762	CCTATTATTCTTACATCTTTTTCTCTG	3	+
chr2	71645643	71645666	CTTAAATTTTTACTAAAAACATTG	5	+
chr2	71661574	71661596	TATTTTATTTTTTTCTTTTATTG	9	+
chr2	73467820	73467840	TTTAAAATTCATACTATTTCG	5	+
chr2	73683287	73683312	TCATATCTTTTTTATTTCTTATTTTG	10	+
chr2	73804597	73804621	TTTTTTTTTCTTCTCATTTCTTATG	7	+
chr2	74090925	74090944	CTTTCTTACCTTTTATTTCG	5	+
chr2	74329549	74329571	ATCTTAATATTTATATCTCCAAG	5	+
chr2	74329620	74329639	TTTTTAAAACTCTATCCTTG	5	+
chr2	74330638	74330659	CTATAATTTTCCTCCCTAATTG	18	+
chr2	74334642	74334666	TTTCAATACCCTTTTTTTTCTTTTG	7	+
chr2	74335061	74335085	AATATTTTTTCCTTCCACTTTATTG	3	+
chr2	74429217	74429236	CTAATACCATTTTCTCTAAG	15	+
chr2	74441440	74441462	CAATATTTTTAATTTATTCTACT	32	+
chr2	74442071	74442092	ATTCTTTTCTACATTATACATG	46	+
chr2	74442116	74442135	CTATATACTTTAACTTCATT	59	+
chr2	74442464	74442485	TTTTTTTCTCATTTAATCAATG	19	+
chr2	74444544	74444564	TTTTCAATCATTCCTTTAAAG	7	+
chr2	74987489	74987510	ATCTTTTTTTTCTTCTTCACTG	3	+
chr2	75884208	75884230	TATTTTTTTTTCATTTAAAATTG	17	+
chr2	75884237	75884263	CATCTATTTCCTCCAAATTTCTTTCTG	6	+
chr2	75886568	75886589	TCAATATATTTATCTTATTTTG	6	+
chr2	75887061	75887086	CTATTATTTCTTCAATTTTTTTCACT	54	+
chr2	75887204	75887226	CCCTTCTTTTTATTTTTTTCAAG	15	+
chr2	75892811	75892830	TTTTAATTCTATATTCCCCT	6	+
chr2	75896369	75896390	TTAACAACTTTTTATTTCCTAG	5	+
chr2	75896801	75896821	TATACTCTTTCTTAAATACAG	3	+
chr2	75897594	75897616	CTCATCTTATTTTCATTTTCTAG	11	+
chr2	75898033	75898055	CTTTTTCACATTTTATCTCATTG	16	+
chr2	75898219	75898245	CATTTAACACTCTTTTCTTCATTCTTG	5	+
chr2	75901204	75901222	TCTCATTTAATTATCATTG	5	+
chr2	75918285	75918310	TTTTTTCCTCTATATACACACCTATG	5	+
chr2	78539106	78539124	CATTGTGGTTTTGGGTCAC	42	+
chr2	78970877	78970897	TGTCTTAACGTGAGTTCAGTG	3	+
chr2	79545704	79545723	TGGATGGGAAGATGTGTACC	3	+
chr2	80302107	80302125	TGTACATGAACATTTGACC	4	+
chr2	81471421	81471441	TTTATATAATCTCTCATAATG	6	+
chr2	82558862	82558879	CCTGATGCTTATGCACGA	4	+
chr2	85204958	85204978	ATTTCATAATTTCATTTAAAG	4	+
chr2	85211973	85211993	TTCTATTATTTATTTATTTTG	5	+
chr2	85282699	85282720	TATATTAATTATTTTTTACCAG	3	+
chr2	85637447	85637464	TCGTAGGTTCGTCTTCCT	19	+
chr2	85771780	85771803	ATAACTTTTTTTTTTCTTTATAAG	211	+
chr2	85772061	85772087	ATTTTTTTTTTTTCTCTCAACACCATG	96	+
chr2	85962495	85962514	TGAAGAAGGACGTGATAAGT	6	+
chr2	86724461	86724484	TTTAAATATTTTTTTTTTTTTAAG	4	+
chr2	87002390	87002415	TTTATTATATATATATTTTTCCTTTG	36	+
chr2	87005016	87005038	ATATATTTAATTTATAAATTTCG	10	+
chr2	87898037	87898058	TTCTACTATTTTATTTTAACTG	3	+
chr2	88320896	88320923	ATTTCTAAATTTTTTATTTTTATCAACG	6	+
chr2	89258318	89258337	CCAGTGATGAAGGCTTGAGT	16	+
chr2	95882320	95882344	AATACCTTTTACCATTTTACTCTTG	4	+
chr2	95882360	95882383	CATCTTTTTATATTTTTTTCATTG	13	+
[truncated: 14,718 more rows]
