# Supplementary material for: Advancing the functional utility of PAR-CLIP by quantifying background binding to mRNAs and lncRNAs
Source: Genome Biol. 2014 Jan 7;15(1):R2. doi: 10.1186/gb-2014-15-1-r2 (PMC4053780; doi:10.1186/gb-2014-15-1-r2)
Supplement: Additional file 58 — Is a table of re-analyzed PARalyzer output for groups indicating all sites utilized by PARalyzer for the HuR.SILAC library from [37]. [file gb-2014-15-1-r2-S58.gz › Lebedeva.SILAC.groups.csv]

chr1	669221	669236	CCCCCGGGAAACCAAA	6	+
chr1	719267	719292	ATATCCTTTATTATTTATTTAAACTG	2	+
chr1	801866	801880	CTCGAATCCCGGACA	114	+
chr1	859568	859585	AGTCGATCCGGGATCGAT	2	+
chr1	872166	872179	TCTGATGCCGCGTT	1	+
chr1	876797	876811	GGTTCGGGTCCGGGC	2	+
chr1	878943	878964	GCCTGACACTCAAACCCAACAG	2	+
chr1	879634	879654	CAAAACAAAAAATTTTAAAAG	3	+
chr1	889682	889699	ACTCCTGTCTGCCCTGCC	3	+
chr1	890579	890595	CATGTGGACATGGCTCT	1	+
chr1	906508	906523	CTGCGGACGGCGTCAG	1	+
chr1	925910	925924	CGATTCGGCATGAGC	1	+
chr1	927312	927324	CGTGATTGCGACG	5	+
chr1	932561	932574	CGGATGATGCACCA	2	+
chr1	958902	958919	CTCATGGTCTGGGGAAAA	2	+
chr1	967641	967656	CGTAGAGATGTGGAGG	19	+
chr1	981385	981398	TTCGGTGCGCGGTG	1	+
chr1	987672	987684	CCGCGTGTGTGAA	6	+
chr1	1002074	1002092	CCGTCGGGCCTGGGGGAGG	4	+
chr1	1004938	1004953	AGGGACTGGGACGTGC	7	+
chr1	1029531	1029545	GCAGTAGTGGGATCG	2	+
chr1	1030483	1030497	GCGGCTGACTGGATT	1	+
chr1	1072811	1072828	GTCGAGAACCCCCCACGC	2	+
chr1	1077600	1077621	TCTCTTTTTTTTTATTTTTTCG	6	+
chr1	1103296	1103318	TAACACTGTCTGGTAACGATGTT	2	+
chr1	1158717	1158730	ACTCGTCCCAAGAC	1	+
chr1	1170244	1170258	GCCTGCGTCGCCCAG	1	+
chr1	1171923	1171941	CCTCGGGAGCAGGTGGCCA	1	+
chr1	1178195	1178210	CACACCCGGCCCGGAC	5	+
chr1	1182371	1182384	ACACTCGGACGATC	1	+
chr1	1190782	1190797	TCCCCGTCTGGAACCA	10	+
chr1	1191593	1191609	GCAGTCTTCGTGTTGCA	1	+
chr1	1198036	1198049	GTGCTTGCCGGCGG	2	+
chr1	1222969	1222986	CACCCACGGTGGGTGCCA	1	+
chr1	1239882	1239899	ATCTGGAGCCCCTCAACC	1	+
chr1	1240428	1240443	CTACAGTCCCTCGTAC	1	+
chr1	1244496	1244511	CCGGTCAGGTTCACCA	2	+
chr1	1253237	1253257	CAAATAAATTTTTTTTTTTTG	3	+
chr1	1287251	1287264	GTTGCTGACGCGGA	1	+
chr1	1309566	1309583	CGGACACTGGTAGGATTG	6	+
chr1	1309871	1309883	GGCCCGTCGGGTT	3	+
chr1	1335038	1335050	CGGATCGCGGAAG	1	+
chr1	1343287	1343301	TCGGACTGCTGGCTT	1	+
chr1	1358673	1358687	TGGACTCCCCCGAAT	2	+
chr1	1361726	1361740	GGCCGCCGTCGTCTA	1	+
chr1	1370472	1370486	TTCGAGTCTCTCTCG	1	+
chr1	1377538	1377551	GTGAACCGGCTGTC	1	+
chr1	1397887	1397902	ATGGGTGTCCGCCTGG	1	+
chr1	1469599	1469611	GGGTCGGCCGTTC	3	+
chr1	1487055	1487068	TCGCGGACGCCAAC	1	+
chr1	1529803	1529817	GGTCGGGCCGGGACG	2	+
chr1	1685513	1685528	CCACGATGGGCCGGAA	3	+
chr1	1761173	1761195	CCATCTTTTTTCTTTTTTTTTTG	2	+
chr1	1803084	1803099	AGGCTGTTAGCCGGCG	3	+
chr1	1821508	1821521	CCATTCATTCGCGG	1	+
chr1	1821538	1821550	GCGCAACCCTCGA	1	+
chr1	1821617	1821630	GCGCGACTGCCTCA	4	+
chr1	1841373	1841393	CATTTCCCAAAATAATCCATG	1	+
chr1	1874709	1874722	AGTAGGACGATGCC	3	+
chr1	1911469	1911481	TTCGGACGGCGTC	1	+
chr1	1950410	1950424	ACCGCCGGCGCAGCC	3	+
chr1	1953140	1953155	AGCTGTGCTGCGGCTC	126	+
chr1	1994003	1994018	TACTACTACTCTGCCT	1	+
chr1	1994702	1994718	TTCTGGGTGTAGACCCG	1	+
chr1	2011415	2011429	GTCTGGGGGTCGACT	1	+
chr1	2013799	2013814	CCGGCTGCCGTAGACA	1	+
chr1	2032964	2032985	TCATTCATTCATTCATACTCAG	2	+
chr1	2043689	2043703	CGTTTATGTGTAGAC	1	+
chr1	2047688	2047701	CTGCGTTGTCGCCA	1	+
chr1	2066184	2066199	GTCAGTGGCGCTCTGC	2	+
chr1	2076026	2076040	AGGACGTGGTACGCT	10	+
chr1	2090701	2090715	GTCCGGGTGGCGGAA	6	+
chr1	2096181	2096195	TGCGTTATTACCTCT	5	+
chr1	2105401	2105415	TTCGACATCATCACC	2	+
chr1	2105968	2105983	TGGTTCACGTCCGATC	4	+
chr1	2107834	2107847	CTCGGTCGTGGGTT	2	+
chr1	2117091	2117105	GCTCACTGGACCGAT	1	+
chr1	2121915	2121931	CTTCTATCCCCGGCCTC	1	+
chr1	2128421	2128435	GTTGGACCCGGGGGT	2	+
chr1	2162152	2162174	TAACTTTTCTTTTAAATATCCAG	2	+
chr1	2165985	2166001	CGGGGTTGTGGGGCCAC	1	+
chr1	2169406	2169421	TCGTGTGGCGGGCGTC	1	+
chr1	2182006	2182020	CGCCACGACTGTTTT	6	+
chr1	2204566	2204583	ACCAAGGGGGTGTTTTCG	1	+
chr1	2239061	2239083	CAAACGTCGCTCCCTTCATTTTG	2	+
chr1	2239146	2239161	TTCGTTCATTTAAACG	2	+
chr1	2239461	2239481	CATTTATTCCAAATAATCTCG	27	+
chr1	2240743	2240769	TTTAATTCTCATTATATTTCTATACTG	5	+
chr1	2240803	2240822	CAATAACATTCATATCTCTG	1	+
chr1	2240893	2240916	TAAATACTTTTTCCTTTTTCACCG	8	+
chr1	2263873	2263887	AGTGGGATGGGCGAC	1	+
chr1	2279574	2279588	ACATTCCCGGGCCTT	1	+
chr1	2334624	2334643	CCTTTTTTCTTCACATAAAG	6	+
chr1	2344252	2344267	GGATGGGCTCGCGGCC	1	+
chr1	2347335	2347348	GTGTGTTGTCCGAC	1	+
chr1	2379496	2379511	CTGGTCGTGGCCTCCA	9	+
chr1	2405086	2405100	CTACGTGTTGGATCA	1	+
chr1	2425269	2425284	GTGGCGTGGCTGAGCG	4	+
chr1	2427520	2427534	TATTGCCGTCTCCCC	1	+
chr1	2427939	2427954	GCTGCGTGAATTAATG	19	+
chr1	2428252	2428265	TCACCGGCGCCACA	3	+
chr1	2432896	2432911	AGCCAGCTGCGGGCCT	1	+
chr1	2437237	2437255	CTTCCCGTTCGCTCAGCCT	5	+
chr1	2437671	2437685	CTCTGTCGGGGTATC	1	+
chr1	2448137	2448152	CCGGGCAGAAGCTCCA	1	+
chr1	2471141	2471159	CATCTTGGTCTTGGGAGGC	3	+
chr1	2493866	2493882	TGATCCTCACCCGGGGC	1	+
chr1	2499890	2499904	CCCCGTCCGTCTGCT	1	+
chr1	2535378	2535396	ATGACGTCGTGTCTCTCCT	3	+
chr1	2560660	2560674	ATCTGACGGGCGGGC	3	+
chr1	2565075	2565091	CTTGCGGACGGGGGTTC	19	+
chr1	2574417	2574431	TCTCCGGGCGGAGGC	2	+
chr1	2728378	2728394	TTTGCTGTGCCTGAATG	1	+
chr1	2740309	2740324	CGGGGCTGTGGGGTTC	3	+
chr1	2764267	2764283	TGCTGCCACCGCGGAGC	1	+
chr1	2790039	2790053	CTGGGTGAGTCGACC	3	+
chr1	2790430	2790444	CGGTGCCGGAAGGTT	7	+
chr1	2793607	2793621	CCGGGGTTGTAGACA	197	+
chr1	2836448	2836462	CGGCCCGTCCTGTCC	1	+
chr1	2844102	2844115	CTTACGTCCGGGGC	2	+
chr1	2850674	2850688	CTTGAAGTCGGAATC	1	+
chr1	2867301	2867318	GCCAGGGACTGTCGGGGC	2	+
chr1	2902089	2902106	CCTCTGTTTCAAACCCAT	7	+
chr1	2916243	2916258	CCTGGGCTCGGGGGTC	1	+
chr1	2917053	2917066	CGTCCGCGGCTGAC	2	+
chr1	2925846	2925861	AAAAGTTAGGGGATGA	19	+
chr1	2941729	2941745	GTTTTCATTGGTGTTGA	3	+
chr1	2946348	2946366	TGGATGGTGACGGATGCTG	8	+
chr1	2946992	2947008	TCTGGGATGCGCAAGGA	15	+
chr1	2947436	2947450	CAGCCGGCAAGATCC	2	+
chr1	2950843	2950858	CGAATCCTGGGCGAGC	1	+
chr1	3036376	3036389	CCTGTCACGCCGGA	8	+
chr1	3050942	3050959	ACGGGCATGGGCTGGGCG	43	+
chr1	3051649	3051664	AGGGCACTTTCCTCGG	1	+
chr1	3054652	3054668	AAGCCCAACTTGTCGTT	4	+
chr1	3079205	3079218	CGTGCGCCGATGGA	1	+
chr1	3100369	3100385	CCCCACTTCGGGCTCCA	3	+
chr1	3105236	3105248	TTGCGAGTTCGGG	21	+
chr1	3105327	3105342	GGTGCCTTCGGGAGCT	1	+
chr1	3150717	3150731	CGTGTTGATTTCGTC	2	+
chr1	3161732	3161749	TGGATTCCGTGACGCAGC	3	+
chr1	3164603	3164620	AGAGGCTTTGGGGACGAA	21	+
chr1	3202783	3202798	TTGATACAGACACCAG	2	+
chr1	3242198	3242212	CCCGAAGCCTGAGAT	3	+
chr1	3253900	3253917	TTCTCCCCAGTGCTCTGA	15	+
chr1	3269891	3269905	CGGCCTGGGGGCTAT	1	+
chr1	3271251	3271269	TAATTTCCTTTCCTCTTCG	2	+
chr1	3275395	3275411	CTCATTCCAAACTCAAG	4	+
chr1	3279516	3279530	CGGGATTTGAAGACA	1	+
chr1	3303220	3303239	AATTTTTTTCTTTCTTCCAG	3	+
chr1	3315316	3315330	GCGTTGGCTTAGTTG	3	+
chr1	3321911	3321926	ACCTGTCCCGGCCTGC	12	+
chr1	3331066	3331088	GTGGCTCGGCGGGGCGGGCGGCT	1	+
chr1	3408755	3408770	ACGCACTGTTGCACGT	11	+
chr1	3413794	3413808	TACCCTGCTCGCAGC	1	+
chr1	3457741	3457756	CTCTAAATCCCCCATG	3	+
chr1	3491113	3491128	CCCGTCTGATCTGCCC	1	+
chr1	3504219	3504235	AATAAAGTCTGACATTG	3	+
chr1	3505741	3505754	CCACGGAACGCCGC	2	+
chr1	3531504	3531518	CCGTTTAACCTCCTT	2	+
chr1	3545650	3545668	TAATCCATTTTTACTTCAG	3	+
chr1	3574564	3574578	ATCGGTCTGCGCGGA	2	+
chr1	3577333	3577348	TTGCAAAAGCTTTCGG	1	+
chr1	3577871	3577886	TGATTAAATAGAATCC	4	+
chr1	3604023	3604036	TATCCTCACCCGGA	1	+
chr1	3689764	3689778	GGCGCTGTGGGGTGA	5	+
chr1	3700731	3700744	TCGTGTCGATTACG	1	+
chr1	3714545	3714571	CTGGTACCACAGGCATGTGCCACCACG	2	+
chr1	3717315	3717329	TAGTGTTGCACCCCC	1	+
chr1	3732188	3732202	TGATGGCCGTCACCC	3	+
chr1	3773906	3773919	TGGCGTCGCGCCTT	1	+
chr1	3779314	3779327	ATAGCGATAAGTCC	6	+
chr1	3779918	3779934	AGGATAACAACCAGTGT	3	+
chr1	3797403	3797416	TCGTGGGTTCGGAT	17	+
chr1	3826448	3826462	ACCGGACTGAGGTTC	3	+
chr1	3831028	3831042	CACCGAGGGCTCGAG	4	+
chr1	4037764	4037782	CATCCTCGTTGAGCCGAAG	1	+
chr1	4048138	4048154	GTGCTGTGAGGGGTCGG	1	+
chr1	4088088	4088106	CTTTTTTTCTTTTTTTCCG	3	+
chr1	4119286	4119305	GGGCCGGGAGCTCAGGTGGT	1	+
chr1	4179979	4179994	ATTGTCGGGGTGTCGT	12	+
chr1	4187352	4187367	TACAGCTTGCCGAACC	3	+
chr1	4200227	4200240	TATTTGTCGCGAAA	3	+
chr1	4234041	4234057	CCGCTTCTTAGAGGGAC	1	+
chr1	4269387	4269404	AGGGACTGACTGGGGCAT	1	+
chr1	4273742	4273758	CTTGAAATTGAAATTGG	2	+
chr1	4364409	4364425	ACTCAGCACTCTGCAAA	1	+
chr1	4368023	4368037	GCCACGATTTGGATA	1	+
chr1	4450504	4450517	CGATTCGTCGGCCT	1	+
chr1	4469534	4469548	CCGTTTTAATGTTGG	3	+
chr1	4481207	4481221	GACCCTTTCGAGGCC	1	+
chr1	4482602	4482615	TTTATTTCGTTCGA	6	+
chr1	4539027	4539041	ATAATTCTACTTTCG	4	+
chr1	4547808	4547823	ATTTGAGTCGTGACCT	4	+
chr1	4578663	4578680	TGATATTCTGTTGGCCCT	2	+
chr1	4581259	4581275	TTTCATGGTTTGGTGAC	2	+
chr1	4587021	4587036	TTTGGCTCTGGTACCC	1	+
chr1	4588445	4588459	TCCTCGGTTGGAACA	1	+
chr1	4605557	4605570	GGGGTCGTATCTCA	4	+
chr1	4632424	4632438	CGGGGGCTTGAGACA	1	+
chr1	4709472	4709489	CTCACCTCCCATACTCAG	1	+
chr1	4710896	4710910	TTTGCGTCACTCCCC	4	+
chr1	4783603	4783616	GTCCTCGTGGCGGA	3	+
chr1	4832540	4832553	TGCACTCGACGACG	2	+
chr1	4849309	4849327	CCTACGTATGCTGTAGATA	4	+
chr1	4865450	4865469	TAACATTTTCCTTATTCTAG	4	+
chr1	4873622	4873638	TATCATGTTGAAAACTC	1	+
chr1	4887630	4887645	CTGACCTCTCGGGAAG	2	+
chr1	4909311	4909329	TTATCTATCTATCTCCCAG	3	+
chr1	4940876	4940891	TTATAGCCTGTCCAGG	1	+
chr1	4986459	4986474	TTAAGTCAGGGGTGAG	2	+
chr1	5003252	5003270	TGAATGTTAAATCGTAGTA	5	+
chr1	5032333	5032349	CGGAGTAATTTGTTTAT	1	+
chr1	5040612	5040629	CAGTCCTGGGAGCTGACC	2	+
chr1	5044412	5044426	CCGGGTGTTGTTCTT	2	+
chr1	5051588	5051605	TATCTGTTTGATCCTCCC	13	+
chr1	5086233	5086248	CTAGTACTAATTGTTC	1	+
chr1	5139180	5139197	TTTCTTGTTGCTTCTTGT	1	+
chr1	5142744	5142759	TATACTCCTCTTCTAG	1	+
chr1	5237876	5237892	CTCTACCTTTCATCAAC	6	+
chr1	5247869	5247884	AACCATCACTCTCATG	10	+
chr1	5296820	5296834	TGTCTTAGTGTCGCT	1	+
chr1	5375691	5375708	TACTCTCTGACTCTGATA	5	+
chr1	5401398	5401415	ACTTTATTTTTTTGAATG	1	+
chr1	5489380	5489396	CACATGCAAGTTGGACG	1	+
chr1	5532995	5533008	TGCCCGAGCGTCCA	2	+
chr1	5539545	5539561	GAGGTCCTTCTGATCGG	7	+
chr1	5550895	5550909	AAGCGACTGCTGCCA	2	+
chr1	5564878	5564894	CGCAGCTTGCACTTCCC	5	+
chr1	5591505	5591524	CATGGTTGGGTAGCCAAGTC	2	+
chr1	5626632	5626646	TCTCTGGGCGTCGGT	1	+
chr1	5636168	5636184	TGTCGTTCATCCAAGTC	1	+
chr1	5656694	5656707	TTCGGACAATTACT	2	+
chr1	5658869	5658884	ATACTTCCTGATGACC	2	+
chr1	5678819	5678834	GGTAGCGTGCCTGAGA	1	+
chr1	5703550	5703567	AAGGTGTAAGGAAGCTGA	3	+
chr1	5711861	5711875	TTCTTGCGTGTTGAC	5	+
chr1	5718867	5718885	CATGTCCTCCCTTGGACAC	1	+
chr1	5739419	5739437	TCACTTTTCTAACACATTG	1	+
chr1	5747096	5747110	GTACGTCTGACAGGT	2	+
chr1	5780777	5780794	GCCCGTCGTTAGTACTGA	4	+
chr1	5806559	5806574	CTGTCTGAGCGTGGCT	1	+
chr1	5834040	5834054	GCCCGTCGGATCGGA	2	+
chr1	5847233	5847247	TTCAGGCGGGCAGTT	3	+
chr1	5857675	5857693	TATTATTTCCATAAAATAG	1	+
chr1	5894659	5894673	CGCCCCTGCCGACCA	1	+
chr1	5909701	5909719	GAACTAGGGGAACTGAAAC	3	+
chr1	5918428	5918442	TGACGGAGGGCCGGG	1	+
chr1	5919724	5919738	CCCGCGCCGAAAATG	1	+
chr1	5940130	5940145	CACTCACGACCCACCC	1	+
chr1	5969609	5969624	GCCCGGAAGAGCTGGG	1	+
chr1	5990560	5990580	AATATCTTCTATTTTCCCTTG	2	+
chr1	6020256	6020272	GCACTTATAGCTCAGTG	2	+
chr1	6046222	6046236	ATTACCGGTCCGTCC	1	+
chr1	6058434	6058449	GAGGACTGGGCTCGGT	2	+
chr1	6126024	6126039	AGTCTCGTCCTGGTCG	7	+
chr1	6128209	6128226	ACTATTTCTAAACATAAG	7	+
chr1	6131589	6131604	GGGAACGTGAGCTGGC	4	+
chr1	6136435	6136451	GCCTGTCGGAGCCACCA	2	+
chr1	6136758	6136771	GGTAACCGTACTGG	3	+
chr1	6138458	6138473	CATTATTTAGTTGACT	1	+
chr1	6161090	6161110	TCTTTTTTTTTAAACCTACCG	4	+
chr1	6192599	6192617	TTTCTGTTTCTTCTGCAAC	1	+
chr1	6204059	6204072	TAGCAGCCGGATCC	3	+
chr1	6219354	6219368	GGGGATGTCGCTCTG	1	+
chr1	6225206	6225219	GAGAGCGTCGGAGA	2	+
chr1	6260610	6260625	TCAAGCCGGTTGACCA	1	+
chr1	6266715	6266733	TTTCCACGACTTCTGTGCC	1	+
chr1	6268954	6268968	CGTACTTCTGCAACA	1	+
chr1	6269020	6269032	GCATGTTCGCGCG	1	+
chr1	6285248	6285262	TTCTGTTCGATCGCG	1	+
chr1	6292247	6292265	CTTAAAATTAACCTATTTT	1	+
chr1	6295169	6295185	GCGACCTGGGTTCAAAT	1	+
chr1	6295934	6295948	TCAGAGCCCGGCGGA	1	+
chr1	6341235	6341249	CGGTAGCGCTTCTGA	2	+
chr1	6348085	6348102	ATAACTTTTTCACACCAG	1	+
chr1	6361235	6361251	GAAGGGTTCGTGTTGGA	1	+
chr1	6387306	6387321	CTATGCGTCCCCGGTG	3	+
chr1	6411502	6411520	TTTTTTGTCTGAGTTATGA	2	+
chr1	6459257	6459271	TTCGAATGTGCCGGA	2	+
chr1	6508106	6508121	AGGTAACGCAGGTGTC	12	+
chr1	6531054	6531068	ATGTAGGCCCGGAAG	1	+
chr1	6562452	6562465	ACCGCTGGCGTAGT	1	+
chr1	6584728	6584744	TCTGGCCTCAGATCAGA	1	+
chr1	6608771	6608787	AAACTACTCATTCATAG	3	+
chr1	6651314	6651327	GGGTAGGTCCGGAG	13	+
chr1	6653652	6653666	TATTGTCGTATCCCC	2	+
chr1	6666796	6666810	GCCTTGATTACGTCC	3	+
chr1	6683033	6683058	TTCTCAAAACATTTTCTAATTGATTG	3	+
chr1	6685911	6685924	TTCCGAAGGGGGGC	3	+
chr1	6711276	6711292	TTTCGGTCCACTGACCA	3	+
chr1	6831264	6831280	ATGCACTGGAGGCTCGA	3	+
chr1	6837553	6837572	TCACATTATTTTTCTTCAAG	2	+
chr1	6845190	6845203	CGTCTCGGCCTCGA	1	+
chr1	6855026	6855045	TTCCACCCCATATTATTCAG	1	+
chr1	6855720	6855743	ACTTTTTCTTTTATTTCCTTTACG	4	+
chr1	6856803	6856819	GTCACTGCTTGCAGTTC	2	+
chr1	6857427	6857448	ACTTTTTATTTTTTATTTACTG	3	+
chr1	6876620	6876635	TGCAGAATCAGCGGGG	1	+
chr1	6884906	6884922	CCCTGTTCACTCACATG	4	+
chr1	6886761	6886785	CTTATTTATTTTATTTTTTCCCATG	6	+
chr1	6894236	6894261	TAATCATCTTTTTACTTACTTTTAAG	2	+
chr1	6920419	6920445	CTCTAATTTCATTTTTCTCCAAATAAG	4	+
chr1	6931956	6931975	TAACATTTCATCTTTCAAAG	3	+
chr1	6932142	6932163	TATATTTCCTTTTTTATTCATG	1	+
chr1	6932461	6932485	ACTTTTAATTTTAATTTCATTTAAG	1	+
chr1	6934110	6934126	CGATGCTACTTCTGTTT	5	+
chr1	6934782	6934799	TCCATAACCCTTTGTTGA	2	+
chr1	6942598	6942613	CTATTCTTCTTTACTG	2	+
chr1	6948313	6948337	CCATTTATAAATACCTTTTCCAATG	1	+
chr1	6977459	6977472	GATTGGATGCGAGG	1	+
chr1	6983572	6983588	CCTGGCTCAGTGCCGGC	1	+
chr1	7012987	7013002	CCGGATCTCATCACCC	6	+
chr1	7013220	7013234	CCCGTCGTTTTCTCT	1	+
chr1	7021185	7021202	CTTCTTTTCCCTAACTTG	1	+
chr1	7024991	7025005	CCGGGTCGGCTGGGA	1	+
chr1	7026005	7026020	TCTGGGACTGGTCGCA	4	+
chr1	7027929	7027943	TCGGTAGGATCCCTG	4	+
chr1	7035233	7035249	CCACACTGTCTCCCCCC	2	+
chr1	7066087	7066107	ATTGGGTGTGGAGCATTTGGA	7	+
chr1	7067593	7067607	GTCCTCCTGACCGGG	1	+
chr1	7104937	7104952	TAACATCCCGCCATTT	1	+
chr1	7120094	7120109	GGACTTCTGGCGTAAC	1	+
chr1	7131535	7131554	ACTTTCTATATTTCAAATCG	1	+
chr1	7194343	7194368	CTTTTATTTTTATTTATTTTTATATG	1	+
chr1	7211087	7211104	GATTTGAAATCTGTTGGG	6	+
chr1	7226702	7226718	ATTGTCTGTCTTTTAGT	1	+
chr1	7231043	7231069	TTATTCAAATTTTCCTTATTTTTCCTG	2	+
chr1	7246617	7246635	AATCTGGTGACCTGGGTTC	23	+
chr1	7257829	7257843	TCCGAGAGGGTGGAA	1	+
chr1	7264241	7264266	TAATATTTATTATTTTCTTCCTTCTG	2	+
chr1	7285014	7285027	CCCCATCGTCTAGT	6	+
chr1	7298974	7298987	TATCGTGGCCGAGC	5	+
chr1	7307368	7307381	GTTGCGATTCTGAC	6	+
chr1	7319202	7319219	TCTGGCTGCTGAGCTTCC	2	+
chr1	7335668	7335684	AAGAGGTGTCAGAAAAG	2	+
chr1	7365163	7365184	AATCATCTACCTTTTTTTCTTG	3	+
chr1	7384089	7384108	TTTCTATTCTTCTCCTTTTG	1	+
chr1	7387165	7387181	TTGGAGTTGATTTAAAA	2	+
chr1	7392383	7392397	TTTGTCGGTAAACAA	1	+
chr1	7397209	7397225	TGGCCTGGTGGTTCTAG	1	+
chr1	7410672	7410693	TCATTTTTTTTTCTTTTCACTG	5	+
chr1	7411590	7411605	CGTGGAGGTCAGTGAC	5	+
chr1	7447753	7447768	AAATGATAGTGGGAGT	3	+
chr1	7479712	7479726	AGTGTCGACTCATCC	1	+
chr1	7486172	7486188	TCCCATCAGCCACCCCA	14	+
chr1	7492507	7492520	TTCCGGTAGCGGCC	3	+
chr1	7497419	7497434	CCTGTTCGGGGCCTCT	2	+
chr1	7538559	7538574	GCTTGACTGGGAGAGA	8	+
chr1	7541683	7541698	CGTACAGCTGCCACCC	3	+
chr1	7568292	7568305	CGGTGGACCCTCCA	2	+
chr1	7623484	7623497	GCTCGGTGGGACCT	1	+
chr1	7637512	7637526	TGGTCGGGAATTTCA	2	+
chr1	7681817	7681832	AATCCCGAGCAGGTCG	1	+
chr1	7763872	7763884	ATCCGCTCGGGAC	3	+
chr1	7796598	7796612	GCGGTAAGGCTGTGG	2	+
chr1	7798314	7798330	AGGAAAGTGGAATTCCA	3	+
chr1	7799045	7799060	TGATAATTGATTGCCC	1	+
chr1	7821372	7821387	CAGCACTGGCGCTGTG	1	+
chr1	7833430	7833448	TAACATCTTTATACTTAAG	9	+
chr1	7834392	7834412	TTTACTTACAAAATCAAATTG	1	+
chr1	7838206	7838229	TTATCTTCATCATCATCATCATCG	10	+
chr1	7839794	7839814	TTATCTCTAAAATTTTTTTTG	2	+
chr1	7840269	7840291	TTTACATTGTTGTTATTGTTATG	2	+
chr1	7840325	7840351	ATAACCTCTTTAAAAAAATTTTTAAAG	4	+
chr1	7845069	7845082	ACGCGCTGGCTTCA	3	+
chr1	7886750	7886770	CTAAATATTCATATTTTCAAG	4	+
chr1	7887526	7887545	CTTTCCCTTTTCCTTACTTG	2	+
chr1	7891455	7891482	CAAATATAATTTTACTTCTTTTTTTCCG	1	+
chr1	7899373	7899395	CATTAATCTATTAAATAATATAG	5	+
chr1	7904079	7904105	CAACAAACTAATTTATTTTTTTTTCCT	1	+
chr1	8004305	8004320	CTCATTCTAAACCAAG	2	+
chr1	8021326	8021340	TCGCCCGAGATCGGG	1	+
chr1	8022828	8022848	TAAACATATAACATAAAAATG	5	+
chr1	8029256	8029276	ACACCTTAATTTATTTAACTG	1	+
chr1	8029558	8029574	ATTATTCAAATATTTCG	2	+
chr1	8073238	8073255	ATGTAACCTCTGCTGAAC	4	+
chr1	8086348	8086363	TGCCTCGCACCGGACC	2	+
chr1	8161821	8161838	AACATGTACTGGAGGTCC	25	+
chr1	8163919	8163936	CTTTATCTGTTTTTTTTG	6	+
chr1	8169645	8169667	CTAACTCTTTTTTTTTTCTTTTG	2	+
chr1	8227333	8227350	CTACATCACCTTTTTCTG	8	+
chr1	8319799	8319813	TTTACAAATTGCGAC	1	+
chr1	8351991	8352007	TTACGGTTGTGGAAGTT	10	+
chr1	8393312	8393333	CTTTTATTTCTTTTCTTTTTTG	24	+
chr1	8404069	8404082	TCTGACATCGCGGA	1	+
chr1	8414925	8414945	CTGGGGGACTGTCATGCAGGG	4	+
chr1	8419642	8419656	CGGCAGCTTCGGATG	1	+
chr1	8439546	8439560	CCACCAGGGGTTCGG	1	+
chr1	8484533	8484557	TCAATTTTCAATATAATTCATACAG	1	+
chr1	8524710	8524726	TGCCAAGCATGCTTTCA	3	+
chr1	8526792	8526810	ATCTACATATTCCCTTTAG	3	+
chr1	8530319	8530340	CAAATTTTTTTCTTTCTTTTTG	2	+
chr1	8538766	8538782	ACAGCTTCAAGGATTGC	5	+
chr1	8539829	8539843	CTCTCTGTCGTTTAA	1	+
chr1	8612395	8612409	TGACCGGATGAAACC	2	+
chr1	8731828	8731846	TTAATGGGTTCGCTAGTGA	2	+
chr1	8769865	8769880	CTACACTGAAGGAATC	169	+
chr1	8805306	8805319	TCACTCGCTCGTGC	6	+
chr1	8813938	8813955	AAATCTTTAACTCTACTG	3	+
chr1	8816591	8816608	AACTTTATGCATCTTGGC	144	+
chr1	8828312	8828327	TGATGTATGTACTTAC	2	+
chr1	8836775	8836798	TTTTATTTTATTATCTTTTTTTTG	1	+
chr1	8838452	8838468	CTTAAACTTCCTTCCAG	1	+
chr1	8875096	8875110	CCCATCCTCTTCGTC	1	+
chr1	8899815	8899830	TAGGTGACTGCTTACC	1	+
chr1	8926266	8926280	GTGGACGACCCCCCA	3	+
chr1	8939554	8939573	TTAATTCATTCTCTCTCTAG	1	+
chr1	8939868	8939894	CTACTTTTATATTTTTCAACATTACTG	3	+
chr1	8957315	8957331	CAATTTTTTCTCCAATG	4	+
chr1	8973729	8973744	GCTCATATTGTCTACC	1	+
chr1	8991881	8991905	ACTTTATTTTTTATTTTATTTTATG	2	+
chr1	9005629	9005642	CCATTTCCGCGGTC	1	+
chr1	9021878	9021894	GGGGAATTGTAGTCGTT	1	+
chr1	9034359	9034371	CGGACCTCTTGCG	1	+
chr1	9064687	9064703	CCTTGGATGTGTCTGAG	2	+
chr1	9064860	9064876	ACTGCCCCGTCCACCAT	1	+
chr1	9066110	9066125	CATGCTCTGACCTCGC	1	+
chr1	9145265	9145279	GAGTGACTACGGCCT	3	+
chr1	9171349	9171364	GCTTCCGGACCAGGAG	4	+
chr1	9242422	9242436	TCCGAATCACGTCGG	4	+
chr1	9311321	9311339	TCGGGAGTGCTGGAATTGG	1	+
chr1	9317130	9317155	TTTCCAATTATATTTTTCATTTATTG	2	+
chr1	9321469	9321484	GCGAGGCTGGCTCTTC	7	+
chr1	9331362	9331385	TTATTTTTTTAAACAATAAAATTG	4	+
chr1	9338374	9338390	GTTAAGCAACGTCGCCA	1506	+
chr1	9364706	9364722	GTTTGGGGGTCATCGTG	4	+
chr1	9364901	9364918	TTTAAATTTCTCACAAAG	3	+
chr1	9365662	9365676	TCCCCGTCACGGAAC	3	+
chr1	9371791	9371806	GTGGTAGACGTGAAAC	2	+
chr1	9393326	9393345	CATTTATCTCCTTTTTCAAG	1	+
chr1	9396273	9396290	TTCTAATTTTTCCTCCTG	3	+
chr1	9397827	9397841	TGCCTCCGTTCGTTC	2	+
chr1	9403396	9403410	GTCGAAAGGGAATCG	96	+
chr1	9408882	9408899	TGATGGGTGTTTGGAACC	1	+
chr1	9409306	9409318	TCCCGTTTTTCGC	2	+
chr1	9422509	9422522	GCCACCCGACCCGT	1	+
chr1	9429466	9429488	ACCCCACCCTTCTTTCCTACCAG	2	+
chr1	9431671	9431687	AACCATAAACTATGCCG	6	+
chr1	9561161	9561174	TGATCCCGCGATGG	1	+
chr1	9584482	9584504	CTTATTTATTATTTATTTTTTTA	1	+
chr1	9600632	9600657	TAATTTTCTTTTTTCCTTTATCACAG	1	+
chr1	9607852	9607877	CCTTCAAACTTTTTTTTTTTTTTAAG	1	+
chr1	9626058	9626076	TTCTATTCCTTAAATTCTG	1	+
chr1	9642714	9642748	CTTTCTGGAAGGTTTAAATTCATTAACGTTAATAG	3	+
chr1	9642749	9642776	TTAATTATAACTTTTTTTTTAACTTAAG	5	+
chr1	9643462	9643483	TTATCCTTTTCTCCCTACTTTG	1	+
chr1	9649440	9649457	TGCTGGCGATCGCGGCTG	1	+
chr1	9674330	9674356	TTTAATTTTATTTTTCTACACATTTTG	5	+
chr1	9674438	9674463	CTTTTTTAATACTTTTTTTTTTAATG	21	+
chr1	9701111	9701125	ATCTTACATTTTTCG	3	+
chr1	9706372	9706385	GACAGCCCGCCGTA	1	+
chr1	9714145	9714160	ACAACCCAGTTGCCTG	3	+
chr1	9734801	9734814	CTAAGCTAGCCGGA	2	+
chr1	9748962	9748976	CACACCGCCCGTTGT	10	+
chr1	9784940	9784954	GCGGGCGGCAGGCCT	1	+
chr1	9789008	9789021	TCGGCTCAAAAAGA	20	+
chr1	9873245	9873262	TGCCATCTTGATATTTTT	1	+
chr1	9924018	9924033	TGATCTACCCATGACC	2	+
chr1	9935539	9935554	CTTCCCGGCTGGTGCA	1	+
chr1	9960497	9960513	TCTGAGTGCTCTTGCCA	2	+
chr1	9969527	9969541	CTGAGTGTCTCGGTT	2	+
chr1	9970003	9970017	CGCCGCTGGGGCAGT	1	+
chr1	10009911	10009937	ATTTCTATTTTCCTTCCTCTTTTTCAG	1	+
chr1	10093573	10093598	TTCTTATTTTTTAACCTCTGACTATG	4	+
chr1	10097564	10097579	CTATAATCTACTCATG	2	+
chr1	10100585	10100601	AAGTTTAATTTTGGACC	1	+
chr1	10107925	10107949	CATTTTATTTATTTTACTTTTTTAG	1	+
chr1	10121119	10121145	TTTCTGTTTTTTTTTTTATCTCAAAAG	3	+
chr1	10122342	10122361	TTAAATTAAAAATACATTCG	1	+
chr1	10127429	10127453	TTCTTTATACTTTTTTTTTTCTCTG	2	+
chr1	10151249	10151273	TCATTTTTTAATTCTTTAATATCTG	2	+
chr1	10157377	10157393	TTGTAGTGAATGCAGAT	1	+
chr1	10157496	10157520	TTATTCCACATTTTTTTCTCTACTG	1	+
chr1	10160604	10160630	ATATACTTTTATTTATTTATTTATTTG	2	+
chr1	10162071	10162089	ATAATTACATCACTTTCTG	2	+
chr1	10165760	10165776	TGTTCTGCAGCGTGGCT	1	+
chr1	10176553	10176575	TTTTCTCATTTTCTTCATTTCAG	2	+
chr1	10192279	10192297	CTTATATTCTTTCACTCAG	6	+
chr1	10198617	10198638	TTAACTCTGCAAATTCTTTATG	1	+
chr1	10198996	10199018	TAAACTTAACTTTTATATTAATG	1	+
chr1	10200212	10200234	TTATATCATATCTTATTACTCAG	6	+
chr1	10214989	10215012	TTTTTATTTTTATTTTATTATCTG	3	+
chr1	10215013	10215033	AACTTCTTAATTTTTCTACAG	1	+
chr1	10220044	10220059	TCCTGAGATCGAGGCC	2	+
chr1	10240353	10240376	AATTTTTTTTTAATCCAATATCCG	5	+
chr1	10240517	10240536	CCCTCCAAACATATATTCTG	2	+
chr1	10240706	10240731	ATTTTTTTATTCTAAACAAAATAAAG	1	+
chr1	10240822	10240873	ACTTATGTGACTTATATTTTGGGGAGATGAGGGTTGGGTTTTTTTTTTAATG	7	+
chr1	10246642	10246656	CGTCGTTCTGACCAT	2	+
chr1	10277966	10277984	TTTATCTTTTTTGTTCACG	1	+
chr1	10299467	10299494	AACAAATTATTTTCTAATATTTTTAATG	1	+
chr1	10307476	10307500	CTTTATTTTTCTTTCCAACATTATG	2	+
chr1	10332914	10332934	TTTAAAACCTCTTTTTAATTG	4	+
chr1	10345958	10345975	ACATTTTATTTCCCTTTG	5	+
chr1	10347915	10347939	AAATATTTTTAAAATATCTCATATG	1	+
chr1	10360547	10360568	ACTTATTTATATTTTATTTTAG	1	+
chr1	10364964	10364989	CCTAATTAATATACTTACTTACACAG	1	+
chr1	10365286	10365307	CATCTTCCACACAACTTCCACG	1	+
chr1	10365323	10365347	TATTTTACAAAAAACTCATATAATG	6	+
chr1	10365869	10365885	AATTATTTTCTACATCG	2	+
chr1	10366129	10366150	AACACATTATTTTTAATCATAG	6	+
chr1	10366438	10366458	TCCTTTTTTATTCCTCTTTAG	1	+
chr1	10366845	10366866	TAATATTTATTATATTATTCAG	6	+
chr1	10367348	10367368	CCCATATTACTTTGTTTTTTG	1	+
chr1	10367730	10367755	TCATAATTTAAACCATTATTATATTG	4	+
chr1	10368975	10368995	TTTTTTCTCTACATACTCTTG	1	+
chr1	10420165	10420186	TTTCTACCATTAATCCCTTCAG	1	+
chr1	10434979	10434995	TTTGTTGTCGTCCGTCG	2	+
chr1	10437076	10437103	ACAACATACTTTTTTTTTCTTTTCTCTG	22	+
chr1	10438932	10438958	ATTTTTTTTTTAACTTTCTTCTTCCTG	11	+
chr1	10440084	10440104	ACAACTCTCCTATTTTTTATG	1	+
chr1	10460693	10460713	TTCTCCTTCTTTTAACTCTAG	1	+
chr1	10464012	10464032	TTTTTTAACTCCTACACATAG	3	+
chr1	10480227	10480241	CACCTCGGCCACATG	2	+
chr1	10480384	10480408	TTTCTTTCTCCAATTGGGCAATGGG	1	+
chr1	10480516	10480542	TCAAATACTTCATACTAAACTTTCTAG	13	+
chr1	10490760	10490775	TGGCTTAACTGCCGCG	1	+
chr1	10490905	10490919	CGATGAATCCTCGGT	2	+
chr1	10531889	10531904	GAACTTCCGTCGGCTC	4	+
chr1	10535273	10535289	TGGTGTTTGGCTGTGCC	1	+
chr1	10561285	10561299	TCTGTCGGGATGCAA	3	+
chr1	10569453	10569477	ATTCTCATTATTATTATTTCTATTG	1	+
chr1	10570143	10570161	TATTCTCTACCTGCCACCA	2	+
chr1	10584183	10584207	CTTCAACATTATTTTATTTTATTTG	2	+
chr1	10587004	10587021	CCACACCTGTAAATCCCA	4	+
chr1	10596071	10596088	TACAGGAAGCCAGTGAAG	3	+
chr1	10599455	10599482	TAATTTACAACATTTCTTCCTTTTATCG	1	+
chr1	10614637	10614658	TTTTCCTTTTAAATGACTGCAG	3	+
chr1	10614768	10614791	CTTTTTTTTCTTTTTTTTTTAAAG	1	+
chr1	10637108	10637132	TATCTTTATTATCAACTTTAATATG	3	+
chr1	10664164	10664180	TCTCTGGTTGCTCCCGT	1	+
chr1	10670918	10670936	TTTTTCTCTTCTCCCTTCA	2	+
chr1	10678052	10678068	TTGTTCCTGAGGTAGAG	5	+
chr1	10695971	10695987	GTGTCGTGAGGAGCCGG	1	+
chr1	10699135	10699152	AGGTCCTCGTCGTCGTCG	1	+
chr1	10719959	10719972	GCCCCGGACGTCGT	1	+
chr1	10736951	10736964	TCCGGGCTGAACCC	1	+
chr1	10770390	10770408	TGACTCTCTCAAGGCTCCA	14	+
chr1	10775181	10775194	CCTCCGGTTGGCCC	1	+
chr1	10779300	10779314	AGCCTGAGGTTCGGA	1	+
chr1	10782719	10782732	TTCGGACTGGCCCA	5	+
chr1	10796498	10796518	CCGTGAGTCTGGATGGAGCCG	79	+
chr1	10838668	10838681	CTCTCGCGGTCTTT	1	+
chr1	10839738	10839753	TATAGTTTCTCTCGCA	1	+
chr1	10846597	10846613	GCATGGGTCTGTAACAC	2	+
chr1	10854863	10854877	CACCTGTTCCCTTCG	2	+
chr1	10888007	10888022	GCCGATGAAGGACGTT	1	+
chr1	10935386	10935401	ACTCCGCTCGTGTGTC	12	+
chr1	10949178	10949193	TGGCTGGCTCCCTCCG	1	+
chr1	10954205	10954218	TCTTGGTTCGGGGA	3	+
chr1	10970816	10970830	CGGTTAAGGTGCCAA	4	+
chr1	10985124	10985144	TTTTCTTTATTTCCTTTTCAG	2	+
chr1	11049436	11049454	TCTTTTTCTCTTTCTCATG	5	+
chr1	11054918	11054941	ATTTTCTTTTTCTTTTTTTTTCTG	2	+
chr1	11081639	11081662	CCCATTTTTTAAATTATTATTTTG	3	+
chr1	11083070	11083090	AACTACATTCTTTACCCCTTG	9	+
chr1	11085291	11085312	TTTAATCCCTTCTTTACACTTG	3	+
chr1	11085493	11085515	CATTCATTCTAAAAAATTTTTTG	1	+
chr1	11088457	11088476	CAAAATTACTTTTACCTTTG	1	+
chr1	11124998	11125018	TCCTTCGATGTCTGTTCTTCC	14	+
chr1	11188134	11188148	CGGGCTGTCGTGGTA	5	+
chr1	11202033	11202047	GGGGGACTCAGCGAG	4	+
chr1	11222383	11222399	GGGAGTGAAATAGAACC	4	+
chr1	11255826	11255844	TCTATTTTTATTTACTTTG	1	+
chr1	11261099	11261114	TTTTCGGAGCCAGGTA	1	+
chr1	11269918	11269943	AACCTATTTATTTACTTATTTTTTTG	2	+
chr1	11277860	11277874	TCCACATGCAAGTCG	1	+
chr1	11312932	11312946	ATAGCTTCGTCTGGC	1	+
chr1	11333005	11333019	ATTCCCGCCCCGGCC	1	+
chr1	11334337	11334362	ACATTTATTTTTATTTATTTTTTATG	4	+
chr1	11338915	11338940	CTATATATTCTTTTTTTTTATTTTTG	2	+
chr1	11348327	11348346	CCCTGGTGCGGATTTTAATG	1	+
chr1	11348347	11348366	CATATTTTTATATATAAATG	1	+
chr1	11362408	11362434	CTAAACACATTCTTTTTTTTTTTTTTG	1	+
chr1	11400247	11400265	GGCGTGGAGCCTGTGGCTT	175	+
chr1	11404273	11404289	CCCCGCTTCTGCCACCA	1	+
chr1	11409130	11409149	TTTTTTTTTCACTCACTCAG	1	+
chr1	11453957	11453970	GCCCTCCTGATCGG	8	+
chr1	11478430	11478445	CCCGTTGCAGGTACCA	7	+
chr1	11519972	11519987	TCACCGCCTGTCACAC	1	+
chr1	11526184	11526202	CAAGTCTGTTACTCACCCC	3	+
chr1	11549513	11549531	TATTCAGCTGTTCTTGCCA	1	+
chr1	11550763	11550777	GAGGGTTAGTCGGGT	18	+
chr1	11566486	11566511	TTTATTTTTTTATTTTTTTTTCTATG	4	+
chr1	11589832	11589847	CCCTGTTCGCAGTGCC	2	+
chr1	11591965	11591981	TTCTTCCCCATGGGCGG	2	+
chr1	11627921	11627935	GCGAGGCTCGCTCTT	4	+
chr1	11628335	11628352	CTTTTCTTTTCCCACTTG	2	+
chr1	11628567	11628590	CTCACTTTTTTTTTTTTTTCCTTG	1	+
chr1	11633340	11633355	TGGGGCTGGCAAGTCG	3	+
chr1	11637935	11637950	ACTGGGCGTGGAGCAT	58	+
chr1	11651381	11651398	TTGAATCTGAAGAAACTG	2	+
chr1	11713867	11713880	CGCTAGTCGGGTCC	1	+
chr1	11726232	11726250	AAGGTAGAAAAATCTGAGG	2	+
chr1	11732978	11732993	CCCTTGACTCTCCCAC	3	+
chr1	11790763	11790781	TGGGAAGGCCTGGCGGGGA	1	+
chr1	11867389	11867405	AAAGAGACTGTTTAGCA	1	+
chr1	11878702	11878717	CAAGAAGCTTTGATCC	2	+
chr1	11882180	11882201	TTTTCTTTTTTAAAAATACCTG	1	+
chr1	11901065	11901085	ATCCTTTTTCATTTCCTTAAG	1	+
chr1	11902517	11902533	CAACTTCTCCACTCATG	1	+
chr1	11919438	11919451	TCCCCGCGCGAGTT	1	+
chr1	11968314	11968332	TTTCTTAGCAGGGCTTATT	2	+
chr1	11969299	11969316	GCGGATCACCTGCGGATC	1	+
chr1	11995542	11995566	TTTATTTTTTTTATTTTACTTAATG	2	+
chr1	12032593	12032606	AGTACCATGTCCGG	1	+
chr1	12042013	12042031	TCTTTTCTAATAAGTCAGG	4	+
chr1	12082975	12082988	GTAAGGCGTGCTGT	1	+
chr1	12136042	12136058	TAGCCTGCGAAAAGCTC	4	+
chr1	12148220	12148236	CAGGCCTGTGATGCCCT	1	+
chr1	12169804	12169819	GCTGGGGGTGTAAGCG	1	+
chr1	12202010	12202023	CGTGCTCTGGTTAC	2	+
chr1	12204465	12204479	TTTCCTTATCACTCG	3	+
chr1	12227197	12227210	TGGGCTGCGGCGCA	1	+
chr1	12231369	12231387	CCCCATTCTCACTTTTAAG	1	+
chr1	12250563	12250578	AAGGTTTCCGTTGGTG	2	+
chr1	12259640	12259658	AAGCCATGGGAGCCGGGGG	4	+
chr1	12338953	12338967	TGGTCTTGGCACGCA	7	+
chr1	12346635	12346661	ACTTCTTTTATCCTCTATTTTAACAAG	2	+
chr1	12381200	12381226	TATTTATTTTTTAACCTTTTATTATAG	1	+
chr1	12381874	12381887	ATGCCGACTAGGGA	5	+
chr1	12388176	12388202	TCTCTTCATTTTTCTTATCTTTTTATG	1	+
chr1	12403178	12403200	TCTTTTTACTTTCCTTATAAATG	1	+
chr1	12405544	12405566	ATAAAAATTCATCTTCCTCTACG	1	+
chr1	12421393	12421410	AATAAATTCATCCCACTG	3	+
chr1	12440859	12440881	ATTTATTTTCTTTATCTCTATCG	3	+
chr1	12459492	12459506	TCCGCCTGCCGCAAC	3	+
chr1	12459896	12459911	TATATTCATCGTGTAC	4	+
chr1	12490867	12490883	TCTCCAGTCCTACGATC	2	+
chr1	12504657	12504682	ATATTTTTTACTACCTCATTTTCTAG	3	+
chr1	12517946	12517963	TTTAATCATTCTTTCTCG	3	+
chr1	12545165	12545190	TTACTTCAATTCTATTTTTATTTTCG	1	+
chr1	12549277	12549291	GGTGTATCTGTTGGC	1	+
chr1	12563100	12563115	AGGACGTTGTGACCTG	4	+
chr1	12570403	12570424	CTAATCAATTTCTACAACCTTG	3	+
chr1	12604764	12604780	ATTGTGAGCGGAAAAAA	2	+
chr1	12607762	12607777	CGACCTCAGCTCACAC	1	+
chr1	12619303	12619320	TGTGGAATGTGAGCCGCC	4	+
chr1	12619336	12619350	TGTCTGGGTGATCAT	1	+
chr1	12675997	12676012	TTGGCTGATAGTTCAG	4	+
chr1	12678536	12678549	ACCGACTCCGGCGA	1	+
chr1	12680051	12680065	GATAGGATACTGCGC	1	+
chr1	13215528	13215543	AGAAACTAACAAGGAT	1	+
chr1	13818845	13818863	TTTTCATTCTTAAAAAAAG	1	+
chr1	13927610	13927626	CTTACTTTTCCTCCTTG	1	+
chr1	13935011	13935027	TAGAACACTGCCCAGAT	1	+
chr1	14030062	14030076	CTTTTGCTTCGGCAT	24	+
chr1	14067310	14067326	CCTTGGCAATCACAGGC	1	+
chr1	14078020	14078046	CTTTTTTTTTTTTTTTAATTAACTCAG	4	+
chr1	14101532	14101558	GGTGTCGTAGGCTTCCGCTGAATGTTC	8	+
chr1	14102902	14102914	TGTCGCGACAGCA	1	+
chr1	14113482	14113504	CCTTTCTTTTAAATTAATTATAG	3	+
chr1	14113541	14113564	TATTTCTTTTTTTTGTTGTTTTCG	2	+
chr1	14113698	14113725	CACTAATTTATAACTATTATATTATCAG	6	+
chr1	14113875	14113897	ATATTAATATCATTTATCCTTAC	1	+
chr1	14114191	14114211	ATTTACATTTCACTTTTTTTG	3	+
chr1	14135260	14135277	AACCACGCTCTGCCATCA	4	+
chr1	14155102	14155115	TCCGGCAACGCCCA	1	+
chr1	14233187	14233205	TCAGACACTGGACAAGACA	2	+
chr1	14256630	14256645	TCTTCCTACCGATTGA	1	+
chr1	14279432	14279447	TCCTAAGATATAGGGA	29	+
chr1	14340059	14340077	TCATGGGATTCGTGCTGTA	2	+
chr1	14417883	14417899	TGTTTGATGTCTGGAAA	1	+
chr1	14437023	14437039	TTTTGTAGTTTTTTGAC	2	+
chr1	14438049	14438066	TACGAAAGGGCTGTCTCT	1	+
chr1	14441620	14441637	AGCAAGGTACCTGCAGAT	4	+
chr1	14457630	14457646	CTGTACACTTTCAAACA	1	+
chr1	14491718	14491732	TCTCGGTGGGCCCTC	1	+
chr1	14527339	14527363	TTACTTTTTTTTTTTTAATTTAATG	2	+
chr1	14535627	14535641	CTATGCCGAGTAGCC	1	+
chr1	14538869	14538888	ATCACAAATTTTCTTTAAAG	1	+
chr1	14574136	14574153	TGCTTCGTGATCGATACG	5	+
chr1	14576264	14576279	TCTACCTGTTGAGCCA	2	+
chr1	14579377	14579391	TCCACTGTGCGGTTC	2	+
chr1	14643398	14643422	ATTTTAAATTTTTTTCAATTTATTG	4	+
chr1	14644150	14644169	TTTCTCCATCTTCATTATTG	3	+
chr1	14679092	14679112	CTCATATATTCTTTCATCCAG	1	+
chr1	14698903	14698917	CCTTCGTGCTAGTGA	3	+
chr1	14737144	14737160	CCCTGAATACAATCAGA	1	+
chr1	14747817	14747839	TATTATCTTACATTCTTCTTTTG	3	+
chr1	14756741	14756759	CCTACTTTTTTTTCCTTTG	2	+
chr1	14792640	14792654	CTGTCGGTAAGCAAC	1	+
chr1	14795732	14795746	TATTCCCCATGAACG	4	+
chr1	14819516	14819529	TAGACGTTCGCACA	6	+
chr1	14844234	14844251	AGTTCTTTGGAACAGGAT	12	+
chr1	14875003	14875018	TTTCTTTATCATTTCG	4	+
chr1	14876381	14876398	TTCTTTATTTTTGGTCCC	1	+
chr1	14878494	14878515	TTTCTTTCTTTTTTTCTTAATG	2	+
chr1	14896653	14896667	TCTCACGCTCCTCTC	1	+
chr1	14898400	14898415	CATCTGGAATTGAACC	1	+
chr1	14908043	14908057	TCATCTCGTGTCGTT	5	+
chr1	14919010	14919027	GGTGGGGCCTGGGCTTCT	6	+
chr1	14926974	14926989	CTTGGTACTCCCGGAG	4	+
chr1	14928504	14928527	TTTTTTAAATTCTTTTTTTAAATG	2	+
chr1	14935212	14935228	ATGTGAATTTCAGGACA	5	+
chr1	14936440	14936460	CTCATGGCTGGGTGAAGTCTG	3	+
chr1	14937368	14937384	AAGCTCTTTTATTCGGG	4	+
chr1	14938894	14938911	GCAGGGCGGGACACTTGA	1	+
chr1	14940879	14940898	TTTTCATTTCTCTTCCTTCG	1	+
chr1	14978643	14978664	TTCAGGACACTGCATCTTTATG	3	+
chr1	14986999	14987021	AAAATATTCTTTATCTCTCCAAG	1	+
chr1	15024071	15024084	CTGCGTCGTCAGTG	2	+
chr1	15024499	15024512	TTCTCGGGAGTATA	6	+
chr1	15027285	15027300	TCCTGGTCACGGAGCC	6	+
chr1	15034050	15034065	CTTTCATTTCCCAACG	1	+
chr1	15041797	15041813	CATATGCTTGTCTCAAG	1	+
chr1	15042055	15042068	CTTGATGTTCGGGG	1	+
chr1	15043995	15044011	CCCTATCTTCTGTGGCC	1	+
chr1	15058276	15058290	CTGTTCGGCACCTTA	3	+
chr1	15070095	15070111	TAGGTCATCGCTGGCAT	3	+
chr1	15090228	15090247	ATTGATACTTGTTTTATTTT	6	+
chr1	15100604	15100620	CTTACCTCTTCCCTAAG	5	+
chr1	15121913	15121926	TACTTGTCGATATG	4	+
chr1	15126024	15126046	CTAACTTTCATTTAATTTTTTAG	2	+
chr1	15126179	15126197	CGTGCGATGGTGGGCTCAG	16	+
chr1	15127620	15127633	AATCGTCGCGGCAA	1	+
chr1	15127756	15127770	TCGGGGAAATGTGCG	6	+
chr1	15159489	15159515	ATATTTATTCATCTAAAATTTTATTTT	1	+
chr1	15170831	15170847	TAAAGGTTGATGTGGAG	3	+
chr1	15179730	15179746	TGTGACGACTGCTTTGA	1	+
chr1	15180611	15180625	ACCTACCCCCCGGTT	1	+
chr1	15195405	15195419	CTGAATCGGGGTTGG	2	+
chr1	15234492	15234508	CTAACTCTGTGCCAGCA	19	+
chr1	15244168	15244185	CTGTCTCAATCACACGCT	1	+
chr1	15255965	15255982	TTTTTAAATCATCTCAAG	1	+
chr1	15258062	15258076	AGCGGTCTGGGGTGC	1	+
chr1	15261451	15261468	AGCCCTTCTTCTAGCGCC	2	+
chr1	15262834	15262849	TGGTATCATCGGTTGG	7	+
chr1	15290123	15290146	TTTACTTTTTTATTTTCCTCTAAG	4	+
chr1	15292154	15292176	TTTCCACTTTTTTTCTCTCTCTG	2	+
chr1	15292257	15292279	CATTTCTTAAGCTCTTTGGCCTG	1	+
chr1	15322456	15322470	TAAGCCGGTCCGGCC	1	+
chr1	15349604	15349619	TAGTGCGGATTCCTGT	5	+
chr1	15369435	15369450	ACGCCTGTTGTTCTGA	4	+
chr1	15377268	15377284	CCTGAGCCACGCCTGTC	8	+
chr1	15392574	15392597	ATCTGGTTTATTATTTTTCTTCAG	1	+
chr1	15393390	15393414	CCTTTCTCTATATATTTATTTATCT	2	+
chr1	15402493	15402507	CAAATTGGATCCGTG	5	+
chr1	15467512	15467525	CGGACCGGCAAGGC	1	+
chr1	15480559	15480574	CGTCTGTCCGCCGAGC	1	+
chr1	15490115	15490130	TTTCGAGACTGTTATT	3	+
chr1	15567945	15567958	TTCGACTTCCGGAC	6	+
chr1	15584275	15584289	CATTTATCATCTTCG	3	+
chr1	15616231	15616249	GTTTACTTTCTGATTCTAA	2	+
chr1	15621697	15621710	CTTGACATCCCGGT	4	+
chr1	15631167	15631181	GTTTCCGAAGTGGAG	1	+
chr1	15655485	15655498	ACGCTTTCCGACCA	1	+
chr1	15678018	15678032	TCGGTTACAGCCTGC	1	+
chr1	15697584	15697597	TGGCCGTAAGCTCC	1	+
chr1	15716365	15716381	TTATACTTAAAACAAAG	4	+
chr1	15731741	15731757	TATCCTCGCGGTGGCCA	7	+
chr1	15756770	15756785	CTACTTCTTCATTCCG	2	+
chr1	15758250	15758267	TGCCAGGGCCCTCCACCA	1	+
chr1	15758820	15758835	CCCGCATTGGGCCCCA	1	+
chr1	15763894	15763915	CACTTTTATTTTATTTTTTTAG	1	+
chr1	15798944	15798959	TTCGCATCTACGTCAC	1	+
chr1	15821396	15821411	ACCGCTTGCTGCAACT	7	+
chr1	15852116	15852142	TTCATTTTCACATTTCAAAAATAATCG	3	+
chr1	15855358	15855385	CTATTCTTATTACTCATCTTTTCATCTG	1	+
chr1	15857592	15857615	TTTTTTAATCATTTACACATCTAG	3	+
chr1	15858161	15858185	TCATATTCTTCTCTTTTTTAATTAG	5	+
chr1	15858246	15858264	TCTAAAATTTTACTTTACG	11	+
chr1	15862254	15862277	TAATCTTTTTTCTTTTTTCTTAAG	1	+
chr1	15871764	15871783	AACATAAAAAATTTTCATCG	2	+
chr1	15895686	15895708	AACTTAAAATTTCTCAACAATTG	2	+
chr1	15895974	15895992	CATACCTTTTATTTTTCAG	1	+
chr1	15896102	15896120	TGATGGGACATTTACTAAG	3	+
chr1	15896844	15896865	AAAACCAAAAACTCTCCAAGTG	5	+
chr1	15896866	15896890	TATTTATTTATATTTTTTTTAATAG	6	+
chr1	15897542	15897562	CACAATTTTTATCTAACACTG	4	+
chr1	15898093	15898112	CAAATTGTTTCTTTTTTATG	4	+
chr1	15899235	15899257	TTACTTTATACTTTTTACTTACG	5	+
chr1	15905494	15905510	CCTTGTCGGTCGTGTCC	2	+
chr1	15911234	15911247	CGATGAAGGCAGCG	1	+
chr1	15942893	15942909	CCTCTAATTTCTCTTTG	1	+
chr1	15944265	15944278	TGCGAGCTCGAGTC	1	+
chr1	15980386	15980407	CTACCTAATACTTTTTTCTAAG	1	+
chr1	15982801	15982814	CGATCAGGTGGATC	5	+
chr1	15988350	15988372	ATTTTTTTTAAAGATTTTTTTCG	1	+
chr1	15992157	15992174	CAATTTTTATATCTACAG	8	+
chr1	15994865	15994882	ATTTCTATTCTATCCCCG	3	+
chr1	15994983	15995009	TTCATTTTTATTTCAAATCTCTTCATG	5	+
chr1	15995101	15995124	TCCTTTCTTTTCCTTCTTTATATG	3	+
chr1	16025343	16025359	CAACATTTTTCATATAG	2	+
chr1	16041049	16041066	AGGTTTGTCCTGGCTGAC	3	+
chr1	16051099	16051113	CTCGGACCCCTGTCT	6	+
chr1	16064822	16064839	AGACCAGGGGGTGGCAAC	2	+
chr1	16118800	16118814	CCGGCCCACGCACCA	1	+
chr1	16127883	16127905	ATATTTTACTTTCTTCTCTCTAG	2	+
chr1	16177450	16177465	TACATTATATAAAACG	3	+
chr1	16180827	16180854	TTAAATTAACAATCTTCTTTACTATTTG	1	+
chr1	16201100	16201114	TAATCGTCCTAGAAC	2	+
chr1	16210208	16210230	ATATTTTTTTTTAATTACATATG	2	+
chr1	16222043	16222059	CTTTAATTATCTACCAG	3	+
chr1	16225356	16225378	CCAAAATTTCCTTTCTTTAAAAG	2	+
chr1	16229717	16229734	CATCCTATATTCTGTTCG	2	+
chr1	16231323	16231349	CCATTATTTTTATACTTTATTTTAAAG	1	+
chr1	16232748	16232769	CAAACATTTTTTCTTCTTATAG	7	+
chr1	16234882	16234908	TCATATTCCAAACTCTCTAAACTTTTG	1	+
chr1	16237160	16237185	TTTTATTTCATACCTATTTACACACG	4	+
chr1	16247220	16247242	CATCACACTTTTTTTTTTAATAG	1	+
chr1	16248537	16248553	TTCATTCTTTTATCACG	3	+
chr1	16251583	16251601	CTTTCCCATTTTCCAATAG	1	+
chr1	16257087	16257108	CTAAATCCCTCTCTTCATCTCG	3	+
chr1	16261075	16261088	TGAAAACAGTCGGT	1	+
chr1	16266648	16266668	ACATACGTTTTTTTTAATCTG	1	+
chr1	16266692	16266712	AAATCTTATTTTCATATTCAG	2	+
chr1	16267789	16267805	TGGCCTTAGTCCTCGGG	25	+
chr1	16274820	16274834	CTTCTGGTCCACGAA	2	+
chr1	16282067	16282088	ATTTTTTTAAATCTTAAAAATG	3	+
chr1	16292586	16292603	CTTACTTTAAATCATTTG	3	+
chr1	16296635	16296657	TCTTATCAATTTCTTTACAATAG	1	+
chr1	16316907	16316920	CCGCCCTCTGTCGT	4	+
chr1	16318072	16318088	AGGGTCAGTGACTGGGG	4	+
chr1	16359781	16359797	AGGGGACCCATGCCTGA	3	+
chr1	16460820	16460834	CGTATATCCTCGCAC	2	+
chr1	16464520	16464533	CTCACACGGCCCGC	1	+
chr1	16465665	16465679	TCCGGGGGCTTCTTC	3	+
chr1	16480738	16480752	CGTTGGTGGGGCGGA	59	+
chr1	16494648	16494670	ATTTATTTATTTTTTTCAAACAG	6	+
chr1	16565424	16565439	TTGGCTCGTGGAGGGC	2	+
chr1	16567544	16567569	CTTCATTACCTTTTTTTTTTTTTTTT	1	+
chr1	16568121	16568137	CTGTTGGGACCTGAAAG	9	+
chr1	16568680	16568696	TTATTAAAAACCTCTTG	1	+
chr1	16642749	16642763	CTGTTTGCCCGGAGA	2	+
chr1	16669364	16669382	CCTGGGAGAGTAGGTTGTT	3	+
chr1	16694348	16694375	TTTTTTTCTCTTTCACTTTTACTCCAAG	2	+
chr1	16722124	16722143	TTTGTTTATACAAATATCTG	5	+
chr1	16723959	16723983	CTTTTTTTCCTTTTCTTTTTTAAAG	67	+
chr1	16730125	16730139	ACTAAAAGTCGTAAC	1	+
chr1	16751762	16751779	ACAGACTGAGTGCTTGAC	2	+
chr1	16767453	16767467	CGAGGGGGAGCTAAT	4	+
chr1	16770879	16770897	ATTTATTTTTTCTAATATG	2	+
chr1	16777003	16777020	ACACATTATCTTCATCTG	1	+
chr1	16783218	16783242	CACACATTTTCTTTTTCTTTTCATG	1	+
chr1	16790940	16790956	TGTGGACTGAGTGGACT	5	+
chr1	16939202	16939218	CAGCCAGCCAGACGCAG	2	+
chr1	17019390	17019404	CCGTCTAGGGGCGAC	1	+
chr1	17023094	17023108	GCTTCCGTTGAGCAG	1	+
chr1	17052063	17052081	TTCTGTAGTATAGTGGTTA	3	+
chr1	17196803	17196815	TTTCGTCCCGGAC	3	+
chr1	17211201	17211219	TTTCCTGACTGGAAATCGA	1	+
chr1	17223641	17223660	CATTTCTTTTTAACTCCCAG	2	+
chr1	17231455	17231467	CCGATAGGGCGTT	1	+
chr1	17231555	17231568	ACGTGAGCGTCCTA	1	+
chr1	17233444	17233460	GCTCACAATTCCCCCCA	7	+
chr1	17283933	17283955	TTTATTTATTTATTTACTTTCTG	1	+
chr1	17299496	17299511	GGAGACGTCGGGGGGA	1	+
chr1	17306376	17306393	ACTCCTCCCACGGGACCA	1	+
chr1	17306933	17306947	TCCGCTCTGAAGGCG	2	+
chr1	17316702	17316715	CGTGGACGATGATC	3	+
chr1	17331896	17331909	TGTTTCGGCGTGGG	4	+
chr1	17372497	17372514	CATGCTAAAAACCTTGAC	4	+
chr1	17424121	17424135	ATAGCATTGCTCTCG	5	+
chr1	17427608	17427623	TTAACAGACCTCGGAA	13	+
chr1	17490056	17490072	TCTGTTGCCTCCGCACC	2	+
chr1	17526715	17526731	GTTGTCGGGGGTGATCC	27	+
chr1	17528564	17528583	CATTTTTTTTTTTCCAACAG	2	+
chr1	17538578	17538592	TAGCTGGAGCTCACG	1	+
chr1	17545910	17545923	GTGTCCGAGTGGGT	1	+
chr1	17548007	17548021	GGGGATCAGTCGGGG	31	+
chr1	17552722	17552739	TCTCTTTTTTTCCATCAC	2	+
chr1	17584338	17584359	TTATCTCATCCTGGGGCTGCAG	100	+
chr1	17590636	17590653	CAACTTTTTCCCTTTTTG	1	+
chr1	17595830	17595849	TACTTCATTCTTTTCCACTG	3	+
chr1	17607733	17607748	CGGTTGAGAGGGAAAC	3	+
chr1	17674629	17674644	GCGCCTGTAGCTGAGT	1	+
chr1	17680090	17680106	TGGGCGGTGGACTGAAT	1	+
chr1	17682235	17682251	TTCTGAGGCTAAGCTCT	1	+
chr1	17716215	17716231	CTGCATGATCACTCTGG	1	+
chr1	17720536	17720549	TCAGGCCGCCGATC	1	+
chr1	17768855	17768878	CTAAATTTTTTTTCTTTTTTAATG	6	+
chr1	17878886	17878913	TTTCAATCTATCTTTTTTTTTTCTTTTG	1	+
chr1	17953353	17953369	CAATGTTTTTCTTTTCG	1	+
chr1	17958946	17958962	CCAACATCAACTTCAAG	2	+
chr1	17959832	17959857	ACTTTATTTTATTTTATTATTTTTTG	4	+
chr1	17987944	17987958	TCGACTTCTTAGAGG	1	+
chr1	18016164	18016183	TTCAATCCATTTTAACTACG	1	+
chr1	18020863	18020877	TGTGAATCCCGCACC	2	+
chr1	18022379	18022394	TCAAGTCCTTCTGATA	1	+
chr1	18082239	18082253	GCGGCTGTACCTCAG	4	+
chr1	18115961	18115979	TTTCCTATTTCCCCACTAG	1	+
chr1	18167501	18167517	TTTCCTGTCTCCTCCCG	1	+
chr1	18190054	18190071	GTTTGTTTTCCCCCCTGG	1	+
chr1	18197805	18197822	TTTTGTCTTATTACTAAG	3	+
chr1	18245992	18246007	TTAATTGGAGTTGACC	6	+
chr1	18276182	18276196	AGCCCGACGTTGACT	3	+
chr1	18283849	18283864	CCTCAAGTCGTTACCC	1	+
chr1	18284634	18284647	AGTTCGAGGCGCTC	1	+
chr1	18300516	18300533	CTTTTCTTTCTACTTGCA	1	+
chr1	18303432	18303450	ATCTTTCTTTTTCTTTTAG	4	+
chr1	18340573	18340590	AGGACTGGGAAAAGTAAA	3	+
chr1	18360713	18360731	TTTTTCTTTCATGCATTCA	1	+
chr1	18419653	18419668	TGTCTACCATGGTTGT	4	+
chr1	18436568	18436584	CAAATCCCTTTGCCCGC	1	+
chr1	18440408	18440422	TGAGTACCCGCTGAA	2	+
chr1	18501154	18501167	CCCGATTCCCATCG	1	+
chr1	18512579	18512598	TATTTAAATGAGAACTTTGA	1	+
chr1	18520944	18520963	TACTCTCTCTGAAGGCTCCA	21	+
chr1	18537716	18537731	TGGGCCAGTCGGGCTG	1	+
chr1	18573400	18573417	TATTGATGCTGAGCCAGG	1	+
chr1	18590470	18590490	ATTTTCTTTTCAATCTTCCCT	1	+
chr1	18605409	18605425	ATTTTTACACTTTCCTG	2	+
chr1	18618439	18618452	ACTACCGCAAGCGA	1	+
chr1	18649523	18649539	CCCCATATCTGTCACCA	5	+
chr1	18653297	18653309	CGTAGTCGATGGA	7	+
chr1	18654448	18654464	ACTCACCTAACACATTG	4	+
chr1	18704193	18704208	GCCCTCTTAGCTCAGA	4	+
chr1	18704858	18704871	CTCCACGACCGGTT	2	+
chr1	18722724	18722739	TCATTACATCCCTGCC	1	+
chr1	18724674	18724689	GTTATCCGGCTTCGGG	3	+
chr1	18764915	18764931	GGTAGAGCACTGCCTTC	4	+
chr1	18801336	18801350	CAAGCTGACTGGCGA	4	+
chr1	18805489	18805502	GGGGATAACAATCG	5	+
chr1	18808694	18808709	GTGCAGCCGGTGGCCG	1	+
chr1	18821943	18821964	TTTTTTTTCTTTCTCTTCTTAG	4	+
chr1	18849609	18849628	AATTCCATGTGTAGCAGTGA	48	+
chr1	18900647	18900661	AAAACCACTACTTCG	2	+
chr1	18916174	18916189	TTAATTTTTCATACGA	3	+
chr1	18920249	18920278	CATTGTGTAATGGTTAGCACTCTTGACTCT	4	+
chr1	18925660	18925676	CTGAAGTCGGTTCCAAG	3	+
chr1	18969780	18969792	CGAACGGACCTTT	1	+
chr1	18970183	18970197	CCTTTTGATCCTTCG	17	+
chr1	18979695	18979713	TTTCTTTTTTTTTTACACG	3	+
chr1	19032569	19032585	GTTTCTGGGTCTTGTAC	3	+
chr1	19063846	19063860	CACGTGTCGTTGGCC	2	+
chr1	19080362	19080376	ACGCTTTGGACATCT	2	+
chr1	19100303	19100319	ATTTTACTCTCCAAATG	1	+
chr1	19177884	19177899	CGATCTCAGATCGGAC	4	+
chr1	19194478	19194495	CTCGCTGAGGCTCACTCT	1	+
chr1	19199308	19199324	AGACAGCTGGACGGTGG	3	+
chr1	19216072	19216086	CAGGTCGGTGGCCAT	3	+
chr1	19229492	19229505	CGCCCCGGGTTCGA	1	+
chr1	19234122	19234138	AGGTCCGGAAGGAAGCA	7	+
chr1	19243491	19243504	TGTCATCATCGGAA	3	+
chr1	19340802	19340816	TGGTTTGTCGTTGAT	2	+
chr1	19351938	19351953	CGTTCTGCAGAGGGTC	1	+
chr1	19364700	19364713	TTGCCGCGTGGGTC	8	+
chr1	19400234	19400248	GTCAGTTGGCCGAGT	7	+
chr1	19401915	19401930	TGAGGACTTTACCAGC	3	+
chr1	19403337	19403350	GCGGATGTACTCAG	4	+
chr1	19414130	19414143	GTTCGGATGAGCTC	1	+
chr1	19423130	19423148	CATCTTCTTCTTCATCTAG	1	+
chr1	19434487	19434504	ATAGTTAAATTGTCATGA	3	+
chr1	19479495	19479509	CTATACTTCAATCAG	3	+
chr1	19494532	19494548	TCCAGTCAACCTGACCA	1	+
chr1	19495525	19495541	AGCGACCCTGTAAAACT	1	+
chr1	19539107	19539128	CACATCTCTTTTTTCTTTTAAG	3	+
chr1	19540089	19540115	TTTTAACTTATATCACCTTTTTTATAG	3	+
chr1	19540170	19540196	TCTTCATTCATTATCATCAATAAACTG	1	+
chr1	19542864	19542882	TCTCTAACACTTAAATTAG	1	+
chr1	19586064	19586079	GCGTGGATTGCCTCAG	6	+
chr1	19727424	19727440	ATACTTCTCTCACCTTG	2	+
chr1	19732324	19732337	TCGAGAGCTCGCCT	1	+
chr1	19790311	19790326	TATTTCACCCTCTATG	4	+
chr1	19874437	19874451	CGGAGCAATTAGTTT	1	+
chr1	19888675	19888692	AGCTCTGTATCTTGTAGA	4	+
chr1	19890985	19891001	TGGTCGTGTGGTCTGTT	3	+
chr1	19892573	19892589	ATTCTCAAATACATAAG	6	+
chr1	19899417	19899433	ATTTATACTCCCTCTTG	2	+
chr1	19921286	19921299	GTTGAACGATGCCT	3	+
chr1	19928141	19928162	TTTAAAACCTCTATTTATTTTG	1	+
chr1	19929881	19929899	TTACAACTTACTCTTCTTG	2	+
chr1	19934153	19934175	TTATATTATCTCTGTTTTTCCAG	2	+
chr1	19938481	19938506	ATTTTTTTTTCTTCACTCATTTTATG	7	+
chr1	19953783	19953805	TTCTTATTTCTTTTTCCTTATCG	19	+
chr1	19954562	19954589	TTTCTTACTATTTATTTATTTATTTCTG	1	+
chr1	19955222	19955242	CATTTTCCCATCCTCATTCAG	3	+
chr1	19956237	19956249	TCGTGGTTCGATC	2	+
chr1	19959541	19959562	TTTTATTCTTACTATTTTTCAG	6	+
chr1	19993019	19993034	GGGGACCCCCTGGGCA	1	+
chr1	19994394	19994410	CCTGAGTGGTGAAAGCT	1	+
chr1	19994464	19994479	AGGGGTGAAAGGCTAA	1	+
chr1	19995229	19995249	CATCTCTTTTATATTTTTACT	3	+
chr1	20009544	20009562	CCGTGCTGGGGCCCTGGGT	1	+
chr1	20009571	20009585	CACAATCGGGGCAGC	1	+
chr1	20047067	20047083	TTAGTGGCTGTATTTCC	1	+
chr1	20092252	20092267	CGTTCGGTGACTAACA	3	+
chr1	20206538	20206552	ACACAGGTCTCCGCT	7	+
chr1	20208940	20208956	GCTTGAGGCGGACGCTG	1	+
chr1	20225812	20225836	CCATTTTTACTCTCCCCACCACTAG	1	+
chr1	20229843	20229864	CCCATAAATCTTTTCTCTATTT	1	+
chr1	20235290	20235314	CTACATTTATTTCTTTTTATTTAAG	32	+
chr1	20239256	20239282	AACCATTTTATTTTTTATTTACCAAAG	5	+
chr1	20285098	20285111	CTGGTTGACGTCGT	2	+
chr1	20296456	20296473	TTGACTCTCTGTGGAGGC	1	+
chr1	20300879	20300895	GGGGCTGTAGCTGGTCC	10	+
chr1	20328875	20328891	CCATTATACTTATTGGA	4	+
chr1	20365999	20366015	TAAAACTTTACAAATTG	2	+
chr1	20403093	20403106	TACACGTTGGGATC	11	+
chr1	20411377	20411391	CCGTGACCTTCGAAT	2	+
chr1	20470707	20470720	TACAGTCGACGCTC	1	+
chr1	20517231	20517245	CGCTCATCATATACC	1	+
chr1	20576094	20576111	TGCTAGGAACCTCTGAGA	8	+
chr1	20742316	20742331	TGATGTCGTGTGATAT	2	+
chr1	20764176	20764189	TTTTGTACGAAAGG	1	+
chr1	20805924	20805938	CAGGCTGATCCCCCC	4	+
chr1	20810489	20810507	CCAGGGCGCGCACTGGCCC	2	+
chr1	20825988	20826000	CATACTAGTGTCG	5	+
chr1	20857058	20857073	CGAATGGATCAACGAG	1	+
chr1	20863319	20863333	CATCGTGAATGCAAC	1	+
chr1	20966789	20966803	CGGGTAGAGCGCCAC	287	+
chr1	20969151	20969178	CAAACTCAAATTTTCTTTTATTTTTCTG	2	+
chr1	20987350	20987363	CTAGGGGCGACGCG	1	+
chr1	20988227	20988239	TTGACCGTCGCGT	3	+
chr1	20998480	20998495	GCCGTTATCTTCGTCC	8	+
chr1	21015097	21015116	GGGGCCTTGTTGCCTTCCAA	2	+
chr1	21022172	21022188	TACCCGGAAGCTCCACC	1	+
chr1	21075891	21075904	GTCCGGATTGGAGT	8	+
chr1	21137139	21137155	GTCCTTTGTTCGAACCC	4	+
chr1	21160989	21161004	TCACTTTACTACTAAG	3	+
chr1	21171384	21171404	CAAACATTTCCTCCTATTCTG	2	+
chr1	21177934	21177950	GGGGCTTGTCATTCTTC	1	+
chr1	21205019	21205036	CTTACCTACCTTTGACAT	2	+
chr1	21270801	21270819	AATTTGCGATAAGCCTCGG	18	+
chr1	21313688	21313703	AATATCGTTTTTCATG	1	+
chr1	21440511	21440529	TTTTTTTAAATCTTATCTG	1	+
chr1	21576947	21576964	CATCAATATTGGCCATTA	2	+
chr1	21584885	21584898	CGCTAAGGAGGGGG	3	+
chr1	21586650	21586664	CTACCGGCTGGACGT	1	+
chr1	21595220	21595233	TCCGACGCCTGTTG	1	+
chr1	21597970	21597983	AGTATTTGTCGGAT	2	+
chr1	21600030	21600045	AAGGGTGATGTAGACA	1	+
chr1	21605939	21605955	CCTGTCTCAGGGGTGGT	1	+
chr1	21621543	21621560	ATCTAAACCTCATTTCAG	3	+
chr1	21676400	21676418	CTCTCTTATCAACTCCCAG	6	+
chr1	21705295	21705309	GACCTCTCGCAAATC	4	+
chr1	21712286	21712305	CTAACATTTCACAACATTTG	2	+
chr1	21764082	21764095	ACACCAGTCGAGCC	1	+
chr1	21766686	21766701	AGGATCCCGAGACTGA	2	+
chr1	21772434	21772447	GTCAGTACCCCACG	1	+
chr1	21774637	21774659	CTCAACTTAATTTTTTTCATTAG	4	+
chr1	21806438	21806457	TCCTTTTTCTTTTCAAACAG	2	+
chr1	21831976	21831990	TTTTATTAGCGTCCA	2	+
chr1	21833820	21833837	ACTTTGGGATAAGGAGGC	8	+
chr1	21878568	21878588	TTTCTTTTTCTCCCTTCCCTT	3	+
chr1	21888894	21888910	GTGCACTGCCGGGTAGC	1	+
chr1	21918544	21918561	ATTCCCCGGATGCGCATC	9	+
chr1	21932728	21932742	CTAAGGGCCGTCCCC	1	+
chr1	21934750	21934766	TCTTGTCCTCGTCGCCG	2	+
chr1	21976388	21976404	GGGGCTGGAGAAGGTCC	3	+
chr1	21990811	21990826	AACTACGCCAGGTGGT	1	+
chr1	22006120	22006137	TGTTGAAAGCCATGTGCT	2	+
chr1	22014710	22014730	ACTTTTCTTTCTTTCTTTTTG	1	+
chr1	22068616	22068633	CCAATTTTAGGGTTTACT	2	+
chr1	22110299	22110314	TGTTTGCTGTTGGCTC	2	+
chr1	22116800	22116814	CTCCTGAGGGTCGGT	47	+
chr1	22166624	22166650	TTTACTTATTTATATATTTATTTTTTG	2	+
chr1	22173700	22173714	TGGGGTAGCCGTAGC	3	+
chr1	22216478	22216491	GCCCAGGCGTCGGA	1	+
chr1	22238816	22238830	TACGAGGTGTAAGTA	6	+
chr1	22283956	22283969	CTTGACTGGCTCGC	1	+
chr1	22314947	22314962	GGTGCTGCATGGCTGT	19	+
chr1	22353829	22353850	ATAACTTTCTATCTATTATTTG	1	+
chr1	22357559	22357581	CTTTAATATATATATTTTTTATG	13	+
chr1	22378232	22378245	ATCGCCGGGACGTC	10	+
chr1	22382943	22382967	TTTCCTTATCTTCCTTTATTTCTTT	1	+
chr1	22384784	22384808	CTTTATTTCATTTTATTTTCCTATG	4	+
chr1	22385955	22385979	CTAAAATCATATTTCCAATTTCAAG	1	+
chr1	22386518	22386532	CATCTACGTCCTTTT	1	+
chr1	22390208	22390231	TAACCTTCACAACTTTTTTTTTTG	1	+
chr1	22416381	22416401	TCTTTCTAATCCTCTAACCTG	3	+
chr1	22418257	22418278	TTTCAAAAAAAAAATTTTTGTG	1	+
chr1	22418427	22418455	TTTTTTCCCTCCTCTTTTTTTTGGGGGGG	8	+
chr1	22418881	22418908	TAATTAAAAAAATTTTTTTCCCTTTCAG	13	+
chr1	22419251	22419269	TTAATAGGGATTTTTTCAG	4	+
chr1	22421693	22421707	CCCGACTTCAGATCA	2	+
chr1	22432647	22432674	TATTTATTTTTATTTTTTACTTAAATTG	4	+
chr1	22441121	22441140	GGGGGATTAGCTCAGCTGGG	102	+
chr1	22444714	22444728	TCCGAATCTCGGACG	1	+
chr1	22445206	22445221	CTGCCCCTTTTCGTCC	1	+
chr1	22449355	22449370	CAGGACGCCCTGTTCT	1	+
chr1	22460707	22460720	GCGGTCGTGCCTGC	1	+
chr1	22461124	22461142	GGGGAGACTGGAATTCCTG	16	+
chr1	22520549	22520572	CTTTTATTTATCTTTCACATTTAG	1	+
chr1	22525613	22525627	GCGTTGTAGGAAATG	2	+
chr1	22527228	22527243	CCCTATTCCTAATTTG	2	+
chr1	22547967	22547980	CAATGTCGAGCCCG	3	+
chr1	22576377	22576390	TCGGGATTGGGCCT	1	+
chr1	22583467	22583480	TAGTCGTCGGGGGC	1	+
chr1	22593895	22593911	TGGCCGGACAATTTCCA	2	+
chr1	22606517	22606532	TCGGATCCCATTTCAT	1	+
chr1	22612769	22612785	TTATCGTCGGTCGTGAT	5	+
chr1	22615761	22615775	TGAATAGTCGTGCCA	1	+
chr1	22629582	22629599	ACTGACACTGAGGTTCGA	1	+
chr1	22642394	22642407	CGGCGTCGGCCTGC	1	+
chr1	22659772	22659786	TGAGTCATTGGTGGT	4	+
chr1	22757058	22757072	TGGCTTAGTCGATCC	1	+
chr1	22775962	22775976	ATGACAGTATGTCGT	1	+
chr1	22785783	22785805	CATCCATTTATATTTTCTTCTAG	1	+
chr1	22812230	22812252	TTTCTTCTTCTTTTTTTACTTTG	6	+
chr1	22821416	22821431	TCACTTAGAACAACGT	2	+
chr1	22842685	22842701	GATGGGGATAGAGCATT	2	+
chr1	22854130	22854145	CTTGTGTGGCTTGACC	7	+
chr1	22874134	22874152	TCCCTCTGCGTCTTCTTCC	6	+
chr1	22889718	22889732	TGTCGCCGGGACGTC	1	+
chr1	22892490	22892506	CTGAGGGGACTGTTGGA	1	+
chr1	22920812	22920826	CTCGCCTGAGGCGGC	1	+
chr1	22938086	22938100	ACCACCTTCGTCGGC	4	+
chr1	22941306	22941321	AGTTTTATCCCTTGAC	5	+
chr1	23066743	23066759	GTTCTTTTGGGGAGTGT	1	+
chr1	23252241	23252260	CTTTTTTTTCCCCCAACCTG	2	+
chr1	23283580	23283601	TATTATTTTAATTATTTATATG	3	+
chr1	23323685	23323706	TTTCCTTTTCCCTCCTATTTTT	3	+
chr1	23346069	23346083	TCGGCGGCCCGGCGG	1	+
chr1	23358438	23358459	CCTTTTTACTTTACACCTCTCG	3	+
chr1	23358851	23358888	CTTTTTTTTTTTTTTAATTTCATAAACGTCAGGTATTG	4	+
chr1	23363374	23363396	ACTTTATTCTACAAATATTATTG	1	+
chr1	23366321	23366344	TATTTTTCATCTTTTCTCAACTAG	1	+
chr1	23379477	23379502	CTAAACTCATTATCTTATTTCTTCTT	1	+
chr1	23381677	23381696	ATAAATTTTACATTTTTAAG	1	+
chr1	23399529	23399552	CATTCTTTTTTTTTTTTCCTTCAG	4	+
chr1	23400341	23400361	TTCCTTTTAATTATTTAATAG	2	+
chr1	23405520	23405540	TCAAACCTTTATTTATAAATG	1	+
chr1	23406824	23406840	AGCGTGTCTTTTCCCTT	4	+
chr1	23406890	23406914	CAAACCTATTTACTTTTTTCTATTG	3	+
chr1	23408953	23408974	TTCCATCTTCGGACCCTTTCAG	6	+
chr1	23409644	23409671	CCAATTTTCTCTTTTTCCCCTAAAATAG	3	+
chr1	23410161	23410182	AATAAAACTTCATATAAAATTG	8	+
chr1	23445523	23445538	GTAGGTTGTCCTATGT	1	+
chr1	23466538	23466555	AGAGAGTAAGGGCTGGGT	1	+
chr1	23476044	23476060	ATACAGACATTGGGTCT	4	+
chr1	23494815	23494831	CCGCCTCGTCGCCCCCC	1	+
chr1	23519846	23519863	CTTGCGTTCCAGGGCACT	1	+
chr1	23595812	23595826	TTTATTTGTCGACAC	1	+
chr1	23611020	23611040	ACTTACAACTTCTATTTTCAG	6	+
chr1	23617874	23617891	AGCAGGAAATCGTCAGTT	1	+
chr1	23621178	23621195	AAAATTGTAGTAAGTTGC	2	+
chr1	23645052	23645068	ACTTTTCCACTCATCAG	1	+
chr1	23695564	23695578	CGAGCGGCGGGCTGA	1	+
chr1	23705449	23705464	CTCACCTATATTAAAG	1	+
chr1	23750553	23750567	TTTACTTCTCTCCCG	1	+
chr1	23855988	23856002	TCCCTGTACCCGAAC	3	+
chr1	23879722	23879735	ACTTGGATCGGTGA	1	+
chr1	23881739	23881752	GAAGGTTGTCCGGC	1	+
chr1	23885504	23885518	CGGCTGTCTGATTAG	2	+
chr1	23900865	23900879	TTCAGGTCGGCCTCA	1	+
chr1	23936217	23936236	AGGTTCGAATCCTGCTCTGC	3	+
chr1	23945342	23945357	GTGGGTAGTACTTCGC	1	+
chr1	23953653	23953666	CGGTCCAAGTTCCT	2	+
chr1	23966982	23967001	AGGAATCTGCTGGCACCTTA	1	+
chr1	24019389	24019413	TCTTTTTTTTTTTTTTTTATTCAAG	3	+
chr1	24020313	24020327	ATCCTTTGGCATCCG	2	+
chr1	24021039	24021059	ACTTCTGTTTGCTCTGGGGTG	1	+
chr1	24024325	24024344	TTCATCATTTTCAATTTCAG	1	+
chr1	24030692	24030711	TTTACTTTTTTTTCCTAATG	2	+
chr1	24039329	24039350	CAAATTTTAATTTATAATTTTG	2	+
chr1	24041863	24041887	CTCGCCTTTCCCCCTCTGCATTCAG	2	+
chr1	24073752	24073771	CTCTATTTTCATTTCCTAAG	2	+
chr1	24076499	24076521	TTTTCTTTATTATTTCTCTTTTG	4	+
chr1	24086386	24086404	TATTTATATTATCCCCCAG	1	+
chr1	24086423	24086441	TCCTCTACCACACATTTAG	2	+
chr1	24086702	24086721	CATCTCTTTCTTACTAACTG	13	+
chr1	24087704	24087722	CATTACTTTACTTCTCTTG	8	+
chr1	24088410	24088427	CTCTTCATTTGTATTTTG	2	+
chr1	24094764	24094778	TCCGGGTTGAAGACA	12	+
chr1	24106781	24106798	CTTCAACATTTTTCCTTG	3	+
chr1	24114340	24114358	CTCCTTTCCCCTCTCATTG	5	+
chr1	24117394	24117408	CTTCCGGTCGGCCCT	5	+
chr1	24137782	24137800	TCATTCATTTATTCACCTG	1	+
chr1	24151848	24151862	CCCGGAGGGACGCCA	1	+
chr1	24194844	24194857	ACTAACGATTGGCC	1	+
chr1	24222829	24222847	ATTCATCTCTTTCATTCAG	3	+
chr1	24227523	24227542	ACTCTTTCTTTTTTTAATTG	1	+
chr1	24289912	24289932	AAATAAAATTTTTCCCCATTG	3	+
chr1	24298397	24298413	CTCCTTTCATAACTTCG	3	+
chr1	24301462	24301476	ACTCTTTCGATCCCC	1	+
chr1	24306790	24306803	CCGTCCGCGGCTCA	1	+
chr1	24332118	24332135	AATTGACTCTCTTCCTGC	3	+
chr1	24336319	24336336	TGGCCAGTTGGGCCTGTC	1	+
chr1	24361509	24361525	GGGAAATAGGGTTTGAT	1	+
chr1	24383915	24383929	CCCGTCTCGGAGCCA	2	+
chr1	24385580	24385598	TTCTATTTTCATTATTTTG	2	+
chr1	24398677	24398694	TTTGCCCTGGGGCACTGA	2	+
chr1	24434085	24434098	CCCCAAGCCGAACG	1	+
chr1	24473670	24473687	CCATTTTTTCAATTTAAG	6	+
chr1	24486872	24486887	TCTCAATCACTATCAG	1	+
chr1	24532862	24532880	TGAGTTCGATTCCCACCCG	1	+
chr1	24573248	24573265	TTCAAAACATTTTTTCTG	6	+
chr1	24593978	24593994	AGACCTACTTGGGGAAC	1	+
chr1	24617285	24617301	CATCATTGGAAAAGGAG	1	+
chr1	24622173	24622186	ACGGTTGACAACAA	1	+
chr1	24633945	24633960	CGACATGACTTGAGAG	1	+
chr1	24643939	24643952	CTGCTCTCGGATTA	1	+
chr1	24645798	24645811	TCCTCGGCGGGCTA	1	+
chr1	24675775	24675792	CATTTTCGGATGTGACGG	51	+
chr1	24717996	24718009	CCGCAAGGCTAAAA	1	+
chr1	24733598	24733617	TTTCTATTTCTATTACTTTG	2	+
chr1	24737368	24737382	CCTACGTGGGGGCCA	1	+
chr1	24742248	24742261	TCGCGACCTTTGAA	333	+
chr1	24770293	24770308	TGTTGTCTTACTTCCA	4	+
chr1	24784887	24784909	ACTCTAATTTTCTCTTTTTCCTG	1	+
chr1	24858488	24858509	ATTTTCAAAACATTTTTTTCAG	2	+
chr1	24862013	24862034	ACCCTTAACCATTTTTAAATAG	3	+
chr1	24866374	24866398	AAACAAATTATTTATAATTGGGGTG	1	+
chr1	24866467	24866485	AAACTCACTATTTAAAAAG	3	+
chr1	24866537	24866553	CTTTTAAACTCCCCTCG	2	+
chr1	24894523	24894538	CTCGTCACCTAATTAG	4	+
chr1	24899685	24899703	TCATATCACGTTGAAACCA	220	+
chr1	24911792	24911808	GTTCATTCCCGGGTTTC	7	+
chr1	24949063	24949081	TTTTTTATTTTCCTCACTG	1	+
chr1	24969342	24969358	GGCCTCTCGTCGGCGCA	20	+
chr1	24970373	24970388	AGCCTTCGTGGAGGCG	1	+
chr1	24970686	24970701	TCGTAGTTGGTTCTCG	5	+
chr1	24981382	24981402	CTCATCATCCTCTTCATCTCG	3	+
chr1	24982987	24983009	ATCACTGTTTTCATAACCTCATG	1	+
chr1	24984679	24984696	ATAGTTGTTTGATGGTAT	3	+
chr1	24986439	24986457	CGGTCTGCTTTTTTTCATG	1	+
chr1	24987724	24987744	ACTATTTTCCTATTCAAATTG	4	+
chr1	24994975	24995000	CTAACTCTGGGCAGGAATTTACTTTG	2	+
chr1	24999140	24999171	TTTTTCTTTCTTCTTCTTATTTTTTTCATTTG	14	+
chr1	24999429	24999448	ACTCTCATTCTGTTATTCTG	19	+
chr1	24999688	24999710	TTTTGATTTTTTTTAAACTAAAG	3	+
chr1	25059568	25059581	TTATCGGTCAGGGT	5	+
chr1	25082306	25082330	ATCTTAAATTTTAACTTTTTTTTTG	1	+
chr1	25090609	25090624	ACTGTTTGGTGGGTAG	3	+
chr1	25095769	25095788	TTTTTGTTTCCCTACTAAAG	2	+
chr1	25098776	25098796	AATTTTCCTTCATCATATTTG	2	+
chr1	25108155	25108179	ACCTATTTTTTTTTTTTTTTTAAAG	1	+
chr1	25124766	25124791	TCAATTTCATTTAATTTATTTTTCAG	6	+
chr1	25130142	25130161	AATTTCAATTTACATCAACG	1	+
chr1	25132388	25132411	TTTTATTTCCTTTTCTTCATCTAG	1	+
chr1	25134243	25134270	ACCTTCTTCCCCTTTATCTAATCTACCG	1	+
chr1	25136702	25136729	TTATCTCTAAAATATCTTTTTATTTTTG	2	+
chr1	25136797	25136816	TTTTTCTTAATCTATAACAG	1	+
chr1	25149952	25149974	TTATTAAACCTTTTTTAAAAATG	3	+
chr1	25157191	25157214	ACTTTCATAATTACTTTTAAACTG	3	+
chr1	25167578	25167602	TTATCTTAAAATATACACTCCTAAG	5	+
chr1	25167606	25167630	TATTATTTTAAAATCCTTTACCCTG	17	+
chr1	25168249	25168267	CATTCTTTATTTTAAAAAG	12	+
chr1	25168483	25168502	TTATCCATCCTATATAAAAG	6	+
chr1	25168530	25168551	CTCATTTCACCCCATTTACCTT	3	+
chr1	25168743	25168762	AATTATTTGTGTTCTAACAG	4	+
chr1	25168767	25168792	ATGAACTTGCTGAAAATAAAACTTTG	3	+
chr1	25168793	25168817	CTATGTATTTACTCTTTTTTAAAAG	123	+
chr1	25168887	25168908	TAATTTTTTTATACCTAATTTG	33	+
chr1	25168920	25168943	CTATTTCTCATAGGCTGTTTCTTG	4	+
chr1	25169242	25169261	CACTATTCAGTTATCTATTG	2	+
chr1	25169360	25169378	CAACTTGGGATTCATTCTG	2	+
chr1	25169539	25169560	AAACTCAAATATTTTCATTTTG	28	+
chr1	25170020	25170043	CAGTTGGAAAGCTCTCTATTCTAG	1	+
chr1	25170223	25170244	ACATTTATTCTTACACTAAATG	26	+
chr1	25170766	25170786	ATTCTTTTTTCCCCCCTCATG	11	+
chr1	25175499	25175515	TGTACCAGTTATTGTGC	10	+
chr1	25217435	25217451	TCAGTGCTGTAATTAAT	2	+
chr1	25238012	25238027	GCCTAAGGTGTGGACA	2	+
chr1	25275379	25275395	TGATTGTCTATTTAAAC	1	+
chr1	25324276	25324289	CCTTGTGTTCGGGC	1	+
chr1	25333078	25333094	CACTGGAAGGATTGACA	1	+
chr1	25416578	25416593	TTTCTCGGGTAGAGTG	3	+
chr1	25420895	25420910	CATCCTCGTGGTTGCC	3	+
chr1	25448416	25448431	CCAGGGGGTGGTAACT	1	+
chr1	25485459	25485474	AAAGTCGGTCATAGTG	17	+
chr1	25559192	25559210	TGGGAAGAGCTCAGAATCG	5	+
chr1	25560644	25560664	ATTTTCTATTTTTCTCATCAG	3	+
chr1	25564966	25564984	ACATAACTTTCAAAACCTG	4	+
chr1	25584053	25584071	GTGGGGAATTTTGGAAAAT	1	+
chr1	25633195	25633208	GATACCGTCGGAGC	2	+
chr1	25665387	25665401	TACCAGTCGTCGTGC	1	+
chr1	25665605	25665621	GTAGGGTGTCATATTTT	1	+
chr1	25669779	25669803	CTATTCTTTTATTTTATACCCCCAG	2	+
chr1	25682953	25682978	CATTATTTTATCTTCTTTTTATTCAG	1	+
chr1	25687278	25687299	CCATTTTCTAAACTTATTTCTG	9	+
chr1	25687325	25687340	TAATACTAAAATCACG	1	+
chr1	25687642	25687666	TCAAAATTCTTCCTCACTATAATTG	4	+
chr1	25707633	25707649	TCATTCTCTACAACATG	10	+
chr1	25709419	25709435	CTGTGTTACTAGCTTGA	3	+
chr1	25756466	25756480	GAGTACGAAGCGTGA	11	+
chr1	25762361	25762377	ATCGGCCACACTGGGAT	20	+
chr1	25777086	25777103	ATGATGTTGGCCCATGTA	1	+
chr1	25782393	25782414	ATTTTTTTTTTTAACACTTATG	4	+
chr1	25784437	25784461	TTTCATTTAACCTCTTTCTTTTCAG	2	+
chr1	25825581	25825600	AAATATTTATATTCCCATCG	4	+
chr1	25826068	25826088	ACTCTTAAACTCAAAACTCTG	16	+
chr1	25916748	25916762	TATCCGCCGAAGCTG	3	+
chr1	25920630	25920650	CTACTTTCTCTTTTTAAAAAG	1	+
chr1	25926485	25926501	GCTCTCTGTGTGAGTTC	4	+
chr1	25928574	25928587	CTCGTGCGGGAGTG	2	+
chr1	25966226	25966244	ATTCTTACTTATTTTTTTG	3	+
chr1	25967657	25967671	AATTCCCAGTGCGCG	2	+
chr1	25975938	25975953	AGGTTGATCCTCACCC	1	+
chr1	25985314	25985329	TATAGATACTTCCCCA	1	+
chr1	26020599	26020615	CCCTATTTTCCCTCATG	1	+
chr1	26057280	26057297	CTCCTTTTCACTCTCCTG	3	+
chr1	26083201	26083218	AATCCTGTCTCCGTCGTC	1	+
chr1	26085802	26085817	CGCTGTAGGTCTGACC	1	+
chr1	26093431	26093445	CGCATTGGCACGGTC	3	+
chr1	26137150	26137163	ATGGTCGGGATAAC	6	+
chr1	26146292	26146304	CGGTATCGGAGCC	6	+
chr1	26146768	26146781	TGCTTGACGGGCCG	1	+
chr1	26147176	26147189	GCGAACCGGGGGAA	2	+
chr1	26155543	26155558	GAGGTCTGTTACCATT	1	+
chr1	26159191	26159212	ATTAAAAACTTTCTCTTCCACG	3	+
chr1	26171087	26171106	ATTCCTTTTTTTTTTTCATG	1	+
chr1	26176912	26176926	TCGGATGTCATGAAT	1	+
chr1	26185958	26185973	GGGGCTACGTCGCGAC	3	+
chr1	26187353	26187379	CCTATATCAAAATATTTATTTATATAC	3	+
chr1	26232534	26232548	AATGGGGAACCCGGC	3	+
chr1	26275778	26275793	TGTAGAAACGATGATG	2	+
chr1	26319857	26319871	CCACAATCGTTTTCC	1	+
chr1	26429916	26429930	ATACCCTTCCTAAAG	6	+
chr1	26443018	26443045	AAAACAAAACCTCTGTTTTTAAAACAAG	2	+
chr1	26449881	26449906	CATTTATTTAACCAACTATACCACTG	4	+
chr1	26450295	26450317	CTATCCATTTTATACAATCACTG	3	+
chr1	26484551	26484564	CGCCTGTCTAGGGT	1	+
chr1	26492402	26492415	CGACCCCCTGAACC	1	+
chr1	26496677	26496691	GAGTCCCGGACGAGC	1	+
chr1	26530894	26530911	ACCATCTATCTCCTCCAG	3	+
chr1	26561814	26561839	TTATAGTGATCTGGTGGTTTTGTATG	320	+
chr1	26565428	26565452	AATTCTTTCCCATCTTTTTACATCG	1	+
chr1	26590680	26590698	CTTTCATGTTAGAGGCCTG	2	+
chr1	26593198	26593221	CATCACTTTTTCTGTTTTCTCTTG	1	+
chr1	26615395	26615410	AGTGATCACATAGGCT	1	+
chr1	26631582	26631598	CCTCAATACTTTTTTTG	11	+
chr1	26672074	26672091	TCTCGAGTCTGGGAGAGG	3	+
chr1	26683432	26683445	TGTTTCTCGGATAC	1	+
chr1	26691656	26691671	GTACTTGACTGTGAAT	2	+
chr1	26722450	26722469	CATGCATCTGTCTTTCTGTC	7	+
chr1	26747981	26747996	TTAGTGATTTATGGTA	4	+
chr1	26755030	26755057	TCTTTCTTTTTTTTTTTTTTTTAAAATG	5	+
chr1	26791028	26791046	TTCAAAGCTCTGTTTCTAG	4	+
chr1	26800161	26800180	TCCTATTTCTAACTTTCTCG	9	+
chr1	26856722	26856737	TCTGGTCGCCTTCACC	1	+
chr1	26881592	26881605	GTGTGTCGGAGACA	1	+
chr1	26883494	26883508	ATACCGTCGTGAGAT	1	+
chr1	26899119	26899134	GGCGGACGCTCTTGGC	5	+
chr1	26994259	26994276	AGTCTCCTCTGTCGCCCC	1	+
chr1	27001963	27001979	GATCTGGTTGGCTGCTT	1	+
chr1	27023201	27023215	TCGAACGGGAACGCG	1	+
chr1	27025751	27025768	TTACACTATTCTATCTTG	3	+
chr1	27028288	27028303	TTGTGGTCTGTAGACT	4	+
chr1	27039647	27039669	TTTTAAACTCTATCACTTTTAAG	3	+
chr1	27040876	27040893	CATCTATAATCTTTTTTG	1	+
chr1	27041657	27041675	TTTATCTTTATTTACTTTG	16	+
chr1	27045667	27045685	TATACATATCTCTTATCTC	1	+
chr1	27046113	27046139	ACTTTTTTTTTTTTTCTTTTTAAAAAG	1	+
chr1	27049258	27049275	GGTTTGATTCCCTGTGAC	2	+
chr1	27053036	27053059	CCAACTTTTTTTCTACCTTCAAAG	1	+
chr1	27054788	27054808	TCTTACCTGTTTTCTTTCATG	1	+
chr1	27058003	27058016	TCGACGCTCTCCCA	2	+
chr1	27074495	27074518	ATTCTATCCATTTCTCACTCTCAG	2	+
chr1	27099562	27099580	GTTCTTGTGGAGCCATCCT	5	+
chr1	27103151	27103174	CATCATCCTACTCTTTTTCTTTTG	5	+
chr1	27107083	27107099	CGGCGGGCTGCCCGCGC	3	+
chr1	27107525	27107546	ACTTTTTTTATTTTAACCAAAG	3	+
chr1	27107624	27107648	CCACATTTCATAACTGTTTTTAATG	2	+
chr1	27108322	27108343	TTTATTTTTTTCTGGGTTTTTG	3	+
chr1	27108344	27108368	TTTTGTTTTGTTTTCTTTCTAATCG	11	+
chr1	27108484	27108509	AAATTCCTCCTTTTTTTCCTTTTTTG	2	+
chr1	27172570	27172595	CCTTTTTTTCTCTTAAATTTCTTTTG	1	+
chr1	27299456	27299474	TTTTTAAAAACACACTTAG	3	+
chr1	27313380	27313394	GGTTATTTTCGGAGC	2	+
chr1	27338666	27338682	GTGGGGAATCAGGGTTC	1	+
chr1	27379144	27379162	GAGACTTGTCTCTGCTCCA	1	+
chr1	27410225	27410239	CTCATTTCACTTACG	1	+
chr1	27415952	27415967	CAAATCAGCACGGCCC	1	+
chr1	27480531	27480544	CGTGTGTGTAGTCG	3	+
chr1	27518911	27518925	GTCTCTGTCGCGCAA	36	+
chr1	27552250	27552267	CAGATCTAACTCTTCTAG	5	+
chr1	27555290	27555306	AATCCCGTCCCCACCTC	2	+
chr1	27569459	27569481	GAAGATGCTTTGGTGATGAGTCT	6	+
chr1	27580345	27580361	CAAATCTCTCATTCATG	5	+
chr1	27610990	27611003	GCTATGATTCTCGC	2	+
chr1	27655534	27655552	TTGTTTTTTAATGCCCATG	1	+
chr1	27655600	27655617	TTCCAATTTCTACCCTTG	2	+
chr1	27655700	27655725	TTTTTTTTTTTTTAACTTTCTTATTG	5	+
chr1	27676299	27676311	CCGTTCCGATGCG	3	+
chr1	27693210	27693223	GATCTAGGGATCCG	1	+
chr1	27693555	27693570	TCTCTCCCGCCAGAAC	1	+
chr1	27720095	27720110	TTAGAGGCCTGGGGGC	6	+
chr1	27740343	27740358	AAGGTACCCTCAGGGC	1	+
chr1	27776687	27776704	CTACCGTGACAACATGAG	3	+
chr1	27869042	27869058	CCGCTGACTACGTGCTC	1	+
chr1	27876101	27876113	CGAGCGAAAGTAG	2	+
chr1	27882247	27882260	GTCAGGCTAGCCGA	1	+
chr1	27902212	27902225	GCCGGGTAGCCACG	3	+
chr1	27915975	27915992	CATGCATGTCTAAGTACA	5	+
chr1	28004713	28004730	CCTCATTTTTTCCAATAG	1	+
chr1	28017900	28017919	CATAATTTTTTTCTCTCCAG	1	+
chr1	28060623	28060642	TATGGACCACCCTATTCTTG	5	+
chr1	28079081	28079097	TTCTTTTTTTTAACTCG	5	+
chr1	28082264	28082288	TTTGTAGAGACATGGTCTTATTATG	6	+
chr1	28087191	28087209	AATCTCTATTTTATTACAG	3	+
chr1	28087217	28087232	TCTTTGTGCGATTGCA	1	+
chr1	28087305	28087325	CTCTCTTTCTCTCACTATTAG	7	+
chr1	28087625	28087647	TATACTCTTCGGTTTTTTTCCAG	4	+
chr1	28087687	28087708	TTTTATTTATTTTTTAAAAAAG	1	+
chr1	28088061	28088079	ATTTTAAATTCTCACACTG	2	+
chr1	28128554	28128572	TTTTCATTTTGATATATTG	1	+
chr1	28149184	28149209	ATATACAAAATTTACCTTTTTACTAG	2	+
chr1	28149282	28149307	TTTTTATTATTTAACATTTTTATTTG	4	+
chr1	28150127	28150149	TATATTTATATTCATTTCTTCTG	2	+
chr1	28150245	28150267	CACTTACTTAATACAAATAAATG	2	+
chr1	28158264	28158278	CTTTTGTCCGGTGCA	2	+
chr1	28174307	28174329	CTCCTCTCCCATTTCTCATTCTG	2	+
chr1	28177170	28177191	CTTCTTATATCCTTTTCAATAG	7	+
chr1	28224107	28224123	CAAAAACACTTTAACTG	14	+
chr1	28285193	28285207	CTGCGACGAGGCCTG	2	+
chr1	28285372	28285391	TGGTAACGGGTAACGGGGGC	63	+
chr1	28286286	28286302	GGGCAGTCGGTCTTCAG	1	+
chr1	28290788	28290802	GTGTCGCCCACTGTG	1	+
chr1	28292741	28292759	TCACATCCTCTCATCTTTG	1	+
chr1	28318223	28318239	TACTCAACTAATACATG	4	+
chr1	28394996	28395014	CAAAATTTCTTTTTCAATG	1	+
chr1	28519498	28519512	GTGCGGCTGGGACCC	4	+
chr1	28562207	28562221	GCACATTGGACGTCG	1	+
chr1	28566185	28566202	ACTTATAATCAACAATTG	3	+
chr1	28569942	28569964	AATTTTTCTTCTTTTTTTTTTTG	1	+
chr1	28595988	28596010	CCAAACTTTTTTTTTTTTTCATG	1	+
chr1	28597057	28597079	TCTTTTATTTTTTCATTTATAAG	6	+
chr1	28598442	28598464	ATCTCTTTTCTGGGAGCTTTGTG	1	+
chr1	28599177	28599192	CCTCCTTCGTGTTTGG	2	+
chr1	28604091	28604115	CCATTTCCTTACCTATTCATTTCAG	1	+
chr1	28604119	28604141	TTTTATTCATTTACTCAAACATG	4	+
chr1	28607901	28607922	CCCTTTTTCCCTTTTCTCCATG	6	+
chr1	28608043	28608064	ATTATAAATCCTCTTTATTTTG	2	+
chr1	28615168	28615185	TGTGATAAGCCCTGGGGA	2	+
chr1	28615768	28615793	CTAATTTTTTATTTTATTTTTTGCAG	2	+
chr1	28626552	28626566	GATTGGGCTAGGGGC	1	+
chr1	28645976	28645996	CATAAATTACATATTCTTTTG	1	+
chr1	28702675	28702696	CTTTCTTTTTCTTTTTTTTCAC	2	+
chr1	28721893	28721910	TCCTTTATAACTCACTAG	4	+
chr1	28737974	28737995	TCTCCATTTTTCCTTCTAAATG	1	+
chr1	28740136	28740159	TTTAATCTCCAGGAGGTCTTTTTG	6	+
chr1	28740228	28740248	TCTCTTTTTTTCCTAACATTG	3	+
chr1	28742407	28742428	TCAATTATTTTTTTCTTATTCT	2	+
chr1	28748165	28748180	TTTCCCCGCACAGGGT	1	+
chr1	28748485	28748508	ATTAATTCATTCAATAAATTTTTG	2	+
chr1	28761204	28761229	CTTTTATTTTATTTTATTTATTAGAG	4	+
chr1	28761772	28761794	TATTAACAATTTTTTTTTCTTCG	2	+
chr1	28762441	28762466	CATTTTTCCTTTTACTTTCTTTCCTG	3	+
chr1	28800610	28800624	CAGTACGCTGGGTCG	3	+
chr1	28801489	28801508	TTCTCACTCTCTCACTCAAG	2	+
chr1	28823673	28823692	TTCTTCCTTTTCCTCACAAG	2	+
chr1	28823701	28823723	ATTTTTTATTTTAAAATAATCTG	5	+
chr1	28824085	28824109	TATATTTTCTATATACAAAAACAAG	7	+
chr1	28824621	28824648	ACCAATAAATGTATTCTCCTCCTTAAAG	1	+
chr1	28825059	28825085	CTTTAATTCCTATCCACACTATAAATG	1	+
chr1	28825129	28825151	CTTTTTTTCCCTTCACTTTAATG	2	+
chr1	28831906	28831924	CATTCTTATTATTCCAACG	2	+
chr1	28833253	28833279	AATTTTCTCAATTTTTCTTTTTATTTG	73	+
chr1	28833535	28833558	TCATTTTTATTTTTATATTTTTAG	30	+
chr1	28833590	28833609	ATTTGGGGGTAATTAACAAG	1	+
chr1	28833748	28833769	ATTTTTTTTTAACACCCCACTG	8	+
chr1	28835007	28835024	AATACTGTGGGTGATTAG	4	+
chr1	28835316	28835341	TCTAATCATTATTTCTTTTCTTTTAG	20	+
chr1	28835426	28835447	ATTTTTTTTTTTAACAGGGAGG	2	+
chr1	28835613	28835633	CCCTCATACCTCTTTTAAAAG	1	+
chr1	28836078	28836096	TAATTTACCTAACAAATTG	13	+
chr1	28837896	28837915	ATCCAATTTTTTGTTTTTTG	1	+
chr1	28839148	28839164	CTATAAATTTCCTCCAG	3	+
chr1	28839171	28839190	TTAACAACACACAAATTCTG	1	+
chr1	28840005	28840029	CCTTATTTTAAAATTTTATTTCTTG	3	+
chr1	28840090	28840111	CTATTTACTTTTTTTTTTTAAG	4	+
chr1	28862620	28862634	TTTGCGGGGTCGTCT	1	+
chr1	28864783	28864809	TTTCTCCCCTTTTCCCTACCTTCCATG	3	+
chr1	28866275	28866302	ATTTCTAAAATTATTTATTTATTTATTG	1	+
chr1	28872843	28872867	ATTATTTTACATTTTATATTCCCTG	2	+
chr1	28880953	28880967	TTACGATCTGCTGAG	4	+
chr1	28908193	28908206	TTTCGGAGCTCGGG	3	+
chr1	28918878	28918891	TCCACTCGGTCCGA	2	+
chr1	28967183	28967198	CATCCTTATCCAAAAG	1	+
chr1	28969397	28969410	CCCGTCTCGTCCAC	7	+
chr1	28974798	28974811	AACCGGAAGGAGCG	1	+
chr1	28975208	28975228	TATTTGGGCAGCTGGTGATCG	1	+
chr1	28975270	28975291	AATATTACGCGTTTGGAGTAAG	2	+
chr1	28975854	28975873	CAAACTTTTTCTATACCTTA	3	+
chr1	28997297	28997312	TCAATGGTTGCACCGT	1	+
chr1	28997731	28997758	ATTTTTCCCCCCGTTTTAAACAAAACTG	2	+
chr1	29043542	29043565	TTTTTTTTCTTTTTTATTTTTAAG	1	+
chr1	29062561	29062575	TTTGAAGTTGTCGAA	5	+
chr1	29062938	29062952	CGGGTCACTCCCGGA	1	+
chr1	29067039	29067062	CCAATTTTTCATTACCCTATTTTG	1	+
chr1	29084298	29084321	CATTTTTTCTTTTCTTTACCTATG	2	+
chr1	29084603	29084629	CTATATCTTCATACTTATTTAAAATTG	1	+
chr1	29088508	29088527	ACTTATTTAACTTATTCACG	2	+
chr1	29095758	29095777	TCTTTTTACTATGTTTTTCG	3	+
chr1	29096246	29096267	ATTAATCACTTCTCAATAAACG	1	+
chr1	29102367	29102381	CTCCTGTCGCTACTA	2	+
chr1	29117774	29117789	AGGCGGACGTGGAGGT	1	+
chr1	29138996	29139009	CGTCGGGGCCGCCA	1	+
chr1	29189939	29189955	ACGGGACCGGGCCGCTA	2	+
chr1	29246333	29246359	TTTATTATTTTTATTATTTTATTATTG	2	+
chr1	29246389	29246406	TTATCTCTTATCTCCAAG	2	+
chr1	29260757	29260781	ATCATTCTCATTACTTCCTATCAAG	4	+
chr1	29261220	29261239	TTTAATACTTTCCTACTTTG	6	+
chr1	29268542	29268561	CTAATACTATAAATATTTTG	1	+
chr1	29275999	29276020	AACAGATAGATCTTTAAAAATA	3	+
chr1	29276078	29276099	CTATTTCCTTTTTTCCACTCTG	1	+
chr1	29279288	29279304	TTTTTGCCCATTGCTTC	1	+
chr1	29280933	29280950	TTGAGGTTGCTGTTCCTT	4	+
chr1	29294011	29294037	CTTCTGACCCATGTTAACACTATTCTG	2	+
chr1	29294944	29294963	TCTTTAATCATTTCCTCATG	1	+
chr1	29318778	29318799	CATTCTTTTTTTCTTTTAATTG	3	+
chr1	29327978	29328001	TTTCTCCTGTTTCCTTTTTCCTTG	2	+
chr1	29366414	29366429	GATTCCGAGAGTAGTG	4	+
chr1	29370064	29370079	TGGTGTGTAGCTCACA	1	+
chr1	29375780	29375798	TATTCCTATTTAATACTAG	2	+
chr1	29384815	29384842	TATAAAAATATATTTTCTTCATCAATAG	1	+
chr1	29390425	29390451	TTATATACCTCCTTTTACATAAACCTG	1	+
chr1	29391115	29391136	CCTAAAATAATTTCTTATCAAG	2	+
chr1	29402513	29402535	ATATAAATCATTCATATATTAAG	4	+
chr1	29410401	29410421	ATTAAATTCTACATTTTTTAG	2	+
chr1	29423915	29423929	TCGTACTTAGTGGAG	1	+
chr1	29443447	29443469	AAAATTAATTTCAGTTTCTATTG	2	+
chr1	29443548	29443567	TTCAACTTTTCACTCTATAG	3	+
chr1	29444069	29444088	CTACCCTTTTACCTCATCAG	2	+
chr1	29444479	29444496	CTCATTCCCACTCACCAG	5	+
chr1	29444942	29444963	AACTTCTCTAACCTTCCAACTG	7	+
chr1	29547284	29547299	ACACGAGAACTCAGTT	3	+
chr1	29565076	29565089	CGTTCGCGCCGGCC	2	+
chr1	29578182	29578198	CCTGGCTCAGGATGAAC	71	+
chr1	29602663	29602687	TTTATAATTTTTTTTATTTATTTAG	2	+
chr1	29610220	29610235	TTCTCTTTTGCCTCCG	1	+
chr1	29630709	29630727	ACCCTCATCCTAATTTTAG	1	+
chr1	29695902	29695916	TCCTGACCGGGGGTT	1	+
chr1	29712618	29712636	TTTCTTTTTTCTCTATCAG	1	+
chr1	29718476	29718492	TTTCCTTGAACTAGACT	3	+
chr1	29722037	29722055	CTGCGAGGAAGGTTTGGAT	2	+
chr1	29751712	29751732	TCTCAATTTTTTTTTCATTTA	1	+
chr1	29758126	29758140	GGTTCGACTCCCTTC	1	+
chr1	29805045	29805059	TTTATCCGCCAAAGC	1	+
chr1	29809017	29809034	ATTCTAAAAGCTCAACTC	1	+
chr1	29842807	29842822	GAGTCTGGTGTCGGGG	4	+
chr1	30098484	30098499	TTGATATCCGTGGTTG	1	+
chr1	30131533	30131546	ATCCCTTCCGAACT	1	+
chr1	30143725	30143738	AGGGCCCGCCGGAT	3	+
chr1	30145803	30145821	GGTGTGGCTGGTGGGGCTG	1	+
chr1	30179479	30179501	TTCTTTCTCTTTTTCTTTTTCTG	1	+
chr1	30240271	30240288	GGTGGTTAGGATACCCGG	1	+
chr1	30240427	30240441	TCTCGGCTTTGGGAG	4	+
chr1	30241249	30241267	ACTTTTAAAATATTTTCAG	3	+
chr1	30285031	30285046	CAAAAATTTCCTCTCG	9	+
chr1	30300145	30300159	GCCTCCCCGGAATCG	2	+
chr1	30302780	30302796	CTCAGTACAGGAACTGC	3	+
chr1	30428469	30428482	AAGACTCCGAGATC	3	+
chr1	30486494	30486508	CGCACCTAGACTGCT	1	+
chr1	30533426	30533441	TATTATCCCCCCTTAG	1	+
chr1	30560987	30561004	CTTGGGGCCTCTGTGATG	5	+
chr1	30583221	30583235	TACAACAATAAACCG	2	+
chr1	30617899	30617916	TTCTACAGTGTGAAGATC	2	+
chr1	30623440	30623454	AATGGCGAATGAAGC	214	+
chr1	30651392	30651414	ACAATTTTTTTTTTTTTTTCTTG	2	+
chr1	30669965	30669979	TCCTGCTCCCTACGC	1	+
chr1	30707932	30707947	ACGGCTTCTGTAGGTG	1	+
chr1	30718908	30718925	TGTAAACTCATAAACAAG	6	+
chr1	30725137	30725150	ACGGACTAAGGAGT	1	+
chr1	30729243	30729256	TGTACCCTCGTCAC	3	+
chr1	30732146	30732162	TTCCCCCTAAAAAATTG	1	+
chr1	30755277	30755294	TTCTGATTTCTGGTCCAA	6	+
chr1	30760566	30760584	TTCCTTCCTTTTTATTAAG	1	+
chr1	30762808	30762824	AGCCTGGATGGATTCGC	3	+
chr1	30799409	30799423	GCCGCATCTCGACTG	4	+
chr1	30862524	30862540	AAAGGTCGTGAGTTTGA	3	+
chr1	30873017	30873032	CCTGAATTCCCTTGAA	1	+
chr1	30944002	30944016	CCTTCTTTCTTAACG	2	+
chr1	31107506	31107521	TCCGTGTGAATCTGTG	2	+
chr1	31113698	31113712	TAGACCGGCTGATCT	3	+
chr1	31131819	31131832	CTTCTTACGCGACA	1	+
chr1	31133355	31133369	CTGTAAAGCGGCGGT	9	+
chr1	31150206	31150224	ATTAATTTCCCACATATTC	2	+
chr1	31157909	31157924	CCCCACGGTGGGCGCC	4	+
chr1	31191632	31191647	CTCTCCACGTAATCGA	1	+
chr1	31217476	31217493	TTTTATAAGCTTCCTCTG	3	+
chr1	31221612	31221625	GTTCTCGTCCTCAC	4	+
chr1	31263783	31263798	CTACTGTCTGACGATC	282	+
chr1	31304333	31304348	GGTGCATCACCACCGA	2	+
chr1	31310094	31310109	CGGGACGACTCGAAGC	2	+
chr1	31315363	31315376	TCCGACCCCAGATA	1	+
chr1	31371343	31371358	TAAGGATCCAGGTACT	1	+
chr1	31407199	31407212	TAAACGCACTGGAT	2	+
chr1	31440057	31440070	TACAAGTCGAACAG	2	+
chr1	31492345	31492359	AACGACTTCATCCTA	3	+
chr1	31527713	31527730	TGTCTGGTTTATCTTGCC	1	+
chr1	31538149	31538163	CGGTGGTTCCCAACA	2	+
chr1	31567411	31567435	AAATTTCTTTTTTTTTTTTTTTCGG	1	+
chr1	31568497	31568515	ATTTAAAAAGGAATTTTAT	2	+
chr1	31583430	31583446	TGATCCTTCCAGTAGTC	8	+
chr1	31627964	31627977	GAAGGATCGGGCGC	2	+
chr1	31628979	31629006	TAACTATATACTCTTTTTTTTTTTTTTG	2	+
chr1	31639023	31639040	GTTTTTGTTAAGACCAGG	1	+
chr1	31665148	31665164	ATCCCACATCTGACATG	1	+
chr1	31706644	31706659	CTTGCGAATTCCCCAA	2	+
chr1	31777112	31777138	ATATACTCTTTTTTTTTTTTCTTTCTG	2	+
chr1	31786707	31786731	CTCTTCTTTCTCTTTTTTTTTTTTG	1	+
chr1	31790452	31790473	TTCACTTTCTATACCTATACTG	1	+
chr1	31804295	31804312	TATCATAATATTCTACCG	2	+
chr1	31808708	31808733	TTTATATTTCCTTTTTTAACTTAACG	6	+
chr1	31809506	31809530	CCTATTTTATTTACTTATTTTTTTG	2	+
chr1	31834104	31834128	TTATTTCATCTTCTCTTAAAACTTT	2	+
chr1	31835565	31835591	TTCTAAATCTTTTACTCCTATTCTTTG	3	+
chr1	31838592	31838606	AACTGGATCCCGGTC	1	+
chr1	31838946	31838971	TATACATACATAATTTTTTTTTTCTG	1	+
chr1	31880152	31880167	CTCGATCCTAAGACAT	3	+
chr1	31886554	31886568	GTGTAGGTCGCCCGG	1	+
chr1	31896492	31896509	GCTTGGGCGGTGAAGGGG	4	+
chr1	31898629	31898643	TCTACTTCGGCGTCG	2	+
chr1	31935244	31935262	TGTGTCTTTGCCCTTGCCT	226	+
chr1	31977956	31977974	TCTCCCTCTGAAGGCTCCA	1	+
chr1	31994033	31994049	TCCTGATCCTTACTTTC	6	+
chr1	32017999	32018014	TTCTACGATCTGACTT	4	+
chr1	32023530	32023553	TGTGTGCTTTTCTTTTTTTTTTTT	3	+
chr1	32051871	32051886	ATGAACTCGGTGAAAT	3	+
chr1	32053238	32053259	ATATTTATTTTTCTTTTCACTG	72	+
chr1	32112333	32112349	CATTCCCCTTAGCTCCA	2	+
chr1	32124970	32124985	GTCCGTGTAGCAGGGG	4	+
chr1	32139626	32139641	TTTCGTTGCCACAACC	1	+
chr1	32155662	32155674	CTCGCCGTAAGCC	1	+
chr1	32177676	32177693	GGTTACCTGTGACAGGAC	8	+
chr1	32198473	32198487	CCTGGTCGGGGCCTC	3	+
chr1	32205469	32205482	CAGAACGTCTTGAG	4	+
chr1	32229882	32229895	CGCCGAACCCGGTT	1	+
chr1	32235862	32235877	GCAATCGGTCTGGTCA	2	+
chr1	32237591	32237605	TTTAATTTCCGCTGA	1	+
chr1	32237877	32237893	CGCGGTGTCCGGGGGCC	1	+
chr1	32278747	32278764	CCCCATCTGGTTATATGG	2	+
chr1	32284850	32284866	TGGTATTCTAAAATGTC	2	+
chr1	32295916	32295931	TGTTCATGGTTGTCTA	1	+
chr1	32309276	32309291	TATTGCCAAAGCTTGC	1	+
chr1	32323956	32323975	TTTAAATGTGCAATGGGGTA	5	+
chr1	32350576	32350594	AAAAACTGTTTAAAATTAG	1	+
chr1	32370923	32370938	GGTAGTGCGCCACGAC	3	+
chr1	32450491	32450506	CAACTCGACACTCACT	30	+
chr1	32498594	32498616	TTTTACTTTCTTAAACTTTACTG	5	+
chr1	32508446	32508482	AATTAATTTTTTAAGTGTGTAGATGCTTTTTTCTTTG	5	+
chr1	32508506	32508527	TACCTTTTATAATAAAAAAAAG	2	+
chr1	32508678	32508700	CTACATTTCAAAATTCAGGGCTG	2	+
chr1	32508707	32508729	ATTTAAAATCACAAACATTAACG	2	+
chr1	32508912	32508933	TAAAACTGACTTTTTCATTACG	3	+
chr1	32509088	32509108	TACTAATAATTAAATTTTCAG	2	+
chr1	32509354	32509372	TCCTCCCATTTTGTTCTCG	22	+
chr1	32517515	32517530	TGTACTTTGTATGACC	2	+
chr1	32540585	32540598	GTCGAAATCCGCTC	6	+
chr1	32547795	32547816	CTCTTCCTCTTTTCACTTCCTG	3	+
chr1	32592651	32592666	CACATTACCTCCTTAA	1	+
chr1	32595320	32595345	CCAATATTTTTTATTTTTATTTTTAG	2	+
chr1	32612050	32612073	TATATTTTTAATTTTTATTTTCTG	2	+
chr1	32636729	32636753	TTTTTCTTCCTTACACTATATTTTG	4	+
chr1	32636820	32636859	CACCTTTTTTTATTTTTATTTTTTTTCTTTTTTTCTTCAG	2	+
chr1	32637069	32637088	CACATTTTTCTTGTATTAAG	4	+
chr1	32637089	32637112	ATTGCTCTTCCCAAGAGCCACAAG	4	+
chr1	32637390	32637407	AATTCCCCCTCGAGGTTG	2	+
chr1	32637615	32637637	TATATTTTACTTCTAAAGGAGAG	1	+
chr1	32637655	32637679	TATTTTTTTATATTCTATATATTAG	6	+
chr1	32637712	32637728	AACTGTCTGTCATTTCG	3	+
chr1	32638056	32638080	CCTCTCCTATTATCTATTATCACTG	8	+
chr1	32639110	32639128	CCAGGAGCTTTCATTTATG	1	+
chr1	32639831	32639858	CCCATTAATCTACCCCATCAACTCTCTG	1	+
chr1	32640659	32640680	TCTCTCATTATCTGTCCTCTAG	2	+
chr1	32641889	32641907	AATCTAATCCTTCTCACTG	18	+
chr1	32641949	32641969	CAATAAACTCTATTTTCCATG	3	+
chr1	32642065	32642089	TTATTTATATACACATCCAAATTTG	2	+
chr1	32651916	32651931	CAGGTGGACTGGTAGA	35	+
chr1	32661518	32661539	ATTGACAAGAGATCACCCAAAG	5	+
chr1	32663075	32663101	TTCCCTACCTTTTTCTTCTCTTCATTG	5	+
chr1	32663412	32663433	CACTTTTTTTTTTTATTTGTTG	2	+
chr1	32772912	32772933	ATTTTTTTCTTTCCTTATATTG	2	+
chr1	32798707	32798729	ATTTTATATTTTCTATTTCTCTG	22	+
chr1	32806927	32806940	CCGGCGTTGGTTGC	2	+
chr1	32816864	32816877	CGGGCGCAAGGGAA	1	+
chr1	32859511	32859524	TGCGTCGAGGTCTG	7	+
chr1	32862671	32862693	CCTTACTTTTAATTTTTCTTTAG	1	+
chr1	32881695	32881714	CTGTAGCCATTCTGATGTGC	6	+
chr1	32940764	32940783	GGATTGATTTGTTTGGTTAT	1	+
chr1	32945202	32945217	CATCCGTGGTTCCGTG	1	+
chr1	32946218	32946234	AGTTTCTGTCAGTCACA	11	+
chr1	32964964	32964980	GCAGGAAATTTGAGAGG	3	+
chr1	33005663	33005678	TCTCGGTGCAGCCTCC	1	+
chr1	33020419	33020440	AACTACATTTTTTAATTCACTG	5	+
chr1	33066305	33066326	ATACCTTTTTCTTTTAATATTG	6	+
chr1	33067540	33067562	AACAAATTATTCACTTAAATATG	1	+
chr1	33067972	33067990	AAACATTCCAAAATTACAG	3	+
chr1	33068699	33068718	TTCTCTGTTCTCCCAACATG	2	+
chr1	33070879	33070902	TATTACTATTTATCATTTATATAG	3	+
chr1	33121674	33121690	AATCGGCCTTCTCTCCC	1	+
chr1	33129496	33129522	CAATTTTCCATTTCTTTTTTTAACCTG	4	+
chr1	33142911	33142934	AACTCTATAAAAACTCCTAATTTG	2	+
chr1	33145456	33145478	TTTTCTAAATATTAATAGGGGGG	1	+
chr1	33146701	33146726	ATAAAATTCCTGTTTTTTCCCAATCG	1	+
chr1	33146965	33146987	ATTCATTTAAATTCTAACACTCG	1	+
chr1	33147642	33147661	ATAGTTAAACGTTTTCTCTG	3	+
chr1	33147805	33147826	TTATAATTTCTCAAACATTAAG	5	+
chr1	33150608	33150632	CATCCTTTTTTCTTCTTTATTTTTG	19	+
chr1	33168297	33168310	ATAGCCGGGCCCGC	2	+
chr1	33219752	33219766	GGTTCGGGCGGTCGG	3	+
chr1	33220452	33220464	CGATCGGGAGTCG	2	+
chr1	33227855	33227870	GTCGTGTTGCTTGGGA	5	+
chr1	33239679	33239697	TTAACCTTTCTATTTTCAG	1	+
chr1	33240436	33240463	TACATATATATATTTCTTTAAATTTTTG	1	+
chr1	33269181	33269194	TACGAAAGTCCGAG	1	+
chr1	33282061	33282078	GTGGTCGGAAATCATGCG	8	+
chr1	33282976	33282990	TTACTCGGCCTGGAC	1	+
chr1	33285719	33285736	CACTCTTTTTTCCTACCG	2	+
chr1	33287890	33287910	TTTTACTTTCTTTATAATAAG	3	+
chr1	33289306	33289331	TCCATACCATTTTATATTATCTCATG	1	+
chr1	33294277	33294302	ATTATACATTTATTACATTAATTTTG	1	+
chr1	33297172	33297191	TATCCTTTTATTTTTCACTG	1	+
chr1	33299520	33299542	TTTTATTATATAATTTATTTCAT	3	+
chr1	33302839	33302858	TTTTATTTCTTTGTATGTCA	1	+
chr1	33305409	33305430	ACTATTTTCTTTTACTTATTTG	1	+
chr1	33307032	33307056	TTTTTAAAAATTTTATGGGTGGGAA	1	+
chr1	33308189	33308214	AATTAACATTTTATTTTATTTTTTTG	4	+
chr1	33308584	33308608	CACATCTTTTATCCAATTTATCCCG	1	+
chr1	33312802	33312825	ATATTATTTTCCTTTTTCCTAATG	6	+
chr1	33312903	33312929	CCTTCATTTAAAAAACTTTTTATTTTG	1	+
chr1	33320142	33320163	CCTAACTATTTCTCATCATTTG	1	+
chr1	33321737	33321773	ATTTTATTTTTCACAAAATTTTTATTTAAAAAACTCG	5	+
chr1	33322105	33322127	AACCCCTCTTACTTTTTTATTTG	1	+
chr1	33322334	33322360	TTTACAAATCTTATACATCTTACTTTG	5	+
chr1	33322423	33322449	ATTTTCCTTTTTCTTTTTACCCCCCAG	2	+
chr1	33342863	33342879	TCATTGCTTGTCTCAAA	4	+
chr1	33348053	33348066	TAGGCTCTGGTCCG	4	+
chr1	33363796	33363811	GCCCACGTAGCGCAGC	1	+
chr1	33367582	33367595	AGCGCTTTCGGCCG	1	+
chr1	33402580	33402595	CGTCTGACTGTGCATC	3	+
chr1	33417156	33417174	TTTTCATTCTTAAGTTCCA	6	+
chr1	33438759	33438772	AGAGCGCCCGGCGA	2	+
chr1	33455074	33455091	TTTTTCTCAGGAACTACA	3	+
chr1	33490878	33490892	TGCACTTGGTACAAC	10	+
chr1	33569164	33569186	CTTATTTTCTTCACAACCCATCG	2	+
chr1	33604608	33604621	GCAAGACTCGCACT	1	+
chr1	33625412	33625426	TGCTCGATGTCGGTC	3	+
chr1	33647306	33647320	CGGCTGAGGGACGGA	1	+
chr1	33651273	33651290	TCTGATGTGGTTGAGTGG	1	+
chr1	33656818	33656835	GATCTCTATTTAAATTAG	1	+
chr1	33690658	33690674	CACTCATTTAATTCTAG	3	+
chr1	33696829	33696848	GAAGCGGAGCTGGGCCTCAC	87	+
chr1	33765774	33765793	AAACTCATCTATATATTCTG	1	+
chr1	33765826	33765847	TTATTTTTATACACTTTTTAAG	1	+
chr1	33784569	33784591	CTTAAAACTCCATTTTCTTCAAG	1	+
chr1	33790714	33790732	CATCCATTATTTCTTTTAG	2	+
chr1	33794200	33794220	TTAATTACATTATCATCTCTG	1	+
chr1	33802586	33802610	CCTTTACACAATTACATTTTCTCTG	6	+
chr1	33806181	33806205	CTTTACAATTTCTTTGGTTATATTT	3	+
chr1	33811208	33811230	CATACTTTTTCTTCAAAAACTAG	2	+
chr1	33843136	33843159	TTCCTCTTTTTTTCTTTTTCCATG	2	+
chr1	33912974	33912990	TGAGATATCCCTGGGGA	5	+
chr1	33921542	33921556	GAGAGCGTGAGGATC	1	+
chr1	33923968	33923983	TGGCACATTGTTGGGT	1	+
chr1	33926257	33926271	ACCGTCGAGAACCCC	2	+
chr1	33938060	33938076	TCCGATTTGTTCCAGTG	1	+
chr1	33938440	33938454	ATGTAGAGGCCGGAG	2	+
chr1	33941919	33941935	GGTTATGGTTCCTTAGA	269	+
chr1	33949782	33949807	TACCTTTTGTTTCCTTTCTTATCTTG	3	+
chr1	33966959	33966976	ATTTTAATTCCCTCTTAG	1	+
chr1	33967113	33967133	CTTTCACTTCCCCATTTTCTG	2	+
chr1	34012491	34012510	TTTCATTTTATCTTTAATTG	5	+
chr1	34086842	34086858	TTATTGACCTTTGTACT	5	+
chr1	34111023	34111040	TTTAATCTTAACCTCCTG	3	+
chr1	34120671	34120687	CTGCTCAGGGTTAGTCG	3	+
chr1	34163322	34163338	CTTAACTCTTTTTACAG	1	+
chr1	34164352	34164366	CCGACACAGGTGGGC	3	+
chr1	34213924	34213941	CACCCTCAATCACCCAGG	5	+
chr1	34223296	34223314	CTTTATCTATTTTCCTAAG	23	+
chr1	34224365	34224380	GGAATTGTGAGTGGAC	6	+
chr1	34305953	34305970	CTCTTATTTGTAGGTACC	5	+
chr1	34316809	34316823	CCCTAGATATAGGGA	1	+
chr1	34346570	34346586	CATGCTCTGGGACAAAA	6	+
chr1	34495536	34495555	CTGGACTGCCTCACCTGTGC	6	+
chr1	34502175	34502193	GATGGAATCATTCTGTGTC	1	+
chr1	34536537	34536554	GAGGAGGGAGAAGTTGTA	4	+
chr1	34581385	34581400	GTGAAATTCGTGATAT	5	+
chr1	34590543	34590558	TCTATGTCTACTTCCA	1	+
chr1	34640928	34640942	CGTTGGCGTTCTGCT	1	+
chr1	34801854	34801867	CGTTGGATTGGTCA	1	+
chr1	34806748	34806762	CCACATTAACCGAGA	1	+
chr1	34898038	34898053	AAGCTGAGAGTTGTGA	8	+
chr1	34923925	34923939	GGTTATCACTCTGGA	4	+
chr1	34987347	34987366	CTGGGTGTCAAGCTTTGAGA	5	+
chr1	35053482	35053501	GATAACACTTCCCCTTTAGA	2	+
chr1	35159336	35159351	TAATTAACTAAATCAG	2	+
chr1	35161636	35161653	CTCCTAATTTTTTCACAG	7	+
chr1	35188431	35188449	TTCCTTATTTTTTCTAACG	3	+
chr1	35190305	35190324	ATACTTTTTTTCTTAATCTG	2	+
chr1	35334203	35334217	CACTCTCCTCGGGTA	1	+
chr1	35369027	35369041	TGTCGAATGCGGAAA	2	+
chr1	35388400	35388417	CTTCATATTCTCTCCAAG	2	+
chr1	35396304	35396318	CTTTTCCGGTCTTGA	2	+
chr1	35414552	35414566	CTCATCTGGACGTCC	3	+
chr1	35462452	35462468	CATGTAGAGCTATTTTT	4	+
chr1	35530875	35530895	CATTCCCGGCTTTCGGCACCA	51	+
chr1	35547678	35547697	AATAATAACAATTTTAACTG	9	+
chr1	35547730	35547747	CTTTATTGATCTAACTAG	4	+
chr1	35563674	35563701	TTTCTCTTCACCTTTACTCTTTTCATTT	1	+
chr1	35563818	35563843	AATAATATTATATTTCTTTTATAATG	3	+
chr1	35564077	35564097	ATTTCTTTCAAATAATACTTG	1	+
chr1	35564145	35564164	TTATATTTTACTACTCAAAG	5	+
chr1	35565248	35565266	CCTTTTACATAAATTTTAG	2	+
chr1	35565857	35565877	CACTTTTTATTCTATTTCATG	3	+
chr1	35566506	35566532	CAATACTCCCACCTTTACCCTCCCAAG	2	+
chr1	35567596	35567621	AAAAATACCCATATTTTTAAAAATTG	4	+
chr1	35567646	35567664	CAAATCACTTTACATCTAG	4	+
chr1	35568214	35568235	TCTCATTTTTTTCATTTTCAAG	2	+
chr1	35568689	35568713	CCTTTTTTCTTTTCCAAATTCATTG	2	+
chr1	35580983	35581006	AACTCATTTTCTCTTCCCAAAAAG	1	+
chr1	35581213	35581234	ACATTTTTTTCCTAACCTTTTG	2	+
chr1	35582036	35582060	ACTATTTCTTTATACTTCAAAAAAG	1	+
chr1	35583898	35583920	CATATATTTTCATTCTTTTAATG	5	+
chr1	35583974	35583998	TTTTTTCATTTTCATCATTTTCTAG	8	+
chr1	35586734	35586748	CGCGGCCAAGCAGTG	1	+
chr1	35614245	35614264	CTACTTTAAATTCTTTTTTG	4	+
chr1	35662607	35662623	CATCTTTTTTTTACCTG	3	+
chr1	35663682	35663697	GTGAAATGTTTAGTAC	1	+
chr1	35666933	35666947	TTTTAACTTCTCACG	12	+
chr1	35701994	35702008	GACTAGTCGCTCTAT	1	+
chr1	35736494	35736514	AACAATAAATTTTTACCATTG	1	+
chr1	35738913	35738933	CATATTATTTAATTTTTTTAG	4	+
chr1	35743211	35743232	CCTATATCCATTATTTCATTAG	3	+
chr1	35745237	35745257	TATTTTACTATAAATATCAAG	2	+
chr1	35753005	35753024	ATTTCCATTTTACTTCTTCG	1	+
chr1	35757031	35757058	TCTACTTTATCAATTTTTTTCTTTTATG	7	+
chr1	35759411	35759431	AATAAACATACTCTTTTTTAG	4	+
chr1	35766794	35766812	ACTTTTTACTATACTATTG	1	+
chr1	35767177	35767194	CTTCTGGTTGATGGAACA	2	+
chr1	35786565	35786591	TTTTTAATTTTTAACATTATTCTAAAG	1	+
chr1	35799349	35799370	TTTTTCTTATTTAACAAAAATG	5	+
chr1	35805856	35805879	AATACAATTTTATAATTTACTCTG	3	+
chr1	35806473	35806492	CTCTTTATTTTATATTTTAG	1	+
chr1	35807127	35807147	AAAAACTTTTTTCATTTCTAG	3	+
chr1	35808804	35808827	CCAATTTTATTATTATATTTTTAT	2	+
chr1	35816189	35816207	AAATTACTATTAATACTAG	3	+
chr1	35822102	35822125	ACAATTTTTCCAATTATATTATTG	1	+
chr1	35822978	35822991	TTTTAGTCTTCGCC	4	+
chr1	35824268	35824292	TTGGTGCTCTTTTCTCTATATCACG	8	+
chr1	35828212	35828233	CTTATATTTTCCTATCTTTCTG	4	+
chr1	35830045	35830069	TTCTTTCCTTCTTTTCTTTTTCTTG	3	+
chr1	35835314	35835334	TATTACTTTTATAATAAACAG	1	+
chr1	35836259	35836285	TTTCTTTCCTTTCTCTTAACATACTTT	1	+
chr1	35837015	35837037	CCTATATTTTTATTTTCTCAATG	2	+
chr1	35837654	35837674	CTATCAAATTTTTATCTCCTG	5	+
chr1	35837930	35837956	CTTATTTCTTTAAAAATTTATTTCATT	2	+
chr1	35840090	35840113	ATATTTATCCTTTTATAATCATAG	2	+
chr1	35840659	35840680	TCTTTTACCCTTTTTTTATTCG	4	+
chr1	35840705	35840726	TACTCCTTACTTATCTCCTTAG	3	+
chr1	35840826	35840850	TCCTTATATTCCATTTTACTTTCTG	2	+
chr1	35841249	35841275	AATAAATTTCATTTTTCTTAATTTTTG	2	+
chr1	35854984	35855005	ACCTTATTTTTATTTCACTTTG	1	+
chr1	35857218	35857235	TGTGATCTTCATTGGTAT	1	+
chr1	35861920	35861944	CATTCATTTTCTCCTCACATCACTG	1	+
chr1	35872744	35872759	TAAACAGCTGGTCGGG	1	+
chr1	35876055	35876079	ATATATTTATTTATTTATTTATCTG	1	+
chr1	35877295	35877319	CCATTTTAACATCATTAAATCTTCT	1	+
chr1	35879548	35879569	ATATTTTCTTTTTTTTTTCTTG	2	+
chr1	35886190	35886206	CCCGTTGTTTTACCTTC	1	+
chr1	35887388	35887409	TAAAATTACATTTTTTTTCCAG	1	+
chr1	35891539	35891566	TTCATAATTATTTCCTTTTTAAATTTTG	2	+
chr1	35892991	35893014	TTTTTTTTTTTTTTCACAATTTCT	1	+
chr1	35897902	35897916	ATTCCCGATGCACCA	2	+
chr1	35908602	35908616	CCATGGTCGGAACAG	1	+
chr1	35933145	35933158	CGAATAAGGTAAGA	4	+
chr1	35999885	35999900	TTCTTTCCCTTCACCG	3	+
chr1	36003696	36003709	CTCGGAATTGATCA	2	+
chr1	36017945	36017962	TCAAAAAAAAAACCTTTG	1	+
chr1	36023652	36023677	TATATATCTTTTTTTTTTTTAATTTG	3	+
chr1	36042789	36042802	ATCCGGAGGTCGTG	3	+
chr1	36181814	36181832	CCATGAAGTTGGAGTTGCT	6	+
chr1	36184902	36184920	CATTCTCTTCCCCCTCTCG	1	+
chr1	36246964	36246983	CCATTTCTTATATCTACACG	3	+
chr1	36259355	36259381	TTTATTTACTTATTTTTTTTATTTACG	2	+
chr1	36286688	36286709	ACCATAATCATTTTCCTATTTG	3	+
chr1	36294520	36294535	CAAGATCATGTCTGAC	3	+
chr1	36319761	36319781	TTTTACTACTTTATCTTATTG	8	+
chr1	36348349	36348362	TGACTAGGGACGGA	1	+
chr1	36362609	36362630	CTTATTTAACATATATTTATCG	3	+
chr1	36375182	36375209	TTTAAATACTACTTATTTTTTATTCTTG	2	+
chr1	36384916	36384932	AACTTTCCTTGGGTAGA	1	+
chr1	36386720	36386743	CATCTTTTTCCTTCCCCTGGACTG	1	+
chr1	36389085	36389101	AAACTACATTGGGGGAC	6	+
chr1	36389638	36389663	TTTCTAAACTTTTTATCCCTCTCAAG	2	+
chr1	36394298	36394321	TCTGTGGCTTGCCTTTTCATTTTG	1	+
chr1	36401350	36401367	CCATCTAGTTTCACATCG	3	+
chr1	36425110	36425137	ATTTTATTTCCCAAATTACTTTCCCAAG	2	+
chr1	36432910	36432934	TTTTATTTTTTTTCTTTCTCTCTTG	3	+
chr1	36432935	36432958	TACATACATACTTATTTTTTCCTG	12	+
chr1	36435121	36435146	TATATTTTCTTTTACTCTATTTATTG	4	+
chr1	36436220	36436243	CTTCCTTTTTCTTTTTTTTCAATG	13	+
chr1	36437965	36437980	CCATACAAATTCATTG	1	+
chr1	36442071	36442096	TTTATACCTCTAATTTTTTTTATCAG	1	+
chr1	36443407	36443433	TATTTATTTTTCTCCATCTTTTTCAAG	2	+
chr1	36443592	36443617	TTTAATCCTTAACCTTTTTTCCTATG	3	+
chr1	36444096	36444119	AAACAATTTTTTTTTTTATTAACG	2	+
chr1	36479511	36479524	TGTAGAATCGGACA	4	+
chr1	36490094	36490120	CTTCTTTTCCTTTTCATTATCTATCTG	1	+
chr1	36497069	36497094	TTATTTCTCCTTCATTTTTTTTTTTG	2	+
chr1	36521950	36521972	CCTTTATTTCTCTATTTCCCTTG	5	+
chr1	36521973	36521999	CCTTCATCACCTACATTTTTTTCCCAG	3	+
chr1	36522639	36522659	CCTACTATTCTTTTTCTTTAG	2	+
chr1	36522999	36523023	CTTCCTTTTCTTTTATATTTATTAG	2	+
chr1	36523676	36523697	CTTAACATATTTAAATTATTTG	4	+
chr1	36524674	36524694	CCCTTAATTTAAATCTATTTG	2	+
chr1	36524714	36524739	AAAAATATTTTTTCTAAATTATAAAG	2	+
chr1	36525009	36525031	TTTTTTTTTTTAAGTTAAACATG	2	+
chr1	36525065	36525082	CTCACTAACTATATCATG	1	+
chr1	36526415	36526438	TATTCATTATTTTCATTCTTTTTG	3	+
chr1	36526860	36526882	ACTTTTTTCCTACTTTTAAAATG	1	+
chr1	36526958	36526980	CTAATATTACCTACTACTCATTG	2	+
chr1	36527326	36527350	TAAATTTTTTAATCATTTTTTAAAG	1	+
chr1	36527604	36527627	ATTACCTCTTTTAATTCCCAACTG	1	+
chr1	36532193	36532216	CAAAACTTTCATCTTTATTTCATG	3	+
chr1	36532218	36532244	CTTTATTTCATCTTTATTTCATTTTTG	7	+
chr1	36535279	36535301	CATAACTTTTCAAAAACCAAATG	3	+
chr1	36575177	36575201	CCACTCTTTTTTTTTTTTTTTCTTT	1	+
chr1	36615127	36615146	GGACTAGTGGTCCGGCCGAC	3	+
chr1	36642018	36642032	GCCGTGCCGGTGTGC	1	+
chr1	36660815	36660828	TACCGGTGTTGTAG	3	+
chr1	36672414	36672429	TAACAGTGCGATTTGG	3	+
chr1	36678791	36678807	TGAGGGTTTAGGGTTTG	1	+
chr1	36689006	36689021	ACTGATCTCGGCTCTC	2	+
chr1	36689409	36689422	GTCTCCGAATGAGG	2	+
chr1	36689469	36689484	TTGCGTTGCGCTTTCA	5	+
chr1	36696502	36696520	CCATGGATCTGCTTTTCTG	1	+
chr1	36697221	36697246	TTAACAACTCAATTTCCTTTTTCTCG	1	+
chr1	36698103	36698123	ATATTTATTTTTAATCTATCG	1	+
chr1	36700824	36700850	AATATCATTATAATTTTCTTTTTTCTG	3	+
chr1	36708795	36708821	TTTCTTTTTATTTTTTTATTTTTATTG	4	+
chr1	36722145	36722170	CATTATCTACTAATTTCTTCTATTTG	1	+
chr1	36724567	36724580	GGGTAGGTACGGAG	1	+
chr1	36726633	36726660	TAATTTCTCCCTAAACTCTAACCATAAG	2	+
chr1	36729425	36729442	TAAGTGAACTTTTAGCTT	2	+
chr1	36743099	36743124	CTCACATTTATTTATTTTTTATTTTG	2	+
chr1	36744814	36744834	CCCTTTTTTATTCTTTTAAAG	1	+
chr1	36745040	36745065	TATTTTTATTTTTAATATTCTCATTG	1	+
chr1	36747170	36747197	TCATTTCATCTTTTTTTTTTTTTTAATG	3	+
chr1	36748451	36748471	CTCTTTAAACTACAAATCCAG	1	+
chr1	36749433	36749458	TTTTTTTACCATTTAACAAAAACAAG	3	+
chr1	36750686	36750707	TACTTTCTTCTTAAAAATACTG	5	+
chr1	36753509	36753525	ATGGATTGGGATGGCAG	1	+
chr1	36753590	36753614	CTCCCCCTTTTTTTTTCTTTTATCG	14	+
chr1	36754384	36754403	TATCCTAAAAATAACTTTTG	1	+
chr1	36754444	36754466	ATCATATATTTTTCTCTTAATTG	9	+
chr1	36769956	36769979	TTTGTTCTAATTTCATTTCATTTG	8	+
chr1	36770294	36770312	CTCCTTACCACACCTCACG	8	+
chr1	36770469	36770492	AATTCTATTATCTTTACAAATATG	28	+
chr1	36770511	36770535	TTTTTATTAATCTTTTTATAAAATG	2	+
chr1	36770622	36770649	TCTTTTTAACCTTAAGCTGTTTAAGTTG	2	+
chr1	36782975	36782989	TGTATACGTATCTGC	2	+
chr1	36799525	36799539	TCCCATACCGAACCC	1	+
chr1	36800730	36800744	TATCGAAGCTTCGGA	1	+
chr1	36804288	36804302	TGTGTCCGCGTGGGT	1	+
chr1	36880426	36880442	CATTCTAACACCCTAAG	1	+
chr1	36922218	36922233	TTGAATCTCTATCTAT	2	+
chr1	36942186	36942202	CAAAATCTTTCTAATCT	7	+
chr1	36946209	36946223	AATCGCTGGTCAGCT	1	+
chr1	36959312	36959327	CTAACTATCAACTCAG	1	+
chr1	37000177	37000194	TGGCACCTCGATGTTGGT	34	+
chr1	37005110	37005124	GTTATCCCCGTGTAG	20	+
chr1	37010804	37010821	TGGTTCTATATGTCTATC	1	+
chr1	37019546	37019561	GCTGGGCGATGCTGGC	3	+
chr1	37019631	37019644	TTACGGACCAGGGG	10	+
chr1	37076187	37076204	GGTCCTCCTCATTGGGGC	7	+
chr1	37108394	37108409	TCCATATCTCTTCCTG	1	+
chr1	37131034	37131049	CAGAGCATAGCGCAGC	1	+
chr1	37143831	37143848	CATCACATTTCTCTACTG	3	+
chr1	37238345	37238361	TATGCCAAACCTTTGAA	3	+
chr1	37252542	37252557	AGTCACATGGTAGAGC	2	+
chr1	37337109	37337123	AGTTTTTGGTTTCCG	5	+
chr1	37359252	37359271	CCTAAAAATGTCCACGCCTG	2	+
chr1	37410208	37410223	GTAAGGGTTGCTGGAG	2	+
chr1	37447674	37447693	GAATCCCACTCTTGCTGCCA	7	+
chr1	37511921	37511935	CCGGTCTTCTGTCAA	1	+
chr1	37571762	37571777	TTACACTTGTCACACA	3	+
chr1	37572552	37572568	AATATGGCATCAAAACC	2	+
chr1	37615253	37615266	TCGAAAACCTCGGA	2	+
chr1	37633408	37633424	CTTTTGACCATCTGACA	2	+
chr1	37652500	37652515	CTCGGGTCTCTTTTGC	1	+
chr1	37656780	37656797	CTTTATGATTTGGAGGTT	1	+
chr1	37692031	37692050	TATAATTTATTTACAAAATG	1	+
chr1	37722571	37722585	CGAGTCTTCTGTAAA	2	+
chr1	37726242	37726259	ACAGGATGTCATGTGACA	1	+
chr1	37733267	37733281	TCGCCACTTATGACT	1	+
chr1	37771824	37771838	CTCCTTCCAACTCCG	3	+
chr1	37876610	37876624	TCCGACCTCAGCCAA	1	+
chr1	37915466	37915480	CGTCTGGATGGTCCT	1	+
chr1	37922535	37922550	GTTATACCACTGTTCC	7	+
chr1	37952694	37952716	TCCCAGGGCTTCTCAAACTTCTG	4	+
chr1	37975111	37975124	CGGTTCCTTCGATC	1	+
chr1	37990794	37990818	CCTACTTTTTTTTTTTTTCTTTTTG	2	+
chr1	38010974	38010995	TCTCCTTTACCTTTTCTATAAG	1	+
chr1	38019527	38019540	ACCTGTTTCGGACG	6	+
chr1	38019781	38019794	CGGTGTCTTCGCCG	1	+
chr1	38053693	38053707	GCAAGTCTTCGGATG	5	+
chr1	38119549	38119563	GGTATCGTGGCTGAG	1	+
chr1	38146702	38146718	TTGTTATTTGTGATACT	1	+
chr1	38160508	38160534	TTCTAACCTAACTTTTTATTCTACATG	1	+
chr1	38170283	38170304	ATTTATTTTCTACTTTTAATTG	2	+
chr1	38175349	38175370	TACCTACTTTCAATAAATTCTG	1	+
chr1	38176107	38176126	ACCTGGGACTGAGACATGGC	9	+
chr1	38221218	38221234	TGTTTCTATCTGAACAA	1	+
chr1	38227465	38227478	CGTGTCGATTTTGC	2	+
chr1	38232667	38232681	CCGGGTTCCATCCCC	3	+
chr1	38235901	38235924	TAATTCTTTTTATTTTTTCTTTTG	4	+
chr1	38244855	38244870	CCTTCATCAACTTCAG	2	+
chr1	38259907	38259920	TCGCCTTCGGCACC	1	+
chr1	38268982	38269005	CTCTTCAATCTTTATCCAAACCTG	1	+
chr1	38269038	38269061	ACTTTTTATTTATTAATTTTTATG	4	+
chr1	38269275	38269296	TTATTTAATTACTTTTCAATTG	1	+
chr1	38271865	38271891	AACTTCATCTTTTTTTTTTTTTTTAAG	2	+
chr1	38288068	38288084	CTGGTACAATGGGCTGC	2	+
chr1	38292299	38292320	TTTTTTTTTTTCTTCATTTCAG	1	+
[truncated: 260,228 more rows]
