# Supplementary material for: Advancing the functional utility of PAR-CLIP by quantifying background binding to mRNAs and lncRNAs
Source: Genome Biol. 2014 Jan 7;15(1):R2. doi: 10.1186/gb-2014-15-1-r2 (PMC4053780; doi:10.1186/gb-2014-15-1-r2)
Supplement: Additional file 59 — Is a table of re-analyzed PARalyzer output for clusters of at least 5 reads and 2 T-to-C conversions for the PUM2.rep1 library from [18]. [file gb-2014-15-1-r2-S59.gz › PUM2.rep1.clusters.csv]

chr1	160328690	160328712	TTTTTGTAAATATATATATAATG	7	+
chr1	234742795	234742817	CTCCATATATATATATATCCAAG	4	-
chr4	56291676	56291698	ATAGTGTACATTACAACTAAAAG	4	+
chr4	80286573	80286593	ATACTTGCCTGTCATGCAGGG	3	+
chr5	164360587	164360606	TGAAGTCAGTTACCTTTGGA	4	+
chr6	42508746	42508768	TATCTGGTTGATCCTGCTAGTAG	174	+
chr6	82503790	82503807	CATGAAGATGGTATGCGA	9	-
chr7	912985	913008	TTTTGTACATTTTTGTATATACTG	8	+
chr7	130561507	130561528	TAGCACCATCTGAAATCGGTTA	87	-
chr9	97847787	97847807	TTCACAGTGGCTAAGTTCTGC	38	+
chr9	33922317	33922339	ATTTATGTATGTATTTGTAAATG	3	-
chr10	62553875	62553898	TTAAAAATGTAAATATTCTATATG	6	+
chr10	51026393	51026415	TTTTATATATGTATATATAAACG	5	-
chr10	60521720	60521738	TTTCTACAGTCTGACGTTC	19	-
chr10	88195199	88195221	ATTTCTGTAAATACTACCAATTG	8	-
chr10	126468901	126468924	AATTTTCTAATTACATCTCTATAG	3	-
chr11	85372853	85372869	CTTTGTATATAATTTTG	6	-
chr11	116332719	116332735	TTTACAGTCTGACGATC	16	-
chr12	1310159	1310182	TACACATGTACATGTTTATATATG	4	+
chr12	95702221	95702242	CTAGGTATGGTCCCAGGGATCC	13	+
chr13	80910335	80910349	ATGTATATTGTACAG	3	-
chr15	42061933	42061955	TTTTTATACATCTGTAAATAAAT	5	+
chr16	5267268	5267288	AGATGAGTTCTTTCTGACTCC	12	-
chr17	3627404	3627425	CAGTCCGACGATCCTGACGATC	285	+
chr17	57918634	57918656	TAGCTTATCAGACTGATGTTGAC	1154	+
chr17	66420652	66420672	TTGGGCACTGAAACAATGTCC	17	-
chr19	6413771	6413793	TTATATATATATATATTAAAAAG	14	-
chr20	49202383	49202401	TCTAGGCTGGTACTGCTGA	99	+
chrX	53405615	53405632	ATTCCAATCTGTATATTG	3	-
