# Supplementary material for: Advancing the functional utility of PAR-CLIP by quantifying background binding to mRNAs and lncRNAs
Source: Genome Biol. 2014 Jan 7;15(1):R2. doi: 10.1186/gb-2014-15-1-r2 (PMC4053780; doi:10.1186/gb-2014-15-1-r2)
Supplement: Additional file 60 — Is a table of re-analyzed PARalyzer output for groups indicating all sites utilized by PARalyzer for the PUM2.rep1 library from [18]. [file gb-2014-15-1-r2-S60.gz › PUM2.rep1.groups.csv]

chr1	1102505	1102525	ATCTTACTGGGCAGCATTGGA	1	+
chr1	1102540	1102562	TAATACTGCCTGGTAATGATGAC	9	+
chr1	1103296	1103318	TAACACTGTCTGGTAACGATGTT	9	+
chr1	1104435	1104456	TAATACTGTCTGGTAAAACCGT	2	+
chr1	3351823	3351843	ATTTTATTTCCTCCTTAACAG	1	+
chr1	4834222	4834241	CGGCCTGTGCAGCAAAGTGC	1	+
chr1	5909701	5909718	GAACTAGGGGAACTGAAA	1	+
chr1	7834495	7834513	TTTAAACTGTATATAATTG	1	+
chr1	15225747	15225763	GGTGCCTGGAGACTTTG	1	+
chr1	15752220	15752238	TCTGCCTGGACTGAGGTCC	1	+
chr1	16266602	16266625	TATATATAAATATATATAATACTG	3	+
chr1	18240738	18240757	ATGCAGTGAGCGCTGGGTGC	1	+
chr1	32508364	32508387	CACCTTATTCCATTCTTAACTCTG	1	+
chr1	33979929	33979945	ATATCTCTGTACAAAAG	1	+
chr1	38513333	38513349	GTTCTACAGTCCTACGC	1	+
chr1	40367707	40367719	TCTCGTCGCGCGC	1	+
chr1	40704302	40704324	TTCCATTGTATTCATAAAACTTG	1	+
chr1	41220043	41220066	TGTAAACATCCTTGACTGGAAGCT	10	+
chr1	46159814	46159835	ATATATATATATAAATACACTG	1	+
chr1	52554120	52554139	ATTCCTCTACCCTCCACCTG	1	+
chr1	59387705	59387723	CCAAGGCTAAATATTTGTC	1	+
chr1	62916951	62916972	TTTGCTTTTTAAAATAAAGTGC	1	+
chr1	68178862	68178878	ATCTGCAGATCTTGAGC	2	+
chr1	69917964	69917981	AAGTGATCAGTTGATATT	1	+
chr1	78344829	78344849	TTAATGTGAATATATATTCAG	1	+
chr1	80743996	80744013	TATTTTCTGCATTCGCCC	1	+
chr1	82457003	82457023	AAAAACTTTGTATATACACAG	1	+
chr1	86782621	86782638	GTGTCTGCTTCTGTGGGC	1	+
chr1	89929171	89929189	AAAATATGTACATTCAAAG	1	+
chr1	90180628	90180649	TTTTTCCTTTTCACACAAAATG	1	+
chr1	90400719	90400740	ATTCCTCCCTCTATTACCCATG	1	+
chr1	93302915	93302935	TGTTTCAAGACGGGACTGATG	1	+
chr1	93310057	93310079	ATTCATACATTAAAAAACCACCG	1	+
chr1	93828849	93828871	CTTTTTTTCATTCATCATTTTTG	3	+
chr1	100548025	100548046	CTTTAATTAAAAACTATATATG	1	+
chr1	109753938	109753954	CATCAGGTAACATCAAC	1	+
chr1	110141562	110141583	TTCACCACCTTCTCCACCCAGC	2	+
chr1	114456353	114456372	AAATTAATCTGTATATAACA	1	+
chr1	145498873	145498896	TTTATACTTTAAAAAATATATATG	5	+
chr1	146642593	146642610	AAACATCAAACACACCCG	1	+
chr1	150259405	150259426	TGTAAATATTTATGTATATATG	1	+
chr1	151518287	151518307	GCTAGTCCTGACTCAGCCAGT	4	+
chr1	153129680	153129697	TTCATATATATCTTTTTT	1	+
chr1	155165028	155165047	TATTGCACTCGTCCCGGCCT	1	+
chr1	160328689	160328712	CTTTTTGTAAATATATATATAATG	7	+
chr1	162499940	162499956	AATTAACCCAAATAAAG	1	+
chr1	162782481	162782501	TTAATATATATATAAAACCAG	1	+
chr1	163100662	163100681	GTTTGACGATCAAAAAAAAA	1	+
chr1	164496774	164496792	TTATTCCTGAGTTTATTGG	1	+
chr1	168344822	168344844	GTTTGCACGGGTGGGCCTTGTCT	1	+
chr1	178446939	178446959	ATGTACTATATGTGTTATATG	1	+
chr1	183496634	183496656	TTGCACACACATATTTAATATTG	1	+
chr1	188815559	188815580	TTAATTAATACTAACAACGACT	1	+
chr1	194665389	194665407	TATTCATATGTACAGATAG	1	+
chr1	200020319	200020340	ATAATTATTTTAAAAAATAAAG	1	+
chr1	203771615	203771637	AACACTATATTTTTACATACAAG	5	+
chr1	203824792	203824809	AAAATTCCTACAACCCAG	1	+
chr1	205277827	205277841	ATGACGATCACGATC	3	+
chr1	208206690	208206706	AGATCTCGGACACCATC	1	+
chr1	209605511	209605533	TCCTTCATTCCACCGGAGTCTGT	18	+
chr1	214008989	214009004	TATACCAAACTCTCAG	1	+
chr1	214794059	214794080	CTTCATCATCTGTGTTCTCATG	1	+
chr1	214837356	214837374	CAATGTAAATAGTATAAAG	1	+
chr1	218504598	218504618	AAATTATATTTTAAACCCTTG	1	+
chr1	219385270	219385290	ACACAATTCTGTAAATATTTG	2	+
chr1	225977639	225977662	ATTTAAACTACCTGTTAATATAAG	1	+
chr1	228285900	228285921	TTTCCAATGAGGCAGTTTCTGG	1	+
chr1	229379443	229379461	TACTGTAACCATCATATAG	1	+
chr1	234017394	234017411	TTCAGAGTTCTACAGCCT	1	+
chr1	236650303	236650318	ACAATCTTCTTGCGCA	1	+
chr1	239282444	239282461	CATTACTAACCATCCCAG	1	+
chr1	1716817	1716840	CACCTTTTGTATTTAATTTTAAAG	1	-
chr1	1724732	1724749	TTACCTGTCCTGCTGCCG	1	-
chr1	3477274	3477294	GCGACCCACTCTTGGTTTCCA	1	-
chr1	6259872	6259883	CGATCGTTCGCA	1	-
chr1	8215079	8215090	TATCCGCTGCGC	1	-
chr1	9211751	9211772	AATCAGCAAGTATACTGCCCTA	2	-
chr1	9211793	9211815	TGGCAGTGTCTTAGCTGGTTGTT	4	-
chr1	11126682	11126704	TTTAAACCATTAAAATTCTTCCT	1	-
chr1	16939200	16939218	CTGCGTCTGGCTGGCTGGC	1	-
chr1	20076788	20076811	CGCTTGTCTAGTTGCACGTTCCCG	1	-
chr1	24649738	24649761	GATGATGATGATGATGATGGTCCA	1	-
chr1	29187798	29187815	GGGTGTTGTGGGATTCTG	1	-
chr1	31133356	31133369	ACCGCCGCTTTACA	1	-
chr1	33384515	33384530	GTCCGATGATCGTGTG	2	-
chr1	34983983	34984000	CTGGATAGAGTGTTTGAC	1	-
chr1	35135215	35135235	AACAGGTGACTGGTTAGACAA	5	-
chr1	39908793	39908810	GATCTGCTAACTTTGAAT	2	-
chr1	41972399	41972416	TACTGTAGATATGTACAG	1	-
chr1	44496116	44496131	ACTGCAGATCTCGAGC	117	-
chr1	45167257	45167279	CCTCTTTACTAGGTACGATGTCT	1	-
chr1	46739466	46739482	ACTAGACAGACAGTAGG	1	-
chr1	48880347	48880365	GTTCTACAGTCCTATGATC	1	-
chr1	56960642	56960660	ATCAACTAAAATATCATAG	1	-
chr1	57327839	57327853	TGTAAAATCTCGAGC	1	-
chr1	67877863	67877883	CCACCATTTAACCCTTCCTTG	1	-
chr1	68585010	68585033	ATTTTACAATTACTCTATCCAAAG	1	-
chr1	70728287	70728305	AAAAGGGAATTACACATTG	1	-
chr1	71533362	71533385	CAAAGAATTCTCCTTTTGGGCTTT	11	-
chr1	74134379	74134398	ATATAAAAAACTGTACAAAT	1	-
chr1	85640559	85640581	TTTCTTACCATACATATTATATG	2	-
chr1	89445153	89445176	TTCTTTATATATACTGTATTAAAG	1	-
chr1	91852802	91852824	AAGCGTTGGATTGTTCACCCACT	10	-
chr1	91852847	91852876	TTTTTGATCCTTCGATGTCGGCTCTTCCTA	13	-
chr1	91852899	91852940	GTGTCAGAAAAGTTACCACAGGGATAACTGGCTTGTGGCGGC	6	-
chr1	91852952	91852979	CCTCACGATCCTTCTGACCTTTTGGGTT	5	-
chr1	91853008	91853031	AAAGCTCGCTTGATCTTGATTTTC	1	-
chr1	93658926	93658943	TCGTATTTTATAGTCAGA	1	-
chr1	95621349	95621372	ATACCTGGTTGATCCTGCCAGTAG	2	-
chr1	98510864	98510885	CAGGCAGTGACTGTTCAGACGT	1	-
chr1	98511647	98511669	TTATTGCTTAAGAATACGCGTAG	4	-
chr1	107368925	107368940	ATGGGCGGGGGTGAAT	1	-
chr1	109607077	109607100	ATAATAATTGTATATTTTCTAAAG	2	-
chr1	111201329	111201350	ATATATAATATTTCATCTAATG	1	-
chr1	111459201	111459224	TTTACATTACTTATAATTACTAAG	1	-
chr1	113455116	113455139	TTTTTTAACCTAATATCACTTAAA	1	-
chr1	113455631	113455654	TAAATACAACACATCTAATTAAAT	1	-
chr1	114308559	114308582	ATTTTTTAACTTTTTTAAATTTTG	1	-
chr1	115082844	115082867	ACTTTATATAATATAATCATACTG	1	-
chr1	115178689	115178708	TTTCTGTATATTTATTTATG	1	-
chr1	115248638	115248660	TTTCCTGAGGCTTATCACCTCAG	1	-
chr1	117057159	117057177	ATGTAAATATGTACACAAG	2	-
chr1	118398079	118398102	ATTATAAATATCATCCATTTAAAG	1	-
chr1	118970260	118970277	AAGGCCAGGAACTGAATT	1	-
chr1	150618721	150618744	CCTTCACATTTCTGTATAATAAAG	1	-
chr1	150832201	150832223	ATCCGCCACTGTGCCCAGCCTGC	1	-
chr1	154166189	154166209	TGATATGTTTGATATTGGGTT	2	-
chr1	155232858	155232880	ATATGTGAAATAGTGTAAATATG	1	-
chr1	155882834	155882857	ATAAATAAATCTATAAATATTCTG	1	-
chr1	156905278	156905300	ATTGTAAATAACTTTGACCTTTT	1	-
chr1	163525019	163525036	ACCAACTTAGAATTGGTA	1	-
chr1	169517647	169517666	GAGAACTCAGTGGTGTAGAT	1	-
chr1	170327210	170327224	CCACCTGTACAAAAG	1	-
chr1	172107957	172107978	TACAGCAGGCACAGACAGGCAG	1	-
chr1	173836832	173836853	ACATCTGAGAGTAATGATGAAT	1	-
chr1	179811541	179811559	GTTCATATCACTAAAATAG	1	-
chr1	179811698	179811718	ATTAATATAAATTACTTCTTG	1	-
chr1	184588188	184588209	ACGGATTACAAAAAACAACAAA	1	-
chr1	185292737	185292755	GAATCCTGGTTGTTGGATG	1	-
chr1	200373996	200374016	TTTCTAAAATATTCACATCCG	1	-
chr1	205417489	205417511	TATGGCTTTTCATTCCTATGTGA	2	-
chr1	207153891	207153903	CACAGTCCGACGA	1	-
chr1	207975209	207975231	TAGCACCATTTGAAATCGGTTAT	13	-
chr1	207975249	207975269	TGACCGATTTCTCCTGGTGTT	1	-
chr1	210258483	210258501	AGCATCAGGTAACATCAAA	4	-
chr1	211920694	211920715	TTAATTTTTTTAAATATCTCCG	1	-
chr1	220291257	220291278	ATGACCTATGAATTGACAGACA	69	-
chr1	225590384	225590405	AAAATGTAAATACATAGCTTAG	2	-
chr1	226170552	226170575	ATGTACATCCATTTATCATACCTG	1	-
chr1	227202185	227202205	TCTTCATTGTAAATATCTCAG	1	-
chr1	229577549	229577569	TTTGTACAATTTCATAACATG	1	-
chr1	231465130	231465152	ACTATCTAATACTATGTAAATAG	1	-
chr1	234742795	234742817	CTCCATATATATATATATCCAAG	4	-
chr1	235274395	235274417	TCACTACTCTGTAAATTAATCCG	1	-
chr1	237731791	237731812	CTTTTTATATATATACATAAAG	1	-
chr1	240478994	240479015	ATAATTTTCATATTTTAAAATG	1	-
chr1	244034695	244034717	ATAAAATATATATATATATAATG	1	-
chr1	247003995	247004018	ATATAAATTATTGTAAATTTTTAT	1	-
chr2	10759080	10759098	AGCTTCTGGGAAACCAAAG	1	+
chr2	15715624	15715639	CATCAACTTCAACCAG	1	+
chr2	16616731	16616746	AGAAGGGGTCGGAGGT	1	+
chr2	27273736	27273755	GGACTTCGTCTGTAATTTTT	1	+
chr2	30866594	30866615	ACATTTCTTTATACAAATAATG	1	+
chr2	32531839	32531860	TTTATGTCCATAAAATATCAAA	1	+
chr2	39529342	39529354	AAGTCCGACGATT	1	+
chr2	42267223	42267237	AGGTCATCGTCAGGC	1	+
chr2	43628933	43628953	AGACTGTGATCCAGAGCTCTC	1	+
chr2	44472068	44472081	TAGGGCGGGACACG	1	+
chr2	49906993	49907011	TGCCTAATATGATGCTTGC	2	+
chr2	54756706	54756722	CTATCATCAAGTTTCCT	1	+
chr2	66661459	66661473	TCCGACGATCATAAA	2	+
chr2	66664866	66664878	CAGTACGACGATC	1	+
chr2	71377155	71377175	AATATAATGTAAATATTAATG	1	+
chr2	74331345	74331365	CTCCACTTTTACCATATTCTG	1	+
chr2	74443972	74443990	CTGATTCCCCCCACCTCTG	1	+
chr2	74982036	74982055	TGTATATATATATAAACAAG	1	+
chr2	76021474	76021493	TTTATATTTCTAATACATAG	1	+
chr2	79716309	79716328	CAATGTGATTTCTGTCCAGT	1	+
chr2	80604704	80604724	GCATGAAGGTTGAGGAGGTAG	1	+
chr2	89135392	89135412	ACTGGATATGGAGTCAGAAGG	1	+
chr2	95848603	95848626	TATATGTATTATCCTCTCAACTAG	1	+
chr2	99234835	99234871	TTGTAAATAAACTATCATCTTTGTAGATATCTTAAAG	3	+
chr2	105913950	105913970	GCAGGAACTGTGAGTCTTCTT	1	+
chr2	108169070	108169089	AAAAATGATCTTACTTCAAG	1	+
chr2	108946616	108946632	ATTTTTGTAAACATCAG	1	+
chr2	111924530	111924552	AAATTTTGTACAGCATAAATAAG	2	+
chr2	112882532	112882549	AAACTACTAAATTTTTTG	1	+
chr2	134773605	134773620	TACATGTAAACACAAG	1	+
chr2	139037832	139037849	CATGCAACTTGTAAGTCA	1	+
chr2	151566529	151566547	CTTTTGTATAGCTTACAAG	1	+
chr2	152331913	152331933	AAACATGTAAAATACTTTAAG	1	+
chr2	168684888	168684904	ATAAACACCACTTCATG	1	+
chr2	169629958	169629979	CTTTGTAGATAAATAATAATAG	3	+
chr2	177015057	177015079	TACCCTGTAGAACCGAATTTGTG	5	+
chr2	177053573	177053587	GGGTCGGCGGCGACG	1	+
chr2	179380807	179380828	ATACATATATATACATAAAATG	2	+
chr2	182489439	182489456	TGTTGATAGGTTGGATGT	1	+
chr2	184288785	184288808	AAATTTCCTTTATACATACATTAG	2	+
chr2	189162279	189162300	CAAAGTTTAAGATCCTTGAAGT	1	+
chr2	190331159	190331178	TTAACACTAAAATTAACATG	2	+
chr2	191273606	191273627	GGGTGGGGACGGAGGGTGAGCG	2	+
chr2	204161744	204161767	TTTGTACTTAATTTTGTAAATTTG	1	+
chr2	206520918	206520934	AGACTGACAAGTCGAGC	1	+
chr2	210191731	210191745	CGCCTACAATCCATG	1	+
chr2	219267380	219267401	TTCAAGTAATTCAGGATAGGTT	20	+
chr2	219267415	219267436	CCTGTTCTCCATTACTTGGCTC	1	+
chr2	225122013	225122031	TTTCTACAGTCTGACGATA	4	+
chr2	235280969	235280991	AGGGCATTTCCTGGGTGTCACGC	1	+
chr2	238007926	238007947	TTTCCTTATATTTCAAAACTAA	1	+
chr2	239077417	239077435	AACTTATCTTTCACTCTTG	1	+
chr2	1166545	1166563	ATTCCAGTAGTCGGCATCC	1	-
chr2	8020378	8020395	TTGTCACTTGCCTGATGA	1	-
chr2	20448536	20448559	CTTTGTATATTATGTATAAATTAG	1	-
chr2	20451032	20451055	TCACATATTTTGTAAATTTTTACC	1	-
chr2	24290473	24290493	AATACATTATGTTAATAAACT	2	-
chr2	24290548	24290570	TTTTTAATTAATACTAAATATTG	3	-
chr2	37501368	37501384	TATACGTACATACAATG	1	-
chr2	38750755	38750772	ACTATCTGCTGGATGACC	1	-
chr2	48030431	48030445	TACAGTCCAACGATC	1	-
chr2	49680635	49680654	TGTGGTTTAATTTGTTGCTC	1	-
chr2	55952812	55952828	ATAACCAATACACCCAG	1	-
chr2	56210155	56210177	TACTGCATCAGGAACTGATTGGA	3	-
chr2	56227899	56227920	AAATCTCTGCAGGCAAATGTGA	4	-
chr2	59366365	59366381	CAGGATTTGAGTAGTGC	1	-
chr2	64321410	64321433	TTTTTTCTATTTATCTTTATTATA	1	-
chr2	64800213	64800231	CATATTTATACACATATAG	1	-
chr2	65131535	65131550	CACGGTGGATGCCCTG	6	-
chr2	65537986	65538008	TAAATATAAACACATCCTATCAG	1	-
chr2	68407757	68407778	ATATGTAAATATTTATATATAG	2	-
chr2	75272364	75272380	GTTGCTGGGAAGCTAGA	1	-
chr2	77813644	77813667	CACACAATATTTCCATATTTCAAG	1	-
chr2	96963142	96963160	AAGGGCTATGAAGAGGTGC	1	-
chr2	100017558	100017580	TTTGTACATTTCTTTTCAAAAAG	1	-
chr2	103831349	103831364	AACCTTTACTATAACT	1	-
chr2	104302306	104302323	GATGATCCTAATAGCTTG	1	-
chr2	121881578	121881595	TATGCGGAGGAACACTGA	1	-
chr2	124279788	124279806	ATTCTACAGTCTGATGCTA	2	-
chr2	131100177	131100197	GTGCAGAATGCAGTTTTCAGA	1	-
chr2	133012042	133012065	GGATGGTTTAGTGAGGCCCTCGGA	2	-
chr2	133012317	133012335	AGAGGGACAAGTGGCGTTC	2	-
chr2	133012736	133012756	AAGAACGAAAGTCGGAGGTTC	5	-
chr2	133012842	133012857	GGACGGCCGGGGGCAT	1	-
chr2	133012869	133012893	TTTGTTGGTTTTCGGAACTGAGGCC	4	-
chr2	133013094	133013115	AAAGTTGTTGCAGTTAAAAAGC	5	-
chr2	133013140	133013163	AGTCTGGTGCCAGCAGCCGTGGTA	3	-
chr2	133038988	133039011	TGGCCATGGAAGTTGGAATCCGCT	2	-
chr2	135387658	135387674	CAGTTAGGCACCGTGAA	1	-
chr2	141698784	141698802	GAGTTCTATAGTGATGATC	2	-
chr2	147225548	147225562	AGGTATGGCTTACAC	1	-
chr2	153512123	153512144	GTAAATTAATTTAAATATATTG	1	-
chr2	160899503	160899522	GCTGGATCACCTCTTTTCTA	3	-
chr2	174772119	174772142	TTTCTATTTTTATATTTTAAAATG	1	-
chr2	176791852	176791873	CTATTATTCTCTTATTTCTCTG	2	-
chr2	178095138	178095161	CTATGTACTTTTTTATAAATACTG	2	-
chr2	179967288	179967311	CTTCTACTGTAAATCCTTATAATG	1	-
chr2	183789626	183789648	CCATAACATAAAATAAACACTAG	1	-
chr2	186543384	186543405	AAAGTGCTTCCTTTTGTACTGT	1	-
chr2	186893652	186893673	TTTTCTTAATTTTTAAATCTAG	1	-
chr2	198256975	198256995	CTACTTCACACCTTAAACTTG	1	-
chr2	200135119	200135141	TGTTAATACTATTTATATATTTG	1	-
chr2	202592242	202592262	AAAATGGCCTGTTGTGAAGAT	1	-
chr2	207974723	207974744	ATTGTCCTTGCTGTTTGGAGAT	1	-
chr2	215592806	215592826	TTTTATCTTGTATATCATCAG	1	-
chr2	218291432	218291452	TTGTTGAAATACCTGGAAAGA	1	-
chr2	219866370	219866391	TTTGTTCGTTCGGCTCGCGTGA	6	-
chr2	220566176	220566191	ACATGTATACATCTAG	1	-
chr2	221419838	221419856	ATTATCTATTTATTACTAG	1	-
chr2	224562514	224562529	TAACTGGTACTAATGA	1	-
chr2	229712946	229712962	AACCATGATTGATACGA	1	-
chr2	230045589	230045609	AGTCGGTCCTGAGAGATGGGC	1	-
chr2	236874098	236874116	TTCTTCCTGACTCCTTGAA	1	-
chr2	237638209	237638224	CATCTCGGAGATTCCA	1	-
chr3	15915329	15915347	AGGTTGACATACGTTTCCC	1	+
chr3	26574232	26574245	CATTAAGTTGACCG	1	+
chr3	38529724	38529741	AACTGTATATCTTCTCAG	1	+
chr3	40375422	40375437	GCTAACTCCGTGCCAG	1	+
chr3	43068987	43069003	CATTTAATTGTACAAAG	1	+
chr3	44155726	44155749	AGCTGGTGTTGTGAATCAGGCCGT	4	+
chr3	44155766	44155786	GCTACTTCACAACACCAGGGC	1	+
chr3	44903395	44903413	AGGCACGGTGTCAGCAGGC	3	+
chr3	52725438	52725458	CACTGAGATCCAACTCTGATC	1	+
chr3	52726800	52726820	CTGTTCAATCCAACCCTGAGC	2	+
chr3	57305258	57305277	TATATGTACATTGTTTTCTG	2	+
chr3	62680892	62680909	TTTCTCAATTGTACAAAG	1	+
chr3	72158398	72158412	AGGGGCGAAAGACCA	1	+
chr3	84660167	84660185	TAATATATTCATAACAAAG	1	+
chr3	85630112	85630129	CTATATACACACATTTAA	1	+
chr3	94149727	94149743	TTTCTGTAAACACTACC	1	+
chr3	99182950	99182968	AGGATGTCATTGCTGTGGA	3	+
chr3	99543055	99543073	AGGCCCGGCCAGCTGGCTC	1	+
chr3	103627038	103627059	TTTCAAGATGAGATTTCCATAC	1	+
chr3	108250293	108250308	CTGGGCCATACCCATA	1	+
chr3	111513866	111513888	GGGGGTATAGCTCAGTGGTTGAG	1	+
chr3	111831663	111831685	AGTATGTTCTTCCAGGACAGAAC	3	+
chr3	119515157	119515175	AAATTTCTCCCTGACTCCT	1	+
chr3	119715510	119715525	TTCAGAGTTCTACAGT	2	+
chr3	133204164	133204182	TTTATATTTTTGTACCTTG	1	+
chr3	152031345	152031364	TCCATGTAAATACTCCATAG	2	+
chr3	157027880	157027896	GGCTGAATTTGATTGAA	1	+
chr3	157838906	157838929	ATATTTTCTTAAATTATCTCAATG	1	+
chr3	158324087	158324107	CTATCACTCTATAATCCTAAG	1	+
chr3	160122395	160122417	TAGCAGCACATCATGGTTTACAT	11	+
chr3	160122584	160122605	ACCAATATTACTGTGCTGCTTT	1	+
chr3	160792384	160792405	TCTAAACATTTTTTCTAATATG	1	+
chr3	165040021	165040037	CTTCGGTCAGCTTGCGG	1	+
chr3	168269702	168269722	GCGACCCATACTTGGTTTCAG	3	+
chr3	169711587	169711607	ATTTACAAATAAAACATTTTA	1	+
chr3	170858204	170858223	CGCCTCCTCTCCTCCTCCCG	1	+
chr3	177960874	177960888	CCGATGATCACGGGG	2	+
chr3	179306024	179306045	TCTATTTTCTCTAAATATTTTG	1	+
chr3	184043519	184043542	GGGCCACTGAGACACCATGATGGA	1	+
chr3	185866156	185866174	AGAGTTCAGTCTGATGATC	2	+
chr3	188406582	188406603	AAGGAGCTCACAGTCTATTGAG	2	+
chr3	188406623	188406643	ACTAGATTGTGAGCTCCTGGA	1	+
chr3	193856217	193856239	ATATATTTTATATGTTCATATTG	1	+
chr3	3192046	3192067	TGTATATTAATTATTCTAAAAG	1	-
chr3	10436183	10436204	AGGCAGCGGGGTGTAGTGGATA	25	-
chr3	13011529	13011545	AATGGTGCATGCAAGGA	1	-
chr3	15677800	15677814	ACTGATCGTAGTCCG	2	-
chr3	16299553	16299573	TACCCAACATTTTTTATAACT	2	-
chr3	17227522	17227544	TCTTAAAAAAAAAAAAAACTCCG	1	-
chr3	18531596	18531614	CTCAGGTGTGAAAGCGTGA	1	-
chr3	20029091	20029109	ACCTTCTAAGCCTAAATAC	2	-
chr3	27729241	27729256	TATATATTTTCCTTCG	1	-
chr3	33192015	33192036	ACTGTATATATTTATAAATTAG	1	-
chr3	33838657	33838680	ATTTATGTACAACTAAAAAAATAG	1	-
chr3	37833954	37833970	GGCAAGCGAATTCCTTC	1	-
chr3	49057630	49057654	AATGACACGATCACTCCCGTTGAGT	7	-
chr3	49058104	49058127	CAACGGAATCCCAAAAGCAGCTGT	4	-
chr3	49412993	49413013	ATCCGGAAGAAACTGGTGATT	1	-
chr3	52288505	52288525	TTCTGTATATACAATTTTATG	1	-
chr3	52302352	52302373	TGAGGTAGTAGTTTGTACAGTT	23	-
chr3	52868639	52868652	GCCGATATAGCTCA	1	-
chr3	53919156	53919176	TTTCTCATTTATAAATCACTG	1	-
chr3	56609695	56609714	AAAATACAGTCCGATGATCA	4	-
chr3	57658131	57658150	CATTCCAAACTTACTGACAG	1	-
chr3	64290505	64290520	GGGTGCAAGGTACTGG	1	-
chr3	75068909	75068925	AACTACATTTAAATTTG	1	-
chr3	98234421	98234443	ACTTATTTATTTATTCCACTACT	2	-
chr3	98299048	98299067	ATTTTACTTTGTCAATACTG	3	-
chr3	107809255	107809269	CCGGGCCTCTTGCGA	1	-
chr3	113367523	113367544	TCCTATTACTGTAAATCTCCTG	1	-
chr3	117889670	117889687	TTATCGTCTTCGGTTTGA	2	-
chr3	119124227	119124244	CCTGGGTATGGCTGAAGG	1	-
chr3	119545442	119545465	TATAAATACAAACCAATTTCATTG	1	-
chr3	129291717	129291731	TGAACGCCTCTAAGG	2	-
chr3	145118995	145119012	TTATCTTATATAAAATAG	1	-
chr3	145188557	145188577	TGATATTGGCATGCTTGAGTC	1	-
chr3	145676065	145676084	TTTATATTTATCATTTAAAG	1	-
chr3	146626903	146626920	CGTATGTGGTTTTAAACA	1	-
chr3	151617135	151617155	AGATGAGTTCTTCCTGCCTTC	1	-
chr3	161956580	161956597	TTTCTGTAACAAACTAAG	1	-
chr3	170824468	170824488	AGTTAATGAATCCTGGAAAGT	2	-
chr3	179383102	179383124	CGGATTGGAGTTAGCTCAAGCGG	4	-
chr3	180938004	180938020	CATCCCTTACATAACAG	1	-
chr3	182655933	182655956	ATTCTAACGAATATATTTTTCAAG	1	-
chr3	184428527	184428549	TTTTGTAACATTTAATAATTACT	1	-
chr3	196662388	196662411	ATTCCTTCACACTGTAATTTAATG	1	-
chr4	3846098	3846121	TTTTTATATTGTACATTTCTTATG	1	+
chr4	17786102	17786117	CCCAACTGTATACAGC	1	+
chr4	20621507	20621530	ACATTTTTCAAACTTAAAAATCAG	1	+
chr4	28044904	28044926	TCTTCCTTCTGCTAACTTTGAAT	1	+
chr4	29626056	29626071	CTCTGGGCTATCGATT	1	+
chr4	31222996	31223013	AAAAAATGTACTTCTAAG	1	+
chr4	38869713	38869734	CACGCTCATGCACACACCCACA	1	+
chr4	45570665	45570683	TGTGGTTTAATTTGATGCA	1	+
chr4	48862671	48862689	CAACAAACTTAAAATAATG	1	+
chr4	55392157	55392172	CTCTAAGCCTAAATAC	1	+
chr4	56291676	56291698	ATAGTGTACATTACAACTAAAAG	4	+
chr4	57029153	57029169	GCATGGCTGTCGTCAGT	1	+
chr4	57799030	57799052	TAACACTTTATACATATATATAT	1	+
chr4	58194856	58194873	CTGTCATGGGGTGTCGGG	1	+
chr4	59363414	59363431	TAATATCATACCTCAAAG	1	+
chr4	74280787	74280810	ACTCTGTCGTGCTGCTGCTGAGAC	1	+
chr4	75099274	75099296	CCAATCACTAAAATTACAACATG	1	+
chr4	76454412	76454434	ATTTGTGAATATATAAATTAAAG	1	+
chr4	78088146	78088169	TTTTAAAATGTACATAAAATACTG	1	+
chr4	80286573	80286593	ATACTTGCCTGTCATGCAGGG	3	+
chr4	87735913	87735935	ATTTTAACACTAACCAAACAATG	1	+
chr4	87736191	87736211	ATATTTATATACTTTTTCATG	1	+
chr4	91564536	91564554	GATTAAACTGTCATGGGAG	1	+
chr4	95377773	95377794	ACATTTAACCAATCCCCTACTG	1	+
chr4	97277345	97277362	GTGTAGGCTGGTTTTCTA	1	+
chr4	109298742	109298759	GTCTGACGATCTGGTTTG	1	+
chr4	119325753	119325767	CTACAGCTGACGATC	1	+
chr4	136321426	136321448	AATATATGTATATGTGTACACAT	1	+
chr4	137193452	137193467	GCTCTGAAGATTGAGA	4	+
chr4	141302387	141302407	ACAAAAATAACACAATAACAG	1	+
chr4	145666105	145666127	TATCTGTACAAACACTACATATG	1	+
chr4	145823671	145823688	AAGATGACTTTGGGAATT	1	+
chr4	147940433	147940450	AGGTCAGGTGTGGAAGTG	1	+
chr4	153573586	153573603	ATCACTTACTATTATATG	1	+
chr4	154336049	154336078	ATGTAAATTTTAAACTATTATCTAACTAAG	2	+
chr4	166307454	166307474	CTTCTTGTGCTCTAGGATTGT	1	+
chr4	166418782	166418803	CTTTAAATCTATCTATATAATG	1	+
chr4	178393545	178393559	GACAGTCGGAGGCAT	1	+
chr4	179713625	179713641	TTCTACGGAGAGGGAGT	1	+
chr4	183722250	183722270	TTTATACTTAAAAATAAAATG	1	+
chr4	186284952	186284973	TTAATTTCCTCACTGAGGACTG	1	+
chr4	7061811	7061833	TTAATTTAAAATTTTTATTTAAG	1	-
chr4	7327376	7327389	CGCCGTGCATGTCC	1	-
chr4	7520594	7520607	TCCGATGATCCGGA	1	-
chr4	8007039	8007060	TTCAACGGGTATTTATTGAGCA	9	-
chr4	8742386	8742399	CGGCACGTAGCGCA	2	-
chr4	29067877	29067892	GTTCGTGAAAATATCA	2	-
chr4	30578383	30578402	TTGGGATTGACTGGTGGGGA	1	-
chr4	31576770	31576785	GTTGAATGTACCTGCC	1	-
chr4	64222335	64222355	AAAAAAAATATATATACATAG	1	-
chr4	65137705	65137722	CAGTCCGATGATCGGGAT	2	-
chr4	70296714	70296733	GAATCCGCTAAGGAGTGTGT	2	-
chr4	73958431	73958450	TTTACTTCTATTATTTTTAG	1	-
chr4	78418931	78418947	AGGTAACTGGCTTCAGC	1	-
chr4	79840562	79840583	ATTGTATATACTTAAAAAATAG	1	-
chr4	81785689	81785712	TATATATATATACCTATATATACG	1	-
chr4	83674505	83674523	GAGCCAGTTGGACAGGAGC	3	-
chr4	83847346	83847368	TTGTTCATTTTGTACATACTCTG	1	-
chr4	88083396	88083419	ATTTTTTTATAAATATTTATCAAG	2	-
chr4	90167706	90167728	CATAATATCCTTCAAACCCAATG	1	-
chr4	93709868	93709883	GATAGATAATAATGTC	1	-
chr4	100802621	100802644	CTTTCCTTTGTACATATTATTTTG	2	-
chr4	106326316	106326339	TTAAAATAACTGTCAATATTAATG	1	-
chr4	109376857	109376871	ATACCAGGCGAAATT	1	-
chr4	109730473	109730494	TTTTAAAAGATGTATGTATCTG	1	-
chr4	112880011	112880029	AAAAATGTAAACACTCATG	1	-
chr4	113569033	113569054	AATTGCACTTTAGCAATGGTGA	1	-
chr4	113569162	113569184	TAAGTGCTTCCATGTTTGAGTGT	3	-
chr4	113569522	113569544	TAAGTGCTTCCATGTTTCAGTGG	1	-
chr4	113569646	113569667	TAAGTGCTTCCATGTTTTAGTA	1	-
chr4	120976836	120976856	TTCTTATTCTTTTTTTAAATG	1	-
chr4	129191540	129191563	ACAAACTCAATTAGCATTGTAATG	1	-
chr4	130251726	130251739	AGTCCGATGATCCG	1	-
chr4	139074540	139074557	ATTCCAGCTGTTGTATGT	1	-
chr4	139085299	139085320	ATTTTTGTACATATTTTACTTG	1	-
chr4	151937370	151937384	CGGGCAACAGCTGAA	1	-
chr4	160725417	160725436	ACAACATTATATTAAAAATG	1	-
chr4	168059523	168059540	CTATATATGTATACAAAC	1	-
chr4	178344340	178344357	ATCTCCATATGTATTTTG	1	-
chr4	182869541	182869560	ATATAAAAAATAATTTATTG	1	-
chr4	185548949	185548968	ACTTTTGTAAATACACATAG	3	-
chr5	2386628	2386646	TCTAGGTTGGTACTGCTGT	1	+
chr5	10433994	10434016	ATTTGTATATGTGTAAATACAAG	1	+
chr5	10434233	10434253	AACTGTACATTCTTTCTTTCT	1	+
chr5	13124596	13124614	TGTAATTTTACAAAAACAG	1	+
chr5	14592811	14592824	AAGGTCGTCATATG	1	+
chr5	15935338	15935359	GTGAACGGGCGCCATCCCGAGG	2	+
chr5	33468095	33468113	CTTTTTTGTAAATTTAATG	1	+
chr5	34925666	34925690	TTTTATTATCTAATACTATCTTACG	2	+
chr5	35835265	35835282	ACTATGCGGCATCAGAGT	1	+
chr5	36283619	36283634	GCCTATGCTCTGTATA	1	+
chr5	41941543	41941563	TTACCATAAATCAATTACAAG	1	+
chr5	43553706	43553723	TCCTAAGAGTCGGGGGAA	1	+
chr5	52979130	52979151	ATCTCTTAATCTCCTAATAAAT	1	+
chr5	55871319	55871336	GTTATCACGGGAGATACA	1	+
chr5	64315238	64315258	TTACTGTATATTATCTATATT	1	+
chr5	65376179	65376202	TTTGTAAATTTTAACTCATTTTAG	2	+
chr5	66427612	66427630	AGCTACTAACTCTTTTTCC	1	+
chr5	68473066	68473089	ACACCAACTCTACAACATTACCTG	1	+
chr5	68573075	68573098	ACATGTAAAATATGTAAAACTATG	3	+
chr5	71146914	71146933	GAAAATCCGGGGGAGAGGGT	2	+
chr5	72208094	72208112	CATTTTGTAATTAACATTG	2	+
chr5	74657154	74657176	AAACTGTATCAAATCTGTATATG	1	+
chr5	74895213	74895236	ATTTTGTATATTATAATATTTTAG	2	+
chr5	78621590	78621605	TCCGATATAGTGTAAT	1	+
chr5	83644118	83644137	TTCCAGGAAAAGCCTTTAAG	1	+
chr5	86412239	86412258	TTAAAATTGTAAACAAATAA	1	+
chr5	88072046	88072066	CAAACAATACTTGTATATATT	2	+
chr5	94031319	94031342	TTAAATATTTTTTCAAATAAAAAT	2	+
chr5	95129972	95129993	ACTTTAATACACATGTATAAAG	1	+
chr5	95131661	95131682	TATTTAACCCTTTGTATATTTC	1	+
chr5	96369584	96369605	TTCTCCCTTTACCCTTTTAATG	1	+
chr5	98063703	98063716	AGAGTCCGACGATC	1	+
chr5	109014167	109014181	CGTAAGGGAAAGTGG	1	+
chr5	110118434	110118449	TGGTGCCTGACTTCGA	1	+
chr5	115223345	115223367	TTAATCACTAAAACAACTCTATG	2	+
chr5	116783236	116783256	GTGGACAGCAAAGGAAAAAGA	1	+
chr5	129100638	129100657	TATTGAAAAAGGAAGAGAAA	1	+
chr5	132929537	132929555	CCTTCTGCTAACTTGGAAT	1	+
chr5	134165171	134165192	TTTATTTATATATCTATACATG	1	+
chr5	135142155	135142175	TACATATTATAAATATCAAAG	4	+
chr5	136834518	136834532	ACAGATGCCGCCCTC	1	+
chr5	138729062	138729075	ATTTCCCGCGTGGA	1	+
chr5	140258555	140258569	TCCCCTCTATCTTAG	1	+
chr5	148808507	148808527	GGTGCAGTGCTGCATCTCTGG	3	+
chr5	148808541	148808562	TGAGATGAAGCACTGTAGCTCA	39	+
chr5	148810224	148810246	GTCCAGTTTTCCCAGGAATCCCT	9	+
chr5	150627792	150627807	CAGGGTTCGTGACTGG	1	+
chr5	154194708	154194730	AGTGCCTCCATCCTGGAGGCAAG	1	+
chr5	154255322	154255342	AAAATGTATATAACTCTTACC	1	+
chr5	156915318	156915335	AGGAGGCCTCCTGGACGA	1	+
chr5	159912379	159912400	TGAGAACTGAATTCCATGGGTT	5	+
chr5	164322785	164322799	TACCTATATATAACG	1	+
chr5	164360587	164360606	TGAAGTCAGTTACCTTTGGA	4	+
chr5	174637572	174637588	AGTTCTACAGTCTGACC	2	+
chr5	175794963	175794984	CTTGGCACCTAGCAAGCACTCA	1	+
chr5	178360180	178360201	CTACAACTCTATAAATATAATG	1	+
chr5	2503462	2503478	CATGGCTGGATTGCTGT	1	-
chr5	17420527	17420542	GATCTGAACTCTGAAC	1	-
chr5	27472684	27472698	AAAAAGTCCGACGAC	2	-
chr5	32394498	32394520	TTCATTTGGTATAAACCGCGATT	1	-
chr5	32669552	32669564	ACAAGTCCGACGA	1	-
chr5	37290688	37290711	TTTAATTATTCCTTAACAAAATAG	1	-
chr5	52222845	52222860	TTTACATACCCATAAG	1	-
chr5	53247394	53247414	TCTTGTGTTCTCTAGATCAGT	2	-
chr5	54466414	54466435	TGGCAGTGTATTGTTAGCTGGT	5	-
chr5	58267135	58267157	TTTTCTTTTCTCCTGTAATATAG	3	-
chr5	58999456	58999477	TAACTGGTTGAACAACTGAACC	1	-
chr5	60049504	60049527	ATACTTAAATGTTCATATTATTAG	1	-
chr5	60121247	60121267	ATATAAATATATATAACACTG	1	-
chr5	74074090	74074112	TTTATACTAATATTACTCATCTG	1	-
chr5	74075276	74075297	CTTGTAGATATTTTATTTTTAC	1	-
chr5	75745893	75745909	TAACATGCAGTACCACT	1	-
chr5	81276526	81276543	GTAGCTGCAGGAACAGAA	1	-
chr5	81554778	81554801	TTTCATATATATATAAAATATATG	1	-
chr5	84980786	84980807	ATGATCTGATCTTTTCAAATTG	1	-
chr5	94787196	94787209	GAGCCTAAGTCGGA	1	-
chr5	98107421	98107443	AATAGAGGGCGTCCTCGAGTCAT	1	-
chr5	102405204	102405222	TTCACATACTGTATACCTG	1	-
chr5	106762845	106762862	TTTTTACCCATGTTTCAG	2	-
chr5	110609153	110609169	TTTTGTATACATAAAAG	1	-
chr5	112418029	112418051	ATTCCTGGCATCGACCAGGCATG	1	-
chr5	114951669	114951688	TTAAATATTCAACACCAATG	1	-
chr5	123510079	123510096	GTGAGTTGGTGATATGGG	2	-
chr5	123973179	123973200	TTAAAATTGTAAATAAATAATG	1	-
chr5	128806794	128806810	TCACCAAACCACCCCCC	1	-
chr5	129067122	129067138	TATCCCACTATATCCAG	1	-
chr5	130979531	130979552	ATTCACTAATTTAACATAAATG	1	-
chr5	133140823	133140838	TGGGTGAAGTGGATGA	1	-
chr5	133529800	133529820	TTTATTATATATATTTAATTG	1	-
chr5	133530733	133530754	TTTCAAGAAGGACTTAGCTCAG	2	-
chr5	143537749	143537770	CATATTTATATATACATTAAAG	1	-
chr5	148441936	148441957	TTATGGTTTGCCTGGGACTGAG	2	-
chr5	149787626	149787648	TACCTGGTTGATCCTGCCAGCAG	4	-
chr5	150090215	150090236	TCTAAAACATATCCCTTCATTG	1	-
chr5	157961121	157961136	AAAAAAGCTATCGATT	1	-
chr5	167975510	167975530	TTTCTAAATAAATTATCTAAG	1	-
chr5	168690620	168690638	TGGGCGTATCTGTATGCTA	4	-
chr5	170339380	170339396	GAAAGACCCCGTGAACT	3	-
chr5	172195166	172195188	AATAATATATTTCTTCTTCTAAG	1	-
chr5	172195281	172195304	ACTATCCTGTAAATATATCTTAAG	1	-
chr5	172742558	172742580	TTCCTCCGTGTAAATGTTTTATG	1	-
chr5	174541811	174541831	GTGATGGGGATTGGGGATTGC	7	-
chr5	179442361	179442382	TTATAAAGCAATGAGACTGATT	1	-
chr5	180271207	180271229	CTCTGTACTTTATAAAAATTTTG	1	-
chr6	3267965	3267987	AATTTGTAAACTTATGTACAATG	1	+
chr6	3768762	3768778	AATTTAGATTTGTTAGC	1	+
chr6	4719272	4719295	CTCAGCCTTCCCAGTTGCTAGGCC	1	+
chr6	7583565	7583587	TCTCCTAAGGAAAAATACTCTTT	1	+
chr6	7609733	7609754	ATATGTACAAAACAATACTATG	1	+
chr6	11138802	11138835	ACCTTTGTATATATAACAAGATGTAAAATTAAAG	6	+
chr6	13808056	13808070	ATTGGGCGTAAAGTG	1	+
chr6	13848414	13848431	TCCCTACCTACTCTCCAT	1	+
chr6	21088724	21088740	CAACCAACTTAATAAAG	1	+
chr6	23450893	23450914	TCTGGAATTTAGGACGTGAATC	1	+
chr6	25979300	25979322	ATACACTATACATATATAATATG	1	+
chr6	27183025	27183043	GGTGTTAATCTTGGCTTTT	1	+
chr6	27656041	27656059	AGTATTCTCTGTGGCTTTT	1	+
chr6	28574990	28575007	TCCCCGGCACCTCCACCA	1	+
chr6	30620839	30620862	TAATTTAACTTGTAAATAATAAAG	1	+
chr6	35150455	35150477	TCATATATACATATATATAATTC	1	+
chr6	42508746	42508768	TATCTGGTTGATCCTGCTAGTAG	174	+
chr6	44550789	44550806	GTTCTACAGTTCATTATC	1	+
chr6	48454696	48454717	GCAGGCATTTGATCGCAGCAAC	1	+
chr6	52013786	52013807	TTTGGTCCCCTTCAACCAGCTA	1	+
chr6	52529192	52529208	GGACCTTATAAAGCGCG	2	+
chr6	64095280	64095296	AAACTTAGATCACTCTG	1	+
chr6	64290986	64291009	TAATTTTTTTCCCATACTTATCAG	1	+
chr6	64292324	64292347	TAAACCTTATCTGTACATTATACG	1	+
chr6	65193172	65193189	GACTTCCCTGCTGTCTCC	1	+
chr6	76579116	76579129	TCCGTAACCTCGGG	1	+
chr6	83907060	83907077	AATTCTACAGTCCGATGA	4	+
chr6	84936577	84936590	ATCACTCGGCTCGT	3	+
chr6	87905239	87905258	AGAAATGATGAGAGCTGAAA	1	+
chr6	87971543	87971566	CATTTACCATTTTATTTTAAATAG	2	+
chr6	87971881	87971900	ATTTATTATTGTAAATCATG	1	+
chr6	89794073	89794096	ATTTTGTAAATACTGTATACCATG	2	+
chr6	90340801	90340819	TCAACTATTGTATATATTG	1	+
chr6	107232015	107232035	TTTCCATAGGTGATGAGTCAC	2	+
chr6	108854489	108854508	ATAACAATTCCCCTTTAGAA	2	+
chr6	111206824	111206840	TATATATCCCACATATG	2	+
chr6	124200436	124200454	TATGTAGTATGGTTATCTT	1	+
chr6	126593277	126593300	TCTCATAAATTTCCTACTTAAAAG	1	+
chr6	126805792	126805812	TTGGCCACAATGGGTTAGAAC	3	+
chr6	132212012	132212031	ATTGGGCAAACAGTAGACTT	1	+
chr6	142737018	142737034	GGCTGGATCACCTCCTT	1	+
chr6	144091958	144091975	ATCTTTGTACATTAATAG	1	+
chr6	144509427	144509449	TTCACTAATATATGTACATAATG	1	+
chr6	149911958	149911977	ATAAAACATGTATTTAAAAC	1	+
chr6	150570386	150570406	ATATATCTACACACAACTAAG	1	+
chr6	160257850	160257863	AGTTCTACAGACGA	1	+
chr6	163986093	163986116	AACAAATACATTTCATTGTACATG	1	+
chr6	163992091	163992107	TCCTTAACTACTCAATG	2	+
chr6	167453680	167453700	TTAACTGTACATTTCTTTATG	1	+
chr6	7288561	7288579	CTATATCTGTAATATAAAG	1	-
chr6	8080032	8080053	ACTAATGTAAATTAATATACAG	2	-
chr6	8812245	8812265	TATACACATATATATACTTAG	1	-
chr6	11578911	11578926	ACAAACTGTAACACTG	1	-
chr6	13621854	13621877	TTTATATAAAAACCAAATATTTAG	1	-
chr6	15514858	15514874	CTGACGATCTGACGATC	2	-
chr6	26305716	26305734	GAATCCCATCCTCGTCGCT	1	-
chr6	26572145	26572164	GGGGAATTAGCTCAAATGGT	1	-
chr6	27523794	27523808	CGCGGGTTTAAACGA	9	-
chr6	31011798	31011818	CTTGAAGAAATAAGATCTTCT	1	-
chr6	34453007	34453029	CCCCCCACTGCTCAATTTGACTG	1	-
chr6	42056394	42056413	TGGTGGATGCCCTGGCAGGG	1	-
chr6	43588251	43588271	ATACACATATATATTGTACAG	1	-
chr6	45165471	45165492	TATGCATTGTATTTTTAGGTCC	1	-
chr6	50895009	50895028	ATTGTTTACAATAAAAATCA	1	-
chr6	52129077	52129095	CAATTGTAAATAACATATG	1	-
chr6	52853624	52853642	AATAACCACAATACCATTG	1	-
chr6	57054627	57054646	ATAAAACCATTTACATATTG	3	-
chr6	72113257	72113278	CTTTCAGTCGGATGTTTGCAGC	5	-
chr6	72113296	72113319	TGTAAACATCCTCGACTGGAAGCT	25	-
chr6	75561223	75561244	CCCACACTTAATCTAAAACCTG	1	-
chr6	75964303	75964324	TTTTAAAAAACAAAAAACAATG	1	-
chr6	77994257	77994275	GATTAACGAGATTCCCACT	1	-
chr6	78147872	78147895	CATCTAGAGCTCCTTCACATTTGT	1	-
chr6	82503790	82503807	CATGAAGATGGTATGCGA	9	-
chr6	90358859	90358875	AGTTCTACAGTCTGATC	19	-
chr6	90539452	90539470	AAAAACACGGTTGGCGCCA	1	-
chr6	96601853	96601870	TACAGTCTGATGATCAAA	1	-
chr6	97358392	97358408	GTAGATATGTGGAGGCA	1	-
chr6	97576028	97576044	TATCCCATTACATTCAG	1	-
chr6	120274031	120274048	ACCTGAGGGTGAAAGTGG	1	-
chr6	121401797	121401818	AATATACATATTGTAAATACTG	1	-
chr6	122425225	122425245	TTCAAAAAATAATTTTTAATT	1	-
chr6	127193122	127193139	TGATCCAGTCTGACATCC	1	-
chr6	135355337	135355360	TTTAATCTGTGTCATGTTTTTATA	1	-
chr6	136581998	136582017	AACTTTTAAAACTTTTAACG	1	-
chr6	148058288	148058309	AAAAAATACATTACTATATATG	1	-
chr6	149982690	149982712	TTTAAAATGTTAATTTATTCCAG	1	-
chr6	150052839	150052861	TCACTTTCACCCATCCAACCCAG	1	-
chr6	159066716	159066732	GTTACAGTCCGATGGTC	2	-
chr6	159187286	159187306	TACTTATACACCTTATTAATG	1	-
chr6	159232072	159232093	ACTTTTGACTGAAATGCTTGAT	3	-
chr6	161860522	161860537	GCCTTCGGGTTGTAAA	1	-
chr6	165740822	165740841	AAATGTTCATAATTTTAATG	1	-
chr6	167680799	167680813	CCTACAGTCCGACGC	3	-
chr7	827884	827902	TGTTGATAGGCCGGGTGTG	1	+
chr7	912983	913008	ATTTTTGTACATTTTTGTATATACTG	8	+
chr7	1624405	1624420	CAGCCGGACGGTGGCC	1	+
chr7	9804354	9804377	ATATATACAATATATACATATATG	1	+
chr7	12445142	12445157	CAACATTACTTATCTG	1	+
chr7	13274937	13274956	TGTAATCATTTGTTTATTTT	1	+
chr7	19403772	19403791	ATTTCTATGTATTCTAAATG	1	+
chr7	21551732	21551755	TTTCATTTAAAATGTTTATATTTG	3	+
chr7	22728323	22728339	GATGAGTTCTACCTGAC	1	+
chr7	24728334	24728357	AAAATATATACATTATATAATATG	3	+
chr7	28865279	28865298	TACATACATGTAAATACTTG	1	+
chr7	33102404	33102418	ATCACGGACGAGCCC	1	+
chr7	39989736	39989751	GGACGACGTCGACGCC	1	+
chr7	64158677	64158700	TGTAATATTAACTTCTATCACATG	2	+
chr7	67256223	67256239	TAAGGTGGGCTCAGAGC	1	+
chr7	68527467	68527485	TGCGGGTAAACGGCGGGAG	1	+
chr7	73484835	73484853	GATACCCAGCAGCAGGTTC	1	+
chr7	73605543	73605564	GAGCTTATTCATAAAAGTGCAG	2	+
chr7	73605583	73605603	TAATTTTATGTATAAGCTAGT	1	+
chr7	73713254	73713274	AAAAGCCTGGACGTGTGACCT	1	+
chr7	79072178	79072194	CCTCCAAGCCTAAATAC	1	+
chr7	80281734	80281757	AGTTGATGATGATGTTCTGAAACT	1	+
chr7	80963128	80963147	CGGCGCCCCCTCGATGCTCT	1	+
chr7	96795270	96795290	ATAAAAAAACTTTGTACAAAT	2	+
chr7	99637372	99637392	TCTCTGTGTCCTACTCTGAGC	1	+
chr7	100804161	100804183	ATAACTGTAAATATATAAATATG	5	+
chr7	100993456	100993470	CTGCTAACTTCGAAT	14	+
chr7	106182657	106182673	ACATAATGTACACACTG	1	+
chr7	111983206	111983226	TATCCCTTCTGTACTATATTG	1	+
chr7	112161012	112161033	CTGCTGTGATGATGATGATGAT	1	+
chr7	115898799	115898822	ATATGTATATTACTCAAAATAAAG	2	+
chr7	123240222	123240241	TCTCAAAAATGTAAATAATG	1	+
chr7	127487442	127487460	CCTTTTATCTTACTTAATG	1	+
chr7	130135967	130135989	TCAAGAGCAATAACGAAAAATGT	2	+
chr7	130136003	130136024	TTTTTCATTATTGCTCCTGACC	1	+
chr7	132493320	132493334	CTACATCTGACGATC	2	+
chr7	146059589	146059607	GGTCAAGTGATTAAGTGCA	1	+
chr7	148879157	148879175	AATACTTTTTTACTCAAAG	1	+
chr7	150935574	150935594	TCCGGTTCTCAGGGCTCCACC	9	+
chr7	157476929	157476943	ACGCGGGTTAAATGA	1	+
chr7	158617611	158617623	CGTAGGTGGTTCG	1	+
chr7	1062592	1062612	GAGCGCCTCGACGACAGAGCC	1	-
chr7	4678834	4678853	GGGGAACTAGCTCAAATGGT	1	-
chr7	5535465	5535488	TCAGAACAAATGCCGGTTCCCAGA	2	-
chr7	19360273	19360289	GAAGCAGCCCAGTAGTA	1	-
chr7	19737649	19737672	CTACATAAAATTATTTCTACAATG	1	-
chr7	24059853	24059868	CTATAACAACAAAACG	1	-
chr7	25989541	25989563	TCAGTGCACTACAGAACTTTGTC	35	-
chr7	27209147	27209168	TAGGTAGTTTCCTGTTGTTGGG	23	-
chr7	27221147	27221168	TTCAAAAAACTTGTAAATAAAG	2	-
chr7	27235841	27235860	TCCCTGTATATATGTAAATA	1	-
chr7	27285418	27285434	CGCTCCGGGGACAGTGT	1	-
chr7	27535663	27535682	ATTTGGTATCTGTGCTTTGC	1	-
chr7	27745002	27745022	TGATGATGATGATGATGGCCA	1	-
chr7	31775407	31775425	AATTTCGCCACTTCTGCAA	1	-
chr7	32525851	32525871	ATATGTACATAGTATTAAATG	1	-
chr7	39380709	39380728	ATTTTGTATACTTTTCTATT	1	-
chr7	39991094	39991113	CGAAGGCGGCTCCTTGGACG	1	-
chr7	41500300	41500318	ACTTTGAAGTGAGGTTGCT	1	-
chr7	41744260	41744277	CCACCCCCACCCCACGTC	1	-
chr7	44401481	44401499	AAAAAGACACCCCTCACCA	1	-
chr7	44870813	44870834	TTCATGTATAATATCTTAATAC	1	-
chr7	75221563	75221582	TGGCCTTTGGGTTCCCCATT	1	-
chr7	81491417	81491434	CCATGTTGCAAAGCAGAC	1	-
chr7	83081007	83081025	AAGTAGTTGGAGCCCCACT	1	-
chr7	87133519	87133539	TTAAATACTTTTTAATATTTG	1	-
chr7	88759058	88759075	TCCTAGCAGACTGCTTAA	1	-
chr7	92059863	92059875	ACAGTCGACGATC	2	-
chr7	93112135	93112155	GTGTTGAAACAATCTCTACTG	1	-
chr7	95849034	95849053	AGACCATGGGTTCTCATTGT	4	-
chr7	99374984	99375000	AGTTCTACAGTCTGAAC	1	-
chr7	99691194	99691215	CATTGCACTTGTCTCGGTCTGA	11	-
chr7	99691438	99691460	CAAAGTGCTGTTCGTGCAGGTAG	73	-
chr7	99691625	99691646	CCGCACTGTGGGTACTTGCTGC	1	-
chr7	99691664	99691686	TAAAGTGCTGACAGTGCAGATAG	21	-
chr7	102996819	102996836	TAGAATTCCACTTGTAGT	2	-
chr7	108203362	108203384	AATACTGTACATTCCCACTTACG	1	-
chr7	115544899	115544918	TTGTTTGCCATTTAAAGTGG	1	-
chr7	126698202	126698223	TTGTGTCAATATGCGATGATGT	3	-
chr7	127739036	127739050	GTTCTACAGTCGATC	1	-
chr7	129410289	129410310	TTTGGCAATGGTAGAACTCACA	2	-
chr7	129414579	129414601	TTTGGCACTAGCACATTTTTGCT	4	-
chr7	129414806	129414828	TATGGCACTGGTAGAATTCACTG	2	-
chr7	130561506	130561529	CTAGCACCATCTGAAATCGGTTAT	87	-
chr7	140702743	140702763	AACTCTGTAAATTATAAAAAG	1	-
chr7	144196245	144196261	ACATTCTACAGTCTGAC	1	-
chr7	147220362	147220379	CTCTTGGTGAACCGGGAT	1	-
chr7	148595793	148595815	TACCTGGTTGATCCTGACAGTAG	1	-
chr7	148981115	148981130	TTCTACAGTCCGAATC	1	-
chr7	154683675	154683689	TCTACAGTCCGGATC	3	-
chr7	156797634	156797657	TATATTGTATTTATATATAAAAAG	1	-
chr7	158325425	158325445	GAAGTGTGCCGTGGTGTGTCT	1	-
chr8	1113902	1113914	AAAGTCCGGCGTC	1	+
chr8	6925402	6925415	ACTGCTTGATCGGG	1	+
chr8	15623346	15623369	TTTTACTCAAAACTTCATACATAG	1	+
chr8	17515350	17515373	AAAAATTTATATATGTATACATAG	1	+
chr8	24664499	24664515	CTGATTTCGATATCTTC	1	+
chr8	30043963	30043982	TACACATCCATTTACATCTG	1	+
chr8	36544282	36544301	TCTGTAAAATCCTTCTTTCT	1	+
chr8	38068435	38068454	CTTTCAACATATACTTCATG	1	+
chr8	38273130	38273146	AAGTAGCTGCCTGAGGC	1	+
chr8	39080888	39080910	ATATATTTTATTATATATATAAG	2	+
chr8	42135176	42135196	CAACTCTAGGCCATCTCCTCC	1	+
chr8	43095767	43095785	ATACTGTACACAAAATATG	1	+
chr8	48963707	48963728	CATTGTCTCTTTAAACAAAATG	1	+
chr8	60022255	60022271	AACTAATTGTAAACATG	1	+
chr8	65739065	65739078	ACGATCCTAGGTTG	1	+
chr8	79629904	79629925	TATACTGTATATAATAAATATC	1	+
chr8	81433706	81433726	CCCTTCCTTTAAATAAACTAG	1	+
chr8	90946497	90946519	TCATACCACTATCATAATTTAAG	1	+
chr8	100505515	100505534	TTATACTCTCTTTATAAATG	1	+
chr8	104735949	104735965	TGGTGATGGGACTTGCT	1	+
chr8	122090277	122090293	TCTTCTCTGAAAGCACG	1	+
chr8	126450261	126450281	ATTTTACCTTTTATACCTATG	1	+
chr8	145559738	145559755	CGAGGTCGCTGCGGGCGC	1	+
chr8	540827	540846	TACGTAACATACAACTTACC	1	-
chr8	1306661	1306677	TATGGTGAAGTGGGTGA	1	-
chr8	1692162	1692176	TTCTACAGGACGATC	2	-
chr8	5486362	5486383	AATATATATATACATATTTAAG	1	-
chr8	5765719	5765737	TCTGGCTATGGAAGTCGGA	1	-
chr8	10892731	10892752	TACGTCATCGTTGTCATCGTCA	1	-
chr8	12580340	12580363	CACTATGTACCATACTCTAAAATG	1	-
chr8	14710992	14711013	AGATCAGAAGGTGATTGTGGCT	5	-
chr8	22102487	22102509	AAAAGCTGGGTTGAGAGGGCGAA	20	-
chr8	41787865	41787885	TTTCTCTGTATATACTATTCC	1	-
chr8	41788966	41788985	TTTAAAATATTCCCACTCAG	1	-
chr8	41789141	41789162	ATTATTATTATTATTAATAAAG	1	-
chr8	43320931	43320947	CCGTTCTTAGTTTGTGG	1	-
chr8	56979886	56979908	CACTTTTTAAAAATTCATTCATC	1	-
chr8	61034800	61034816	TGGATTTACTGCTAACT	1	-
chr8	69216294	69216317	CAAATTTTTTTAATCAAACTTTTG	1	-
chr8	70602587	70602605	CGGGTGTTGACGCGATGTG	12	-
chr8	78253321	78253341	TTTGAACTCTGCACTCTGAAT	1	-
chr8	82589107	82589124	ACCGGGGAAGCTTGGACT	1	-
chr8	86084529	86084551	AAAAAAAAAAATCTGACGATCAA	3	-
chr8	91969127	91969148	ATTTACTACTTATTTCTAATAG	1	-
chr8	95520097	95520120	ATATATACATGTATATATATAAAG	1	-
chr8	95892514	95892539	TATATAAACTTAACCTTTTAATACTG	2	-
chr8	100549025	100549045	CCTGGAAACACTGAGGTTGTG	13	-
chr8	100549058	100549079	TATACCTCAGTTTTATCAGGTG	3	-
chr8	103661784	103661806	TTTTACACTATTGTGAATATTTG	1	-
chr8	105582512	105582534	TTTCTCTTCCATATACATTTTAG	2	-
chr8	127792604	127792620	ATACTTGTTAACAAATG	1	-
chr8	128369483	128369500	TCTTCAGTATTTCTGCTT	1	-
chr8	129188132	129188151	TTTCACATTCACCACTCTGA	3	-
chr8	135812813	135812834	TGTAAACATCCTACACTCAGCT	18	-
chr8	135817160	135817183	TGTAAACATCCCCGACTGGAAGCT	17	-
chr8	136786020	136786042	GGGGGGCCCAAGTCCTTCTGATC	1	-
chr8	141742686	141742708	TACTAGACTGAAGCTCCTTGAGG	1	-
chr8	144815929	144815948	GTGGCTGCCGGACCGACCGG	1	-
chr8	145019374	145019397	TGCCTGGGTCTCTGGCCTGCGCGT	1	-
chr8	146010606	146010628	TTTTAAATATATTCTGTATATTT	1	-
chr9	4663659	4663678	TCATTCTGTAAATATACATG	1	+
chr9	16505103	16505123	CAGAACCTATCTTCTGGGAAG	1	+
chr9	33341459	33341482	TGTATATATATATACATAAACAAG	2	+
chr9	36123912	36123933	ATTATATTTCTATTTTATTATG	1	+
chr9	79186675	79186696	TTGGCCTCGGATAGCCGGTCCC	1	+
chr9	85755101	85755117	TACTAGACTGATGTTGA	1	+
chr9	86673017	86673035	CTAATGTTCCGGTGTTATT	1	+
chr9	88403226	88403249	TTTATATATAAATATAAATCATAG	2	+
chr9	90323442	90323464	TATATACATATATATTAATACTG	1	+
chr9	91093584	91093604	ATTTAAAATAAACCCTTTATG	1	+
chr9	96941123	96941145	AGAGGTAGTAGGTTGCATAGTTT	42	+
chr9	96941177	96941197	CTATACGACCTGCTGCCTTTC	1	+
chr9	97847547	97847568	ATCACATTGCCAGGGATTACCA	13	+
chr9	97847787	97847808	TTCACAGTGGCTAAGTTCTGCA	38	+
chr9	99251991	99252005	CGATGAAGGACGTGC	1	+
chr9	109511642	109511658	CACTATGTATACTAATG	1	+
chr9	113152760	113152778	CAAAATGTATACAATTATG	2	+
chr9	116971729	116971750	TATGTGCCTTTGGACTACATCG	1	+
chr9	116971768	116971788	CAGTCCATGGGCATATACACT	1	+
chr9	122186567	122186583	ATAACGTACATTTCATT	1	+
chr9	125085077	125085099	TTCTGCTCTGGGCCGGTGGGTGG	1	+
chr9	127121935	127121952	GTCATTCACGCCCCACCA	1	+
chr9	133513310	133513333	TCTTTTAAATATTTTCTTAATATT	1	+
chr9	137378953	137378965	AGATCCGACGATC	1	+
chr9	139565068	139565088	CATTATTACTTTTGGTACGCG	10	+
chr9	139565105	139565126	TCGTACCGTGAGTAATAATGCG	24	+
chr9	4279398	4279413	AAAAAAAACGCTGATA	2	-
chr9	8596637	8596659	CTTCCTTTTAATCAATTATAATG	1	-
chr9	16203445	16203461	TGAAGGCTCTCAAGGGA	3	-
chr9	17003940	17003960	ATATTTCTTTATATTTACTTA	1	-
chr9	21512155	21512177	AGGCAAGATGCTGGCATAGCTGT	1	-
chr9	21968005	21968027	TTTTATATATTCTTATAAAAATG	1	-
chr9	23678292	23678308	TGGATTAGTTGATGCAA	1	-
chr9	28863634	28863655	TGGTGGTTTACAAAGTAATTCA	3	-
chr9	28863673	28863694	TGGATTTCTTTGTGAATCACCA	3	-
chr9	28888923	28888943	GCAGGAACTTGTGAGTCTCCT	22	-
chr9	33922317	33922339	ATTTATGTATGTATTTGTAAATG	3	-
chr9	35657974	35657993	CCTAGGCTACACACTGAGGA	1	-
chr9	71809856	71809874	GTTAATCCCATAAAGCCAG	3	-
chr9	73424947	73424968	TTCCCTTTGTCATCCTATGCCT	2	-
chr9	87062110	87062127	AGCAATCTGAGTACTTAC	1	-
chr9	94467137	94467159	AATATGTATATATCAACAAATTG	2	-
chr9	96216427	96216440	CGATCTTAAATGGA	1	-
chr9	104195235	104195258	AAAACTAGGTCTGTCTGATCTGCT	1	-
chr9	106169247	106169265	ATATTATACAGTCCATCTC	1	-
chr9	108380858	108380878	AAGATAAACAAGAAATTGAAG	1	-
chr9	110349381	110349397	ATTCACCTGTAAATTAC	1	-
chr9	111808512	111808532	CAATTTAGTGTGTGTGATATT	2	-
chr9	111808552	111808573	TATTGCACATTACTAAGTTGCA	5	-
chr9	112003367	112003390	CATTCAAACTAATTTTATCACAAG	1	-
chr9	114983470	114983492	ATTACATACATTTTAATTTATTG	1	-
chr9	117567028	117567046	CAAACAGACTGTGATTCAG	1	-
chr9	123007261	123007282	GTGTGTGGAAATGCTTCTGCTA	4	-
chr9	125547523	125547543	TTTAATGTATGTGTATATAAG	1	-
chr9	126164846	126164867	TGGTCTAGGATTGTTGGAGGAG	2	-
chr9	129844474	129844492	GTGGATGCTCTGGCAGTCA	1	-
chr9	131007062	131007084	CCCAGTGTTTAGACTATCTGTTC	6	-
chr9	137972305	137972324	TCTCCCTCCGTGTGTCCAGA	2	-
chr10	4094814	4094837	ATTATATATATATATATTAAACAG	1	+
chr10	12292472	12292493	CATTCACCTGGGGAAAAAAACG	1	+
chr10	13893544	13893558	TTCTCGCAGGAGTCC	1	+
chr10	14886718	14886738	ATTAAATATATGTAAATTCTT	1	+
chr10	24564674	24564695	CACACACTGCAATTACTTTTGC	2	+
chr10	26856595	26856615	AAATGTACATATCGTTCCCAT	1	+
chr10	28987143	28987161	ATTTCTAAATCCTCAACAG	2	+
chr10	29305421	29305439	GCAGATTTCATAACGTGCG	1	+
chr10	31840031	31840054	ATCCGCGGGTGCTTACTGACCCTT	1	+
chr10	37455812	37455825	GCGGAGCTGAATTA	1	+
chr10	43535157	43535170	CGCCGAGACAGAAC	2	+
chr10	48485775	48485786	CGGCCATATCGA	1	+
chr10	54733419	54733435	TTCCACAGTTCGACGAC	1	+
chr10	55975296	55975314	TCATAATAATAAAAAAATG	2	+
chr10	59098591	59098608	GTCTCGGTGGAATCTCCA	1	+
chr10	60158744	60158763	ATTTGTAAAATTTTCCAAAG	1	+
chr10	60655358	60655373	CTTGAACAGGAGCAGA	1	+
chr10	62553875	62553898	TTAAAAATGTAAATATTCTATATG	6	+
chr10	63854830	63854851	CTTCAATTAATTATTTACCTTC	1	+
chr10	65628965	65628987	AAAGAGCTTACAATTTAGCTGGG	1	+
chr10	69524343	69524362	GAAGCGGGTGCTCTTATTTT	7	+
chr10	70102249	70102268	ACAACACTGTAAATATAAAG	1	+
chr10	75957787	75957804	AACTGGATGCTTACAAAC	1	+
chr10	86129988	86130005	TTTCATGATATGGATTCC	1	+
chr10	91533960	91533983	TCAAAATTTGTATATTTTTATAAG	1	+
chr10	92769210	92769227	GTGTCTGCTTCTGTGGGA	3	+
chr10	95462046	95462059	CCGACGATCAGCTA	1	+
chr10	97764900	97764916	GATGATCGAAATTGGTA	1	+
chr10	97919841	97919863	TTTTTCAAAAACAAAAACTCATG	1	+
chr10	102716240	102716262	AAAGCATGTTAAATGTGATATTA	1	+
chr10	102767520	102767545	ATATTTTTCACACTGTAAATTTCTTG	2	+
chr10	103922333	103922356	TTTATATTAAATCACTTACTATTG	2	+
chr10	104196277	104196298	TGAGAACTGAATTCCATAGGCT	2	+
chr10	104248188	104248208	TCATTCTCCAAGGCTAAATAC	5	+
chr10	109245678	109245693	TAAATCCTGTATACAC	1	+
chr10	111362217	111362235	CCTGAGGGTGAAAGTGGGG	1	+
chr10	112772456	112772477	ATCTATATATGTATATACAATG	1	+
chr10	115570278	115570295	ACTTACTACTGGGCTGCT	1	+
chr10	134997298	134997310	TCCGGCCGTGTCG	1	+
chr10	3484977	3484992	CCGGGGAGGTGGAGCA	1	-
chr10	16020583	16020599	GCTGTGGATAGGGGTGA	1	-
chr10	17469199	17469217	TGCTGGAGGTATTAGCAGT	1	-
chr10	29833948	29833966	AGGCTGCGGAATTCAGGAC	1	-
chr10	30595236	30595258	TAAGTATGTAATATTTCTAAAAG	1	-
chr10	33247613	33247629	AAACGGGAGCGAGGGTC	1	-
chr10	33390587	33390604	TTTCTCCCTTCAGGAAGC	1	-
chr10	43010289	43010311	ATTTCAATAAAACTCCCAATATT	2	-
chr10	45472805	45472827	AAAGGCTTCTGTAGAGAGCATGC	1	-
chr10	51026393	51026416	ATTTTATATATGTATATATAAACG	5	-
chr10	53837762	53837779	CAGTCGGCCATCTGGGCG	1	-
chr10	55661209	55661224	ACGACGTTGATAGGCT	1	-
chr10	57488561	57488577	ATGGATGGCACCACTCC	1	-
chr10	60521720	60521740	GATTTCTACAGTCTGACGTTC	19	-
chr10	65668194	65668211	TCCTGTATTTTTAAAAAG	1	-
chr10	69853583	69853598	CAATATGTATACTCAG	1	-
chr10	70345231	70345250	ATATGAAAGTATGATGTTGG	1	-
chr10	74590404	74590425	AAGATGTGAGAAGAGAAGGGAG	1	-
chr10	75629514	75629530	TTAATCTGTACATTCCG	1	-
chr10	77158033	77158057	ATCCCTTGTAGATTATAAATAAAAG	2	-
chr10	77873819	77873840	CAGGGAGAAAGGAATCCAAGTG	1	-
chr10	81440912	81440933	ATTCACTGTAATTACTTTTTCG	1	-
chr10	82277690	82277705	CTCGATGTCTGAGATC	1	-
chr10	88024504	88024526	TGTCTGCCCGCATGCCTGCCTCT	5	-
chr10	88195199	88195223	ATATTTCTGTAAATACTACCAATTG	8	-
chr10	90359392	90359415	ATATATATACATACATACACACTG	1	-
chr10	93810227	93810248	TTTTTTTAATCTTCTTCCTATG	1	-
chr10	98588441	98588461	GTTCAAATCCAGATCTATAAC	1	-
chr10	103545530	103545552	AAATTTCTTTGTATATAAACTAG	1	-
chr10	105154097	105154118	TCGACCGGACCTCGACCGGCTC	1	-
chr10	105978607	105978626	AGGGTGTTTCTCTCATCTCT	2	-
chr10	116085727	116085741	ACCTGACGGGAACGG	1	-
chr10	120819563	120819584	ATTGAAGGCTAATTAGCAGTAT	1	-
chr10	126085889	126085910	CTTCTTTAAATTTAAAATAAAG	1	-
chr10	126468901	126468924	AATTTTCTAATTACATCTCTATAG	3	-
chr10	129935209	129935230	AAAGTGTATTCATTTTGTTTGT	1	-
chr10	132891141	132891163	ATACACAAATTATCAATCCACTG	1	-
chr10	135061042	135061061	AGAGGTATAGGGCATGGGAA	4	-
chr11	8378095	8378109	GGGGGACCTTAGGGC	1	+
chr11	13907269	13907285	TCTATGTATACATACAG	1	+
chr11	14758566	14758585	ATCTGGGTCTCAGCTTTCTT	1	+
chr11	14979159	14979180	AAATATAATTTTATATATTACG	1	+
chr11	24904043	24904059	ACATTCTGTACATCCTG	1	+
chr11	31532182	31532202	TATATACATTTTGCTTCCCAG	1	+
chr11	35642377	35642398	CAAACTTATATTTCAATAAAAG	1	+
chr11	51321533	51321546	ACAGTCCGACAATC	1	+
chr11	57408725	57408746	CAGTGCAATGTTAAAAGGGCAT	7	+
chr11	57467896	57467918	TATATATATTATAAATATCAAAG	5	+
chr11	64242788	64242803	AGTCAGTCCGACACTC	1	+
chr11	75266882	75266903	TATATATATTCTATCTCCAAAG	1	+
chr11	75283803	75283825	TTTTCAATAAAACTTTTCCAATG	2	+
chr11	76148757	76148777	TTCTATCTTTTAAGGCCCTAC	1	+
chr11	79261144	79261159	ACACCGACATCTACAG	5	+
chr11	82880264	82880279	TCAGTAGCTGGTCTGA	1	+
chr11	85195065	85195092	TAAACTCCATTTAAGGCTAAATACCGGC	2	+
chr11	85195094	85195117	CGAGACCGATAGTCAACAAGTACC	1	+
chr11	85195160	85195183	GGGCGTGAAACCGTTAAGAGGTAA	2	+
chr11	94794542	94794559	AACCTGGAGGGCAATGGA	1	+
chr11	101090961	101090977	TTCTACAAACCTACCAG	3	+
chr11	109473923	109473944	GGCCGTGATCGTATAGTGGTTA	1	+
chr11	111367076	111367089	CATACTCTGCGACC	2	+
chr11	111384176	111384198	AGGCAGTGTAGTTAGCTGATTGC	24	+
chr11	112104454	112104476	CTAAACTTGTAATATACATCCTG	1	+
chr11	114286534	114286556	TTCTTTATTTTAATTAATATTTG	1	+
chr11	121179304	121179327	CTATTTATGTAAAATCAATAAAAG	1	+
chr11	121184010	121184032	TATTTCATTGTAATATACCACAG	1	+
chr11	122944899	122944919	TTGAGACATGCTCTTTCTCTG	1	+
chr11	125525702	125525724	ATTTGTACTTATATTTTCAAAAG	1	+
chr11	126219649	126219670	AAAATGTATTTTTTAAAATAAG	1	+
chr11	131489054	131489069	ACATACAGTCTGACGA	1	+
chr11	568111	568133	CTGTGCGTGTGACAGCGGCTGAT	4	-
chr11	644829	644847	AAGAGAGTGTGGGGAAGGC	1	-
chr11	1577681	1577704	TATAAATGTATATTATATATAATG	1	-
chr11	6718835	6718855	AAACTGTACACACTTTAAATG	1	-
chr11	8833798	8833815	AACTTACAAGGATTCTCC	1	-
chr11	10357571	10357584	TTGGCGTAAAGAGC	1	-
chr11	15888098	15888117	TCAAATCACATTTCCTACTT	1	-
chr11	16217941	16217961	AGCTACATTGTCTGTTGGGTA	3	-
chr11	17680728	17680742	CAGTCTGACGATCAC	1	-
chr11	25090508	25090522	TTAGGGCTATCGATT	1	-
chr11	25323542	25323558	CTTATCTGTACTATATG	4	-
chr11	26272969	26272988	CAACCTCATTCTTCCTTTTG	1	-
chr11	27519009	27519028	AATATTTCATTTGTCCACTG	1	-
chr11	32436817	32436835	TCCTTTCTCCTCTCCTCAG	2	-
chr11	41893487	41893504	TATGAAGACGGTATGCGC	1	-
chr11	59573615	59573636	TAAAATTTAAACATCACTTCAG	1	-
chr11	64658673	64658695	CTGACCTATGAATTGACAGCCAG	6	-
chr11	66653092	66653109	CTTCACATCTTCATTCTG	1	-
chr11	69057276	69057291	GTTGTGGTAAGCTATT	1	-
chr11	70718392	70718413	TCAGGAGTAAAGACAGAGTTCC	1	-
chr11	72326147	72326168	TCTACAGTGCACGTGTCTCCAG	1	-
chr11	74460202	74460215	TCGGCGGCGCGTTG	1	-
chr11	79113076	79113097	CAACTAGACTGTGAGCTTCTAG	25	-
chr11	79113121	79113143	AAGGAGCTTACAATCTAGCTGGG	3	-
chr11	83624505	83624526	CAACTAGACTGTGAGCTTCTTG	1	-
chr11	85372848	85372873	ATTTCTTTGTATATAATTTTGTGCAG	6	-
chr11	85372996	85373019	ATATATATATATATAAACCAAAAG	1	-
chr11	88176885	88176907	TCCTACCTTCCCACCCTTCCCAG	1	-
chr11	97205192	97205210	AGACCTGGGTTTTCATTGT	1	-
chr11	102438422	102438439	TACTATGTAAACTTAAAG	1	-
chr11	116332719	116332736	ATTTACAGTCTGACGATC	16	-
chr11	118621745	118621765	TTTTTTTTTGGATGAAGGTTG	2	-
chr11	118622065	118622086	TATTTAAAAAAACAATCCCAAG	1	-
chr11	122022983	122023004	AACCCGTAGATCCGAACTTGTG	51	-
chr11	124674680	124674696	GTATGGTTGTCGTCAGC	2	-
chr11	129052322	129052335	ACATATGACGACCT	31	-
chr12	551787	551809	CAATAAAATATTTCACTCAAAAG	2	+
chr12	1310122	1310156	ATATTTTTATATTTCTTTTATATGTACATAGTATG	2	+
chr12	1310159	1310182	TACACATGTACATGTTTATATATG	4	+
chr12	1310247	1310270	CTTATACAATTTAATATAATTCAG	1	+
chr12	1755479	1755501	ATCTATATAAATCTATTTTATAT	2	+
chr12	4680834	4680853	TTGTAAAATAATTTTATATG	1	+
chr12	7072905	7072927	TAATACTGCCGGGTAATGATGGA	16	+
chr12	7073318	7073340	TAACACTGTCTGGTAAAGATGGC	13	+
chr12	7280186	7280204	TGCTGAAGCTGTGGATGCA	1	+
chr12	12393097	12393118	ACACATCACTCTTATTTTTTAG	1	+
chr12	13068816	13068838	GAACGCCTGTTCTTGCCAGGTGG	1	+
chr12	18099081	18099097	TGTAGAAGCTGCCTGCA	1	+
chr12	19672341	19672361	ACTACTGTTAATATCTCTAAG	1	+
chr12	20704414	20704430	GGCCGTTCTTAGTTGGT	1	+
chr12	20704450	20704472	ATTCCGATAACGAACGAGACTCT	1	+
chr12	27117754	27117777	TTTTTTCTCTGTAAATATGTACAG	1	+
chr12	32797319	32797338	TTTCTGTGAATTTATACATG	1	+
chr12	54427751	54427772	GGGGGTCCCCGGTGCTCGGATC	10	+
chr12	54427794	54427815	TCCGAGCCTGGGTCTCCCTCTT	3	+
chr12	54731062	54731083	TCAGTGCATCACAGAACTTTGT	3	+
chr12	55804556	55804578	TTTTTGTACAAAAACTCTTAATG	1	+
chr12	56386254	56386275	CTTTCTTCACTTTGTATTATAG	1	+
chr12	62997471	62997493	TGAGGTAGTAGTTTGTGCTGTTG	85	+
chr12	64241812	64241826	GTATCGGTCTGCTGC	1	+
chr12	64843491	64843514	TACCTTATACTTTAATAAAAAATG	1	+
chr12	69229408	69229426	ACCGGCTCCGGGATGGCTG	2	+
chr12	69233844	69233865	ATTTTAAATAATTTCTACTCTG	1	+
chr12	70730900	70730922	CAATATCAAATTAAATTTTTAAG	2	+
chr12	73181940	73181956	AAATCTTGTAATCAATG	1	+
chr12	73416434	73416450	TGTGGATAGGTGAAAGG	1	+
chr12	81545835	81545856	ATGGACCTCTTCTTCATGGGAA	1	+
chr12	87425867	87425884	AGTGATGTGATGCCAATC	1	+
chr12	88443101	88443122	CTTCCTTGTAATTATACTTAAG	2	+
chr12	89753742	89753759	TCCGACTTCATGCCCAGC	2	+
chr12	91599303	91599322	AGAAATGTTCTTTCTTTGCC	1	+
chr12	91813058	91813076	ATCTTTACATACTTATAAG	1	+
chr12	95228203	95228225	AGGACCTGCGGGACAAGATTCTT	1	+
chr12	95702221	95702242	CTAGGTATGGTCCCAGGGATCC	13	+
chr12	95702256	95702275	GCCCCTGGGCCTATCCTAGA	2	+
chr12	97346004	97346025	TTTTATATTAAAAATTGTACAG	1	+
chr12	98897353	98897370	GTGTGTAGCTGCACTTTT	3	+
chr12	104498069	104498092	AATTGTATAAACTTTTTTACTATG	1	+
chr12	107367692	107367711	ATAATTTTTTTGTATTAAAG	1	+
chr12	108238194	108238214	AGGAGGCAGTGCACTCAGGAT	1	+
chr12	110789171	110789188	CACACAAGGCCTCACTCG	1	+
chr12	111726334	111726349	AAAATCTGGGGGAGCG	1	+
chr12	114846880	114846895	GGTTCGATTCTGGGTT	1	+
chr12	122269724	122269747	TTATCATGTAAATTCTGTACAAAG	1	+
chr12	122513331	122513352	ATATTTATATTTATTTTCCAAG	1	+
chr12	124081371	124081392	AACTGTACATTCACAACTTATG	3	+
chr12	124134375	124134398	ATTGTAAATTTACTAAAAATAATT	1	+
chr12	2967427	2967447	ATTATCCTCTAATTATAAATG	1	-
chr12	6772312	6772325	CCTGTCGCGTTACA	1	-
chr12	19029709	19029729	GCAGGAACATGTGAGTCTCCT	2	-
chr12	34372629	34372650	GAGAGGAACCGCAGGTTCAGAC	1	-
chr12	42948286	42948309	TCTATTCCATCTCCTTTTAAAAAG	1	-
chr12	44119021	44119040	ATTTGTATCATAATAATATG	1	-
chr12	46752090	46752113	TGTATATAGTGTAAATATCCCCAC	1	-
chr12	50074958	50074981	ACTCAGATGTAAGAATTTGTCACT	1	-
chr12	54625051	54625072	CACTCTGTACTGTCCCAAATAG	1	-
chr12	57392690	57392708	TCTAAAATCATTGTACATC	1	-
chr12	59542132	59542155	CTATTATTGTTGTTGTTGTTATAT	2	-
chr12	69080751	69080765	AGCCCTTCGACCCGG	1	-
chr12	71451471	71451486	CTACAGTCTGACAATC	1	-
chr12	80168245	80168265	AATAAATTGTACATTGTAAAG	1	-
chr12	81329575	81329597	AAACTCTACTTGTCCTTCTGAGT	6	-
chr12	82856677	82856696	TACAACAACTACTTACATAG	1	-
chr12	83370596	83370611	CAGTCCGATGATCATT	3	-
chr12	84029814	84029829	CGGTAAGGGATTCTGA	1	-
chr12	84918730	84918743	GTACCGTCTGTCAG	1	-
chr12	86207283	86207302	AAATTCTGTTGAATCTCCAA	2	-
chr12	87924338	87924355	TCCTTTAACTCATACTAG	1	-
chr12	88887762	88887785	CAAAATATCCAACTCTGGATTCTG	1	-
chr12	93941325	93941343	ATAATATACTATACAAAAG	1	-
chr12	98908750	98908771	TACTATACCATTCACTTCTTAG	1	-
chr12	101880128	101880144	AAACAGTCGGAGCTTCT	1	-
chr12	109230699	109230722	GACCTGGACATGTTTGTGCCCAGT	1	-
chr12	112843767	112843784	CCACTTCAACCAAAATCG	1	-
chr12	115176295	115176315	TTATAAATATATATTAAAAAG	1	-
chr12	116586380	116586399	ATGGAGATAGATATAGAAAT	3	-
chr12	127650614	127650637	TCCTGGGAAACGGGGCGCGGCCGG	3	-
chr12	130941759	130941775	GTTCTACAGTCCGAGGG	1	-
chr12	133308371	133308389	ATTCATAAAAACATCAACG	1	-
chr13	21753162	21753180	ATACCATGTAATTTACCAG	1	+
chr13	23812203	23812218	AATATTGGACAATGGG	1	+
chr13	25909886	25909909	ATATACAAACCTCATTCTTCATTG	1	+
chr13	25948639	25948654	GTTCTACAGTCTGACG	2	+
chr13	28167403	28167418	ACGTACAAAAACATTC	1	+
chr13	28623012	28623026	ATTATGGCTGAACGC	1	+
chr13	31232229	31232249	ATACTGTAAATACTAAATCTG	2	+
chr13	34411535	34411558	TTCAATATTTTTGTATATACTTTT	1	+
chr13	35353003	35353020	ACCCAAACCTTACCAAAT	2	+
chr13	48838830	48838852	AACATTTCTTCATTTCCACAAAG	1	+
chr13	48892104	48892122	AATCTACAGTTCGATGCTC	1	+
chr13	53050386	53050409	TTTGTATATCTTTTCTATTTATTG	3	+
chr13	60142388	60142405	ATTGTGAAGAGACATAGA	1	+
chr13	66147776	66147792	TCATATGTGTAAGTGTA	1	+
chr13	83197452	83197473	AAATCTGTGTTGTTCAAGAGTC	1	+
chr13	92002872	92002894	CAAAGTGCTTACAGTGCAGGTAG	17	+
chr13	92003010	92003032	TAAGGTGCATCTAGTGCAGATAG	9	+
chr13	92003192	92003215	TTGTGCAAATCTATGCAAAACTGA	9	+
chr13	92003326	92003348	TAAAGTGCTTATAGTGCAGGTAG	18	+
chr13	92003615	92003637	TATTGCACTTGTCCCGGCCTGTT	2	+
chr13	92320742	92320763	TATTTGACATTATGTTATTATA	1	+
chr13	100008400	100008422	ATCCCTTGCAGGGGCTGTTGGGT	2	+
chr13	102013080	102013097	AAATTGAGATGGTTGTCC	1	+
chr13	112567671	112567687	GGGGCCCTGGGAAGAGT	1	+
chr13	113847580	113847600	ACTAACCTTTTTAAAAAAAAA	1	+
chr13	114204382	114204404	CCTTTTATTGTAACTTTTAAATG	1	+
chr13	23908944	23908963	TCTACTTCTAATAAAACTAG	3	-
chr13	24308538	24308556	TTTCTCGGCCAACGCACCA	2	-
chr13	24595397	24595414	AAACTTTCTTTCCTTATG	1	-
chr13	33679399	33679419	ATACCTAACTGTAAATAAATG	1	-
chr13	37596687	37596708	ATATAACTGTATATTTTTACTG	1	-
chr13	45492061	45492083	GGTTCGACTCCCGGTGTGGGAAC	5	-
chr13	46061075	46061092	GTCTTTGTAGTATAAAGA	1	-
chr13	46530596	46530619	TACTATTTTTATTTTTAATAAATG	1	-
chr13	48496713	48496730	TTTTTTGGTGACTATAGC	1	-
chr13	50623302	50623324	TAGCAGCACATAATGGTTTGTGG	14	-
chr13	57480941	57480964	ACATATATATATATATATATCCAG	1	-
chr13	60921685	60921704	TATAATATACATATATTTTG	2	-
chr13	64092185	64092205	GATTTTTTCCATAAATATATG	1	-
chr13	65075374	65075395	ATATTTATTATTGTAAATTATC	1	-
chr13	75860951	75860967	CAACCCTAACAACAAAG	1	-
chr13	77579444	77579467	ACTTAATTTGTTTATACTGTAAAG	3	-
chr13	79674273	79674290	GAGTTCTGAACTCTGAAT	1	-
chr13	80910329	80910354	ACTTCATGTATATTGTACAGTTACAG	3	-
chr13	94057279	94057296	ATCATACCCACGCTGAAA	1	-
chr13	107142286	107142303	CCAATTTGTAAGTAACAC	1	-
chr13	108749954	108749969	ACAGTCTGACATAAGC	1	-
chr13	113139443	113139466	ATTGTAAATATTTATATACTACTG	1	-
chr14	23081388	23081405	TTTAGTGTGGCGTTTGCC	1	+
chr14	32625252	32625271	TGTATTCATATTCTTTTCTG	1	+
chr14	36147823	36147840	TCATTTAAAATCCTTCAG	1	+
chr14	36813340	36813358	ATTTTATTAAACAAATATG	1	+
chr14	49097083	49097099	AAACTCTATAAAAAAGT	1	+
chr14	51237646	51237662	TCTCGGCCTTGTCCAGA	2	+
chr14	51721498	51721519	TTTAATAATAACCTATTTCAAG	1	+
chr14	52796398	52796415	TCTAAAAATCCTGTCACA	1	+
chr14	57631059	57631079	GAGTAGGACACCGTCGCATAC	1	+
chr14	58738603	58738625	ATAATATGTAACATTTACTCCAG	2	+
chr14	62262038	62262060	TTTATTTAAAATATTTTTTATTG	2	+
chr14	65710230	65710244	TTGGGCGTAAAGAGC	2	+
chr14	67646849	67646864	TGCAGAGTTCTACAGT	1	+
chr14	67800693	67800715	TACTGTATATTAATATTTAATAG	1	+
chr14	68781976	68781989	GATCTGTAGCGGGT	1	+
chr14	69926851	69926873	ATTTCAAAACACATTACACTAAG	1	+
chr14	70497605	70497621	TCTCGGCCTTGTCCAGG	1	+
chr14	71819137	71819158	AAGCCTTGCTTCCTGAGGACTC	1	+
chr14	73587999	73588020	ATATTAAAAATGTATATATTTG	1	+
chr14	76040103	76040116	CCATCGTCGGCATC	1	+
chr14	81053219	81053236	CCTATTTTATTATACTAG	2	+
chr14	85407722	85407739	AAACTTACTGTACATATG	1	+
chr14	90873948	90873971	ATTTTTATATTCTCTTTATAAATG	2	+
chr14	92250720	92250741	ATTTTACGTAAAAATATATATT	1	+
chr14	92414253	92414265	CGATCGATTGGGA	1	+
chr14	93453611	93453632	TGTGGGCCTGATGTGGAGCTGG	1	+
chr14	97001140	97001161	CATTTTAATTTATTCTATATAG	1	+
chr14	97347704	97347723	TTTTGTACAATTCATTAAAG	1	+
chr14	100576052	100576075	TCTCACACAGAAATCGCACCCGTC	6	+
chr14	100774213	100774234	GCTGACTCCTAGTCCAGGGCTC	3	+
chr14	101318749	101318770	AGTACCACGTGTCAGGGCCACA	4	+
chr14	101318783	101318804	CGTGGGCCTGATGTGGTGCTGG	4	+
chr14	101340890	101340911	CTCCTATATGATGCCTTTCTTC	1	+
chr14	101348286	101348307	ATCATGATGGGCTCCTCGGTGT	2	+
chr14	101349372	101349393	TCGGATCCGTCTGAGCTTGGCT	4	+
chr14	101351053	101351074	ACTCCATTTGTTTTGATGATGG	1	+
chr14	101377523	101377544	GCCTGCTGGGGTGGAACCTGGT	1	+
chr14	101416212	101416234	TGAATACAGGTCTGGAAGTCTGA	1	+
chr14	101488408	101488428	TGGTAGACTATGGAACGTAGG	1	+
chr14	101489677	101489697	TAGTAGACCGTATAGCGTACG	2	+
chr14	101490137	101490157	TGGTTTACCGTCCCACATACA	2	+
chr14	101490170	101490190	ATGTGGGATGGTAAACCGCTT	1	+
chr14	101496018	101496040	TGAAACATACACGGGAAACCTCT	1	+
chr14	101498370	101498391	AAACATTCGCGGTGCACTTCTT	1	+
chr14	101500141	101500162	AAACAAACATGGTGCACTTCTT	2	+
chr14	101506069	101506089	AACATAGAGGAAATTCCACGT	1	+
chr14	101506571	101506592	TGGTGGGCCGCAGAACATGTGC	1	+
chr14	101506606	101506627	TATGTCTGCTGACCATCACCTT	13	+
chr14	101506834	101506856	ATCATAGAGGAAAATCCATGTTT	2	+
chr14	101507751	101507772	TATACAAGGGCAGACTCTCTCT	1	+
chr14	101512305	101512326	TATACAAGGGCAAGCTCTCTGT	24	+
chr14	101512842	101512863	AATCGTACAGGGTCATCCACTT	4	+
chr14	101514286	101514306	TTAATATCGGACAACCATTGT	7	+
chr14	101518831	101518852	AATCATACAGGGACATCCAGTT	1	+
chr14	101520653	101520674	GAAGTTGTTCGTGGTGGATTCG	3	+
chr14	101521031	101521052	TGTGACTGGTTGACCAGAGGGG	2	+
chr14	101521764	101521785	AGAGGCTGGCCGTGATGAATTC	4	+
chr14	101522570	101522592	AGGTTGTCCGTGGTGAGTTCGCA	2	+
chr14	101528431	101528452	ATCACACAAAGGCAACTTTTGT	2	+
chr14	101531651	101531673	AGGTTACCCGAGCAACTTTGCAT	2	+
chr14	101531978	101531998	AATAATACATGGTTGATCTTT	1	+
chr14	101532298	101532318	AATATAACACAGATGGCCTGT	2	+
chr14	101533103	101533123	AATATTATACAGTCAACCTCT	7	+
chr14	102689523	102689546	ATATACATAGTGTAAAATAAAATG	1	+
chr14	103215500	103215516	TCCGTGTGGCTTGACCC	1	+
chr14	20293127	20293142	TCTACAGTCGACGCTT	1	-
chr14	21081958	21081972	CGAGTTCAATTCTCG	1	-
chr14	21145952	21145967	GTCCGAAGATCCAGAC	1	-
chr14	21899874	21899896	TTTTTCTTAATAGGGGAGGGGAG	2	-
chr14	23370872	23370894	CACTTCACATCTACTCTTCCATG	1	-
chr14	31363099	31363119	CATATAATAAATATTAAATTG	1	-
chr14	31483875	31483895	CACAAGGTATTGGTATTACCT	3	-
chr14	31483912	31483933	TAGTACCAGTACCTTGTGTTCA	6	-
chr14	32856707	32856725	TACATATATTATAAATATC	1	-
chr14	34903381	34903400	TAAATACATTAAATTCAAAG	1	-
chr14	36680166	36680183	ATATATACATATAATACG	1	-
chr14	37338056	37338075	CCTTCTCTCCCTACCTTCAG	1	-
chr14	39034535	39034553	GTACCCTGCTTGCTGTGCC	2	-
chr14	54350753	54350765	TCGGTTTAAACGA	1	-
chr14	54891741	54891763	ATATTCCTCACTCCTCATTCCAG	1	-
chr14	55004064	55004080	CCAGAGAAAACACTTTT	1	-
chr14	61442605	61442624	ACAACTGTAAATTAAATAAA	2	-
chr14	69775728	69775750	TATCTGGTTGATTCTGCCAGTAA	4	-
chr14	69846928	69846950	TCACATACTAACCCTTCTTCAAG	2	-
chr14	70087206	70087221	GCTAACTCCATGCCAG	1	-
chr14	76113283	76113297	CAATCAGTCCGATGA	1	-
chr14	77801015	77801028	AACCTCGACTTCGG	1	-
chr14	83322586	83322602	CAATGGGGCTGCTCTTT	1	-
chr14	94817288	94817303	TACTGTTCATGCCCGG	1	-
chr14	97488732	97488751	ATTTAAAAAAAATCACTTTG	1	-
chr14	107093215	107093231	GGACCTCATAAATTGTG	1	-
chr15	26647139	26647160	GATTAGAGTCTTTCTAAGTAGA	1	+
chr15	40686428	40686451	ATAAATACTTCTGTAAATATTCTG	1	+
chr15	40955610	40955633	TACATATATGTAAATATATTAATG	1	+
chr15	41672390	41672413	TTTTAACATCTTGTAAATATTCCT	1	+
chr15	41775720	41775739	ACCAATATTGTAAATAAATG	1	+
chr15	41983843	41983861	AGCTGTCTGAAAATGTCTT	7	+
chr15	42061933	42061956	TTTTTATACATCTGTAAATAAATG	5	+
chr15	45725296	45725317	GTGTGCGGAAATGCTTCTGCTA	1	+
chr15	45901821	45901842	ATTATACACCCTCATACATTCG	1	+
chr15	50094062	50094078	AATGAGAAATTTGTGCC	1	+
chr15	61508653	61508671	GCAAGTTGAATGGAACCCT	1	+
chr15	63116170	63116193	TGATATGTTTGATATATTAGGTTG	3	+
chr15	63420330	63420350	CTTTGTTTTATTTTTTGATTT	1	+
chr15	66181114	66181136	CATGGATAATTATTTTAACAATG	1	+
chr15	67138691	67138709	AGCTTCTGGCATGTTGGAA	3	+
chr15	72154836	72154852	CTTACATTTGCAAACAG	1	+
chr15	72879618	72879639	AGTATTCTGTACCAGGGAAGGT	19	+
chr15	74755642	74755663	ATTACACTGTACATTTGTTTAG	2	+
chr15	77707194	77707209	CTGGATCACCTCCTTA	1	+
chr15	77777175	77777197	AAGGACATCCAGAGCCCATTCTG	1	+
chr15	78793757	78793778	CTGTAAATTATTTTTAATAAAG	1	+
chr15	79502182	79502203	TGGACGGAGAACTGATAAGGGT	5	+
chr15	80090257	80090271	CGTGTAGGATAGTTT	1	+
chr15	83424761	83424781	AAGGTAGATAGAACAGGTCTT	1	+
chr15	83919291	83919304	GTCCCCTTCGTCTA	1	+
chr15	93637215	93637229	TCATCTCCAGCATCG	1	+
chr15	97094781	97094804	ATTTAATGTATATATGTATATAAG	1	+
chr15	100254041	100254061	CCAAACTCTTTGTGTATATAG	1	+
chr15	100254914	100254932	TTTTCCTAAAAAACTCAAG	1	+
chr15	101918532	101918545	ACGGTCTGACGATC	2	+
chr15	26997349	26997364	AGCGATCAATTCTGAA	1	-
chr15	27131062	27131076	ACACTAGTCCGACGA	1	-
chr15	34371049	34371071	ATATTTAAAAATAATTTATAAAG	2	-
chr15	34376226	34376246	AATTAAAACATCTTAATCCAG	2	-
chr15	38693063	38693075	ACAGTACGACGAT	1	-
chr15	39926612	39926630	AAATGTGCAGGGCATTGGT	1	-
chr15	40886005	40886022	ATGTGGTGGCTTACTTTT	1	-
chr15	42491828	42491849	GTGAGTCTCTAAGAAAAGAGGA	16	-
chr15	53679434	53679449	CTGTCTAGAAAAGCCT	1	-
chr15	61398054	61398076	ACCTGAAGAATGGAAGTGGAGCT	1	-
chr15	64364777	64364797	TTACTCTGTAAAATAAATAAG	2	-
chr15	70371726	70371747	GTTCTCCCAACGTAAGCCCAGC	7	-
chr15	70371766	70371786	TGGGTTTACGTTGGGAGAACT	27	-
chr15	71124235	71124258	ATCTATCTGTAATATACATAAATC	1	-
chr15	73267484	73267500	CTTCTTTATCATGCAAC	1	-
chr15	75645991	75646011	AGACCTGGCCCAGACCTCAGC	18	-
chr15	75663497	75663520	ATACTGTCAATTTTTTATTAAAAG	2	-
chr15	75890441	75890460	ATCCACAATGTAAATATATG	1	-
chr15	91051380	91051399	TCAAGCTGGCAACATCTGAA	1	-
chr15	92382180	92382198	ATGAGAATTACAATTTATA	1	-
chr15	92417926	92417940	TCTACAGCGATGATC	2	-
chr15	97073651	97073664	TACAGTCCACGATC	1	-
chr15	99740124	99740146	TATCCATCAACCACTTCCTCCAG	1	-
chr15	100183479	100183494	ATACTAGCTTTCTAAG	1	-
chr15	100774776	100774792	GGACCAAGGAGTCGTTT	1	-
chr16	1727768	1727790	ATTATTTATTCTTTACCAATTTT	2	+
chr16	1889961	1889978	CCGGGTAGCACCCAGATG	1	+
chr16	9206218	9206239	ATTTCAAATCCCATTTTCTATG	1	+
chr16	9212073	9212093	ATTATTATATTATATATCAAG	1	+
chr16	14397874	14397896	AACTGGCCCTCAAAGTCCCGCTT	1	+
chr16	15737158	15737178	TCAGGCTCAGTCCCCTCCCGA	1	+
chr16	22868968	22868984	TGATAGCCCGGACATCA	1	+
chr16	23685181	23685199	ACAGTTAAATTGCTAATGA	1	+
chr16	26137204	26137223	GAGTAGGTCATTGTCAGTTC	2	+
chr16	29877817	29877840	GGAGGATCGCTTGCGTCCAGGAGT	1	+
chr16	33963117	33963137	AGCCGCGGTAATTCCAGCTCC	2	+
chr16	33963334	33963367	GCCGCCTGGATACCGCAGCTAGGAATAATGGAAT	2	+
chr16	33963721	33963743	ACCAGGAGTGGAGCCTGCGGCTT	7	+
chr16	47538731	47538752	AGGTGGGATCCCGAGGCCTCTC	1	+
chr16	48322020	48322043	TAATATATATGTAAATAAAATAAG	1	+
chr16	56977398	56977416	CTTCTCATGTCTTTATTCT	1	+
chr16	69731857	69731876	TTTCTATCCTGTACATTTAG	2	+
chr16	69967006	69967027	CAGTGGTTTTACCCTATGGTAG	5	+
chr16	69967046	69967067	ACCACAGGGTAGAACCACGGAC	3	+
chr16	79177730	79177744	CGATCTGCTGATATG	1	+
chr16	85706935	85706957	TATATATTAAAAAAAAAACAAAG	1	+
chr16	85934393	85934410	ATTTCTTTTTCCTGTAAA	1	+
chr16	89805230	89805252	CCAGGCAGCTGTCAATTCTCATG	2	+
chr16	337554	337575	TGTAAATATGTACATTTCTCAG	1	-
chr16	807644	807659	GTGGTTTCGTAAGACC	1	-
chr16	5032721	5032739	CTGCTGTGGGTGCTGGAGA	1	-
chr16	5267268	5267288	AGATGAGTTCTTTCTGACTCC	12	-
chr16	15586199	15586216	GAGCAAAAATCCAGAACC	1	-
chr16	22694716	22694733	CCAACCTGGACAACAATG	1	-
chr16	33558996	33559019	ATTAATATATATATATATATTTTG	1	-
chr16	46836328	46836347	AATATAAACTGTAAATTTTG	1	-
chr16	48870699	48870715	GATTACCGAGGCTTTGC	1	-
chr16	51089453	51089468	CGGTGCCTGACTGTGA	1	-
chr16	51185822	51185838	CGCCGCGGGACTCCCTC	1	-
chr16	69389877	69389896	TTAATCCTCCACTTCTCATG	1	-
chr16	70349564	70349587	TTTGTACTATATATAAACCTAAAG	2	-
chr16	83753758	83753776	CTGGATCAAGGTCAGGCAG	4	-
chr16	88992286	88992301	GCGTCTGGCGTAGAGA	1	-
chr17	2576449	2576462	CGGAATGATCATTA	1	+
chr17	2585276	2585295	ATACTGTAAATTTACATACG	3	+
chr17	3627404	3627425	CAGTCCGACGATCCTGACGATC	285	+
chr17	11985226	11985247	TGCGGGGCTAGGGCTAACAGCA	11	+
chr17	14451970	14451992	TTCTTTTACATATATATATATTA	1	+
chr17	16834018	16834032	TCCAGTCCTGAGACG	1	+
chr17	17095445	17095463	TCACCTCTGCCGCAGCTTG	1	+
chr17	21413762	21413784	CTAAAACAAAACAAATTCACACA	1	+
chr17	27873062	27873085	ACATATTTTTTCCTCCCCTTATTG	1	+
chr17	28444148	28444171	AAGCTCGGTCTGAGGCCCCTCAGT	10	+
chr17	28492468	28492484	AACTGTACATTTCTTTG	1	+
chr17	28598800	28598820	TTAAAATTTAAATAAATAATG	1	+
chr17	30677188	30677206	GTGTCTGCTTCCTGTGGGA	13	+
chr17	33397041	33397063	TACATATATATACATACACACCG	1	+
chr17	34399534	34399552	GTGTCTGTTTCCTGTTGGA	1	+
chr17	38529194	38529209	TTTTACACTCATCATG	1	+
chr17	42376726	42376740	GACAGTCTGACGATC	9	+
chr17	43099061	43099078	ACTGTGAAACTGCGAATG	2	+
chr17	47118843	47118863	ACAAAAATCACCATCTCCTCG	1	+
chr17	47869294	47869308	CTACAGATCTCGAGC	2	+
chr17	56816291	56816311	TTGTAAATATACATTTAAATG	3	+
chr17	57351473	57351496	CTTGATCAATAACCTAGAAACTAG	2	+
chr17	57918633	57918657	GTAGCTTATCAGACTGATGTTGACT	1154	+
chr17	57918672	57918694	CAACACCAGTCGATGGGCTGTCT	5	+
chr17	61667009	61667031	TTTGTATATTTGTTATCTATCAG	1	+
chr17	63794563	63794583	TTTTTGTACAAAAATTCAATG	1	+
chr17	64783250	64783271	AACCAGCACCCCAACTTTGGAC	13	+
chr17	66042846	66042867	TTCCAACTGTACATACATACTG	3	+
chr17	72205997	72206020	TATTAAAATACTAAAAATCCTAAG	1	+
chr17	74754750	74754773	AAATCTGGGGAAAATATTTGCAAT	1	+
chr17	76420611	76420630	ACAATATAATTATACATCTG	1	+
chr17	79433174	79433197	ATTCCTGTAAATGTGTAAACTAAG	1	+
chr17	548890	548906	CAAAATGGATCTGTAAC	1	-
chr17	1324103	1324125	TATTATAACACTATACACTTTCT	1	-
chr17	1559686	1559703	ACTATTTCATCTTACACG	1	-
chr17	1617207	1617229	AAGCTGCCAGTTGAAGAACTGTT	60	-
chr17	1617246	1617267	AGTTCTTCAGTGGCAAGCTTTA	3	-
chr17	1953583	1953604	TAACAGTCTCCAGTCACGGCCA	1	-
chr17	6246087	6246101	CTGACGATCGGGGGA	2	-
chr17	6920985	6921006	TAGCAGCACAGAAATATTGGCA	4	-
chr17	6921298	6921318	CAGCAGCACACTGTGGTTTGT	4	-
chr17	7126661	7126683	CGCATCCCCTAGGGCATTGGTGT	4	-
chr17	25840974	25840989	CCGACGATTCTCCACT	1	-
chr17	26941719	26941742	ATATATTATATATATATTTCTAAG	2	-
chr17	27188422	27188442	AAACCGTTACCATTACTGAGT	2	-
chr17	27188566	27188585	TACAGTATAGATGATGTACT	10	-
chr17	27589735	27589756	ATATATATAAAATAACTTATTG	1	-
chr17	33478161	33478184	CGAGTGAACAGGGAAGAGCCCAGC	1	-
chr17	33478205	33478223	CGGAGGAAAAGAAACTAAC	1	-
chr17	33478236	33478295	AAGTCCTTCTGATCGAGGCCCGCGACCTCAGATCAGACGTGGCGACCCGCTGAATTTAAG	13	-
chr17	37310720	37310742	TGTGCTCCGGAGTTACCTCGTTT	1	-
chr17	40004880	40004900	ATGTAGCATTTAGAACACCTT	1	-
chr17	44061853	44061869	TGTTAGGCGTCCACACT	1	-
chr17	46114539	46114560	TCAGTGCATGACAGAACTTGGG	11	-
chr17	46620046	46620069	ATTTATTGTACATTATTTTCATAG	1	-
chr17	46657265	46657288	TACCCTGTAGATCCGAATTTGTGT	7	-
chr17	48211171	48211193	TCTCTGTATATAATATATATATG	1	-
chr17	48744011	48744027	CTGACGATCTGATGGGG	1	-
chr17	56408606	56408628	TGTAGTGTTTCCTACTTTATGGA	13	-
chr17	56408644	56408666	CCCATAAAGTAGAAAGCACTACT	8	-
chr17	57215147	57215170	TAGTGCAATATTGCTTATAGGGTT	7	-
chr17	57228511	57228532	CAGTGCAATAGTATTGTCAAAG	1	-
chr17	65987635	65987657	TTTTATATCATGTATCAAACCAG	1	-
chr17	66420652	66420674	ACTTGGGCACTGAAACAATGTCC	17	-
chr17	66524674	66524690	ACTACAATACTCAAAAG	1	-
chr17	70636593	70636607	GGCGATGCGCCCCGG	1	-
chr17	74730246	74730268	AATATTCTGTATTATAACCATTG	3	-
chr17	74732548	74732570	TGTGCTTGCTCGTCCCGCCCGCA	1	-
chr17	78109097	78109120	TATTTACATGTAAATAATACATTG	2	-
chr17	78149744	78149758	AAAAAAACGATCCGA	1	-
chr17	79099685	79099708	TCCAGCATCAGTGATTTTGTTGAA	4	-
chr17	79836526	79836547	TTAATATCTACATATAAAAATG	1	-
chr17	79845864	79845883	ATTTAAAAACTCATGTAAAG	1	-
chr18	5244908	5244929	CTCTACATTACTTATAATAATG	1	+
chr18	8974901	8974922	ATATATAAATATTATTTATTAT	1	+
chr18	9399249	9399268	ATAAATAACTGTTAATATTC	1	+
chr18	9520012	9520032	ATTGTCTACTTGTACAATTTG	1	+
chr18	12657928	12657941	CATCGTCGTCGCGC	1	+
chr18	19088476	19088490	GATGCCTCTGTACCG	1	+
chr18	22033399	22033417	TATTAAACTGTATATACTG	1	+
chr18	28755717	28755737	AAAGTGTATCCATTTTGTTTG	1	+
chr18	31958247	31958265	ATTATTTCTTCCTTTCTTG	1	+
chr18	34238537	34238552	TAGTGGGCCCATTAAG	3	+
chr18	34930205	34930218	ACATATGACGACCA	1	+
chr18	37816165	37816182	TACATTTATTTATCACTG	1	+
chr18	43846332	43846354	ACTTCCATGTAGATATAAAAATG	1	+
chr18	45211409	45211432	ATTTTTATATATATATATATCAAG	4	+
chr18	47256737	47256750	ATTCGGTACGCTCT	12	+
chr18	56118320	56118340	TGGAGTGTGACAATGGTGTTT	2	+
chr18	58054434	58054450	TATCCTAATAATTTTCA	1	+
chr18	59624967	59624984	TTCCTCATGTGGTTCTCC	1	+
chr18	63235447	63235462	TGCTAACTTCGAAAAT	2	+
chr18	71387058	71387074	CAAAGAACTCTCCTTCT	2	+
chr18	75581737	75581752	TTTCTACAGTCCGCGA	2	+
chr18	2971141	2971157	GGCTGATGACTGGGGTG	1	-
chr18	6173203	6173219	CTATGAAAGGGCACTCT	1	-
chr18	12447016	12447039	CTGTAATATATTTATTAATATTTG	1	-
chr18	12779625	12779643	GCCTGCTCATCCTGGAAAC	1	-
chr18	25881910	25881929	CTATAAATATCATTTTTCAG	1	-
chr18	28570856	28570879	ACATCATTAATATATATTGTAATG	1	-
chr18	32109600	32109616	CCACAATAACCACTTTG	1	-
chr18	32967024	32967039	GTTTACAGTCCGTTGA	1	-
chr18	33035828	33035846	TTATATATATATTAAAAAG	1	-
chr18	38249221	38249238	GCTGAATTTGATTGCGCA	1	-
chr18	46446444	46446467	ATATTATTACTTGTAAATATAAAG	3	-
chr18	54659163	54659181	GGCAAAATACATTTGTAAC	1	-
chr18	60956732	60956753	ACATTTTCTTCATCATTCCCTG	1	-
chr19	5980685	5980703	TTTCTATCACTTTCTTAAG	1	+
chr19	13985724	13985746	AACATTCATTGTTGTCGGTGGGT	5	+
chr19	14640415	14640437	ATCGCTGCGGTTGCGAGCGCTGT	1	+
chr19	17463816	17463830	CGATCGGAGTTGTCT	1	+
chr19	19545932	19545952	ATGATCCAGGAACCTGCCTCT	2	+
chr19	19792629	19792649	CAAATTAATTATTATATAATG	2	+
chr19	19852256	19852279	GGTTCGATTCCTGGTCAGGGAACC	1	+
chr19	30504164	30504186	TACACATTTGTATATACAATAAG	1	+
chr19	32877295	32877313	TTTTAAATTGTACAGCAAG	1	+
chr19	32877638	32877655	CTTCTTTAACTACCTTTG	1	+
chr19	33668038	33668058	AACCGAGCGTCCAAGCTCTTT	2	+
chr19	33734260	33734277	CCCTGTAGGCTGAGGAGC	1	+
chr19	34718907	34718930	ATTATATTCCATTGCCAAAGAAAC	1	+
chr19	36066691	36066729	TTAGAGGTCTTGGGGCCGAAACGATCTCAACCTATTCTC	2	+
chr19	36228562	36228585	TTCCTGGCCTCCCAGCACCGGGTG	1	+
chr19	39899634	39899653	CCCAAATCTGTCTCCTAGAA	1	+
chr19	42905677	42905700	TTTTATTTACAACAAACCAAACCG	1	+
chr19	43965024	43965046	TCGAGGAGCTCACAGTCTAGTAA	1	+
chr19	44482409	44482428	TAACTCTCTCAAACCCCATG	1	+
chr19	44694370	44694389	TTCTTGTATTATTTTATTAG	1	+
chr19	44701809	44701832	TACATTTGTATATTCTTCATATAG	1	+
chr19	44752077	44752098	TTTATTTATTTTATTTCACTAG	1	+
chr19	46178201	46178221	GTCCCTCTCCAAATGTGTCTT	2	+
chr19	46893726	46893746	TTTGTATTTATTCCCCTTTAG	1	+
chr19	46920857	46920875	AAAAAAAAAATGGGACACG	1	+
chr19	49993874	49993896	GGCCGGTGATGAGAACTTCTCCC	2	+
chr19	50411666	50411683	TGTCGGCGGGGGCCCCGG	1	+
chr19	52195871	52195892	CACCCGTAGAACCGACCTTGCG	2	+
chr19	52196046	52196067	TGAGGTAGGAGGTTGTATAGTT	5	+
chr19	52196521	52196544	TCCCTGAGACCCTTTAACCTGTGA	13	+
chr19	52785110	52785131	ACTTGTATGCTAGCTCAGGTAG	5	+
chr19	54179018	54179039	AAAGTGCTTCCTTTTTGAGGGT	2	+
chr19	54183245	54183266	AAGTGCCTCCTTTTAGAGTGTT	5	+
chr19	54194149	54194169	CTCCAGAGGGAAGTACTTTCT	2	+
chr19	54194187	54194208	AAAGTGCTTCCCTTTGGACTGT	17	+
chr19	54200801	54200821	CTCCAGAGGGATGCACTTTCT	3	+
chr19	54200838	54200859	GAAGGCGCTTCCCTTTAGAGCG	1	+
chr19	54201692	54201713	AACGCGCTTCCCTATAGAGGGT	2	+
chr19	54203321	54203341	GAAAGCGCTTCTCTTTAGAGG	4	+
chr19	54206041	54206062	CAAAGCGCTCCCCTTTAGAGGT	1	+
chr19	54212050	54212072	CAAAGCGCTTCTCTTTAGAGTGT	2	+
chr19	54216654	54216675	CAAAGTGCCTCCCTTTAGAGTG	1	+
chr19	54223403	54223424	AAAGTGCTTCTCTTTGGTGGGT	7	+
chr19	54225474	54225497	ACAAAGTGCTTCCCTTTAGAGTGT	1	+
chr19	54244623	54244644	ATCGTGCATCCTTTTAGAGTGT	2	+
chr19	54245822	54245843	AAAGTGCTTCCCTTTAGAGTTA	1	+
chr19	54254518	54254539	AAAATGGTTCCCTTTAGAGTGT	1	+
chr19	54290934	54290953	ACTCAAACTGTGGGGGCACT	4	+
chr19	54291185	54291207	AAAGTGCTGCGACATTTGAGCGT	1	+
chr19	54485617	54485637	CAGTTACCGCTTCCGCTACCG	1	+
chr19	57810326	57810349	TTCATCTCTTATTTTTTATCATTG	1	+
chr19	57817753	57817776	CATTTTTGGCTGATTTAAAAATTG	1	+
chr19	57846641	57846663	ATTGTAATTATATTTTCATTCAG	1	+
chr19	58201976	58201998	ATTTTTGTATATTACAAATAAAG	2	+
chr19	3961427	3961450	ACTGGGGGCTTTCGGGCTCTGCGT	11	-
chr19	4044928	4044947	CAATCACATACTGTATATAG	2	-
chr19	4046751	4046773	ATATATAAATAATATACTTTTCC	1	-
chr19	4670785	4670806	TTTCCCTCTGCTAATTTTGAAT	2	-
chr19	5210719	5210735	TTCGACGATCGTGGTGA	1	-
chr19	6413771	6413794	ATTATATATATATATATTAAAAAG	14	-
chr19	11313234	11313252	CTTGTGGTTGGGGGTGGAA	1	-
chr19	11534663	11534677	CTACAGTCCGACGAC	76	-
chr19	13947140	13947162	GTGCCTACTGAGCTGAAACACAG	3	-
chr19	13947260	13947281	TTCACAGTGGCTAAGTTCCGCC	46	-
chr19	13947407	13947429	ATCACATTGCCAGGGATTTCCAA	36	-
chr19	23403990	23404012	ATTTTGTATATAACTTTAAAAAG	2	-
chr19	23440083	23440101	ATACTGTATAAATCTCTTG	1	-
chr19	23832027	23832049	TTTATAATCTGTAAATATTCCTG	1	-
chr19	24183398	24183413	ACCAGGGGAATCTGAC	1	-
chr19	24183657	24183675	AACAATGTAGGTAAGGGAA	2	-
chr19	24184098	24184121	ATTCAAATGAGAACTTTGAAGGCC	1	-
chr19	24360997	24361010	CGAGTCGGGGGCTC	1	-
chr19	29150304	29150326	CTTTCAACTGTATATTATAACTG	2	-
chr19	35477021	35477043	TATCTGGTTGATCTTGCTAGTTG	1	-
chr19	35772472	35772488	CATCTACAGTCCGATGA	12	-
chr19	36828378	36828395	CCTATCACAATGTAAATA	2	-
chr19	36828429	36828451	CATATTACCTACTCACATCTTCC	1	-
chr19	37002052	37002074	TTTCTTTTAAACTCAATATAATG	1	-
chr19	40788510	40788533	AAAGACATAGGATAGAGTCACCTC	10	-
chr19	40904954	40904970	GGATGGGTAGGGGAGCG	1	-
chr19	44491030	44491046	AAAAATGTAAACAATCG	1	-
chr19	45882935	45882957	TTTAATGTTTATAAACAAAATAG	1	-
chr19	46142267	46142289	GCAAAGCACACGGCCTGCAGAGA	2	-
chr19	46142309	46142328	TCTCTGGGCCTGTGTCTTAG	1	-
chr19	49063580	49063601	ACACAGGGCTGTTGTGAAGACT	1	-
chr19	50004088	50004110	TCTCCCAACCCTTGTACCAGTGC	5	-
chr19	52272346	52272358	AGGTCCGACGATC	1	-
chr19	52617998	52618019	CTTGTATATTTACCCCTTCTCT	1	-
chr19	53742294	53742316	CAAAATTTTATTAAATTCTTCCG	1	-
chr19	55390047	55390070	TCGGAATCTGCTAAGGAGTGTGTA	2	-
chr19	57069399	57069412	GTCATGCCATCCGA	1	-
chr20	4682143	4682165	ATTTGTAACTTTGCATGTTCTTG	2	+
chr20	6331524	6331540	GAATGAAGGTTAGGGGA	1	+
chr20	6386405	6386421	TTACAATTCCTCCCGCA	1	+
chr20	8333629	8333644	AACTGGGTTCTTGAAG	1	+
chr20	9019636	9019650	CTACAGTTGACGGTC	1	+
chr20	13280210	13280229	ATATTTGTATATACCACATG	1	+
chr20	13835017	13835033	AAGGTTGTCATATGTTT	2	+
chr20	17469755	17469771	AGTGCACGTGTTAGGAC	1	+
chr20	17521198	17521218	CTAGACTGCAGCTCTTTGAGG	1	+
chr20	18987206	18987223	AAGAGTGAATCACCTGAT	1	+
chr20	20351487	20351510	CTACATACATTATTTTCTTAATTG	1	+
chr20	20351567	20351588	TTCAAATAAAATATTTTCAAAG	1	+
chr20	24970926	24970947	ATTTTAAAAATACACTTCTCAG	1	+
chr20	29453118	29453136	AGTACTATAGTCGACGATT	1	+
chr20	30755032	30755053	ATTGTAAATAAATATACCATTG	1	+
chr20	33054190	33054208	AGTGTGGCTTTCTTAGAGC	2	+
chr20	33397383	33397402	CATATAAACCCTTATAAACC	1	+
chr20	33578211	33578231	TTAAGACTTGCAGTGATGTTT	2	+
chr20	43704204	43704222	TATAAATAGATTCCCCACG	1	+
chr20	45792796	45792812	TGGAGGCTCCCCCATCC	1	+
chr20	49202383	49202401	TCTAGGCTGGTACTGCTGA	99	+
chr20	52836197	52836220	TTTAACATTTTTTACATATCTATC	1	+
chr20	61419047	61419062	GACGATTTAAATATCA	2	+
chr20	1350252	1350268	GGCGCTGTTGAGGACTG	1	-
chr20	5095771	5095790	ATTTTTTTCTCTATTCTCTG	2	-
chr20	7537775	7537790	TCTACAGTTCACGATC	1	-
chr20	9320567	9320582	ACCCTGTAAACACATG	1	-
chr20	12159533	12159553	TGTACATATATTCTACATATA	1	-
chr20	13981400	13981415	TAAAACAACCCACTAG	1	-
chr20	19739780	19739800	CTGAACTTCTGCAAATCCTGC	1	-
chr20	20395452	20395466	GACAGTCGGGGGCAT	1	-
chr20	20809142	20809162	TTATATATATATATTAAAAAG	1	-
chr20	25054955	25054974	TTTATATGTACATATATAAG	1	-
chr20	33575444	33575456	GTCACGTACTCGT	1	-
chr20	34633563	34633586	CATACTAACTTTTAAAAAATAAAG	2	-
chr20	34633708	34633728	ATACATACTGTACAGTCTCAG	2	-
chr20	34636101	34636121	TTTGTTAAAATTTGTAGAAAG	1	-
chr20	34636223	34636245	CTGTATATATTGTATATATAACG	1	-
chr20	35665836	35665851	GAATAGTTTAAACTGT	2	-
chr20	45193320	45193336	GTTTAAAATGTCGTTAG	1	-
chr20	49507289	49507310	CACATAACCTTGTACAATCTTG	1	-
chr20	50054800	50054822	AAGCTCACTTTGCAGGTGTGGAT	2	-
chr20	50213913	50213934	ATTTCTCCCCCTTCTTTTAATG	1	-
chr20	51087025	51087044	GTTAGGAAGTCTGGAGACGT	1	-
chr20	52185406	52185440	CTTGCACCTCAGGTAAAAATCTGTAAATATCTAAG	2	-
chr20	57392681	57392702	GAGGGTTGGGTGGAGGCTCTCC	7	-
chr20	60903672	60903694	TGACGATGATGTTGATTCTGAGC	1	-
chr20	61898968	61898985	TCCTGGGCAGGACCTCCA	1	-
chr20	62574044	62574064	GTGGCTGCACTCACTTCCTTC	5	-
chr20	62588229	62588250	CATATATATTCTATCTACAAAG	1	-
chr21	9827004	9827027	CTACCTGGTTGATCCTGCCAGTAG	3	+
chr21	9827063	9827085	TAAGTACGCACGGCCGGTACAGT	1	+
chr21	9827115	9827139	ATGGTTCCTTTGGTCGCTCGCTCCT	19	+
chr21	9827145	9827167	ACTTGGATAACTGTGGTAATTCT	1	+
chr21	9827204	9827220	GCGGGGGGGATGCGTGC	1	+
chr21	9827287	9827328	GCTTTGGTGACTCTAGATAACCTCGGGCTGATCGCACGCCCC	9	+
chr21	9827367	9827386	AACTTTCGATGGTAGTCGCC	18	+
chr21	9827431	9827454	TTCCGGAGAGGGAGCCTGAGAAAC	4	+
chr21	9827545	9827566	TTCGAGGCCCTGTAATTGGAAT	9	+
chr21	17911421	17911442	AACCCGTAGATCCGATCTTGTG	9	+
chr21	17912158	17912179	TGAGGTAGTAGGTTGTATGGTT	5	+
chr21	17962612	17962633	ACAAGTCAGGCTCTTGGGACCT	1	+
chr21	26946295	26946317	TTAATGCTAATCGTGATAGGGGT	2	+
chr21	29490884	29490905	TACATATAAAATATATAAAATG	1	+
chr21	34932889	34932912	TATATATATATATCTGTATCTTTG	1	+
chr21	37093029	37093050	TCAGTAACAAAGATTCATCCTT	8	+
chr21	39294265	39294281	AATAACATTACCTACTG	1	+
chr21	44201385	44201399	GACAGTCCGACGCTC	2	+
chr21	15744606	15744627	ATATACATATTTTCCTTAATAG	1	-
chr21	30428071	30428090	TATTATAAATAATCATACTG	1	-
chr21	34106347	34106369	TATACCACATTGTAAATATTCAG	1	-
chr21	34106947	34106965	TGTAAATTGTGTAATTATG	1	-
chr21	34107191	34107212	TAAATTTTGTATATATGTAAAG	1	-
chr21	43408439	43408460	ATTGTAATTAATTTTGAAAATG	1	-
chr21	43408694	43408715	TTTTTATACTGTACTTTAAAAG	1	-
chr21	43410498	43410518	ATAAATCTCAACTTTAATAAG	1	-
chr21	43461873	43461888	GTCGATCAGGGCCACG	1	-
chr21	46833173	46833191	TTCAGTTCAGCAGGCACAG	1	-
chr22	20020676	20020697	TGGAGAGAAAGGCAGTTCCTGA	2	+
chr22	20073595	20073616	CCACCTCCCCTGCAAACGTCCA	1	+
chr22	22007314	22007336	CAGTGCAATGATATTGTCAAAGC	10	+
chr22	22007605	22007626	ACTCTTTCCCTGTTGCACTACT	1	+
chr22	22007643	22007664	CAGTGCAATGATGAAAGGGCAT	1	+
chr22	22675636	22675659	ATTTGTTTCATTTTAATAAATACG	1	+
chr22	23006913	23006933	AGGAGGCAGCGCTCTCGGGAC	1	+
chr22	31840327	31840345	AACATACTATATCACCTCG	1	+
chr22	33438691	33438703	AAATCCGACGATC	1	+
chr22	35690683	35690706	ATTTTAATTTATCCTGTAAATTTC	1	+
chr22	35691598	35691620	TTTGTATAATAATCTGTACCTTG	2	+
chr22	36277259	36277271	CGACGATCGCGCC	1	+
chr22	37479703	37479716	GGTAGTCGCTTAGC	1	+
chr22	38202190	38202211	AATTTTCTCCTTTTTTCTCTCT	1	+
chr22	40914874	40914895	TATTATCATTTTAAATATATTT	1	+
chr22	42970264	42970286	AGGGCTGCTTTCTCCTGGCTAAT	1	+
chr22	44344912	44344932	GAGTTCCCAAGGCCTCTGTTC	1	+
chr22	44848455	44848468	GTTGTCCGGTTTGC	1	+
chr22	46163678	46163695	AATTCTAGTGGGGTATAG	1	+
chr22	46509571	46509593	TGAGGTAGTAGGTTGTGTGGTTT	58	+
chr22	17957881	17957897	TGGGTATTCTAGGGGGA	1	-
chr22	18463694	18463712	AAGTGTGCAGGGCACTGGT	3	-
chr22	22115302	22115321	TTTATATTTGTAAATCAATG	1	-
chr22	29895270	29895291	TATACTACTCAACCATAAAAAG	1	-
chr22	36182821	36182838	GACAACTAACTGAACATC	1	-
chr22	38240294	38240317	GCGGAGGGAAGTAGGTCCGTTGGT	7	-
chr22	41776745	41776758	TATGTGGCGCGGTA	1	-
chr22	50167797	50167817	TTCAAAACTTAACTTATTCTG	1	-
chr22	50713440	50713459	TTTTTGTAAATCTTGTTCAT	1	-
chrM	7848	7871	AAGGGAGGGATCGTTGACCTCGTC	1	-
chrX	8095021	8095042	TTTAGGATAAGCTTGACTTTTG	12	+
chrX	12841397	12841420	AAAATTTATAATTATAATACCATG	2	+
chrX	13200519	13200536	ATTTAGAGGAAGGAGCAG	1	+
chrX	13591999	13592018	TCCTGTTTAGCTTGACTCTA	1	+
chrX	17045553	17045570	ATCACAGTTCGACGATCT	3	+
chrX	17463078	17463093	TTTATTTCACCCCCAG	1	+
chrX	17771689	17771712	ATTTAAACTGCTAGATAGTATTAG	1	+
chrX	18647402	18647425	AACATTTATTTATAATTAATATTG	1	+
chrX	18766338	18766356	CATCATCAACCACCACCAG	1	+
chrX	35655810	35655831	TTTAAAAACATACATATTTTTG	1	+
chrX	40967192	40967214	AAGAGCTGTTTTTGAGGTCTCTG	1	+
chrX	41305563	41305578	AATCCCCCTCTCCGCC	1	+
chrX	44971303	44971326	CTATTTATAAATACATATTTATTG	1	+
chrX	49767773	49767794	CATGCCTTGAGTGTAGGACCGT	2	+
chrX	49768123	49768143	CATCCCTTGCATGGTGGAGGG	3	+
chrX	49773090	49773111	ATGCACCTGGGCAAGGATTCTG	3	+
chrX	49773613	49773634	AACACACCTATTCAAGGATTCA	2	+
chrX	49774343	49774364	AATCCTTTGTCCCTGGGTGAGA	4	+
chrX	49774380	49774401	AATGCACCCGGGCAAGGATTCT	2	+
chrX	49777864	49777885	TACCCATTGCATATCGGAGTTG	4	+
chrX	49779257	49779278	AATGCACCTGGGCAAGGATTCA	3	+
chrX	55551631	55551647	CTATACTGTATACATTG	2	+
chrX	63316860	63316880	TCAGGTTCAGTCCCCTCCCCA	1	+
chrX	67753247	67753266	AAACACTCATTGTAAATATA	1	+
chrX	73231777	73231799	ATGTAAATATGTAAAGCAACTAG	1	+
chrX	83581265	83581279	TTTTGAATCTCGAGC	1	+
chrX	95127682	95127699	ATACCAATCTGTACATAG	1	+
chrX	96975470	96975485	GATCAAAAAAAGCTTG	1	+
chrX	99921535	99921552	GTGTTTCCAGACTTTACA	1	+
chrX	108297428	108297441	AAGCGCGGGTAAAC	1	+
chrX	108297727	108297749	GCCGCCGGTGAAATACCACTACT	3	+
chrX	108297795	108297817	GAGGGGCTCTCGCTTCTGGCGCC	2	+
chrX	109298617	109298638	AATGGCGCCACTAGGGTTGTGC	3	+
chrX	123235396	123235419	TTTAAATTCCAACTTAAAATTATG	1	+
chrX	129117347	129117358	CCGACGATCCGA	1	+
chrX	133562783	133562806	CATATACTATTCATTCAATAAATG	1	+
chrX	133905039	133905057	CTGGATTCTGATTCTGGCA	2	+
chrX	139871006	139871027	ATATATGTATATTCCATATATG	2	+
chrX	143411292	143411307	TTCAGAGTTGACGATC	1	+
chrX	149795354	149795370	ACTTGGCAAATTGACAC	1	+
chrX	150575925	150575948	TTTACACAATGTATATACTTCAAG	1	+
chrX	154464625	154464642	ATCAATTTACTACCACAG	1	+
chrX	18257732	18257752	TTTATAAGCTATGAGAATCAG	1	-
chrX	18693007	18693028	TAGCCGTAAGGCGGCTGTTTTT	3	-
chrX	19108502	19108519	TCTGGCTCGAAGGCCCAT	1	-
chrX	24002748	24002771	TGGGTGTAGGTCATAACATTTCAG	1	-
chrX	27330422	27330445	CATTATATTTGTATATTTTATATG	1	-
chrX	34593307	34593324	CATTGTAAATCACTTAAG	1	-
chrX	39910823	39910844	ATCCACACACAACAACTAATTG	1	-
chrX	39911286	39911305	TCATAATACAACTATTTCTG	1	-
chrX	45605608	45605630	AGCTACATTGTCTGCTGGGTTTC	89	-
chrX	45606439	45606462	AGCTACATCTGGCTACTGGGTCTC	91	-
chrX	45606481	45606502	GGCTCAGTAGCCAGTGTAGATC	2	-
chrX	51269912	51269932	TTCCTTCTGCTAACTTTGACT	1	-
chrX	53405615	53405635	TTAATTCCAATCTGTATATTG	3	-
chrX	53583261	53583281	TGAGGTAGTAAGTTGTATTGT	2	-
chrX	53584206	53584228	TGAGGTAGTAGATTGTATAGTTT	1	-
chrX	57948154	57948169	TAACTGGTTCCCTCCG	1	-
chrX	64588486	64588506	TACATATTGAGCCTGAGAATA	1	-
chrX	73438266	73438286	GGCCTCATTAAATGTTTGTTG	1	-
chrX	73438422	73438443	ATATAATACAACCTGCTAAGTG	2	-
chrX	73507130	73507151	CTTATCAGATTGTATTGTAATT	1	-
chrX	73507160	73507181	TTATAATACAACCTGATAAGTG	11	-
chrX	76139708	76139729	ATTCCTAGAAATTGTTCATAAT	2	-
chrX	76225852	76225873	TTTATTGAGGACCTCCTATCAA	4	-
chrX	76225889	76225910	CTAGTAGGTGTCCAGTAAGTGT	1	-
chrX	85158645	85158668	TCCCCCAGGTGTGATTCTGATTTG	1	-
chrX	85158686	85158707	TTATCAGAATCTCCAGGGGTAC	3	-
chrX	91207717	91207734	TACAGTTATCTCTTCGAT	1	-
chrX	92527662	92527677	TACTCAAACCCATCAG	1	-
chrX	96603977	96603998	ATATATACACACACACCTTTAC	1	-
chrX	99113221	99113240	TTTCTTACATTTAAATTATG	1	-
chrX	102508187	102508208	ATATATCACAAACTTAACCAAG	2	-
chrX	117707762	117707777	GGGCTCAACCTGGGAA	7	-
chrX	122439897	122439914	GATCAATCTGAGGGTCTA	1	-
chrX	122753522	122753545	ATTGACATTTATTTTTAAATTCTG	1	-
chrX	128227737	128227757	AAAAAAATCTATAAATACAAA	1	-
chrX	133303412	133303433	AATTGCACGGTATCCATCTGTA	6	-
chrX	133303880	133303902	CAAAGTGCTCATAGTGCAGGTAG	31	-
chrX	133304114	133304136	TAAGGTGCATCTAGTGCAGTTAG	13	-
chrX	133674261	133674282	TTTTGCAATATGTTCCTGAATA	2	-
chrX	133675394	133675416	TTGTGACAGATTGATAACTGAAA	2	-
chrX	133680710	133680731	CAGCAGCAATTCATGTTTTGAA	45	-
chrX	139006319	139006340	CGTCAACACTTGCTGGTTTCCT	1	-
chrX	141930553	141930572	TAAACCTCTGAGAAGAAACT	1	-
chrX	145076348	145076368	TACTCAAAAAGCTGTCAGTCA	24	-
chrX	145078197	145078217	CACTGTGTCCTTTCTGCGTAG	15	-
chrX	145078726	145078747	CACTGGCTCCTTTCTGGGTAGA	2	-
chrX	145082618	145082639	TGCAACTTACCTGAGTCATTGA	1	-
chrX	145109359	145109380	TGCAACGAACCTGAGCCACTGA	18	-
chrX	145582445	145582457	ATCAGTCCGGATC	1	-
chrX	146312520	146312540	TTTTGCACCTTTTGGAGTGAA	2	-
chrX	146318463	146318485	TGATTGTAGCCTTTTGGAGTAGA	1	-
chrX	146353896	146353917	TACTCAGGAGAGTGGCAATCAC	2	-
chrX	151127102	151127123	CAAGTCACTAGTGGTTCCGTTT	7	-
chrX	151128150	151128171	AACTGTTTGCAGAGGAAACTGA	1	-
chrY	8289854	8289871	TAAAACATTCCTAAATAG	1	+
chrY	10035899	10035913	GATCAGATACCGTCG	1	+
chrY	10037768	10037786	TTTAGCGGTGGATCACTCG	1	+
chrY	10037839	10037873	AGGACACATTGATCATCGACACTTCGAACGCACTT	5	+
chrY	9765235	9765255	TTAATATATGTATAAACCACA	1	-
chrY	18129000	18129020	TATAGTACTGTGATAATGGAC	1	-
chrY	21439048	21439068	AAAAAAAAAATTACCTTTAAG	2	-
