# Supplementary material for: Advancing the functional utility of PAR-CLIP by quantifying background binding to mRNAs and lncRNAs
Source: Genome Biol. 2014 Jan 7;15(1):R2. doi: 10.1186/gb-2014-15-1-r2 (PMC4053780; doi:10.1186/gb-2014-15-1-r2)
Supplement: Additional file 61 — Is a table of re-analyzed PARalyzer output for clusters of at least 5 reads and 2 T-to-C conversions for the PUM2.rep2 library from [18]. [file gb-2014-15-1-r2-S61.gz › PUM2.rep2.clusters.csv]

chr1	1103296	1103317	TAACACTGTCTGGTAACGATGT	27	+
chr1	1169069	1169090	ACTTATTTATAAATATTGTAAG	5	+
chr1	2240885	2240916	TTCACCTGTAAATACTTTTTCCTTTTTCACCG	27	+
chr1	2240917	2240936	TTGTATTATACATGTATATG	20	+
chr1	3350996	3351018	TATTCTTTATACTGTAGATAATG	22	+
chr1	6684010	6684039	AAACTGTATATTTTGTAAATAAATATATTG	36	+
chr1	6931956	6931975	TAACATTTCATCTTTCAAAG	3	+
chr1	7827722	7827745	TATATATTGTATATATTAAAACAG	13	+
chr1	7828765	7828784	CCACCTGTACATTTGTAAAC	4	+
chr1	11083070	11083090	AACTACATTCTTTACCCCTTG	3	+
chr1	14150868	14150890	CAACTCTGTAAATATGTATGTAG	8	+
chr1	16266626	16266647	ACTTAAAAAATCAAATCCCCCG	7	+
chr1	22357559	22357581	CTTTAATATATATATTTTTTATG	5	+
chr1	22419379	22419397	TCTCAATTCTTTGTATATG	3	+
chr1	24086331	24086349	CATCTTTGTAAACTATAAG	17	+
chr1	24086382	24086404	ATTGTATTTATATTATCCCCCAG	10	+
chr1	24088429	24088451	TCCCAAAATGTAAATACAATTTT	9	+
chr1	26449465	26449487	AAACATATATGTATATATTTATG	39	+
chr1	26561816	26561839	ATAGTGATCTGGTGGTTTTGTATG	45	+
chr1	26801984	26802004	TCCTCTTCTCCCTTTCCATCG	4	+
chr1	27107851	27107872	TAAACATACTGTAATAATAATG	130	+
chr1	27108119	27108137	TACATTGCACATACCCTTG	6	+
chr1	27108480	27108499	ATGTAAATTCCTCCTTTTTT	4	+
chr1	28149855	28149875	TCATTTTTGTAAATAACACTG	4	+
chr1	28149896	28149915	ACTTAACCTAATTTATAAAC	3	+
chr1	28865455	28865476	AACAAAATCTTTTAACATTTTG	3	+
chr1	29044034	29044055	CTCCATACAGTTGTAGATTTCA	4	+
chr1	32637609	32637632	ATCATGTATATTTTACTTCTAAAG	34	+
chr1	33070883	33070902	ACTATTTATCATTTATATAG	3	+
chr1	33303556	33303577	CACAAATCTTTGTATATATATG	7	+
chr1	33765774	33765793	AAACTCATCTATATATTCTG	5	+
chr1	35569079	35569100	ACTTTATTCTTTTTGTTAATAG	5	+
chr1	36646182	36646200	ATGTGAATACTGTAAATAG	6	+
chr1	38175349	38175370	TACCTACTTTCAATAAATTCTG	6	+
chr1	39471459	39471480	ACTTAAATCTAACCAAAAACTG	3	+
chr1	39471481	39471513	CAACATTATTCTTTGTACATTTTCATTATATAG	18	+
chr1	40706513	40706543	GGTGCTTTGTGTAATATATTGTACACTACAG	11	+
chr1	41220043	41220064	TGTAAACATCCTTGACTGGAAG	143	+
chr1	45116516	45116534	TCTCCCTTTGTACATACTT	12	+
chr1	45117316	45117335	TCTGTATATTCTATACAAAG	24	+
chr1	51738730	51738753	TTTATTAATTTATATCCACCCAAG	4	+
chr1	56222891	56222911	TAATACTTTGGGTCCTGTAGT	3	+
chr1	57618620	57618638	ATTTTTGAGCACGTAACTC	3	+
chr1	59387703	59387722	CTCCAAGGCTAAATATTTGT	7	+
chr1	61922601	61922622	TCCTATACTATACATATATATA	3	+
chr1	62916889	62916909	TCTTAATTAAATTATCCAAAA	4	+
chr1	62917315	62917333	ATCTGTATATAGTACATCA	4	+
chr1	62917424	62917455	AATTTTTTACTTGTATATTTTTATAAATACAG	19	+
chr1	63790492	63790505	TTTGTATATATTTG	3	+
chr1	63790772	63790795	CTTTGTAAATAAATTTTTAAAATG	6	+
chr1	65901654	65901675	ATTACTTTGTAAATAAAACTTG	7	+
chr1	67451321	67451343	TATAATTTTCTTAACTTGTACAG	18	+
chr1	67451700	67451722	CATCATAAAATTTCCCATTTCTG	3	+
chr1	68153722	68153741	AAAACTATGTATTAATTTAG	3	+
chr1	68153912	68153932	TTTATTATAAATTCTACTAAG	5	+
chr1	69440367	69440384	TGTGGGCACTTGACGCTC	9	+
chr1	70717189	70717204	TATACTTTTTCATAAG	4	+
chr1	70718035	70718069	CTGTCAATATGTATCTACTGTACAGTACTAAATAG	63	+
chr1	71829411	71829432	TAAGTGTTCCATGTTTTGGTGA	15	+
chr1	74672116	74672136	TACATATGTATTATACACTTG	9	+
chr1	75231533	75231554	CTTCCTAATCTGTTTATATAAG	6	+
chr1	76558879	76558898	TTTGTACAGCTTTAATGGAA	224	+
chr1	76790455	76790477	TAACAAATGTATTATACTATACG	5	+
chr1	80076501	80076519	ATTTCTGAATGGGGAAACT	3	+
chr1	82457002	82457023	CAAAAACTTTGTATATACACAG	6	+
chr1	84545906	84545926	ACCTGTATATTTTTTATTAAG	14	+
chr1	84703022	84703036	TTGTAAAATTATTTT	4	+
chr1	85962795	85962814	ATTGTGTCTGCTTCTTGTGA	3	+
chr1	87211013	87211035	TAAACACATCCTGTAAATATCAG	24	+
chr1	87213798	87213818	CCACATTTTATTAAACTACTG	5	+
chr1	87810870	87810890	ACCTTAACAACATTCTATTTG	3	+
chr1	87811000	87811026	ATCTCTGTAAAATACAATGTATGTATG	12	+
chr1	90059665	90059688	AAAACATATAAATATTTTCTATTG	6	+
chr1	90180740	90180763	AAACACAATGTATCTATTATCTAC	4	+
chr1	91990355	91990377	ACTTAATTTGTAGATTCTTTTAG	15	+
chr1	91990425	91990448	CTCTTAACAATTTTGTAAATAAAG	76	+
chr1	91990824	91990846	TATATTTTTTCACACCATCTTAG	8	+
chr1	91991282	91991301	AATTTGTATATTCAATAAAG	10	+
chr1	93827181	93827202	ACTTTTACATTTTCCCAACTAG	5	+
chr1	95712605	95712624	AAAACTTGTATATTCTAATG	15	+
chr1	96772190	96772213	AAAAAAAAATGTATTTTTCAAAAG	6	+
chr1	97280251	97280270	TCATGTATATTTTCTATTAG	10	+
chr1	100490337	100490360	CCTATACTGTATATATTTTTAAAG	37	+
chr1	100548617	100548639	TCACAGTAACACTTTATTTACAG	11	+
chr1	100548691	100548714	TTACCGATGTGAATTTCTCTAAAG	10	+
chr1	100548756	100548779	ACTTTGTAAAAATTGTATATAAAG	57	+
chr1	100548882	100548901	TAAATATTCTGTTAATAAAG	46	+
chr1	100753782	100753802	TTTTCCTCTTCTCCTAAATCG	3	+
chr1	109243157	109243175	TCTACTGTATATTATCTTG	32	+
chr1	109243195	109243216	TTACACTTAATATTCTCCACAG	6	+
chr1	109351798	109351807	TACATACTAA	4	+
chr1	109352050	109352070	ACACAATTTTATATAATTTTG	4	+
chr1	109441623	109441644	CTAATATTTCTGTAGATAAATG	3	+
chr1	110135801	110135819	CTACATATTTACTAAATTG	4	+
chr1	110136690	110136708	ATAACTGTATTATATAATG	9	+
chr1	110141562	110141583	TTCACCACCTTCTCCACCCAGC	234	+
chr1	110597164	110597187	CCTGTAAATATCTATATATAATTC	8	+
chr1	110884913	110884932	AACTTGTATTTACTACTTTG	5	+
chr1	111727109	111727131	TCCCATCTTGTAAATTGTATATG	27	+
chr1	112256014	112256025	ACTGTATATTAT	3	+
chr1	113000137	113000160	AAACCATCTGTATAATACATTTAG	19	+
chr1	113001076	113001095	ATACATTACCCCTTTACATG	5	+
chr1	113213466	113213485	TTATAAACATCTGCATTTTT	4	+
chr1	114456353	114456376	AAATTAATCTGTATATAACATAAG	103	+
chr1	114456459	114456479	CATGTAGATGTATTAAATATG	7	+
chr1	114456637	114456659	CCATTCCCATATTCAACATTTTG	3	+
chr1	114517543	114517565	TCTCCATTGTATTTAAACCAAAA	3	+
chr1	114519977	114519997	ACATTATATGTACATTATATG	7	+
chr1	114520215	114520232	TAAAATAATCATTTTAAC	16	+
chr1	117532860	117532880	TATTTTTGTCCATATCCAATG	36	+
chr1	117966191	117966212	ATAAATTTATACATATTTCATG	5	+
chr1	118065718	118065740	TCAACTTGTAGATACATCAACTT	4	+
chr1	118502636	118502654	CTAACTGTTTATACTTTTC	10	+
chr1	119704814	119704844	ACTTTTGTAAATATATATTTGTATATATAAG	8	+
chr1	121151867	121151890	CCTTACTGTAAATATTAATATTTG	4	+
chr1	145442153	145442170	AATTATATAATTCTAACG	3	+
chr1	145442542	145442563	ACTATATTTTGTACTTAACCAG	26	+
chr1	145498849	145498867	ATTTTTTGTACATACTTTC	7	+
chr1	145509298	145509320	TGTTTATATTTAATCTCTTACCG	17	+
chr1	145586481	145586504	TAATTTTACTTTTTATTTCTAAAG	3	+
chr1	145692361	145692384	CACATTTTTATATATGTATATATG	15	+
chr1	147097170	147097190	TACTGTACTATATTGTAAAAG	9	+
chr1	149816927	149816946	ACTAAATGTATATTATTCAG	8	+
chr1	151097971	151097993	TACTATCATTTAAAATAAAAATG	4	+
chr1	151220797	151220815	AATACTCCTGTAATCTCTG	3	+
chr1	151264305	151264326	TAATAATAATACTAACAAACAG	5	+
chr1	151518287	151518307	GCTAGTCCTGACTCAGCCAGT	230	+
chr1	151671517	151671540	TAACATATTCTTTTAAATAAATTG	12	+
chr1	152838317	152838340	ATAATTTAATACATGTATACAATG	55	+
chr1	153617781	153617804	TCAACACATCTGTAAATAACCTTG	110	+
chr1	154197581	154197602	TTATTTGTATATACTGTAAATG	28	+
chr1	155059642	155059664	ACTCTATATCTCTATATATAATG	15	+
chr1	155623586	155623608	ACTTCTGTATAACATTTTAAATG	3	+
chr1	155853779	155853801	AAATGTAAATACTGTATCATAAG	122	+
chr1	160184386	160184408	TACATATATATTCTACATATATG	12	+
chr1	160328628	160328649	CTCAGTTGTACTTTTTATTAAG	6	+
chr1	161283931	161283949	TAGACTGCAGATTTTGAGC	6	+
chr1	161726910	161726928	ATCATGTACATTTTATTTG	17	+
chr1	162496502	162496519	ACCTTATTTTTTTGTATA	5	+
chr1	162983887	162983907	AGGAGGTAGCACTTTCAGGAC	5	+
chr1	165877123	165877145	CTCATCTGTACATACTGTTTCCT	13	+
chr1	165877359	165877380	TAAATGTACAAATACTGTAAAG	7	+
chr1	166822998	166823018	CTCACCTGTATATTTAAACTG	14	+
chr1	167385531	167385553	TCATAACAAGGTGTTTATAATCG	6	+
chr1	167994298	167994318	ACTACTGTATATAACTACTCT	4	+
chr1	168170797	168170820	TTCACTGTATATTAAATATACCTG	41	+
chr1	168222018	168222041	TATAAATACTCATAACTAATTTTG	5	+
chr1	169101033	169101054	CCCATTTTTACTGTAAATTATG	41	+
chr1	169101215	169101236	TCCAAGGTGTAAATATTCAACG	19	+
chr1	169101864	169101884	TTCTAACATATGTAATAATTG	5	+
chr1	171031250	171031272	TTTAATTTTTATTATGTGCATAG	3	+
chr1	171502169	171502189	TTTGTATATTTTAAATATATG	8	+
chr1	171527536	171527555	CATATCTCATTTGATTACAG	5	+
chr1	173755789	173755808	TATAACTTTTTTAAATAAAG	3	+
chr1	177419689	177419706	GATCTTGACTGATGCCCT	3	+
chr1	178442615	178442638	AATATCACTGTAATATACCAAAAG	4	+
chr1	181059923	181059942	TATAAAAATGTAACTTCTAC	8	+
chr1	181060509	181060527	TCAGGATGTAAATTTTCAG	3	+
chr1	182856743	182856765	TTTATATTATGTAAAATATAACG	53	+
chr1	182856766	182856785	ATCTCTTAAAAATACCACAG	5	+
chr1	183113465	183113485	AATTTATGTAAATATACTTAG	26	+
chr1	184885861	184885881	ATGACTTATGAATTGATAAAC	7	+
chr1	185070227	185070250	TCACTTCATTTCCTGTATTATATG	12	+
chr1	185070257	185070277	TTTTCCCCATTAAAATACCAG	5	+
chr1	185070822	185070840	TCATTGTAAATATTTATCT	15	+
chr1	186543090	186543110	ATTCTGTAAACAAATATTCAG	5	+
chr1	187592318	187592335	CTGGACTGCTGAGCAATA	3	+
chr1	189666958	189666980	ACTATATTTGTGAACATAATTTT	12	+
chr1	193055023	193055042	ATTAAACTTTTCATTACACT	8	+
chr1	193055348	193055370	ATTTCTGTACATATTTTCTTCTG	22	+
chr1	193056278	193056297	TATAATCTTGTAATTCATAG	4	+
chr1	193056485	193056506	ATAAACAAACTTTATTTCCTAG	3	+
chr1	193221510	193221528	AATCTGTAATATTTTTATG	3	+
chr1	195144322	195144343	GGGTACCATATTGGTTGTCTTC	3	+
chr1	197433362	197433381	CTGAAAATACTGAGGCTGTG	5	+
chr1	198290554	198290575	TCATTTTAATGTAATATAATTG	3	+
chr1	198290805	198290819	TATCTTTTTAAATCT	3	+
chr1	198291450	198291470	CTTTAAATATACATACAAAAA	24	+
chr1	200828598	200828617	TACTTTTCTATTATTATAAG	4	+
chr1	200828667	200828689	TCAATATTTTACTGTAATTTATG	18	+
chr1	200828691	200828711	TCTTATATTTATGTATATTTG	3	+
chr1	205501892	205501915	ATAATATATTTAATTCATGTACAG	3	+
chr1	206762293	206762314	TCATGTATATATACACATAAAG	24	+
chr1	207533691	207533713	TCAAATTTGTAAATCTTATTCTT	5	+
chr1	207967322	207967343	ATTATTCTTTCACCAACTATAG	5	+
chr1	207968511	207968533	ATATTCAACCAAATACTTTAATG	3	+
chr1	207968618	207968638	ATCTATATATGTATAAATATG	17	+
chr1	209605511	209605532	TCCTTCATTCCACCGGAGTCTG	181	+
chr1	210739240	210739258	GTGGGTGTAGCTCAGGGGT	3	+
chr1	212276758	212276780	AAATACATAATCTTTTCACTATG	3	+
chr1	212277276	212277296	TCTTTTCATGTACATAAAAAG	6	+
chr1	213419741	213419760	ACTTGTAGATACTTTATTAG	3	+
chr1	214213940	214213960	CCATTTCTCATATGTATATAG	8	+
chr1	214828588	214828610	ACAATCTAAAATATGTAAATCAG	8	+
chr1	214837261	214837282	TCTTAAATATATTGTACTCTTT	4	+
chr1	214837356	214837394	CAATGTAAATAGTATAAAGCTATGTATATAAAGCTTTTT	71	+
chr1	218504552	218504574	ATTTCATATTTCCCCTTTTCATG	8	+
chr1	218504575	218504593	TACACTTTATATATACTTC	4	+
chr1	219385270	219385289	ACACAATTCTGTAAATATTT	18	+
chr1	219385335	219385356	ATTCTAAACTAATATAAATAAG	4	+
chr1	220321332	220321351	ACTCTGTATTTAAATTCTAT	6	+
chr1	222907128	222907148	CTCTTAATGTTTATATATAAG	4	+
chr1	224346021	224346041	ATATATTTTTATAAACTACTG	4	+
chr1	224346802	224346823	TATTTTAATTTACTAAATTATG	10	+
chr1	224347947	224347968	AAAACTGTAAATTAACCTCCTG	18	+
chr1	224563658	224563677	CTGTATTTTTACCATATAAA	6	+
chr1	225977191	225977213	AATTTTCTTTTTAATTACTTTAG	4	+
chr1	227845175	227845195	ATACTCTTATATAATCTTCAG	5	+
chr1	227845647	227845664	ATCATACTAAACCTAATG	4	+
chr1	227847932	227847950	TCTTTTACTGTACTATATG	8	+
chr1	227848005	227848025	TTAAATATATACATCATTTTG	7	+
chr1	227848175	227848193	AAACTTTCTGTAACTATTG	4	+
chr1	227971887	227971907	CATATTTCATCTTTCTAACTG	4	+
chr1	228285887	228285920	TAAATAGTTTTTGTTTCCAATGAGGCAGTTTCTG	7	+
chr1	228286689	228286711	ACAACCTCTACTTTTTTCTTTTG	5	+
chr1	228684509	228684529	ATATTAACCCCCTACTTAATG	4	+
chr1	229796395	229796415	TTTATATAATTATCTTTCTTC	6	+
chr1	231136246	231136266	TTTATATCTTTTTAATTTAAA	5	+
chr1	231489636	231489659	AACTGTATTTTCTATATTTTAAAG	7	+
chr1	231701701	231701722	TTATATACTTGTACATACAATG	307	+
chr1	233807817	233807844	ATAAATATGTTTATATTCTGTACATATG	7	+
chr1	234507878	234507900	CTTTCAAAAAACTGTACATTCTG	3	+
chr1	236371690	236371710	AAAATCTGTACTTTTATAAAG	15	+
chr1	236790975	236790994	CCCATGGTATATTTTCTTCT	13	+
chr1	240564673	240564693	TACTCAAAAAGTTGTTCTTCA	3	+
chr1	242012251	242012269	AACTTATGTAAATTTCATG	4	+
chr1	244870447	244870469	CTTTATATACATATAAAATATAG	12	+
chr1	244870933	244870953	CTTGTAATATTTTTAATAATG	10	+
chr1	246830802	246830821	ACCATAAACTGTAATATTTT	3	+
chr1	1270744	1270763	CTGTAGATACTGTATCAAAG	3	-
chr1	1337374	1337395	TTTATCTACAACCCAATAACAG	9	-
chr1	1477385	1477404	TTCATACTTTTTCCTTCCTG	8	-
chr1	1660271	1660291	ACATTTTTTTAAATAACTTTG	4	-
chr1	1683647	1683671	TTTAAATCCTGTATATACTTTTTAG	32	-
chr1	9211794	9211815	TGGCAGTGTCTTAGCTGGTTGT	105	-
chr1	9789128	9789149	CAGATGTGTATACTCATGATAG	5	-
chr1	9789658	9789677	CTTAAATGTACATTTTCCTG	6	-
chr1	9790057	9790080	ACTTTTTAATATTTTGTAAATAAA	5	-
chr1	11167396	11167414	AACTACTGTATATTAAAAG	29	-
chr1	17345254	17345275	CATGTATAATAAAAATTTTAAG	7	-
chr1	17747159	17747180	TAATCTAACTGTATATATTCAG	3	-
chr1	21080978	21081000	TCCATACAAATTGTCCATTTCTG	5	-
chr1	22054782	22054803	TATTGTAGATATTTATATTTTG	4	-
chr1	23636791	23636808	ATTGTGTATATACTCAAG	4	-
chr1	23884458	23884479	TATATTAAACTTTTTATAAAAG	8	-
chr1	24293266	24293286	ATCACATTATTATAAATAATG	16	-
chr1	24297582	24297601	TATCATTCATTTACTCATAG	6	-
chr1	24649734	24649760	ATGATGATGATGATGATGGTCCACGGA	181	-
chr1	25549843	25549863	ACTACATTAATGAAAGGAATG	3	-
chr1	25568754	25568775	TTTGTATATTTAATAAATTTCT	3	-
chr1	26227419	26227440	TCATTTTATTTTTTCCCTCCTG	4	-
chr1	26287969	26287988	CACTTTATGTAAATTTCTAG	3	-
chr1	28218079	28218097	TTGTACAAAATAAATACAG	8	-
chr1	29474806	29474830	CTGTACATTTTTAACTCCCCTAATG	45	-
chr1	31404457	31404483	TAACCATATGTGTATAATTAACAAACC	10	-
chr1	31404506	31404525	CCTTGTGTATATTTCCAATG	4	-
chr1	31404528	31404551	ACACTACACGGTGTACATTTCCAG	3	-
chr1	31404570	31404592	TAACATACTGTCAATTTTCCTTG	89	-
chr1	31404930	31404955	ATATTGTAAATTGTAATTTCAACCAG	24	-
chr1	31404976	31404996	TGTATATTCTCACCTTTTATG	56	-
chr1	31405068	31405105	TTGTACAATTGTACATTTGTATACCTGTAATGTAAATG	101	-
chr1	31405125	31405152	TCTAATCTGTATCTATAATGTACCCTAG	55	-
chr1	31405174	31405195	ACTTTGCATATATACAAATTTG	8	-
chr1	31405735	31405754	TTGTATCTATATTTCACATG	15	-
chr1	31405863	31405893	CCTTTGTAAATTTAATTTTATTACACATAAC	13	-
chr1	32276660	32276681	AGAGGCTGGCCGTGTTGTATTC	25	-
chr1	35135215	35135235	AACAGGTGACTGGTTAGACAA	591	-
chr1	36199913	36199941	ATACTTGTAATCTTATAATGGGGAAAATG	44	-
chr1	37262926	37262945	TTCTGTACAATATATATATG	3	-
chr1	38147502	38147525	ATCTTTTTATATCTGTAAATATAG	10	-
chr1	38268618	38268639	CTATTAAACATATTTGTAAATG	4	-
chr1	41551831	41551854	CTATGTACATAATTAAAATTTTTG	3	-
chr1	41972399	41972415	ACTGTAGATATGTACAG	15	-
chr1	42645001	42645024	TAAATATATGTACAAAAATTACTG	21	-
chr1	44140122	44140143	TCATTTTAACTTGTAAATAAAG	6	-
chr1	44386157	44386175	AGGCGGCCTCCTGGATGAA	10	-
chr1	45976749	45976766	CAACCCATTAATCTTTTG	5	-
chr1	47141509	47141530	CCTTGTACTATCTTGTATAATG	5	-
chr1	47142202	47142231	CTATATTTGTATATACTGTACCATAAATAG	169	-
chr1	47716193	47716211	CTATACTGTATATTTTAAG	10	-
chr1	48880347	48880365	GTTCTACAGTCCTATGATC	58	-
chr1	52889133	52889151	TCACTTCTATTCTTTACAG	3	-
chr1	52889382	52889402	TATTATTTGTATATAAATATG	8	-
chr1	52940322	52940343	CCTTTAAATAATGTATATAAAG	24	-
chr1	52940432	52940454	ACTATGTATATTTTTTAGATTAG	14	-
chr1	53150380	53150401	ATACTATAATTATAAATACCTG	48	-
chr1	53692658	53692676	AAAATTTTGTGTATATCAG	8	-
chr1	54231225	54231244	TCATCCTGTAAATATTCATG	128	-
chr1	54232332	54232350	TATTATATCTTTATAATTG	13	-
chr1	54691294	54691314	ATCCATGTATATCATATTATG	8	-
chr1	55532150	55532161	TATAAAATCTTG	3	-
chr1	59246953	59246970	ATCATCTGTAGATACTAG	92	-
chr1	59247206	59247229	TACATATATATATTTTTTAATTTG	242	-
chr1	63919741	63919763	ACTTATAAATATGTATTATTTTG	4	-
chr1	66582591	66582609	CATCCTGGGGCTGTAGCTG	14	-
chr1	68168953	68168971	ATATATATCTGTTAATATG	14	-
chr1	68169106	68169125	TTCTTTAAATATTTATAATG	7	-
chr1	68170726	68170744	ATATTATATTCTTTATAAG	7	-
chr1	68940668	68940689	CACTCTATAAATATTTTACTAG	9	-
chr1	69965057	69965072	AGTCCGATGATCGGTC	6	-
chr1	78094623	78094644	ACACACATATGTACATACCTTG	4	-
chr1	80609134	80609152	CAAGTGGTCCATGCTGGTA	16	-
chr1	85112710	85112731	ATACTGTAGATTTTTAACAAAG	37	-
chr1	85621461	85621507	CCCTTTATACTGTATATTTATTTGTATATTGTATATACTGTATACTG	10	-
chr1	85623537	85623558	AAACTGTATATATTTATAAATG	40	-
chr1	85644980	85645001	ATTTGTATACTTCTTCCTCTAG	4	-
chr1	85717909	85717928	TCTTTGTACAGTGTAAATAG	11	-
chr1	85717992	85718012	TCTTATAAACCTTTTATAAAG	5	-
chr1	85733044	85733067	ACTTTTTTAAATATTTTCTATTTT	5	-
chr1	85790473	85790505	CAAACTGTATATATCTAAATATCCCCAACAAAG	10	-
chr1	86118638	86118659	AACATATATGTATGTATTAATG	10	-
chr1	87334646	87334666	CATTTGTATATTTGTACATAT	3	-
chr1	88921469	88921485	GAGAGGAACTGCGGTTT	3	-
chr1	89445153	89445175	TCTTTATATATACTGTATTAAAG	8	-
chr1	91381428	91381447	AATGTAATTAATAAACAATG	11	-
chr1	91381579	91381611	CTATTTACCCTTTACATTTTTGTATCATAATAG	22	-
chr1	91381892	91381911	ACTAAATTTACTCAAATTAG	9	-
chr1	91484050	91484068	AACCTTGTAAAATAAAACG	4	-
chr1	91852783	91852824	AAGCGTTGGATTGTTCACCCACTAATAGGGAACGTGAGCTGG	376	-
chr1	91852831	91852850	CCTATCATTGTGAAGCAGAA	161	-
chr1	91852864	91852884	GACGTCGCTTTTTGATCCTTC	330	-
chr1	92146377	92146395	ATTGTAAATCCATTTCCTG	4	-
chr1	93617414	93617437	ATATGTATATAATAAAAATTATCA	9	-
chr1	93618813	93618834	ATAACCCATATATACAACAAAG	4	-
chr1	93619704	93619725	ATCTCTCCTATAATGTAAATAG	14	-
chr1	94654885	94654907	AATGTAAATAAACATTTAAATAG	4	-
chr1	95362580	95362600	TTTCTTCAACTGTATTTATTG	10	-
chr1	96515464	96515484	TTTCCTCTTGTTCTGACAGTT	3	-
chr1	98511647	98511668	TATTGCTTAAGAATACGCGTAG	966	-
chr1	100549135	100549154	TTTGTTAATAAACTATTATG	4	-
chr1	100549190	100549219	AAAATTGTACATGTGTTAATAATCAAAAAG	8	-
chr1	100549438	100549450	CTATGTAATATAT	3	-
chr1	105712589	105712607	AGGGTGTTTTTCTTATCTC	4	-
chr1	108114319	108114338	TCTTTGTATATGTGTAAATG	12	-
chr1	109231241	109231260	TTATGTGATTCCTGCTTTTT	3	-
chr1	109513023	109513045	ATCTTTATTTTCATATTGTACAG	8	-
chr1	109852771	109852792	ACATATATACATATATAAACTG	3	-
chr1	110944010	110944029	CACTTTTCTGTTTATTTAAG	3	-
chr1	111201094	111201116	CTATTTGTATATTATTTCATAAG	6	-
chr1	111489878	111489897	ACTATGTACATACGTTACTG	9	-
chr1	111489982	111490005	AATGTAATTTTATATAATCCAAAG	29	-
chr1	111490121	111490144	CTTTATCTCTTTACCCTTAAAATG	5	-
chr1	111490395	111490414	ACTTGTGAATAATTTACATG	16	-
chr1	113455123	113455151	AACTGTAAATATTTTTTTAACCTAATATC	8	-
chr1	113456061	113456079	TACATGTAATATATTTCAG	4	-
chr1	114304585	114304603	AATAATCCTTTTAACACAG	7	-
chr1	114306986	114307005	TATTATTCCTTATATATATG	6	-
chr1	115090132	115090152	TTTAACTTTAAGAAGGAGTTA	15	-
chr1	115247172	115247189	TAAATTAATCCAACCTAG	6	-
chr1	115247411	115247430	TTGTATTATATTTCAAAACG	5	-
chr1	115312264	115312282	AATTGTATCATACTCTATG	7	-
chr1	115312522	115312545	ACTTATATTTAAATGTAATATTTG	3	-
chr1	115314740	115314759	CATAAATACTTTGTAATTAG	3	-
chr1	115315029	115315049	CTCTACATAATATAAATTCTG	3	-
chr1	117057159	117057182	AATAAATGTAAATATGTACACAAG	8	-
chr1	118399062	118399085	TCAAAACTTGTATATATTTCTATG	5	-
chr1	119227258	119227277	TACATATATTTTTTAATTTG	28	-
chr1	120454861	120454879	TGTACATTTCTCTTAAAAG	24	-
chr1	146617545	146617562	CATGATAACTTGATGGAT	3	-
chr1	149817129	149817150	CATATTTCTCACATTCACCAAG	5	-
chr1	150190988	150191010	TTTATATTTTGTAGAAGTTTTCG	7	-
chr1	150237841	150237859	TCCCATCCTTTTAATCAAG	3	-
chr1	150237874	150237899	TTTTCTATAAACTGTATCATTTTCTG	30	-
chr1	150237922	150237930	TTTTAATTG	3	-
chr1	150548280	150548301	ATATTTATATCAATTCCTACAG	4	-
chr1	150549142	150549171	TATTTGTAAAAATTGTATATATTTTTACAG	199	-
chr1	150618721	150618744	CCTTCACATTTCTGTATAATAAAG	10	-
chr1	154166189	154166209	TGATATGTTTGATATTGGGTT	564	-
chr1	154935540	154935560	TCTGTATATACATTTCATAAG	10	-
chr1	155232858	155232898	CTCTCTATATACCTGTGAATATGTGAAATAGTGTAAATATG	26	-
chr1	155305151	155305169	TTAATCTTTGTAAATTATG	5	-
chr1	155882898	155882919	CTTTGTATAAACTTATCCTCTG	9	-
chr1	156278808	156278828	ACATGTAATTCTTCTCTATTG	75	-
chr1	157091073	157091094	ATAATATACATATTTTTTCCAG	8	-
chr1	157091182	157091205	TAATCTTAACTCCATTGTGCAGTG	8	-
chr1	157094583	157094602	TATAATCAAATACATACATG	4	-
chr1	159888528	159888551	TTAATATATATGTAGATATATATT	15	-
chr1	159999121	159999140	TTTATTACTTACTTTTATAG	3	-
chr1	160248012	160248033	TTATTAATGTTAGTAATATATT	3	-
chr1	161040821	161040839	CATATTTGTACATAAAATG	5	-
chr1	161041747	161041770	ACATATTTTCTGTAAATATACATG	3	-
chr1	165632084	165632102	CTTGTAGATACTAATCAAG	4	-
chr1	165712423	165712442	ATTTTCCTGTATATTCTCTG	5	-
chr1	166826688	166826708	GTATATATAACCTTTCCTATG	12	-
chr1	166884990	166885009	ACCACATCTGTAAATATTTC	7	-
chr1	167878167	167878186	TTTGTACATTTTCCTACATG	5	-
chr1	168618870	168618888	TCTAACTGTACATATACTG	49	-
chr1	169433208	169433230	ACTTTTTATTCAATTCTGTATAG	20	-
chr1	169433546	169433566	CAACCTTCATTTTACATTCTG	4	-
chr1	169434499	169434521	TACGTATCATTTCTAATTTTAAG	8	-
chr1	171670517	171670540	ATTTACATCTGTATATACACTATG	59	-
chr1	173903196	173903215	TAAAATCTATCTGTAAAAAG	4	-
chr1	175070024	175070045	ACCTATAAATATGTATATTATT	3	-
chr1	179075586	179075606	TTATTTGTACAGATCTTATTG	3	-
chr1	179810172	179810192	CCTTATTTTTGTAAATTTATG	3	-
chr1	182567774	182567793	ATATTCTTATAAAATAAAAG	5	-
chr1	183596310	183596330	TATTATTTTTAACTAATACTG	11	-
chr1	183596404	183596424	TTTATACCAATCTGTATATAG	47	-
chr1	184659691	184659714	TATATAATCCTGTATATAATTATG	95	-
chr1	185275102	185275121	AAATATGTATATTCTTTAAG	15	-
chr1	186282974	186283006	ATACTCATGTCAATATTCTTTATTAATAAAATG	10	-
chr1	186283009	186283031	AAAACATTTTTATATATAAACTG	6	-
chr1	186641725	186641746	ACTGTATATTACTTAATTTATT	3	-
chr1	189466733	189466749	ATATGTGTAAACACAAG	5	-
chr1	192984966	192984985	AATGTAAATCATTTAAAAAG	4	-
chr1	197071640	197071660	CATTCTGTAATATACATTCAG	5	-
chr1	200374216	200374239	ACCTTTACCACTGTATCTCTTAAG	5	-
chr1	200374332	200374348	ACTTAATCTTAAATACG	4	-
chr1	200374822	200374842	CCTTTAATGTACATTTTAATG	16	-
chr1	200375950	200375970	ATTTTTAATCAAAATCAATAG	3	-
chr1	202300827	202300854	TTTATTTATCTTGTACATATGTATTTTG	73	-
chr1	204100224	204100243	TTCATTTGTAAATTATCATG	5	-
chr1	204372470	204372490	TTTATATTATATGTATCATAG	3	-
chr1	204372532	204372569	TGTATATAACATAACTAATCTGTAAATTGTAATAAATA	101	-
chr1	204372707	204372729	AACACTTCTTCATCTTTAACTTG	3	-
chr1	205052269	205052289	AACATTTTTTTTCAATAAAAG	4	-
chr1	205055713	205055744	ACAATATATGTATATTCTCTTCTTCCTTTTTG	6	-
chr1	205116355	205116378	CTTTTCACTGTATATACTTCTAAG	20	-
chr1	205646987	205647007	ATTTATAAACATATAATTACG	3	-
chr1	205683453	205683473	CATACACTTTGTACATCAGGG	93	-
chr1	206876628	206876646	AAGTAGCTGCTTCTGAAGC	3	-
chr1	207218600	207218623	AATATCTTGTATTATTATACAATG	6	-
chr1	207975210	207975231	TAGCACCATTTGAAATCGGTTA	273	-
chr1	210404834	210404856	CAAATGTAGATTATTCAATAAAG	6	-
chr1	211836594	211836611	CAACTATTGTACAAAATG	6	-
chr1	211836713	211836733	TAATATTACCAACCTTTAAAG	3	-
chr1	211920786	211920808	TACACATTAAACTATTCTATAAG	7	-
chr1	212139510	212139521	TATATTATAATT	3	-
chr1	212150278	212150300	TTATATAATTTATTCATATTATG	5	-
chr1	212150408	212150427	AAACTTTATCATACTACTTG	3	-
chr1	212192116	212192136	ACTACTGTATAACTTTTAAAG	4	-
chr1	212911548	212911570	TTTTATCTATTGTAAATAAAAAG	24	-
chr1	217783250	217783271	AAACTACTGTAAATTATATATT	5	-
chr1	220291258	220291279	AATGACCTATGAATTGACAGAC	14931	-
chr1	220321657	220321675	AACTTCTTATGTATATTAG	3	-
chr1	220324321	220324341	TTTCTAATTCAAACACTTAAG	3	-
chr1	222232804	222232823	ATTGGGCTGTTTCCTAATGC	51	-
chr1	223968058	223968076	CACACTTGTATATTGTCAG	21	-
chr1	225589627	225589650	TTTTAATTACACATTTTATATATG	25	-
chr1	225590210	225590230	AATTCATTCACTATTGTATAG	9	-
chr1	225590262	225590284	ATTTTAAATAAAATTTTGTAAAG	6	-
chr1	225590286	225590308	TCTTTTTAACAAAACATTTTCAG	4	-
chr1	225590384	225590405	AAAATGTAAATACATAGCTTAG	69	-
chr1	225681600	225681620	TAAATTTATATATACTTTCAG	4	-
chr1	225682015	225682037	ATTTCTTAAAACCTACATATAAG	3	-
chr1	226170461	226170484	TTACAATTTCTGCTTTAAATAATG	5	-
chr1	226170501	226170532	CATACATATTAAATCTACATATTTAAATATTG	9	-
chr1	226170552	226170580	TAAGTATGTACATCCATTTATCATACCTG	78	-
chr1	226170797	226170819	TTCTCTCTGTATCTTTTAATAAG	16	-
chr1	226170889	226170907	CTCTTTCTATTAATTTACT	3	-
chr1	226171070	226171091	TCTATTTCTTAAATTCTACCAG	10	-
chr1	226172641	226172661	TCCCTTCTTACCCTTTTAATG	3	-
chr1	226332621	226332639	TAATATATATTTCTTCCAG	10	-
chr1	226332647	226332686	AAAATACTGTATTTAAAATGTAAAATAAACTTTTAAAAAG	38	-
chr1	226332895	226332914	TTTGTACATATCTAACTCTG	36	-
chr1	226549040	226549061	TACCTGTACTAAACCACCTCAG	6	-
chr1	229459001	229459022	TACTTACTACTTAAAACTCCAG	4	-
chr1	229577544	229577569	TTTGTACAATTTCATAACATGTATAG	46	-
chr1	229653829	229653851	AAATACATAAACCATATATCAAG	3	-
chr1	231465130	231465152	ACTATCTAATACTATGTAAATAG	16	-
chr1	231467278	231467301	AATTTCATGTACATATTTTTCCAG	7	-
chr1	231470715	231470737	TCATAATATCTATAAATACATAG	6	-
chr1	231471037	231471054	TCACACTATATACTATAG	7	-
chr1	231471284	231471305	TCTGTTTATATGTGTATATATG	10	-
chr1	231509740	231509764	ACATGTATATATTATCTTAATAAAG	9	-
chr1	234741570	234741594	TCTTTTTGTAAACTAATTTCTTTTG	6	-
chr1	234741847	234741865	TACTATCACCTATACCCTG	5	-
chr1	234742795	234742831	AATTGTATATATATCTCCATATATATATATATCCAAG	36	-
chr1	235274395	235274417	TCACTACTCTGTAAATTAATCCG	99	-
chr1	235275088	235275110	TACATAGTTAAACTGTACATATG	3	-
chr1	235330256	235330278	TTATGTAATATATTGTACAAATG	7	-
chr1	235824401	235824418	ATTTCTGTAAATTATCAC	3	-
chr1	243828081	243828103	AACATTTCATGTAGATACTCCAG	10	-
chr1	245016884	245016905	CCACAAAATACTGTATAACTAG	5	-
chr1	247198993	247199010	CATCATCTGTATATATAG	23	-
chr1	247318511	247318531	TCAATTTGTAAGTATGTAAAG	3	-
chr1	247318852	247318872	CTTCTGTAAGTATTCTTCAAG	5	-
chr2	10074229	10074252	ACACATATTTACATATATATCAAG	6	+
chr2	10074347	10074368	CAAATTGTATAATTGTATCCAG	3	+
chr2	10141514	10141535	TCTGTAAATGTGTACATACATG	5	+
chr2	10271206	10271227	TTCTTCATCATTTATTGTATAG	4	+
chr2	13699574	13699591	TTGATTATTGAGTGTGAT	9	+
chr2	24991987	24992004	AATTATTGTAGATACAAT	4	+
chr2	26613123	26613144	TTCTATAAACCATATTTTTTCA	4	+
chr2	26613330	26613350	TTAAATTCATAACTATTTATG	5	+
chr2	26616167	26616186	AATAAATGTAACTTTTTAAG	4	+
chr2	26749485	26749502	TATAGGGTGGTGCCTACA	5	+
chr2	27017050	27017070	TACTTTTATTTTACACATAAG	13	+
chr2	27017328	27017347	TTTACTCTTGTAAATCATAG	4	+
chr2	27737348	27737368	TAAGTTTGCACTTCCTATACA	138	+
chr2	29171065	29171086	ATAAATATTCATCTTTACCCAG	3	+
chr2	30867046	30867065	ATCTGTAATATACATCCCAG	4	+
chr2	32532609	32532631	TTCTATAAATACAAATTACAATG	4	+
chr2	32536688	32536709	TTGTAATTAGTGTATATACAAG	9	+
chr2	33623834	33623853	TTCATATGTAAAATTCAATG	6	+
chr2	35652905	35652920	AACAGTTTGACGATCC	11	+
chr2	37325106	37325119	TGTATATATATAAT	12	+
chr2	42558073	42558096	TATATTAAAACCTTCAATACTCAG	3	+
chr2	42558615	42558634	ACAAATATGTATTTCCTATA	3	+
chr2	42559535	42559553	AAATTGTAGATGTTTTTAG	4	+
chr2	42666386	42666407	TTATTGTATATATATATATATG	3	+
chr2	44458360	44458383	ATTTGTTTATATTTTACATCTCTG	18	+
chr2	47605848	47605866	AAAAATTGTACATTGTAAT	3	+
chr2	48606117	48606138	AACTATTATTTATTTTTAAATG	4	+
chr2	48984003	48984020	TTCTACAGTCTGTTGCTC	27	+
chr2	50382019	50382041	ATTTAAATGTAAGCATTTTAATG	5	+
chr2	53354377	53354393	GCTGCGGTAATATGGAG	3	+
chr2	54045539	54045558	GTAAAATATGTAAATTCTAG	13	+
chr2	55060730	55060750	TCTGATTCTCAGGGCTCCCTC	5	+
chr2	55166875	55166892	GATGGTTGTCCTGGTTTA	3	+
chr2	57690848	57690870	TACATATTATATATATATATAAG	19	+
chr2	61157330	61157349	AAACACTGTAAATTATATAG	19	+
chr2	61247555	61247577	CATAATCTCAAACTCTTAATTAG	4	+
chr2	62451652	62451673	TAACATATGTTAAATAAAACTG	3	+
chr2	66799548	66799566	ACATTGTAAATAAATTTTG	5	+
chr2	70107307	70107327	TTAATGTATATTTTTATTATG	13	+
chr2	70108005	70108028	CTACTGTACTTATTTTTATATTTG	4	+
chr2	70132264	70132284	TATCATAATTTATTAACTAAT	16	+
chr2	70316053	70316074	TTTCTACACAACTTTATCATCC	9	+
chr2	71377117	71377139	ATATTTCTGTTCATAAATTAAAG	8	+
chr2	71377155	71377175	AATATAATGTAAATATTAATG	91	+
chr2	74334985	74335007	TATTAAACTGTAGATATTCTTAG	79	+
chr2	74442071	74442092	ATTCTTTTCTACATTATACATG	49	+
chr2	74442116	74442136	CTATATACTTTAACTTCATTG	12	+
chr2	74443483	74443506	TCATGTATATACAAAATATAAATG	26	+
chr2	75437883	75437901	AATCTGTATATTTTACTAG	3	+
chr2	75886683	75886705	CTAATTGTAATAAACTCCCTCAG	3	+
chr2	75894528	75894546	CACCCTATATATTATACAG	4	+
chr2	78296726	78296746	AAAAACAATATGTAAATAATG	5	+
chr2	86439986	86440006	ATAATTTATAAAATATTTATG	3	+
chr2	86719721	86719744	AATCAACTACTGTACAATTTCTTG	13	+
chr2	87001490	87001513	ACCCATCACTTTAAATCCTTAAAG	4	+
chr2	87004629	87004649	CATGTATTTTTTTCCTTCTCT	3	+
chr2	97039512	97039540	ATCATATGTACACTTATAAATGTATATAG	19	+
chr2	99234829	99234871	TAAAACTTGTAAATAAACTATCATCTTTGTAGATATCTTAAAG	27	+
chr2	100536268	100536286	TGATGACCATTTGGCAACA	5	+
chr2	105965144	105965167	TTTAACCTTGTACATTTTTGTATG	15	+
chr2	105965187	105965210	TCTTATCCTTATTTAAATAAACAG	5	+
chr2	107495694	107495711	TAGTGGGATATGATGATA	6	+
chr2	109021973	109021992	ACAAATTAACCCCTTACTTG	21	+
chr2	109301363	109301383	CTTTATACATACTCAAACTTG	3	+
chr2	109492954	109492975	ACTTTTTGTAAAAATATATTAG	3	+
chr2	110374914	110374932	CTATTCCTTTGTATATAAA	15	+
chr2	111923507	111923527	CATATTCACTTTTTCCTTTAG	4	+
chr2	111924529	111924552	AAAATTTTGTACAGCATAAATAAG	8	+
chr2	111924662	111924684	AAATATTGTATATTTATTTTCTG	4	+
chr2	113079384	113079404	ACAACTGTAAATTTTCCCATG	3	+
chr2	113333350	113333372	CAAAATGTAATTTTAATTCAATG	3	+
chr2	113334658	113334679	CCATTATAAACTGTTGATAATA	6	+
chr2	113334681	113334700	ATCATCTTGTATATACTTCT	18	+
chr2	113420849	113420871	AATTCCTGTACATATTTCTCTAC	7	+
chr2	119687023	119687041	GATTTACTGGGTGTAAAGT	8	+
chr2	120439499	120439522	ATTGTACTATAACCACTACTTATG	19	+
chr2	120490624	120490644	CCACAAATGTATATACTCTTT	3	+
chr2	121442122	121442137	TTTACAGCTGACGATC	3	+
chr2	131907213	131907233	TAATATTTCTTTTTCCTTCCC	16	+
chr2	135712751	135712773	CTTGTAAGTATAACAATATACAG	6	+
chr2	137731214	137731232	TACTGTTATGCCATCTGTA	3	+
chr2	141998164	141998183	GTTAATTGTAGAGGGTGATA	4	+
chr2	144697930	144697950	ATATTGTACTTGATTATCAGT	3	+
chr2	148688321	148688343	TTAAATATTGTACAAATAAAATG	11	+
chr2	149544145	149544164	TATCATCAATATTATTTCTG	7	+
chr2	149544600	149544619	AATGTATATTTCTATTTATG	4	+
chr2	149620678	149620698	CTAGACTGAGGCTTTTTGAGG	9	+
chr2	152331913	152331933	AAACATGTAAAATACTTTAAG	32	+
chr2	152331972	152331992	ATAAAGGTGTTTATATTTTTG	7	+
chr2	152332276	152332293	ATTGTACATTATGTATAG	6	+
chr2	153616931	153616949	ATTTTCATACTACATACTG	3	+
chr2	153616982	153617000	ACAACTGTAAACATTATTT	4	+
chr2	160088994	160089012	TACAATTGTACTTTGTATG	5	+
chr2	160624986	160625006	AACCATGTAATTTCTCAAAAG	8	+
chr2	162258215	162258234	GAAATTGAATTCTCTGTGAA	4	+
chr2	163216962	163216984	ATTTTATAAATATGTGCATATTG	3	+
chr2	166545767	166545789	TGTATATATATATAACAAATAAG	9	+
chr2	166973064	166973084	ATAATTTATCAGATAATCTGA	6	+
chr2	169571532	169571555	CACCACCTTGTATCTATTTTCTTG	5	+
chr2	169626713	169626732	TTTAATTTTCACTCTTCATG	7	+
chr2	169628556	169628576	ATAATATATCTCTGTCTATAG	5	+
chr2	169628666	169628686	ATTTTGTAAATTCAACTATAG	7	+
chr2	169628917	169628937	TTCTATTTATGTATATATATG	48	+
chr2	170167588	170167608	TGATTCTTCTCTCTTTTTTCG	3	+
chr2	170494583	170494606	CACTTCATACTCTATTCTTTATAG	5	+
chr2	170607216	170607236	CTTACAAACTAAATTTAAAAG	5	+
chr2	170608246	170608264	ACTTTGTAAAATCTTTATG	5	+
chr2	171822746	171822766	CATCCTGTAAATAATTCCAAG	105	+
chr2	172848412	172848432	ATTGTATATTTTAAAATACTG	8	+
chr2	173370843	173370862	CATTGTAAAATTATTTCATG	3	+
chr2	177037507	177037529	TGTATATTTGTAGATTTATCCAG	20	+
chr2	177202498	177202516	AACCTCAAATTATATAATG	5	+
chr2	177202551	177202570	TATACATTAAAATAATTCTG	4	+
chr2	180008227	180008244	CTATATAGTGTATATAAG	3	+
chr2	182794888	182794908	ACAAATGTAATTTTATCATTG	8	+
chr2	183642967	183642984	ATACTGTAGTTATTCCAG	4	+
chr2	183961660	183961679	CTCTGTACATTATAAATTTG	3	+
chr2	187542236	187542257	ATTTAAATAATAAAATTTCAAG	3	+
chr2	187542299	187542321	ATTTACTACTTTATATAAAATAG	7	+
chr2	189460356	189460377	ATTTTTATTGTACTTTAAAAAG	4	+
chr2	190535522	190535542	CTTTACTATTGTATAACATAG	27	+
chr2	190671709	190671728	TACATTCTGTATATTTTCTG	15	+
chr2	191433188	191433211	TCAATATAATCTTATATATATATG	4	+
chr2	191556288	191556310	CTTACATGTTAATAATTTACTTG	7	+
chr2	196600350	196600369	ACTATTTTTGTATATATTTG	6	+
chr2	198339011	198339026	ATATTAACCATATCAC	4	+
chr2	201768565	201768585	TAAAACTGTAATATAACTACC	9	+
chr2	202903019	202903038	GTATATTTTGTAAATCTCCC	8	+
chr2	207176435	207176454	CTATAAATATTATTTTTCAG	16	+
chr2	207658705	207658725	ACTGTAAATTAATACCTTTCT	3	+
chr2	209223336	209223357	ATTGTATATATTTCTCTACTTT	4	+
chr2	214189274	214189295	TCTGTACAATGTATTATTTTTG	4	+
chr2	217070187	217070208	ATCTTTGTATATTACATACATG	161	+
chr2	219267380	219267400	TTCAAGTAATTCAGGATAGGT	635	+
chr2	219269893	219269911	CCATATAAATATGTACATG	7	+
chr2	219461095	219461117	TTTCCATCCCTCTCCCTTAACAG	4	+
chr2	219500479	219500502	CTGAGCAGGAACTTGTGAGATTCC	13	+
chr2	224832360	224832382	TATCATAATTTATGTATCTTATG	7	+
chr2	225122012	225122031	TTTTCTACAGTCTGACGATA	115	+
chr2	225682121	225682135	AGTTCGATGATCATC	3	+
chr2	228419490	228419510	TACTGTACATATTTTTCTTAG	20	+
chr2	228420121	228420140	TATTTACAAATTTTTCTAAG	3	+
chr2	231684181	231684203	TTTCTTTTGTATATAATTCTTAG	29	+
chr2	231743893	231743914	CTTTGTATATTTTCTCAATTAG	11	+
chr2	233601071	233601090	TACACACTGTAAATACCTTG	17	+
chr2	238673244	238673266	TTTAAAATGTACATTATAACCTG	17	+
chr2	241395432	241395454	TCTGGCTCCGTGTCTTCACTCCC	506	+
chr2	242182872	242182890	GTGCTTTTAGCTCAGTTGG	3	+
chr2	5584446	5584464	ATGCCCCGCGCTCACTGGA	70	-
chr2	10580773	10580792	ACCATGTAACTTAATTACTG	4	-
chr2	17315488	17315507	TATATATTGTAAACTTAATG	22	-
chr2	18279408	18279428	GTAGGAACTTATGAATTTCCT	3	-
chr2	19491953	19491975	TTGGCTGCTGCCACTGCTGAGTA	22	-
chr2	20113283	20113302	ATATAACTGTAAAATATATG	10	-
chr2	20401984	20402007	TTTCCTCTAGTTCTTTGTTCATAG	5	-
chr2	20448546	20448568	ACTTCACTTCTTTGTATATTATG	43	-
chr2	20449637	20449660	ACCATATGTGTATAATTAAAATCG	77	-
chr2	20449707	20449727	AACACGATGTACATTTACAAG	9	-
chr2	20450198	20450219	TGTACATTTGTAAACCTTCATG	21	-
chr2	20450644	20450667	AAATATTGTATATACTTACATATG	93	-
chr2	20450787	20450806	ATAATTCACAAACTATCATG	3	-
chr2	20451024	20451055	TCACATATTTTGTAAATTTTTACCTTGTAAAG	27	-
chr2	20497379	20497398	CCAAATCCATACATTATTAG	3	-
chr2	24290471	24290493	AATACATTATGTTAATAAACTTG	39	-
chr2	25964643	25964666	CACTTACAAAATCATGTAAATATG	8	-
chr2	27548832	27548855	ATACTTCTATAAATTTCACTCATG	4	-
chr2	27875232	27875254	AAAATATATCTTGTAAAATTTAG	5	-
chr2	32227477	32227496	TATTATTTAACTCATACATG	3	-
chr2	33389488	33389505	TTCCCGGTATGGGAACCA	3	-
chr2	36942086	36942103	CTGATGATCCATAAGGGA	12	-
chr2	37073375	37073406	TTAAATTACTGTATATACAATATTCATTATAG	7	-
chr2	37428769	37428790	AATAAACTATAAATAAAAATAG	8	-
chr2	37477887	37477906	AACTTTTTGTAAATATACTG	6	-
chr2	37518087	37518101	CTCTATGTACATTCT	3	-
chr2	38522325	38522345	ACTTATAAATATATAAATACG	23	-
chr2	38522362	38522382	TTTTATTTTCTAAAATCACAG	3	-
chr2	38791084	38791103	CTTCATTGTAGATTATACAG	4	-
chr2	38970759	38970777	TTACTCAACAATAAATCTG	5	-
chr2	39211938	39211957	CCTAAATCATATGTATATAG	17	-
chr2	42065903	42065921	TTAAGGCTGGTACTGCTGA	30	-
chr2	43449624	43449644	TAATATATTTTGGGGAATCAG	4	-
chr2	43449908	43449931	ATTTTTACCACTTTTTTTATATAG	5	-
chr2	43450382	43450401	TACAAAATTCTTAATTTAAG	8	-
chr2	43450508	43450527	ATATATATTCTTTTATTATG	4	-
chr2	43450546	43450572	AATTTTGTTCATACTGTATTTATCAAG	52	-
chr2	44546291	44546311	TCTTTAAATAATTATCTAATG	8	-
chr2	44546754	44546773	ACTTTTTTTTACCATAATAG	7	-
chr2	47123685	47123704	TTGCGACCTGAGCAACAACA	83	-
chr2	47129174	47129193	ACTTATTTTCTTTATTACAG	5	-
chr2	47387345	47387363	CCTCAAAATCCATTCCAAG	5	-
chr2	47387753	47387772	TTTCTTCCCTTATCTTACTG	3	-
chr2	52998887	52998906	TTTTCAAGGGTGGTTGCTTC	3	-
chr2	55200003	55200025	AATAAAAAACCTGTATATTTTAC	11	-
chr2	56210155	56210177	TACTGCATCAGGAACTGATTGGA	1240	-
chr2	56216155	56216176	TAATCTCAGCTGGCAACTGTGA	135	-
chr2	56227899	56227920	AAATCTCTGCAGGCAAATGTGA	2493	-
chr2	60685577	60685599	CAAAACTTTTTTAAATATAAATG	6	-
chr2	61705613	61705633	AAAATTATACAATTTTTCCTG	6	-
chr2	61705635	61705656	ACATATACTTGTAATTCTAATG	19	-
chr2	61719538	61719561	CATCAAATATCATGTACATAGTAG	14	-
chr2	62475821	62475841	AAAGTGTTTCCTTTTGATTGT	3	-
chr2	64321426	64321447	ACATGTATATTAACTTTTTTCT	3	-
chr2	64858766	64858787	TTTTATATTATACAATAAACAG	6	-
chr2	64862702	64862723	ATATTTGTCTATTTTTTCTATA	3	-
chr2	65315019	65315039	TAATAAATATTGTACTTATTG	5	-
chr2	65537986	65538008	TAAATATAAACACATCCTATCAG	24	-
chr2	65538096	65538116	TGTAAAAAATATATATACAAG	5	-
chr2	65538200	65538219	CTCACATTAACAAATTAAAG	3	-
chr2	68264526	68264548	TCTATAAATTCTTAACTGTATAG	3	-
chr2	68407149	68407168	ATCATGTAACTACTTATAAG	10	-
chr2	68407460	68407483	TCTGTAACTTTATTTATACTTATG	19	-
chr2	68407757	68407778	ATATGTAAATATTTATATATAG	4	-
chr2	70439465	70439484	TTAAAACATGTAATATAAAG	8	-
chr2	70674856	70674878	ACAAACATGTATATTTTTAAATG	9	-
chr2	70844343	70844361	TGGGTTTAGAATGTTGTGA	6	-
chr2	70884304	70884325	TTCCATGTAAATACTCTTTCTG	23	-
chr2	77719716	77719736	GCAGGAATTTGTGTGTCTCTT	5	-
chr2	77728943	77728965	ACATTTGTATATTTTAATTTCTG	7	-
chr2	78637972	78637994	ATCCCTTTTGTATATACAATTCA	4	-
chr2	80916450	80916467	TGAGCTACCCACTCCCTA	6	-
chr2	86397208	86397230	TAATTTATACTTGTAAATAATTG	5	-
chr2	86443808	86443829	ATGTACATTTGTAATTTATCTG	9	-
chr2	87107497	87107515	GTCATTGTTGTTGTATTGC	4	-
chr2	88856388	88856410	TTTTATTTTTCACTGTAAATATG	5	-
chr2	98272454	98272472	AAAAACTTTTGTAAATCAT	3	-
chr2	98272483	98272503	TATGTACAATAATTTAACACG	12	-
chr2	99215909	99215930	TTTCAATGTATATATATATAAG	11	-
chr2	99235810	99235833	ATTGTATATATTTTCCTTAAAATG	5	-
chr2	100017558	100017580	TTTGTACATTTCTTTTCAAAAAG	13	-
chr2	101892585	101892601	ATTCTGTATATCTTTAC	3	-
chr2	103333162	103333181	CATACTTGTAAATATTTTAG	12	-
chr2	111395498	111395520	TTAAAAATCACACTGTAAATATG	7	-
chr2	114475308	114475324	TATGTGAGCTGGGTTTA	13	-
chr2	120979060	120979081	CACTTGTTTATAAACCTCATAG	12	-
chr2	120979176	120979199	CTACTGTACCTATCAAAACTATTG	3	-
chr2	124279788	124279805	TTCTACAGTCTGATGCTA	5	-
chr2	128014919	128014949	TCATTTCTGTATATAAAAAATGTTAATATTT	24	-
chr2	128014960	128014982	ACAATATTTTTTCAAACTTTTTG	3	-
chr2	128056584	128056604	TAAAAATGTATACAATTTCTG	7	-
chr2	128056766	128056783	ACCATGTAAAATTACTCG	3	-
chr2	128058095	128058115	TTTATTCATTGTAAATAAAAG	3	-
chr2	133013077	133013103	GTTAAAAAGCTCGTAGTTGAATCTTGG	171	-
chr2	133013137	133013187	TTAATGAGGATCAATTGGAGGGCAAGTCTGGTGCCAGCAGCCGTGGTAATT	90	-
chr2	133013251	133013273	TCCTGACACGGGGAGGTAGTGAC	80	-
chr2	133038194	133038216	CTCTGGCATGTTGGAACAATGTA	71	-
chr2	133038449	133038470	AGGCGTCCAGTGCGGTAATGTG	5	-
chr2	133038686	133038693	TTTCAAAT	4	-
chr2	133038983	133039012	GTGGCCATGGAAGTTGGAATCCGCTAAGGA	47	-
chr2	136872338	136872361	ACCAATATTGTACAGTTTTTATTG	4	-
chr2	138544917	138544934	AATCCTCTTGTGCTGACC	3	-
chr2	140782156	140782174	ATATGTATACAACTTAAAG	75	-
chr2	141579743	141579762	TTTACTTTACTGATGACAGT	3	-
chr2	141698784	141698801	AGTTCTATAGTGATGATC	21	-
chr2	145269236	145269256	ATTTTGTATATATTTACATAG	3	-
chr2	146577471	146577493	TATTTGATATTATTCTTACTATA	6	-
chr2	151324865	151324883	ATTTAAATATTGTAAAAAG	11	-
chr2	157181083	157181103	TTTTTCTTTGTATATTTCTAG	3	-
chr2	160176063	160176097	ACATGTATATACTGTTCATTCTTGTTTATATTAAG	12	-
chr2	160899502	160899523	TGCTGGATCACCTCTTTTCTAA	1272	-
chr2	166739349	166739369	TTACCCTTCTATATCTAGTCT	22	-
chr2	172964419	172964441	TATAAAAATACTCATCTTTTCAG	9	-
chr2	174766127	174766148	TACATATTATTTTATATATAAG	9	-
chr2	174773309	174773330	CTACCTTATTGTACGTTTAAAG	6	-
chr2	174773473	174773494	TTATATTTTCAATTCAAAAATG	8	-
chr2	174773977	174774000	CTTGTTAATATTCTTTCAATAACG	13	-
chr2	174774114	174774135	TAACTATGTACAATATTTTAAG	21	-
chr2	174994277	174994300	TCTATTTATATATATTATATATAG	3	-
chr2	175869184	175869201	GTGTTGCTTCCTGTTGGA	3	-
chr2	175937247	175937270	CAACTGTAAAATAAAACTACATAG	6	-
chr2	175937790	175937810	ATTCCACTATGTAAATATCTG	12	-
chr2	176042090	176042112	TACCATAATATCTATCATCCAAG	6	-
chr2	176792867	176792885	CATCAACTTTTCTATATTG	10	-
chr2	176794001	176794019	ACATTATGTATATAATTAG	53	-
chr2	178095138	178095156	TACTTTTTTATAAATACTG	7	-
chr2	178095457	178095479	TTTTTGTACTATTATACTAAAAG	10	-
chr2	179330448	179330456	TACTTTATG	4	-
chr2	179967288	179967311	CTTCTACTGTAAATCCTTATAATG	13	-
chr2	186543384	186543405	AAAGTGCTTCCTTTTGTACTGT	59	-
chr2	188987151	188987169	CTTAGGTAAATTTGGGATC	6	-
chr2	196581697	196581715	TCACTGAAGTTGTGGATGC	3	-
chr2	197001892	197001911	AAATAATTCAACTTCAAATG	4	-
chr2	197002068	197002086	CATGTTTATATTGTAAATG	18	-
chr2	197699376	197699396	TTTATACTGTATATAAATTAG	12	-
chr2	197852128	197852148	CCTTTTTATATTTGTATATTC	3	-
chr2	198257019	198257040	ACTATATCTTATAATTTTATTG	11	-
chr2	200135119	200135160	ACAAACATTGTAATATAACTGTTAATACTATTTATATATTTG	14	-
chr2	201717919	201717947	CTTTGTAAATTCTTAACATTTTTATATTG	37	-
chr2	203739945	203739968	ATCAATTTCTGTATATTCTAATAG	5	-
chr2	206860247	206860265	ATAACTGTATATACACATG	73	-
chr2	207893700	207893718	ATCTTTTGTACACATTTTG	50	-
chr2	208207466	208207483	TATCTGCTCACAATTCCT	3	-
chr2	215023675	215023694	TTTGGCATTAGCACATTGTT	5	-
chr2	215592630	215592650	TTTCTCTAACACATTTTAATG	4	-
chr2	215592671	215592692	AACTCTGTTTATCTACTACATG	8	-
chr2	215592712	215592730	TTTTTATTCTGTACATTTG	3	-
chr2	215592806	215592827	TTTTTATCTTGTATATCATCAG	4	-
chr2	219866370	219866392	TTTTGTTCGTTCGGCTCGCGTGA	407	-
chr2	224280709	224280730	AGACCCATGCTCACTGGCTCCA	4	-
chr2	225338214	225338235	AAATTGTACAATAATTTTTTTG	3	-
chr2	227596309	227596329	CCAAAACATTTACTGTATATA	3	-
chr2	230899774	230899794	TAATTGTATATTTATATCATG	14	-
chr2	231590560	231590580	CTGTACTTTTAACTTTCCTAA	4	-
chr2	232786642	232786662	CTATTTATATTGTTTATAAAG	18	-
chr2	241656453	241656470	ACTTATAATTAATATACG	3	-
chr2	242049520	242049538	AGGCTGAATTTGATTGCGT	78	-
chr2	242052838	242052858	CTAAATGTATGTATAAATATG	3	-
chr3	3237034	3237052	GTTCTATGGTCCTATGATC	3	+
chr3	4888010	4888030	AATACATTTGTAAATACTCAG	25	+
chr3	5026778	5026802	AAAATTGTAAATATTTTTATCTATG	9	+
chr3	5261468	5261489	CAACTGTAGATGATATTTTATG	15	+
chr3	9519492	9519515	TTTCTTTGTATATTATATAAAACG	23	+
chr3	9789474	9789494	TTGTAAATACTGTAATTATCG	15	+
chr3	10192966	10192989	TTCTAAATGTACAAATTCTTATAG	5	+
chr3	14712994	14713012	TTTCATATCTACTCCCACG	5	+
chr3	15088570	15088595	TGTTTATATCCTCTCCATATGTACAG	15	+
chr3	15484028	15484045	ACATTTATGTAAAATATT	15	+
chr3	17052826	17052846	ACTTTGTAAATTACAACAAAC	3	+
chr3	18383998	18384017	ATATATACAAACATTTCATG	3	+
chr3	18384052	18384071	AATACTGTAAATATGTAAAG	5	+
chr3	23932542	23932561	CATCTCATATATATAAAATG	3	+
chr3	24018913	24018932	CCTTTGTTTATTTAAACATG	3	+
chr3	24018967	24018989	CATATTTATATGTGTATACCATA	8	+
chr3	25638250	25638271	ATCAATATATATACTCCTCACT	3	+
chr3	30418672	30418689	TTGCCGCATACACTATTT	11	+
chr3	31678090	31678111	TTCATCAAATGTATATTTTCTG	7	+
chr3	32754758	32754781	ACCTGTATATATTAACCTACCAAG	8	+
chr3	33908457	33908476	CACTGTAAATCTTATAATTT	7	+
chr3	34191588	34191607	ATTAACTATCTGCTGGTTGA	4	+
chr3	36895383	36895403	ATGGGTTTTGAGGGGTTTTTA	7	+
chr3	38529724	38529741	AACTGTATATCTTCTCAG	47	+
chr3	38533696	38533718	CTTCTAAATTTGTACATTATTTG	3	+
chr3	38533815	38533836	ACCTAACTTGTATATAAAAATT	4	+
chr3	41280826	41280845	ACCTGTAAATCATCCTTTAG	29	+
chr3	42636179	42636201	TATTCTCATGTAAATATTTTTTA	9	+
chr3	42690146	42690164	TCTAATTTGTATACACTTC	6	+
chr3	47891643	47891664	CAAATGTTTATTTAAAATAAAG	4	+
chr3	50156301	50156322	ATATTTGTATATTACACATTTG	6	+
chr3	51426585	51426607	CTTTTTGTAATTTATTTTTTAAG	3	+
chr3	52741947	52741969	TTCTCTTTATACTTCATTTCTAG	6	+
chr3	56655759	56655782	CTCATTAAAAACTTGTATACTATG	3	+
chr3	58759823	58759843	AGGGGTGAAAATTCTCAAGGA	137	+
chr3	62790340	62790359	GTGTATTGTTGTTGCCTTGC	6	+
chr3	63987267	63987284	ACTAATGTAGATATTTAG	11	+
chr3	63987817	63987837	AATTGTACATATTTAAATATG	13	+
chr3	64096368	64096388	ATATTTTGTACTAGAGAAGGT	5	+
chr3	69154547	69154570	TCTATTTACCTTGCACATTTTTTG	3	+
chr3	73116083	73116106	ATTTTCAAATTTACATATTTAAAG	3	+
chr3	73116255	73116275	TATATAATTGTATAATTTCTG	36	+
chr3	73117574	73117595	AAAATATCCTTGTACATTTTTG	28	+
chr3	73117874	73117896	TAAAATCAACTTTTCAAATAATG	14	+
chr3	73118305	73118325	CCAAATGTATTATTTTCATAA	14	+
chr3	73461702	73461718	AGTTCTACGTCTGATGA	4	+
chr3	74911301	74911322	ATTTCCATTACACTACCCTGCC	4	+
chr3	77370234	77370255	TGGGTCGGAGTTAACTCAAGCG	274	+
chr3	87303597	87303617	CACATCTTTAAATTATTTCAG	4	+
chr3	89529032	89529054	ACTTGTAATATTTTTATATACAG	4	+
chr3	93845390	93845413	ACATGTTAATATTTAAATAATTAT	5	+
chr3	97663612	97663635	TATATTTTCATTATAAAAAACCAG	4	+
chr3	98512757	98512778	AATACTGTATATTTAACTTATG	48	+
chr3	98820304	98820321	GTTCTACAATCTGTGATC	3	+
chr3	100467602	100467625	AACACTACTCTTACATGTATAAAG	5	+
chr3	101487820	101487842	ATATATGTAAATAACTTTATTCT	3	+
chr3	101489371	101489392	TCTGTCTAATTTTAAATAAAAG	3	+
chr3	105293593	105293614	CCTTTTATGTAAATTTTTTACG	4	+
chr3	107527094	107527112	ACCTTATATATATCTCAAG	3	+
chr3	111711110	111711131	CATTATATTCAAACTTAAAATT	5	+
chr3	111831663	111831685	AGTATGTTCTTCCAGGACAGAAC	635	+
chr3	112302812	112302831	ACTACCATACTGTAAATATG	11	+
chr3	113005831	113005852	CACTTGTAAATAAATGTATATG	5	+
chr3	113528318	113528339	CTCCTATGTGTATATTTTCCTG	7	+
chr3	113528341	113528362	ATTTCTCATCTCAAACCCTTTG	3	+
chr3	116746360	116746383	ACTTAGCTGTACTACAAGTAGTTG	22	+
chr3	120501760	120501769	TATATCTTAC	6	+
chr3	124456948	124456965	ACTCATGTAGATATTTTG	4	+
chr3	128532796	128532819	TATGTATCTATCTGTTAATGCTTG	6	+
chr3	133505475	133505496	CTAATATATTTTGTACATTTCG	10	+
chr3	139071576	139071589	TATTTTGTAAATAA	7	+
chr3	139075894	139075916	ACTACATTTCTCTGTTAATATTG	12	+
chr3	139214595	139214613	TATTATACTTTACAAATAG	3	+
chr3	140695832	140695855	CTAAATATCTTGTATATTTTTTAG	3	+
chr3	140698701	140698711	CATTTACTCTG	6	+
chr3	140698748	140698771	TCAAATTTTAAAAATTAAAATACG	4	+
chr3	140698796	140698816	TAATATATCAACATTTTATTG	5	+
chr3	141166952	141166971	ACATTTACTGTATATTCTAG	53	+
chr3	141167225	141167253	TAATTCTGTATATTCTATACAATTTATAG	22	+
chr3	141289631	141289652	CTTCCTAACTGTAAATACTAAG	3	+
chr3	144365606	144365624	GTTCTACAGTCTAACGGTT	3	+
chr3	147462184	147462203	ATTGATTCTTCCTGCTAGCA	8	+
chr3	149679805	149679825	ATTGTAACTATGTAGAAAGTG	6	+
chr3	151151648	151151669	CATATACTGTATTTATAAATTG	3	+
chr3	152180352	152180374	CCTATACACTTTGTACATTTAAT	8	+
chr3	152181762	152181780	TACTGTACATCTATTAAAG	27	+
chr3	152557956	152557976	TATTTTACAAAATATATAATG	7	+
chr3	152858612	152858630	CTTTTTAGAGGGACTATTG	3	+
chr3	159614995	159615015	TAATATGTATATTTTACTCAG	24	+
chr3	160122395	160122416	TAGCAGCACATCATGGTTTACA	340	+
chr3	160789310	160789333	CTTTGTACAATTAATTCATTTCTG	10	+
chr3	160790011	160790032	ACCTGTATTATTTATTTTATAT	14	+
chr3	160790604	160790622	ACTATAGGAATATATACTT	3	+
chr3	161665789	161665810	TTTATTTGTATAAAATATCCAG	3	+
chr3	168269702	168269722	GCGACCCATACTTGGTTTCAG	1085	+
chr3	170111079	170111100	TCTTACTAAAATTTATATAATG	5	+
chr3	170113216	170113237	ATATAAAATCATTTGTACATAG	3	+
chr3	170114560	170114579	CTTGTAAATAACTTGTATAG	3	+
chr3	170277038	170277055	AGAGGGGAATTGTTATTA	50	+
chr3	179051525	179051546	ATCCCTACATTTGTAAATACTG	132	+
chr3	179051660	179051679	AACTCTACCTACATTTCCAG	3	+
chr3	179052051	179052073	TCAATATTGTGAATATTCAACAG	22	+
chr3	179052210	179052230	ATTATTCTCTTTAACTTACAG	4	+
chr3	179305982	179306000	CACTTATTCTTATTACAAG	3	+
chr3	179306001	179306023	CATTTTATAATTTTGTATAAATG	10	+
chr3	180689598	180689616	AACATAATTCCATTTCCTG	7	+
chr3	180689626	180689647	AATCACATGTATATTCACAATG	19	+
chr3	182369106	182369129	ACATATTATATATATATATATAAG	4	+
chr3	183530353	183530372	TATCATAATGTGTATAATTG	7	+
chr3	184053112	184053130	CCTGTAATTATTAAACATG	3	+
chr3	185866156	185866174	AGAGTTCAGTCTGATGATC	20	+
chr3	186507661	186507683	TAAATAAATTGTATATTCACTTT	5	+
chr3	187800567	187800585	GCAGGAATTTGTGAGTCTT	10	+
chr3	188597129	188597151	ATTTTTTGTAAATTAAATCAATG	5	+
chr3	191111039	191111061	TACACATATATATATCCCTTCAG	13	+
chr3	193856205	193856230	CACTATATTTGTATATATTTTATATG	115	+
chr3	194409571	194409590	ACTTTTTTCTGTACATAACT	4	+
chr3	195426331	195426352	CGAAAACAGCAATTACCTTTGC	127	+
chr3	196657958	196657978	ACCATGTACTATTGTTTAATG	4	+
chr3	197510799	197510819	CATCTGTAATTTAATTTTAAG	5	+
chr3	197768069	197768088	TGCAGTTTTAAATGGGAGGT	4	+
chr3	3777724	3777744	TCTGGTTCTCAGGACTCCCTC	11	-
chr3	4170765	4170782	ATTGGTCGAGGGTTTATC	3	-
chr3	8977694	8977714	CCCAAAACTGTATATAATTTG	6	-
chr3	10436183	10436204	AGGCAGCGGGGTGTAGTGGATA	5571	-
chr3	11597645	11597669	TAAATCTGTAATATACCATTCTCTG	14	-
chr3	13100292	13100309	GGGAACACTGTGTGTCGT	3	-
chr3	14984317	14984348	ACTTCTGTTTATATCATTTGTACAATTACATG	71	-
chr3	14984396	14984419	TACAACTTTGTATCAAATTTTCTG	11	-
chr3	14984563	14984585	TTTTTCAAATTACTAATATCAAG	3	-
chr3	15296453	15296472	TAAATCTCTTCATACAATAG	7	-
chr3	15296761	15296783	ACAAGATGTTAATTTCTCTGTAG	12	-
chr3	15451620	15451640	ACATGTAAATAAAATTTCAAG	3	-
chr3	18389590	18389609	TATAAAATTTCTGTATAAAG	8	-
chr3	18390053	18390074	TACTTTTTTTTCATTCTCATTG	4	-
chr3	18588443	18588461	AGTCTAATTGAACGTACCA	3	-
chr3	19852298	19852316	CCTGGTAGCTTGTCAGGCT	5	-
chr3	20209460	20209480	ATTATTTTCATCATTGTACAG	3	-
chr3	20211026	20211048	GTATATACCTCTTTAAATTTTAG	12	-
chr3	31702341	31702360	TCACACTTTGTAGATATTAG	7	-
chr3	33192015	33192036	ACTGTATATATTTATAAATTAG	28	-
chr3	39173787	39173807	AGACCTGGCTCAGATCTCAGC	61	-
chr3	40191901	40191918	TGCTATAATGGTTGGTAC	5	-
chr3	42589551	42589572	ACAACCTAAACTTGTATAAAAG	4	-
chr3	44526646	44526666	TAAAATGGTACCGTAACTTTG	28	-
chr3	44547363	44547381	ATACCAATACTGTAAATAG	28	-
chr3	44794581	44794603	TATATGTAAATTATATTTTTAAG	5	-
chr3	47058053	47058074	TTATCATGTAAATATTCTAAAG	9	-
chr3	47058206	47058226	TATTATATTTTAATGTATATG	114	-
chr3	48509287	48509311	TCTGTACACTTGTTTATAATAAATG	197	-
chr3	48725445	48725464	TTCTAATACAAATCTTTTTG	5	-
chr3	48901081	48901101	AGTGTTTCTCTTTGGAACTGT	3	-
chr3	49067226	49067246	AATTCTTGTAACATACACTTG	7	-
chr3	52288487	52288504	TCCCTTTTGTACTTAACG	4	-
chr3	52288505	52288528	TTATTCTGTATATACAATTTTATG	324	-
chr3	52302352	52302373	TGAGGTAGTAGTTTGTACAGTT	359	-
chr3	52597730	52597750	AACTAGATCCCAACTTTGGAC	8	-
chr3	53919035	53919054	CTACCAAATGTAATTATCAG	8	-
chr3	53919271	53919292	ACTCCTCATCTTTATATTCACG	4	-
chr3	53919349	53919368	CTCATTACCTTTTTGTATAG	6	-
chr3	54882842	54882862	TATGGTTATGGCAGGATTGCA	3	-
chr3	55501710	55501731	ACTTTTAATGTACATATTTCTG	5	-
chr3	55501764	55501787	TAAAATATTCTACATGTCATTCAG	6	-
chr3	57403191	57403212	CTATTTTAATAAATTTTCATAG	3	-
chr3	57611524	57611546	CTTCATTTTTACTGTATTTAACT	3	-
chr3	57611606	57611625	ACTACAGGATGTATCATTTC	4	-
chr3	62750351	62750368	TTGATTGAAGCCTCGGTA	8	-
chr3	63335577	63335598	TATTTTTTGCATTTGCCTTTGT	6	-
chr3	69071622	69071641	AAACCTGTACATATTCAATG	10	-
chr3	73432504	73432527	ACTACTGTATAATTTTCACTTCTG	4	-
chr3	78646401	78646421	TCACATTATTTATTAAAAATG	3	-
chr3	78647462	78647485	AACATTGTAAATATTTACTCTTTG	5	-
chr3	86024229	86024251	ATATTTTATATATGTACACATTT	3	-
chr3	88101328	88101346	AAATACAATTCTTATCTAG	9	-
chr3	88102108	88102130	CCTTCTTCAACACATGTTAATAG	4	-
chr3	88102231	88102249	TTCAATCTTAACTATATAG	8	-
chr3	96610241	96610259	TTTATCGTGACCTCAAAGA	3	-
chr3	98234578	98234597	TCCATTAACCTCCAACTATG	4	-
chr3	99566910	99566933	TATATCTTTTCATTTACATACTTG	3	-
chr3	100083541	100083561	CACTGTATATACTATTTATAG	98	-
chr3	100084023	100084046	TGTGAATAATGTAAGTATTTTACA	7	-
chr3	101368677	101368699	TCACATGTAAATCATTCCTAAAG	18	-
chr3	113367523	113367544	TCCTATTACTGTAAATCTCCTG	14	-
chr3	119542826	119542848	TATTATTGTAACAATAACTCTAG	10	-
chr3	119543023	119543046	CTTGTACATTATATTTTCTTTCTG	17	-
chr3	120043657	120043677	TTCAACAATTTTTATATTTAG	4	-
chr3	120045650	120045672	TATTATTCCTAAATTTTCATAAG	10	-
chr3	120047966	120047988	CCTACTTCCTAATCAATTACCAG	4	-
chr3	120048406	120048427	TTTATTTGTATATTAATTCATG	37	-
chr3	120048494	120048514	TTGTATAATAACATATACATG	57	-
chr3	120049259	120049281	ACATTGTAAAATATTCTTTAACA	4	-
chr3	120114550	120114571	GGTCCAGAGGGGAGATAGGTTC	190	-
chr3	120115026	120115045	CTTTTGTAATTATTTTTCAG	12	-
chr3	120406119	120406140	ATATGTATATCTTACTCTCTTG	6	-
chr3	124950288	124950300	TATTTTACTTTAC	4	-
chr3	124950317	124950340	CTTACACAAAATGTATATTCCACG	32	-
chr3	124950856	124950874	TAACATTGTACATTCTTAG	34	-
chr3	125031752	125031774	CCTTCTTAAATTTTTCTAATATG	3	-
chr3	128198307	128198328	CTATCCTCTTATTCCTTTAAAG	4	-
chr3	128887063	128887082	TTAAACTTAATTTACTTAAG	3	-
chr3	128889756	128889774	CTATCTGTATATAATTCTG	6	-
chr3	130914592	130914610	AATTTGTAGACATTATATG	28	-
chr3	131181238	131181258	TAAATTTAACTTTTATTAAAG	6	-
chr3	131757080	131757101	AAAAGTGCTTTCTTAGAGTGTT	3	-
chr3	133547389	133547409	AATATATTGTACTTTATTAAG	6	-
chr3	133893572	133893592	TCACTTGTTCATATTTTACAG	3	-
chr3	137880041	137880060	TTATCACTGTAAACATTTTG	6	-
chr3	138955565	138955583	AGGGAAGTTGGCAAGCTGG	3	-
chr3	141877707	141877724	ACTAATACTGTATAATAG	7	-
chr3	153993759	153993782	ATATATATATATATACCATAAAAG	4	-
chr3	167383866	167383888	ATAATGTATATTTTAAAATAAAG	3	-
chr3	167396231	167396249	TAAACTGTATATTTTTAAG	10	-
chr3	167401811	167401831	TTATATAACATTCCTTAAAAG	4	-
chr3	167402026	167402047	CCTTTATCTGTAAATTTTAAAG	41	-
chr3	167726588	167726611	TATAATATTGTACATAATATTCAG	30	-
chr3	170609586	170609606	TCATATGTATATTATTTCCAG	4	-
chr3	170616695	170616716	TGAAGTATTTATTGCTGAAGAA	86	-
chr3	175145817	175145838	ATTTAGATTAGTGCCATTTATG	4	-
chr3	178739437	178739455	TCTCTGTAACATACTTTAG	10	-
chr3	179383102	179383124	CGGATTGGAGTTAGCTCAAGCGG	250	-
chr3	183977396	183977417	CACATTTGTATTTTTATATCCG	15	-
chr3	184428526	184428548	TTTGTAACATTTAATAATTACTG	16	-
chr3	185635214	185635236	TTCTATTGTACAAAACTTCATTT	7	-
chr3	193733548	193733566	ATCTGTCGGGACCTGAAAG	8	-
chr3	194123456	194123474	CATTGTAAATAATCTTATG	68	-
chr3	194123475	194123499	CATACATTCATAATTGTACATTCAG	21	-
chr3	194123750	194123766	TATATTTATGGTGGGAG	3	-
chr3	194124202	194124223	AACTTTTTAAATAAATAACAAG	6	-
chr3	194124971	194124989	CCATCAAATGTATAATATG	4	-
chr3	194150434	194150453	CATTGTACAGCATTATCCAG	3	-
chr3	194652738	194652756	TCTAGGCTGGTTCTGCTGT	3	-
chr3	194998973	194998994	TACATTCTTTTAAATTATATCG	3	-
chr3	195765443	195765463	ACTTGTATATTACTTCTATAG	4	-
chr3	196074588	196074602	TTTTATAAATACATG	8	-
chr3	196074785	196074806	TACCAAATTGTGAATACTCTTG	41	-
chr4	144063	144085	TCTTTTGTAAATAATAATAAATG	4	+
chr4	1246302	1246323	CAAATAATACTTGTATATATTG	26	+
chr4	4865576	4865599	ACTATGTAATATACTGTATATTTG	84	+
chr4	6644414	6644435	CAAAAACTTACCATGTTAATAA	7	+
chr4	7034055	7034080	TATATATTTTCTTACTGTACATAAAG	13	+
chr4	7932236	7932253	CCTAATCCTGAACCTGTC	3	+
chr4	14573156	14573175	ATATTATACAGTCAACTTGT	17	+
chr4	20285561	20285578	CATACCATGTATATATCG	3	+
chr4	20621399	20621418	AAATATTTATTGTATCAAAG	3	+
chr4	26422186	26422206	CCAAAACATTGTATATATCTG	16	+
chr4	26433656	26433673	TACATAACTTGTATTATG	7	+
chr4	26434554	26434576	CCACTGTAAATATTCTTCCTAAC	12	+
chr4	27138589	27138606	AAAAAAAGTCTGATGATC	4	+
chr4	30732550	30732571	TCTTTTTCTTTCTCATATACAG	11	+
chr4	30790115	30790134	CCAACAAACTGTATAATTCT	3	+
chr4	31146554	31146577	TATAATCTGTAAGTACCTATTAAG	14	+
chr4	31146920	31146937	TACTGTAAGTATTCACAG	16	+
chr4	31147220	31147239	ATCCTGTATATTTGTCCATG	7	+
chr4	31696917	31696937	TAAACTCTGTAAAATACTTTG	15	+
chr4	36104595	36104616	TTTAATATCTTGTACATCTTTG	30	+
chr4	38700108	38700130	ACACTATTTGTAAATATAACTAG	17	+
chr4	38702341	38702364	ACTTTAATACTTGTATAAACTATG	7	+
chr4	38702619	38702638	CAATATATATTATATACTTG	4	+
chr4	39287357	39287376	ACATAATTGTAAATATTCAG	8	+
chr4	39781114	39781133	TTTTATTGTACATACTTCAG	39	+
chr4	39781244	39781266	TTAAATTTACATTTCATTCTAAG	6	+
chr4	41957752	41957773	TCACTATGTAAGTAATCCAATG	7	+
chr4	41960635	41960654	AAATTTGTAGATATTATATG	76	+
chr4	41961896	41961916	ACTAAAAATTTGTATATACAG	5	+
chr4	41962437	41962456	ACCCTTTTTCACTGTATATG	4	+
chr4	41962463	41962484	ATGTCTAATATTTATTTCAATG	4	+
chr4	42089640	42089663	ATTTTGCATGCTGTACATTTTAAG	4	+
chr4	45663310	45663330	TTTGGTTCTCAGGGCTTCATC	19	+
chr4	46268117	46268135	ATGCTCCATGCCCAGTTGA	13	+
chr4	46580343	46580360	GTGCAAGTGTTAATTGGA	13	+
chr4	48041477	48041497	TCATCATGTACATATCTTAAG	7	+
chr4	48858132	48858152	TTATAAATTGTATAAACTATG	4	+
chr4	48863211	48863232	TATTTTCTGTATTATCTTAATG	22	+
chr4	52780016	52780039	TAAATTTTGTATATGTGTATAAAA	6	+
chr4	56291661	56291684	ATTATCTTTCTGTACATAGTGTAC	16	+
chr4	57330400	57330418	CCTATTATGTATATATAAG	4	+
chr4	57799031	57799053	AACACTTTATACATATATATATG	21	+
chr4	57800987	57801008	AAATACTAGCATATATTATAAG	3	+
chr4	57889725	57889745	ATATAAATTTTGTAAAATAAG	5	+
chr4	68906880	68906899	CTCTATATATTGTCAACATG	15	+
chr4	71895831	71895851	CTCTATATGTAATATATCCTG	45	+
chr4	71896003	71896020	TATATAAATATATTTTCT	3	+
chr4	71896062	71896083	TATTAAACCTTTCCATTTTACG	10	+
chr4	74645602	74645618	CTATACTGTATATACTG	17	+
chr4	74680075	74680096	TTCTCTTTATCATTCTTTGCCT	6	+
chr4	76296341	76296360	ATCGAAGTTATGGATTTACA	3	+
chr4	77997849	77997867	AACACTGTAAATTATACTG	3	+
chr4	78088114	78088131	AACTTTATAAATTGTATA	3	+
chr4	78088134	78088155	AACATGTAAATCTTTTAAAATG	40	+
chr4	78088206	78088227	CATGTAAATATAATTTATTATG	13	+
chr4	80596083	80596104	CACAAATATATTTTAATTTCAG	3	+
chr4	83382143	83382162	AAATGTAAATTTTATAACAG	4	+
chr4	85571900	85571919	AATGTACATTATCCTATATG	16	+
chr4	95377695	95377717	ATCATTCTCTATTAATATATAAG	4	+
chr4	95589338	95589357	CACATACTCAATAAATAAAT	5	+
chr4	96079473	96079496	TTTGTATATACTGTAATTATTCAG	14	+
chr4	99228269	99228291	ACTTAATTGTATTTTTTTTTTAG	3	+
chr4	101377667	101377687	TTTGGTACTGCATATTTTTGC	9	+
chr4	103919289	103919307	ACCTGAAACTGTGTATGTA	76	+
chr4	106200826	106200853	AGGATGGTTATAAATACTGTAAGTATTG	10	+
chr4	106890611	106890630	ACTTACCCTCTTCACTTAAG	3	+
chr4	107240214	107240228	AAATTTTTACCTACT	4	+
chr4	108832076	108832099	TTAATATTTTAAATAAAATATCTG	8	+
chr4	108835219	108835240	CTTTTCTATTTATATATATAAA	15	+
chr4	108835828	108835849	TAATCAAATATGTAAATTTCAG	3	+
chr4	111858582	111858601	TGAATTCGCTGGACCTGGTC	30	+
chr4	113190927	113190948	ATATGTAAATATAATACATTAG	10	+
chr4	113578604	113578623	TTCCTCAACTTGTAAATAAG	30	+
chr4	119563814	119563834	CTAATAGAACATTTTATTTTG	3	+
chr4	120216540	120216563	TATTATAACTTTGTAAATATTTCA	5	+
chr4	122738032	122738050	TATATATAACTATTAAAAG	6	+
chr4	123814620	123814641	CTTATCTACCTGTACATTTTTG	4	+
chr4	123842806	123842824	CTGGATTATGGTTGAATGC	19	+
chr4	124324665	124324687	ATATTTTATGTATAAATCACAAA	5	+
chr4	126261084	126261105	TATAATTGTATATGTGTATATG	5	+
chr4	129783540	129783557	AAACTCATTGTACATATG	3	+
chr4	129795946	129795966	TTAATGTATTATGTCAAAATG	3	+
chr4	131755296	131755316	TTTTGTATACTTTATTTAATG	11	+
chr4	137549930	137549947	ACTATGCGGCATTTGAGC	4	+
chr4	140300688	140300708	AACTGTACATTTATAATAAAG	14	+
chr4	140311248	140311268	TTTAAACTCTACTGTATATTG	7	+
chr4	141303306	141303329	TATACATGTATACTTATTATCTTG	8	+
chr4	142752737	142752756	AAAGGTGAAGTATTTACTGT	15	+
chr4	143395389	143395404	TTCCAGTCCGATGATC	16	+
chr4	144145245	144145265	TTTCATATGTATATTCTTAAG	7	+
chr4	144475008	144475031	TATTACTGTACCATTTTGTAAAAG	7	+
chr4	146479789	146479808	ACTATACTGTAAAAATTCAG	6	+
chr4	153831947	153831966	ACCACTGTAATTTTATTTAG	7	+
chr4	154336056	154336078	TTTTAAACTATTATCTAACTAAG	6	+
chr4	166307454	166307474	CTTCTTGTGCTCTAGGATTGT	713	+
chr4	166418746	166418766	AAACTTTAAATTTTTAAAAAG	4	+
chr4	166418782	166418803	CTTTAAATCTATCTATATAATG	21	+
chr4	167588639	167588660	TATACAATAAAAATTATCAAAG	18	+
chr4	170284740	170284759	TTCATTTTGTACACACTCTG	167	+
chr4	170634659	170634682	ACATTTGTAAATAATACCTCAAAG	3	+
chr4	175238571	175238592	ACTATACATATTGTATATTTTA	3	+
chr4	184930717	184930738	TACTGTAAATTTTTCCTATAAG	8	+
chr4	184944478	184944495	TGTACCATACTGTAAATG	3	+
chr4	186068351	186068374	TTATCATACTTGTACAATTAACTG	7	+
chr4	186284976	186284997	AACATTCTTATATTATTTCATG	7	+
chr4	187641762	187641783	TGGACCACCTTGACCTGAATGG	3	+
chr4	433863	433886	CCAACTGTATATTTATGTAATAAG	19	-
chr4	434249	434267	AAATTTCCTTGTATATAAG	10	-
chr4	1694594	1694616	AAATATTCAATTGTAAACTTCTT	4	-
chr4	1694723	1694752	CACTAGTTAGACTCTTTAGAATACTCCAAG	8	-
chr4	2249173	2249191	CATTGTAATATAAATACAG	7	-
chr4	4237359	4237378	TATCATTATGTACATTACTG	4	-
chr4	4237565	4237586	CACTGTTAATATTTTAAACAAG	16	-
chr4	4269520	4269541	AATTCTAACAACTCAAATTTTG	11	-
chr4	8007039	8007060	TTCAACGGGTATTTATTGAGCA	3637	-
chr4	13571435	13571454	ATTATGTACATTTATTTCAG	4	-
chr4	23070636	23070655	AGCTACCATGTGTTGGATTA	7	-
chr4	23286724	23286743	ATGGAGATAGATATAGAATT	49	-
chr4	24519955	24519977	CTTATTATTTTCATACTAAAAAG	3	-
chr4	30578382	30578403	TTTGGGATTGACTGGTGGGGAG	807	-
chr4	38059080	38059100	TGCAAGAATCTGAGCCACTGA	23	-
chr4	39289139	39289160	ACATTTAAACTGTATTTACCAG	4	-
chr4	40426569	40426588	TTTGTAAATATCTTCTAATG	6	-
chr4	40485118	40485138	TAAACTGATCAGCCTTGGAGT	3	-
chr4	43934468	43934490	TCAGTAACAAAGATTTAATCTTT	4	-
chr4	46443267	46443286	CTAGCTGGGTTCTCAACGAA	34	-
chr4	47452892	47452914	TTTTGTTAATAAACTCAATATTG	3	-
chr4	48882836	48882858	CATATAATATACTGTATATAATG	8	-
chr4	53460745	53460764	ATCAACTTTGTATATTCACG	33	-
chr4	54348831	54348852	TCCATTATATTACTCTGCCTCT	3	-
chr4	54875253	54875271	TACTATTTTTATCCACTAG	4	-
chr4	60249842	60249863	ACTAATGTTTTGGCGTTATTTT	37	-
chr4	65137705	65137727	TTTCACAGTCCGATGATCGGGAT	160	-
chr4	69178694	69178715	TTTCTACTTTACTTCATAAATG	9	-
chr4	70296661	70296687	CCCTGAAAATGGATGGCGCTGGAGCGT	34	-
chr4	76404447	76404470	ATAATTGTGTATATTATATATATG	7	-
chr4	76569695	76569716	TTCTATTAATACATCATTCCAG	4	-
chr4	77036235	77036257	ACTATTGTACATTTTTACAACAG	12	-
chr4	79845032	79845055	CTTTCCTATTCTACATTTCCAAAG	5	-
chr4	81221324	81221343	ATATATGTAAACTATACATG	47	-
chr4	83345725	83345746	AAAAAATGTAATTTAAAATAAG	5	-
chr4	83814767	83814789	TTTTGTAAATATATACAAACAAG	123	-
chr4	83814842	83814860	ATATGTACCATTTATAAAG	7	-
chr4	83847346	83847369	TTTGTTCATTTTGTACATACTCTG	26	-
chr4	83847622	83847643	TATATATGTTCATATGAACATG	3	-
chr4	85593592	85593612	AACTATGTATATTGTAAATAG	7	-
chr4	89508322	89508342	TCTGTGTTTCCAGACTTTACG	43	-
chr4	90168608	90168629	CATTATTGTATCATTATACATG	5	-
chr4	90647295	90647315	CACCTATAAATACTAAATATG	16	-
chr4	93100154	93100174	GTAGGAACTTGTGAATTTTCT	4	-
chr4	99393176	99393197	CATCCCTCCATGTACATTTTAG	10	-
chr4	99800273	99800292	CATACTGTACATAATATCTG	19	-
chr4	100802740	100802763	CTTTTTATTGTGAATAATAATAAG	4	-
chr4	100869571	100869588	CTCTAAATACTCTAACAG	33	-
chr4	104027121	104027142	ATTTATTTGTATATTTTGTAAA	3	-
chr4	106603798	106603821	TAATACACTGTAATTTAATAAAAG	9	-
chr4	107924520	107924543	AAAGATGGTGAACTATGCCTGAGC	85	-
chr4	108157689	108157711	TTTTTGGTAAGCAGAATTGGTGC	9	-
chr4	111538999	111539019	ACATTTTAACATTACTATAAG	3	-
chr4	112729911	112729929	GTTGACTTATCAGAATGGA	11	-
chr4	113460663	113460684	TTTTGTATTTATGTAAATTCAG	5	-
chr4	113569162	113569185	ATAAGTGCTTCCATGTTTGAGTGT	2928	-
chr4	113569342	113569364	TAAGTGCTTCCATGTTTTGGTGA	192	-
chr4	113569522	113569544	TAAGTGCTTCCATGTTTCAGTGG	137	-
chr4	113569645	113569667	TAAGTGCTTCCATGTTTTAGTAG	7	-
chr4	114373633	114373651	ACACTGTATATATTTCTTG	52	-
chr4	114896138	114896156	TACATACTCACTATCATTG	3	-
chr4	117653966	117653984	GTTGTTGAGATTCAGTTCG	11	-
chr4	120980773	120980791	ACCTTCATTTCATGTATAG	3	-
chr4	121957567	121957588	TCCTCTGTAAATATTTCCACAG	4	-
chr4	122738617	122738639	AATTTGTATATCTTTTGTATATG	10	-
chr4	122800795	122800818	AAAAACTATGATGTAAATTTTTAG	3	-
chr4	129190709	129190730	TAAAATACTACATTCTATTCAG	3	-
chr4	129191550	129191580	CCATATATGTAATATACACAAACTCAATTAG	25	-
chr4	130930473	130930487	TACAGTCCGATGATT	18	-
chr4	139085355	139085374	ATTTATATGTATTATACCTG	22	-
chr4	139659645	139659665	TGTGGTTCTCAGGGCTCTAAC	6	-
chr4	139979375	139979398	AATATACATGTAACATTTTATATG	5	-
chr4	140431871	140431893	TACACATTAAATGTACATAACAT	3	-
chr4	145916413	145916433	TTATATCTAATTTTGTATATG	4	-
chr4	145916458	145916477	TATTTAAATAATATATCATG	5	-
chr4	150548473	150548490	GTTCTATAGTTGATGATC	7	-
chr4	157683942	157683961	TTACCATGTACGTATTCCAC	5	-
chr4	159589630	159589649	TACAACATCTTAATTCTTTG	3	-
chr4	164049935	164049956	AAACACTGTAAAATACTAAATG	4	-
chr4	164448367	164448388	TTGCATATTCATGTAAAACTGA	3	-
chr4	165742944	165742963	GAAAGGTTTTGTGCTATTCA	6	-
chr4	168770330	168770350	ATACTGTATAAAATATAAATG	4	-
chr4	174252847	174252863	TTATGTATATTATTTCT	4	-
chr4	174253109	174253131	TATAAAAACTGTACAGATTTTTG	25	-
chr4	178395669	178395689	AAAGTCAAAATCAGACTGTCT	3	-
chr4	185548896	185548914	ACAATTTTGTACAAATTTG	4	-
chr4	185548949	185548975	ACCTGTAACTTTTGTAAATACACATAG	311	-
chr4	185616155	185616177	TATAATAAACTTGTAAAATTAAG	11	-
chr4	186082204	186082225	TTTATATAACCTATATTTCAAG	4	-
chr4	186082226	186082247	TTAACTTACTGTACTTTTACTG	4	-
chr4	186321491	186321511	ATTATAAATTTGTGAATAAAG	3	-
chr4	187509400	187509423	TCTCTTTTTTTTGTAAATTTTATG	22	-
chr4	187540140	187540158	ACTTACCATATTGTAAATG	4	-
chr4	188168020	188168037	GTAGTCCACGCTGTAAAT	4	-
chr5	917747	917770	CCTATTTCTACATTATACCAACTG	9	+
chr5	2386628	2386646	TCTAGGTTGGTACTGCTGT	166	+
chr5	9722230	9722252	TGATGATGATGATGGTCTCTGGC	14	+
chr5	10433994	10434016	ATTTGTATATGTGTAAATACAAG	551	+
chr5	10434056	10434079	CATTGTACATCTTTAAACAAAATG	98	+
chr5	10434080	10434101	TATATTAATTTATTAAATCTAG	3	+
chr5	10434233	10434255	AACTGTACATTCTTTCTTTCTTG	12	+
chr5	10434388	10434407	CTGTTGTACATTTCCTACTG	10	+
chr5	10437040	10437061	TATTTTCTTTCCCTTATTCAAG	3	+
chr5	10437857	10437881	ACCAATTTTATGTATATATATTCTG	80	+
chr5	14510073	14510094	TTCTTCTTGTAAAATTGTACAG	5	+
chr5	14611130	14611148	AAAATTCTGTAGATTAAAG	3	+
chr5	14695799	14695818	CTCCTTCTGTATATACATCT	3	+
chr5	15935338	15935359	GTGAACGGGCGCCATCCCGAGG	1809	+
chr5	18447704	18447721	AATATTATACAGTTAACT	4	+
chr5	31255796	31255816	TATTAATAGTTAGTCTCAGGG	4	+
chr5	31859806	31859823	GTCTGATGATCCTTGACT	4	+
chr5	33468093	33468113	AACTTTTTTGTAAATTTAATG	41	+
chr5	34925659	34925689	TAAATACTTTTATTATCTAATACTATCTTAC	13	+
chr5	34964889	34964911	ATCATTGTATATATTATTATATG	4	+
chr5	38935638	38935660	ATTTGTACATATTTTTCATATAG	5	+
chr5	39840471	39840492	AAACTTTACTTGTCCTTTTGAG	6	+
chr5	41309180	41309200	TTTAGGATAAGTTTGATTTTT	28	+
chr5	41919189	41919209	TCTCAAACCTGTAACTTGTAT	6	+
chr5	44823171	44823193	TATATATCAAATATTATCTTATG	5	+
chr5	52097838	52097859	TATTTAAACAATAAACTAAAAG	5	+
chr5	52781939	52781967	AAAAATATATTGTCCATACTGTAAATAAG	25	+
chr5	52782137	52782157	TTTTATAATTTATACATAAAA	4	+
chr5	53941175	53941193	GTGTATTGTGTTGCATTGC	23	+
chr5	54460576	54460594	ATTCAAATCCTTATATATG	8	+
chr5	60840786	60840804	TACTGTATATATATTATAG	168	+
chr5	65374471	65374490	TTCAAATTTGTACATTAATG	7	+
chr5	65475147	65475166	CAAATATATACACACCCTTG	4	+
chr5	66465363	66465383	AACAAAATATTTATACTTATG	6	+
chr5	67594126	67594150	TATATAAAATATGTACATAATATTG	11	+
chr5	67594175	67594195	ATTTGTATCAATACCAAATAG	3	+
chr5	68425763	68425789	CATCTCCATTGTAAATATGTATTTACA	11	+
chr5	68473480	68473500	ACTATATTTACAAATAAAATT	11	+
chr5	68473512	68473529	CCATCTGTACATATTACT	175	+
chr5	68473559	68473578	CCCCTTTTACTTTTTTATAG	9	+
chr5	68473685	68473702	ATCCAATTGATGTATATG	6	+
chr5	68505725	68505744	CATATCCATAACGTTTACAG	3	+
chr5	71505221	71505241	CATCACTTCTATCCTATCCAG	14	+
chr5	72208197	72208219	TATATTTTAAACTAATTTCAATG	5	+
chr5	74656667	74656685	TAAATTAATACTTCATTTG	4	+
chr5	74895422	74895442	TAAATTATGTACAAATTTAAG	10	+
chr5	75760289	75760307	ACTGTATATATTCATCTAG	3	+
chr5	76031430	76031452	ACTATTCATTTTATCTAAATCAG	5	+
chr5	76031480	76031499	TCTGTATATATTAAAATATG	73	+
chr5	76130803	76130825	AAATACAAATTTTGTATAACTTT	6	+
chr5	77773845	77773865	CAATTTTATTTCAAACTAAAG	3	+
chr5	77774582	77774604	ATGTAAAAATATCTAAAATAATG	4	+
chr5	78620090	78620112	ATACTAAATATGTGTATATTTAG	3	+
chr5	78982225	78982247	CCTGTAAATTTAAATATAAAAAG	28	+
chr5	79269312	79269330	AAAGCCCGCTTGCTGGCAG	3	+
chr5	79773804	79773824	ATTATATATCCACATATATAG	4	+
chr5	80540191	80540208	AGTTCGACAGTCTGATGA	7	+
chr5	82876544	82876562	CCTACTGTACTATTTAAAA	18	+
chr5	82876612	82876639	ATTTTAATCCTGTATATAAAATAAAAAG	19	+
chr5	83644118	83644140	TTCCAGGAAAAGCCTTTAAGTAT	55	+
chr5	87395904	87395922	TTCTCCTCTGTACTTAATG	5	+
chr5	89045748	89045770	TAATATAATTCTATGTATATAAT	3	+
chr5	91174436	91174459	ACATGGGCCATTATTATCATCACA	16	+
chr5	92929996	92930018	TTATTCATTTTGTAAAATACTAG	63	+
chr5	94939837	94939859	TAATAATATGTATCATAAAATAG	14	+
chr5	96368174	96368195	ATACTTTAAAAATGTACATACA	4	+
chr5	96368802	96368825	ACTTAATGTATATAAATAAACTTG	34	+
chr5	96369255	96369276	ACTTTAAACATGTATATAAATG	7	+
chr5	96369481	96369497	ATATTTTTATTTCTTTA	3	+
chr5	96370158	96370181	TCTTTTTTTTAATGTATATAAAAG	11	+
chr5	96372443	96372467	TTACATACTGTATATCAAACTCTCA	10	+
chr5	96372988	96373010	AATTCTAAATTTGTATCATAATC	9	+
chr5	98093369	98093389	AAGTGCCTTTTGTCCTTGGAA	3	+
chr5	98129544	98129567	ATATATGTATATACCATGTATATG	14	+
chr5	98132142	98132164	TGTAAATACTTTAAATTATTATG	137	+
chr5	102508962	102508985	ACACTGTAAATAAACTTCATCCTG	5	+
chr5	102612635	102612657	ATCTCTGTATTTTACTATAAAAT	7	+
chr5	102614028	102614049	AACTGTATTATTTCTAACTATG	28	+
chr5	110098025	110098045	TCCCTATGTAACTATCTTAAT	4	+
chr5	110098048	110098070	CTATATATATGTATTTTATAAAG	4	+
chr5	110099419	110099438	TACATAAATTCATTTTATTG	3	+
chr5	110464735	110464753	TATATTATTGTACAACTTG	5	+
chr5	110465076	110465094	CTTCCCCATGTAATTAATG	4	+
chr5	110684925	110684946	CTACATTATCTTGTATATATTG	3	+
chr5	111497953	111497972	TCTGTAAATACACATTTAAG	73	+
chr5	112235539	112235560	AATATGTACATTATACCAACTG	8	+
chr5	112713559	112713577	ATTGTTTACCCTTTGACAG	3	+
chr5	118729413	118729433	ATATTTCTAACATGTACAAAG	10	+
chr5	121279845	121279862	GTTTTACAGGTGACGATC	4	+
chr5	121363434	121363455	ATAAATATTAATTTTATTATAG	5	+
chr5	122952083	122952101	ATTGTACAGTGTTTATATG	3	+
chr5	124197333	124197353	ATTGTATACTTTAAAATACTG	159	+
chr5	125963114	125963135	CCACATATTAATGTAAATATTG	8	+
chr5	126171946	126171966	CAATTATGTAAAATTTTCAAC	4	+
chr5	126890467	126890487	ATATACATCCATTCAAAATTA	3	+
chr5	126890727	126890749	TTTTGTAAATATGTAAATATGTC	44	+
chr5	127525253	127525272	ATAATACTGTAATATACCTG	48	+
chr5	130018126	130018147	AAACATATATGTATATCTTTAT	5	+
chr5	130540913	130540931	TGTTTATACTTTTACCAAG	4	+
chr5	130727551	130727572	TCCACTATTCTGTAATTTTTTT	8	+
chr5	130727936	130727954	CCATCATTTATGTATATTT	7	+
chr5	130730231	130730250	ACATATTTTTATAATATAAG	4	+
chr5	131730286	131730306	CTAAATGTACATTTTAATTTT	3	+
chr5	133726204	133726222	ATTAATGTACTTTTTATTG	5	+
chr5	133726248	133726268	CATAAATTTGTAATATATCCT	148	+
chr5	133726320	133726360	AATATACACATTTTGTAAATCTGTACTTTTTTCAAATATTG	80	+
chr5	133727152	133727171	TAATACAAAACTATCCTATG	4	+
chr5	134166158	134166181	ACTTTCATTCTTTAAATATTATTG	4	+
chr5	134194133	134194153	CCTATACTTTAATATAATCAG	6	+
chr5	134195365	134195387	ATTTGTATCTACATCATCATATG	5	+
chr5	135516031	135516049	CATGTACAATATATTTATG	3	+
chr5	137685297	137685318	AAACTTTGTTTTATATTAAAAG	3	+
chr5	137804760	137804782	TGTAAATTTATAAATATATTCAG	26	+
chr5	138270565	138270586	ACTTTACCTTATTTGTGATTAC	7	+
chr5	138620398	138620420	AATCTGTAAATATCTTTATATTT	10	+
chr5	138661484	138661505	AACAATTTATAAATCTTAATTG	5	+
chr5	138661797	138661817	AATACTAAATAAAATCTTCAG	23	+
chr5	138661898	138661917	TTCACTCTTTTATACAAATG	3	+
chr5	138665671	138665691	ATTTTGTAATTTTTTTCCCTG	6	+
chr5	139007174	139007195	AAATACTTGTGTATATTTAAAG	60	+
chr5	139495312	139495332	ACCCTATATACCTGTGATTAG	3	+
chr5	139496101	139496122	TTCTATAACTCATATATTCAAG	12	+
chr5	140892477	140892495	TATACTCTAATATTTATAT	4	+
chr5	141531672	141531689	ATATTGTAAGATATGTAT	4	+
chr5	141532313	141532333	AACATTAATAAATATCTCTTG	9	+
chr5	142988149	142988169	GGTTTAACACATGCAAGTCGA	14	+
chr5	145666770	145666791	ACCTTATTTTTTCATAATTTTG	3	+
chr5	145666893	145666915	TAAAATATATATGTAAATTTATG	16	+
chr5	145667561	145667583	ATTTATATATTTTTTGTACAAAG	18	+
chr5	145667593	145667615	AAACTGTATAATTTTGTAAATAA	10	+
chr5	148732805	148732824	TATATATTGTAAATTTAATG	16	+
chr5	148808541	148808561	TGAGATGAAGCACTGTAGCTC	184	+
chr5	149151975	149151993	GTGTTTGCTGTTGTATTGC	3	+
chr5	149362738	149362759	TTTAATATGTATATTTAAAATG	7	+
chr5	149366277	149366296	CCTTTATTGTAGATACTATG	10	+
chr5	149366709	149366731	TATACTGTATTTTTTAATTAAAG	6	+
chr5	151186124	151186143	TACAATTATGTACATTATTG	12	+
chr5	153433992	153434014	TGTATCATATTTTTAACTTACTG	8	+
chr5	153434560	153434583	CTTCAACTGTATATAATAAACACT	14	+
chr5	153434625	153434643	AATTGTAAATACTCTTCAG	19	+
chr5	153436061	153436080	AACTATAGTGTAATTATCTT	3	+
chr5	153436144	153436164	TCATCTCATTTGTAAATTTTG	40	+
chr5	154255209	154255230	TCTTCCCCATTCCTCATACTCG	6	+
chr5	154255321	154255344	TAAAATGTATATAACTCTTACCTG	22	+
chr5	154255542	154255565	TCTCTCTTTACATATTACTATATG	21	+
chr5	154256291	154256309	CTTGTAAATACTATTTATG	210	+
chr5	159912379	159912400	TGAGAACTGAATTCCATGGGTT	533	+
chr5	160331850	160331868	ACATGGTGCCTGACTGTGA	5	+
chr5	164318758	164318777	CATTGTGTCCTTCTGTGTAA	4	+
chr5	164360586	164360606	TTGAAGTCAGTTACCTTTGGA	779	+
chr5	169031456	169031477	TTATAATTAATGTATCTATTTG	8	+
chr5	169031547	169031566	TTCAATCATATTTTCCTATG	6	+
chr5	169031567	169031587	TACTTTTTTTTATAAACTTAG	8	+
chr5	169031650	169031672	CTTAAAATATATACATTATATTG	4	+
chr5	169031707	169031730	TTCATCTTTGTATTTATATACATG	30	+
chr5	173385276	173385295	CACTACTTTTGTATATCTTG	5	+
chr5	174954506	174954528	AAATGTACAAATGTCAAATTTTG	6	+
chr5	174954826	174954849	TTTCAACTCTGTAGATGTTTAACG	13	+
chr5	175937002	175937025	TACTTTAAATTTTTTTCATAAAAG	10	+
chr5	176727152	176727173	TACTGTAATTCTTTGTATATAG	16	+
chr5	178316420	178316440	TATATTATAAATAAACATAAG	3	+
chr5	179158205	179158228	ATAATTTGTAGATAATATTCTTTA	7	+
chr5	179158306	179158323	TATACTTAAATACTTTAG	3	+
chr5	179204032	179204061	CTTCCAACTGTATATTTTTTACTTTTATAG	17	+
chr5	179264210	179264230	AAATTTGTAAACAATCTAATT	5	+
chr5	470992	471014	AAACTTGTAAAAACTTTTATTAG	10	-
chr5	1479591	1479611	TCCGTTTCTCAGGGCTCCTTC	5	-
chr5	6372124	6372144	ATTATATTTTACATTTTCAAG	6	-
chr5	9269865	9269884	ATTTCATACTATGTATATAG	11	-
chr5	16665893	16665916	TATTTATAAACCACTCTTCAACAG	4	-
chr5	23029288	23029308	GATCAGGGCTTTTTAAGTAGA	5	-
chr5	32124859	32124877	TATACTATCTTTTTATCTG	13	-
chr5	32125038	32125060	TTTCATAATGTAAATACTATATG	178	-
chr5	32125636	32125649	ATATAAATTACCCC	3	-
chr5	32125720	32125739	TTATAATTTTAACTATAAAG	25	-
chr5	32125740	32125773	CTTCCCATGTAAATCTATTGTATTATTACACTTG	94	-
chr5	32125878	32125897	TAAATATCTGTATCTATTAG	7	-
chr5	32227321	32227343	TAAATTAATTTACTGTATATAAT	7	-
chr5	32355072	32355093	ACTTTTAAAATCATAATTTTAG	14	-
chr5	32394498	32394520	TTCATTTGGTATAAACCGCGATT	32	-
chr5	32397398	32397421	AATTCGGTTCCATTGTAAATTATG	4	-
chr5	33810194	33810213	TTGCAGGACCACTTTTGTGC	15	-
chr5	34907627	34907650	CATATAAATATATTTAATAAAATG	5	-
chr5	34907744	34907763	TACTTACTACTTTCCATTTG	3	-
chr5	34908677	34908713	TTTTGTAAATCCATTTTGTAGAGGGCATGTAAATAAA	22	-
chr5	36099547	36099569	ACTGTGTATATATTTTTTAAAAG	4	-
chr5	37290187	37290208	AATATATTTTTCCTTCCATTAT	3	-
chr5	37290213	37290232	TAACAATTTGTACAATACAT	3	-
chr5	38479975	38479997	CAATTCATTTTGTACATACATAG	18	-
chr5	40762544	40762561	CCTTCATATATTATTACG	6	-
chr5	43289750	43289769	ACTTCATTTAACATTCACTG	6	-
chr5	43289808	43289831	ATACTCTTGTCTAATATTAACTAG	3	-
chr5	43292762	43292781	TATATCATAACTAATTGTAG	5	-
chr5	43486846	43486868	AACTTGTACATTTTTAAAATATG	6	-
chr5	43491637	43491659	AAATTCTGTATATTTCTATAAAG	3	-
chr5	43573500	43573521	ATCCCAAAATTGTATCATATTG	19	-
chr5	54466414	54466435	TGGCAGTGTATTGTTAGCTGGT	672	-
chr5	56216612	56216635	TGTAAATTCTTCATATCTTTTTAG	15	-
chr5	58266170	58266189	ACACAAACTGTAGATTTTAG	8	-
chr5	58267229	58267252	TTCTTATTAAAACATCATCCCATG	3	-
chr5	58267264	58267284	TACATACTGTAATGTTAATTG	5	-
chr5	58269916	58269946	ACCTCTACATTTTGTATGATATGTAAAACAG	8	-
chr5	58999456	58999477	TAACTGGTTGAACAACTGAACC	194	-
chr5	58999492	58999513	TACAGTTGTTCAACCAGTTACT	130	-
chr5	60449673	60449692	AACATGTACATTGTCTTCTG	5	-
chr5	60579286	60579306	AAAAATATGTAAACATATATG	3	-
chr5	61127526	61127546	AACACCCTGTACATATCTTTG	6	-
chr5	64019954	64019975	TATACTAAACACATCATTTTTG	6	-
chr5	64962175	64962194	ATCTAACTTTTATAATATAG	5	-
chr5	71533841	71533863	CCCTATATACCCTTGTAAATAAG	7	-
chr5	72742144	72742167	ATTATTATTGTACTATTCTAAATG	6	-
chr5	74074203	74074220	TACTAATATCTAAATATC	3	-
chr5	74074574	74074607	TCACTTTTTATGTACATACGTGTATATTTCCTTG	25	-
chr5	74075285	74075303	AAAACACTTGTAGATATTT	3	-
chr5	74668606	74668627	TCCTGTATATATCACATACATG	28	-
chr5	74669797	74669816	CATATAACTATAAATACATG	10	-
chr5	75419846	75419868	AATAAAAAACATTTGTATTTCTG	18	-
chr5	78671587	78671606	TACCTCCATGTATATTATTG	3	-
chr5	78671660	78671680	ATATTTCACTGTAAATTTTAG	14	-
chr5	79272583	79272606	AAACTGGATATAATGTCAAAATAG	4	-
chr5	83321196	83321213	CAGTCTGATGATCTGCTG	3	-
chr5	89813212	89813235	TTTTGTATATAATATATACTTAAG	15	-
chr5	89814355	89814374	TGTATCATTTTTCTTAAAAT	3	-
chr5	98189911	98189929	TATGTACATTTATCAAATG	5	-
chr5	98191462	98191486	CTGTAAATTATTGTAAATATTAAAG	21	-
chr5	98191537	98191568	ATTTAAATTCTGTACTTATATCTGTAAAATAG	12	-
chr5	103877580	103877598	ATATTATTGTTATTACAGA	4	-
chr5	106713863	106713884	TCTTTAAATTCTGTATTATTAG	15	-
chr5	107633623	107633642	CCATAAACTGTAAATTTTTG	7	-
chr5	108670436	108670458	TGTAAATCATAAACAATAAACAG	14	-
chr5	108672002	108672024	TAATTATATAACCCCAAACTAAG	4	-
chr5	109905491	109905512	ATATATAATAACATCTACATAG	4	-
chr5	110834797	110834820	CAAATCTTTGTATATATTTTTTTG	7	-
chr5	112213878	112213897	TCTACTAAATAATACTTTAG	7	-
chr5	112213943	112213963	TCATTTATAACTTCTGTACAG	13	-
chr5	112214068	112214091	AATGTACAATTTTATATAATTCTG	11	-
chr5	112214307	112214332	CTTACTTTTACTGTCTATATATATAG	19	-
chr5	112357980	112358015	CTACTTAACACTGTACTATACCTTGTAATTTTTTAG	13	-
chr5	114462766	114462789	TTTCACTTCTGTATATAACTAAAG	5	-
chr5	114547770	114547793	CAAATTGTATCTTATTATAAAATG	7	-
chr5	114951669	114951688	TTAAATATTCAACACCAATG	18	-
chr5	115144240	115144260	CTGTGGCTGGATCCCCTCTTT	4	-
chr5	115166635	115166653	CCTTATTGTATATTTTATG	10	-
chr5	115620537	115620559	AAAGGTGCTTCTCTTTGGATTGT	20	-
chr5	115780962	115780981	ACACTTGTAAACTCTTTATG	13	-
chr5	122681990	122682012	CATTTATATACTCATTTTAAATG	3	-
chr5	122724126	122724148	TTTCCAATCAACTGTATATTAAG	5	-
chr5	123973411	123973419	CTTCTGTTT	4	-
chr5	123973457	123973479	CATTTCATTTTTGTAAATTACAG	8	-
chr5	127228618	127228634	CTTGCGGTATTTGGATT	7	-
chr5	130977449	130977475	TACACTTGTATTATAATAACCTCCCAG	23	-
chr5	130979261	130979278	CCTTTGTACATACTATAG	45	-
chr5	132028372	132028395	TTCAAGTTGTATATATTGGTATTG	3	-
chr5	132031580	132031610	ATTGTACGTAAATATAAAGGATCTACTGTTG	8	-
chr5	133291690	133291712	TCATTATCACTTAAATAATACTG	4	-
chr5	133292225	133292247	ATCCCAAACTTGTAACTAAATTC	4	-
chr5	133292316	133292337	AAACATTACCTTATATTTACAC	4	-
chr5	133533119	133533140	ATACAATTTAACTTCCATTTAG	9	-
chr5	133533437	133533460	AAATTTTAAACTTGTACAGTATTG	26	-
chr5	134670277	134670296	CTTTATTGTACATCCTCCAG	3	-
chr5	137088243	137088264	TTTTAAGGGATATTTGTTTAAG	7	-
chr5	137088340	137088364	CATATGTACAAAAATCATTTTTACG	12	-
chr5	141380249	141380268	ATATTTTCTATTAAATCCAG	7	-
chr5	142657797	142657820	CTTTTTCATTATTTTTTATCACAG	3	-
chr5	142657841	142657859	ACAAATCTATATTATACTG	15	-
chr5	142657873	142657897	AATATTCTATTTTGTATATTAAATG	7	-
chr5	142660663	142660683	CTCATATTTTGTATATATCTG	65	-
chr5	143537749	143537769	ATATTTATATATACATTAAAG	14	-
chr5	143539024	143539044	ACACTTACTTACATATTAATG	3	-
chr5	143539112	143539134	ACATTACTGTAAATTATCTCATG	54	-
chr5	143539800	143539820	ATCTCTTGTTCATTTTTATAG	11	-
chr5	145493516	145493534	TATTCATAATTCTATCAAG	5	-
chr5	147389512	147389532	TGATGTTTAAGAAACCATTAT	8	-
chr5	148100297	148100314	ACATGCAAGTTGAATGAG	3	-
chr5	148874314	148874333	CTTTGTAAATCAAAATATAG	9	-
chr5	148875626	148875648	TAATCACTGTAAACATCTATATG	49	-
chr5	151351978	151351995	AGATATCCGTACCAATGC	3	-
chr5	155222174	155222192	AACTTACACTGTATATTTG	4	-
chr5	158584640	158584663	ATTTAAATTTTTACATTCATCATG	10	-
chr5	158585456	158585476	TAATCAAAATGTATTTATATG	4	-
chr5	161835045	161835063	AAGTGTGCAGGGTTCTGGT	17	-
chr5	167975702	167975719	ATTCTGTAAACATTCCCG	8	-
chr5	167975826	167975847	ATTTTATTCATAATAAACTAAG	7	-
chr5	167977498	167977516	TACTTTTAAATCTGTAAAG	4	-
chr5	167977521	167977540	TTTATATGTATATTAAAATG	13	-
chr5	167978509	167978532	TTTTTCATATTGTATCTTTTTCTG	11	-
chr5	167978539	167978559	AACCACTCTGTATATTATAAG	4	-
chr5	167983685	167983708	AAATTCATCTGTAAATATTCACAG	8	-
chr5	168690620	168690638	TGGGCGTATCTGTATGCTA	303	-
chr5	171288820	171288840	TCTAACTTGTAATTAATTATG	7	-
chr5	171290839	171290860	TTCAAATGTAAATTGTTCATAG	6	-
chr5	172195281	172195304	ACTATCCTGTAAATATATCTTAAG	83	-
chr5	172742412	172742434	ATCTCTGTTGTATATTTTTCATG	4	-
chr5	172742491	172742512	TCATTTGTATTTATTATCTCTG	3	-
chr5	172742513	172742531	CTTCTATTGTAAATATTTG	5	-
chr5	173224149	173224169	AGATCTGGTCCAGCCCTCAGC	9	-
chr5	175953817	175953836	TTTGTACTTTTTTTAAAATG	3	-
chr5	175953855	175953875	ATTATATATATGTGTATACTG	16	-
chr5	175953999	175954017	TTACCTCATTTTTCCCATG	4	-
chr5	175954018	175954036	TTCCTTGCACATTTTACAG	5	-
chr5	175954519	175954539	TCTTACTGTATATAACTCCAG	197	-
chr5	178030508	178030530	AAACATTAAATTATTTTGTACAG	4	-
chr6	1395760	1395780	CACTTATGTATACTTTTACAG	17	+
chr6	1612818	1612839	ACTTGTTTTAAAATGTAAATTG	3	+
chr6	1612943	1612964	CTTTTTTTCTCATTATAAAAAG	5	+
chr6	1613029	1613051	TTTATTAATAAATTACCATTCAG	19	+
chr6	1613584	1613607	TATGTATATAATTCTCCCCCATTT	16	+
chr6	1705254	1705273	TAACTTTTGATGGTAGGATA	31	+
chr6	3267965	3267987	AATTTGTAAACTTATGTACAATG	14	+
chr6	4955687	4955715	ACTATATATAAACTGTACAATCTGTAAAG	7	+
chr6	7417813	7417834	TTTCATGTAACTATGTAAAAAG	10	+
chr6	7586156	7586179	AATTTCCACTTTATTAAATAATAG	4	+
chr6	7609113	7609135	TACTTGTACCTATATTAATTATG	24	+
chr6	7609380	7609398	TATCTCAAAATTCTTTAAG	3	+
chr6	7609404	7609428	ATTTATCATATGTAAATTAAACATG	8	+
chr6	11137366	11137387	TCTTATTTTATGTAATTTTAAG	5	+
chr6	11138801	11138835	TACCTTTGTATATATAACAAGATGTAAAATTAAAG	94	+
chr6	11138919	11138940	TTTTAACTTTCACTTTAAACTG	6	+
chr6	13621100	13621123	ATTTATCTAATAAATCATTCATAG	3	+
chr6	17609499	17609520	TGTAAATTCTATTTATATACAG	15	+
chr6	17611856	17611877	CCCACCTATAAATAAAATTCAG	4	+
chr6	17611903	17611922	CCACCAATTTGTATTATTTG	12	+
chr6	18467084	18467103	TATGTACATTTTAATTTACA	3	+
chr6	19839621	19839641	TTCATAAACATTCTACATACG	5	+
chr6	19839948	19839971	ACATTTCATACCATGTATATATAG	355	+
chr6	20493333	20493356	TCTACTCACATTTTCATTATTTAG	12	+
chr6	21597595	21597615	ATTTCTTTTTCCTTGTAAATG	5	+
chr6	21597926	21597949	TATTTTTGTAAAAAATATATAAAG	15	+
chr6	21598394	21598415	ACTATTTAATCCTTTCTACTTG	6	+
chr6	21598507	21598528	AAAACATCTTTGTACATTTAAG	65	+
chr6	21598568	21598591	TTTAATATAACATGACAGGCACTA	7	+
chr6	21598785	21598814	ATATATACCTTCTGTAAATAACTTTTTTTG	29	+
chr6	23450893	23450914	TCTGGAATTTAGGACGTGAATC	6	+
chr6	24701899	24701920	ACTCAAACAATTGTAATTTTTG	5	+
chr6	26175256	26175277	TTACCCTACAATTGTAAATTTG	17	+
chr6	26523362	26523390	TTTTATCTATGTATATAATGTACATAAAG	18	+
chr6	26524007	26524027	TCTTAATTTTTTAACATCTAG	5	+
chr6	26525198	26525219	CTGTGTATATAAGCAGACATAG	3	+
chr6	26525497	26525514	CCATTTATTCAATACTAC	7	+
chr6	26526839	26526861	CCAATTTGTAAATACCTTTTTAT	5	+
chr6	26545755	26545777	AAATACTATTTTTTTAAATCAAG	8	+
chr6	27682564	27682585	CACATTTTACTGTATATATATG	20	+
chr6	30306740	30306763	CTTCATTGTACATTTATTTTTATG	3	+
chr6	30620839	30620862	TAATTTAACTTGTAAATAATAAAG	75	+
chr6	30692518	30692536	AAAACACATGTAGATAATG	49	+
chr6	31797989	31798010	ATAATTTGTTTATTTAAATATG	6	+
chr6	32870757	32870780	ATCTTTATATTTCATACTCTAAAG	3	+
chr6	32949054	32949073	ATTCTAACTTGTAAATAAAG	360	+
chr6	35587933	35587952	GGGAATTTTAGGGAGACTGC	3	+
chr6	36199951	36199972	TATAATAATAAAAACAATACAG	5	+
chr6	36199996	36200017	TGTATATAATTGTAAAATACTG	88	+
chr6	36570640	36570663	CCATACTTATATTTTCTTGTAAAG	9	+
chr6	36653695	36653716	ACCTCCTCATGTACATACCCTG	11	+
chr6	38122347	38122357	AACTTTATTCT	3	+
chr6	41757525	41757544	TTCTGTACATAGTTCCCAAG	14	+
chr6	42508746	42508768	TATCTGGTTGATCCTGCTAGTAG	512	+
chr6	42661184	42661210	AATGTATCATATGTAAAAAGTTTAAAG	6	+
chr6	43148242	43148265	CTACTGTAACTTTTTTAAATTAAG	10	+
chr6	43753839	43753862	ATCTACATACTATATATATATTTG	7	+
chr6	44414586	44414609	ATCTTACACATTCTGTGTATAAAG	5	+
chr6	47592265	47592285	AAACTTGTATTATTTTTAAAG	62	+
chr6	47592378	47592397	TCACTACTTTTTCCATAATG	4	+
chr6	49523739	49523761	ATCTGTATATAAACAAACATATA	5	+
chr6	51584522	51584538	ATATTGTACAATAAATG	3	+
chr6	56923573	56923590	TAAATTTACTGTAAAAAA	3	+
chr6	56971486	56971505	ATCTATCATTCTGTATTTAA	8	+
chr6	56972127	56972148	ATTTGTATATTTAAATACCATG	25	+
chr6	64290441	64290462	CACAATACTTGTATATTTTTAG	112	+
chr6	64290977	64291009	AAATTCTTGTAATTTTTTTCCCATACTTATCAG	87	+
chr6	64293178	64293205	CCATACATGTTAATATTCTACATTCTTG	9	+
chr6	65761998	65762016	GGGTTGCCTTATTGGTTAG	8	+
chr6	72014996	72015019	AAACTATTTTTAAATACTGTAAAG	15	+
chr6	72015087	72015105	CCATTATACATTTTCATTC	3	+
chr6	78074500	78074518	CAAGCGGTCCATGTTGAAA	6	+
chr6	79422458	79422475	ATTGATCGATCCTGATGT	4	+
chr6	83907060	83907079	AATTCTACAGTCCGATGATG	147	+
chr6	87971864	87971891	ATACCTTTTTTGTATATATTTATTATTG	12	+
chr6	88221487	88221510	TATATATAATTTGTAAATAAAAAG	14	+
chr6	89794056	89794122	CTTGTATTATATTTTATATTTTGTAAATACTGTATACCATGTATTATGTGTATATTGTTCATACTTG	66	+
chr6	89873918	89873939	AATACTTGTATAAACTTAAAAG	9	+
chr6	90340801	90340819	TCAACTATTGTATATATTG	11	+
chr6	90583942	90583966	ATATTGTAAAATAATTTAAATAATG	8	+
chr6	90583967	90583990	TATTTATAAATATGTATAATTATG	32	+
chr6	90584083	90584103	TATAAAACTTTTTGTATAAAG	17	+
chr6	90584126	90584145	TATAATAAAACCATGTAAAG	5	+
chr6	96055118	96055138	CACAATTATTATGTAGATATG	3	+
chr6	97002203	97002227	TCACATAATACTTTGTAAATACTAG	10	+
chr6	99286293	99286315	AACCTTACCACTATGTATATATG	12	+
chr6	101469494	101469512	TGGGTATTGCCAAGTGGTA	7	+
chr6	101698502	101698521	TAGGTTGGTTTTCTAGGCAA	4	+
chr6	103438052	103438073	CATTTTGTAAAAAACATTCAAG	5	+
chr6	103853095	103853114	GGGACTTGAAAGATGGTGAA	6	+
chr6	105529014	105529034	ACATACCATGTAATATTTTTG	6	+
chr6	105530268	105530289	ACTTTGTAACATTCACTATAAG	3	+
chr6	107232014	107232035	CTTTCCATAGGTGATGAGTCAC	144	+
chr6	108854489	108854509	ATAACAATTCCCCTTTAGAAC	473	+
chr6	109002517	109002530	TATATTTTATCATG	3	+
chr6	111898216	111898238	AATCTCAACTGTACTATATTTTG	8	+
chr6	111899308	111899328	AATTACTCTGTATTATCTTTG	3	+
chr6	112620039	112620058	AAGATCCCATGAACTTTTAC	6	+
chr6	114342711	114342732	TATATATACTTTAAAACTCATG	3	+
chr6	117870817	117870839	AAATGTATATATGTTAAAATAAT	4	+
chr6	118030853	118030876	ACAATATGTAAATAATGTGTAAAG	5	+
chr6	119228939	119228962	AATATAAATACAACTATTTTTAAG	3	+
chr6	125149611	125149632	ACTTACAAATTGTAAATCAATG	3	+
chr6	126250482	126250504	AAATATTAAATGTATACATTTTG	4	+
chr6	126805792	126805812	TTGGCCACAATGGGTTAGAAC	258	+
chr6	133831379	133831398	GAAATTTACAAGGATTCCTC	4	+
chr6	136015271	136015291	ATATCTCAATTGTGAAAATAG	3	+
chr6	138727186	138727209	CCATTTCCCTGTATATTCCCTCTG	5	+
chr6	138827868	138827888	TAGTAATAAAGATTTATTCTT	3	+
chr6	139364119	139364142	AACATACTTAATGTATTTTTATAG	12	+
chr6	139959982	139960001	TTATGTGACTCCTTCATTTG	4	+
chr6	143660943	143660964	ACACCTTTTATATATAAATATG	8	+
chr6	144091958	144091975	ATCTTTGTACATTAATAG	10	+
chr6	144184822	144184842	CCAACCATCTTGTAAATATTG	31	+
chr6	148345118	148345136	ATTGTATCCCTTTAGAGTG	7	+
chr6	148873112	148873135	TATCAAAACTTGTCTATAATTATG	12	+
chr6	149397782	149397805	AAACATATTGTACATTTTACATAG	7	+
chr6	149732238	149732260	ATGATCAGGAATGTATATAACTG	8	+
chr6	150294783	150294806	ATAATTGTATAATAATTATACATG	13	+
chr6	150570378	150570406	ACACTTGTATATATCTACACACAACTAAG	15	+
chr6	151677177	151677199	ATCATTCTTTACATATTTATATG	3	+
chr6	151949208	151949228	GAAGGTAATTGGTTTCAAAAA	3	+
chr6	157351207	157351224	TTCTACAGTTTGACGATT	84	+
chr6	158932304	158932324	ACACTGTATTATTTACCAAAG	5	+
chr6	159054748	159054767	TTTTAAAAACCTTGTAAATA	3	+
chr6	159379303	159379320	GACCTGAAACTGGATGAT	3	+
chr6	160170150	160170173	CAAAAACTGTAGATAATCTTACTG	29	+
chr6	167454356	167454382	CTTTATATACTGTACATAATTTCATTG	7	+
chr6	168372369	168372392	ATACATGTAAATATCTACATACAG	7	+
chr6	169806866	169806886	TTGTATTATTTTTCACACACG	3	+
chr6	170108764	170108784	TTCTTGTATACTAAATCAATG	5	+
chr6	3148968	3148986	TAAGCACTGGCTAATTCTG	6	-
chr6	8080032	8080053	ACTAATGTAAATTAATATACAG	277	-
chr6	8080123	8080144	ACTATATACTAATTCCCACTAG	4	-
chr6	10397950	10397971	TCTCTGTATATATTTATTTATG	298	-
chr6	10763266	10763286	TACTGTAAATTCTTTTTAAAG	3	-
chr6	15514858	15514876	ATCTGACGATCTGACGATC	110	-
chr6	16304354	16304375	TCTAGTATTCATTTACATTTAG	3	-
chr6	17623811	17623834	CTACTCTGTACATTCTTGTATATG	4	-
chr6	17660652	17660673	CTTTTTTTCTAACTACTTTAAG	4	-
chr6	17660768	17660790	ATGTATATATAATTTATTATTAG	4	-
chr6	18225147	18225165	CATCAATTTGTAATTTTAG	4	-
chr6	18225294	18225315	ATCACTTTTTAAACTCACATAG	6	-
chr6	18225577	18225596	ACAAAAACTATTATCACCAG	6	-
chr6	18257319	18257337	TTATTATACTGTACATATG	35	-
chr6	26115015	26115036	ATCATATATAAAATAAATTTAG	4	-
chr6	26278308	26278330	TTTTGTATATTATTAAATATATG	12	-
chr6	26636764	26636784	AATCTATGTACATATAATATG	22	-
chr6	26988482	26988497	ACGATGATCGATGATC	3	-
chr6	27090460	27090481	TTAAAATGTCTATACTGTAATA	3	-
chr6	27325662	27325681	ACTTATTTATTGTACATCAG	6	-
chr6	27418776	27418796	TATATTTACAATATTTTCTTG	18	-
chr6	28337567	28337585	ATAGTATTGTGATGGCCAG	4	-
chr6	28352526	28352548	ATTTCTACATATATATATAAATG	5	-
chr6	28390303	28390326	TTTTAAATGTACATTTTTTAAATG	4	-
chr6	29806705	29806722	GTTCGATGATCTTTGGAC	4	-
chr6	30568201	30568224	ATTTTGTACATTAATAATAAACAG	33	-
chr6	30569131	30569150	ATGTACATATTTTCCTCCAG	9	-
chr6	32253039	32253063	TATTTGACATTATTGTTATTACTGA	315	-
chr6	34256010	34256030	CATATAATATGTAAATAAATG	4	-
chr6	34256038	34256057	ACATTTATCTACACATTATA	4	-
chr6	38644088	38644108	ATGTTTATATTTCTCATAAAG	4	-
chr6	41757853	41757875	CTCAACAATGTAAATTCTTCAAG	3	-
chr6	43021989	43022012	ATATCCCTGTACTCTAATAAAATG	5	-
chr6	46363104	46363124	TTTGGTTCTTAGGACTCCACC	5	-
chr6	46756068	46756085	TTAGAGGGATTATCGCTG	3	-
chr6	47199278	47199301	TACTAATTTATTAATAAACATTAG	4	-
chr6	53031451	53031469	ATTGTCTTATGAGTGGATA	3	-
chr6	53132505	53132523	ATATTTATGTAAATATCAG	3	-
chr6	56323721	56323742	AAATATGGTGTAGAAATTCTTG	7	-
chr6	57053182	57053201	TCCTGTAATATAATTTTATG	5	-
chr6	57528803	57528822	TTGGAAACACTAAGGTTGTG	87	-
chr6	72942210	72942230	ATACTTTAAAAATGTATACAT	3	-
chr6	75964641	75964661	TACATGATAAATTATAATATG	5	-
chr6	79645753	79645774	CCCTTTCTTTTTGTACATACTG	16	-
chr6	79650234	79650253	ACACTTCACTTCTTTAAATG	3	-
chr6	82503790	82503810	TCCCATGAAGATGGTATGCGA	473	-
chr6	82881038	82881061	ATTTTGTAATATCATTCTAAATAG	6	-
chr6	83878103	83878113	TATATATATAG	21	-
chr6	85909566	85909584	TGTAATGACTTCTCTGCTG	3	-
chr6	86321003	86321023	TAACTTATTTTTGTAATAAAG	13	-
chr6	86321041	86321062	CAAATAAAATTGTTTTATACTG	24	-
chr6	86321585	86321603	ACATTTGGATATTTTGAAG	4	-
chr6	86321727	86321748	TTATTTGGATGTATAATAGTTT	9	-
chr6	86324344	86324362	TATATATTTTAACAATCCG	11	-
chr6	90343969	90343988	TTTACTCTTACTCATAAAAG	3	-
chr6	90346141	90346160	ACTTATATATACTAAACATG	8	-
chr6	91468050	91468067	GTCCCGTTTGTTCCGCCA	7	-
chr6	93951522	93951542	TTTTGTACACACATTTCTCTG	5	-
chr6	94990133	94990152	CAATGGAATTCCAAAACAGC	3	-
chr6	96601851	96601871	ATACAGTCTGATGATCAAATC	51	-
chr6	97337347	97337366	ATTTTAAAACTGTAAATAAG	59	-
chr6	99673066	99673088	ACATATATATATTTTTTAATTTT	5	-
chr6	109687760	109687779	CAAAACCAATCTGTATCATG	5	-
chr6	109688410	109688432	CACATTTGTACATATACTTAATG	128	-
chr6	109688751	109688768	ATACTTTAACTTCTATAG	3	-
chr6	109689254	109689278	ATATCATACTGTTAATATTTTATTG	16	-
chr6	109689434	109689455	ATTATTGTTCATACTTGTAAAG	24	-
chr6	111620937	111620956	TACCATCTTGTAAATTCATT	6	-
chr6	114262095	114262114	ACTGTATTTATTTTCAAATG	6	-
chr6	115313526	115313545	CACTGTGTCTTTCTGTGTCG	4	-
chr6	117882915	117882934	TTCATCTGTATATCACCATG	12	-
chr6	117883003	117883032	AAATCTATAAAATGTATATACTTTATTTTG	9	-
chr6	121401797	121401818	AATATACATATTGTAAATACTG	21	-
chr6	122766080	122766100	CTTCCCATGTAACTTCTCCAG	4	-
chr6	123334429	123334448	AACCTAAAACTGTGTATGTA	5	-
chr6	127764994	127765013	ACAATATTGTATATTCTTTG	40	-
chr6	131160814	131160825	ATTAAACCTCTT	3	-
chr6	132250436	132250455	ATTTGTACAACCACCTTAAG	7	-
chr6	136579748	136579768	ACCCTTGTAAATTGTCATACG	19	-
chr6	136580186	136580207	CCTGTATATTTTTTAAAAACAC	11	-
chr6	136878199	136878222	TCATATTTACTCTAAAAATTAAAG	3	-
chr6	137518666	137518684	AACGTGTATATTTTTTATG	12	-
chr6	137793487	137793507	ATTTATATATGTACAAATCTG	43	-
chr6	141980443	141980462	GTTCTGCTATTGTTTGAACA	3	-
chr6	143073551	143073572	TCTTAACTCTTGTATATTTTTT	3	-
chr6	143749108	143749130	CTTCTCTCTAAATTGTATATAAG	25	-
chr6	144692095	144692115	AGGTGTCTTAAGGTGAGCTCA	5	-
chr6	145566897	145566914	GTCTTCGGTATTGTTGTA	4	-
chr6	146121148	146121166	TATTAAATATTACAACTAG	5	-
chr6	149247256	149247274	AAGGATCTCATAAAGTGTG	4	-
chr6	149982522	149982543	CTAAATAATTTTAAAATACAAG	23	-
chr6	150141622	150141645	TTTATAATTTATACATCTATTAAG	6	-
chr6	151685274	151685294	TTTTTATACATCCTTTCATTG	4	-
chr6	153291737	153291756	TATACATGTAAATATTTCTG	65	-
chr6	153292063	153292083	AAACAATTTAAATATTTTAAG	4	-
chr6	153292390	153292409	TAATTATCATACTACTAAAG	9	-
chr6	156449952	156449971	TGGTCTGGTGAAGTGTTTGG	5	-
chr6	159187259	159187280	CTATATACTATTTATATACAAG	13	-
chr6	159187286	159187315	AATACATTGTACTTATACACCTTATTAATG	30	-
chr6	159187496	159187518	ATCCATCTTTGTATATTTACATG	15	-
chr6	163173523	163173543	ATTTTCTGCATTTGTCCTTGT	19	-
chr6	165740980	165741003	TAAATAAATTCATAATTCAAACAG	3	-
chr6	166733483	166733504	TCATTAATATACTTTTCCAAAG	6	-
chr6	170110101	170110119	TATATGTACAATTTATAAG	3	-
chr7	912976	913008	ACTCATTATTTTTGTACATTTTTGTATATACTG	10	+
chr7	2102744	2102764	TTACACTGGGACTGAGACACG	21	+
chr7	5270935	5270957	TTTTTTCATATCTGTACATAATG	6	+
chr7	5965547	5965566	ACATTATGTGAATATTTTAC	28	+
chr7	6200280	6200302	AATACTGTACAGATTTTACCATG	3	+
chr7	7762128	7762147	ACTCTGTACATAATACCTTA	3	+
chr7	11027017	11027039	CCTATTGTATATATCATTTACAG	8	+
chr7	12272318	12272341	ATGTACAATACTGTAAATAAACTG	77	+
chr7	13577352	13577370	GTAGCCCGGACTTGGTAAT	6	+
chr7	14811992	14812009	GTTCTACAGTTTGTCGCT	3	+
chr7	16823158	16823177	TCACTTTCTGTAATTTTCTG	3	+
chr7	16823772	16823783	TATAATAACATT	9	+
chr7	17385323	17385344	CAATATTGTATATTTTTATCTA	3	+
chr7	18706569	18706590	TACATAATGTATCATACTATAG	6	+
chr7	23230036	23230055	TTTTCATTTATGTAGATAAG	3	+
chr7	23240439	23240460	CATACATGTATATATTCATAAG	124	+
chr7	24729592	24729613	ACTTTTACATCATGTATATTAG	13	+
chr7	26251905	26251926	ACAAAATAACTACATCCTAATG	4	+
chr7	26252246	26252265	CATATGTAAATTTTTTTTTG	14	+
chr7	27192319	27192340	TAAATTTTCATAAACAACAACG	6	+
chr7	27943566	27943585	AAAGCTGTGGGGAGTTGGCA	7	+
chr7	28865279	28865298	TACATACATGTAAATACTTG	132	+
chr7	28865451	28865475	ATTTGTACAAATGTTAATATCACTG	31	+
chr7	29553915	29553936	ATCACATGTATTAAATTCTTCT	4	+
chr7	30411027	30411048	TAAAACCTATATGTAAATATTG	7	+
chr7	32795203	32795224	ATCACTGTACTATTCTTTCAAG	5	+
chr7	36493337	36493359	CATATTATAAAAATATATTTTAT	6	+
chr7	38247303	38247322	AACATTACTGTGGATAATAG	3	+
chr7	44252243	44252262	ATCTTATTTGTACATTAATG	15	+
chr7	49934167	49934186	ACTCAACTGTACATATACTG	5	+
chr7	56067782	56067801	AATAAATCTCATATCAAATG	5	+
chr7	65423446	65423469	TAAATAAAACCAAATGTAAATATG	10	+
chr7	66420662	66420685	ACATATTTATAAAAATCTATTCAG	14	+
chr7	68669220	68669240	TACTGTAGCTTTGTATTGGAT	14	+
chr7	69394338	69394358	TTTCTTGTGCTTTAGGTTTGT	5	+
chr7	70072042	70072060	ATTCGGAGTGATTTGGAGT	3	+
chr7	70257719	70257737	TATCCTGTATGTAATAAAG	5	+
chr7	75616122	75616144	TAAATAATTTTAAATAACCTCTG	6	+
chr7	77269029	77269049	ACTTTATTTGTAAATTATTTG	10	+
chr7	77409079	77409102	CAAATGTACGTAATTCAAATCTAG	5	+
chr7	77412148	77412170	CATTTTTGTAAATAATAAACTAG	5	+
chr7	82454973	82454992	TATACATTGTATATATAACG	39	+
chr7	83338030	83338050	GAGTTCTATAGTCCTATGATT	4	+
chr7	86989087	86989098	TTATGTATATTG	3	+
chr7	89864998	89865019	CTTTTATGTAAATATTTCTTAT	9	+
chr7	90019776	90019797	TCACCTTTGTATATATTATTAA	6	+
chr7	90045152	90045168	ACTTTACTTGTACATAT	3	+
chr7	90045233	90045254	ACTTCTTAATGTTTATTAAAAG	3	+
chr7	92166733	92166752	TCATAACATTATCTCTCATG	6	+
chr7	92166758	92166778	TAATTATATGTAAATTAATTG	8	+
chr7	94296989	94297010	CATTTGTATAATAATTCATCCT	7	+
chr7	94298967	94298987	TACAATAAAAATTCAATAAAG	3	+
chr7	95409393	95409413	CATTGGCTTCTTTCTGGTAGA	4	+
chr7	96640257	96640276	AAACATTTCTGTATATATTG	19	+
chr7	96811052	96811070	TATAATAAACTATACAAAG	3	+
chr7	97020549	97020568	AATTGACTCTCTTCTGGGCT	130	+
chr7	97837562	97837584	ATTTTATATTTATAATCAACACG	5	+
chr7	99162230	99162250	AATATCTACTTAATAACTTTG	3	+
chr7	99635213	99635233	CTTATACTGTAAATAAACTTG	153	+
chr7	100305080	100305099	CATATAAATAAAAAATCCTG	4	+
chr7	100804160	100804183	AATAACTGTAAATATATAAATATG	21	+
chr7	101893291	101893310	TTTAATACACTCCATTCTAG	5	+
chr7	101901445	101901464	ACCATGTATTATTATTCACT	4	+
chr7	102952812	102952839	AATTAAATACTGTATCATACTTTCAAAG	25	+
chr7	103008617	103008640	TCTCTTCTTGTAATATAATAAAAG	6	+
chr7	103008782	103008803	CTCTACATATAAATTCTCATTG	4	+
chr7	104753819	104753839	ATAAACTGTATATTTCATATG	112	+
chr7	107401070	107401090	TTTTTCCTCCCCACTAAAATG	5	+
chr7	107559866	107559877	ATCTATATTTTA	4	+
chr7	107560472	107560495	TGTATATTCTAATTTCTTTTCTAG	9	+
chr7	110280009	110280031	AGAGGTCTCAGGTTCGAATCTTG	54	+
chr7	112115700	112115721	TTATAATTTAATGTACAATACT	4	+
chr7	114656169	114656190	AAATTTTAACTACTTTAACTAG	4	+
chr7	115898192	115898210	AATATTTTATTATCACATG	6	+
chr7	115898799	115898822	ATATGTATATTACTCAAAATAAAG	288	+
chr7	116146781	116146816	TTCATTTTACTGTATATTTTGTAGTTAATATAAATG	17	+
chr7	116437053	116437073	CACAAAACATGTTTATAAATG	4	+
chr7	116438207	116438232	ACTACACACTTGTATATACATTCTTG	23	+
chr7	116558026	116558048	TTAAAATCACTGTAATTAATTAG	7	+
chr7	117832076	117832097	ACATCTGTAAATCTTTGTACAG	248	+
chr7	117832176	117832205	AATATGTAAATTAAAATATTTCTACATTTT	6	+
chr7	119234751	119234772	CATCATCACAGTAGTGATGATA	3	+
chr7	120596773	120596793	CTTTAATTATGTCTATAAACT	6	+
chr7	120596838	120596860	AACATTCTTCCTCATATTCAATG	3	+
chr7	127171389	127171409	TACATATTTGTATACTTTTTG	25	+
chr7	128410860	128410882	TGTATATATAACCTTTATTATTG	11	+
chr7	129395325	129395348	AATATATGTATATGTGTACATATG	23	+
chr7	130135967	130135989	TCAAGAGCAATAACGAAAAATGT	272	+
chr7	131175947	131175966	CAATGTATATTCTAAATAAA	6	+
chr7	131179617	131179637	AAATAATGTAACATTTTCCTG	4	+
chr7	134696983	134697005	ATAAAAACTGTATTATACACATG	4	+
chr7	136587952	136587971	CCATGGATCTCCAGGTGGGT	19	+
chr7	146059590	146059607	GTCAAGTGATTAAGTGCA	3	+
chr7	148427131	148427152	TACTGTATATTTTCATCTAATG	9	+
chr7	150841428	150841450	TCCCATGTAAACTTTGTACATTG	10	+
chr7	150935574	150935594	TCCGGTTCTCAGGGCTCCACC	6854	+
chr7	152544367	152544382	GCGTCTGTAGCTCAGT	21	+
chr7	156557022	156557040	TTCTATATGATGCTTTTCT	4	+
chr7	157826630	157826648	CCAGCAATGCTGTGTGTGT	4	+
chr7	6730249	6730268	AAAAATTTATAAATATTAAG	4	-
chr7	6730615	6730636	CATACCTCACTGTACATTATAG	28	-
chr7	6731203	6731224	CATATCTCACTGTACATTATAG	27	-
chr7	8623860	8623876	TCTACAGTCTGACTATC	21	-
chr7	22158430	22158453	CTGTATATACTAAACATTTTTTAG	4	-
chr7	22616842	22616861	CGAATCCATCAGTCATCTCA	3	-
chr7	22984164	22984184	ACATTTATATATTAACTAAAG	3	-
chr7	25989542	25989562	CAGTGCACTACAGAACTTTGT	2787	-
chr7	26231468	26231489	ATTTAATAAAATAATTCTAAAG	27	-
chr7	26231633	26231651	TTAAATTTGTAAGTTTCAG	13	-
chr7	26231766	26231789	ATTATTTAATAACATTACCTTACT	5	-
chr7	27181315	27181337	CCCTAATTCATCTTTTAATCATG	9	-
chr7	27202146	27202164	ACTTACACTGTATATTTTG	181	-
chr7	27202192	27202213	CTACTGTAGATTTGTATCCTTG	6	-
chr7	27202416	27202439	TCTATTGTATATATAATCTATATG	138	-
chr7	27202864	27202882	AAACTACCTTTTTATAATG	6	-
chr7	27202914	27202937	CTTGTATATATATTTTTAAAAATC	8	-
chr7	27209147	27209170	TTTAGGTAGTTTCCTGTTGTTGGG	11025	-
chr7	27210393	27210427	ATAAATACAAATCTGTATAAATGTCTATTATTATG	53	-
chr7	27211663	27211681	TCAATATGTACCTTACTCG	6	-
chr7	27221147	27221167	TCAAAAAACTTGTAAATAAAG	55	-
chr7	27235086	27235105	TATATTTAATATACACATAG	4	-
chr7	27235838	27235860	TCCCTGTATATATGTAAATATAT	25	-
chr7	27235861	27235881	AATATATGTAAATTATACATG	53	-
chr7	27535662	27535683	TATTTGGTATCTGTGCTTTGCT	542	-
chr7	29959806	29959827	TTTTGTACAAATATCTACAAAG	7	-
chr7	30050602	30050620	CTTACTGTAAATTTTCTAG	19	-
chr7	36365258	36365281	TATATACTTGTATATATATACCTG	40	-
chr7	39152181	39152200	TGTAAGCAATTTCATGTGGA	5	-
chr7	40170447	40170470	CTACCTACACCCTGTATATAAAAG	4	-
chr7	42003594	42003613	CATATTCTTCTTTCTTTTAG	3	-
chr7	42957020	42957039	TTATAAATCCTAATAAACTG	13	-
chr7	43665876	43665896	TACTGTACATACTTTAAAATA	3	-
chr7	43915570	43915592	GGCAGGGACTGTACATTCTCCAG	11	-
chr7	44866760	44866782	ATATTCCTTTCTAACTTCAAACG	13	-
chr7	44866803	44866825	TTATTTGTAAACTCTGTAATTAG	17	-
chr7	44869487	44869510	AATGTATAAAATATTCTATTTATG	3	-
chr7	44871727	44871749	CATTTTGTTAATATAATCTATAG	5	-
chr7	44919482	44919505	ACTTTACATTGTATATTTCCATTG	8	-
chr7	44919993	44920012	ATTCTTCACTGTAAATTTTG	36	-
chr7	44921266	44921289	AATATATCATATGTAAATCTTTAG	54	-
chr7	44921634	44921655	TTCAAACCATGTACAATTCTTG	4	-
chr7	50092299	50092319	ATGACTTATGCATTGAAAGAT	3	-
chr7	50657839	50657858	ACCTAATTGTAAACTTTCAG	8	-
chr7	52860263	52860281	ATTTTGCCATGCTGTAGTT	5	-
chr7	63980766	63980786	ATTTGTAAATAACTTTAAAAG	6	-
chr7	63980874	63980896	TCTATGTAAATATTAAATAATTT	6	-
chr7	77423061	77423083	TTATTATCTCTATGTAAATAAAG	6	-
chr7	82296521	82296543	CAACTAGACTGTGAGCTTCTTAG	12	-
chr7	87835514	87835535	TAAAACTCTATGTAAATTTAAG	12	-
chr7	90649116	90649137	TTTCACAGCAATGGCATTCTGG	8	-
chr7	91829619	91829631	TATACTATTACAT	3	-
chr7	92190384	92190405	TTGTATATTAATAACAAATTAT	4	-
chr7	93112135	93112155	GTGTTGAAACAATCTCTACTG	1194	-
chr7	93594809	93594832	ATATTATACTTATAAATACAAAAG	4	-
chr7	95053572	95053592	TTTCTTGCTTGTTTTGTGACT	4	-
chr7	95160055	95160076	ACTCAAAATCTTTCAGTGACTT	25	-
chr7	95849034	95849053	AGACCATGGGTTCTCATTGT	454	-
chr7	96649737	96649754	ATTAAACTGTATATTCTG	6	-
chr7	99691194	99691215	CATTGCACTTGTCTCGGTCTGA	97	-
chr7	99691437	99691461	CCAAAGTGCTGTTCGTGCAGGTAGT	8162	-
chr7	99691666	99691686	TAAAGTGCTGACAGTGCAGAT	663	-
chr7	100875390	100875413	TATAAATACATTCATTAATAAATG	7	-
chr7	103766805	103766824	CAAAATATAATAAATACAAG	3	-
chr7	105731706	105731727	ACTAGGTGTATATTTTTTTCTG	6	-
chr7	105731859	105731879	ATATACACTACTGTAAGTTTG	15	-
chr7	105732063	105732083	TTAAGATGTAAATGTATTCTC	3	-
chr7	107788798	107788820	AATTTGTAAATACACTTAAAATG	17	-
chr7	107788824	107788844	TTTTTATATGTAGATATTTTG	5	-
chr7	108204097	108204119	TATTAACCATGTATTATTTTCAG	15	-
chr7	111546855	111546873	TGTGGAAGCTGCCTGCACT	161	-
chr7	113667033	113667051	ATTTCGAATACTGCAAGCA	5	-
chr7	115649369	115649388	GTGCATGGCTGTTGTATTGT	5	-
chr7	117351264	117351283	ACTGTATATCTGTATATATG	4	-
chr7	119948269	119948287	AAAGGTTTTGCGTCATTTG	9	-
chr7	120427863	120427882	TATTTAAATACTTAACCACT	5	-
chr7	120428021	120428039	TTAAATCTGTATAATTCAG	14	-
chr7	123324246	123324265	AATGTAATTTACTTATAATG	5	-
chr7	123324304	123324327	AATATTTTTCATTCCATCAACAAG	11	-
chr7	123324404	123324427	CAATACCTCATTTAATCTGTAAAG	5	-
chr7	123324489	123324501	TAAAATTATCATG	17	-
chr7	123324515	123324536	AAATACTAAACACTACTTTCTG	14	-
chr7	124498930	124498952	CTCATGTAAATTTTTTATATATG	6	-
chr7	126698202	126698219	GTCAATATGCGATGATGT	83	-
chr7	127010107	127010124	CATTATTAAACCTATATG	5	-
chr7	127010873	127010892	ATTCCTACTGTAAAATTTAG	4	-
chr7	127013092	127013113	TAAAATATATACATTTATATTG	5	-
chr7	127944200	127944218	CACATCATTTTTATCAATG	3	-
chr7	127944268	127944288	CATTCTGTAAAAAACTTTTCT	3	-
chr7	129410286	129410310	TTTGGCAATGGTAGAACTCACACTG	239	-
chr7	129414579	129414602	TTTTGGCACTAGCACATTTTTGCT	2456	-
chr7	129470590	129470613	ACTGTAAACTTTTTTAAATAAACG	12	-
chr7	129470629	129470646	ACTATAACCTCTTAATAG	4	-
chr7	129805136	129805156	CTTTATTTTCTGTATATGTAG	4	-
chr7	130036506	130036527	TTAATATCAAACATTCTTTACG	3	-
chr7	130561507	130561528	TAGCACCATCTGAAATCGGTTA	1809	-
chr7	133975382	133975405	CTAAACAATATTTGTAAGTAAAAG	6	-
chr7	134847540	134847563	ATTTTACATATGTGTATTTTCCAG	6	-
chr7	135070980	135071002	TACATATGTCCATTTTTTTCTAG	4	-
chr7	135611824	135611850	CAATATTGTATACTCAATTGTGTATAG	14	-
chr7	135611874	135611895	ATTTTTTTTTCTAATATTTCAG	11	-
chr7	135611900	135611920	TTTTAAATCTGTATGTATCTG	6	-
chr7	135612340	135612360	ACAAATTCACAACACTTAATG	5	-
chr7	135613923	135613942	CATATTTTTTTCTCCTCTAG	5	-
chr7	138729630	138729650	CAATACTTATTTGTATATAAG	10	-
chr7	140033777	140033807	ATCATTCTGTATATACATATTTTAAATTATG	18	-
chr7	140702743	140702762	ACTCTGTAAATTATAAAAAG	17	-
chr7	140934469	140934487	GGGGAATTAGGGTTTGATT	5	-
chr7	141356611	141356633	AATATCATATCTGTATATATCTG	50	-
chr7	145967279	145967297	ATAGTTTACGCTGTAGGCA	8	-
chr7	151164162	151164184	ACACTGGGAATATATTCTACCTG	7	-
chr7	151833320	151833340	CACTAAATACATTTAAATACT	3	-
chr7	156476028	156476048	TTATGTATATATATAATTCAG	15	-
chr7	156797634	156797656	ATATTGTATTTATATATAAAAAG	35	-
chr7	158526525	158526546	ACTATTTTTTATAATCTTTACA	4	-
chr7	158526774	158526791	TTATACATACCTTAATAG	4	-
chr8	1088914	1088934	TATTTACTTGTCCTGGCCTGT	8	+
chr8	1906019	1906038	TACTGTATATTTTAACAAAG	28	+
chr8	8645161	8645178	CTAACTGTAAGGAGGACG	3	+
chr8	9634618	9634640	TCTATAACAAATATACACATACG	3	+
chr8	11696499	11696522	AAAATGATGTGAATTTTCTTTCTG	5	+
chr8	13778023	13778043	ATTGTGCATTTCTTAGAGTGT	3	+
chr8	17079649	17079671	TCTTTTATATAATTAAATATATG	5	+
chr8	17080283	17080302	ACAATGTAAATTATTTTAAG	4	+
chr8	17152721	17152741	ATAAATTGTATCATATTTAAG	3	+
chr8	17422906	17422929	TGTATGTATGTATCTATGTATATG	9	+
chr8	17425261	17425284	ATTTTATATGTATATTTCCTATAG	24	+
chr8	17426891	17426912	CACACTTTACTTGTTTATAAAG	5	+
chr8	17922784	17922802	TTGGTATTGAGTTGCTAGA	22	+
chr8	18080773	18080795	AAAAAAACTTATTGTCTATAAAG	4	+
chr8	20078018	20078038	ACCCTGTAATTAAAAACAAAG	9	+
chr8	21862921	21862946	TATAAACATGTACATTTTTTCATAAC	18	+
chr8	22279210	22279232	ATGTATTAAATTTATAATTTTAG	7	+
chr8	23137373	23137391	TCAACTGTATTTATAAATG	5	+
chr8	24157682	24157705	TTTATACATGTATGTTTATATATG	48	+
chr8	26227892	26227915	CAAACAATCTGTATATATTTCAAG	28	+
chr8	28427083	28427103	CAACTTGTATTATTTTACTAG	5	+
chr8	28430996	28431017	AAACTACTGTATATTTTCAATG	9	+
chr8	29077666	29077687	TACACAACTCACTCCTTTAAAG	5	+
chr8	29964583	29964605	TTATATCATATGTAATTTAAAAG	17	+
chr8	30040763	30040780	ACTCTTAACAACTCACAG	3	+
chr8	30040850	30040880	TCCTTTGTAATTTATATAAATGTATTATTTT	29	+
chr8	30488690	30488710	AACACACCTGGTTAATTTCTT	4	+
chr8	31031203	31031225	TGTATATTTTGTATTTTATATAC	4	+
chr8	33358751	33358774	AATGTACAATAAATCATATTTATG	5	+
chr8	37130572	37130590	GCTCTACAGTTCGTTGATC	8	+
[truncated: 2,474 more rows]
