# Supplementary material for: Advancing the functional utility of PAR-CLIP by quantifying background binding to mRNAs and lncRNAs
Source: Genome Biol. 2014 Jan 7;15(1):R2. doi: 10.1186/gb-2014-15-1-r2 (PMC4053780; doi:10.1186/gb-2014-15-1-r2)
Supplement: Additional file 62 — Is a table of re-analyzed PARalyzer output for groups indicating all sites utilized by PARalyzer for the PUM2.rep2 library from [18]. [file gb-2014-15-1-r2-S62.gz › PUM2.rep2.groups.csv]

chr1	847803	847819	ACCTCCTGAGTGCCGGC	2	+
chr1	879634	879654	CAAAACAAAAAATTTTAAAAG	1	+
chr1	932559	932574	CCCGGATGATGCACCA	1	+
chr1	943747	943770	ACTTTGTTAATATATCCACACCTG	1	+
chr1	1002074	1002092	CCGTCGGGCCTGGGGGAGG	2	+
chr1	1099451	1099468	GTTTTACAGCCCGGATCA	2	+
chr1	1102538	1102562	TCTAATACTGCCTGGTAATGATGAC	81	+
chr1	1103296	1103318	TAACACTGTCTGGTAACGATGTT	27	+
chr1	1104435	1104456	TAATACTGTCTGGTAAAACCGT	8	+
chr1	1141073	1141090	CTCCCCCTTTGCGCCCCA	1	+
chr1	1169069	1169090	ACTTATTTATAAATATTGTAAG	5	+
chr1	1274270	1274287	ACAAACTGGGCTGACACC	1	+
chr1	1459076	1459091	CCGTGCTGGGGATAGA	1	+
chr1	1475434	1475451	GGGAGCGTAGGCCGGAGA	1	+
chr1	1546474	1546491	TATGTACAGAGGGAGGCA	1	+
chr1	1567450	1567469	GCCCCGTCTCCCTCCCCCCC	12	+
chr1	1851100	1851116	CCCAACGTAAGCCTCGC	1	+
chr1	2076045	2076060	TCAGTGGGTCGGAGGT	5	+
chr1	2231992	2232008	TGTCTGCTTCCTGGGGC	1	+
chr1	2238976	2238991	TCGGGTGGTGACCGTG	1	+
chr1	2239365	2239385	CATCTTGTACAGCAAATCCTG	1	+
chr1	2240852	2240869	CTTTTCGTACAGAACTAG	1	+
chr1	2240885	2240916	TTCACCTGTAAATACTTTTTCCTTTTTCACCG	27	+
chr1	2240917	2240940	TTGTATTATACATGTATATGCTGG	20	+
chr1	2327699	2327716	CCTTGAGGGTGAGAGGCT	1	+
chr1	2335165	2335186	AATTATAAATATATATTATATT	1	+
chr1	2344251	2344267	GGGATGGGCTCGCGGCC	2	+
chr1	2493867	2493883	GATCCTCACCCGGGGCC	1	+
chr1	2532011	2532027	GTATTCCTGTGGTCGCA	1	+
chr1	2567183	2567201	CCAGCATTTCTGGGTGAGC	1	+
chr1	2766785	2766798	ATCCGATCGACGGC	1	+
chr1	2939622	2939640	TGTATGAAAGTAGGGCCCT	1	+
chr1	3241309	3241325	TTGATTCCGTCATCACC	1	+
chr1	3312651	3312668	GCTCCCCCTCCCCCGCCG	3	+
chr1	3350996	3351018	TATTCTTTATACTGTAGATAATG	22	+
chr1	3351775	3351794	CTTAATCTGTATATAACTTG	1	+
chr1	3355107	3355130	ATACCAAATGTAATCTTTCCAATG	1	+
chr1	3404115	3404134	ACCCTGTAATTTTATAAATG	1	+
chr1	3479241	3479257	CCCAGGTCGGAGAGCCA	1	+
chr1	3545438	3545456	TCATTCTCTGTAACTTCAG	2	+
chr1	3545628	3545649	TCCAATTTTGTATTTTAAAATG	1	+
chr1	3545948	3545969	TTAAAGGGAATCGGGTACTTTG	1	+
chr1	3570064	3570078	GACGATCTTCAACCA	1	+
chr1	3638559	3638577	CACCCGCTCCCTCTCCCCC	1	+
chr1	3801897	3801920	TTAAAATGTACTTTTTAAATTAAG	2	+
chr1	3842068	3842082	TCGGTACGTTGCTGA	1	+
chr1	4134722	4134741	GTGAAGCTACTGTGTGCCGA	1	+
chr1	4266957	4266975	AACTTCTGCCAGTTGTCTG	1	+
chr1	4314299	4314314	TGATGGGACTTGCTCC	5	+
chr1	4405512	4405529	ACGTTGGCGAGGGTCTCG	1	+
chr1	4430904	4430921	GATTGGAAAGAATGGACC	1	+
chr1	4567028	4567045	TGATCTATACTTACAATG	1	+
chr1	4672575	4672590	GTTCAGTACGATGATC	1	+
chr1	4674201	4674218	CAGCTGGGACTGAGGACT	1	+
chr1	4772085	4772100	TCCTGCCGCGGTCGCC	1	+
chr1	4780086	4780101	CATTGTGGATGTCTAG	1	+
chr1	4789646	4789661	CTGTCTCCACCCGAGC	1	+
chr1	4829303	4829318	AGTGAACTTCTTAGCG	1	+
chr1	5026397	5026410	AGTTCTAGACGATC	3	+
chr1	5061243	5061261	AATAGATAGATCTCTGAGA	1	+
chr1	5269647	5269663	GAAGGATATGTATTGCA	1	+
chr1	5415863	5415882	TATAAGCCAGCTTGTCTGTG	1	+
chr1	5620833	5620849	AAGATGCGGAGTACCTG	1	+
chr1	5780777	5780794	GCCCGTCGTTAGTACTGA	1	+
chr1	5909701	5909719	GAACTAGGGGAACTGAAAC	6	+
chr1	5996245	5996263	ACTTTTCTGTTTAACAGCT	1	+
chr1	6052396	6052408	CGGTGCTCAACGG	2	+
chr1	6209091	6209106	TTCATCGTCGTCGTCC	1	+
chr1	6217915	6217929	CGACGATCCGTCTCC	2	+
chr1	6218430	6218447	TTTCTACCATAAACAAAG	1	+
chr1	6232748	6232762	TCGGTGGATGCCCTG	1	+
chr1	6451630	6451647	TATTCACCACCCTGAAGA	1	+
chr1	6485396	6485412	GTGGGGTTTGGCACCTC	1	+
chr1	6531438	6531454	CGGGCCTGGGGGAGGTT	1	+
chr1	6680137	6680154	TGCTGAAGCTGGAAGCCG	1	+
chr1	6681576	6681593	CGAAAATCCGGAAATCCA	1	+
chr1	6684010	6684039	AAACTGTATATTTTGTAAATAAATATATTG	36	+
chr1	6688051	6688066	TGAAGCCTGCGTCGCT	1	+
chr1	6714056	6714072	CGATCAAAAAGGTCGGT	1	+
chr1	6794900	6794918	CACTGTAAAAATTAATCTG	2	+
chr1	6931956	6931975	TAACATTTCATCTTTCAAAG	3	+
chr1	7016623	7016639	AACAGCTGCACAATTAG	1	+
chr1	7486170	7486188	AGTCCCATCAGCCACCCCA	1	+
chr1	7492130	7492145	GGGAAGATGATCGAAC	2	+
chr1	7630525	7630540	CCAGGATGTCGGCAGT	2	+
chr1	7674496	7674513	TGACTCTCTTCTGGAAAA	1	+
chr1	7821685	7821708	TCTAATTCCAATTTCAAAAATTCT	1	+
chr1	7827625	7827645	CTAAATATTTTATTCACAAAG	2	+
chr1	7827722	7827745	TATATATTGTATATATTAAAACAG	13	+
chr1	7828328	7828350	TATATTACTATTTCCACATAATG	2	+
chr1	7828661	7828682	TTTTTTAATTACTTCCTTTCAC	1	+
chr1	7828765	7828786	CCACCTGTACATTTGTAAACTG	4	+
chr1	7834392	7834412	TTTACTTACAAAATCAAATTG	2	+
chr1	7835906	7835927	ACTTTTTGTATATAGGGTGAGG	3	+
chr1	7840180	7840199	AACCCTCTACTTTTTGTAAG	2	+
chr1	7905097	7905116	TGTAAATTTAATCCAAACTG	1	+
chr1	7998283	7998299	AATCCTGTTCACACATG	1	+
chr1	8042501	8042517	CCTTCCTGGTGCTGATG	1	+
chr1	8045284	8045305	ATTGTGTCTATACATTTCTAAG	1	+
chr1	8374144	8374161	TGCACGAATGGAGGAATG	1	+
chr1	8712134	8712151	GCAGCTAACTCAGCTTCA	1	+
chr1	8876310	8876328	AAAAATTCGCTGTGAAGAA	1	+
chr1	8992681	8992699	ACTGTACATTTATAATTTG	1	+
chr1	9085065	9085080	GTAGCCGTACTGGAAG	1	+
chr1	9219358	9219374	CCCTATTGATGATGTGT	2	+
chr1	9287811	9287832	ATGGTGCTGTAACTTTGGGAAA	1	+
chr1	9318679	9318702	GCTGTTATGCCGGTGTTGTGCCAG	1	+
chr1	9395571	9395586	AAAAGATCGTTGTGGG	1	+
chr1	9408880	9408897	TCTGATGGGTGTTTGGAA	1	+
chr1	10132824	10132846	ATATTTCTCATACTGTGTATTTG	2	+
chr1	10261448	10261466	AACTGAACTCGCTGTGATG	2	+
chr1	10357179	10357196	AACATGTAATACTAATAG	2	+
chr1	10364538	10364557	TCTTACTGTAATTATAACAC	1	+
chr1	10368484	10368504	AATCTTCTTGTTAATAAACTG	9	+
chr1	10441418	10441438	CAACAATGTACATTAATTTTG	2	+
chr1	10441455	10441477	TTTTATTTTGTAAATATTATCTG	2	+
chr1	10662365	10662382	TTAGTTGTCATCATTGAG	1	+
chr1	10690769	10690801	GATAGGACTGTATATAATTGTAATAAATACCAG	6	+
chr1	11002845	11002862	ATGGTGCTGGGCGCAATG	1	+
chr1	11017884	11017901	ACTTGAAGGGTCACCTAG	1	+
chr1	11074005	11074022	TTGTCAACTATCCAAAAG	1	+
chr1	11082160	11082180	TACATCCCTTATTTCTTATAG	3	+
chr1	11083033	11083054	AATTCTTTGCATGTTCAAAACG	1	+
chr1	11083070	11083090	AACTACATTCTTTACCCCTTG	3	+
chr1	11083198	11083217	TCTCCCCTCATACACAAAAG	5	+
chr1	11150687	11150702	GACGATCCTGTGGGCG	1	+
chr1	11202033	11202048	GGGGGACTCAGCGAGA	2	+
chr1	11222382	11222399	GGGGAGTGAAATAGAACC	2	+
chr1	11331786	11331807	CTCTATTGTAAACTCCATATAG	2	+
chr1	11348347	11348366	CATATTTTTATATATAAATG	4	+
chr1	11358322	11358342	TTATTATATTTTAAAAAATTG	1	+
chr1	11400247	11400266	GGCGTGGAGCCTGTGGCTTC	14	+
chr1	11637932	11637951	AAAACTGGGCGTGGAGCATA	17	+
chr1	11679078	11679095	GCTGACTAGGGTCCTGGG	1	+
chr1	11764940	11764958	GAACTGGGTGAAGCCACCA	1	+
chr1	11968264	11968291	CGTGGAGAGAAACGAGTGTGAGTCTGAA	3	+
chr1	11968311	11968328	GCGTTTCTTAGCAGGGCT	1	+
chr1	12057853	12057876	TTATAACTATACCAACATGTACAG	1	+
chr1	12136042	12136058	TAGCCTGCGAAAAGCTC	3	+
chr1	12164480	12164493	GTCTGCGAATGTCG	1	+
chr1	12294368	12294386	AAAATATGTCAATAACCTG	1	+
chr1	12313478	12313495	AAACTTATATATCTTTCG	1	+
chr1	12385670	12385689	CATTACATTTTTAATGTACT	1	+
chr1	12569368	12569391	TTAACATGTATATATGTACAACAG	2	+
chr1	12569453	12569473	TAACTGTAAAGTAATATAAAG	4	+
chr1	12601687	12601703	GTCTGGATAGCTCAGTC	1	+
chr1	12613079	12613093	AAAAGATCCGCGATC	1	+
chr1	12704275	12704293	TGAGCCTGATCTTCCTGAA	1	+
chr1	12777055	12777071	TCTTGTACTTTTTCTTG	1	+
chr1	12954247	12954266	CATTTCAGGATATAGAGCAC	1	+
chr1	13797329	13797346	GATGAATTTGATTGTGAA	3	+
chr1	14045646	14045663	AAAGAAGGTCTTTGGATT	2	+
chr1	14114191	14114211	ATTTACATTTCACTTTTTTTG	2	+
chr1	14150834	14150857	ATTTTTTTTTTCAGGGCTACTACG	1	+
chr1	14150868	14150890	CAACTCTGTAAATATGTATGTAG	8	+
chr1	14188743	14188759	CGATGATCATCCTTTAG	1	+
chr1	14205032	14205048	AAATGGTGTTTGGCACC	2	+
chr1	14272024	14272042	AAAAAAAGTTCTGTGCACT	2	+
chr1	14385711	14385726	ACAGTAGGTCACCTGT	1	+
chr1	14428859	14428877	CCTTTGGTTTGTAAACTGC	1	+
chr1	14509549	14509565	GCAAGTCGAATGAAGTC	1	+
chr1	14878179	14878195	TGAAGCGATTCACAGAT	2	+
chr1	14907300	14907312	CGATCATTCGATG	1	+
chr1	14917480	14917497	GATCATTGATGACGTCAG	1	+
chr1	14960662	14960675	GATGCCGTTTATCG	1	+
chr1	14987404	14987420	TAATGGGCCCGTTCACC	1	+
chr1	15052416	15052433	GGGAGGGAAGCGGATGGG	1	+
chr1	15126180	15126200	GTGCGATGGTGGGCTCAGGAT	5	+
chr1	15162897	15162915	AAGCAGCTGCCCCTTTGGC	1	+
chr1	15173941	15173957	AAAAGGGATTGCAGGCC	1	+
chr1	15234492	15234508	CTAACTCTGTGCCAGCA	3	+
chr1	15292231	15292252	TAAATCTGTTTATTTTCATAAG	1	+
chr1	15349604	15349619	TAGTGCGGATTCCTGT	1	+
chr1	15392719	15392741	ATTTGTAAATAACAAAACTATTG	2	+
chr1	15821396	15821411	ACCGCTTGCTGCAACT	2	+
chr1	15955794	15955810	AATATCCTTTGATCCGG	1	+
chr1	15986723	15986746	CCTCAAATTTCATCTCCATACAAG	1	+
chr1	15989351	15989373	TTTTCCATCCTTTTCTTTCCTCA	1	+
chr1	15990483	15990504	AATAGATCTATAGTTGTACATG	2	+
chr1	16081850	16081864	TCATGTATACACCAG	18	+
chr1	16261110	16261122	TGATCGACGATCG	1	+
chr1	16266470	16266486	TCACCTTAATTCTCCTG	1	+
chr1	16266570	16266591	AACTTGGGATGTGTGTATATAT	2	+
chr1	16266626	16266647	ACTTAAAAAATCAAATCCCCCG	7	+
chr1	16266693	16266712	AATCTTATTTTCATATTCAG	1	+
chr1	16266815	16266838	CTAACCCCTCTTCCTATTACCTTG	2	+
chr1	16703309	16703327	AAAAAAAAAAACGTTGCTC	1	+
chr1	16785683	16785700	ACCTGTATTAAACACAAG	1	+
chr1	16821368	16821384	TCCTAAGGGTTGGGGGA	1	+
chr1	16939202	16939218	CAGCCAGCCAGACGCAG	4	+
chr1	17053103	17053118	TCTACTCCTTTCATAG	2	+
chr1	17086085	17086103	GCCGCGGTGGTGGTATTGG	1	+
chr1	17299383	17299402	TCCCTGTATTTTTATACCTT	1	+
chr1	17316707	17316723	ACGATGATCAGATGCTC	1	+
chr1	17393611	17393627	CCGACATCATTGGGGAA	1	+
chr1	17482316	17482330	AACTCATACCGTAAG	1	+
chr1	17551820	17551839	GACTTGGCTCAGACCTCAGC	1	+
chr1	17584338	17584359	TTATCTCATCCTGGGGCTGCAG	3	+
chr1	17708349	17708370	GGGGGTCCTTGGTGCTCTGTTC	1	+
chr1	17839740	17839756	AACCTGTAAACATTTTT	2	+
chr1	18024256	18024279	AATATCTATAAATAAGTATATATG	1	+
chr1	18174442	18174457	CCATCTGTACATTACT	133	+
chr1	18501508	18501525	ATGGGTAACTTGCCTGAA	1	+
chr1	18537683	18537698	AACGGCTGCTAGAGTG	1	+
chr1	18608257	18608274	AGAGCATACTTGTCGGGA	3	+
chr1	18657199	18657215	AAAAAGTGTGCTGGGCC	1	+
chr1	18706311	18706330	ATTTTGGGCTCATGAGAAGC	1	+
chr1	18772478	18772494	ATTCATCTCTGGGAGTA	1	+
chr1	18790852	18790865	GCGCTCTTAGGGAC	1	+
chr1	18849609	18849628	AATTCCATGTGTAGCAGTGA	16	+
chr1	19019776	19019792	CCAGTGGCATTGCTGGG	1	+
chr1	19214251	19214264	ATACCGATGAGTAC	1	+
chr1	19268967	19268983	CAGGCAACATCAAATCC	1	+
chr1	19291830	19291847	ACCTCACCCTGCTCGGAC	1	+
chr1	19352115	19352132	AATTCATTGGACATTGTG	4	+
chr1	19590456	19590472	CTTGTATATATAAACTG	1	+
chr1	19719778	19719794	TTTTGGACGGGAAGCAG	1	+
chr1	19885551	19885568	TCCTCTGTACAAATTATG	2	+
chr1	19924624	19924647	AAATTGTTGAGAGTGAGTCAATAA	2	+
chr1	19994464	19994479	AGGGGTGAAAGGCTAA	1	+
chr1	20096216	20096235	GGACGGGAGCTGTGGGGGTG	1	+
chr1	20234598	20234617	TTTTGCTGTAATTGTTCATG	2	+
chr1	20297247	20297264	TTATGTAGATAAGGGAAG	1	+
chr1	20300878	20300895	TGGGGCTGTAGCTGGTCC	2	+
chr1	20412007	20412023	AGGGAACTGGCTTCAGC	1	+
chr1	20462651	20462666	AATGTTGGCTTAGTAG	1	+
chr1	20470706	20470720	CTACAGTCGACGCTC	2	+
chr1	20927486	20927501	CCAACTGTATTAACTG	1	+
chr1	21205018	21205036	ACTTACCTACCTTTGACAT	3	+
chr1	21270799	21270819	GGAATTTGCGATAAGCCTCGG	1	+
chr1	21386774	21386791	TATTCCTGTACTTGGTGT	2	+
chr1	21391236	21391255	ACAAATTAACTCCTTACTTT	1	+
chr1	21565710	21565725	AAATAGGCGTCTGTGG	1	+
chr1	21799961	21799978	GAGTCCAACCAGCCTTAC	1	+
chr1	21918544	21918561	ATTCCCCGGATGCGCATC	4	+
chr1	21973667	21973684	TATGGGAGAAAGTGGGGG	1	+
chr1	22216872	22216886	GGTTACCCGCTCAAG	1	+
chr1	22357559	22357581	CTTTAATATATATATTTTTTATG	5	+
chr1	22419379	22419397	TCTCAATTCTTTGTATATG	3	+
chr1	22441121	22441141	GGGGGATTAGCTCAGCTGGGC	90	+
chr1	22461124	22461142	GGGGAGACTGGAATTCCTG	3	+
chr1	22842684	22842702	TGATGGGGATAGAGCATTG	2	+
chr1	22851701	22851722	TTTATCTTTTTTGTATATTATG	1	+
chr1	22854130	22854147	CTTGTGTGGCTTGACCCC	1	+
chr1	22857148	22857171	ACTAATCTATATAAATAAAATATG	3	+
chr1	22894729	22894746	AAGTAGCTGCCTTGAGAC	2	+
chr1	23375904	23375921	AATTGAAGAGTTTGAAAA	1	+
chr1	23681829	23681845	CGGCGGTGCTCAATGAA	1	+
chr1	23805935	23805953	TCTGACGATCAAAAAACAA	6	+
chr1	23934691	23934707	TCCCTAGCTGGTCTGAA	1	+
chr1	23954117	23954136	TTCCAATTGTACACACACAC	1	+
chr1	23967144	23967159	TTAACACAATCTATAG	1	+
chr1	24086331	24086349	CATCTTTGTAAACTATAAG	17	+
chr1	24086382	24086404	ATTGTATTTATATTATCCCCCAG	10	+
chr1	24086423	24086441	TCCTCTACCACACATTTAG	1	+
chr1	24088410	24088427	CTCTTCATTTGTATTTTG	3	+
chr1	24088429	24088456	TCCCAAAATGTAAATACAATTTTCTATG	9	+
chr1	24217742	24217758	GTGGGGTTTTTTGACCA	1	+
chr1	24258385	24258404	CCAGGGCTGTTGTGAAGATT	1	+
chr1	24292399	24292419	TATTCTTTTAAAAATACATAG	2	+
chr1	24377366	24377379	GGGGGACTTGTACG	2	+
chr1	24406578	24406594	GACGTGATAGCCTGTGA	1	+
chr1	24549205	24549220	AGCTGTATACGCGGGT	1	+
chr1	24648948	24648962	GTCGTGCACGAGGTG	1	+
chr1	24681620	24681653	TTATATATATATATAAATATACTGTATATATATG	2	+
chr1	24708645	24708662	CCTCCAGATAGTCAGGCT	1	+
chr1	24716159	24716178	AATGGTGGCTGCTATTGTTT	1	+
chr1	24802868	24802889	TTTTTTTGTAAATTGTCCATAG	1	+
chr1	24865895	24865913	CCTAAATAATTTTATCTTG	1	+
chr1	24928616	24928633	CAAAACTATATATACATG	1	+
chr1	25129088	25129103	CGTGATAATGAGTCTG	1	+
chr1	25168295	25168312	CTATTTGTACATCTGTTG	1	+
chr1	25168798	25168817	TATTTACTCTTTTTTAAAAG	6	+
chr1	25168888	25168906	AATTTTTTTATACCTAATT	1	+
chr1	25169011	25169027	CACTGGCTTTATGAAAG	1	+
chr1	25169060	25169079	CCTATCATTAATTAGCTTAG	1	+
chr1	25169151	25169173	AACTCTTTATTGCTTATCAAAAG	1	+
chr1	25170223	25170244	ACATTTATTCTTACACTAAATG	1	+
chr1	25182401	25182417	ACCATCTATTGTAAAAG	1	+
chr1	25209025	25209039	TATTGGGTGCTAACG	1	+
chr1	25390135	25390151	AGTTGTTTACCCTCACA	1	+
chr1	25688669	25688685	GCTGATGTAGACAAGAG	1	+
chr1	25688744	25688766	ATTAACCCAAAACTTTAATAATG	1	+
chr1	25688773	25688793	TAACCAAGAAAATATTGATAG	5	+
chr1	25781325	25781346	TCAACTGTAAATTTATTCTTAG	1	+
chr1	25826105	25826124	TCAAATGTGTATTATACATG	2	+
chr1	25893132	25893151	TGCACCGCTGGCTGCCCCTG	2	+
chr1	25894633	25894651	TTTCATAACAAACCATCTG	1	+
chr1	26006194	26006217	CTTTACATATATATCATATATATG	1	+
chr1	26019629	26019647	TATACTGTATTATAATAAC	1	+
chr1	26028653	26028664	ACGATCGCCGGC	1	+
chr1	26143221	26143241	TTTTACACAAACTTTCTCATG	1	+
chr1	26143369	26143387	CACCTATGGGAAGAAGTAG	1	+
chr1	26196625	26196640	GGATATCCGGAGGGCA	1	+
chr1	26207179	26207196	GCAGTAGGAGCACAGAGC	1	+
chr1	26372850	26372865	CGGGGTGACGCCTGCG	1	+
chr1	26449270	26449292	TGGGTGTAAATTTTTAAAAAATG	2	+
chr1	26449465	26449497	AAACATATATGTATATATTTATGTATATGTAAG	39	+
chr1	26450485	26450503	ACTTTACATTGTATCTAAG	2	+
chr1	26450519	26450540	CACTAGAATTTTTGGTCAAAAG	1	+
chr1	26505274	26505291	GTAGCTCAATGCCTGGGT	1	+
chr1	26561816	26561840	ATAGTGATCTGGTGGTTTTGTATGT	45	+
chr1	26739582	26739603	CTATTAAATCACTTTATTACAG	1	+
chr1	26775094	26775115	TAATATATTTGTAAACTAACAG	1	+
chr1	26801984	26802004	TCCTCTTCTCCCTTTCCATCG	4	+
chr1	26802509	26802527	CAAGTCTCTTGGAACAGGG	1	+
chr1	26825720	26825734	GCGGGCCATGTTAAG	1	+
chr1	27058002	27058015	CTCGACGCTCTCCC	1	+
chr1	27107845	27107872	ATACTGTAAACATACTGTAATAATAATG	130	+
chr1	27108104	27108137	ATATATATGACGTTGTACATTGCACATACCCTTG	6	+
chr1	27108480	27108503	ATGTAAATTCCTCCTTTTTTTCCT	4	+
chr1	27108540	27108562	ATCTTTATACTATATGTTCCACG	1	+
chr1	27124645	27124665	ACCTGTGTGTAAATTTAAATG	1	+
chr1	27329571	27329588	AATGGTGGCTGCTACTGT	1	+
chr1	27349429	27349444	GGCATCAAGAACCTGG	1	+
chr1	27426059	27426076	CAAACAAAACTTAAAAAG	2	+
chr1	27464902	27464919	CTTTGTCCACATCCAATG	5	+
chr1	27647803	27647819	TCCCTGTATATACAATA	1	+
chr1	27656072	27656093	ATAACTATACCACACTTATTCA	1	+
chr1	27691862	27691883	CTGTGTGTGTGACAGCGTCTGC	1	+
chr1	27720724	27720741	CCCTCACCTACTATTCAG	1	+
chr1	27763296	27763311	CACTAAAACAATGTCC	1	+
chr1	27773984	27774003	AGGCTGGCTGTGATTAATTC	1	+
chr1	28148963	28148980	AAACTAACTACTAACTAG	1	+
chr1	28149854	28149875	TTCATTTTTGTAAATAACACTG	4	+
chr1	28149896	28149918	ACTTAACCTAATTTATAAACAAG	3	+
chr1	28150127	28150149	TATATTTATATTCATTTCTTCTG	1	+
chr1	28177355	28177372	ATTCACTATCCTTCCAAG	1	+
chr1	28178004	28178027	CTTTATTACATTGTAAATTAAACG	1	+
chr1	28253303	28253314	CGATCGAACGGA	1	+
chr1	28608758	28608776	ATACCCGTGCAGGCGCGGA	1	+
chr1	28806222	28806235	CCCGAAACCCGGTG	1	+
chr1	28824081	28824109	CATGTATATTTTCTATATACAAAAACAAG	2	+
chr1	28824899	28824921	CCCCTCTTCCACACTATAACCAG	1	+
chr1	28826653	28826672	TTTTTATGTATATAAAAATG	1	+
chr1	28826794	28826813	CCTTGTAAAATAAATAATTG	1	+
chr1	28836073	28836091	ATTTGTAATTTACCTAACA	1	+
chr1	28865404	28865422	AAAATAGGATATAGTTTTG	4	+
chr1	28865455	28865476	AACAAAATCTTTTAACATTTTG	3	+
chr1	28871803	28871826	ATAAAATCATGTCTATATTCTATG	1	+
chr1	28872838	28872857	TTATGATTATTTTACATTTT	2	+
chr1	29041355	29041374	TCCCACTCATTTCCACATAG	1	+
chr1	29044032	29044056	AACTCCATACAGTTGTAGATTTCAG	4	+
chr1	29073141	29073159	GGGTACCTGTGATCCCAAC	1	+
chr1	29096068	29096085	TTCTTGTACATTATACTG	1	+
chr1	29267478	29267494	GGTATAGGGTATGGAAA	1	+
chr1	29303687	29303704	AGTGAGCTAATTTGAAGA	2	+
chr1	29395189	29395207	GGTATTGTTGTTGCATTGC	6	+
chr1	29446276	29446295	CTACAAATCTCTCTCAAATG	2	+
chr1	29490275	29490289	AAAAAACCCCGCCGA	1	+
chr1	29578182	29578198	CCTGGCTCAGGATGAAC	1	+
chr1	29653210	29653230	AAACTGTAGATATGACTACTG	1	+
chr1	29760132	29760150	AAAGTGGGCAGTGAGGAAA	1	+
chr1	29784807	29784824	AGCACTGGGGCTGGATGG	1	+
chr1	30053575	30053591	TGCTCCACGCCCAGCTG	1	+
chr1	30171192	30171207	GAGTCGGCCTGCGTGG	1	+
chr1	30366003	30366020	GGCTGCTGCTGTGATGTA	1	+
chr1	30572303	30572320	TCAGCGCCTTGCACACAT	2	+
chr1	30583221	30583235	TACAACAATAAACCG	1	+
chr1	30707528	30707545	ATTCTCCCCATGGGCACC	1	+
chr1	31263782	31263801	ACTACTGTCTGACGATCATT	11	+
chr1	31416926	31416944	TAAATGTAACATCTTAATG	2	+
chr1	31442955	31442972	CTACAGTTCCTAACAATG	2	+
chr1	31478782	31478795	TCCGATCGTGGGGA	2	+
chr1	31580603	31580617	TCTCCGGACGTGATC	1	+
chr1	31804331	31804346	CAAGCAGGGGGTTGTC	2	+
chr1	31822494	31822517	AATAATAAATACAGATATATATAG	1	+
chr1	31882836	31882854	GAGTCTGCTTCCTTTGGGA	1	+
chr1	32309049	32309063	GTTCTACAGCGTGAT	1	+
chr1	32479903	32479926	TACCTGCCCGAACTCATGGCCGAG	1	+
chr1	32495975	32495996	CATGAAACTGAAAGAGCGAGTG	1	+
chr1	32508396	32508418	CTTCTGTATGTAGTATTTTAAAA	1	+
chr1	32508504	32508527	TGTACCTTTTATAATAAAAAAAAG	2	+
chr1	32508678	32508695	CTACATTTCAAAATTCAG	1	+
chr1	32508707	32508729	ATTTAAAATCACAAACATTAACG	1	+
chr1	32509304	32509327	ATCAAAATCCACTTTGTACATAAG	2	+
chr1	32525263	32525280	GTGCTGGGATGAATCCTT	1	+
chr1	32637069	32637088	CACATTTTTCTTGTATTAAG	1	+
chr1	32637609	32637632	ATCATGTATATTTTACTTCTAAAG	34	+
chr1	32638852	32638872	ATCTACTTTGTACATCTCAAG	1	+
chr1	32639920	32639937	CTATTGTACTTAAATAAG	1	+
chr1	32642065	32642088	TTATTTATATACACATCCAAATTT	2	+
chr1	32647226	32647242	GGACTTGACGTTCTCTG	2	+
chr1	32663849	32663872	TATTTTAAACCACATTAAATAAAG	2	+
chr1	32750594	32750613	TCTAAAACATTTTTTTTAAG	1	+
chr1	32959359	32959378	TATGTAAATTATTTTTCAAG	1	+
chr1	32962223	32962245	TTTTTACTTTTTTATATATAAAG	2	+
chr1	32967719	32967737	CTCATCTTGTACTTTCTCC	2	+
chr1	33067504	33067525	TTATTTATATGTAAATTTAAAG	1	+
chr1	33067541	33067562	ACAAATTATTCACTTAAATATG	1	+
chr1	33068450	33068471	CCAATTTTACTGTATTTTTAAA	1	+
chr1	33069363	33069385	CTTTCTCATAATTGTTTATAACG	6	+
chr1	33070880	33070902	ATTACTATTTATCATTTATATAG	3	+
chr1	33070916	33070935	CAAAGTGTTTAATAATTTTT	1	+
chr1	33131884	33131902	TACTTAATATTCATTATAG	1	+
chr1	33138392	33138413	TTTATTCATGGTGGTCATACTG	1	+
chr1	33151734	33151755	TAAAATATGTCAAAAATATTTG	2	+
chr1	33303556	33303577	CACAAATCTTTGTATATATATG	7	+
chr1	33353521	33353538	GGTGGGCGTGGGCTGGTA	1	+
chr1	33358848	33358865	GCGCCCGCTCGGAGCTTC	1	+
chr1	33624902	33624919	TGTAAACACTATTAAATG	1	+
chr1	33696829	33696847	GAAGCGGAGCTGGGCCTCA	9	+
chr1	33718655	33718675	GAATGGCTTCATACAGGAGGT	1	+
chr1	33765774	33765793	AAACTCATCTATATATTCTG	5	+
chr1	33765826	33765847	TTATTTTTATACACTTTTTAAG	1	+
chr1	33765983	33766000	TTACTCCCTGTAAATACG	1	+
chr1	33843813	33843831	AAATCCACTTTATCTTATG	1	+
chr1	33961105	33961132	ACTCAATGTATATATCTTATATCATAAG	2	+
chr1	33973379	33973399	ACTCCTATTGTACATAAATTG	1	+
chr1	33977792	33977811	AACTTCTTAACAATAACATG	1	+
chr1	33979720	33979740	ATAAATTAAATGTATATACTG	2	+
chr1	33997542	33997563	ACACTTAAAATTGTATATTATG	1	+
chr1	34112057	34112076	ATATAGGGGTGAAAGACTAA	1	+
chr1	34226360	34226375	GGCTGAATTTGAAACA	2	+
chr1	34291259	34291273	CAAGAGGCCCGGCAG	7	+
chr1	34467196	34467214	CCCATGAACCTTTCTTGTA	1	+
chr1	35073269	35073285	ACTTTGTACACACTTCA	1	+
chr1	35091032	35091053	AATCATATTTTTTACTTTGTTT	2	+
chr1	35128201	35128216	CCTTCTGTACAGTGTA	1	+
chr1	35159336	35159351	TAATTAACTAAATCAG	2	+
chr1	35272395	35272410	AGGTTCAATGGCTGGT	2	+
chr1	35334656	35334673	CCGTCACACTATTGGAGC	2	+
chr1	35550561	35550582	TAAATTTTGTAATTAATTCCAG	1	+
chr1	35569079	35569100	ACTTTATTCTTTTTGTTAATAG	5	+
chr1	35581179	35581198	AATGTACCATAATATATTTG	1	+
chr1	35581213	35581234	ACATTTTTTTCCTAACCTTTTG	1	+
chr1	35584313	35584328	AAAAATCGAGGTTGGT	1	+
chr1	35584393	35584414	TAAAAAATAAACTTACATTAAG	1	+
chr1	35663682	35663697	GTGAAATGTTTAGTAC	1	+
chr1	35759918	35759938	AAAAACTCAATATTATAAAAG	2	+
chr1	35775099	35775119	ATCATTTATATGTGTATAATG	1	+
chr1	35814399	35814422	AACATGTACATTTTTTTACACTAG	1	+
chr1	35819792	35819807	AACTGTAAATCTCCAG	7	+
chr1	35830988	35831007	TCTAAAAACTGTACATTCAG	1	+
chr1	35837477	35837499	CTTAAATATATACTGTAATTTAT	1	+
chr1	35887178	35887201	AAAAAAAAATCTGTATCTTTTACT	1	+
chr1	35925738	35925756	TAATCACAATCACCATAGG	1	+
chr1	35925862	35925880	AAAAAAATGGCCTATGGTA	1	+
chr1	36067269	36067287	AACCTATCTGTATATGATA	1	+
chr1	36069790	36069808	GTAAAAGAATGAAAAAAAC	1	+
chr1	36320653	36320675	TATGTAGTGTAGATAATACTTTG	1	+
chr1	36321011	36321032	TAAATAAACTTGTAAATACATT	3	+
chr1	36440665	36440688	TTACATCATTTTATGTATATTAAG	1	+
chr1	36445567	36445586	TTTTGTAAAATTATTTTATG	1	+
chr1	36454255	36454275	CACATTCTTTTTATCCATTTG	3	+
chr1	36470630	36470652	CATCATATGTACATTTAACTCAG	1	+
chr1	36566026	36566042	CGGGGGTCTGCATAAGC	1	+
chr1	36646134	36646157	GGGAGGGGCCACCTGTAGTATTTG	2	+
chr1	36646182	36646204	ATGTGAATACTGTAAATAGCTTG	6	+
chr1	36876544	36876560	ATGGTCAGAAAGTGATG	1	+
chr1	37006142	37006160	GTGGGAGTGGAAATTGGTA	1	+
chr1	37027096	37027113	AAGCAGCCCAGTAGCCTG	1	+
chr1	37052829	37052843	GTAAGACGTAGGGGG	1	+
chr1	37109991	37110010	CAATGGGTATTTATTAAGCA	1	+
chr1	37119476	37119491	CAGAGGAGACGTTTGG	1	+
chr1	37271908	37271925	AAGGTGGAGATCTTGGAT	1	+
chr1	37353602	37353618	AACATATGTACATACTG	1	+
chr1	37611872	37611892	AACACAAAACCTATTTAAAAG	1	+
chr1	37953482	37953503	TATAAACATTCTTTTTTTTTCG	1	+
chr1	38117927	38117944	CAGTCCGACGAATTGGAA	1	+
chr1	38175242	38175262	TTCAAGTTGTATTCTTTTAAG	1	+
chr1	38175263	38175284	TTCTTTTATTCTCCTTTCCCTG	3	+
chr1	38175349	38175370	TACCTACTTTCAATAAATTCTG	6	+
chr1	38218574	38218589	TGCGCGTAGGTGGTTC	2	+
chr1	38225864	38225885	CATCTAGACTGTGAGCTTCTTG	2	+
chr1	38267604	38267627	CTTATTTACCAATAAACTAATACG	2	+
chr1	38272572	38272588	GTGAGAGCAAGCGGACC	2	+
chr1	38325304	38325320	CCGGAGGAAGGTGGGGA	2	+
chr1	38457836	38457856	TTTCTTTGTATACACCCCAAG	1	+
chr1	38469883	38469899	AGAGGAACAGTTCATTC	6	+
chr1	38489321	38489341	TCATTCTGTATCAAAAATCTG	1	+
chr1	38489866	38489887	ATTAATTCATTCCTAATCCCAG	1	+
chr1	38513333	38513349	GTTCTACAGTCCTACGC	8	+
chr1	38582495	38582510	ACTTGTAATCTTACAA	1	+
chr1	38592172	38592185	CCGATAGTGAACCA	1	+
chr1	38941394	38941408	CAACAACTGTAAACG	1	+
chr1	38988809	38988825	TGATCACACATTTATTG	2	+
chr1	39090070	39090088	TCATCAGTAGTTGGTCTGC	1	+
chr1	39168112	39168127	AAATCCTGGGGAGCAT	1	+
chr1	39431042	39431065	ACTTTAATCCATTCTTGTTAATAG	2	+
chr1	39468778	39468799	AAATACCATTATATACCATCAG	1	+
chr1	39471459	39471480	ACTTAAATCTAACCAAAAACTG	3	+
chr1	39471481	39471513	CAACATTATTCTTTGTACATTTTCATTATATAG	18	+
chr1	39471591	39471613	TTTATTAATTCAAATAACTTATG	2	+
chr1	39571071	39571083	AAACGCGAGCCGG	1	+
chr1	39598707	39598722	AAATCCGCTGGAGAGC	1	+
chr1	39672598	39672615	TTAATAAATGTACACTTG	3	+
chr1	39673278	39673297	GAAGGTAACTGGCTTTGAAA	5	+
chr1	39726423	39726443	AAAACCCCATGAATTTTTACT	1	+
chr1	39793301	39793322	AACATAAATTCTGTATTATATG	1	+
chr1	39800630	39800646	AAAGGATATGTTAATTG	1	+
chr1	39844576	39844591	CCCTTAATCCCAATAG	1	+
chr1	39942875	39942893	GTTGTGAGATTAAGCGACT	3	+
chr1	39951620	39951642	ACTATTTTCATGTGAATATTTAT	2	+
chr1	39951906	39951926	ACTCTTTTTTTGTAAATCACG	2	+
chr1	40029773	40029790	CATATTCTGTATACACTG	1	+
chr1	40112807	40112820	CTGATACCGCCCAA	1	+
chr1	40162367	40162384	TGAATCCCGTCTTCTGCT	2	+
chr1	40292292	40292311	CTTAAAATGTAAACAACATG	1	+
chr1	40435553	40435576	TGTACATAGCAATGTGTGTGTATG	1	+
chr1	40538260	40538283	AAATAAACCTTTATGTACTTAAAG	3	+
chr1	40588638	40588658	CTAAAGACTTGATAAGAAAAA	3	+
chr1	40677172	40677188	TGATGTGGATTAATTTG	1	+
chr1	40703745	40703760	CTAAGCCGTTTTTCTG	2	+
chr1	40705469	40705490	AATTCCATACCTAATCCCAATG	1	+
chr1	40706513	40706543	GGTGCTTTGTGTAATATATTGTACACTACAG	11	+
chr1	40725970	40725986	GAATCCTTCTGCCCCTG	1	+
chr1	40759346	40759366	TCATAAATATTACTTAATCAG	2	+
chr1	40759720	40759737	TCCTATGCTTTTATTCAG	1	+
chr1	40769778	40769793	AAAGCGGGCAGTGAGG	1	+
chr1	40888965	40888987	TGTAAATTCCTTAATAAATATTG	4	+
chr1	40979176	40979198	ATGTATATTCACTTAAAATAATG	1	+
chr1	41013316	41013335	AAAACAACTATAAATAATAG	1	+
chr1	41081309	41081326	TATGTATATCTCCTCTTG	1	+
chr1	41119684	41119701	ACAAAGGGTGTTGGTGGA	1	+
chr1	41163324	41163340	ACTGTACAAATTATCAG	2	+
chr1	41182402	41182419	CATTGGCTATCATCATCA	1	+
chr1	41220043	41220067	TGTAAACATCCTTGACTGGAAGCTG	143	+
chr1	41220085	41220105	CTTTCAGTCGGATGTTTACAG	4	+
chr1	41236697	41236716	TTTCCATTTTTTTCTCTAAG	2	+
chr1	41247490	41247506	TTTGAGCAGGTAATCTG	1	+
chr1	41342411	41342424	TGGGATCGAGCTGG	2	+
chr1	41346635	41346652	AATCTTATTCACTCCCCC	1	+
chr1	41349813	41349826	CCTCGCGCGTTTGG	1	+
chr1	41456160	41456177	AAAAATTCTAGTGGAGGC	1	+
chr1	41689564	41689582	TCAAAACCCTTCACTGACT	3	+
chr1	41823951	41823968	CTCAGCGGTGGCAGCAGC	1	+
chr1	41861904	41861919	GCTTCCCTTGAGAGTG	1	+
chr1	41862737	41862752	GTTGGTGTGGATATCT	2	+
chr1	42050840	42050853	CGGTTGAAGGTTGG	1	+
chr1	42133744	42133763	TACATTCTTCTTCTCTCCTG	1	+
chr1	42246136	42246153	GAGGCTGAGTTGGTTGTG	1	+
chr1	42495841	42495856	GTCCAACCTAGAGCCC	1	+
chr1	42523293	42523309	TTTAGTACAATGGTTAG	2	+
chr1	42612979	42612995	CCTGGTGACCATAGCAA	1	+
chr1	42759837	42759855	AATCCTAAAATTATCCTCT	3	+
chr1	42914607	42914625	TAATAAAACTTTACTTTAG	1	+
chr1	42915974	42915992	CACACAGGGATGCTGGCAT	1	+
chr1	42922278	42922291	CGGTGCTGCGCGCT	1	+
chr1	42929566	42929585	TGAAGTCAGTTACCTTCTGC	2	+
chr1	43004550	43004566	ATTTACCTGTATATAAG	1	+
chr1	43136294	43136311	CCATTGTACATTCCACAG	1	+
chr1	43156230	43156248	AAATCTAATTGTACATATG	2	+
chr1	43505106	43505123	CCTTTCCTGTTACCAAAG	1	+
chr1	43753745	43753762	GAAGGTAATTGGTATGAA	1	+
chr1	43973605	43973624	AAGTCTGTTGAGGTTGGAGT	4	+
chr1	44048789	44048806	ATCTACAGTTCGCCCATC	1	+
chr1	44173140	44173156	GCCCGGCTTCCGCGAGC	1	+
chr1	44336973	44336990	GAGAACTCAGGAGAAGGA	1	+
chr1	44610225	44610239	AAAAATCGATCTTTG	1	+
chr1	44961836	44961853	GGGGACCATCCTCCAAGG	2	+
chr1	45115023	45115038	GGAGAGATGCCGGAGA	1	+
chr1	45116516	45116535	TCTCCCTTTGTACATACTTG	12	+
chr1	45116544	45116578	TTCCCCATGTACATACATGCACATACTCAAACATG	4	+
chr1	45117041	45117058	TGGTGTATATTTCTTCTC	2	+
chr1	45117316	45117335	TCTGTATATTCTATACAAAG	24	+
chr1	45117343	45117366	TCCTTTCCCTTTGTAAACTACATT	1	+
chr1	45241592	45241610	CAACCTTGGAGAGCTGAGC	1	+
chr1	45244063	45244082	CTCAGTGATGAAAACTTTGT	1	+
chr1	45244109	45244127	AGATAAAGTGTGTCTGAGG	1	+
chr1	45460094	45460110	CAAGGGCAAGCTCTCTA	1	+
chr1	45970780	45970800	TGTATACATTTAAAAAAAAAA	1	+
chr1	45988372	45988387	GATCTACAATATAAAG	1	+
chr1	46159816	46159843	ATATATATATAAATACACTGTAGATAAC	6	+
chr1	46159883	46159903	CTTTTTTTCCCCACACCAATG	1	+
chr1	46330730	46330747	GTTGACTGTCTGGGGAGT	1	+
chr1	46366432	46366446	CGGCCGATGTTGGAT	1	+
chr1	46419707	46419726	TTTATATTGTTTACACTTAC	1	+
chr1	46543060	46543078	TATGTACATAAATTAAATG	1	+
chr1	46829588	46829605	TCTTTACATACAATATAG	1	+
chr1	46829607	46829627	TCATAAATTTTAAATATATTG	1	+
chr1	46972833	46972851	GCTGGTAAGGGCCCTGGGG	1	+
chr1	47215759	47215775	GCTGTAGTCGGTCCCAA	1	+
chr1	47690473	47690492	TCATCATCACAGTAGCGCCA	2	+
chr1	47760363	47760384	TGTATACATATATAAAAAAAAG	3	+
chr1	47842980	47842997	ACTACAACTTGTACAAAG	1	+
chr1	47844450	47844472	TTGGATGTATATCAGTTATTTAG	1	+
chr1	47844473	47844494	TAAATAATCTCAATAAATTTTG	1	+
chr1	47899724	47899737	GCGGGCGTAGTTCC	2	+
chr1	47951762	47951778	GAGGGTCGGGACTGTCT	1	+
chr1	47987992	47988011	ATTCCTTTATTGTACAAAAG	2	+
chr1	48049056	48049072	TCTGACGATTGTGTGAC	1	+
chr1	48121113	48121132	TTTATATATATGTATAACTG	1	+
chr1	48167807	48167823	GATCCTGTAAAACATAG	1	+
chr1	48186140	48186158	CTTGCAGGGGTTGGTGGGG	1	+
chr1	48285084	48285100	ACAAGGCTGAAACCGAA	1	+
chr1	48342455	48342471	TGTTTACTCTTTATATA	2	+
chr1	48462822	48462835	GTGCGCAAGGGTCC	1	+
chr1	48645689	48645707	TAGTAACAATAATGTAAAA	1	+
chr1	48956653	48956671	TAAGATAAATACTGAAAGT	1	+
chr1	49156863	49156885	ATATATATATATTACATATATAG	1	+
chr1	49295851	49295867	GCGCCTCAGTCGTTTCT	1	+
chr1	49336001	49336016	TGTACCGTCTTCATTG	1	+
chr1	49395955	49395975	CTACTTTTTTCTTCCCCAATG	1	+
chr1	49406918	49406936	TAAATTCTGTAACACTTTG	14	+
chr1	49423035	49423050	ACCAAATGTATCTATG	3	+
chr1	49970961	49970977	TCTGAATTTGATTGTGA	11	+
chr1	50516309	50516326	TGATGGTCCATGGAAAAA	7	+
chr1	50528118	50528134	CTATTCTGTATTCTTAC	1	+
chr1	50722830	50722845	TGGGGAATTGTGAGCA	1	+
chr1	50731872	50731889	TCTGGAAAGTGAGTGGTA	2	+
chr1	50745608	50745624	CACATTCTCACACTCTG	1	+
chr1	50819506	50819525	TATAAATATACATACATTTT	1	+
chr1	50819870	50819885	TGATCATTCCTTGTCG	1	+
chr1	50874177	50874195	AAAAATAACAACTAACATG	1	+
chr1	50882909	50882922	CCGACGATCCAAAA	1	+
chr1	50889422	50889438	GTGTCCGGTGCGCCTCT	4	+
chr1	50922710	50922727	TTTTCATCTAGAAAATAG	2	+
chr1	50935727	50935746	CCTTCTGGCTCTTGTTTTTT	1	+
chr1	51065118	51065135	GGTAGGCAAATCTGCTGG	1	+
chr1	51091756	51091775	AATCTTCAGTAGGAAGAATC	1	+
chr1	51118778	51118801	TCTTTTATTTTTGTAAAAATAAAG	1	+
chr1	51437511	51437534	TTTATATTAAACATACTTATCAAG	1	+
chr1	51437741	51437762	TTATTTAACTCAATTTCAAAAG	1	+
chr1	51437781	51437798	TGTACATTTTTCTATCAG	1	+
chr1	51440177	51440195	AATATTTTATCTTTCCTTG	3	+
chr1	51444702	51444724	ATTGTACATTTAAAAAAACTACG	1	+
chr1	51479003	51479024	AATAAAACATCCACCATATTTG	1	+
chr1	51737544	51737563	TATTATTATCGTTGGGGCTG	1	+
chr1	51738096	51738119	TGACTGACAAAACTAAGCAGGGAG	1	+
chr1	51738493	51738513	TTTTCTACATACAAAACACAG	2	+
chr1	51738584	51738607	ACATTCAACTGTAGTATCCATATG	2	+
chr1	51738730	51738753	TTTATTAATTTATATCCACCCAAG	4	+
chr1	51913888	51913902	AATCATCGTCAGGCT	1	+
chr1	52047287	52047302	TCTTTATACCCGTATG	1	+
chr1	52459065	52459081	CGTAACTTTGGGAGAAG	1	+
chr1	52459792	52459808	AGAGGGGAATTGTGAGA	1	+
chr1	52553223	52553243	CCTAATCCCTCCTTTTGTAAG	1	+
chr1	52554031	52554052	ACTAAACAAAATAAAATAACAG	4	+
chr1	52555024	52555043	TTTGTATCTTCCCCTTTCCT	1	+
chr1	52555130	52555152	TTGGATGAAACTTTTGTAAATTG	1	+
chr1	52567730	52567751	AAATGTATATACATCTACTATG	2	+
chr1	52612940	52612961	CCCATTTACGGAACTGGAAAAG	1	+
chr1	52657093	52657110	GCAGCCATGACCCAGTCA	1	+
chr1	52775967	52775990	TATTAACTAATAATAAATATTTAG	1	+
chr1	52811170	52811188	TTTCTGCTTAACGGCTTGC	1	+
chr1	52882529	52882550	TTTTAATCATAATCAACATCAG	1	+
chr1	52927604	52927621	AATCTGGAAACTTGATAG	2	+
chr1	53034359	53034373	ATCATACACTCCACG	2	+
chr1	53115442	53115459	TGAGTGTAGAGGTGATAT	1	+
chr1	53179187	53179207	ATTGTACACTTTAAAATACTG	3	+
chr1	53221158	53221178	TTAGGATAAGCTTGTCTTTTT	1	+
chr1	53287690	53287712	CTTCAGTTGTAAATTTTATACTG	3	+
chr1	53288375	53288397	AAAATAATTAAACTCTTTAAATG	1	+
chr1	53289033	53289054	ACTCAAATAAATATCTAAATAG	1	+
chr1	53289136	53289155	ATAAATTTTCACAGACTAAG	1	+
chr1	53292877	53292898	CCAGATGAATGGGAGTATTCTG	2	+
chr1	53307635	53307651	TCAGAGACATCAAGAAT	2	+
chr1	53358752	53358772	ATTTTATATATGTTACAAAAG	1	+
chr1	53368336	53368358	ACATTTGTAAATTTTTGTATTTG	2	+
chr1	53368385	53368406	TTAAAATTTTGTACATATTTTG	1	+
chr1	53517124	53517144	TTATAATTTTCCTTTTTCATG	2	+
chr1	53561934	53561952	TGTACACTCACACACACCG	1	+
chr1	53733533	53733551	GAGGGGCTGCTCCTAGTAA	3	+
chr1	53738475	53738495	CTTTCCTGTGTTATTCCCTGA	1	+
chr1	53841991	53842008	ACCCGGGCAGGACTTCCC	1	+
chr1	54125774	54125792	TCTCCAGGTTGGGGAGCCA	1	+
chr1	54215094	54215110	GTAAGTAAGCTTTGATC	1	+
chr1	54543331	54543347	TAACTCTGTGCCAGCAG	3	+
chr1	54563330	54563349	CTTACTTCTCTCACCCATTG	2	+
chr1	54578057	54578077	AATAATGTGTATAATAACAAT	1	+
chr1	54671089	54671104	TCATCTTGTACACCAG	1	+
chr1	54876248	54876262	GATCAAAACCTTCGG	3	+
chr1	55331239	55331255	TATTACTGCCTTTGAGA	2	+
chr1	55717276	55717290	GGGGCGTTAGCTCAG	1	+
chr1	55740639	55740653	CGGGGACCCGCACAC	3	+
chr1	56078329	56078347	CATTGGGTGTGATCACATC	1	+
chr1	56141454	56141471	TTGGTAGAGCACTTGGTT	3	+
chr1	56222891	56222911	TAATACTTTGGGTCCTGTAGT	3	+
chr1	56445790	56445808	GATCATACTGTATATATTG	1	+
chr1	56448365	56448381	AATGGACACCAACTTTT	1	+
chr1	56540803	56540819	CTTGAAGTGTGCTGTGG	1	+
chr1	56562521	56562537	AATACGGTTGAACTTGA	1	+
chr1	56702970	56702987	GTGAAACTCAAAGTAATT	1	+
chr1	56899808	56899825	CCAACTGGTAAGGCAGTG	1	+
chr1	56992679	56992697	AAAGAACATGTGAGTTTCC	1	+
chr1	57157154	57157170	TGGACGGGTGAGTAACA	7	+
chr1	57174052	57174071	AATAATATATTTATCTTAAG	1	+
chr1	57174781	57174801	TAATTAACACTTATTTACCTG	1	+
chr1	57175463	57175486	TTCATATCAAAATTACCTTATATG	1	+
chr1	57178779	57178801	TATAAAAACTTCATTTAAACAAG	1	+
chr1	57292982	57292999	TACTCATTCTCTACCTAG	2	+
chr1	57345611	57345625	GACGATCGCTATGCT	1	+
chr1	57434780	57434797	TTATCAGCTCACAATTCC	1	+
chr1	57552247	57552262	GTCTACAGTCCGTGAC	1	+
chr1	57618620	57618638	ATTTTTGAGCACGTAACTC	3	+
chr1	57681293	57681308	ACGATCTTTAATAATG	1	+
chr1	57843342	57843359	TACTACATGTCACCTAAG	1	+
chr1	58250035	58250052	AGGCTGGGTGTTGAAGTG	2	+
chr1	58337540	58337557	CTAGATCACTTCCTTTCT	3	+
chr1	58463611	58463628	ATCACTGTATTAAATATG	2	+
chr1	58488937	58488952	TATTTATCACCCCCAG	1	+
chr1	58698850	58698869	ATCTCCTAATGTAAATTAAG	9	+
chr1	58860271	58860287	TACTTGTAACAACATTG	4	+
chr1	58922802	58922816	ATCGAGGTCTCAGGA	1	+
chr1	59042318	59042335	CTGAGTGGTTGAAGGCGC	2	+
chr1	59042729	59042744	AGTTGTCCTGCGCGGC	2	+
chr1	59063864	59063878	ATGGACGGAAGTCTG	1	+
chr1	59065583	59065599	AATCTGATTGTCTAATT	1	+
chr1	59282185	59282197	AACTGGCGCTGCG	1	+
chr1	59377761	59377776	TCCTGTATACATACTG	2	+
chr1	59387703	59387722	CTCCAAGGCTAAATATTTGT	7	+
chr1	59450663	59450679	ATCATGTATATTTTCCG	1	+
chr1	59679340	59679356	GGTGATGGGACTTGCTC	28	+
chr1	60040715	60040734	ATACTATATATTGTAAAATG	1	+
chr1	60084659	60084676	TTTTTGTATACCCACCTG	1	+
chr1	60085076	60085096	AGTTCAGATGGGAAGGTTGTA	1	+
chr1	60105828	60105843	ATTCCCTTTATAACTG	1	+
chr1	60193537	60193556	ACTACTACAACTTTATTTTG	1	+
chr1	60245609	60245630	AGATGGTCTTCTCTGCAGTTAA	2	+
chr1	60282832	60282849	ATTCCCCTTTTTTAACAG	1	+
chr1	60339529	60339550	AAAAATTGTATCATATAATAAT	3	+
chr1	60341034	60341054	ATATGTAAGTATTTATATAAG	1	+
chr1	60341984	60342002	TCCATTATCAATATAATAG	1	+
chr1	60409395	60409408	AGTCCGACATCATC	1	+
chr1	60490543	60490558	GTAATGGTTGTAAGTG	1	+
chr1	60602272	60602291	TATTTTTCCTCCTTTTTTTG	1	+
chr1	60669461	60669476	TGTAGGATAGGTGGGA	2	+
chr1	60799361	60799378	GCGATTGATAGTTGACAA	1	+
chr1	61025198	61025215	AAAAATGATCTGCGTGTG	1	+
chr1	61137070	61137086	AGGGACTATGGCCTTCC	1	+
chr1	61252581	61252599	TGTCCCTGCTCTTTGTACA	1	+
chr1	61371699	61371715	ACTCGGGTGAAGGAACA	2	+
chr1	61555236	61555256	ACTTTATATATGTACATATCG	2	+
chr1	61563838	61563855	CAATTGTAAATATCTTTT	1	+
chr1	61602231	61602249	ATTGCGAAACATGGAAACT	1	+
chr1	61683075	61683098	ACTCTATTAATGTACATAATTATG	1	+
chr1	61790943	61790965	TTTCTTACTTTGCAGTAAAGTGG	1	+
chr1	61813180	61813195	TTTGTCTATTGCCAAG	1	+
chr1	61892201	61892222	CTTTGTAAATATCCCTCAACAG	1	+
chr1	61922014	61922037	AAACTTGTATCCCTTTAAAAACTG	1	+
chr1	61922544	61922565	ATTTTTCTACCAGACAGCGAAG	1	+
chr1	61922599	61922624	TTTCCTATACTATACATATATATACG	3	+
chr1	61923997	61924016	TTGTATATACAATAAAATTG	5	+
chr1	61924177	61924197	ATTCTACCCTATTTTATAATG	1	+
chr1	61924393	61924413	AATTATTTTTTTCTCTCAATG	1	+
chr1	61981743	61981758	GTAAGTTGGAAGGGAT	1	+
chr1	61992357	61992373	AAGTGAATCCTCACTGT	1	+
chr1	62026901	62026916	TCTCCTTGATGTGTAG	1	+
chr1	62324883	62324899	AAAACGAGTTGGTAGCA	1	+
chr1	62357222	62357237	TTGCAGCGGTGGCCCA	1	+
chr1	62393564	62393584	TTGTAAATTATCAAATATATG	7	+
chr1	62645476	62645498	TTTGTAAACTTAAAAAATTTAAT	1	+
chr1	62701098	62701120	ATAAATATATACATATACATTTG	2	+
chr1	62750505	62750524	TCTGTAAGCTTGTGAAGGTC	1	+
chr1	62845377	62845395	TTAATTGTACAAACTATTG	2	+
chr1	62905966	62905983	AAAATTGTCTTTCTGAGT	2	+
chr1	62909028	62909046	CTACTTGTTTATATCCTTG	3	+
chr1	62909424	62909456	AACTGTAAATTCCAAATATTCTATTTTTATATG	4	+
chr1	62910359	62910378	TACTGTATCTTCAAAACTAG	3	+
chr1	62916672	62916703	TGTATATATTAAACACACCCATACAAACATTG	4	+
chr1	62916888	62916911	TTCTTAATTAAATTATCCAAAACG	4	+
chr1	62917233	62917252	TATTTATGAAGATGATTCTG	2	+
chr1	62917315	62917340	ATCTGTATATAGTACATCAAACTTAG	4	+
chr1	62917356	62917376	TTTAACTTTTTTTAAAAACTG	1	+
chr1	62917424	62917455	AATTTTTTACTTGTATATTTTTATAAATACAG	19	+
chr1	62940626	62940644	AAATATGTACATAGCTCTG	9	+
chr1	63027698	63027716	CACATTTGTATATACTTAA	37	+
chr1	63182058	63182076	AGCAAGTGGGCTTTGTAAT	1	+
chr1	63183795	63183813	TGCTGCTTTCCTTCTGCTC	1	+
chr1	63330156	63330175	ATATTAACCCTCCCCCAAAG	1	+
chr1	63368027	63368045	TAATGTATTATTTCAACAG	1	+
chr1	63405349	63405364	GAAGGTCGTCATATTT	1	+
chr1	63544522	63544538	AAAAATCTTTATCACCA	1	+
chr1	63750332	63750347	ACATGTACATAATACG	1	+
chr1	63782914	63782930	GCGCTCGGCCTTTCCGC	1	+
chr1	63790486	63790514	AAATTCTTTGTATATATTTGTAAAAAAAT	3	+
chr1	63790660	63790681	AATATAAAAAATTTTCAAAAAG	1	+
chr1	63790766	63790795	ACACAACTTTGTAAATAAATTTTTAAAATG	6	+
chr1	63881249	63881272	ATCTTTGTATATTTTCTATACATG	1	+
chr1	64001411	64001434	TTAATACTATTTATTATATACAAA	1	+
chr1	64038336	64038358	TTATTATTAAAATATAAATAATG	1	+
chr1	64125386	64125408	CCCATCCAAGTCATCTGATTGAA	1	+
chr1	64372478	64372495	ATATGTACAAATCCAAAG	2	+
chr1	64409541	64409562	ACATAATCACTGTAAATACCAG	1	+
chr1	64463449	64463465	CATTAAACACTCTTCAG	1	+
chr1	64613733	64613750	TACAATTGTAAACTATAG	1	+
chr1	64624698	64624714	AATCCTGTACATACTAG	1	+
chr1	64644853	64644872	ATTAAATATAAAACCAAAAG	1	+
chr1	64646920	64646940	ATTTTCTTCAAATATATAATG	1	+
chr1	64935071	64935085	GTGCGCGGTGGACTC	1	+
chr1	64962751	64962767	AAAAAAATGCCGAGGAA	2	+
chr1	64999278	64999293	ACTCAATGTAAACATG	3	+
chr1	65037607	65037624	CCCATTGTCTAGCGGCCT	1	+
chr1	65157778	65157799	ATTATTTTTCTACTATTTATTG	1	+
chr1	65243804	65243824	ATTTTAAAATATATACATATG	1	+
chr1	65286464	65286481	TATGTACCACATATCCAG	1	+
chr1	65321238	65321251	ATCCGTGCGCAGGA	2	+
chr1	65358379	65358394	ATCTAAACCACATTCG	1	+
chr1	65490073	65490089	CTTGTACACCTTCTTTG	1	+
chr1	65562132	65562149	TCTATTTGTTCACAATAG	8	+
chr1	65684872	65684893	ATACAATGTATATAATTATATT	1	+
chr1	65684999	65685020	CAACATAACAATGTACATTCAG	4	+
chr1	65778291	65778307	TCGCTACATGATTTAAA	1	+
chr1	65880301	65880323	TCATTATTTATTTTACCTTTTAC	1	+
chr1	65897639	65897661	AACTCATACTATCTGTATACATG	1	+
chr1	65897702	65897724	TTTTTTAATACCTTTATATATCA	2	+
chr1	65901652	65901675	CGATTACTTTGTAAATAAAACTTG	7	+
chr1	65901697	65901718	CTTTTATGTACATTATTAAATG	2	+
chr1	65960354	65960373	CCACTGTAAATATTTTATAG	1	+
chr1	65961577	65961595	TGGGATGGGTAGGGGAGTG	1	+
chr1	66101058	66101076	TTGGCAGGATTTTTCTTTG	1	+
chr1	66237444	66237461	AACTTATCTGTACTTATG	1	+
chr1	66293240	66293256	TTGGAGGTAGGTGAATG	1	+
chr1	66333106	66333124	TATTTCCTTCTTACAGTTA	1	+
chr1	66379178	66379194	CCTGGACCTGACGTTCT	1	+
chr1	66379657	66379673	TAAACTATCTTCTATAG	1	+
chr1	66499992	66500011	AAAAATTTCACATTTTACAG	1	+
chr1	66660242	66660260	TTTACATTTCTACTCCATG	1	+
chr1	66746201	66746218	TTATGTACATTTCCACAG	4	+
chr1	66810031	66810048	ATATCTTGTAAACATTTG	1	+
chr1	66839329	66839352	ATTTATTACTTAATGTATATAATG	3	+
chr1	66851413	66851430	TTTTGACATGGTTGGCCA	2	+
chr1	66924359	66924378	TTTAACCTGTATTTAAAATG	1	+
chr1	67427037	67427056	CTTCATCTTCTTACATATAG	1	+
chr1	67451156	67451178	TCAGGTTTGTATATGTAAAATTG	1	+
chr1	67451194	67451213	TCTTTCCATATTCTTATCTG	4	+
chr1	67451266	67451288	ATTTTTACAGTACATATGTCTTG	3	+
chr1	67451321	67451343	TATAATTTTCTTAACTTGTACAG	18	+
chr1	67451700	67451722	CATCATAAAATTTCCCATTTCTG	3	+
chr1	67452447	67452468	TTTTACTTAAAACTTTTAATTT	1	+
chr1	67452580	67452600	AAATGTTTTTAAAGATTAGGG	2	+
chr1	67453072	67453093	CTCATTCCCACCCCCAACAAAG	1	+
chr1	67453278	67453305	TAAAATAATTCCCTTCTCCCATTCCTTG	2	+
chr1	67453345	67453367	ACATATTTGCCTACATAATACTG	2	+
chr1	67453622	67453643	ATTATATAATTTAAAAATAATG	1	+
chr1	67559233	67559250	ACATTCGTACATATTCTG	2	+
chr1	67629432	67629449	CATAATTGTAAACTTACT	2	+
chr1	67655957	67655973	TTGGGGTGAAGTTGTAA	1	+
chr1	67744279	67744295	TTGGTAGTGGGATGGGC	1	+
chr1	68039400	68039417	TAGAAGAGGACAAGATTG	2	+
chr1	68153722	68153741	AAAACTATGTATTAATTTAG	3	+
chr1	68153911	68153932	TTTTATTATAAATTCTACTAAG	5	+
chr1	68153976	68153999	AAACACAATACCTACAATAAACTG	1	+
chr1	68178862	68178878	ATCTGCAGATCTTGAGC	4	+
chr1	68340053	68340069	ACTGCACATGTTAATAG	1	+
chr1	68566670	68566685	TATGTAAACATAAACG	1	+
chr1	68608698	68608719	ATATAAATCTGTAATATACCTG	2	+
chr1	68609394	68609410	TTCCCTTAATGAGGAAC	1	+
chr1	68867440	68867456	AACATATGTATACATAG	14	+
chr1	68912509	68912525	AAGGAGACTGCCGGTGA	3	+
chr1	69080451	69080464	TCGAGGGCTTTACT	1	+
chr1	69122953	69122972	TCATATGTAAATATTATATG	1	+
chr1	69196351	69196366	TCTACATTTGACGATC	1	+
chr1	69335505	69335520	TTTACACCCACCACTG	2	+
chr1	69353396	69353412	TTTCTTTGGGTATGAAA	1	+
chr1	69440367	69440385	TGTGGGCACTTGACGCTCC	9	+
chr1	69530871	69530887	GCTAAGTGGAAAAGGAT	1	+
chr1	69599351	69599368	AGATAAGATTTCCCTGAG	1	+
chr1	69948925	69948943	ACACTTTTCTGTAAATATG	1	+
chr1	70023767	70023785	TTTATACTATTATTTCATG	1	+
chr1	70064826	70064845	AAAAAAAAGGGCCAGATAGG	1	+
chr1	70453740	70453758	ATTATAGAGAACATCCACT	1	+
chr1	70650917	70650935	ACTTAATTTGTTATACTGT	2	+
chr1	70684167	70684186	TACAACTACCTTTTTCTTTG	1	+
chr1	70716972	70716991	ACAAATTAACATTCTTATAG	1	+
chr1	70717186	70717207	TTGTATACTTTTTCATAAGATG	4	+
chr1	70717230	70717249	TAATAATTTATTCCACATCT	1	+
chr1	70717468	70717486	TATAAAACCAATAAATTTG	2	+
chr1	70717542	70717560	TAGGCAACTGTTTTCTTAG	1	+
chr1	70717619	70717642	TGCCATGTTGATGTACAGTTTCTG	1	+
chr1	70717833	70717853	CCATCAAAATTGTCAAAAATG	1	+
chr1	70718035	70718069	CTGTCAATATGTATCTACTGTACAGTACTAAATAG	63	+
chr1	70813041	70813057	ATTACACTGTACTCTTG	1	+
chr1	70859305	70859322	TGAGGGAGTAGTTTGTGC	2	+
chr1	71103084	71103101	ATTCTCTGTACATCCTAG	1	+
chr1	71140210	71140229	ATTCAAATGAGAGCTTTGAA	1	+
chr1	71176078	71176094	CAATATTGTAAACCCTG	1	+
chr1	71309439	71309455	TCAATTCCTAAACACTG	1	+
chr1	71467981	71467997	ATTGTAACAATCTTATG	1	+
chr1	71706192	71706211	GTTGGGAACTGGAGCTGGTA	1	+
chr1	71829411	71829432	TAAGTGTTCCATGTTTTGGTGA	15	+
chr1	71878327	71878342	ATTTCTCACCCTCAAG	1	+
chr1	71952912	71952928	TACACACTAACACTTTG	1	+
chr1	72018244	72018260	ATTCTATATATTCTCTG	1	+
chr1	72120094	72120107	CCGAAAGCTAGGGG	1	+
chr1	72182397	72182412	AATATAGCACTCACAG	2	+
chr1	72185556	72185572	ACATTACTGTACTTAAG	6	+
chr1	72201996	72202019	AAAGATCTTGTATACTTTCACAAG	1	+
chr1	72229111	72229130	AACTCTTTGTACTAACTTTG	2	+
chr1	72273191	72273209	ATCTAATGATTTAATGAAT	2	+
chr1	72340913	72340934	ATCTTGTACATACAATTTTATG	1	+
chr1	72509397	72509411	TGATCGAAATTGGTC	1	+
chr1	72704658	72704677	CATTGTATTTTTCCTTCCTG	1	+
chr1	72711071	72711089	TAAGTACCCTCAGGAAGAG	1	+
chr1	72733602	72733621	ATTTAGAGGAAAATCCATGT	1	+
chr1	72735600	72735613	AACATACTTTCTCG	1	+
chr1	72812528	72812544	CAAACGGTGGTATTAAG	1	+
chr1	72848753	72848770	AACATTATTCCATTTATG	2	+
chr1	73252930	73252950	ACAATTGCTTTTATTATCATT	1	+
chr1	73384916	73384936	TGCTCATAATTTTCCCCTCTA	2	+
chr1	73424367	73424382	CATCAACCTTAAAAAG	1	+
chr1	73508326	73508342	GGGTAGAGAATACCAAG	1	+
chr1	73590844	73590860	TTTAAAGTCATGGGGTG	1	+
chr1	73751991	73752006	GATCTTTGTCTGAGAA	2	+
chr1	73770922	73770942	TAATTGTACACTTAATTTCAG	1	+
chr1	73840675	73840695	AAAAAATTTACAAAAATTATG	1	+
chr1	74034430	74034449	TCCTTTGTATTTACCCTAAG	2	+
chr1	74272240	74272256	AAATGAAGTGGAACAGG	2	+
chr1	74311492	74311507	CGATCTTATTTTTCAG	1	+
chr1	74314098	74314116	AAACATGTATACAAATATC	1	+
chr1	74482896	74482913	GTGGTCATCGTGGTGGTG	1	+
chr1	74585578	74585597	CATTTAATTTTCCTTCTCTG	2	+
chr1	74671521	74671542	ATTTTAAATATTGTACACTTTG	1	+
chr1	74672116	74672136	TACATATGTATTATACACTTG	9	+
chr1	74672150	74672173	ATATCTTTAAAATTTTCCTTTATG	2	+
chr1	74673900	74673915	TAAAAGGATCTAGGCA	1	+
chr1	74687531	74687553	TAAATCTTTTTGTATATACTTAG	1	+
chr1	74747837	74747853	CTCACTGTACATTACAG	2	+
chr1	74793843	74793859	AAATTTGTACTTTAACT	2	+
chr1	74830906	74830922	ACGATCTTTTTAAAAAG	1	+
chr1	74917168	74917186	CACAAACTTACTAAATTTA	2	+
chr1	74923900	74923918	CTAGTAAGAGGGCAGTCAA	1	+
chr1	74935801	74935817	AATTATGTACATTACTG	1	+
chr1	75014385	75014401	GTTCTACAGTCCTGAGG	1	+
chr1	75088665	75088682	ATTAAATATACACACTAG	1	+
chr1	75093923	75093939	TAATACTGTAAACACTG	1	+
chr1	75204561	75204580	ATATTACCTTATTCAACTAG	3	+
chr1	75230182	75230201	ACCTTTATTTTAAATAATAG	4	+
chr1	75231533	75231554	CTTCCTAATCTGTTTATATAAG	6	+
chr1	75233205	75233227	ATTTAATATTTAAAACTATAAAG	1	+
chr1	75243304	75243320	TTTGTACAATAATAAAG	2	+
chr1	75402448	75402463	TAGTATTCGTGCTGTT	1	+
chr1	75619983	75619998	CCTGTGGATGATCTTT	1	+
chr1	75819480	75819497	AATATGTACACTTCTAAG	2	+
chr1	75864749	75864765	TCTGTTCAGGGGGATGA	2	+
chr1	75915993	75916010	TACTGTGAGGGAAAGGCG	9	+
chr1	75987980	75988000	ACTGTATAAATTTTGTAAATA	1	+
chr1	76229060	76229079	CCTTAAATTATTTTTATATG	2	+
chr1	76252820	76252842	ATTACTCTGAGACCTGAAAATTA	1	+
chr1	76260371	76260391	CCATTTTAACATTTCTGTATT	1	+
chr1	76260407	76260441	ATCTAAAAGTGACTACTGTTAATATTTTGTATATT	2	+
chr1	76288172	76288188	AGAGCCTCTAGTTGATA	2	+
chr1	76558879	76558900	TTTGTACAGCTTTAATGGAAAA	224	+
chr1	76590471	76590490	TAAAATATTTGTATACAACT	1	+
chr1	76604425	76604443	TTACATTTACCAAACAATG	1	+
chr1	76790455	76790477	TAACAAATGTATTATACTATACG	5	+
chr1	76847134	76847151	ATATTTACTATTATTTAG	2	+
chr1	76860093	76860109	CTGGTACTAATAGCTTG	1	+
chr1	77322416	77322430	CTATACCGTATACAT	1	+
chr1	77356376	77356398	TAAAATATTATTTGTAAATTAAG	1	+
chr1	77376757	77376774	TCAGGCTGATACTGCTAA	1	+
chr1	77446667	77446686	CTTGTATTTAAAATAATATG	1	+
chr1	77485346	77485363	TCATGCTGATATGAGTAG	1	+
chr1	77540721	77540739	TTTATACACATTTTACTTG	1	+
chr1	77693042	77693059	ATTGAACAAGTTCCTGGC	1	+
chr1	77749123	77749141	CCCGGTTTGGGGGATTTGT	1	+
chr1	77786098	77786116	TTTTTAAACAATTAAAACG	3	+
chr1	77816263	77816280	CTGGACTGGAATAGTGAC	1	+
chr1	77948002	77948019	TTTTTTCCAACCACCATG	1	+
chr1	78203215	78203232	AACTGGATTTCAACAGCA	2	+
chr1	78222402	78222420	CTTTTTTCCTCCTTCTCTG	1	+
chr1	78295964	78295986	TTTTATAATCTTCTTCATAAATG	1	+
chr1	78339931	78339949	TGTATATAATAACTTACTG	1	+
chr1	78340888	78340909	CAACTGTACTGTATTTATACAG	1	+
chr1	78341142	78341163	CAAGAATATATTACTTCTAATG	3	+
chr1	78341187	78341208	AAACATATTTTTAATTATAAAG	1	+
chr1	78342954	78342977	TATGTAAATTAACTATAAAATATG	4	+
chr1	78344976	78344999	AACATCCCTACTTTGTTCCTAATG	1	+
chr1	78409268	78409290	TAATATATATTAAATTTATAAAG	2	+
chr1	78482645	78482665	CTTGTACTTAATAAATTATAG	1	+
chr1	78482743	78482764	AATTAATTTTCCAGTTATACAG	1	+
chr1	78484088	78484109	TTACATAACTACACAAAACCAG	1	+
chr1	78591653	78591670	TTATACTATTTAAAAAAG	2	+
chr1	78717271	78717288	GAAGGGCACTACCAGGCG	2	+
chr1	78725988	78726007	AAAAAAATCAACAAATACAG	2	+
chr1	78826105	78826123	AAGCTCTTCAAATTTATCA	1	+
chr1	78845127	78845147	TTTTGTATTATAATGTATATG	1	+
chr1	78920765	78920781	GCTGGTGCATGCAAGGA	2	+
chr1	79000244	79000259	CGATCTAAAAAATTAG	1	+
chr1	79336647	79336665	AAGAGTGCAAGGTACTGGT	1	+
chr1	79391714	79391731	CACTTTTTATACATTTAG	1	+
chr1	79581725	79581742	AAATGTACATACACCATG	1	+
chr1	79989958	79989973	TCCAACATACTCATAT	2	+
chr1	80076501	80076522	ATTTCTGAATGGGGAAACTCAA	3	+
chr1	80203676	80203692	GATGCACTAGTTTCAGT	1	+
chr1	80300694	80300713	TATATTTATTTTAAATATTG	1	+
chr1	80324267	80324282	GACGTGCAAATTGATC	1	+
chr1	80424275	80424295	TATGAAATGTATTCATCTGTT	2	+
chr1	80456073	80456089	ATGTATACGGACTGACT	2	+
chr1	80456888	80456907	AGCTAATCTCACAAAACTGA	2	+
chr1	80461632	80461648	TAAAATACACCTTTTAG	1	+
chr1	80478945	80478963	AATGTACGCATAAAATATG	1	+
chr1	80743996	80744014	TATTTTCTGCATTCGCCCT	6	+
chr1	80801957	80801973	TCTCTGTAAGCTGATGA	1	+
chr1	80810979	80810996	TATCTTTTCATACAATAG	1	+
chr1	80881375	80881392	TAGAGCTAGCTGTTGAAG	1	+
chr1	80922045	80922066	ATGTTCTGTCTTCTGGCAAGGT	1	+
chr1	81073980	81073993	CGACTTACATTCTG	1	+
chr1	81148183	81148201	CACAAAAAAAAAAGAGATC	1	+
chr1	81171144	81171161	TAAACATTAAACCTTAAG	10	+
chr1	81178043	81178060	TAACATCAAATTGTACCC	1	+
chr1	81478106	81478124	GATCATCTATCACCATAAA	1	+
chr1	81591789	81591805	CCACTCATAAAACAAAG	2	+
chr1	81806861	81806879	TGGGCTGAATCCTTTGCCT	1	+
chr1	81973551	81973571	AGCTACATTGTCTGTTGGGTT	1	+
chr1	82183465	82183482	AATACATTTTGTACATTG	6	+
chr1	82188527	82188543	GGGGGAAATGCCTGGTA	9	+
chr1	82237392	82237410	GAGTGCAACCTTATCCTAT	1	+
chr1	82267460	82267480	GCCCCCGGCGCCCTCCCGCCC	3	+
chr1	82302461	82302484	AATCAAAATATGTTTTATATTCAG	1	+
chr1	82415903	82415921	CAGCTGAGCTGTTCAAAAC	1	+
chr1	82427520	82427542	TTTATTTTTTATATTTACATATG	1	+
chr1	82428286	82428308	ATCTTATACTTCCCTTGTAAATG	1	+
chr1	82428883	82428902	AAAATTACATATTTTAATTG	2	+
chr1	82451021	82451039	ACTTCAACACTTAATCAAG	1	+
chr1	82457001	82457023	ACAAAAACTTTGTATATACACAG	6	+
chr1	82457065	82457082	CCAGCCAGGTATTTTAAG	2	+
chr1	82457135	82457155	CCATTTTACTGCAGCAGTCTG	2	+
chr1	82457200	82457217	CATTGTATTATATACAAG	1	+
chr1	82457242	82457261	ACAAATTTACTGTACCTTAC	1	+
chr1	82458039	82458056	CCCATCACTAATATCCAG	2	+
chr1	82458653	82458671	CTTATAAATCACTTTTATG	2	+
chr1	82512719	82512733	CAGGTCGAGTAGACC	1	+
chr1	82556993	82557008	CATGAGGTAAAGTGAC	1	+
chr1	82656606	82656621	ATCCTATGTACATATG	1	+
chr1	82874264	82874278	ATGAAGGACGAAGTA	1	+
chr1	82974536	82974552	CATCAATTATGTACATG	1	+
chr1	83982314	83982334	AAACTGTACAAAATAACAAAG	8	+
chr1	83993638	83993658	TTGGAGAAATGTAATTGCATT	1	+
chr1	84190433	84190448	TAGCGTGAAGGGTGAC	1	+
chr1	84346257	84346275	TTTATTCAACTATTCACTG	1	+
chr1	84545050	84545073	AATATTACTTGTAATGTTTTCATG	1	+
chr1	84545125	84545145	CTTTTTTCTGTATTAATAAAG	1	+
chr1	84545858	84545880	ACCTGTATAATGTTTATATTTTG	1	+
chr1	84545906	84545926	ACCTGTATATTTTTTATTAAG	14	+
chr1	84546030	84546052	AACATATTTAAATTATTTCTATG	1	+
chr1	84563939	84563961	TAAATAAAAATATTTTCTCCAAG	1	+
chr1	84577179	84577200	ATTTACTGTACATAATCCTTCC	2	+
chr1	84684206	84684224	ATATATATTACATTTTCTG	1	+
chr1	84703012	84703042	TTGTATATTATTGTAAAATTATTTTAATAAG	4	+
chr1	84718219	84718238	TTATACTATTCATTTTCAAG	1	+
chr1	84748998	84749017	TATTTTCCCACAATCTTCTG	1	+
chr1	84787631	84787645	ATGCCCGTGGAGACG	3	+
chr1	84790887	84790903	GGGGCATTGTAAGTGGC	2	+
chr1	84963314	84963336	TATGTAGAAAATACAAATAAAAG	1	+
chr1	85040565	85040581	AAAAATTTTTACTTACG	1	+
chr1	85085509	85085526	GATTAATACTGTAAACAG	2	+
chr1	85187104	85187119	TCTTAGGTAACACTGA	1	+
chr1	85202082	85202098	GATCTGTACATATAATG	1	+
chr1	85310443	85310459	TTCTGTACAAAAATCAT	1	+
chr1	85342649	85342666	GAGTGATCTACCCATGGT	1	+
chr1	85481904	85481919	TACCTGTACATTCATG	1	+
chr1	85500171	85500188	TGATCTGTAAAATTAAAG	1	+
chr1	85556358	85556375	ATTTCACTCTTATCACCA	1	+
chr1	85594502	85594519	CTTTGAGAATTAATGTGA	1	+
chr1	85872990	85873004	CAACTGAGAGCGGAG	1	+
chr1	85907710	85907730	ACAAACTTTTTTTTTTTAATG	1	+
chr1	85930987	85931003	GCGAGCGCCGGGCGAGG	4	+
chr1	85958371	85958386	ACTTACACTGTCTATG	2	+
chr1	85962795	85962814	ATTGTGTCTGCTTCTTGTGA	3	+
chr1	86510471	86510485	ACCTGTACATTGCCA	1	+
chr1	86782621	86782638	GTGTCTGCTTCTGTGGGC	14	+
chr1	86929893	86929909	GATCTGTAAACTTAATG	1	+
chr1	87104975	87104993	CACATCTCTTCCCTCACTG	1	+
chr1	87208966	87208985	ACAATTAACTCTAAATAAAG	3	+
chr1	87211013	87211035	TAAACACATCCTGTAAATATCAG	24	+
chr1	87212839	87212857	TGTATATCTGTCACTCTAG	1	+
chr1	87213658	87213678	CATTTATAGATATTTTTAATG	1	+
chr1	87213714	87213731	TCACTCAACAATACCATG	1	+
chr1	87213798	87213818	CCACATTTTATTAAACTACTG	5	+
chr1	87417196	87417216	ATCTAAATTAAAATGTACTTT	2	+
chr1	87423363	87423379	AATAATGTACTAATAAG	8	+
chr1	87490829	87490848	ATAACTGCTGAAAGCAGCTA	1	+
chr1	87509531	87509552	ACTATATTTGTACCATATTTTG	1	+
chr1	87513613	87513633	TTATTTACATTTCCATATTAG	4	+
chr1	87572084	87572106	TTTCATTTTACATTATTATTCAG	1	+
chr1	87573166	87573187	ACAATAATGTATTTTTTTAAAG	1	+
chr1	87694050	87694064	AGAACCGTGAAAGCA	2	+
chr1	87810869	87810890	TACCTTAACAACATTCTATTTG	3	+
chr1	87810975	87811030	ATATTCTATCACAAACACTTATTGTATCTCTGTAAAATACAATGTATGTATGCATG	13	+
chr1	87811231	87811254	TATTTAAATAATAAAAACTTAAAA	1	+
chr1	87811518	87811535	TACACTTCTATATCACAG	1	+
chr1	87887016	87887029	CCTGACTAATGGCG	1	+
chr1	87926822	87926845	CTAACATTTTGTTTATAATTTTTG	1	+
chr1	88050870	88050893	AAATTTCCTTGTAAATGTAATTAG	1	+
chr1	88086623	88086638	ATGTTGATTATGGTTA	1	+
chr1	88157923	88157939	CTAACTTGTAAACAAAG	65	+
chr1	88244388	88244403	AAAAATGCGATGCCTG	2	+
chr1	88247701	88247717	AAATTGTACACTTCTTG	1	+
chr1	88362060	88362078	AAAAAAATTGGTTGTTCAA	2	+
chr1	88440670	88440690	ATATGTTTACATGTATATATG	1	+
chr1	88583478	88583497	ACCTGTACAATCTCTCCATG	1	+
chr1	88583505	88583522	ATTGGTGGGTGAGCAGAT	4	+
chr1	88634299	88634315	TTCTATTGTACCAAAAG	1	+
chr1	88740979	88740993	ATTATCCCTTTAACG	1	+
chr1	88756613	88756629	AAATTTACTATTCCCTG	1	+
chr1	88768134	88768149	ATCATACTAATCACAG	1	+
chr1	88873251	88873268	CGATTTCTGTACATTATG	1	+
chr1	89023428	89023443	AACTATACAATCACAG	2	+
chr1	89151637	89151658	ACTTTAACAATGTATATCAATG	2	+
chr1	89187446	89187463	GAAGGTAACTGGTTGACA	1	+
chr1	89296687	89296705	ATTTGTATACTTCTACTAG	1	+
chr1	89300215	89300237	CATTTGTACATTTTAGGCCACTG	3	+
chr1	89300645	89300664	AATTAACTATTTAATTACAG	1	+
chr1	89300687	89300705	TTCAGGTGTAAATCTTATG	2	+
chr1	89301435	89301453	TCATAAATTATCACAAATG	1	+
chr1	89341929	89341949	ATCTTTAACATACTATAATTG	1	+
chr1	89343066	89343083	TCAAACAACTCCTCATTG	1	+
chr1	89929170	89929189	TAAAATATGTACATTCAAAG	44	+
chr1	89994106	89994120	GGATGAGTTGTGGAT	1	+
chr1	89994593	89994611	AAAAGTGGGGAATTTTGGA	4	+
chr1	90001216	90001232	TTGTACACAATTCTTTG	2	+
chr1	90059665	90059688	AAAACATATAAATATTTTCTATTG	6	+
chr1	90062894	90062917	CATTTAACTTGTATAATACACTAC	1	+
chr1	90180740	90180763	AAACACAATGTATCTATTATCTAC	4	+
chr1	90182487	90182507	TTTAATAATCTAATTATACAG	1	+
chr1	90183334	90183355	ATATTTATCTAACCACTTTCCG	1	+
chr1	90250040	90250055	GACCTGAAAGATGGTG	1	+
chr1	90269605	90269622	ACTTTGTAATTTTCAAAG	1	+
chr1	90373291	90373310	TTCATACTCCATATTTTAAG	1	+
chr1	90398802	90398822	CCATCTCCTGTAAATTCAAAG	4	+
chr1	90461314	90461329	TTGTCCCGGTTTAAGA	3	+
chr1	90486354	90486373	TTACTGTAGATGATCACATG	1	+
chr1	90487400	90487422	AACTTTCTTCCTCTGTATAATAG	1	+
chr1	90493365	90493385	CATTCCACATATTAAAATTTG	2	+
chr1	90493386	90493405	TTTTATATAATTTCTAAATG	2	+
chr1	90495684	90495705	TTTTATCACTTTCTACCTACAG	2	+
chr1	90675738	90675754	AAACCTTACCTCCATTG	2	+
chr1	90967736	90967751	CAGTGGCGAAGGCGAC	1	+
chr1	91010587	91010605	ATTAATGTATACAAACTTA	1	+
chr1	91036841	91036856	CTTAACTGGTGTACTA	1	+
chr1	91176760	91176777	GGTGAAGCTGGGGCCTCT	1	+
chr1	91245937	91245956	GTAACGGGGCTCAAACCATG	6	+
chr1	91616116	91616133	AATTGTATTTCTAATCTA	1	+
chr1	91852851	91852871	AAGAGCCGACATCGAAGGATC	4	+
chr1	91852872	91852895	AAAAAGCGACGTCGCTATGAACGC	2	+
chr1	91980099	91980122	TTTTATACTTCTGTAATATATCAG	1	+
chr1	91985914	91985933	AATTTTCTTTACAAATAAAC	2	+
chr1	91990355	91990377	ACTTAATTTGTAGATTCTTTTAG	15	+
chr1	91990425	91990448	CTCTTAACAATTTTGTAAATAAAG	76	+
chr1	91990733	91990755	AATTTAAAATAATACATACACTG	1	+
chr1	91990821	91990846	TTGTATATTTTTTCACACCATCTTAG	8	+
chr1	91991282	91991301	AATTTGTATATTCAATAAAG	10	+
chr1	92185735	92185749	GATCCGTAGCTCAGG	1	+
chr1	92358407	92358424	CATCTGTGTGGTATTTCA	1	+
chr1	92495458	92495473	CCTGCGCGCTCCGGGC	1	+
chr1	92528951	92528973	CTTTATCATAAATAAATATCCTG	1	+
chr1	92643437	92643455	ACACTAATGTAAATAACAG	1	+
chr1	92798386	92798404	CTATCTGTAATTACCTTCT	1	+
chr1	92911867	92911885	CATCCCCATGTAATCAATG	1	+
chr1	92922183	92922199	CATGGTATATCTCCTTC	10	+
chr1	92994940	92994956	TAACTGTCAGACTGAAG	1	+
chr1	93127519	93127537	TTGGCTTTTCTTTTACCCT	1	+
chr1	93302915	93302935	TGTTTCAAGACGGGACTGATG	1	+
chr1	93306928	93306948	TAATAATCCATTATGTATATG	2	+
chr1	93309886	93309908	TATTATATCTCCAAATATTTATG	1	+
chr1	93510929	93510944	CAAGGCATGATCGGTA	1	+
chr1	93591096	93591114	GGATGACAGAATCAAGAGA	1	+
chr1	93602931	93602954	CAAACATCATGTAGATAGCACAAG	4	+
chr1	93603255	93603276	TATCCCATAATTCTTTTTTCAG	1	+
chr1	93603835	93603856	TTTTATTTGTTTTCCTTTTTAG	1	+
chr1	93604062	93604083	CTTTATTTCTTTAAACATCTTC	1	+
chr1	93604361	93604381	TATCCTTATTCACTCCACCTG	1	+
chr1	93650275	93650297	ACTCCCTACATGTATATACACAG	1	+
chr1	93758198	93758216	AAAAAAATATGTACAACAG	1	+
chr1	93826787	93826805	TATTTGTATAAATTTGGTG	1	+
chr1	93827177	93827202	AATTACTTTTACATTTTCCCAACTAG	5	+
chr1	93828660	93828683	AAATTAAACAAACTCACATACTAG	1	+
chr1	93831963	93831982	TGCACAGATCTGTATATTCG	2	+
chr1	93832239	93832258	CTTTATATACATTTAAAAAG	1	+
chr1	93876150	93876171	TTTTACATCCTGTGAATGTTAG	1	+
chr1	93904746	93904766	AACTCTTTATATATTCCCCAG	1	+
chr1	93913599	93913620	TCCGCCTCCCCTCGGCCCCGGC	1	+
chr1	93972772	93972789	TATAATTTCTGTAATATG	1	+
chr1	94016669	94016691	TAACTTATATCTAAACTAACCAG	1	+
chr1	94017558	94017577	ACAAATTTTAATTTTTAAAG	1	+
chr1	94019346	94019365	TATCTTAACTAATTTCTTAG	2	+
chr1	94061676	94061692	TTCTAATTTATTCTACG	1	+
chr1	94085381	94085397	CAAAATGGCTCTGTAAC	1	+
chr1	94093174	94093191	ACAAATGTACATTCACTG	1	+
chr1	94112472	94112490	AAACTATTACATTAATCAG	1	+
chr1	94122611	94122625	TCGTTACTAGTGGGC	1	+
chr1	94177196	94177213	CCATTTCTGTAAACACAG	4	+
chr1	94312436	94312455	CGGCTCTGGGTCTGTGGGGA	6	+
chr1	94313129	94313147	GGCTCCGTGGCGCAATGGA	3	+
chr1	94313183	94313212	AAGGTTCCGGGTTCGAGTCCCGGCGGAGTC	4	+
chr1	94429825	94429842	GCCATGCTGCGTGTATGA	4	+
chr1	94441454	94441469	CTATAAATTGACAGAC	1	+
chr1	94442029	94442045	AGACAGATGGTGGGTGC	1	+
chr1	94772420	94772442	TAAAAAATATATATACACACAAG	1	+
chr1	94875159	94875178	TTAAAAAATTATACAAACAG	3	+
chr1	94917494	94917513	CTTATTTATTCCCTTACTTG	1	+
chr1	94941172	94941191	CTTTCACATATTATAAAATG	1	+
chr1	94995303	94995318	TTTACTTTCCTACATG	2	+
chr1	95160491	95160509	CTTATCAAGTCTTTGGTGA	5	+
chr1	95285368	95285382	GGTTCGACTCCTGCC	1	+
chr1	95372580	95372598	AGCACTGGAGTCAGATGGA	2	+
chr1	95381732	95381744	TCTACCGACGATC	3	+
chr1	95395984	95396004	AATCACACATTGTATATTCTG	3	+
chr1	95537856	95537876	TTGTTCTACAGCCCGTAGATC	1	+
chr1	95660187	95660205	ATAACCTGTAATTATAAAG	1	+
chr1	95661794	95661812	CTTGTAAATTATCTAAATG	2	+
chr1	95662292	95662330	TTTTCTTTATATCTTTATGTAATTATTTCTGTAATTAAG	3	+
chr1	95712605	95712624	AAAACTTGTATATTCTAATG	15	+
chr1	95712734	95712766	TAATTTTCTGGCTAATTTTCTTGTAATTAAATG	2	+
chr1	95769989	95770005	TTTATGACACAGAACAT	1	+
chr1	95868303	95868321	AAGGGGGATTTCTGAATCA	1	+
chr1	95927285	95927303	TCATTTTGTCTATTTCTCT	1	+
chr1	96032456	96032472	TACTATAAAATCTCTCT	2	+
chr1	96342160	96342177	GTATGTGATATTTGGTAG	5	+
chr1	96380964	96380982	TATATATTGTATACCTTAA	1	+
chr1	96456175	96456193	TTCTATATAAAAATAATTG	3	+
chr1	96468075	96468091	TGTTCTGGATCTGCATC	1	+
chr1	96491190	96491210	AATATCATATCTGTATATCTC	1	+
chr1	96554216	96554231	CCAATACTCCATATTG	1	+
chr1	96683984	96683999	GATCTCTACAGTCCGA	2	+
chr1	96772190	96772213	AAAAAAAAATGTATTTTTCAAAAG	6	+
chr1	96878869	96878888	TGCTGAGGGGTGTTTGGCTG	1	+
chr1	96941162	96941178	CAAGTGTAAACATCAAG	1	+
chr1	97015421	97015438	AAATATTGTATACTTATT	1	+
chr1	97216260	97216281	TATGTAAATATCCATAACTAAG	2	+
chr1	97253248	97253269	TTTCTGTACAAAATTAAAATTG	2	+
chr1	97269471	97269488	TAAGCTGGGTGTGTAAGA	1	+
chr1	97270434	97270453	GTATGCCTGGAGTCTCAGCT	1	+
chr1	97279228	97279251	TTTTTTTTTTTCCTTTCAACTTAG	1	+
chr1	97279713	97279736	TATCATATAAATGTCAGCACTAAG	1	+
chr1	97280251	97280270	TCATGTATATTTTCTATTAG	10	+
chr1	97280721	97280742	CTTGTTAATTCTATCTCTTTTG	1	+
chr1	97286084	97286100	CACATGTACATACCTCA	1	+
chr1	97289107	97289128	TTAACCATAATGTATTTTTTAG	1	+
chr1	97294978	97294997	CCATACCATGTAGATAATAG	1	+
chr1	97354203	97354222	TGTATGCCGTTTTCTTCTTA	1	+
chr1	97536880	97536898	TATAAATTCTGTAAACAAG	6	+
chr1	97956350	97956366	ACTTTGTAATACTATTG	1	+
chr1	97969261	97969279	TTAATCACATCTTGGCAAC	1	+
chr1	98039126	98039149	ACTTTAAAAATAATTCTATATAAG	1	+
chr1	98041855	98041871	TAAATCAATATACAATG	2	+
chr1	98113266	98113283	ATAATTGTATAACTTCTG	2	+
chr1	98169935	98169951	ATTGTAACACTTTAAAC	1	+
chr1	98432316	98432332	ATTCATTGTGAGCACTC	1	+
chr1	98862373	98862390	TGGATCAGAGTGCCAAGT	1	+
chr1	98948423	98948439	TGGTCAGGTAGAGAATA	2	+
chr1	99033101	99033116	TCTGTACTATTTAAAG	1	+
chr1	99335960	99335978	ATACAAGTAAATATTTCTG	1	+
chr1	99360463	99360480	ACAAGTGCAAGCTGGACA	1	+
chr1	99379684	99379702	ATATATTTTGTAAAAAATG	1	+
chr1	99690574	99690593	AGGGTGGTGAATGTGAAAGA	67	+
chr1	99696793	99696811	AAAATGTATACTTCTAAAG	3	+
chr1	99828164	99828180	AGTAGTTCACCCCTAGG	1	+
chr1	100200073	100200092	TATCTTTTTAACTTTTATTG	1	+
chr1	100359348	100359365	CATACTTGTAAAAAATAG	3	+
chr1	100387230	100387247	CAATTACTTGTATTATAG	2	+
chr1	100387307	100387325	CTCATTTATTATAATATTG	2	+
chr1	100388800	100388823	TTCAATATATACCCTTCTCTAAAC	1	+
chr1	100399729	100399746	AGGATTTCCTTCTTTGCC	3	+
chr1	100488398	100488421	TTTTATCTTACTCTTTCTGTACAG	1	+
chr1	100488791	100488811	CATTTCATTTCTGTAAATCAG	1	+
chr1	100490332	100490360	CCCGGCCTATACTGTATATATTTTTAAAG	37	+
chr1	100490374	100490396	ATATAAAAACTGTAAAAAATAAG	3	+
chr1	100492364	100492387	AATTTGTATATTTAAATTTTTTAT	1	+
chr1	100492502	100492522	AAATAGATTATTTTCATAAAG	1	+
chr1	100499496	100499514	TACTGTACAATATTCTCTG	1	+
chr1	100547832	100547853	TACATTCCATTTCCATCCACAG	1	+
chr1	100548027	100548046	TTAATTAAAAACTATATATG	3	+
chr1	100548572	100548600	ATATCTATTATGTAGATAAATATATATAG	6	+
chr1	100548617	100548639	TCACAGTAACACTTTATTTACAG	11	+
chr1	100548691	100548714	TTACCGATGTGAATTTCTCTAAAG	10	+
chr1	100548756	100548798	ACTTTGTAAAAATTGTATATAAAGAACTGTATAGTTTACACTG	58	+
chr1	100548882	100548901	TAAATATTCTGTTAATAAAG	46	+
chr1	100615445	100615466	AATAACTATTTTTATCCTGTAG	1	+
chr1	100665061	100665079	GAAACAACCCAGATCGCCA	1	+
chr1	100698911	100698927	CACCCACAAATTCTAAG	2	+
chr1	100746812	100746832	AAAACGGTGAGATTTTGTTTT	27	+
chr1	100753782	100753802	TTTTCCTCTTCTCCTAAATCG	3	+
chr1	100757203	100757225	CTTCATTAAATTAATCTCACTTT	1	+
chr1	100846612	100846632	CACTAGACTATGAGCTTCTAG	15	+
chr1	100853093	100853114	TTATGTTTGCTTCCTGTGGGGA	1	+
chr1	100867114	100867134	TTAATACTGTACATACAAACA	1	+
chr1	100925362	100925375	CTCACGTACATCCG	1	+
chr1	100985339	100985359	AATTATGTATCTTTTCTAAAG	1	+
chr1	101184273	101184290	CTGATGATCCAATGGGGG	1	+
chr1	101443043	101443061	CACATGTATATTACTAAAG	2	+
chr1	101447169	101447189	CAATACAACAAATCTATAATG	1	+
chr1	101447212	101447234	AACACATTCATGTATATATTTTG	3	+
chr1	101447236	101447259	TAAACTTCATATGTATTTAAAAAG	1	+
chr1	101609292	101609307	CATGGGATCATCATCA	3	+
chr1	101787290	101787307	TTTTACTTGATTGGCACC	1	+
chr1	102219126	102219143	TCCTCTGTAGTTCAGTTG	3	+
chr1	102246366	102246383	TTTAGTTTAATCTCTGAA	1	+
chr1	102249655	102249672	ATCTCTTTGTATGCATTG	1	+
chr1	102465690	102465707	GTTTGAATAATGTAGGTA	3	+
chr1	102510475	102510493	ACAATTTGAAGAAAGCTGG	1	+
chr1	102663866	102663882	AATCTGCTCTGATAAAA	1	+
chr1	102695575	102695592	ATACATCCTTCTCTTAAG	1	+
chr1	102739974	102739995	CAAATAATATTTTTATACATTG	1	+
chr1	103020941	103020958	ACTAGTTGAATTCTGGAT	1	+
chr1	103050577	103050597	AAATATATATGTACATTTATG	4	+
chr1	103341583	103341599	AAAAAAGTCTGACGTCC	1	+
chr1	103404241	103404257	ACCAATTTGTATACATG	1	+
chr1	103410339	103410354	CAATTTGTATACAAAG	30	+
chr1	103415454	103415475	AAAAAACTTAAAGGAATTGATG	3	+
chr1	103488717	103488736	AATATATTTGTACATTGCTA	2	+
chr1	103509144	103509159	TCAACACCTGTAAATG	1	+
chr1	103568243	103568260	TAAAAATTGTATACAATG	2	+
chr1	103649440	103649456	ACTACTGTATACTATCT	3	+
chr1	103736953	103736967	TATGGCCGCTGCTGA	12	+
chr1	104096389	104096407	ATTACTATGTAAATTCTAG	2	+
chr1	104097821	104097844	ATTTTCCTCAAATATAATAAATTG	2	+
chr1	104514658	104514678	CATTCCACACATTTTTACATG	1	+
chr1	104912738	104912760	ATATATATACATATAAACACAAG	1	+
chr1	105071303	105071316	CGATCTTCTATACG	1	+
chr1	105117771	105117786	TTCAATGGGTAACGGT	1	+
chr1	105192575	105192591	CATGAAAAATCTTTATC	1	+
chr1	105199432	105199447	ATAATCTTGGACGACA	1	+
chr1	105419846	105419868	TATGTATATATTGTATACATATG	2	+
chr1	105503833	105503851	ATAATGGGGAAGGCTATCC	1	+
chr1	105507535	105507552	AGGAGTTAGTTCAAGTGG	1	+
chr1	105545084	105545102	TTTATTTATTGTACATATG	7	+
chr1	105653275	105653291	GTGTGGGTGAGCGCAAC	1	+
chr1	105665572	105665593	TTAAATGTAAATGTTTAAAATG	1	+
chr1	105823565	105823584	ATTATTTACTTTTTTCATTT	1	+
chr1	105899293	105899308	ACGATGTCAACTAGTT	1	+
chr1	106003556	106003572	GGGAATATTGGACAATG	1	+
chr1	106226933	106226948	CTATGTAAACATCTTA	1	+
chr1	106277955	106277971	AATATTAACAGTCAACC	1	+
chr1	106367148	106367163	ACTCTTCTTTGTAAAG	2	+
chr1	106375052	106375071	TATACTGTATTTATTTTAAA	4	+
chr1	106395873	106395891	CATTATTGTAAAAAAAAAG	2	+
chr1	106463702	106463719	GAATCAGGATGTGGATCA	1	+
chr1	106531972	106531987	GATGTCGATGTGGAAG	4	+
chr1	106561747	106561763	AATAACAAATACACAAT	1	+
chr1	106602581	106602596	ATTATACGTACATATG	2	+
chr1	106899501	106899516	GTGCGGGTATGGTGGA	1	+
chr1	106918553	106918569	TACACACTTATTTACTG	2	+
chr1	106927620	106927637	CATATACATATTTACCTG	1	+
chr1	107091685	107091704	AAACATTCTAAAATACTCAG	1	+
chr1	107192182	107192199	TACTATACTATATTATAG	1	+
chr1	107600211	107600233	TTCCAGGTGACCTTCCCTGGAGG	1	+
chr1	107726053	107726074	TTAAATATATTTTTTCTACTTG	1	+
chr1	107850005	107850025	GTGATGATGATGATGATGCTA	1	+
chr1	107860341	107860356	TAAGCCCTCCCGTCTT	1	+
chr1	108039977	108039993	ATCATCTACTCTCATTG	1	+
chr1	108113158	108113177	GATGCCGCTGGAAGCGCGAC	8	+
chr1	108142141	108142158	AACAGCATTTGGACATGG	1	+
chr1	108173502	108173519	ACATGGCATTCCAGATTA	1	+
chr1	108214639	108214655	CAGCACGCCGCAAGGCC	1	+
chr1	108343081	108343099	TTTTTCGTATAAATATTAG	2	+
chr1	108467031	108467047	CTGTAAACACTCAATTT	1	+
chr1	109083937	109083955	ACATTATTATTATTACAGA	1	+
chr1	109118537	109118554	AAGCTATGGATTTGTACA	5	+
chr1	109178189	109178209	AATATAACTTAAACCCTATAG	2	+
chr1	109178337	109178354	CTTATTCATAATTCTCAG	1	+
chr1	109178637	109178656	CCTTTTCTATGTAAATTCAG	1	+
chr1	109181124	109181144	TCAGGCTTCCAGTATATATAG	1	+
chr1	109181385	109181407	AATATACCCATATTAATCCTATG	1	+
chr1	109181536	109181559	ACAAAATTTTTAATTTACACAATG	1	+
chr1	109242757	109242776	CATTTTCATTTCCTCTTTCG	1	+
chr1	109242887	109242908	AAATGTACAGTCTGTACATATG	1	+
chr1	109243157	109243175	TCTACTGTATATTATCTTG	32	+
chr1	109243195	109243216	TTACACTTAATATTCTCCACAG	6	+
chr1	109243376	109243396	ACATGTAATCTTTTTTTCTTG	2	+
chr1	109244702	109244720	GATTGACAGTTCGATGATC	1	+
chr1	109351575	109351600	AATTTAAACAATGTAAATATTTTATG	3	+
chr1	109351610	109351631	CTTTTCAAATACATTTCTTAAG	1	+
chr1	109351789	109351817	CCACCTATGTACATACTAATTACCCATTG	4	+
chr1	109351895	109351916	TAAAAAACTGTAAATGTATATG	4	+
chr1	109351946	109351968	TTTTTCTTTCAACTAAAATTCAG	1	+
chr1	109352049	109352070	AACACAATTTTATATAATTTTG	4	+
chr1	109441622	109441644	TCTAATATTTCTGTAGATAAATG	3	+
chr1	109480161	109480179	ACATAAACATGTTAATTTG	1	+
chr1	109638839	109638859	TAAATTTCAACAATTCATACG	1	+
chr1	109757751	109757774	TCAAAAGAATATTTGTTTAACTTG	1	+
chr1	109758134	109758155	ACATTTATACATAAAATCCCAG	2	+
chr1	109759864	109759882	AAATACACATACCCTACTG	1	+
chr1	109759949	109759968	AAAAATCATCTTACACAAAC	1	+
chr1	109760073	109760095	TATCCAATATAAAAAATATAAAG	3	+
chr1	109761427	109761450	CTCTCCTTATATTATCTTACAAAT	1	+
chr1	109762515	109762533	TATATAATACTCCATTATG	1	+
chr1	109762649	109762667	TTTGATTGGCAATTAACAG	1	+
chr1	109881899	109881916	TGTGTTCACTGTATGGTT	1	+
chr1	109966485	109966502	ATCTCTGTAAAACACAAT	2	+
chr1	110011871	110011891	GTTATTGTAATGGTAATTGAG	2	+
chr1	110108941	110108960	AAAAATAGATCTGTAACTTC	6	+
chr1	110135801	110135819	CTACATATTTACTAAATTG	4	+
chr1	110136073	110136094	TCATGTGTACATTTTTAATCTG	1	+
chr1	110136162	110136191	TTTTCTGGAAATACTGTCTTCTGTTTCCTT	2	+
chr1	110136689	110136708	TATAACTGTATTATATAATG	9	+
chr1	110141562	110141583	TTCACCACCTTCTCCACCCAGC	234	+
chr1	110417856	110417872	TCGCTGGATAAGACTTG	2	+
chr1	110473578	110473599	CTTATATATTTAATAATAAAAG	1	+
chr1	110597164	110597187	CCTGTAAATATCTATATATAATTC	8	+
chr1	110628666	110628680	CCATACTTAAACCTG	1	+
chr1	110752779	110752791	ACGCGCTTGGTTG	1	+
chr1	110768778	110768791	CGCCGATGGTAGTG	1	+
chr1	110777825	110777840	GTTCCTGAAGTGTAAG	1	+
chr1	110804674	110804689	CATACCTGTACACTTA	1	+
chr1	110884912	110884932	TAACTTGTATTTACTACTTTG	5	+
chr1	110885411	110885431	CAATGTAATTATTTTAATCAG	1	+
chr1	110896371	110896391	TCTCAGCCGGAAGCTTATTAG	2	+
chr1	110898507	110898529	ACAAAAACCTATAGTCGACTTTG	1	+
chr1	110908010	110908033	ACTTAATTTATTTTTGTTTTATAG	1	+
chr1	110914608	110914631	CAATTGAGGTGTGTAATTTTCTTG	1	+
chr1	110918885	110918904	TTTAGGAAGCTTGATTTTTG	3	+
chr1	110962173	110962189	TTTCCCCGAGACTTTAT	1	+
chr1	111024883	111024897	AGGATCATTGTCGTA	1	+
chr1	111033934	111033951	GCCGTTGTGGGGGTGGAT	4	+
chr1	111134818	111134834	CCTCAGGTCAGGTGGGG	1	+
chr1	111207860	111207876	AACTGGAGGACCAATCG	1	+
chr1	111464059	111464077	AATGTAAAACAATTAAAGG	1	+
chr1	111546479	111546496	ATAACTAACCTCCTCACA	1	+
chr1	111727042	111727065	TATAACTTTTATTCTTTATTATTG	1	+
chr1	111727109	111727131	TCCCATCTTGTAAATTGTATATG	27	+
chr1	111891102	111891118	CACTCTGTAACATAATG	1	+
chr1	111942686	111942703	CAAGTCAGATGTGAAAAC	1	+
chr1	112003961	112003981	TTCAAGTTGTATAATTCTCTG	2	+
chr1	112006138	112006157	CTTAAAAATTTCAGCCCCAG	1	+
chr1	112098846	112098860	CTTTACACTTATAAG	1	+
chr1	112161234	112161250	ATTTGGATGTATAACAG	1	+
chr1	112247465	112247486	TCAAGTTGGAAAATAATATGTT	1	+
chr1	112256006	112256034	AATATCCCACTGTATATTATTTTTATATG	3	+
chr1	112258927	112258948	TAAAAACTGTAAGTTATTCTTG	1	+
chr1	112310945	112310966	AATTAATTAATAATGTAGATAG	1	+
chr1	112331531	112331546	TATTACTTTTAGCTAG	1	+
chr1	112520280	112520298	ATGGTCCTTGCGGATGCTC	3	+
chr1	112528953	112528973	TTCAAAGTGGCTAAGTTCTGT	9	+
chr1	112760551	112760566	TATTGACTCAACATTG	1	+
chr1	112823259	112823276	TCATAGGGGAATTGTGAG	2	+
chr1	112921195	112921211	TATACTTGTCAAAACTG	2	+
chr1	113000137	113000160	AAACCATCTGTATAATACATTTAG	19	+
chr1	113001076	113001095	ATACATTACCCCTTTACATG	5	+
chr1	113063686	113063704	CTCATATGTTTATAAACTG	1	+
chr1	113212958	113212976	CTATATCTACGTGTAAATC	1	+
chr1	113213466	113213488	TTATAAACATCTGCATTTTTTAG	4	+
chr1	113214120	113214150	CATTTTTGTTTATTTCAATAAAATATATTTG	2	+
chr1	113218123	113218138	TGTTGAGGCGCTGCTG	1	+
chr1	113287087	113287099	TCGCGGCAGGATT	1	+
chr1	113304247	113304262	CTGTAAACACATTTAG	3	+
chr1	113503482	113503499	TAATTGTACATATTCTAG	1	+
chr1	113546337	113546356	GTGAAATTTGTAGATATTTG	1	+
chr1	113604465	113604483	TGAACATTGTATATTTTAG	1	+
chr1	113667271	113667291	TATTCTTGTGAATTTTTTTTT	1	+
chr1	113667399	113667421	CCAAAATTATATGTAATATCCAG	3	+
chr1	113673130	113673149	CTCTTTAGTAAATTTATCTG	1	+
chr1	113674536	113674558	ATCTACAAACTGTAACTATCTTG	1	+
chr1	113674780	113674801	TTTATATTTTGTCACACATCAG	1	+
chr1	113675313	113675330	GCTACCAACTCTTTGAAA	20	+
chr1	113676936	113676949	GCTATGTAGTCCGA	1	+
chr1	113765766	113765783	TCAAATACTGTATACATG	2	+
chr1	113776011	113776028	TTCATAATGTAAACACTA	3	+
chr1	113869302	113869318	TGGCTCATAGGGCAGAG	1	+
chr1	113900665	113900683	ATTTTCTGGCTGTGCACAG	1	+
chr1	113936094	113936115	AATTTAAAATTTTTAATCTCTT	1	+
chr1	113938294	113938317	TATATACACACACACATACTTTTG	1	+
chr1	114125387	114125410	CCATATATGTATATATCCTTAAAG	1	+
chr1	114127223	114127239	TACATACTTCCTCATTT	1	+
chr1	114226979	114226997	ATCTACTGTATCATGTCTG	1	+
chr1	114228460	114228479	TACCTTTATATATACACTTG	2	+
chr1	114267331	114267348	CATTCTGTAAACACTACG	2	+
chr1	114272504	114272519	AAAGCTTCGGGGAGCT	1	+
chr1	114279353	114279369	GCCAAACTCCGAATGCT	1	+
chr1	114325794	114325811	TATATCTGTAATACAAAG	1	+
chr1	114456353	114456376	AAATTAATCTGTATATAACATAAG	103	+
chr1	114456459	114456491	CATGTAGATGTATTAAATATGTAAATGTTTTTC	7	+
chr1	114456525	114456543	CCTACATTTTAATTTCTTG	3	+
chr1	114456596	114456617	ATTTGTATAATACCCTATCATG	2	+
chr1	114456637	114456659	CCATTCCCATATTCAACATTTTG	3	+
chr1	114517376	114517407	AATATTTTACATAATTAAATATGTACATATTG	6	+
chr1	114517543	114517565	TCTCCATTGTATTTAAACCAAAA	3	+
chr1	114517792	114517812	TTTACAGTGAGCTTGCCTTAG	1	+
chr1	114519950	114519969	AAAAATAATCTCACTACATG	2	+
chr1	114519977	114519997	ACATTATATGTACATTATATG	7	+
chr1	114520211	114520237	TATGTAAAATAATCATTTTAACAAAAG	16	+
chr1	114659732	114659750	CTGGGGTTCGAATCCCTGC	1	+
chr1	115050441	115050456	AAAAACACGGTGGATG	3	+
chr1	115090135	115090154	CTCCTTCTTAAAGTTAAATT	10	+
chr1	115197632	115197647	TCACATGTACAAACTG	2	+
chr1	115709050	115709066	AAAGTAGACATTTTTAG	1	+
chr1	115712083	115712099	TAAGGTCATCTAGTGTA	1	+
chr1	115827616	115827635	TTCTCTTTGTCATCCTTGTT	1	+
chr1	115925228	115925246	AAAAAATTTTTATCAGGTG	1	+
chr1	116028235	116028249	CAGTAACGTTATATG	1	+
chr1	116099094	116099110	TTTTCCACCATACTTAG	2	+
chr1	116220662	116220680	TGAACAGAGAAGTTAAGCC	1	+
chr1	116236558	116236581	ATTTTTTATAATTTTCATCCTACG	2	+
chr1	116608671	116608687	GTTACGGTCTTAAGGTA	4	+
chr1	116682366	116682383	GCATTGTGATGGCCAGAA	9	+
chr1	116800179	116800196	AGTGTGAATGCTGACATA	28	+
chr1	116890798	116890816	ATACTTTGTATAATCTCAG	1	+
chr1	116907714	116907733	GATCCTTGACATCTCTCCCA	1	+
chr1	116915313	116915331	GGTGGGCGCGGGGCCTGGA	1	+
chr1	116947341	116947361	AAAGAATACATTTTATATCTG	1	+
chr1	117047166	117047182	GTCTGGCTGGGTCTTAC	1	+
chr1	117529595	117529610	CCCGGGAGGGGAGTGA	1	+
chr1	117532860	117532880	TATTTTTGTCCATATCCAATG	36	+
chr1	117605148	117605165	CCTGAAAGAGTTGTAGCC	1	+
chr1	117634653	117634672	GAATCCAGTCTGCTTGATCA	1	+
chr1	117645096	117645113	TATCACTGTACCATTTAG	3	+
chr1	117645201	117645222	TCTATTATAACATTTCTATTTG	1	+
chr1	117645453	117645471	TACAATCTAATAAATAATG	3	+
chr1	117682784	117682804	ATTGTCAATATTCATACAATG	2	+
chr1	117733013	117733030	GATGCTGAAGGAACTCTG	1	+
chr1	117782678	117782695	TAATATCACTTTAACATG	2	+
chr1	117787365	117787383	AAACCTCTTATATATATAG	1	+
chr1	117874619	117874637	AAATGGTGATGGGATTTAC	1	+
chr1	117915336	117915356	TATACTTTGTGTACATAATAG	1	+
chr1	117963588	117963609	ACAAAATTAAATAACAAATCAG	2	+
chr1	117964360	117964380	CTCTAACATATATTTCTATAG	1	+
chr1	117965658	117965681	CTTTACTTTATTTGTACTTTTAAG	1	+
chr1	117966191	117966212	ATAAATTTATACATATTTCATG	5	+
chr1	118002814	118002831	ACATTCTGTAGTAATATG	1	+
chr1	118037031	118037052	ATATTTTGTATATAACAACTCT	1	+
chr1	118045529	118045552	TATATTCCTCTACTCCTACACATG	2	+
chr1	118065717	118065742	TTCAACTTGTAGATACATCAACTTTG	4	+
chr1	118065743	118065764	AAATTATTCCATTTTATACCTG	1	+
chr1	118067435	118067453	TAATATCTTTTACTACTTG	2	+
chr1	118067917	118067940	TACTTCCATTTTTTTATTCTCCTG	1	+
chr1	118068536	118068557	TTTATATGTAAAATAAAACCTG	1	+
chr1	118069353	118069376	AAAAATATACTAAAATATTCAAAG	1	+
chr1	118069575	118069596	ATATAAATACAATTATACACAG	1	+
chr1	118071253	118071273	TATCTTCAATTTTAATTACTG	1	+
chr1	118071432	118071455	TTTTATAAATTAAAGGTAATATTG	1	+
chr1	118390710	118390729	ATATTATATACTGTATAAAG	1	+
chr1	118502636	118502656	CTAACTGTTTATACTTTTCTG	10	+
chr1	118588660	118588677	TATAAAACAATTACAATG	1	+
chr1	118819025	118819040	CCATATTACTATTCTG	1	+
chr1	118925505	118925522	ATGGGGTAGGATCATGTA	2	+
chr1	119100632	119100647	ATTATATGTAGACCTG	1	+
chr1	119139576	119139595	TTTCATATTTTCCTTCACTT	1	+
chr1	119151566	119151585	CAATGTATACTTTTTTAATA	1	+
chr1	119523439	119523459	ATTTTGACTGGTGCTTTTTTT	1	+
chr1	119560458	119560474	CCCATTCTTGGTTTCAG	1	+
chr1	119635750	119635765	GCAATTATCCCCATGA	1	+
chr1	119657741	119657759	AATAATGTCAATATTAATG	1	+
chr1	119676163	119676180	AAAATAGGGCTAATAGCA	1	+
chr1	119704813	119704844	AACTTTTGTAAATATATATTTGTATATATAAG	8	+
chr1	119723875	119723894	TACTTTAAGGGTTGGCCGAG	1	+
chr1	119729113	119729133	TTAACTCTAATCACCCTACAG	1	+
chr1	119792253	119792271	CAACCAATCAACAAACTTG	1	+
chr1	120012579	120012595	CATTTGTACCTCCTTTG	3	+
chr1	120078786	120078803	AATAATTAAACTGTACAC	3	+
chr1	120605453	120605471	ATGTATTTACATACACAAG	1	+
chr1	121130953	121130970	ACACTGCTGTACATATTG	3	+
chr1	121131847	121131866	AACATTTGTATTCTAAATTG	1	+
chr1	121151867	121151890	CCTTACTGTAAATATTAATATTTG	4	+
chr1	121286493	121286513	TTTTTTAAAACTTGTATGCAC	1	+
chr1	144054369	144054386	TGATAATCTTAAGGACCC	3	+
chr1	144542342	144542359	ATAAACTACACAATAAAG	4	+
chr1	145069653	145069668	GATATGGCCCATGGTA	2	+
chr1	145101052	145101074	TTTTCACATTACAAAATTAATTT	1	+
chr1	145116919	145116938	ATCTATGTAGTTAATTAAAG	2	+
chr1	145117031	145117052	TAAATTCTCTGAGAATGTTCTG	1	+
chr1	145117783	145117803	ATCCTTTGTAGATACATTTCT	2	+
chr1	145180979	145180997	TTAAACAAATGTAACTTTG	1	+
chr1	145369917	145369933	ACACCTTACTTACAATG	1	+
chr1	145382813	145382831	TCTTATCCATTGCACTCCG	1	+
chr1	145441366	145441383	AGGCAATCTCCTGGGCCT	1	+
chr1	145442110	145442133	ACAAAAAAAATTTTACTACTTTTG	2	+
chr1	145442147	145442170	GTACAGAATTATATAATTCTAACG	3	+
chr1	145442542	145442563	ACTATATTTTGTACTTAACCAG	26	+
chr1	145472551	145472566	TCCGGGTGCCCCCCCC	1	+
chr1	145498738	145498760	CTGCTGGGCAGTTGGGCAATATG	1	+
chr1	145498849	145498882	ATTTTTTGTACATACTTTCTCATTTTTATACTTT	7	+
chr1	145499103	145499122	TCCTTCTTTTCAAATATCAG	1	+
chr1	145500973	145500993	TCCCATGTACTTTCTAAACTG	1	+
chr1	145501609	145501630	TACATTCTATGTATTTTATATG	1	+
chr1	145501631	145501653	TATAATTTTATACAATTAAAAAT	1	+
chr1	145509298	145509320	TGTTTATATTTAATCTCTTACCG	17	+
chr1	145513380	145513401	AATTGCTTTGTATTTAGCTTTT	1	+
chr1	145523627	145523645	CTGTAAATCCTGTACAATG	2	+
chr1	145542848	145542866	CATTCTGTACAATTCCAAG	2	+
chr1	145568078	145568094	TGATGGTAGGATAGTGG	5	+
chr1	145586481	145586504	TAATTTTACTTTTTATTTCTAAAG	3	+
chr1	145688394	145688414	AATTGTATCTACAACCAAATG	1	+
chr1	145692361	145692384	CACATTTTTATATATGTATATATG	15	+
chr1	145692396	145692413	ATATTTATATATTCACAG	3	+
chr1	145693626	145693642	TACAATGTATACAGCTG	1	+
chr1	145709142	145709161	TTAATTCTATCATTTTTCAG	1	+
chr1	146567124	146567144	AACCATCATGTTGTAGACTTT	1	+
chr1	146595649	146595667	ATTTACTGTACTTCTTCAG	1	+
chr1	146678802	146678818	TATGTATGCTCTATATG	3	+
chr1	146720493	146720510	AAACATTACTTCCCTGTA	1	+
chr1	146726008	146726027	ACACCCTGTAAATACATATG	1	+
chr1	146732047	146732063	GTTCGATTTCTGCAGGG	1	+
chr1	147097170	147097190	TACTGTACTATATTGTAAAAG	9	+
chr1	147761486	147761505	CTCTCTTGTAATTATTTAAG	2	+
chr1	147762653	147762674	TATTATTTCCTATAACTCCATG	1	+
chr1	148248180	148248203	CCAGGGACGCCTCTTTGAGCTTTT	2	+
chr1	149815370	149815391	AACCTGAAAATATTCCTAATAG	1	+
chr1	149816082	149816101	ACTTTATATATTTTTATTAG	3	+
chr1	149816927	149816946	ACTAAATGTATATTATTCAG	8	+
chr1	149817653	149817684	ATAATCTACCCTTTCTTTCTGTAAATGTTTAG	3	+
chr1	149817962	149817985	AATGTAACTTGGGAGTGAAATTAG	1	+
chr1	149894952	149894968	AAAAAAAATGACGATCC	2	+
chr1	150017403	150017420	CAGGGCCTCATGCATGCT	1	+
chr1	150051248	150051262	ATCTCGAAGCCTGTA	1	+
chr1	150117301	150117321	ATGTACATACCACACTCCTTG	2	+
chr1	150131440	150131461	GAGACTCAGGAGCTTCTGGCAG	1	+
chr1	150207116	150207138	TGAGGCCGAGAAGGCAACCGCGA	1	+
chr1	150260314	150260333	TACTCAAAAAGCTGCAGTTA	4	+
chr1	150282143	150282164	TTCCATGTTAGGTAGAGAGGAG	1	+
chr1	150290341	150290363	TTTTGTATATTTCTTAAATTTAG	2	+
chr1	150319822	150319845	TACATGTACATACTCACACATATG	1	+
chr1	150325627	150325650	CCTTTATTCCCCTTATGTGCATAT	1	+
chr1	150446001	150446021	CACTTATCTACCTTCCCCAAG	1	+
chr1	150446909	150446928	CATTTTCCTTTATATTATAC	1	+
chr1	150447117	150447137	TGTTTATATCTTTATATCTAG	2	+
chr1	150463812	150463829	CACCCAGGTGATTGATGC	1	+
chr1	150561526	150561547	ATTCTTTTCTACTTTACCTTTG	1	+
chr1	150578006	150578024	ATGATGATGGCTCATGGCA	39	+
chr1	150602082	150602098	TGCCCGTGACGTTGCGA	1	+
chr1	150902597	150902617	AAGGGATGAGCTTTGGATAGG	1	+
chr1	150905054	150905077	ATATTACTTTTATATAAACTTCAG	2	+
chr1	150980971	150980984	TGGCGGGTTCGAGT	2	+
chr1	151043677	151043691	AGGCCGCGGAGGTGA	1	+
chr1	151097819	151097836	ACAGCTTTATGTACAGCG	1	+
chr1	151097971	151097993	TACTATCATTTAAAATAAAAATG	4	+
chr1	151206520	151206536	AATGTAAAGCATATATG	1	+
chr1	151220797	151220820	AATACTCCTGTAATCTCTGTAAAG	3	+
chr1	151221974	151221996	TTTTAATGTAATAAACTTTAATG	1	+
chr1	151234495	151234516	ATCATCTGTATATTTAAAAAAG	1	+
chr1	151264305	151264326	TAATAATAATACTAACAAACAG	5	+
chr1	151374393	151374412	TAAATAAATTCTTCAAAATG	2	+
chr1	151473381	151473397	GATTCCTGGCTGGTGCA	1	+
chr1	151496647	151496661	ATGCGTTTAGAGAAC	1	+
chr1	151510475	151510494	CACATTCATACCTCTCCAAA	1	+
chr1	151518287	151518307	GCTAGTCCTGACTCAGCCAGT	230	+
chr1	151666505	151666525	AAAATTTATATTTTAGTACAG	1	+
chr1	151667276	151667299	AAAAATTATATATACACAAATTAG	1	+
chr1	151671517	151671540	TAACATATTCTTTTAAATAAATTG	12	+
chr1	151736050	151736069	GAGCGAAAGTATGGGGAGCG	1	+
chr1	151783809	151783825	GGATGCTTTGGCGATGA	1	+
chr1	151846595	151846614	ATAGGATCTGGCTGTGCTTC	1	+
chr1	152287494	152287515	TCTTTAACAAAAATCCCCTTAG	1	+
chr1	152287619	152287636	TTTATAATATACATCCAG	1	+
chr1	152298962	152298980	ATCTGTATCTTTTCAATTG	1	+
chr1	152310122	152310145	ATAATCTTCTATGTCATTTATTAG	1	+
chr1	152310382	152310405	ATATTATCTTACCTGCAAATAATG	1	+
chr1	152310796	152310818	AATTATATATAATATGTATATAA	1	+
chr1	152490775	152490792	ATAATTCTGTAACATAAG	2	+
chr1	152838317	152838340	ATAATTTAATACATGTATACAATG	55	+
chr1	152852258	152852274	ACAACCTCCACATTCAG	1	+
chr1	152899463	152899478	TTTTGTATCCACTACG	1	+
chr1	152945052	152945068	GTGTCTGCTTCCTGGGC	2	+
chr1	153013371	153013387	ACCTAACTGTATACAAG	1	+
chr1	153042286	153042306	TGATGATGATGATGCTTCTGG	1	+
chr1	153084187	153084210	ATCATGATGATGATGATGATGATA	1	+
chr1	153215768	153215785	GGTGGTAATGGTGGTGTA	1	+
chr1	153495819	153495835	TATTACTACAAATATTG	1	+
chr1	153617781	153617804	TCAACACATCTGTAAATAACCTTG	110	+
chr1	153617833	153617850	ATGCTGGATGGACCTATC	1	+
chr1	153643777	153643809	GATCGAAACCATCCTCTGCTATCGGAGTTTTTT	6	+
chr1	153722633	153722650	TCCGGAATCAGGATGTGG	1	+
chr1	153771364	153771385	ATGAGGATGATGGCCTATGGGA	2	+
chr1	153786886	153786902	ACTGTAAGCATTCACAG	4	+
chr1	153919055	153919070	GCTCCCGCGGCGCCGG	1	+
chr1	154057920	154057937	AAAACTTGTATACTCTAA	2	+
chr1	154107842	154107861	ACTTATAATTCTTTATTAAA	2	+
chr1	154197560	154197580	TATTCTACCTTGTAAATACTG	9	+
chr1	154197581	154197605	TTATTTGTATATACTGTAAATGATG	28	+
chr1	154221684	154221700	AGGTTTCTCTCATCTCT	2	+
chr1	154441716	154441732	AATACCTCAACTCTACG	1	+
chr1	154562279	154562293	CATAATGATGGCGGC	1	+
chr1	154595259	154595277	GTGTTTTCTTCCTGTGGGA	15	+
chr1	155057500	155057516	GCGGTCAGATGGAAAGC	1	+
chr1	155059642	155059669	ACTCTATATCTCTATATATAATGTACAG	15	+
chr1	155140479	155140495	GGTGCCGCTGGCTTCCA	1	+
chr1	155156300	155156313	CGGTGCCGAGGATG	1	+
chr1	155165028	155165049	TATTGCACTCGTCCCGGCCTCC	55	+
chr1	155238427	155238442	AGGTTGGCTTGGGACG	1	+
chr1	155253398	155253416	ATTAATTCTTACACATATG	1	+
chr1	155321682	155321698	TAATTACTATTACTCTG	1	+
chr1	155409802	155409819	ATATTTAAACATTTTCAG	1	+
chr1	155413051	155413071	TACACACTTTTGAAGCCTCCT	1	+
chr1	155503752	155503766	ACACTGTAGATACCG	1	+
chr1	155623586	155623608	ACTTCTGTATAACATTTTAAATG	3	+
chr1	155678147	155678165	TTTGTACATTTTCAACTTT	1	+
chr1	155753820	155753837	CACACTCCTCCTCTTCTG	1	+
chr1	155838080	155838099	ACCAATTACCCATCAAAATG	2	+
chr1	155851882	155851898	ATCTATATATAACAATG	1	+
chr1	155853779	155853801	AAATGTAAATACTGTATCATAAG	122	+
chr1	156113043	156113059	GATTATCTTCGTCATAT	1	+
chr1	156144204	156144221	TGTGCGGGGGAATCAGGA	1	+
chr1	156204191	156204210	TCACCATGTACATCTTACAG	1	+
chr1	156288648	156288666	AAGAACCTTACCTGGCTTT	7	+
chr1	156372095	156372114	ACGAAGACTGATGCTCAGGT	2	+
chr1	156485626	156485647	TTAGCACTTTTGTCTGGAAAGA	14	+
chr1	156552221	156552235	TACACGGTGGGTGCC	1	+
chr1	156702003	156702019	TCGGGTTGTAAACTGCT	2	+
chr1	156736482	156736496	GGATAGGTGGGAGGC	1	+
chr1	156738011	156738030	CCGGAGTTGCATAAGGGAGA	3	+
chr1	156842221	156842240	TCTTGTACATTATATAAATG	1	+
chr1	156860325	156860340	TGTAACTGTTATGACC	1	+
chr1	156881776	156881793	ACTGAATACACTATTTTG	1	+
chr1	156935401	156935417	CCAAACTTTATACAATG	2	+
chr1	156937683	156937700	AGTCTGATGATCCAAGAC	1	+
chr1	156979361	156979378	TTGGTGGTACTGAGCTAG	1	+
chr1	157277872	157277889	TGTAAACAACATAAAATG	1	+
chr1	157345092	157345109	ATTTGCAGAGTGTAAAGG	2	+
chr1	157349999	157350016	GCCTGTAGCTTAGCTGGA	1	+
chr1	157725052	157725068	AAACTATGTGAACAAAG	2	+
chr1	157895033	157895046	AGTCGGAGCCCCCT	2	+
chr1	158069924	158069941	CCTTTTCCTATTCTACTT	1	+
chr1	158069963	158069982	ATTATGTACTATATTTTTAG	1	+
chr1	158069983	158070003	TCTCAAACACACTATATATTA	1	+
chr1	158171572	158171590	ATCAGTGAGCTAACTTCCA	1	+
chr1	158337118	158337133	TCCTGTCCACACACAG	2	+
chr1	158495673	158495692	TTTTTGTTAACATTAAAAAG	9	+
chr1	158542761	158542777	TGTGACAGCTAGGATGT	1	+
chr1	158542973	158542995	ATCTCTGTGTATATATATATATG	1	+
chr1	158559749	158559765	CTCTATTTATATACAAT	1	+
chr1	158585267	158585283	GATAACAGGCTGATTTT	2	+
chr1	158690408	158690426	TGATGATGATGATTATGCA	1	+
chr1	158757247	158757267	CAATATGTAAACAAATAAATG	41	+
chr1	158789646	158789661	AAAAACTTTGCGCCGA	1	+
chr1	159351944	159351962	TCCACTGTAAACATTATCA	1	+
chr1	159429508	159429524	TAATAAGCTGTCAAACA	1	+
chr1	159478019	159478033	GATGATCGCTGTTAA	2	+
chr1	159558427	159558446	ATCCTGGACTGGCAGGCTCT	1	+
chr1	159566543	159566560	ATAACTTTTACCAACAAA	1	+
chr1	159645616	159645632	ATAATCATGTAAACACT	2	+
chr1	159941263	159941280	GAAGTCCAGGGTGAAGGA	1	+
chr1	160079729	160079744	ACAACCTACCCTCTTG	1	+
chr1	160112666	160112678	AAACCGACGATCA	1	+
chr1	160119630	160119647	GACGATCATTTATCCCAG	2	+
chr1	160172598	160172614	TTGAATCCTGCCAGCCG	1	+
chr1	160184386	160184408	TACATATATATTCTACATATATG	12	+
chr1	160184409	160184431	TATATTAAAACTGCACTGCCATG	2	+
chr1	160241356	160241371	CCTTAACATTCCAAAG	2	+
chr1	160313315	160313331	CTCGGATCGGCCCCGCC	1	+
chr1	160328628	160328649	CTCAGTTGTACTTTTTATTAAG	6	+
chr1	160328689	160328712	CTTTTTGTAAATATATATATAATG	3	+
chr1	160350266	160350289	AGGACATATGTATATAATTCATTG	1	+
chr1	160390252	160390269	TGTCTACAACCCTGCCCT	1	+
chr1	160398409	160398446	AACTAAAACTGTACAAATTTTTTTTATATAAAATAAAG	4	+
chr1	160407333	160407350	TTCTACATACTACCCATG	1	+
chr1	160462084	160462101	GTTGAGTAGGAGTTGTGG	1	+
chr1	160551273	160551290	TTTGATCCTGGCTTAGAT	1	+
chr1	160590888	160590907	TATCCTTTGTATACATCATG	1	+
chr1	160599033	160599049	AAGCCAGAGGGCGTTTT	1	+
chr1	160619574	160619591	TAATACACCTGTAAATAG	1	+
chr1	160639770	160639783	CGAGCGAACGGGGA	1	+
chr1	160653433	160653448	AAGGGGAATCTGACTG	2	+
chr1	161012692	161012710	AAAAGGAAGAGTATGAGAA	25	+
chr1	161090835	161090855	AAAAATATAATAATCATAAAG	2	+
chr1	161130473	161130490	CCACCTGTTAATATCCAG	1	+
chr1	161211167	161211185	ACTATGTATAATATTATAG	1	+
chr1	161283931	161283949	TAGACTGCAGATTTTGAGC	6	+
chr1	161336526	161336545	CTTTGTAAATATGAAATATG	1	+
chr1	161339809	161339830	TATGTATTTTTATGTACATATG	1	+
chr1	161472588	161472605	ACAATTTCCCTCTAGAAT	1	+
chr1	161624224	161624243	CCCTGGGCCCTTCTTCCAGT	1	+
chr1	161726910	161726928	ATCATGTACATTTTATTTG	17	+
chr1	161751766	161751789	ACATCAACAACCAAATCTGTACAG	1	+
chr1	161836362	161836384	CTTATTTTCCTGTAAATACTTTG	1	+
chr1	161840493	161840513	TTACACTTTTCAATCACAAAG	1	+
chr1	161840562	161840580	TAAGTAGACTTGTATATAG	1	+
chr1	161880261	161880279	TTAGTGAAAAGAAAAAGTA	3	+
chr1	161894609	161894625	TTAATATTCCTGTACTC	1	+
chr1	161974313	161974329	CATATTCTTCTCAGGGC	1	+
chr1	162019498	162019515	GCAAGGCTGAAACTTAAA	1	+
chr1	162059747	162059767	TTAACTAATACAATCATATAG	2	+
chr1	162153490	162153505	TGCTAACTTCGAACTT	2	+
chr1	162227840	162227861	CTCATTTCCTCCAAATGTACAG	2	+
chr1	162244305	162244322	TTTATCTATTCTAATATG	1	+
chr1	162312351	162312372	GATGAGCTCATTGTAATATGAG	51	+
chr1	162322872	162322886	TGACGATCCTTCGAA	1	+
chr1	162399209	162399227	ATTATATGTACACACTCAG	5	+
chr1	162493269	162493290	ATGTAAATCAACCCCTCTTTTA	3	+
chr1	162495707	162495727	AAAATCTCCAAATACTTATTT	1	+
chr1	162496499	162496521	TTTACCTTATTTTTTTGTATATG	5	+
chr1	162496540	162496562	ATTTTATTCCAATATTATATATG	1	+
chr1	162496971	162496992	ATAGCTTCTCTGCCTAATACTA	1	+
chr1	162497260	162497281	TTACACAAACTTTATTCTCCTG	1	+
chr1	162497613	162497627	ATAAACCATTAATCG	2	+
chr1	162497854	162497876	ATCTTCCCTTAATAATATTTATG	1	+
chr1	162497917	162497939	TATTCAAAAATCCTGCATATATG	1	+
chr1	162499940	162499956	AATTAACCCAAATAAAG	1	+
chr1	162569490	162569509	TTGTACATAGTAATAATATG	1	+
chr1	162677695	162677710	TATACTTTCTACACTG	1	+
chr1	162684474	162684490	TCTTCCCTGTACATATG	1	+
chr1	162700080	162700095	CTTGCAGAGGTAGAGC	1	+
chr1	162742829	162742845	TACTGTTACTAATAGAC	1	+
chr1	162883311	162883327	AGTTTCTATGAAAGGGC	1	+
chr1	162983887	162983907	AGGAGGTAGCACTTTCAGGAC	5	+
chr1	162996236	162996255	ATTTCTTTTATCTTTTCAAG	1	+
chr1	163044826	163044845	ACACACATATACATTATTTC	2	+
chr1	163046118	163046137	TAAAGATGCAGGTTTTCTAA	1	+
chr1	163100662	163100681	GTTTGACGATCAAAAAAAAA	18	+
chr1	163143510	163143526	ATATGTAAACTGTATAG	2	+
chr1	163203178	163203195	TAAACTTTCCCCAAATAG	2	+
chr1	163233150	163233168	AGCTCTCTGAAAATGTTTT	1	+
chr1	163325295	163325317	CCATCTTTTAATTTTCTATTTAG	2	+
chr1	163325379	163325396	TTTATACACTCTCATAAG	1	+
chr1	163585251	163585269	TATACTTCTTGTATATATG	1	+
chr1	163637530	163637548	ATGGTAATATTGCTTAGTA	2	+
chr1	163666317	163666331	AGCCGCGGTAATACA	10	+
chr1	163744178	163744193	ACAACTCACTCAAATG	1	+
chr1	164010186	164010203	CAATTCAAATTCCACATG	1	+
chr1	164044435	164044452	GGCTGAAATTTAAAGGCA	1	+
chr1	164072192	164072209	TCTTTTTTGTAACATATG	1	+
chr1	164226167	164226184	GTTCTGTTTTGTGTGGGA	1	+
chr1	164256818	164256836	TAACTCATCATTTTCTATG	1	+
chr1	164269436	164269452	TATTAAAAACATAGCAC	1	+
chr1	164332772	164332788	AACTGTACCAAATTATG	1	+
chr1	164399810	164399829	TACTTCTGTAAACATTTATG	1	+
chr1	164404131	164404147	CCTTAACTGTAGACAAG	1	+
chr1	164449638	164449654	ATACAGTGTACATAAAG	7	+
chr1	164670083	164670102	TATGGACTCCCATCTGCCTC	1	+
chr1	164866692	164866707	ATTACCCATCATCAAG	1	+
chr1	165037301	165037318	TCTGAGAGAGTTGCAGAA	2	+
chr1	165270606	165270627	GACAACACACACACACACACTT	1	+
chr1	165370315	165370333	TTTAACATCTATACAAAAG	1	+
chr1	165385867	165385887	GTCAGTCTGACGATCCATTGG	4	+
chr1	165572093	165572114	AAAATATCTACTTCAATAAATG	2	+
chr1	165636220	165636241	CCCACAATTTATATACTTACAG	2	+
chr1	165779691	165779709	TTAATATGTACACTTTTTG	2	+
chr1	165804967	165804984	TCCTCAATCATATTTCAG	1	+
chr1	165877123	165877148	CTCATCTGTACATACTGTTTCCTATG	13	+
chr1	165877346	165877387	ATCTATTTTTGTGTAAATGTACAAATACTGTAAAGCTGTTTG	7	+
chr1	165879889	165879910	GCAAGTATCCTTTGATTTGGAG	1	+
chr1	165884253	165884276	AATCTTTTATAACAAACTGTACAG	1	+
chr1	165891604	165891625	TTTATTGTTTTAAATGTATAAG	2	+
chr1	165899542	165899564	TCTGTAAAATATTTCAATAAAAG	1	+
chr1	165912153	165912169	AGGGACAGTCTGGGGCA	1	+
chr1	166054794	166054811	ACTAGATACTTATCAGCT	3	+
chr1	166368779	166368795	AAGTGATAATAAGTGGA	2	+
chr1	166469844	166469862	CTATACATTTCCCTCTACG	1	+
chr1	166821480	166821497	CACTTTTAATTTCCTAAG	1	+
chr1	166822163	166822183	ACAATTTATTCAACACCAACG	1	+
chr1	166822347	166822367	CTACTTACACATTTCCTCTTT	2	+
chr1	166822998	166823018	CTCACCTGTATATTTAAACTG	14	+
chr1	166961048	166961065	GTTCTACAGTGTGATGAC	2	+
chr1	167022611	167022625	CGATCATCTCAAGGA	1	+
chr1	167083806	167083824	ATGCTACTCTTTGTCCATT	1	+
chr1	167216882	167216902	TATACATACTATTCCATACTG	1	+
chr1	167282438	167282454	ATATATACTATATTCAG	1	+
chr1	167357950	167357969	TATTCACTCTTCTTTAAAAG	1	+
chr1	167360657	167360680	TTAAATATTACTCAAATTATTTTG	1	+
chr1	167385531	167385560	TCATAACAAGGTGTTTATAATCGTATCAAT	6	+
chr1	167385574	167385597	CCTTTCTTAACTGGTACAATTTAG	3	+
chr1	167385660	167385678	ACATGTTTATTATCTCTTG	1	+
chr1	167386587	167386609	CAATACACATCTCTTTATTCAAT	1	+
chr1	167388346	167388369	TATATATTTTTTTATCATCTCAAG	1	+
chr1	167391415	167391435	ATTCATTACCTCTGTACATAG	1	+
chr1	167394529	167394551	TATAAACTCAAAACAAACAAAAG	1	+
chr1	167395689	167395712	TATTCAATAATAATCTCCCACCAG	2	+
chr1	167396077	167396096	TCCTTCTACATTTCTCTTAG	2	+
chr1	167430134	167430155	TTCAGGCCATGCTGTCCAGGCA	22	+
chr1	167684022	167684040	CCGGACGAGCCCAGGCTTT	1	+
chr1	167757310	167757332	ATATGTATAAATATTCTATTTAG	2	+
chr1	167757409	167757428	TTTTTGTACTTTCTTTTCAG	1	+
chr1	167760034	167760057	TTTAATACATCTTTTTCAATTTCT	1	+
chr1	167778270	167778286	TGTAAACTCTAAATATG	2	+
chr1	167803604	167803618	CCGAAGTTTCCCTCA	1	+
chr1	167822431	167822444	ACGTCGTGCTTATA	1	+
chr1	167980084	167980103	ATTTGTAAATTATTCTCATG	1	+
chr1	167981301	167981317	TGGAGGTCAGTGAAGAA	1	+
chr1	167990283	167990306	CTTTAATATTTTAAATACTTCAAG	1	+
chr1	167994298	167994319	ACTACTGTATATAACTACTCTA	4	+
chr1	167996754	167996777	TTTTCATACTTTTAACAAAACACG	1	+
chr1	168015752	168015770	CACTTTTTTTGTAGATATG	2	+
chr1	168044847	168044866	ATTGTATAAAACAAAACTAG	1	+
chr1	168169632	168169651	TAAATCACCAAATCCCAATG	1	+
chr1	168170559	168170578	TAAGAATATTTGATTTAAAG	1	+
chr1	168170797	168170820	TTCACTGTATATTAAATATACCTG	41	+
chr1	168216407	168216427	ATCTTTTACATAAATAAACTG	1	+
chr1	168222018	168222041	TATAAATACTCATAACTAATTTTG	5	+
chr1	168228934	168228954	TACTAATTTACATTACAACAG	1	+
chr1	168344597	168344613	AGGCTGAGAGCTGATGA	1	+
chr1	168344822	168344844	GTTTGCACGGGTGGGCCTTGTCT	65	+
chr1	168741496	168741515	AATACATGTACAAATCACAG	1	+
chr1	168826174	168826193	TTAAATATTGTATAAAAATA	1	+
chr1	169100892	169100911	ACCTACACTTAATCTATATG	1	+
chr1	169100970	169100991	CAACAAAATATTTATTCTACTG	4	+
chr1	169101033	169101054	CCCATTTTTACTGTAAATTATG	41	+
chr1	169101215	169101246	TCCAAGGTGTAAATATTCAACGGGAATAAAAC	19	+
chr1	169101319	169101339	CATTTTTAACATACTCCATAG	3	+
chr1	169101360	169101382	TCTTTATTTTTATTTTTTTCCTG	2	+
chr1	169101708	169101730	TTGTACAATTTTATTTTTTTCTG	1	+
chr1	169101864	169101884	TTCTAACATATGTAATAATTG	5	+
chr1	169353880	169353901	CCTCTGTACATACTTTTTCTTG	1	+
chr1	169357282	169357300	TCAATTAATATATACTATG	3	+
chr1	169384387	169384406	ATACTGTACATTTATTTTTG	2	+
chr1	169459201	169459223	TTAACATCCTTGTACAATATATG	2	+
chr1	169528859	169528874	CGTTAGCTCAGTTGGT	1	+
chr1	169533891	169533911	ATAAAATATTTTTTTACATTA	1	+
chr1	169593528	169593545	AATTCCTCTCTAGAAGCA	1	+
chr1	169620727	169620743	AACTTCTGTACCTTCTG	1	+
chr1	169772413	169772431	TCCTTCATATAATTAAAAG	2	+
chr1	169788236	169788249	GCAAAATAGATCCG	4	+
chr1	169805296	169805319	AAAATACACTAATATACTTCCTAG	1	+
chr1	169850617	169850633	CGATTACTGTAAACTAG	1	+
chr1	169859894	169859913	ATGTATCTTTCTTAAAAATG	1	+
chr1	169863215	169863226	CGACGATACCGA	5	+
chr1	169985902	169985918	TTCTGTAAACTTTCCTG	1	+
chr1	170227438	170227455	TTTTATTCCAATTTCCAG	1	+
chr1	170245057	170245073	ACATCATATCTACAATG	1	+
chr1	170522261	170522284	ACATGTAATTTTACTATTTTATTG	2	+
chr1	170522549	170522572	ATGTAAATGTGTAAATAAATATTG	1	+
chr1	170707130	170707152	ACATACTTATAACCTTGTATTTG	1	+
chr1	170846011	170846029	TGGTTATGTTGGGAGAACT	1	+
chr1	170864845	170864862	TAAACTTTCATAACTTAG	1	+
chr1	170896237	170896253	ATCATGTAAAATCACAG	2	+
chr1	171031249	171031272	CTTTAATTTTTATTATGTGCATAG	3	+
chr1	171040662	171040678	TTTTATGTAACAAAAAG	2	+
chr1	171119182	171119200	AGAACTTTGAGGACTGAAG	10	+
chr1	171258035	171258053	TAACTATTTTATAACTCAG	3	+
chr1	171293864	171293882	TATATTCAACCTTCTCTAG	1	+
chr1	171325247	171325266	AACTGTATATTTTAACAAAT	1	+
chr1	171429469	171429488	AGAGCCTTTGGGTTGTAAAA	3	+
chr1	171464538	171464558	ATGTATATATTATTTCATATG	1	+
chr1	171502169	171502189	TTTGTATATTTTAAATATATG	8	+
chr1	171503538	171503559	ATTTTATATATTCTCTCTCATG	3	+
chr1	171527536	171527555	CATATCTCATTTGATTACAG	5	+
chr1	171561181	171561202	CTTGTACCTACTATATAACATG	2	+
chr1	171562093	171562110	TACCTGCTTTATGATACG	1	+
chr1	171562549	171562566	TTTTTTCCATTTGTACAG	1	+
chr1	171575507	171575528	ACCTTCTCATATTGTTTTATAC	2	+
chr1	171641737	171641754	ATCTTTCCTTTCATAAAG	1	+
chr1	171794302	171794319	AGGAAAGAACATGTGAGA	1	+
chr1	171892436	171892457	ATCATTTGTATATATTATTTAG	1	+
chr1	172041522	172041542	TAGTGGGAGTAGATTTGGAGT	1	+
chr1	172053701	172053720	TTCATTTCAAAATCACTTTG	1	+
chr1	172095654	172095670	GTCCTGTAGCTCAGTTG	1	+
chr1	172580891	172580911	AATTTTCAATATGTAACTACG	1	+
chr1	172696221	172696238	AAGATCTTTTTTTCACAG	3	+
chr1	172731544	172731564	CATATTGGCTAGGGAGAATCA	1	+
chr1	172811575	172811592	TCTATGTATCTACATCTG	9	+
chr1	172815585	172815600	TGGTGAGTATTCCCGC	4	+
chr1	172897020	172897036	GGATTAGCTAGTAGGTG	1	+
chr1	172917283	172917304	TATTAAAAACATAGCATTCTGC	2	+
chr1	172961703	172961720	AAAAATCCTGTAAAAAAG	1	+
chr1	173174998	173175016	GTTGTGCTCACTGTTCTGC	1	+
chr1	173236785	173236804	AAAGTCTCCTGGGAGATTAC	1	+
chr1	173457067	173457087	CAATTCCATAAACACATCCTG	2	+
chr1	173457420	173457445	TTCAACTTCCTCTGTAAATATCCAAG	22	+
chr1	173472204	173472223	CATCTTTCAAAAATACTCTG	1	+
chr1	173494583	173494597	GCCATATCGAAGGTA	1	+
chr1	173613337	173613352	CTACTGTAATCACTAG	2	+
chr1	173618081	173618099	TGGGGTTTTAACTCAGGTA	3	+
chr1	173754401	173754419	TCTTGTATATATTCCTCTG	2	+
chr1	173754420	173754436	TATTCTGGGGAGCTTTG	1	+
chr1	173755579	173755602	ACAAATTTTTTTCAATATATTTTG	1	+
chr1	173755789	173755808	TATAACTTTTTTAAATAAAG	3	+
chr1	173800547	173800564	TATACTATACACTATAAG	1	+
chr1	173827337	173827356	CATAATATTTTTTAATAATG	1	+
chr1	173846310	173846328	TACATAACTGTAAATTCAG	1	+
chr1	173862982	173863005	TAATTATATCATATTTTATAGATG	1	+
chr1	173870155	173870176	TAAACTTGTACTATATTTTAAG	1	+
chr1	173872634	173872651	AAAAGAACATTATGCATG	1	+
chr1	174027729	174027743	GACGGCCTGTAGAGA	1	+
chr1	174149604	174149621	AAGTTGTACATTTTTTTG	2	+
chr1	174212884	174212901	CATTTTTATTCTCAAAAG	1	+
chr1	174245106	174245124	CTTTACATTTTATATTATG	1	+
chr1	174273735	174273752	CCCAACTGTATACAGTTG	2	+
chr1	174291016	174291037	TTACCATTTGTATATCTTCTTG	1	+
chr1	174304709	174304731	TCACCTGTATATACTCCCACATG	2	+
chr1	174671653	174671672	CCTATATCTGTATAATAATG	1	+
chr1	174751688	174751705	TGGTGGAAGCTCTTTGAA	1	+
chr1	174987795	174987812	CCACTATTTATCATTTAG	1	+
chr1	174989118	174989137	CTCACATTACTAAACAAAAG	1	+
chr1	175146029	175146045	AATTCCTGAATCGGGAG	1	+
chr1	175250242	175250260	ATAGGTGGTAGGTTTGGAA	1	+
chr1	175277426	175277445	TTCTTCCCCAGCAGAGTCGT	1	+
chr1	175341302	175341319	CTTTCCGAGGCCCTCACC	1	+
chr1	175348868	175348883	CGATCTCTAAAAATAG	2	+
chr1	175366446	175366463	CGTCATGTTGGTAATTGA	1	+
chr1	175412027	175412044	CTATATTGTATACCTTGT	1	+
chr1	175416050	175416071	ATGTATGTGTGTTGTATGCATG	1	+
chr1	175495431	175495448	TGGAACTGAAAGTTATCA	3	+
chr1	175527575	175527592	ATCTACACTATAAATATG	2	+
chr1	175553171	175553188	TCATCTGTAATACAAACC	1	+
chr1	175592871	175592887	GAGTGAGCTAATTTACC	6	+
chr1	175679570	175679586	GCGTCTATAGCTCAGTG	1	+
chr1	175778129	175778147	AGGGTGTTTCTCCCATCTC	1	+
chr1	175829290	175829308	AAGGCAATGGGTTTGGTAG	1	+
chr1	176138062	176138080	GAAACCAAATCCATCTTGA	1	+
chr1	176289029	176289047	CCCAAAACTGTATATACTT	1	+
chr1	176290086	176290104	AAATTTTTGTTCACATTTG	2	+
chr1	176352643	176352661	CAGAAAACTGGGTGTAAGT	2	+
chr1	176422111	176422124	CGTGAAGTTGACCG	1	+
chr1	176433102	176433118	AGTAGGTTGAGGCAAAA	1	+
chr1	176631687	176631703	TATGTTGGTTCAAGCCT	1	+
chr1	176724100	176724118	ACTTTTGTCTACATCATTT	1	+
chr1	177241996	177242017	AACTTTATAATATTTTTAAATG	1	+
chr1	177256416	177256434	CAAAACTCTACACAACATG	1	+
chr1	177276427	177276445	GAGACTGCTGGTGACAAAT	1	+
chr1	177303917	177303934	TGACAATTTCCCTCTAGA	1	+
chr1	177309866	177309881	ACGATCAAACTTTATG	2	+
chr1	177419689	177419706	GATCTTGACTGATGCCCT	3	+
chr1	177595997	177596014	AAATTGTAAACATCAAAG	1	+
chr1	177704662	177704677	CCAACGTGCTGAAGGA	1	+
chr1	177713285	177713301	CACATCAACAAATTAAG	1	+
chr1	177797425	177797442	GGCATGATTCAGGGGATG	1	+
chr1	177906812	177906828	TTGTAACATCCTCATTG	2	+
chr1	178096935	178096952	AATTGTACATCATTTCAG	1	+
chr1	178117960	178117981	AATATCAATATGTAAATACATG	1	+
chr1	178145138	178145153	ACAACAATAAACATAC	1	+
chr1	178200518	178200537	TGGTTTTTCTTTTTACCAGT	1	+
chr1	178233133	178233149	CTCTTACTTTTCTTATG	1	+
chr1	178312790	178312809	AAACTATTTTATTAACCAAG	1	+
chr1	178381158	178381175	TCCTCAAAATACTTTCTG	1	+
chr1	178442613	178442638	AAAATATCACTGTAATATACCAAAAG	4	+
chr1	178446948	178446969	ATGTGTTATATGTATATATAAG	1	+
chr1	178487167	178487185	TTATCCATAACATATAAAG	2	+
chr1	178630838	178630856	AAAATGCTGTATTACTTAG	1	+
chr1	178829875	178829893	TGTATATTTTCACCTTATG	1	+
chr1	178867821	178867839	TTTTTAACTGTACCTCAGT	4	+
chr1	178888350	178888371	TTCACTATGTAAATATTATTTG	1	+
[truncated: 65,466 more rows]
