# Supplementary material for: Advancing the functional utility of PAR-CLIP by quantifying background binding to mRNAs and lncRNAs
Source: Genome Biol. 2014 Jan 7;15(1):R2. doi: 10.1186/gb-2014-15-1-r2 (PMC4053780; doi:10.1186/gb-2014-15-1-r2)
Supplement: Additional file 63 — Is a table of re-analyzed PARalyzer output for clusters of at least 5 reads and 2 T-to-C conversions for the ZC3H7B.rep1 library from [38]. [file gb-2014-15-1-r2-S63.gz › ZC3H7B.rep1.clusters.csv]

chr1	719275	719301	TATTATTTATTTAAACTGACTTAAATG	3	+
chr1	734569	734597	TTTAACTGTGGTAAAAAAAAAAATAATTG	5	+
chr1	735394	735416	CTTTCGGTGTTTTAGACATCAAG	4	+
chr1	769189	769212	AAGGGCTGCGCTCACCATCAGGAG	3	+
chr1	789688	789716	TTGACAATCAATTTTAAAGATTAGTTTCG	8	+
chr1	807395	807412	TCTTAGTATTTAATCGAG	7	+
chr1	846861	846877	TCTGATGTGTGCCCTTG	3	+
chr1	866957	866979	TGAACCTGGCAGCTCTGGTTCAG	3	+
chr1	876829	876853	ACACCGATCTGGGCTGCAGTGTTGA	3	+
chr1	936588	936616	AGACCCTCCCGGGCTTTCAATCCGGGCAG	8	+
chr1	938889	938906	AGGCTGACTTGGAAGACG	5	+
chr1	940853	940875	AAGTGGAAGCCTAGGGACTCTTG	6	+
chr1	942416	942439	GAAGCTTTGGCATGATCCTCCACG	6	+
chr1	947297	947325	ACATGCCTAGAAGTGGAACTGCTGGGTTC	4	+
chr1	948476	948502	TTATCTCTGGGTAGTTTGGAGTTCTTG	3	+
chr1	961437	961458	TTCTGTGGAGATGACCTCTTTG	3	+
chr1	971306	971331	TTTGGGCCACTGTCATCGGGGTGGTG	3	+
chr1	973881	973906	TTGGGACGTAGCAGGACCTCGGGCTG	3	+
chr1	1169004	1169026	CTTTCATGGGATTTTGGTCTCTG	3	+
chr1	1169067	1169099	CGACTTATTTATAAATATTGTAAGTTTGTGTCG	11	+
chr1	1244023	1244046	CATGAGTTCGGCGCCGGCCTCAGG	3	+
chr1	1250264	1250289	CTTGGAGTCACGGATGGTCGTGGCGT	6	+
chr1	1262360	1262390	AAGGAAGAGGTCTTGCTGGACCCCTACATTG	3	+
chr1	1264686	1264706	AAAGGGGATGCAATTCAGCAG	4	+
chr1	1343995	1344021	TATTTACTCTTAGGAACCACACCGTAG	3	+
chr1	1344075	1344100	TCTTTTATACCTTTTTTTCCCTGTTG	3	+
chr1	1408132	1408148	GCTAGGAGTCTGGAACG	4	+
chr1	1418328	1418357	CCAACATTGCACCACTGCACTCCATTCTTG	4	+
chr1	1429190	1429220	CTAAATTCGTTTTGCTGGCATTTTGTTGAGG	3	+
chr1	1429280	1429303	TCTGGCTTTAATATGAGGGTAATG	6	+
chr1	1443125	1443153	AGGAGTGCTCTGATTCTTAATGTTTTGTG	10	+
chr1	1443198	1443219	TTTACAGCTTGGAGATTTTAGG	4	+
chr1	1865790	1865817	TGGGTGTTAGGTTGTAGGTACACACATG	4	+
chr1	1991090	1991111	TTGTGCCACGGAGGTGGCAGTG	3	+
chr1	1995797	1995827	TTTTAAAATTTTCCTGAAATCCTGCTTAATG	6	+
chr1	1996035	1996053	TTTCTTAGCACCATTGGTG	4	+
chr1	1996472	1996494	TTTTACAGTTTTCCTTGTACAAG	4	+
chr1	1996525	1996553	TTTTATTCTTTTTGATGCTGTTGCAAGTG	5	+
chr1	1997179	1997209	TCAAAGAAAAGCTTTCAGGTTTTCATCACTG	3	+
chr1	1997670	1997698	TTCCTTCCTCTTTAATTTTTTTGGAAAAG	7	+
chr1	1997705	1997735	AAAAACTGGTGTTAGTTCTTCAAGTGTTTGG	3	+
chr1	1998669	1998700	TGCAGCCGCTGTGGGTACAGCGCTCTGCTGTG	6	+
chr1	1998711	1998725	CTATGCGGGTTACTG	4	+
chr1	2000965	2000992	CTTAGGACCAGACCCCCATTGGAGCGAG	3	+
chr1	2002009	2002030	CAAGGGTGGCAAAGTCGCCTTG	3	+
chr1	2020286	2020311	TTCACTACAGAAAACTTGACCCATAG	3	+
chr1	2027985	2028006	GTTGTGAGCAGTGCAGATGCTG	5	+
chr1	2036510	2036533	AGTAACCCCTTATCACAGCACACG	3	+
chr1	2040907	2040935	ATCAGGTGTGGTCGTGAATATTAAACATG	4	+
chr1	2056813	2056833	TAAGGCCAGACTGTTGGAATG	3	+
chr1	2082132	2082152	AGCAGGTCTCTGTTGGGACCG	3	+
chr1	2092077	2092093	TAGGATCTGGGCCGCAG	4	+
chr1	2107948	2107972	TTTCCAGCTGTGTAAATGGTTGCAG	3	+
chr1	2115005	2115033	AATACCTGAGCGAGCCTGGGTAATTTCTA	5	+
chr1	2162009	2162035	AGGGAGGCTGCTGGCCTGGCTTTGTTG	6	+
chr1	2162536	2162550	CTGGGGCCCTTCGTG	3	+
chr1	2163419	2163444	TCTCTGTGTGCACAGGAGCGACACAT	3	+
chr1	2164298	2164316	ATGGGTCATTGTGCTGCTG	3	+
chr1	2164972	2164994	TTGAGGGTCGCTTGGTTGGGAAG	5	+
chr1	2165767	2165782	TCTGGGACCCCTCTGG	5	+
chr1	2165886	2165913	TGCAATGTCTGTCTGTCTGAGTCTCCGG	3	+
chr1	2166171	2166193	ATTTCTCCACTGGAAGAATTATG	6	+
chr1	2167151	2167171	AAAATGAAGAACCAGGACTTG	5	+
chr1	2167543	2167558	AATCGGGGCGTTTAGG	5	+
chr1	2168196	2168226	CTTCTACCCTGGTTCCATATTGAGGGCTGGG	5	+
chr1	2168839	2168861	TCTTCTTCTACAGGGGAAACCAT	3	+
chr1	2170841	2170861	CCGGGCTCGATGTCTTCCTTG	4	+
chr1	2171467	2171486	ATTTCTTTGGTGTTTCAATG	6	+
chr1	2171488	2171509	ACTGTAGATGAAGGAGGACCTG	4	+
chr1	2173435	2173458	TGTGGTGCTGTGATGGGCTGTGGG	4	+
chr1	2174598	2174623	GTATTGAGAGTCTGGAACTTACTTAG	12	+
chr1	2180450	2180470	TCAGCTGATGGATTCCCGTAG	5	+
chr1	2183708	2183731	CTGAGTAGGGGGCTGTGTCCCAAG	4	+
chr1	2186120	2186149	CTCTTTGTTCCTGAAGTTATCACAGTCTTG	4	+
chr1	2186878	2186908	CTGGAGCACACTGTCCTGACCTCATTTCCTG	3	+
chr1	2189593	2189613	TAATCTTTGGACAGCCAGATG	4	+
chr1	2189635	2189669	TTTTATCTAGTGACAATGTGTGTGCATGCACACGT	7	+
chr1	2189890	2189914	AAACTTGTCAGTCAGGAAATGGAGT	3	+
chr1	2190812	2190842	AAACTCTTTAGGATGGAAAAGGGCATCTCTG	12	+
chr1	2192315	2192339	CTGGGAACTTTGTCCCTAACTCAAG	3	+
chr1	2192448	2192471	CTGAGTTCATTTCTTTGCCTAAGG	5	+
chr1	2192510	2192532	TTCTCTACTGGATTGTCTTTGTG	3	+
chr1	2192533	2192569	CCTTTGTCAGAAATCAGCTGTGCAGATGTGTATTCAG	10	+
chr1	2192921	2192943	GATTTATTGATTTATCTATTGAG	3	+
chr1	2194206	2194229	TCTTTCTATTTCAGGTTACTAATG	5	+
chr1	2194232	2194255	ATGAATTATATTGACTGATTCTTG	7	+
chr1	2195041	2195068	TATCTTTGTCTGGTTTTGGTGTTAACAG	9	+
chr1	2195089	2195112	ATTTGAGAGGTATTTCCTCCTAAG	7	+
chr1	2195123	2195147	AATTTTTTCTTTTAAAAATGTTTGG	5	+
chr1	2199874	2199901	TTAAGGGGGCACGGTAGTGAGTCAGGTG	3	+
chr1	2201475	2201499	TTTGGTGGTGCCTGCCATCAGGCTG	4	+
chr1	2205057	2205083	ACCTGGTGGGGGGTAAGAACATCCACG	3	+
chr1	2207385	2207409	AATTCTTACAGGCCCTACACTCCTG	3	+
chr1	2207493	2207522	TTCTTTTCTTTGGTTCACACTGAGCAAGGG	8	+
chr1	2207526	2207545	GTTGCTCCGATAGGGAGAAG	4	+
chr1	2208017	2208039	TGCATGGATGGTGAGAAAACATG	4	+
chr1	2209742	2209765	CTTGGCTGGGCCTTACCTTCACTG	3	+
chr1	2215006	2215029	ACTGCAGGCCTGGGCCTTGGCTTG	3	+
chr1	2215920	2215945	TCTGGAAGAGATTTGTCCCTGTTCTG	8	+
chr1	2216520	2216551	AGTCTGGGTTGGAGATAGGTGTCATGCGGCAG	6	+
chr1	2218303	2218315	TGTGCCACCTCTG	3	+
chr1	2219904	2219937	TTTTATTTTGAGGTTAGGAGTGAGAACACGATTG	10	+
chr1	2222693	2222715	GGGGACCTCTGGCTAATTTTCGG	9	+
chr1	2223403	2223428	TTAATTTAAGCCCAATATGAAAAGTG	3	+
chr1	2224042	2224068	TCTCTGGGCTGTGGTCATCACCCACAG	4	+
chr1	2224083	2224103	CGGTGCCCACCTGGGTGTGTG	3	+
chr1	2224106	2224127	CATGACCCTTGCCTAAGGGAGG	4	+
chr1	2224668	2224699	CTTTGGTTGGCGATCGGGACTCACCATGTTAG	9	+
chr1	2225482	2225515	CTCATCTCATGTCAGATATTGGAAGGATGTCGTG	11	+
chr1	2227390	2227410	AATTGCTGGGCGATGTAACTG	8	+
chr1	2228556	2228578	TGTGTTTGGAGACACGGTCTCAG	5	+
chr1	2231770	2231792	TCAGGTCCAGAGCCGTGCTCCTG	4	+
chr1	2239890	2239904	CTTTTGTTTTCTTTG	4	+
chr1	2323841	2323868	GTTAAGCTCTGGGGTGAAGGCGTTACTG	10	+
chr1	2323919	2323946	GCAATAAAATCATAAATTCTCCAGGCTG	8	+
chr1	2323991	2324004	TTCTCTGCCAGGTG	4	+
chr1	2324013	2324037	CACAGAGGGCTGCTTTCAGCCTAAG	9	+
chr1	2324261	2324281	ATAAGATGGTCAGGCCCAGAG	5	+
chr1	2324406	2324431	CTTAGTCCCGGAGGAATTGGGGATGG	3	+
chr1	2324509	2324539	CAGAGTGATGGACCACAGATGTGGATGAATG	14	+
chr1	2324655	2324727	CAGTCACCTTCAACAGGTAATTGATGGGCTGTCTACTATGTAATGGACTTCCAGGTGGCAGGGCCCAGCCCCG	14	+
chr1	2324734	2324764	ACAAGGGACCCCTCAAGGAGCTTCATTCTAG	9	+
chr1	2324810	2324833	TGTACACAAAATAAAAATAGGGTG	6	+
chr1	2325020	2325077	ATTCCTCACGAGAGCCTTGTGGAGAAGGCATGAGAGGTGCTGTTGTCCCATTTCACAG	12	+
chr1	2325085	2325114	CCTGAGGCATCCTGGAATAGCCTGTCCTAG	9	+
chr1	2325131	2325156	TGGTAGAGCCAGGATCTGAAAGCAGG	5	+
chr1	2325228	2325248	TCAGGGTGCAAGCTGTGTTTG	5	+
chr1	2325250	2325395	TATACGTGTGTGTTTGGTATACGTGTTGTGTGTGTCAGACAAGCAGGATTGGCTGATGGCGTTTTGAGTAGGTTTTCTACATGTTCAGTTGGAGAGTGAGAAGTTCTGAGCTTTGCCTAGAGAACACCCTTTGGCGGGAGAGCTGG	77	+
chr1	2325419	2325442	TCATCACCTCCAGTCCAGTAAAAG	6	+
chr1	2325639	2325650	CTGGTTTACACG	3	+
chr1	2325834	2325859	TCTGGCCACCTGTTGCCTTCCACCTG	6	+
chr1	2325902	2325941	AAAAGCGTTGGTTTCAGGAAGGTGCAGGTTCTGGCTCCTG	11	+
chr1	2325960	2325981	ATGGGCCAGGGCAACTCTTTAG	4	+
chr1	2326001	2326015	TCTTATCTGTAAATG	4	+
chr1	2326018	2326053	AACAATAAGACTGACCCCAACTGTTGCTGAGGAATG	11	+
chr1	2326116	2326139	CTGGCTGCGTGCTCAGAGGGTTTG	7	+
chr1	2326271	2326292	TCTTCTCTAGCTCAGGGGCCAG	3	+
chr1	2326323	2326359	AACCGGCAGGCCCTGGGTACTGAGCTGTGCTTTACCG	6	+
chr1	2326441	2326461	CTTGGCTTGGCCTGCCCAGAA	4	+
chr1	2326508	2326523	ACTTGGTGAAATGGGG	3	+
chr1	2326554	2326573	AATTAAGTGGGTGAACAATG	4	+
chr1	2326630	2326646	AAATAGGAGCAGATACG	4	+
chr1	2326723	2326743	TTCATGGGGTGGAGGACCTGG	6	+
chr1	2327128	2327154	GAAGAAACCTACTTGACAGTGTTGGTG	6	+
chr1	2327307	2327330	ACAGGTTGGTGGGTTTTTTAGTAG	3	+
chr1	2327354	2327381	AAACGGGACTCCCAGCATTTTCGGGAAG	5	+
chr1	2327424	2327443	CAGGCTCAAACTTCCTGAAG	4	+
chr1	2328163	2328187	CTGCAGATGGGGGAGCTGACTTGAG	4	+
chr1	2328232	2328255	CACAGTCCTCTCTTTGGGGTGAGG	4	+
chr1	2328510	2328531	AAGTTACAGGACCTGCTTCATG	7	+
chr1	2328602	2328638	ATGGGTCGTGACACTGGGCCTGAGCTTTGTCTACATG	8	+
chr1	2328684	2328709	ACTTGGCTCTGTCCACGTTACCTGGG	3	+
chr1	2328721	2328755	TGGGGATGTTGTTGATCCAGTCTGTCTTGCAGGAA	8	+
chr1	2329113	2329134	CAGGTTGAGACGCCGAGTCAAG	3	+
chr1	2329565	2329590	AAACCAAGCTCGTGCCTCATTTGGCG	5	+
chr1	2330284	2330312	TAAGCACACTTTTCTGGATTTCCCAGTTG	8	+
chr1	2330316	2330346	ATTTCTTCTGGGCAAAGGTTTAACCCTCCTG	5	+
chr1	2330348	2330392	CAGAGTGTTTTTGGCAATGTGAATTGTCTGTTGGAGGAACATCAG	12	+
chr1	2330432	2330452	TTTCTGATGAAGCTGCTCCTG	5	+
chr1	2330593	2330613	TCTAACTGGACCCTTGAAGAG	4	+
chr1	2331183	2331209	CATACAGGGTTAGGTAACGTGTTCGAG	8	+
chr1	2331503	2331524	CTCCTGGGCCTGCCTGGGCCAG	3	+
chr1	2332007	2332028	CCTTTACGTGGTGCAGCTGACG	7	+
chr1	2332122	2332145	AATTGGATGTGTCAGTTGACCACA	6	+
chr1	2332412	2332454	CTCAAGGGTGGCTGAGACTGAGACTACACTGATTTTTGTTCAA	12	+
chr1	2333055	2333095	CACAGGAGGAACCCAAGTCTGTTAGATCAGTAAACTGAAGG	10	+
chr1	2333315	2333337	ACACAGCCTGGGTTTCTCTCCAG	8	+
chr1	2335841	2335871	ACTGTTTTCTTAATAAGCGCTCAGGCCTAAG	4	+
chr1	2989083	2989108	CTCGTGTTTGAGGGTGATGCGTGTGG	4	+
chr1	2992975	2993001	TTCTGAGGAAGCTGAGTTGTGCCACTG	3	+
chr1	2999724	2999737	GATGCGGCCTCCAG	5	+
chr1	3000470	3000499	TGGTTGACACAAATGTGACTCCATGAGCTG	3	+
chr1	3026088	3026112	TCTAATACTAAACGCTCCTGGGAGG	4	+
chr1	3259956	3259979	TATTACAAATATTTTTCCCCAATG	5	+
chr1	3569713	3569742	AAGGATCTGGGCGGGGGCCTTGACCCATGG	4	+
chr1	3571230	3571257	TTCCAGAGCTGGGAGAGCCAGGAGCCCT	3	+
chr1	3572106	3572132	AAAAAAGCTGAGATGAGTTACTAAATG	3	+
chr1	3573512	3573534	TAATAGCTGCAGCATCTTAAAAA	3	+
chr1	3575077	3575098	AAACGTCTGGGCATAAAGGCTG	5	+
chr1	3582068	3582092	TCTACTCTTGACGATGAAGTATACG	7	+
chr1	3583011	3583035	TTTCACTTCTGCGGCATGCCCTCAG	3	+
chr1	3583306	3583331	GGCGGTGGGGATGGTGCTCTGAGCAG	5	+
chr1	3585068	3585094	AACTTGCTGCACGTGTGTGTGTGTGTG	3	+
chr1	3590335	3590362	ATGTCTGGATGTGGATTGGGCCTCAATG	5	+
chr1	3594070	3594096	TCCTTTGCAACTCTGTGCCCTGACTTG	3	+
chr1	3608841	3608860	TGTGTGTGTGGCCCAGAGGG	3	+
chr1	3612704	3612724	AAAAGTGTGACCACCTGGTGG	6	+
chr1	3797167	3797189	TTTGGGCCTGGAGCTCGCTTCAG	4	+
chr1	4146103	4146122	ATTTGTTTGGTGCCTACTGG	3	+
chr1	4428992	4429014	ATGGTGATGGGATGGTGATGGTG	6	+
chr1	5600034	5600062	TTCTTTAAAAGTTTGGCAGAATTCAGCAG	4	+
chr1	6055009	6055031	TGGTAACTGGGAACACATCATCT	6	+
chr1	6642803	6642830	CACTCTGGGGTGTCAGTGGGGCATTCAA	4	+
chr1	6644432	6644458	GGGCGGCACTGCTTTGGAGTCCCTGCA	3	+
chr1	6644798	6644820	AACTGGGAGGGGATGGCTTCATG	4	+
chr1	6682010	6682043	CTAAGAGATTCCCGCTGATTGGGCTCAGTGCCAG	9	+
chr1	6682103	6682130	AACAGCCATACGTGTAAGCTTTTTCTTG	10	+
chr1	6682590	6682625	CATAAAGGTTAGGCAATCACTGGGACCCGCATGGTG	8	+
chr1	6682871	6682926	AGGGCCAGCTCTGGAAAAACCTGGGAGTTGATGCCGGAGGCTGTGGAAGAACTCTG	8	+
chr1	6683389	6683417	AAGATCCCCAAGGGGGAGGTTCGGTAGAG	9	+
chr1	6683598	6683620	CATTTAAGAATCCATGTGACTTT	4	+
chr1	6683968	6683993	TAATTTTAAAGTTTATGTGTATAAAG	7	+
chr1	6684041	6684064	TACTTTGAGGTTCATGATTCAAGG	4	+
chr1	6684135	6684156	ATTACATCAAGTCTCTGGGAAG	3	+
chr1	6764231	6764250	ACATTAATTGGGCCATAATG	3	+
chr1	6846841	6846867	TCTGGGTGAGAGTGGGCGCCCCAATAA	5	+
chr1	6847369	6847390	TACTAGAACCTTCCTTTGGCTC	7	+
chr1	6847633	6847655	TATGGGGACCTTTATGTGTAATG	7	+
chr1	6847952	6847971	TGTGTTTGGACAAACGACAG	7	+
chr1	6848438	6848457	CTCATCGGAGATTGGGTCAG	6	+
chr1	6848471	6848501	ACTTCTGGACTTTGCCTTTCAGTTAGCATTG	3	+
chr1	6848661	6848689	AAAAACGAAGAGTCGAATACCTGCTGTAG	11	+
chr1	6848871	6848887	CTGGGCCCTTTTTCTTG	3	+
chr1	6848947	6848973	TTTCCTTTTACCTTGTAGTGCAGAATG	4	+
chr1	6849580	6849607	TACTTCTTTCTCCTTTCCTTATGGAAAA	4	+
chr1	6849710	6849731	TTTTTGTATTTATACTCCCATG	3	+
chr1	6851929	6851950	ATTAAGCCATGTTCCTATTTTG	4	+
chr1	6853290	6853309	TAATATTCTCAGTGGGGCTG	4	+
chr1	6856734	6856760	GACTTAGGGTGCATCTACCCTGGATTG	4	+
chr1	6860925	6860952	ATACTGAGAGGCAAGTTGAAGTTCCTGG	4	+
chr1	6862285	6862309	CTTGAGTTACATGTAGTGGCCTTAG	4	+
chr1	6863491	6863504	ATTTTTCATGGTAG	3	+
chr1	6866469	6866494	ATATAATGGGGATTATATTCAATCTG	4	+
chr1	6868307	6868330	AATGGAATTGATTGGATAAAGTCG	5	+
chr1	6869941	6869961	GTTTTGTCAATTCGATAATGA	12	+
chr1	6870044	6870067	AAATGATTGATCCAGTCCAAGATG	3	+
chr1	6871985	6871998	CAAGTAGTGATAGG	3	+
chr1	6872250	6872269	CATTATTAGGGAGAGAACCG	3	+
chr1	6872272	6872293	TTTTCTTGTGGAAATCACACAG	3	+
chr1	6876917	6876936	TTTGGCACAGGGGTATCTAG	5	+
chr1	6879417	6879446	TATCTGAGTGAAGCAGCCTGACAGCCAGAG	4	+
chr1	6880159	6880189	CATCTTGGCAGGAATATCACAGAAGAGCCAG	3	+
chr1	6885559	6885579	TTAACCCTGCCTGCATGCCAG	3	+
chr1	6887487	6887525	TTTTATTTTTTGGCTTTGGAAAAATAGAGGAATATTAAG	14	+
chr1	6887556	6887578	TTAATTCTGCAGAATGTTATGTG	8	+
chr1	6887915	6887945	CTGTGTTTTGGATGAGGACCACATGAAGTAG	14	+
chr1	6887972	6887992	TACAAAAACTCTATTTCTTAG	4	+
chr1	6895214	6895242	ACCTTTTGTCCAAGTCATAACTTAATATG	4	+
chr1	6895691	6895713	GAAGAATCTCAGCCTCCTGGAAG	3	+
chr1	6895838	6895862	TCTTTAGCTAGTAGGCACCTAAAAG	4	+
chr1	6895907	6895932	CTGTTCATGTCTTGACATATAGGAAG	3	+
chr1	6896048	6896071	TTTGGCTCAAGTAGCTGAAAACAG	5	+
chr1	6896623	6896649	CAGAGTCCACATGTGTGTGTATGTGTG	3	+
chr1	6898620	6898643	TATCTTCAGATTTTTTTCTTTCAG	6	+
chr1	6900333	6900390	CAACATAATATGAAGCTTTATGTTCAAAGGCTTTCTTGGCTACTGTGTGGCAGTCAGG	15	+
chr1	6900415	6900439	TCTGTTGCGATAACTGGTGATCTTG	4	+
chr1	6900566	6900589	TTGGTGCTGGGGCTCGTCAGTGAG	7	+
chr1	6900638	6900698	AGATGTCTGTTAGACACCAGAGTGATGATGTTGAATAGGCAACTTCCATAAGTCTGGGGAG	16	+
chr1	6901486	6901512	ACGGAGAAGTCATTGTTGGATTTGGTC	3	+
chr1	6901556	6901576	TGCGGTGGCCCAATGGGAGTG	6	+
chr1	6901712	6901736	AAATGGGAGACGGAATGTGGAACAG	9	+
chr1	6901834	6901855	TTTATAGGGATGGGGACATATG	4	+
chr1	6903478	6903499	TTTTTGGTTTGGTCAGGGAAAG	5	+
chr1	6905146	6905160	CTGAGTTAGAACTTG	3	+
chr1	6909117	6909141	CTTTTAGGCAGATAAGGGGTTTCAG	4	+
chr1	6910856	6910885	GCGGAGGACAAAAATTGGAGTTTGGCTCAG	4	+
chr1	6911002	6911030	CTGGATCAAGGTGTTCTGGAAAGAAGCAA	3	+
chr1	6916286	6916316	TAGAGCAATCTGGAAGGCTGTATATATCAAG	3	+
chr1	6916775	6916800	CTACAAGAGAGGACAATGTAATTCAG	8	+
chr1	6917430	6917450	TGTACTTTTGTAGTGAATACG	3	+
chr1	6917467	6917495	AAAAAAGTAAAATAAGTTTGGATTTGCAG	8	+
chr1	6918481	6918496	CATTATCCTTAAAGTG	5	+
chr1	6918564	6918584	ATTGTTTTATGCCCATTACAG	3	+
chr1	6922807	6922818	CATCATTTAAAG	4	+
chr1	6923693	6923722	TAAACTTTTTAATTTAGGATAGTTTCAGAG	3	+
chr1	6927498	6927524	AAGAGTTTGACAGGAAATATATTTTCG	7	+
chr1	6929958	6929979	CTAACATTTTTTAGTGTGTGAG	4	+
chr1	6931300	6931328	AATGTGAGACCACATCTTAATAGATATAG	3	+
chr1	6934275	6934294	CAGGCATAACCGGTGTGCTG	3	+
chr1	6936975	6936998	GCTTTTAGCATATCTGCTGCATAG	5	+
chr1	6937480	6937503	ATTTTTTGTCATTCCTCAATGAAG	3	+
chr1	6937523	6937550	GGAGTTAATGAAGGAAAAGTCGGCAACG	3	+
chr1	6937585	6937607	TCTCCCATTTGTTCTCATTTGTG	4	+
chr1	6941391	6941418	TATCTCTCATGAGGTGAATTGAAGGAAG	4	+
chr1	6942448	6942493	ACTGTTGCAAGAACTGATGGTGCCTTGGACAGAGCAGGAAGAAATG	9	+
chr1	6942495	6942524	TCATATATGGGTTATGTTTGAAAGGAAGAG	11	+
chr1	6942543	6942568	ATAGGAAGAGTCAGGGATGATGACTG	6	+
chr1	6942598	6942621	CTATTCTTCTTTACTGAGATCAGG	8	+
chr1	6942661	6942678	AATGTAGGTTGTGTTTTG	8	+
chr1	6942735	6942751	TTTGTAACTTCAAGGAG	5	+
chr1	6943282	6943306	ATATCTATGTCAGATGCTGCTAAAG	4	+
chr1	6943704	6943733	TCAGTGGATTCAAGGAATAGGATCGAGGAG	9	+
chr1	6943775	6943803	AAATCGGTATCATGGAGGGGTCAGTTTTG	7	+
chr1	6944899	6944928	CATGTAGAGACTCTGGTTTATCATTAACTG	4	+
chr1	6946242	6946264	TAAACTTAATAAGTGTTTTGGAG	4	+
chr1	6946480	6946509	AATAACTACTAGGGAAATAGGCCATAAATG	3	+
chr1	6946937	6946961	AAGTCATCTTTCACTTGTTAGGATG	3	+
chr1	6947114	6947134	TGCTTAAGCAGAGAGTCTCTA	3	+
chr1	6947488	6947507	AAGTCAGACATATATGGTTG	5	+
chr1	6948358	6948382	AAAGAAGCATAAAGCTTTTGTTGTG	4	+
chr1	6950119	6950141	TTAGTGCCCTCTGGTGGCACACA	3	+
chr1	6952890	6952911	ATCTCAGTGACCACTTTGGTGG	4	+
chr1	6954122	6954152	CTTTCAGGTGCCTTGTGGCAAGCACAATTAA	4	+
chr1	6954670	6954692	TAAAATAGTTTTTTAATCTTCTG	6	+
chr1	6956490	6956510	CATTTTCTGTGATTTCTCCTG	3	+
chr1	6956866	6956895	TCTTGAATATACTCGTTGGGGACTGGATTG	7	+
chr1	6957065	6957095	ATAAAGCCATGGAGCTGGAGGATTTCAGTTG	13	+
chr1	6957368	6957394	CATGTAAGCACAGCAGATTGTGTTCCC	3	+
chr1	6957623	6957649	TTCTAAACATCTCCCTTTACCTACCTG	7	+
chr1	6957838	6957859	ATATATGGGTTGTGTTTAACTG	5	+
chr1	6959218	6959245	ATAAATAATCATCACTGCTGTGTGATGG	5	+
chr1	6966407	6966421	ATGCTAGCTACTTAG	4	+
chr1	6973443	6973463	CCTGCTTTTGGGGTTCCCTGG	6	+
chr1	6973712	6973733	ATTCAGCACAAACTGTGCTGTG	3	+
chr1	6976033	6976057	CTTTCTGGTGGGTCCCTGGCACTTG	7	+
chr1	6976730	6976756	CTCCCTAGGCATCCAGAGATGAACTGG	5	+
chr1	6976770	6976797	CCTCCAGGAGTTGGCACTCTAGGGAGGG	5	+
chr1	6976858	6976880	ATACGTCATGGACACTTATTCCG	5	+
chr1	6977236	6977265	TTTGCAGTGTGGGGAATGAGCCTGTTCATG	3	+
chr1	6979407	6979428	CTGCCTCTGGTGGATGGGCATG	3	+
chr1	6988480	6988501	CTTACGTCTTAGGGACAGGTCG	6	+
chr1	6996190	6996211	CATCAGATTTCTTGGAGTGAAG	3	+
chr1	6996238	6996266	AAAGTCTGTGCCATTAGTTCCTGCCTATG	5	+
chr1	6996479	6996493	TGCCTGGTGTCACTG	5	+
chr1	7000742	7000767	ACACTTAAGGACTCTAGGGGCAATAG	6	+
chr1	7002918	7002939	TGTTTAAGGACTTCAGTCTGTG	4	+
chr1	7005085	7005132	TTTTTATTATGTGCATTGTCTGGCTCCTACTCTGAGAGGGCAGGGATC	11	+
chr1	7005183	7005211	CATATGATGGGTACTCAAATACTTGTATG	3	+
chr1	7009294	7009321	CCTGGGAGTTGTGAGGGTCCTCGAACTG	5	+
chr1	7015802	7015827	TGAGCTCTGATGGGGGCATTTTGTTG	8	+
chr1	7021106	7021129	CTTAAAGTGATTTTGTAGCTACAG	5	+
chr1	7021226	7021251	AAAGCGATTGGGCTGCGATGCAGTTA	15	+
chr1	7024805	7024829	CTGGATTCTCCAAGAGGCCTCATGC	5	+
chr1	7024866	7024907	CCAGGGATTCTCTGGAAGGAGGACCAGGAGATTTCTATGGAG	13	+
chr1	7024922	7024947	AAGGCCTTTGTGGATGGAAGTAGGGG	14	+
chr1	7025810	7025853	GTTGTGACAAAAGCTGCATTTGCATATCGCCGTGATGAGGTCTG	7	+
chr1	7027523	7027546	ATTGCTGCTAGGGTCCTGGGAGGG	3	+
chr1	7028423	7028445	TTGGAAAGATCATAGCCCCCACG	3	+
chr1	7028712	7028734	ACGTATCATCCATTCCCGGTGGG	8	+
chr1	7029198	7029221	CATTTTCAGTGAGGGCTAAACCAG	3	+
chr1	7031695	7031723	TGTGTTAGAGCTGATTTGGGGCAGGATAA	7	+
chr1	7031781	7031810	GTGATTGGTGTGGATTCCTGCTCTCCGAAG	6	+
chr1	7032157	7032182	CTTCTCATTTTCCTCCCAACAAGGGG	4	+
chr1	7033590	7033612	TGGACATTTAGGTGGTTTCCACG	4	+
chr1	7033758	7033780	AACCTCTTTGGTTTTGTCATCTG	3	+
chr1	7035504	7035526	CTGTGGAATTCCCAGGAGGGACG	9	+
chr1	7036333	7036359	AACTCATCAGCAGGACCTCCTGCTGTG	6	+
chr1	7048721	7048742	AAATGAGCATCATTCTGTGAAG	6	+
chr1	7048745	7048770	TACTTGGAGTCCCGTCCAACGGGTTG	6	+
chr1	7050639	7050662	TTTTGACAGATGTGTCTACCCATG	5	+
chr1	7050955	7050981	TTACATGGATTAATTTGGTGAAGGCTG	6	+
chr1	7051334	7051358	TGCTGTGTTTTCTTTTTTTTAAAAG	3	+
chr1	7064240	7064267	AATTGTCTATTTGAAGAGAGAATAATTG	8	+
chr1	7066653	7066674	AACCCAGTTGAGGTGGGCTGAG	4	+
chr1	7068341	7068357	GCTGGAGTGGTCACTAA	6	+
chr1	7069812	7069830	CAGAGCCTCTAAGGCAGCT	3	+
chr1	7070112	7070142	TTACCAGGCTCAGGCACTTGCCAGGGGTTGG	3	+
chr1	7075056	7075076	ATCCTATTATTCCAAGTCAAG	4	+
chr1	7075284	7075312	TGGGATCAGTTGAGTGGGAGGCGCTAATG	3	+
chr1	7077606	7077627	TTTGTAGGAAATGGAAACACTG	3	+
chr1	7087775	7087801	TTAGTCTGACAGTGGGCGTGGAGGGAG	3	+
chr1	7093097	7093121	TTTTCTTATGTTTCTGGTGCTTGGG	5	+
chr1	7097041	7097062	CTATAGGAAGACTTCTTCATCG	5	+
chr1	7097538	7097563	CTGGGTTCTTCGCATTGGGCTTTATG	4	+
chr1	7105656	7105684	AAGGGTTTCTGGAAGGGGAGGCCCTAGAA	3	+
chr1	7106882	7106901	TTCCAGCTTGTTAAAAGGAG	3	+
chr1	7110720	7110747	TCTATTTCTTAGGTGAGGGACTCCAATT	4	+
chr1	7113857	7113879	CAGGGCCTGGGACCTGGTGGTTG	3	+
chr1	7125737	7125760	ATTGGAAGAATCCAGAAAAGGGAG	3	+
chr1	7127078	7127102	ATGGGCACATAAACTGGGTGTCATG	3	+
chr1	7133394	7133418	TTTAATAGGCAGCTGGATATAGGAG	6	+
chr1	7133905	7133927	TTTGCTTTGAAGGGGAGTATAAG	4	+
chr1	7137181	7137202	AATTAAGGATTTGAGGCATTTG	6	+
chr1	7137450	7137476	TTGCTGCAGTTCTAATGGCTCTCTCTG	3	+
chr1	7137682	7137705	TATCTTGGATGTGTTAATTTTAAG	5	+
chr1	7138518	7138543	AAAATCTGTATCTCTACGGGCTTACG	3	+
chr1	7138940	7138952	TTTGGAGAGGTTG	7	+
chr1	7142833	7142855	TCAAGACCCAGTTGAAATGTTAG	4	+
chr1	7149324	7149348	TGCTCAAAATGAGACAGCTAATAAG	4	+
chr1	7153509	7153530	AAACACTCCTTGAATCTAAGTG	3	+
chr1	7165614	7165629	TCTTCTCAGGAATTGG	3	+
chr1	7166976	7167006	TTATTTGGAGGATGAGATGCTATCAGTAATG	9	+
chr1	7180992	7181011	TCAAAGAGAGTCGGCCTTCA	6	+
chr1	7186512	7186536	ATCTGCCAGGCTCTTTCCTGGATAG	3	+
chr1	7187549	7187571	TCTCAAGACTCAGGCAGTTAATG	4	+
chr1	7191469	7191489	ATTTTCTCCTAGGTTTACAAG	3	+
chr1	7222780	7222805	ACATTTAGGTTGCCTCCTCCTTTTGG	3	+
chr1	7227275	7227298	TTTGGTTTGGCTTTCACATCCAAG	4	+
chr1	7239188	7239209	ATGATGATATGGGTTCTGCCTT	3	+
chr1	7313122	7313151	TTTCCAGGGATGACAAAGGTTGGCAGGAAG	4	+
chr1	7366163	7366188	AAGAAAAGTTTTACAATTTCGTTGAA	3	+
chr1	7388155	7388175	ATTTTCACTGTGATGTACTAG	5	+
chr1	7392543	7392571	CTCTGAAGAATTGTACCCTTGGAATTTAG	4	+
chr1	7405463	7405485	TTAACCCCTTTGGGGATAACCAG	6	+
chr1	7421411	7421441	AACTAAGAGTCAACCAGGGAATCTTCAGGGG	3	+
chr1	7422717	7422741	AACTTGGGTAGGACTGGTGGACTCG	6	+
chr1	7423101	7423123	AGGTGCTCTGTAGAAGAAGAAAG	3	+
chr1	7489018	7489041	TTATTGCATACAAGCCACAGGCTG	4	+
chr1	7489418	7489439	ATAATGATGGGCATAATGGTGG	3	+
chr1	7489631	7489661	ATGATGGTGATGCTGGTGGCAGTGGTGAATG	4	+
chr1	7512866	7512892	TGTGCCACTGTAGATATGTGTGTGCAG	3	+
chr1	7530452	7530476	GATGTTAAATAGGAAAGAAGCCATG	3	+
chr1	7654092	7654116	ATTCTGTTAAAACAAAAAAGAGAAA	3	+
chr1	7779985	7780009	ATGGATGGCAGTGGGAGAGCACATG	3	+
chr1	7819622	7819648	TAGGAGAGAACTTTTGTTCTACACAAA	5	+
chr1	7832564	7832589	TAATGGAGCCAATAATGACTTCAGAG	5	+
chr1	7837352	7837374	AGGAAATATTGGTGGAAGAATTG	3	+
chr1	7840431	7840455	TTAAATTCAGAAACGTGCCAAATGG	3	+
chr1	7840619	7840644	TCTCATAAAAGAGTTCTACCCAGCAG	3	+
chr1	7870309	7870339	AACAGATTTATTTAGAATTTGTTGGTACCAG	3	+
chr1	8025111	8025131	TCATGTTACTTTCAAACACAG	4	+
chr1	8029403	8029431	AGGGACCATATGATGTGGTGGTTCTACCA	4	+
chr1	8032214	8032236	CAAGGTCAAAGCAGATGCTACTG	3	+
chr1	8045132	8045156	ATCACTTAGAGAAACAGGCCGTTAG	4	+
chr1	8045214	8045237	AAGTCGCTGTCCTTACTACTTTTG	3	+
chr1	8049264	8049286	ACCTGGAGTCAGAATTCAGATGT	3	+
chr1	9245534	9245564	CCACATCTCTAACCTACACCTTTAACTTACA	4	+
chr1	9302473	9302498	CAACCACAGAGTAAGCAATCATGTTG	3	+
chr1	9426428	9426457	TCTCCATGTGGCACAGAAATGACACCTTCA	3	+
chr1	9637854	9637876	TTTTTGGTGCCTAGTGTGAATAG	3	+
chr1	9644382	9644408	TAGAAGTCAAAATGAGTGACTTTAGTG	7	+
chr1	9656722	9656744	CATCTGGGCCTTTGGGTTCCATG	4	+
chr1	9659995	9660023	ATAACTGTGGCAAAAGTTAACCTTAAAAG	6	+
chr1	9664194	9664241	TCTCGAATCTTCGGTTCTCGAGGAAGTGTTGACAGTGTGATGCTAATG	12	+
chr1	10007426	10007449	GGTTGATCCGGCTGATCTGGCTGG	14	+
chr1	10008009	10008039	CAGTGGTTGATGAGGTCTAGAGAATGTGTTG	5	+
chr1	10010059	10010084	AATTGGGTTATGATGTCAGTCCTGTG	3	+
chr1	10010508	10010531	TTCAGCTGAAATAGCAGGATAGGA	3	+
chr1	10093835	10093862	TCTGGCCTTTGGGCTTGGAGAAGGAACG	7	+
chr1	10105936	10105965	TTAGGTTATCATCGAGTTGATTGTTGTAAC	6	+
chr1	10144174	10144201	TAGCACTCTCCCCACACAGTGGGATGTG	5	+
chr1	10150919	10150945	TTAAAGGTAGATATTTGGTCTAGTTTG	4	+
chr1	10195868	10195892	ACCAAAGTGATAAAATAGAATGTAA	4	+
chr1	10207933	10207961	TTCACTGATGTTGGTGAGATTGGCCCAAG	3	+
chr1	10209570	10209593	AAAATTGAGTTGAATTTCTAATAG	4	+
chr1	10221036	10221059	CTTGGTGGTCCTTGAATTCCATAG	4	+
chr1	10272199	10272224	ATGTGCCTGTCTGAGCCTGATGAAAG	3	+
chr1	10292309	10292339	AAACTTGGCTGTAACTTCAAAAGAAGATTTG	4	+
chr1	10301948	10301957	CAAAGTCTGG	4	+
chr1	10302009	10302038	ACAAAGTGGGCATTCATAGTTCAGTTTTCG	3	+
chr1	10302076	10302099	TGAAAGCTGTTCTTAGTTGTGGTG	4	+
chr1	10305268	10305293	TGTTATTTCTGCATCTTTATGCTAAA	4	+
chr1	10324377	10324391	TCCTCAGTGAGTTGG	4	+
chr1	10328641	10328662	AACCTTTTTATTACCTTATTAG	4	+
chr1	10347570	10347594	ACTCACAGTTATTATTTTCTCTAAG	4	+
chr1	10358036	10358059	ATTTCCCAGATTTGATAGAAACTG	3	+
chr1	10366235	10366255	AAGCTTTGAGAGATATTTTTG	3	+
chr1	10385917	10385941	ATGGTCTACTCACGTGTTTCCTTTG	4	+
chr1	10389190	10389210	CTTATGGAGCTGTGGCTCAGG	4	+
chr1	10412167	10412191	ATTGGAACAGGGGAGGTGTGAATAG	3	+
chr1	10415432	10415460	TTTCTTGATAAGGATATTCCTAGGTATTG	4	+
chr1	10437252	10437277	AAAAGGTGGTAGTGAGCATAGAACTG	3	+
chr1	10437568	10437591	TCTCAGTTCTGCTTTTGGCATTAG	6	+
chr1	10440177	10440201	ACTTTTCCTGGCACATATTCCAAAG	5	+
chr1	10440425	10440454	TTTTCCTTTCGGTTCCCTTTTAAAAATGTG	3	+
chr1	10440974	10441001	TTATTCAAAAGGCCATTTATGAAGTTAG	4	+
chr1	10464196	10464222	AAATTATTTTTCTGTCCTTCAGAGACG	4	+
chr1	10468590	10468608	TCAACATTCCATGAACGTG	3	+
chr1	10480386	10480414	TCTTTCTCCAATTGGGCAATGGGTACATG	3	+
chr1	10493418	10493439	TCCTCTGTGACGTGCAGGCCTG	3	+
chr1	10495583	10495609	CCAAAAGGGATAAGGTAGTAGGAAGGG	3	+
chr1	10495629	10495652	CTTAGTCATTGCTGATTCAGGCAG	7	+
chr1	10495983	10496013	GGTAACACATTAGGCTTTCGGATATTCTGTG	4	+
chr1	10502255	10502284	TTTGTTTGTTTATTTAGGTTTATAAAATGG	3	+
chr1	10535399	10535419	AAGGAGAGGATAGATCGATCG	3	+
chr1	10548997	10549023	TTACATTTTCCTGCTTCTTGACATATG	3	+
chr1	10552921	10552943	TCCGATAGTCACACAGATGTAAA	3	+
chr1	10553461	10553484	AAAAACGGATGGATTGTTTCCATG	5	+
chr1	10555440	10555469	AAACCTTCTGTTCCTATGGTTCTGCGTCAG	3	+
chr1	10567201	10567221	AATTACTCATTTTGCAGTGAG	4	+
chr1	10574755	10574783	TTGGAGGTGTTGTCTCTTTGAGATGTTTG	3	+
chr1	10592301	10592324	ACAAGAATTTACTCCTCTTCCTTG	4	+
chr1	10592761	10592782	TTGGGCACAAATATAACCCATG	3	+
chr1	10613059	10613083	GACCTGGCATGTGTTACCTCAAGAG	4	+
chr1	10613257	10613285	AGTGAGGAAGCAGAATCTCCTGGGAATTG	8	+
chr1	10613857	10613880	TTATATCTGCATGTGTTTCCACTG	3	+
chr1	10613990	10614014	GTTTTCTGGTAGCAGATGGTCTTTG	4	+
chr1	10652220	10652244	TTTGGCTTACTTGGCATTTAAGTAG	4	+
chr1	10662977	10663003	ACATTCCATCTCTGAGCCCAAGGCTAG	3	+
chr1	10663505	10663529	AAAGTGATAGGAGGTTGGCACCAAG	3	+
chr1	10665197	10665219	ACTGAGCAGGTGTTCTAGAAATG	6	+
chr1	10665232	10665256	ATTAACAGGGGTGGAAATGTGCTTG	3	+
chr1	10665840	10665860	AAAGTTACTGGTTTGTATATG	13	+
chr1	10672247	10672274	TTCATTTTTTTTTCCTATGGATATCCAG	3	+
chr1	10672923	10672944	ACACTGCTGTATAGAGACATGG	7	+
chr1	10673105	10673127	TTCCGTGACAGCTCTCAGCTCTG	3	+
chr1	10673475	10673496	GTCCTTGGAAGGTTGGGTTTTG	3	+
chr1	10674751	10674780	GTGAATATGGTATTCGGGCCGTGGGCCCCG	8	+
chr1	10675613	10675635	GGTGAATTATCGGCCCCATGGAG	6	+
chr1	10714566	10714591	TTAATGAGCTGGGTATTCTTCTTGTG	3	+
chr1	11072748	11072773	GGTCCGTCGCTGCTTCGGTGTCCCTG	7	+
chr1	11078836	11078851	TTCGTTTTACGGAATA	4	+
chr1	11082470	11082487	GTATGATGGGCATGTTAG	4	+
chr1	11083026	11083055	TCAAGTGAATTCTTTGCATGTTCAAAACGG	9	+
chr1	11083131	11083155	AAAATCTCCTTTTAGGAGATCATGG	10	+
chr1	11083698	11083727	CATCCACATCTGTTGGAAGACTTTTAAGTG	5	+
chr1	11083730	11083759	TTTTTGTTCTTAGATAACCCACATTAGATG	14	+
chr1	11084164	11084172	ACCCTTTTG	3	+
chr1	11084242	11084268	TCTCAAGTCAAATGGATTCATCACCTG	3	+
chr1	11084465	11084492	TAAATCTCCATTGGGAAGTCATGCCTTC	5	+
chr1	11085315	11085337	TAAATTTCAGTTACTGGTCATAG	3	+
chr1	11085386	11085414	CATAGATACGGGTATTTATTTTACCCTAA	3	+
chr1	11122906	11122929	AAAATCAGGCTTTAGCATGAAATG	3	+
chr1	11340232	11340253	ATTGTGATGCTGAGTCCTCCAG	4	+
chr1	11341505	11341526	CCTGGCATGTAATATTACTTAG	4	+
chr1	11346989	11347011	TATCAGGAGCCCTGAAACGGTAG	4	+
chr1	11351001	11351028	CAGAGCAAGACTGTGTCTCCTAAATAAA	8	+
chr1	11817982	11818007	TGTGTGTGTGTGTAGGATAACCACAG	4	+
chr1	11874040	11874064	TTTACTATATTTGGATGTATAATTG	3	+
chr1	11893544	11893570	TACTGATTTTCTGATTCCTTCTTCTCA	3	+
chr1	11968282	11968313	TGAGTCTGAAACCAATTTTTTGAGGCCTTGCG	13	+
chr1	12041200	12041228	CTCTGGTTATCCGCCTCTGGTGTCCCAAG	9	+
chr1	12043661	12043682	TGTGGCAAGGTCTGTGGTGAAG	5	+
chr1	12043825	12043845	TTTGTTCTCTATGAGGCATCA	8	+
chr1	12043969	12043984	AATCTCAGCTTGCAAG	4	+
chr1	12044062	12044081	CAGGCTGGGTATTAGTGAGA	3	+
chr1	12044199	12044218	TTTTATATCTCCTGGGCTTG	5	+
chr1	12044486	12044513	CCTTTAGCTCTTACTGTAGTGAAGCATG	3	+
chr1	12045172	12045198	ACACTCTCTCCAGGTAGACAGCATGGG	3	+
chr1	12045278	12045301	TCTCTTGTGTTGATGATTATGGTG	4	+
chr1	12050183	12050200	CTTCGGGGGTTGGCCCCT	3	+
chr1	12050408	12050429	AATTTTAAAGTAGTATGATTGG	3	+
chr1	12050816	12050843	TCACATGCTTGAGAGCCAGCTTCCTCCG	5	+
chr1	12059436	12059457	AATTAATACAGAACAGGCTCAG	3	+
chr1	12061049	12061068	CCTTTGGCTGTTGAGCCATG	7	+
chr1	12061649	12061669	TTTGAGACATTTTGTCTCGTG	3	+
chr1	12071884	12071908	TTGAGGCTTTTTCCAGCTTTCTCTG	5	+
chr1	12071910	12071937	TTCATTTGATTGCTTGATAAGGCCTCAG	7	+
chr1	12071946	12071968	CATTGCACAATGCCTCATGGAAG	5	+
chr1	12072397	12072423	TGTGCAGGCCTGTTTTGTGTAGATCTG	11	+
chr1	12072430	12072467	AAGATGGCATGGTCTAGGTGGTTGAAGGATGTAGTAGA	9	+
chr1	12072681	12072708	ACTAAATTTCCTGTGCCAGTGACTGCAG	6	+
chr1	12073103	12073125	TGTGGGGCGAAGTGATGGACTCT	3	+
chr1	12073132	12073161	TGGACATGCTGTGGGTGGATGTTCCCGGCG	8	+
chr1	12073339	12073366	TAAAATTAAATTTATACCACTGAGGGAG	5	+
chr1	12073465	12073480	TGAGTTTTCTCTGATG	5	+
chr1	12343882	12343904	AAAATATCTCTTGTTGGCAGGGG	3	+
chr1	12345096	12345116	AGGGCTTTGCCTTGATTGATG	3	+
chr1	12381731	12381754	TATTTATTTCAGCAGTTGTTATGG	3	+
chr1	12398951	12398977	AAAACACCATAATCATTGAGGAATTGG	5	+
chr1	12399484	12399505	CAAAATTACTGTGTGAAACAAG	10	+
chr1	12399867	12399892	CCTACCCATGCTATTTAACTCCAAAG	6	+
chr1	12400660	12400681	ATGTCCTGTAGGATGAATTCAG	4	+
chr1	12404348	12404373	TTCCTGAGTGTAAACTTGCTCCCAAG	3	+
chr1	12405586	12405616	TCAGATGGTTAAGCGACTGTCAGGAAGTCAG	5	+
chr1	12420817	12420839	TATTTTCAAGGCTTGTGTTAAAG	3	+
chr1	12425149	12425169	CACTCTAATCTATTTCATTGG	3	+
chr1	12431838	12431856	ACATTTGGTTGTTTCTGCG	3	+
chr1	12458179	12458202	AATACATTGTAGGAGGAAGGAATG	3	+
chr1	12458310	12458337	CAATACAATGGAGAGGTCAGAGGATTCG	4	+
chr1	12468327	12468355	ACTTTAGGCCATCCACTTAACATTTCTTG	3	+
chr1	12486739	12486767	AATGTTGGGGAGAGTGTGTTATTCCTGAG	3	+
chr1	12487677	12487700	TGATGATTTATATACAGGAAGATG	3	+
chr1	12510250	12510274	AAATTAAGCCTCTTCCACCAGCATG	3	+
chr1	12511307	12511329	ATTATTTTGGGAAGGAGGGTGTT	3	+
chr1	12532343	12532362	AATGATCAAGTGGGGACCTG	5	+
chr1	12533220	12533250	ATGGGTGTTTTGTAGTTTCCAAGGGAAGTTG	4	+
chr1	12536581	12536608	ATTGTCCTGGGAGATGTGGCATATTATG	5	+
chr1	12563296	12563320	CTGCAGCCTTCCCTTCTCTCAGAAG	3	+
chr1	12563649	12563670	AGGTGACTTCTCTAGGTCTCAG	3	+
chr1	12570645	12570675	CTTTAGCACAAGTAGCTACATAGTGTTCAAG	3	+
chr1	12586154	12586179	GTGTCTTCTGTGAGTTTGCAGCAAAG	3	+
chr1	12682631	12682657	TAAGTTCTTTTGGCTCCATAGGAGGGG	3	+
chr1	12789195	12789214	AATGTTCCTCATGGCATCTG	3	+
chr1	13910322	13910351	TTCTCAACTGCAAAGTTTGCTGTCCGGCTG	3	+
chr1	13978402	13978426	ATTTGTCTTTTGGCTTTGCCTATAG	3	+
chr1	14031849	14031873	AAATAACATGGCAGTTATTGTTGAG	3	+
chr1	14052657	14052680	AACGCTCCATCTGTGTTAGTTGTG	5	+
chr1	14054174	14054199	AGTGATGCCGTGTTGAGGCAAGCGTG	5	+
chr1	14056365	14056386	ACTGTGAGATTTATTTCTCTTG	3	+
chr1	14067134	14067161	ACTTTGGGAAAGTTATTTAACTTTTGAG	3	+
chr1	14072635	14072653	TACCTGTTTGAACCCAAAG	3	+
chr1	14077872	14077895	TTTTTAACAGCTTACTGGTTAAAG	4	+
chr1	14081559	14081588	TTTTTAAAAGCTCAGTACGGTTTTAATTAG	4	+
chr1	14081603	14081628	TAGGAGTTCGGGAATTATAAAAAATT	5	+
chr1	14089969	14089998	ATGTTACTGGGGATTGTGGTTTTTTTCCTG	4	+
chr1	14090056	14090078	TACTTTTTGCCATCTAGGCCAAG	5	+
chr1	14104262	14104292	ACTGCAGATTTCTGTTCCCTTCAGTGAGATG	6	+
chr1	14110216	14110245	TGTATTGGAATTCCTGCTGTTTCTGAATAG	3	+
chr1	14113275	14113299	CCAGATGAACTGGCTCCTCGTCATG	3	+
chr1	14129289	14129319	GTTTTCTTTTTGGCTTCCCTCCTACTCTTAG	3	+
chr1	14136393	14136417	TACCAGCATGGTTTGGTTCTGGTCG	3	+
chr1	14159693	14159719	AAGGTCAAACCTAAATCTTGTGGCACA	4	+
chr1	14188345	14188369	ATAAAAAACTGGCTTTAGCATTCTG	3	+
chr1	14189889	14189917	AGGTCAGTCTTTATGTGTTGCAGCTATTG	3	+
chr1	14507971	14507993	TTTTATTTTTAAAATCAATCCCG	3	+
chr1	14578577	14578606	AAATAAATTAGCCCTTTCTTCTTGTTTATG	5	+
chr1	14945286	14945304	TGATAGTAGTATGTGCAAG	3	+
chr1	15093338	15093361	ATCCTCAAGTGTCTCTCCCATGCG	3	+
chr1	15304940	15304953	ATGGGACTGTTGTG	5	+
chr1	15512082	15512107	TTATTTTTCTTGGTCGTGTCTATATG	3	+
chr1	15580135	15580164	AAACATAATTGATTTTAGTATGCTTATATG	3	+
chr1	15752467	15752491	ATCAAGGAGGTGGATGAGGACTTTG	3	+
chr1	15854991	15855017	TTTGAATGGTGTGGTGAGAAAGAATAG	3	+
chr1	15896515	15896543	CTACATTGGTAAGTAATAAATTATTTAAG	3	+
chr1	15897772	15897796	ATAAATATTTTTCTGTTATAAAAAG	4	+
chr1	15948845	15948866	AAATTTATTGTTAAGCTTTTTG	4	+
chr1	15949806	15949824	TTCGGGAAAGCTGTATATG	4	+
chr1	15950908	15950932	AATGGGATGATGGGAGTGACAGTTG	3	+
chr1	15988217	15988236	ACTGTGGGAAAGTGGGCTAG	5	+
chr1	15988740	15988765	ATTCATTAATTATAACAGGAAATTGG	6	+
chr1	15988820	15988840	ATTTGACATTTTAATAGGGCG	3	+
chr1	15989975	15990005	ACAGAAGGAATTGTAGTTTACTGCTTTTCAG	9	+
chr1	15990159	15990188	ATTGTAATTAAATAGTTGGTGCTATGATTG	6	+
chr1	15992987	15993013	TTTATGTTCTTTGTTTTACTATCAATG	4	+
chr1	15994225	15994251	AAGCATACAGGTAGAATTTCTGGATCG	3	+
chr1	15995495	15995516	TGTAAAACATTTGATATTTAAG	3	+
chr1	16014503	16014528	AAAGTGTACAGGTCCTGAGCGGACAG	5	+
chr1	16174383	16174407	AACCTGGGGGAGAGGGATGGTCTCT	4	+
chr1	16189851	16189878	TTTACTGGAAACAGATGCCTTTTCCCAG	4	+
chr1	16199412	16199435	CTCACAACTCGGTCAACAAAATGG	3	+
chr1	16217572	16217597	CCTTTGTAATGCTTAAGCGTAGCCCA	4	+
chr1	16219655	16219680	TACTTTTGATAGAGGTTTAAAATATG	6	+
chr1	16250110	16250132	ATTAATATATATTAATTTCTTAG	3	+
chr1	16250750	16250773	AAGTCATTGTTAATACAGTAAATG	4	+
chr1	16253616	16253640	TGTATTTAATTTCATATAATATATG	4	+
chr1	16256850	16256875	ATCTGGAACCTGGTGAGGTGCCTTCT	3	+
chr1	16258335	16258357	AATTGAAGATGGAGGCAGAGAAG	3	+
chr1	16259948	16259975	ATTCCCTCCACAGAGAATTCGTCCCAAG	3	+
chr1	16260896	16260920	GCCCCAGGCACAGTCAATGCCGCTG	3	+
chr1	16266736	16266749	TATAAGTGCGCTTC	3	+
chr1	16410976	16410995	TCCCTGAACTGGGCCTTAAG	3	+
chr1	16694690	16694712	ACCCTTGTGAATATGGGGAGATG	4	+
chr1	16694924	16694943	AATGTTGAAACTTGGCTTTG	4	+
chr1	16695258	16695287	AGTGAATCATCCAGACATCCCTATAAAAAA	3	+
chr1	16699165	16699187	AATAAGTTAAAGGATGACTGGTG	4	+
chr1	16701089	16701114	AGAAAAGTCACAGTTGTCTAGGTCTG	3	+
chr1	16711860	16711883	TCTCTTGTGAGCTTGGCTAGTTCG	3	+
chr1	16716644	16716664	ATCTTGTCCTCACTGAGGATG	4	+
chr1	16717216	16717238	TTTATTCTGAGGACCAGGTGATG	5	+
chr1	16718797	16718817	TTTGGTTCTGAAGAGAAGCTG	3	+
chr1	16719258	16719283	CATGTGATGGAAGATTTGGCTGAGTG	3	+
chr1	16722815	16722851	CAATCAGTACCTTGAAGGCAGAACATTCTGAATAAAG	19	+
chr1	16723456	16723485	CTATCTTTATAGTTCCACTGCCCTAACCAA	9	+
chr1	16723881	16723908	GGGAGATGAGGAAACGGTTTGGATTTTG	8	+
chr1	16745631	16745652	GCTGGCCAGGGAAGGCCTTGTG	4	+
chr1	16745804	16745828	ACATAGGGCTTTATGGCTCTTGGTG	3	+
chr1	16746025	16746049	AAAGGCAGTGTCATTTGCTGGGCTG	4	+
chr1	16746100	16746125	AATTCAAGTAGGCCATTGGATATATG	6	+
chr1	16746718	16746740	AGCTCTTCCATTTGATAAGCCAG	5	+
chr1	16747044	16747065	ATATTGTGGAGGCTGAGCCATG	6	+
chr1	16747681	16747705	GTGGCCGAGGGCAAATGGGTGGAAG	5	+
chr1	16754078	16754107	TCAGGCATAGTACTAGGCATGAGGGCTTTG	3	+
chr1	16757841	16757867	TACATCTGGGTGTTTCTATTGTCCATG	4	+
chr1	16759002	16759032	TTTTAATCCAGGCAGGCTCCTGCAATCCTAG	3	+
chr1	16772095	16772120	CTTGATTACAAAATTACCTCTTGCCT	5	+
chr1	16776113	16776138	ATTTGCTGCCAGAGGTGGTGTTTCTG	5	+
chr1	16777832	16777858	TAGATGTTTGAGTTCATGTTTTTGGTG	3	+
chr1	16777871	16777895	ATTTCTGTTGGTTTATATCTAGGAG	4	+
chr1	16778595	16778616	TTACACACATGGATTGGTCATG	5	+
chr1	16786349	16786370	AACTGTGAATGGCTAGAAGAAG	3	+
chr1	16796739	16796760	TTTCTGCTCCACTGTCTTTGAG	3	+
chr1	16800552	16800572	ACACCCTGAGTGGAGGGCCTG	4	+
chr1	17053774	17053817	GTAGAGGCCTTGGTGGTGCAGTGGTAGAATTCTCGCCTCCCACG	13	+
chr1	17081789	17081814	TAGGCCCGTTCACTGATTTTCAACTG	3	+
chr1	17199130	17199155	TTCGATTCCCGGCCAGGGAATTGTTT	22	+
chr1	17232396	17232416	TATGAATAATAGCCTTTTTTT	3	+
chr1	17246099	17246124	TGAGCAATTCCTGTCCTTTTTTAGGG	4	+
chr1	17353131	17353154	ATTACAGATGAGCCACTGCACCTG	3	+
chr1	17900455	17900481	CCCTGGTGAAGAGGAAAGGAAGTTGGA	4	+
chr1	19538741	19538763	AACTGAAGGACTTAAAATACTTG	4	+
chr1	19567139	19567164	TATCAGGATTTTCTTTCTGGTCACTG	6	+
chr1	19579655	19579675	ATGTTGATATTTTGTATAGTG	3	+
chr1	19579684	19579699	AAAGGTCTCACTGATG	5	+
chr1	19579809	19579831	AAAAGGCTCTGAAATGGGAGCAG	7	+
chr1	19580305	19580328	TTGGAGTTCTGTTAAGTGTTTCTG	4	+
chr1	19586043	19586064	CCTGGGTGGCCATTGAATTCTG	4	+
chr1	19924268	19924288	AAAGGAAACTCGTTTATTGAG	4	+
chr1	19926046	19926088	TATATTAAGTGACTGAAGGGATGGGCTGAGGTCATTCAATAAG	6	+
chr1	19926212	19926238	AGAGGTTAAATATCCAGAAGTGGAGGA	6	+
chr1	19926687	19926704	ATTGTGAGGTGATAAAAG	12	+
chr1	19926743	19926766	AAATTTCAAACTTTTTCCCATCTG	6	+
chr1	19926783	19926805	TCCTGTTGGTGATGGGCTGAGAG	6	+
chr1	19926907	19926928	TTCTCTGGGTAGTGAGGTTCTG	3	+
chr1	19926957	19926977	CTTTTCTGGTATTTCAAAATG	4	+
chr1	19930348	19930376	TCATGGTGGAGGGAGAGGTCCCAAAGCTG	4	+
chr1	19932524	19932544	AATAACTCTCTGGAGTGCTAG	3	+
chr1	19943511	19943531	CATTAACTAATTATATTTTGG	3	+
chr1	19943993	19944022	CACCTGGGACAATCTGTCTTGTCCTCAAAG	4	+
chr1	19945853	19945876	ATCTGTGGCATGGTGAGAACAAAG	3	+
chr1	19946188	19946210	TTTATCTACTAGCCGGTTTTATG	5	+
chr1	19946291	19946314	CCAATTCTTTTTCCTCTCCAAAAG	3	+
chr1	19947329	19947351	CTTTTTCTCCTTGGGGGAAAATA	3	+
chr1	19948591	19948617	TAGGTACTGGTTTTGGATTAGGAATTG	5	+
chr1	20209625	20209647	TTTGAGTAAGCCCCACTTGGTAG	8	+
chr1	20210025	20210049	AGTGTTAATAACAGCCTGGCTTTTG	4	+
chr1	20211250	20211274	TTTTGAACTCACGGATACCCTGAAA	4	+
chr1	20214732	20214753	AATGTCAATAATGTGGAGATTG	4	+
chr1	20215928	20215952	ATGAGTTTATACTTTGGAATTACAG	3	+
chr1	20216133	20216169	TTTGAAAGTAAAGATAACTCTTACAGTTTATTACCAG	10	+
chr1	20216208	20216238	TTTTCATTTGGCAGGAATAACAATGGCATTG	7	+
chr1	20216458	20216477	AACTTGTTTTAGAAAAGAGG	4	+
chr1	20216512	20216533	TAAATCATAGCCCTTAGGCATG	8	+
chr1	20216563	20216576	TAAGGTGGTTAGTG	6	+
chr1	20218515	20218537	ATGTGAAACTCCACTTTGAACAC	4	+
chr1	20218561	20218582	ATTTTGGGGTGTTACAGGATAG	4	+
chr1	20218627	20218649	AACAGTGGAAAGGTGTTTTCTTG	3	+
chr1	20218674	20218689	CTTGGAGCTGCTTAAG	5	+
chr1	20218755	20218776	AAGTCTGCACATTCTCTTTGTG	3	+
chr1	20218936	20218957	ACATTCATAAAGTGAATAAATG	3	+
chr1	20219889	20219913	ACAGTCTGGAAAGGTTCCAGACACG	6	+
chr1	20223108	20223132	ACCATGGATACTGTTTAAAGTAAGG	3	+
chr1	20230234	20230264	TACCTGAGGTTAGATGAGTCATGCTCATCCG	4	+
chr1	20230412	20230447	ATCGTTTTCTGTTAAGCTCACGGCTCTGAAAATCAG	12	+
chr1	20230589	20230615	TACAATGAGTGGATAAAATGGAGCCTA	7	+
chr1	20230652	20230679	TTTCCCCTATATATATGAATTTTTCCAG	5	+
chr1	20231112	20231136	AAGTATGTGGATTTAATTTTTCCTG	3	+
chr1	20233194	20233216	TATTTTCCTTCTGATTTATAAAA	3	+
chr1	20234573	20234602	ATCTTTCCTTAACATTTGGGGTGAGTTTTG	3	+
chr1	20234631	20234651	AATTGTTAGAAATTCAGAATG	3	+
chr1	20234926	20234948	ACTGTTAATTAGGCCTGGCCTTG	8	+
chr1	20234969	20235008	TTGGGTTTTTGGTATTTGTTTCCTGACAGTGGGGAGATGG	22	+
chr1	20235044	20235067	ATAGTGTGTAGAGCAGGGTCTATA	5	+
chr1	20235084	20235117	AACTCCTGGGGTTTTGCCTAAGAGGAGTCTAAAG	10	+
chr1	20235118	20235154	AATTATGTTTTTATAGGAGAAGCCTGGAAGAATAAGG	11	+
chr1	20235262	20235287	TATTGTGGAAATTAAATCTTATAAAA	8	+
chr1	20235338	20235365	GGAAAACTCCAGCATCTGCTGGAAGTTG	34	+
chr1	20235366	20235424	TTGGACCAGCAGGGTTGGTTGACTTAGGTTGGACCAGCAGAGAAGAGAACATACTTTGG	25	+
chr1	20235428	20235483	AGGCCTTCGAATCACTCTTCAGTTCTGAAATAGACAGACTTGAGCAGTGGAGAGAC	14	+
chr1	20235523	20235552	AACTATAACGTATGAGGCAGCCCATCTTGG	13	+
chr1	20235556	20235598	ATCTTTGTCTTTTGGGACCTAATACTTGGGCAAATAATTGATG	19	+
chr1	20235650	20235704	AATTATAAAAATTCGGAGGCAAATTGAAAACTAAAATGTTTGGTAGGCCCTGGAG	29	+
chr1	20235716	20235746	TCTTTATCACCAGGCCTTTGGCTTTCTTCAG	9	+
chr1	20235784	20235884	TGGCTTTTTGTAGTTGGAGCATCAGTAGTCTCTTGGAATTGCTCCTAGGACATTGTGGTTTAGGTTTCTTCCTGGGTACAGTACATTGTAAAATTTAGCAG	24	+
chr1	20235949	20235966	TTACTCTACTCATTCCAA	3	+
chr1	20235978	20236030	ATCTCTGTTGCCTTACTCTAAGGAAGTGGGATCGAGTGCGTTAGGATCTATGG	29	+
chr1	20236033	20236068	GTCTTGGTTTTCAACTCTGGGCAGATTCCTGACTGG	27	+
chr1	20236076	20236085	TTTCTGAATG	5	+
chr1	20236109	20236150	TACTGCTTGAGTGCAGAGGCCAGATCCTCTCAGAAAGATAAG	18	+
chr1	20236208	20236261	TAGTAGAATTGCTTTATTTACTTGGTTAATGAAGGTGGCCTTGGGCCCTATTGG	18	+
chr1	20236422	20236445	TTCACAGCTTTTCAGTTACAGTTG	7	+
chr1	20236490	20236510	AACTTCAGTGATACCTTCTAG	4	+
chr1	20236518	20236543	TTTCAATTTAGACTTCACTGCCTCAG	3	+
chr1	20236600	20236621	CTTGAAAATTCCTTCACTGGCA	7	+
chr1	20236629	20236684	TGGAGGCCCAGTATGTCTAGTCCTGGGATGACTGTTGTCAGCAGCTGTTACTCTAG	16	+
chr1	20236705	20236725	CTTTATTAGGAACTGAATGTG	6	+
chr1	20236738	20236766	TGTTACATCTTGGCTGGCAGAGATTTATG	14	+
chr1	20236774	20236807	AGATTGTCTTGGTAGCTTGTAGTGTGGTCAGGAG	10	+
chr1	20236844	20236865	CTCTTATAAACGGTATATAAAG	5	+
chr1	20237074	20237148	CAAAGTATGGTTGAGAAATTGTGGCAGAAAGAATTTTAAATGTTAGTCGAAGTTGTCTGTAGTTTCTTTATTAAG	23	+
chr1	20238521	20238545	TTTAGCATCCTTGCAGAATTACTTG	6	+
chr1	20255007	20255031	CACCAAAATCGGTCTAAGTTATGGG	3	+
chr1	20255769	20255792	TCCTCAAGTCGGTGGGCTTGCTTG	3	+
chr1	20359253	20359274	AGTGAGGTTTGTTCTTCCTGGG	5	+
chr1	21768427	21768450	TTAAAAATCATTTTGCCATTCTAG	6	+
chr1	22354037	22354066	TCATTTCCCTGTTGATGGTCACTTAGGTTG	4	+
chr1	22354363	22354386	CTAGTCAGCGTTAGTGATTGTTGG	4	+
chr1	22354415	22354442	ATTTGAGAGATTCTCTGAGGTGGGAAGG	7	+
chr1	22361000	22361022	ATTATGTAGGAGAGTTCATCATG	4	+
chr1	22369800	22369828	ATTATCTTTGCCAGAGATGTGTAAGCAAG	3	+
chr1	22380541	22380561	ATTCAAGTGCACTTTTTGTGG	5	+
chr1	22382762	22382785	CCATATCTTTATTTGGGCTCATTG	4	+
chr1	22388645	22388672	TCTCAAACTCCTGGCCTTAAATGATGTG	3	+
chr1	22389829	22389850	AACTTTCTAGCATAGAATTTGG	5	+
chr1	22391493	22391516	ATTATTTCACGTTGATAGTAAGAG	7	+
chr1	22391768	22391789	TCTCTTAAAATAGGGCGAGGTG	5	+
chr1	22392061	22392082	ACTCTCTGCTAGGTGGTGTGTG	3	+
chr1	22393741	22393762	AAGGACAATATTGGGGTGCTGG	3	+
chr1	22395476	22395496	AATTGTTGCTCCAAGAGGGCG	6	+
chr1	22395513	22395539	AATTGTGGGGTGTGCCTACGTATAGGA	6	+
chr1	22413449	22413478	CAGTGCTCAAAGATGCCCAGCAAGAATATG	4	+
chr1	22414668	22414691	TGTGCCTGTGTGTGTATATTGGGG	5	+
chr1	22414857	22414882	ATGCTTTTAATGTAAGATTTTTACAG	8	+
chr1	22415356	22415378	TAAATGATGTAGAAAGAGGAAGG	6	+
chr1	22415708	22415732	TTGGAGTTTCTGGCTGAGGTGTAAG	4	+
chr1	22415799	22415826	CTCTGATACCCATGCAGACATCTTAAAG	9	+
chr1	22416249	22416278	TGAAGTTTTTGGTCAGTTATCTACTCTCCT	4	+
chr1	22416745	22416765	CTTGAGTTGCCTGATGCTCAG	5	+
chr1	22416768	22416796	CTTTTTGGTTTGGATTACTATTGCAAAAG	7	+
chr1	22416972	22416999	TAATGGGGAAGGGAGGATTCTTTTCTGG	3	+
chr1	22417592	22417621	TTTCAGCAGCACATTACAAAACTCATACTG	3	+
chr1	22419790	22419820	CATCAGTGGTTCTCCAACTGGAGTGCAGCTT	7	+
chr1	22420489	22420513	CTAATGTTTTCTTAAATATTTTCAG	5	+
chr1	22420525	22420541	CATGTCAGAAGAACTTG	5	+
chr1	22420609	22420636	CTTATAGTCGTGGCTTAGAAGGTGAGTG	3	+
chr1	22421471	22421500	CAAAACAAGGGCCCTGCTCAAGAAGGATTG	7	+
chr1	22421644	22421665	AAGTGGCTTTATGTCACACTTG	4	+
chr1	22421677	22421703	TCTTACTCTGTATCTACCCGACTTCAG	3	+
chr1	22421743	22421761	TTCCAGGGCTGCTTGAATG	3	+
chr1	22422318	22422328	ACTTGCTTATG	3	+
chr1	22423407	22423433	CACAACTTGGACAGTTCATACACAATG	5	+
chr1	22425904	22425930	GAGCAGGACTCTGAGACATCATAATTG	6	+
chr1	22425955	22425976	AAATCCTATCTGTCTGATTTTG	5	+
chr1	22426218	22426242	TTTAGAGGATTGTAGGGTGCCTTTG	3	+
chr1	22426552	22426620	TGAGTTGGGAAGAGCAGGGTTTGTTTGGTGAGAAAGTTGCACCTTAGTGAATACCCAAGGTCTGAGGGA	18	+
chr1	22426780	22426818	TTTGTATTAGTGATTTCACTTGACCTCAGTACAACTCTG	7	+
chr1	22426840	22426948	ATGTCATTTGTCAAATGGTAAAACTGAGGCGAAACAACTTGGCATTGTTGGTGTTGTGCGAAGTACATGCATAGGCTTTGGATTTGAGTTTGGCTCTGCCACTAACTTG	48	+
chr1	22426968	22427076	TAACTTAAATGCTCTGAGTGTTGCATTCTCTGTGAAGTGGAAATAGCTGTACTTTGCCCAAGAGTTGTGAGAGTGACATGAATTGCTATATGTGAGGTTCTTAGCATAG	38	+
chr1	22427152	22427172	CTCACATCAAATCAGGACCAG	6	+
chr1	22427285	22427313	ATAGGGCTGGAAATGTGTATGGAGTTCCA	5	+
chr1	22427373	22427397	TTTGATGGGAGAGGGATTTTTTTTG	8	+
chr1	22427398	22427420	TCTTGATTCTGAAGCTCTTAAAG	5	+
chr1	22427468	22427502	AATTATTGGTGTTAAGGAGTTAGGTCCATCTCTTG	18	+
chr1	22427526	22427546	CACCTGTGAATTCTTCACTGG	4	+
chr1	22427547	22427570	CTTCTTGTAAGAATGACTTTACTG	6	+
chr1	22427589	22427608	ATTATCTCCTCTGCTGCTAG	4	+
chr1	22427628	22427650	TACATATAGCGTGATAAATCAAG	4	+
chr1	22427751	22427783	TTGAAGATCCAGGTTCTAGTTGAGGCACCAGAG	12	+
chr1	22429216	22429240	TCACTGTGATTTACTTTTGTTTAGG	9	+
chr1	22429455	22429478	ATTAGACAAGTTCATGTGCGTAAA	5	+
chr1	22429578	22429613	AATGGCAAATATGTTTGAATTAAGCATTTCCTGTAG	12	+
chr1	22429620	22429641	TTTAATAGTTCAGATGGGTAGG	5	+
chr1	22429776	22429796	ATTTTACATTTGCACAGTGTG	3	+
chr1	22430035	22430059	TGATCTATGGATCATGACTGTGGGG	11	+
chr1	22430193	22430229	TGATTTGCCCGATTGAGGGTGACTAGGAGTGACTTTG	37	+
chr1	22430422	22430446	TTCATAAATTCATTTATTTAACAAA	5	+
chr1	22430898	22430927	CGGGACTTACATTCTAGTAGGGGGAGGCAG	3	+
chr1	22430981	22431005	TACGGGACTCCACAGTCCCATCAGG	4	+
chr1	22431417	22431441	TTTTTAGTTTATTCACAAAATTGTG	3	+
chr1	22431966	22432012	TGAGGAGCTTGGAGCATGTAGGCATTTCTGGAAGAATTGAAATTATG	12	+
chr1	22432155	22432175	AATTAATAATGTACCTTGCAG	5	+
chr1	22432810	22432835	TGTGGGATGATGCTTGGAGAAAATTG	8	+
chr1	22432852	22432877	TTTAGGTTGTTTGAAATAGGTACAAG	6	+
chr1	22432881	22432909	AGAACTTTTGAGGGCAGCCATTGGGACTG	7	+
chr1	22433020	22433036	CTCTTGGTTTCTCTCAG	4	+
chr1	22433068	22433103	TTTCTAATTGAGTTGAGGCTGCCTGGTTTGTAGAGG	10	+
chr1	22433151	22433182	TAGGATCTTGGGGCTGGAAGTAGCCTTGAAAA	9	+
chr1	22433290	22433312	ACAGAAATATATGGCTGAGGTCG	6	+
chr1	22433337	22433360	TTCTTGTTCATTGGGAACCAAATG	4	+
chr1	22433436	22433458	ATGGTGTTGAGCACATAGTTCAG	6	+
chr1	22433505	22433545	AAGGCAACAGGGAAAAAGCTTGCATGGGTCGTAATACATTG	10	+
chr1	22433649	22433674	AGTTGAGCTTCTACAAGATTTTACAG	4	+
chr1	22433893	22433905	TTGAGACAGGCTG	3	+
chr1	22433929	22433951	ATTTACGGAAACTGGCCTGGCAG	6	+
chr1	22434646	22434666	TCTCTACTGTGTGCTTCCAAG	4	+
chr1	22435481	22435505	AACTTGGAGATGAGGAGACTAGAAG	3	+
chr1	22437886	22437916	ATTCTGAGATGAGAGGGTCAGGATGTGTAAA	3	+
chr1	22438487	22438506	TGATGAGACCAGGAGCTTGG	3	+
chr1	22438785	22438809	AACTTGCTTCAGATTCCTCAGGCTG	4	+
chr1	22439033	22439062	AAAAGGACTCGTCAACTCATCTATACCTTG	5	+
chr1	22439843	22439868	CTTCAAGGAGGCAACTGTTCCTGATG	4	+
chr1	22442320	22442344	CTCCTAGGTTCCTGAAAAGGGAATA	3	+
chr1	22442531	22442557	ATTCTATTATTATCTAGCCCCATTGAA	3	+
chr1	22442823	22442853	TTCACTGCAACTTCTGTCCCCAAGGCTCAAG	8	+
chr1	22444624	22444650	GGTGTTGACCCTCTTTTCATGAGGGAG	6	+
chr1	22445423	22445438	ACTGTTGTGGCCATCA	4	+
chr1	22445445	22445464	ATGGCCTGTACAGGGCCTAG	5	+
chr1	22448261	22448282	ACCAGGCGTGGCTTAGGGCTTT	3	+
chr1	22449368	22449392	TCTTGGTTCGGCCCTTGAGCTGGCG	5	+
chr1	22451542	22451569	AGGATCAGGGAAAGAGCAAAGGTTTCAG	5	+
chr1	22455018	22455043	TCTCAGCTGAGGACCAATCTCCTCGG	3	+
chr1	22457042	22457068	TTGGGGATTTTCTAGGGGTTGGCTGTG	9	+
chr1	22457190	22457211	TTCTGTCTGAGTGGAGGAACTG	4	+
chr1	22457612	22457632	TATTCTCTGTGTGGCTCAAAG	6	+
chr1	22457761	22457789	TTTGTCAGGTATGTGGGTTGGACCAAGTG	6	+
chr1	22457826	22457847	CAGGGTTTGTTGAAGGTGGAGG	6	+
chr1	22458113	22458130	TTCTCACCCAGAGGGCTG	3	+
chr1	22459784	22459807	AGTGCTCAGGATGGGGAAGATAAG	5	+
chr1	22459839	22459860	CTTTTGATCTGCTGAGAGCCTG	4	+
chr1	22462029	22462052	CTACAGTGAGGTGTCTGGGCTGTG	3	+
chr1	22462206	22462233	ATGGTGGTTTGCAGGGCAGTGGGTGCTG	3	+
chr1	22462248	22462258	CCTTAGCATGG	3	+
chr1	22464867	22464889	AACCATTGATTCCTGGGGGAATG	3	+
chr1	22468428	22468457	CAGAGCTCTGGGCAGGAGGAACTGGGGCCA	3	+
chr1	22473504	22473528	TCTAAGTTATCACCAGCTCTTAGGG	3	+
chr1	22474389	22474417	TGGAGGTGTTTTGCTTGGCCTGCCTAGTG	8	+
chr1	22479607	22479630	AAAAAGCTGCAACTCAAGGGATTG	4	+
chr1	22479761	22479784	TTTGCTTATGTGTGCAGGGCCAGG	3	+
chr1	22483075	22483098	TGACTGGCTTCGGCCAGCAAAATG	3	+
chr1	22492198	22492224	TGCTGAGAGACCAGCTGGTTGGCCATG	3	+
chr1	22499314	22499337	GCCGTTTTCTGTGGGCTTACTATG	3	+
chr1	22502587	22502612	TTCTGGATGTGGAAGAGCAGGCATTG	4	+
chr1	22517448	22517472	ACATGTGACTCAAGCTTGGCCAATG	5	+
chr1	22518280	22518307	TGGATGAAAGGAAATGCCTCTCTGGATC	8	+
chr1	22520427	22520450	TTCTAAACCTTAAGCTGCTAAATG	3	+
chr1	22520573	22520599	ACAGACAGTTTATCTGGAATAACTTTG	3	+
chr1	22525730	22525739	ATTTTAGTTG	3	+
chr1	22526397	22526420	ATTTATGTGTTTTCTCCTTGCCAG	3	+
chr1	22526612	22526636	TATATATAGAGCAAATTGGGAAGAA	5	+
chr1	22531107	22531130	TGGGATCTGTAGCACACCTGGCTG	3	+
chr1	22532293	22532317	GTTAGAAGTGAGGGAGGCAAGGAGG	3	+
chr1	22535550	22535573	TCGTCTCAGGTCTGTGACCCCAAG	3	+
chr1	22538703	22538726	TTTTAGCATGCTGTTCCTTCTACA	3	+
chr1	22554880	22554910	CATAACCTCTGCGGCTTTTTCTGGAACTCTG	4	+
chr1	22567808	22567829	TTCATCTGGTGATGGGCATATG	7	+
chr1	22569004	22569034	CATTTGGAAAGCTGCTCTGGAGTGGAGGTGG	3	+
chr1	22779083	22779103	CGCAGCCGTTGCTTGGCTTTG	4	+
chr1	22790020	22790029	TAATTGCTTG	4	+
chr1	22792094	22792114	CTTGGGCTCTGCCCAACTTTG	3	+
chr1	22800193	22800213	ACTGTAACTGCTCATTTTAAG	9	+
chr1	22801147	22801173	TTGTTTGTGAGCTGCTAAGTAGCCATG	3	+
chr1	22801914	22801938	TTACTTATCAGGTGCCTTTCCAAAG	5	+
chr1	22811915	22811944	ACATTCATAAATTACCTTATATTTTTAATG	3	+
chr1	22812337	22812359	CAGTCTTCATTTCTGTTATGGTG	3	+
chr1	22814745	22814769	TGATAAAATTAAGTTCTTACCCTAA	4	+
chr1	22824734	22824759	AACTTAGCCCTTTCAACAGAACTCTG	3	+
chr1	22825252	22825276	ATTTGGGATATTCGGAGAGTTTCAG	3	+
chr1	22827001	22827025	TTAATGGTTATGGATTTGGAAGAAG	6	+
chr1	22829851	22829873	CAACTAGATAACTATGTTTGTTG	4	+
chr1	22846078	22846105	TTTTTATTGTTGAATCTAAAGTGGGGAG	3	+
chr1	22854885	22854912	AAATAATTGCTGAGGGCTTATAGGGAAG	4	+
chr1	22867465	22867475	ATGTGGACACG	3	+
chr1	22897586	22897613	ACTTGGTGTTTAGGGTAGTGAGGAATTG	4	+
chr1	22899509	22899537	ACAGGGAGCAGCTGGCTGGCTCTTTGGTG	5	+
chr1	23349728	23349754	TTTATTCTTTTGCTCCCTTTACTTCTG	3	+
chr1	23360362	23360389	TTTTTGGAAAGACCAATCTCATGCTAAG	3	+
chr1	23362979	23363004	GAACACATTTCGGTGTTCTGATTTGG	3	+
chr1	23375009	23375031	ATTTAGTAATGTGAGACACAATG	3	+
chr1	23378032	23378056	TTCTTTTTCATTTCTTGGATTACTG	5	+
chr1	23378672	23378693	TTAGATTTGTGGTCTCTGGCTG	4	+
chr1	23383426	23383446	ATAAAAGGTATTGTGAACAGG	8	+
chr1	23385638	23385661	TTTATGAAGCCAACGGACAAGCTG	5	+
chr1	23388900	23388927	TTTCTCCATGCTTTGTGGACAGCTTCAG	8	+
chr1	23392062	23392084	AAATGGATGGGGCCTGGTGGCTG	3	+
chr1	23392988	23393017	ATTAAAGCTTGTCTGAAGCAAGCCATCCAG	7	+
chr1	23393967	23393994	AATCTTACTGGGATGGTCTTGTCAACAG	5	+
chr1	23394076	23394103	TTACCAGTTTTAGGTTGACTGTATAATG	4	+
chr1	23398831	23398857	ACTACTTTTGAGGTTTCTAAATCCCCT	3	+
chr1	23400264	23400287	ATATTTCACTTAGTATAGTTTTTG	4	+
chr1	23400807	23400831	TTTATTATGTTCTTTAAATTCTAGG	8	+
chr1	23401743	23401766	TTCTTGGACCAATCTCTAAATCTG	3	+
chr1	23432680	23432707	CTTCTAGGGATCACTGTTCTCATTCTTT	4	+
chr1	23459076	23459102	AAAAACAATTTTTTAGGTGTGATAATG	6	+
chr1	23462886	23462916	TAAAACAGCATTACATAGGTCCTGTAGTAAG	3	+
chr1	24020120	24020145	TGCTGTGGATGAAATCTTATTAATAG	3	+
chr1	24020153	24020183	AGACACTAATTAGAACACCACAACTTAAAAG	3	+
chr1	24021226	24021250	ATCTGGGTATCAAATATGACCCAAG	6	+
chr1	24021257	24021279	TATCTACGGCCTGGACTTCTATG	6	+
chr1	24021319	24021371	AGGAGAGGGGAATCTTTATTTCATATGTGGTATGTTGGTGTTCACATGTTGAG	15	+
chr1	24021400	24021424	TGTTCTCCTCCCCCTTGGGGAAATG	7	+
chr1	24021445	24021551	TAGGGGTGCAGCTCTGAACAAGGTGGACAAGATCCCTGCTGTTGGGGAACTTGCAGTCGAGGATCTGTAAAGCACCCACATGGCTTAAAGGTGGATGAAGGAAACTG	58	+
chr1	24021562	24021617	CCAGTGATTTGAAACTTTGGAGAGAGGCAGTATTGGTGCCACATTTGGCCTATGGG	22	+
chr1	24021652	24021715	TTCTTCCTATAGAAACAGCTTTGGGTGATGCAGTGGTTTGCTCAGGAAGGGGGTTTTAACATAG	15	+
chr1	24021737	24021825	CCGTGTTTTGGTCCAACAATAAAACTGAATAGCCTAAATCAGAAGTCCTGACTAGTGTGGAACCTGAAAGATGGTGGCACCCTCATTAG	24	+
chr1	24021874	24021885	CACACCTTTGGG	3	+
chr1	24021905	24021932	CAGAAGGAAGAAAATATATATATTTGTG	20	+
chr1	24021933	24021961	CTTCTCAGAGTTGTATGTTTTCTACACTG	5	+
chr1	24021971	24022008	CAATAGATTTTTAAATGTTACTTTTAAAAAGAAAAATG	19	+
chr1	24022012	24022031	ATTTGGGAGCAGTAATGGAG	10	+
chr1	24022050	24022080	AAAATAGGCTGGGTTAGGGGGGTGCTGAAAG	7	+
chr1	24022127	24022220	GATGCTGGTGGCAGCTTTGTCAGACACAGATCATGGGTCTTGCTCCAGAATCCATTGGGCTGCCAAGTGACTCTTTGAAGATCTGTCTGTAATG	36	+
chr1	24022221	24022304	TGTGAGTCTTGTCCATCTGCTCTTGACTCTGAGCTGGCTAGGTGACTGTTGGTTATTCCTGGGACAGGTGCTGGGTAGGCCAGG	33	+
chr1	24022395	24022434	GAAGGTAAAGCTGATTTATCTCAAGTGAAGTGGTGGAATG	14	+
chr1	24022444	24022465	TGAATGGAGTTGGGATTTGGGG	10	+
chr1	24022527	24022553	ACAAATCAGGGGCTTCCAGGGATGATG	5	+
chr1	24022578	24022608	GCCTTCTCCCTGTCACCATGAATGGGGGTAG	7	+
chr1	24022710	24022734	AAAAGGATGGGATTCAGAGCCCAAG	8	+
chr1	24022843	24022905	ATCATCCTTCCTGGCAAATAAATTCCCGTTTCTATCCAAAAGAGCAATAAAAAGTTTTCAGTG	27	+
chr1	24022928	24022957	TTCTGTGAAAGGATCCTGGCCATATTCAAG	6	+
chr1	24023023	24023064	ATTGGATGCCAGTATTTCCTGGCAGATCCAAGTCCAAGCTTC	23	+
chr1	24023107	24023167	CTGTGGTGCAGTAGCCCCATTTGGAGGGGAGGGTTTGGTTGATGTTGGGGTTTGAATTTAG	21	+
chr1	24023201	24023225	TTCCAGGAGGCCCCCTGCTATTCAG	7	+
chr1	24023234	24023264	TTCTGTACTAGAAATTTTATCAGCATTGATG	21	+
chr1	24023272	24023334	AAGGAATGACAGGCTTTGGTGTGATGGTTGAGATTAAATTTAGACTTAACTGTTCAGGCTCAG	26	+
chr1	24023384	24023410	ATAAGAGGGCAGTCTTTCCGTTTCCAG	10	+
chr1	24023470	24023500	TATCAGGAGGCAGTAATAGTAGTATCTCTCA	9	+
chr1	24023505	24023532	ATTAAATGATTTAATACTTAACAAAATG	6	+
chr1	24023628	24023657	TGCAAAAATGAAAATACTTTCCCTGTGGTG	6	+
chr1	24024228	24024248	GTCTTGAACTCACCATCCCAA	4	+
chr1	24024366	24024394	TTAATTCAGTTAGATAATTTACTAATTTG	5	+
chr1	24024416	24024460	TCCTTGGGCCACCCGTTCATTGCTGTTCAGAGGTTCTCAAATTTG	9	+
chr1	24024549	24024574	ATGAGCTCTAGTTGGTGAAAGGGGAG	5	+
chr1	24024788	24024812	ATCTGGTGAATGGATAGTTAATTAG	4	+
chr1	24024815	24024834	CTGGGTGTGGAGAACAAATG	7	+
chr1	24024855	24024874	CATTTCAGAAATACAAAATG	3	+
chr1	24024971	24024987	AAACTGCTGTGCTCCTG	3	+
chr1	24024997	24025019	AAGAAGCACTGTTGGGAGTTCAA	5	+
chr1	24025167	24025194	CAAACAAATGTCCTATTGGTATCTAAAG	5	+
chr1	24025228	24025263	GGTAGATAGGATCGCCTGGGAGTTTGTTAAAACTCG	10	+
chr1	24025389	24025406	TTTCCTTAATACATTTAG	4	+
chr1	24025444	24025464	TTTCTTCAGCTGCTACCCATG	3	+
chr1	24025627	24025652	TTTTTACTTTTTCCCTTTAACAGTTG	7	+
chr1	24025653	24025673	CGTTCTCAGTACATTGCAGTG	3	+
chr1	24025696	24025717	AAATGTATGGGACATAATTATG	6	+
chr1	24025804	24025828	TGAGTACCTTTAAGGTCCTTGCAAG	3	+
chr1	24025832	24025878	TCTTGAGCTGTTCAATGGTGTGGTATTGTGGAAAGAATGCTAAACAG	21	+
chr1	24026123	24026164	TTCTGATTTTGGTTCTGCTTTCCCTGCTAGCGTTACGACCAT	7	+
chr1	24026227	24026250	TATAACCCTTTATCTTCTAAACTG	4	+
chr1	24026347	24026383	TTGAAGACCAGAATGAGTAGTCTACCAAAGGCAACTG	10	+
chr1	24026513	24026539	TTATGGAAACCACAATGTGGTTGTCAG	8	+
chr1	24026662	24026691	AACCAAACTGATGTGTGATGATACCAGTTG	4	+
chr1	24027151	24027174	ACTCAACTCTGAAATGCTCTGATG	4	+
chr1	24027299	24027327	TTGATTAATGGGTGTAGAAATATAGTTAG	4	+
chr1	24028553	24028577	CAGGAATGTGGGATAAAGTGCTCAG	6	+
chr1	24032968	24032995	AGTGGGACACCTGTGTCTTAAAAAAAAT	3	+
chr1	24034434	24034469	AATCACTCCTTGCTAGGTTGGCAGAGGCATCACATG	9	+
chr1	24034639	24034666	TTGAGGCCAGGCATTCATGCTGGTCCAG	4	+
chr1	24034708	24034771	ATAGATACATCTTGAAGGTAAACCAGCAAGATTTCCATGGACAACTGGATGAAAGATAAGAGAG	18	+
chr1	24034781	24034810	TTGAGAATGACTCAAGTTTCTGGCCCCTAG	8	+
chr1	24034823	24034854	GGAGTTGCTGTTAATTTCGATGGAGAAGGTAG	7	+
chr1	24034860	24034890	AACAGATTTGACAGTTAGGAATTCCATTTTG	15	+
chr1	24034899	24034922	TAACTTAAAATCTATCATCTAAAG	14	+
chr1	24034939	24034960	CATTCTGGAGGCTGGTCTGCAG	4	+
chr1	24034984	24035010	ATAGGGAGGTCCGTATTTACAGTCTTG	8	+
chr1	24035021	24035045	AAGTCATAGGGGAGTGAGTATGACA	7	+
chr1	24035706	24035731	AACAAGACCCTGTCTCAACTCAAAAA	4	+
chr1	24035878	24035898	AACTGAGGTGAGTGCTCCCAA	5	+
chr1	24035956	24035969	TCTCGTGGCCTCTC	4	+
chr1	24035978	24036007	TGCTGCCAGGGTGATGGGCCAGAAAGCCTG	6	+
chr1	24036153	24036173	ATGTGGGAGAAGGGAGACCTG	5	+
chr1	24036265	24036292	TGATAAGTTGGGAGCCTGCCTGTGTGAG	7	+
chr1	24036293	24036332	TGCACATGTTGGCTGGTGGTAGATACGGGATGGAGTTCTG	16	+
chr1	24036467	24036497	TCACTGGGAGAGTCCTGCGCCATGTGTGGGG	9	+
chr1	24036717	24036734	TCTCAATCTGCAGGTCTG	8	+
chr1	24036830	24036870	TCCTACAAGATCAGTGATGCTCAAATTTGAGAGTACATTAG	11	+
chr1	24036921	24036947	AATCTCTGATTCAGTAAATCTGGGGTG	4	+
chr1	24037098	24037167	ATTCAGGCTCATGAAGGAACTGTGTTAGACTATATACCTCTCTCTTGGATTCAGGTTCATAAAGGAACTG	41	+
chr1	24037170	24037223	TTAGACTATATACATCCCTCTTGGATTCAGGTTCATCCCTCTTGGATTCAGGTT	31	+
chr1	24037269	24037310	GTTCGTGAAGGAACTGTGTTAGAGTATATACATCTCTCTTGG	13	+
chr1	24037328	24037369	AACTGTGTTAGACTATATACATCTCTCTTGGATTCAGGTTCG	37	+
chr1	24037472	24037502	AACTGTGTTAGACTGTATACATCTCTCTTGG	16	+
chr1	24037664	24037706	AACTGTGTTAGACTATATACATCCTCTTGGATTCAGGTTCGTG	82	+
chr1	24037770	24037844	ACTATAAACATCTCTCTTGGATTCAGGTTCATGAACTCGGAAGGCATCTATCTGTCCTCTGTCAAGCCTTAGGAG	28	+
chr1	24037914	24037944	CTGGCTGTGTGTTGGGATCTGGGGGATACAG	11	+
chr1	24037952	24037978	AACCCATTCAGCTGTTAAGTGGTATAG	9	+
chr1	24038153	24038174	CCATCTAAAATCATTTGGGCTG	5	+
chr1	24038767	24038792	ACACAAATGGTCATAACTATTATCAG	4	+
chr1	24039221	24039243	ATGATTTGGCCTAATTGAGGCAG	10	+
chr1	24039442	24039464	TTTCTGAGATGGAAATCAGCTGG	4	+
chr1	24040123	24040143	CGTTGGTCTATAATTTTCAAG	3	+
chr1	24041084	24041103	TCTAAGCATTATTTATTTGG	5	+
chr1	24041431	24041499	CTAAGGCTTAGGCTTGCTTGGGCTTATGCGGTGAGCACCAAGTCTCCTGTAGGGATCAACCCTTGTGTG	18	+
chr1	24041501	24041528	TTACTATGACGTTGGCTTACTTTTAAAG	7	+
chr1	24042265	24042294	TCTAACATTTCTTATCTGGGAATTGTAAAG	3	+
chr1	24042628	24042653	CTTTAATTGTGGACTGAACCTCTATG	3	+
chr1	24044697	24044717	CATGGGATGGAAAAAGTCCTG	4	+
chr1	24044719	24044765	AGATGGATAAGATGGATACTGGTGATGGTTGCAGTGTGGATCTACAG	12	+
chr1	24044967	24044987	TCCTATCTGGTGTTGGGAGAG	4	+
chr1	24045189	24045215	AATTACAAGGTTTGTATGTGGAACACA	3	+
chr1	24045390	24045420	CTTTACCTACCATTCCCTTCTTGGGTAGAAG	15	+
chr1	24045426	24045446	TGAGGTCAGAATTACTAGGAG	5	+
chr1	24045763	24045814	GTGGCCAAGGGGCATCTGTCTGTGAGTGTGACTTTGCACTTAGGAGCTGGTG	21	+
chr1	24053414	24053444	GTGGCCTTTGACTAGTCATGAACCTTCTGTG	6	+
chr1	24053705	24053732	TTAAGGATTTGGGATAATAGGATGTCAG	6	+
chr1	24053973	24054017	CTGCAGCCACGTGTTGCCCCATGGAGACTGGGCCAGGAGCTGCTG	9	+
chr1	24054423	24054444	AATTTTTGTTTTAAGTCTTCAG	3	+
chr1	24055234	24055254	TTTTACATCTGTGCTCAGATG	5	+
chr1	24055367	24055387	TTTCAGGGTGTCTTGACCAAG	3	+
chr1	24055802	24055828	CACTTCACCTGCCTTGGGGGACAGATG	5	+
chr1	24062084	24062110	AACTTCGAGTGCTCTGTTCTTAAAATG	4	+
chr1	24063277	24063304	ACTTAGTGCGGACACCTGATTGGTATAG	4	+
chr1	24067015	24067039	ACTATACTTGCTGCAAAAATTCAAA	6	+
chr1	24067481	24067504	CTCATCCTAGAAGTCATATATCCA	3	+
chr1	24068565	24068609	TCTAGATGATGCTAGGTGGCAGAGATTCAAAGTTGGACAGGTCGG	12	+
chr1	24068622	24068638	ATAAATAAACAGCCCAG	3	+
chr1	24068830	24068854	AATCTGGAAGAATCTCTGGGCTTTC	12	+
chr1	24068877	24068910	CTAGGTGCATTGCCAATTTGCTGCTGAAGATCTG	10	+
chr1	24068932	24068951	ATCAAATGAGATGTAATCAG	17	+
chr1	24069116	24069142	AAACATCTATCTATCTATACATTCATG	4	+
chr1	24069198	24069226	ACACATGGGCTATTATTGCCTCATGGAAG	9	+
chr1	24069420	24069477	ATCATACAACTCGTTTCATCAGGTTGTACTGAGGCTGGAAAAGATAGTCTAACTACTG	19	+
chr1	24069674	24069696	TCTTCCAGGCTTGGGCTCAGCAC	7	+
chr1	24070001	24070027	CGGAGTCGGCGCTCCAAGTTGTGGAGA	3	+
chr1	24070731	24070760	CTAGGTTTCCTTTTGGCCATTAATAGGAAG	4	+
chr1	24071273	24071300	AACTCAGTCCTGGTGGAAAAGGAAGTCG	5	+
chr1	24071378	24071401	AAAGGCTAAGGTACCAGGCTGAAA	3	+
chr1	24071840	24071865	TTCTTTATTTCTGTCAGATAAAAATG	4	+
chr1	24072098	24072138	AAAATGTTGGGAGATCATTTTTGCAAAGGGCATAATAGTCG	10	+
chr1	24073262	24073282	CAAATGTTTGATATTTCTCAG	4	+
chr1	24073330	24073360	ATAACAGCAAGTTTCGATCCACCTGAGGATG	7	+
chr1	24073436	24073460	TTTTTCTCTTGTGTTAGACTAAATG	8	+
chr1	24073679	24073699	AACTGTCTAATGACATCACAG	10	+
chr1	24073850	24073871	CAAGTTACCTAACCTGATTGGG	5	+
chr1	24074023	24074047	AATGGCATTATGAGAGAACCACTTG	5	+
chr1	24074284	24074306	TCTGGTGACCATGTTAAGTAATG	5	+
chr1	24074532	24074603	CCAGTCATAACTTTTGTTAGAGCAAGTAGGAATTGGCTGAGGAATATCTGGTTGAAGATCAAGGGCAGAACG	21	+
chr1	24074692	24074718	TTTGTCTCTGAATCCTCATAGTTTGTG	4	+
chr1	24074994	24075022	AAATTACTCTTGGCTTTACACTTATGTAG	10	+
chr1	24075038	24075066	TTAAACACTGTGGCCCTTCTGGAAACATG	3	+
chr1	24075177	24075197	CAAAAATGATAGTTGTTGATG	5	+
chr1	24075270	24075285	GAAAGCAGGGAATCTA	3	+
chr1	24086134	24086158	AATTCTACAGGAGACTGGAGTCTTG	4	+
chr1	24086167	24086191	ATCCTTTTGGTCTCCGAGTCCTGCA	4	+
chr1	24086350	24086380	ACGTAGTTTTAATTAATAAATATTGCCCCCA	3	+
chr1	24087149	24087174	AACACAACTGTTGGCTTGGGAAGAGG	10	+
chr1	24087194	24087232	TTCTACCTTCTGAGTGTGTTTAAGGCAGGATTTGGAGGG	10	+
chr1	24087599	24087619	CAGAAACTCGACATTGTTCAG	6	+
chr1	24087918	24087943	TTTTTCATATCTTAGATTCAGTTGTG	4	+
chr1	24088048	24088072	ATGAGCCCTGTTTGCATAGAGCCAG	5	+
chr1	24112867	24112897	ATACGACAAAGGTCTTTTATATTGGCCTGAG	4	+
chr1	24114263	24114286	AAACTTTCTGATGCCTCCGGATTG	4	+
chr1	24114426	24114447	CTAGAAGGACAGGAGTCTCCTG	3	+
chr1	24114538	24114565	TGTGGGTAATCTGGTCAGTAAGATTGAG	6	+
chr1	24125154	24125179	TCAAACTCCACAGAGCGGCCTGTCAG	4	+
chr1	24288635	24288664	TTAGGGGAAGACAGTAATTTATCATTCATG	5	+
chr1	24289707	24289731	TATGTGGGTCAGCTTAAAAATTTTG	5	+
chr1	24773588	24773608	TAGGCCTTATGTGCCATACTG	3	+
chr1	24792251	24792272	CTAGTGGTCATATGTGTAAAGG	4	+
chr1	24793608	24793638	TTTAGGGATTAAGTGCAGGTATATAGGGAAG	3	+
chr1	24799272	24799297	CTGATAGGCAGACAAAAGGTTACTTG	3	+
chr1	24801201	24801223	AATAAAATTCAGTCTACCGGCCA	3	+
chr1	24977472	24977497	GTATTAGTCATTTTTCTGGCATACTG	3	+
chr1	24981861	24981882	TTTACCAGCCGTGGGCTGTTTG	3	+
chr1	24981885	24981912	TTGGGGTAACATATCAAAGTTTGCGTTG	6	+
chr1	24982097	24982116	TTCTAGGCAGGGTTCTTCTG	3	+
chr1	24982165	24982217	ATCTGTGAACCTGCCAGGCAAGTAGAATGCTGTGTTAGTCTGAGTGAAGGTTG	23	+
chr1	24982231	24982253	TTTGTTCTGTGAGCATTAAATAC	10	+
chr1	24982289	24982313	CTCTCTGGAGCTTAGGGCTGGAATG	4	+
chr1	24983976	24983997	AATTACTTTGCAGTTTCTGCTG	3	+
chr1	24984426	24984435	ATCTTTTGGG	7	+
chr1	24984489	24984508	TTTTAAAGTTGCCTTCTACG	4	+
chr1	24985706	24985733	AAAGGGAAAAGTCTGTTCATTGAAAAGG	6	+
chr1	24985899	24985923	CAATTGCTTTAATCACACAAAACAG	12	+
chr1	24985992	24986019	TTTTAGGTTAATTTATGGTATATATATG	6	+
chr1	24986092	24986116	ATTAAAACCCATGGCCTAAAAATAG	4	+
chr1	24986151	24986173	TCTTTGTGACTGAGGTGAAGTTG	5	+
chr1	24986365	24986386	AAATGCCTTTTTTTCTTTCTAG	3	+
chr1	24986730	24986751	CACACAGAGGTTTACTTTACTG	5	+
chr1	24989917	24989938	TTTAGACCCTTATTTGAACTTA	3	+
chr1	24991095	24991117	TTTTAGGTAATCTCATCAATAAG	8	+
chr1	24991408	24991417	TTCTGGAAAG	4	+
chr1	24991588	24991603	ATTATTTGGAATTATG	4	+
chr1	24992314	24992337	ACTTTTAGGATTTTGTCTGTTCAG	3	+
chr1	24995028	24995042	AAATTAGGCAGTTTG	3	+
chr1	24999054	24999080	TTGGCATTTTTATGGTTCCTTTAAATG	4	+
chr1	24999405	24999427	TAACAAGTTGATTTGGAACACTG	7	+
chr1	24999511	24999540	ATCCTTCAGTTACATACAATTTGTTTAATG	7	+
chr1	24999588	24999602	ATATACAACTTTCAG	3	+
chr1	25076820	25076849	TATATATTTCCAGCTGGGAACCACCAACAG	3	+
chr1	25079156	25079181	CTTTAGGAAGAGTGCTTGACACATAG	5	+
chr1	25080992	25081016	ATTAAGGCATGAGTTAAGATTTTGG	3	+
chr1	25081017	25081060	TCAAGTAGAGGAGTAAGCTAGGATGGGTTTGCCTGTTTTAGACG	10	+
chr1	25087278	25087302	ATTAAATGCTGTGAAGAAAATGAAG	6	+
chr1	25087450	25087468	ACTTTTCCAGTAATCCAGG	3	+
chr1	25087490	25087510	AATAAGGTGGGAAGTTGCTGG	9	+
chr1	25087543	25087585	AATTTCCTGAGGGACTGGATGTGGAATGTGAGAGAAAGAGGAG	10	+
chr1	25087603	25087646	ATTTTTGTTCTGAACAGCCAGAATGATGGAGTTGTCATTAACTG	20	+
chr1	25087939	25087958	TTCTAGGTTGAAGGAATCAG	4	+
chr1	25088205	25088233	CAATAAGGACAACTATTTGGAGGCCATTG	4	+
chr1	25088302	25088330	ATTTTGGAAGTGGTGTCAATAGGAGGATG	12	+
chr1	25088933	25088954	ATCATTGTGTGGATGAGTAAAG	8	+
chr1	25091782	25091805	ATTTGATTGTTACTCAATAAAATG	3	+
chr1	25107045	25107069	TCTTCCATGGTCATCTCATCTAAAG	3	+
chr1	25117025	25117053	AACTAAACAAGCCAGCAACCATGGTGAAG	4	+
chr1	25132691	25132715	CAATTCTTACAGTGTTACATTTCTG	4	+
chr1	25140650	25140672	AAGTCAAAACGGATGTAAATAAG	3	+
chr1	25153306	25153335	AACAAAAACATAGTGCAGAGCTTTGTCTCG	3	+
chr1	25156064	25156085	TAATTTGCTAAGGTCCCAACTG	3	+
chr1	25167448	25167476	ATGTCTTCATGTCTTCCCCTAAGAATACG	6	+
chr1	25167477	25167506	CTTTTCCTAACAGGCTACTCCTTCCTGTAG	8	+
chr1	25167538	25167565	TTATTGAAGATTAGGATCAAGGATAGAC	11	+
chr1	25167759	25167806	GCAGAACTTTTGAGGTGCAATGTTTAATTGTTAAAAATAGTAGCCACG	13	+
chr1	25167873	25167900	AATTTTGTAATATTTAGTAAGAGTATAT	8	+
chr1	25168271	25168288	GTTTTTACGTAATCATAG	8	+
chr1	25168834	25168856	ACTTTCTACGTACTACTCCAAAG	6	+
chr1	25169190	25169218	GTTTTTTTTTGGTAATTAAATATTGTATG	9	+
chr1	25169229	25169251	TTCAAGGAAGATGCACTATTCAG	5	+
chr1	25169441	25169450	TTCTTTCCAG	4	+
chr1	25169985	25170012	TTTTCCAAGAGATTCTGAGAAATTTTTG	7	+
chr1	25170096	25170124	TTGTCTTTTACTAGGACTGTAAACTTTTG	4	+
chr1	25170223	25170244	ACATTTATTCTTACACTAAATG	3	+
chr1	25178360	25178389	TAAGTTTCAGAGGAAAAAATTGGAAATATG	4	+
chr1	25182426	25182448	TTATAGCATCTCCCCTCACAGTG	6	+
chr1	25182496	25182526	ATGAGTAAATTTTGTAGTTAATACTGATACG	3	+
chr1	25209754	25209782	TTTTGTTAGTGCTGGACTCATAGGGTGAG	3	+
chr1	25209974	25209996	TTTTGGCAAATTGTGTCTTTCAC	3	+
chr1	25211289	25211318	TATATGGTATCATTGTGAGGAACTGCCAAG	3	+
chr1	25211580	25211606	CTTCTTGGCCATTGTATATCTTCTTTG	4	+
chr1	25215909	25215935	CCAGCAATTGTTTTTCAAAAGGAGAGT	3	+
chr1	25221036	25221063	ACTGCTCTGCCTTCGTCAGGATCAGGTG	4	+
chr1	25222495	25222524	TCTATAAGGAAACTGAGGCAGGACATAAGG	3	+
chr1	25228343	25228367	TGATTCCCCACAGAAGTATGGGATG	3	+
chr1	25495324	25495346	ACCGGCAGAGCAGAATATCTGTG	8	+
chr1	25561531	25561555	TAAAAATTAAGGCATTTACTCTTTG	3	+
chr1	25665592	25665612	ACGTTGCTCTATTGTAGGGTG	3	+
chr1	25665992	25666027	AATGAAGTGAAAGGAAATGATGTGGGTAGAGGTAAG	7	+
chr1	25678045	25678067	AAACTGTAGATTATTGTTTCTGG	4	+
chr1	25678077	25678096	TCATGGACCCTGATTTCTTG	3	+
chr1	25769098	25769121	AATACTGCTTCTCATTAATCATAG	5	+
chr1	25780580	25780609	TGGAATCATTTGTCATATAAAAGCTTTCAG	6	+
chr1	25888015	25888041	TGAGGCCTGAACTTGTAGACTTGAAAG	4	+
chr1	25950235	25950256	AAACCTCTTTTTGCATCCTAAG	4	+
chr1	25958229	25958251	TTATGAAAGTGATACTGGCTTCG	3	+
chr1	25971186	25971209	CGTTTTTGTGGAGATGGGGTTTTG	3	+
chr1	25980888	25980901	ACTTTGAGCTGCTG	3	+
chr1	26013409	26013434	GTCTTGGATGTTTTCGTAGATTGCTG	3	+
chr1	26031769	26031799	AAAGAGAAGATATGTATTTCTGCATACACAG	3	+
chr1	26143251	26143281	TATTTTTTTATAACCCCAGTGCTGAGGAGAA	6	+
chr1	26143340	26143362	ATGGGTCCAGCTTGATGTCTTTG	4	+
chr1	26149332	26149356	AACCTTTAAGAGTCTGGACTTAGAG	4	+
chr1	26449248	26449275	TTTCAAATGTGTATTACCAATGTGGGTG	3	+
chr1	26450737	26450765	TTTAAAATTTGGACTAAAAGGTTTTATTG	6	+
chr1	26451402	26451430	ATATTTGGAAATACCTGGATATTTGCTAG	5	+
chr1	26451507	26451528	AGTCTTTTGCCATGATTTATGG	3	+
chr1	26451950	26451977	AAGAATTTATAAAAGGGGAAAATGATTG	7	+
chr1	26497456	26497481	TCTACTCCCCACTTGGTCTATCTCTG	3	+
chr1	26512543	26512572	ACAATGTAGGGACCGTGTGCTAAGATAAAG	3	+
chr1	26561111	26561135	CACAGCCCTGGGAGTCGACGTTAAG	3	+
chr1	26561817	26561839	TAGTGATCTGGTGGTTTTGTATG	3	+
chr1	26590485	26590510	TACACCAAGGGACGACTGTATTTCTG	4	+
chr1	26593150	26593170	TTGGATTAAATTAGGCCTTTG	3	+
chr1	26599607	26599636	ACTTTAGGAGGTAACATCAAGCGGAATCAG	3	+
chr1	26603787	26603808	AATTCTGGGGGATTCCCCCAGG	6	+
chr1	26605613	26605638	AAGTGGCTTTACCAGAGCAAGGGTTG	3	+
chr1	26619869	26619896	TGGGTCTATAGGAGGGGACTGTGGGAGG	3	+
chr1	26797426	26797444	TAATATGATTGGGGTACAG	3	+
chr1	26797676	26797700	AAATCAGATGGGACCAATTTAGTGT	4	+
chr1	26799931	26799957	AACCACCTCAAAATCTGCAGTTTTTTG	4	+
chr1	26799964	26799985	TTTCTTATAGGCTGAAGGGGAT	4	+
chr1	26800205	26800228	ATCCGCGAGGTTGTCTGCTGTAAG	12	+
chr1	26800346	26800371	ACTCTTGCCCCTTTGGGTTTTGCTGG	6	+
chr1	26800383	26800411	TGATGCCTGTAGCCAAAGTGGGACATTTG	6	+
chr1	26800992	26801015	CAGAACTTTGCAGACCATACCTTG	6	+
chr1	26801142	26801166	ATGCCAAAACAGACCAGGTATAACT	8	+
chr1	26801277	26801310	TGGCTTTCCTGTTAACTTAAATCCTGGATTCTTG	12	+
chr1	26801312	26801326	AATCTCTACTGTCAG	5	+
chr1	26801432	26801474	AGGAGAGGTGACTTAGCAAAGTTACCTAGTAAGTCATTCTCAG	8	+
chr1	26801478	26801555	AAATACTGAGTCTCAGTACCTGAAACCTGAACTTTGGCCTGGGAGCAAAGTGATGCTGTAGGTGGAATGTGAACACAG	96	+
chr1	26802446	26802579	ATACAGTTTGGCTTGGAATGCTGCCTCTGATCTTTTCCCACAAGTGGGGTAACCTGGTTTATCCAAGTCTCTTGGAACAGGGTACGTTCTGCTTTGAGGTACTCCATGTACAGTCTAATGATGATCTTTCACTG	114	+
chr1	26802610	26802820	CTAGGTGCAGTTAGGAAGGATTCCAGGAGTAGACTTAGCTGATGGTGAAAGGCTGGGAGTATGGAGTGATTTCTGTACTTGGTTATGCAGCATTCCCTGCAGTGTTTGTTTTTTGCATGACTCCGAATACATGAAGTGTATTAAATGCAGATTTTTGGTAGATCTGCGGTTTTGGCTGGGTAGCTGACAGGAGCCTCTCTACTTCCATCTG	236	+
chr1	26802821	26802844	CATTTGCAACTTCTATAAAATTAG	3	+
chr1	26802845	26802966	CAAATTAATAGACTCATGTCAGAGAGTGTCTCTGTGAATGTGTACACAGTTGTCCATTTGTAAGGTAGATGACACTTTGCTCCTAAGTAGACCTGCAAACAAAGACAATGGGGTCTTTCCTG	89	+
chr1	26802987	26803333	CAGAGAACCCCACGTTTCTCTAAGTGAAATGGCAAGAAGTTATTTGTTAGAATATGGAACTGGTAACAAATTCATGTTTGCACCTTGAATTTGCTTTCACAGACCTGGCTGTATTGTTGGACAGGAATAAAGTAAATTGGAGACTAATTGCTTTGTCCATTCCCTTAGTCAAAAAAGTATCGCTGTTAAGTTCTTGAGGTTTTTTGTGTATTATCTCTCAAGTGTTGAGATGTTTGTGTAATATATGTATCACACTCATGGATGAGGAATCAGGCACAGATGAAACTTGTTGAAGGTTATGTGTACATTTAATGAGCAGCAGAGTCAGGATTCAGACCCTCAACTAG	268	+
chr1	26803424	26803450	AAGTCATTCATTCTAGGTTGTAGACGG	11	+
chr1	26803475	26803497	TCCTCTTCCAGAGGAAACTTAAG	10	+
chr1	26803524	26803548	TGGGCTGGTATTTGAGCAGAGGTTG	8	+
chr1	26803558	26803586	AGAAAGTTACAGCTGAGGTTCTTTGTTAG	8	+
chr1	26803708	26803742	TGAAGCGACTGGCTGAGGTTAAACTTGATAGTCTG	25	+
chr1	26803851	26803872	ATTTGACTGGCTCTGGACCATG	3	+
chr1	26805697	26805746	ATTTCCACTTTGGGACTATTGTGAATAATGCTGCTACAAATATCATATAG	12	+
chr1	26807122	26807147	TGTGTTTAACATGCTTCTCAGGAAAG	12	+
chr1	26807825	26807855	TATATATATGTGTGTGTGTGTGTAGTTTTTG	5	+
chr1	26809354	26809374	AAACCATTGCCTAGTCCACAG	3	+
chr1	26812313	26812331	CATTACATGGATACTTTGG	3	+
chr1	26812945	26812971	AATCCCTGAAGATGGGGCCTAGGACCA	3	+
chr1	26813657	26813683	TATGAGAAAGATTTTCTTGGGGGGGAA	4	+
chr1	26814171	26814185	CTGGTTGAGGTACTG	3	+
chr1	26819171	26819195	ACTGAGGCCTCCTGAGGTCAGGACG	5	+
chr1	26819922	26819951	TTTAGGCGAGAATAGAGGCTCTGCAAATTG	3	+
chr1	26820131	26820154	TACCCTAAACTGGATGTGGGGAAA	6	+
chr1	26829076	26829100	CGTGCAAGTAGGGAGAAAGGGATTG	3	+
chr1	26829911	26829939	TCAAGCAATTCTCTGGCCTTAGCCTTCTG	3	+
chr1	26833373	26833392	AACTCCTTTGTGGAACAGTG	3	+
chr1	26844541	26844569	CCAGTTCCTCATACAGAGCACTTTCTATG	3	+
chr1	26846569	26846588	TATTTCATAGGTTTCTCCAG	7	+
chr1	26848493	26848518	TTTGAAGTGTGATGGGGGAGGCGCAG	3	+
chr1	26848541	26848570	ACACCATTCCCATTCCTCAGATGAGGGATG	6	+
chr1	26848636	26848666	TGCACACTGAGCTCTCCTGGACCCCTTTCTG	3	+
chr1	26855699	26855725	CACTATGGGTCCTGATGGTGGTAACAA	3	+
chr1	26855967	26855988	ATCTGGGCTGGGATTCCAAAAG	5	+
chr1	26857706	26857736	AGTAAATTGCTCTGGGATTCCTGCCATGGGG	3	+
chr1	26860785	26860811	CATGCTGGACTCTGGCTGGGTGCCAAG	7	+
chr1	26862821	26862844	GTGGGACAAGTGCTACAATGAAGG	4	+
chr1	26863062	26863081	TTTGTATCTGGTAGAGCTGG	3	+
chr1	26864142	26864167	ACCACATCCCCTTCACAGGGTGGCTG	10	+
chr1	26864372	26864398	ATGAGATAGTAACTGCCTGGCACATGG	3	+
chr1	26864547	26864570	TTTACCTTGACTCAGCTTCCTAAG	3	+
chr1	26865164	26865181	TTCAACATCACATAGCTG	5	+
chr1	26865517	26865537	AAGCTTCCAATCTTTGGGCAG	4	+
chr1	26868640	26868659	TCTGGAGAGTCTCCTCCCAC	4	+
chr1	26868910	26868944	TGTCTGCGGACAGGGTTTCCGATCATCGGCCTGAG	7	+
chr1	26870077	26870105	ATTGTGTCTCCGAGGGCCAGGACCTACAG	5	+
chr1	26870354	26870383	TTTTTAGGATATGATCAGAGTCAAAGACAT	4	+
chr1	26874246	26874270	TTCTGGGGACTTACAAAGGGTGTGA	4	+
chr1	26886784	26886814	AACCTTGAGACACCCCATGAGTTGAGCTGTG	4	+
chr1	26891121	26891134	TTTCATCCTTTCAG	3	+
chr1	26891151	26891168	AGTATTTCATTAGGGTTG	4	+
chr1	26892373	26892398	TATCTGGCTTCTGCCATTCAATGTTG	3	+
chr1	26896269	26896290	AAGGTGAACGGGCATTCCACAG	4	+
chr1	26896375	26896398	AACAGATGATGGCTGTGCCTCCCA	4	+
chr1	26896592	26896615	ATTTATGAGCCAAGACTCAGGAAA	10	+
chr1	27024165	27024190	CTCTTCTCTCTTAAAATGGCTGCCTG	3	+
chr1	27024644	27024682	GGTAAACAGCTGAGTGATTGGAGTAGTAAGTGCAGATTG	11	+
chr1	27024695	27024723	ATTTGAATTATGGAGGTAAAATCCTTCTG	10	+
chr1	27024730	27024754	CCAGGAGACAGTTGGTCTTAGGTTG	7	+
chr1	27024951	27024995	GGAGGTTTAAGTAGCAATACTGTATCAGCAAGAGCAAAGCCTCAG	23	+
chr1	27025010	27025076	TTACATTGTGCCCAAACAAAAGAGGAGGCAATGGCATTTTGCTTGTACCTTGGATTTATTTTGCTTG	22	+
chr1	27025096	27025180	AAATGAATTCTGTGTTGTCAGAACAGTAGCTGAGTTTTTTCTCTACAATGGGTTTGCTGTTTGTTTTGGTTTTGTGACTTTCCTG	49	+
chr1	27025185	27025204	TATAAATGACTTCTTTGATG	5	+
chr1	27025221	27025260	TATCTTGAGTAATTTTGACACTGGTTGCTTTGCAGAATTG	12	+
chr1	27025261	27025288	AAATGATTTTACTGGGCTTTTTATTGAG	13	+
chr1	27025358	27025386	TCTGAGGAATTTTATATTAGGTTCAAGCG	14	+
chr1	27025392	27025419	TTTTAAGGAAGACTGGCCTCATTCTTTG	6	+
chr1	27025461	27025488	AACTTTGGAATAGCAGCTTAATTTAAAG	6	+
chr1	27025509	27025575	ATCTTGAGGGACTTTCTCCTAAAGGCTTGGTTTGGTGAAATTGTTTTTTTCCTGGAATAACAAAAAG	34	+
chr1	27025600	27025654	TCATTTTAGAGCTTTGAAATAGAGACTGGCCAGTTTATTCCTTTGCATTTTAATG	17	+
chr1	27025685	27025697	ATATGAAGATACG	3	+
chr1	27025809	27025845	TCAGCAGTGCTTTTGGTCAGGGATATTGAGTATTCTG	14	+
chr1	27025851	27025876	TCATACATGTTTTCAAAGAGGGGGAA	5	+
chr1	27026017	27026036	ATGGTGGGCTTGGAGCTCTG	9	+
chr1	27026094	27026101	TTACATTG	3	+
chr1	27026212	27026238	TTTTGGCTGAAAATTTTACTTTTCTTG	6	+
chr1	27026273	27026344	TCAGGGTTCATTTAAAAGCAAAATTGATTGGAATTCTGCTGGTTTGGAAATATTTAGTCAAAGGTTTTAAAG	17	+
chr1	27026400	27026458	AACACTTTCTGTGTAGATGATAGGAGAATAGATACAGTCCCTGTTTGGATGCCTGTCTG	34	+
chr1	27026556	27026586	AGACCCAGGGAATGGGCTGGTGAGCATTCAG	12	+
chr1	27026829	27026922	CTAAGGTGATAACGTTTTCATTTGACTCTGCGCTTATGAAATAAAGTTTAGGTAAGTGTGTGTATTGTGGCTATGTCTTTTTCACAGGACCTGG	32	+
chr1	27027136	27027190	TTGGATTTTATTGTAGAAGTTTGGTTGTTAGTTTCTACTACGGAAACATCAAATG	15	+
chr1	27027242	27027265	AATGCCTACTGGCAGAAATTCTAG	5	+
chr1	27027335	27027358	CACTTTAGTTGTGGGGGTTTCATG	3	+
chr1	27027400	27027428	AGATGGTGGTGTGAGAACAGAGAAAGCAG	8	+
chr1	27027454	27027479	TATTGGGCCCTGTGAGGACTTTTTAG	5	+
chr1	27027493	27027524	TGTGTGACATGAGTAACCATGACAAGCAGCAC	16	+
chr1	27027546	27027616	GATTGCATTAAACATTAATATGTTGGATTGACTCCTGTAGGTGTAATGTCTACAGTAGACCTTTTGCAAAG	29	+
chr1	27027626	27027671	AACTTTTTTAGAATGAGGGAATAGGCTAACAAAGTAATAGGCAGGG	15	+
chr1	27027770	27027792	TATTCAAATATATTGGCACCGAG	5	+
chr1	27027806	27027836	CCAGTGAGCTGTAATACCTGGGGCTTGAATG	6	+
chr1	27027942	27027973	TTGTGTGTTGCGTTAGTGGTAAAGAGCACAGG	11	+
chr1	27027976	27028019	TCACAACAGGAGGAGGAAGGAGGAGGCTTAGGTTCCACATACAG	14	+
chr1	27028225	27028252	AAGGAACTCAAAGCTATTTTCTCCTGGG	9	+
chr1	27028253	27028300	ATTCACAGGAACAAGCTCTGAACAGTTGGGTGCCATTGTGGTCTGTAG	19	+
chr1	27028352	27028374	TTTGTCATTAGTCATTCCACCTG	4	+
chr1	27028436	27028491	ACTTGAAAAATAGTTGCTTCAGGATCCCCAGGAGGCTTTTGCACTTGGGGTTGGGG	15	+
chr1	27028588	27028619	TGTTTGGGCAGGTCTAGGTCTGGTTTGGGCAG	21	+
chr1	27028627	27028731	TAATCTGAGTGCCTGGACTTGCCCTGTAAGTTTTGCTGAGAGAGAAGCAAATGTTCCTGAGACTGGAAGAGGAAAAGCTGCGTTTCAGGGTCAATTTCATAGGTG	52	+
chr1	27028732	27028753	CATTTGTTGTTTCTCATCGCTA	5	+
chr1	27028898	27028923	CTTCCCTTTATAAAGGAGGGAAAAGG	4	+
chr1	27028932	27028951	AACAGTGTTTGATAATTCTG	4	+
chr1	27029028	27029052	TCAATATGTACCCAGGAGGTTTCTG	8	+
chr1	27029292	27029319	TGCTAAGTTCAGGGCATGTGGTATCCTG	9	+
chr1	27029330	27029355	TTGCAGTTTCATAGTGAAAATAGAAG	6	+
chr1	27029405	27029426	ACACTTGGCTTATGAGACTTTG	7	+
chr1	27029472	27029515	CATTTCTGGAATATTAGAAAGGAGAAAAAAGATACTGCAACTTG	18	+
chr1	27029776	27029802	TTCCTTCAGTGACACATTCTTTTTATG	6	+
chr1	27029848	27029898	TCCTCTTCTTTGGTAGCCTTGTGAGATGACCAGATTTGCCTTCTCAGAATG	12	+
chr1	27030047	27030055	TAGGTTCAG	5	+
chr1	27030170	27030188	AGGGTATTAGGAACTTCAG	6	+
chr1	27030265	27030286	ATTACACCAGCTAGGTACTAGG	4	+
chr1	27030292	27030304	ATTTAAAAGGTAG	5	+
chr1	27030383	27030427	CAAGGTTTCATAAATGGATGTAGACCACACTAATTATGTGAGCTG	9	+
chr1	27030669	27030725	AAAGAGTGGTTCCAGGGTCTTAGTGGTTCTTGTGGTCAGGTAGAGCCTTTGGTACAG	25	+
chr1	27030765	27030798	TAAATTTGGATTTGGAAGGTCATGTCACCTTCAG	13	+
chr1	27030823	27030852	TAGTAATGGTGGTTCAACTTTGTTGGTGAG	13	+
chr1	27030906	27030925	TATCTGTTGGGACTCTTAGG	8	+
chr1	27030929	27030960	CTATTTCTGAGGAGCTGGGAGCTGTGTTCAAG	13	+
chr1	27030975	27031004	TTAGACCTTATATTGAGGTTGATGGGTTAG	8	+
chr1	27032161	27032189	AATCCAAGTTCGGGTGAATATTGACTTAG	11	+
chr1	27032265	27032288	AAGGGACATCTGAATGAACTTCTG	6	+
chr1	27032322	27032356	ATATTATCTTGGGACAGGTTGAGTCTATTTCCCAG	8	+
chr1	27032399	27032410	TCTAATGCCAAG	4	+
chr1	27032461	27032488	ACTTAGTGTTGGTCATGGTACATATTAG	4	+
chr1	27032520	27032539	TCACCCTCCAGGAAGTTATG	5	+
chr1	27032757	27032778	ATTTTCCATGGCTCATCACTAG	5	+
chr1	27032799	27032843	TTTTCTCTCTTAAACTTGTTCGTTTTCAGCTTGCTTGTTTATAGG	12	+
chr1	27032881	27032908	ATCTAGCACCAGGGGTGCTTGGGGGTTG	15	+
chr1	27032912	27032940	TGATATCAGTCAATTAAAAGCCCATTTGG	12	+
chr1	27032947	27032970	CTTGGTGTTTTTATTTTGCTCATG	5	+
chr1	27032980	27033005	AGGTCACAACGTGCTTGCCGGGCATG	9	+
chr1	27033031	27033059	TCTCAACTGCCGTGTACTTTGACTTTAAG	6	+
chr1	27033091	27033135	ATTAAAGGCCACATAGTGTTGGATGCTTCCTTTTGGAAGAAACAG	35	+
chr1	27033136	27033163	ATATATCTTTGGGCTCTTCTTGCCCAGT	10	+
chr1	27033204	27033222	TCCTTAGAGAACAGGGCAG	4	+
chr1	27033323	27033374	GAGTTCACAGGTTGATCTAGCGTTATGTGAAACTCTTGGTAATTTAGGTTTG	23	+
chr1	27033384	27033411	CTTTTAGTCTCCAGATTTCTAACATTGT	3	+
chr1	27033413	27033437	CTTGTTTAGGAATTTAGGCTTCTAA	4	+
chr1	27034605	27034624	ATGAATGGCCATGGCACTTG	3	+
chr1	27035494	27035519	TCTTAATTTGCCACTTGGGGGAAATG	6	+
chr1	27035922	27035942	CCAGAAGGGTGATGTAGGAAG	3	+
chr1	27038650	27038676	ATTCTTGAAAATGCCACTTAAAGGTCA	6	+
chr1	27038740	27038760	AACAGGGCGTTGGGTGATTTG	5	+
chr1	27039311	27039333	AATAAGGATTGTGCTTGGCACAG	8	+
chr1	27039515	27039539	TGATCACTGGGACCTAGCTGCAATG	6	+
chr1	27039540	27039562	AAGGCAGTGGTTTCCAGGAGGAG	3	+
chr1	27040269	27040286	TCTTTGGTCTGGAGACAG	5	+
chr1	27040444	27040471	TCTCATTATGGTATTTTGGGTTAAAATG	3	+
chr1	27040550	27040580	TTAGGGAAAAAGAGAGTTAAATGTTGGCTAG	8	+
chr1	27040672	27040686	ACTGGTATGGCCCTG	4	+
chr1	27040687	27040728	TATACTCCTGGGATAAATCATGAAGTGAGGGTCTCCTGTACA	11	+
chr1	27040791	27040799	GAACTTTGA	3	+
chr1	27041305	27041325	ACTGGTATTTTGGGGAAGTAG	4	+
chr1	27041402	27041429	TACTTGATTGGATTGATGTACAAGCATG	9	+
chr1	27041493	27041515	ATACCTTCTTTGGCGGGATATAG	7	+
chr1	27042049	27042075	CATATATTGGGATGCAGTATACCAGTG	3	+
chr1	27043598	27043693	TCAGGATTCTTGGAAGGAGCTTTGAACAAAATCCTCTGGGAGAACAGACTGAAAGTAGGTGGTGCTTGAGACTTGGACTGGCCAACCCTTTTGGTG	32	+
chr1	27043875	27043926	TTTTTAATCCCTGTTTACAGATGGTTCTGGTGCTAAGAGATAAAGTGACTTG	16	+
chr1	27044015	27044036	ACTTTGGACTTCTGGTCTTAAG	3	+
chr1	27044236	27044250	AAAAAGTTAATCAGG	5	+
chr1	27044365	27044402	TATTCCAGGTAGAAGGATCTATGAATACAAAGGCTCTG	8	+
chr1	27045021	27045045	GACTCCCTGAGGATACTGAAATTTG	5	+
chr1	27045429	27045458	TCTCTCTCTTTCAAAATATCTTATTGTATG	3	+
chr1	27045953	27045977	ACACTCTGTGCTGGAGATGGATTTG	6	+
chr1	27046061	27046089	ATTCTGGTGCCAAGGGATGAAGTGACTTG	8	+
chr1	27047420	27047460	AATCTGGAGGGTAGAATTGGATTGAGTAGCTGAGGAGGTTG	11	+
chr1	27047576	27047600	TACTGCTGCCTTTTGAGATAAAAAG	3	+
chr1	27048065	27048108	AATTTGTTTGAAATAGGGAGAAATTGGTTAAGTTTAGTCTTAGG	10	+
chr1	27048170	27048255	TTATGGAAAATGTGGCTAATGAAAGTGCCCTGGATGAAGAGAGAAGGACTTATCATTTGTTGGGATTCATTAGTTTGATGCTGTAG	45	+
chr1	27048262	27048290	TATTTGAAGGGCCCTTTCTGGTGCCAAAG	11	+
chr1	27048322	27048372	TTTTTCTGGCATGCCTCTTTTTGGTAGACAGCTGTGAGGTGGTTATTATGG	18	+
chr1	27048408	27048415	ATTCAATG	3	+
chr1	27048542	27048611	TTTTACATCACTTTCTAGATGTTCTTGGTTTGACATCTGGTTGCAAGCGCCTTCCTGGAGGTTTGATCAG	16	+
chr1	27048613	27048690	CTAGTGCTTCAGGGGATATCATTGGAATGGGCTAAGTCTGCAAAGGGGAATGTGTCTGATCTTCTAGAATGGTTTCTG	35	+
chr1	27049126	27049150	TTGATTCCTCTCTCACCAAAGGCAG	5	+
chr1	27049178	27049211	AACTAGAATGAAGGAATTGTGAAGTAGAAAACTG	10	+
chr1	27049228	27049236	TTATGAATG	9	+
chr1	27049242	27049298	AATCATAGGCTGAGTGGGTTTGATTCCCTGTGACAGGTGTTGGTATAATCTAATGAG	20	+
chr1	27049316	27049344	TCATCAGCTTGGCTTCAGGAAATCTTTAG	3	+
chr1	27049347	27049372	TTGTCTCTGTTGAGGCCAAATAGGAG	6	+
chr1	27049440	27049467	AAGGTAGTCTCCTTATTTTAGGAGGCGG	5	+
chr1	27049504	27049531	ACAATTTCTCCTCAATTGGGGGCTAGGG	6	+
chr1	27049618	27049637	TGGGGAGAGAAGGGACAATG	5	+
chr1	27049660	27049695	TTATGTACCAGGGTACATAGGGTGATTTTTTTGGTG	9	+
chr1	27050978	27051045	AATGGTATATCTCTGCTTAGAAGTTTTGAGTTCTTGGCTCTGTCTTCTCTGCTCTCTCCTCGGTCATG	21	+
chr1	27051066	27051112	CTATTTTAATCTGTGAGTTTCACAAAGTGGTTACTTTGGGTTATAAG	14	+
chr1	27051150	27051179	TATTTCAGCCGTTTTTGGGGGTCATTTTGG	3	+
chr1	27051192	27051235	CAATAAGAAGTTGTAAGAGGTTCCAGTAGCCAGCTAGTCTGGAG	15	+
chr1	27051255	27051278	CTTGGAGCAGGGGAACTCCCTATG	11	+
chr1	27051333	27051354	CTAGGCATCCTTGCCTTTGATG	8	+
chr1	27051398	27051451	TTATAACATGGCCAGTGATCTGGAAGGAGGTGGTAAGTGGTAGATGGAGATGAG	16	+
chr1	27051868	27051887	CAAATCACAAATATTTCACG	3	+
chr1	27052225	27052245	AATTGGGAGCGCAGGCCTCCG	4	+
chr1	27053115	27053143	ATAGTTTGATTTGGGCTTTGTCCCCATAG	11	+
chr1	27053164	27053184	AATAGGACAGCATTGCACATT	4	+
chr1	27053427	27053447	TTCTGTTACTAGAAGCCACTG	4	+
chr1	27053668	27053691	AACTGATGTGTTCAAGGTAGGATG	4	+
chr1	27054265	27054284	TTCAACAAAATAGTCTCTCC	4	+
chr1	27054380	27054387	CTTTACAG	4	+
chr1	27054398	27054420	TGATGTTTTGGCTCCATTGCCAG	8	+
chr1	27054547	27054571	AAAGACTTGGGCAAAAATTGTTTAG	5	+
chr1	27055296	27055319	CTCTGGAGTGCCAGTAGGATAAAG	3	+
chr1	27055335	27055376	AATGAGCTGGTTGAACCTGTTGCTCCACAAAGAGCTGGAAAG	10	+
chr1	27058009	27058035	CTCTCCCAGCAGGCTGCGTATCCTCAG	4	+
chr1	27059509	27059529	TTTTAGACATGGACCCACATG	5	+
chr1	27059673	27059697	CAATTCAGCATGCATTGTCACATTG	3	+
chr1	27059796	27059820	TTATGGAATCAGGTACTTATTTATG	3	+
chr1	27060750	27060769	ATTTCTGTCAGTGCTGTAAG	7	+
chr1	27060992	27061018	AAGGCTATCACAAGGAACATTCCCACG	3	+
chr1	27062467	27062488	CACCTTAAATAACTTCTATGAT	6	+
chr1	27066700	27066719	ACAAGGGTTGAACTTGTGTG	6	+
chr1	27066842	27066862	TTATAATGAGTGCTGTCAGAG	11	+
chr1	27069960	27069982	CTTTGGGAGCTGACGTTTTGTTG	5	+
chr1	27070752	27070774	ATTACTGTATGCTTGTTCCTGGG	3	+
chr1	27071388	27071415	AAGTGAAGGAGGTTGTCCTGGACAAATG	3	+
chr1	27075924	27075935	ATTAAACCTCCG	3	+
chr1	27077066	27077090	AGGAGGAAAGTGTGAGGGTTTGAAG	3	+
chr1	27078840	27078860	TAACTTTTGGAGTCCCTACCA	3	+
chr1	27094359	27094386	TGGGTGGACCGTTATCTGGCCTTCACTG	3	+
chr1	27100130	27100158	TCATGCCTTCCAACCCAGACTCGGGGATG	3	+
chr1	27104900	27104925	TAAATAAATGGCCTATATATTATCCA	4	+
chr1	27105746	27105768	AGGAGATAGCCTTTTCAGGCAAG	3	+
chr1	27109696	27109718	ATACTGTCGATGTTGGCTAGATG	3	+
chr1	27115297	27115333	AAACTAGTTGATCTGTAAGTGTCCTGCCAGTTAAGAG	7	+
chr1	27115470	27115499	AGCTTGACTCGAGAGAGGAAAGGAAGAATG	4	+
chr1	27157686	27157703	TCAAGGTAGGTCCTTCTG	5	+
chr1	27249059	27249078	ATAAGGGCCAACTGTTACAG	6	+
chr1	27249327	27249342	CCCTTTGTGGTGGGGA	3	+
chr1	27249399	27249419	TTCGCACAAAACTGGATTTGG	4	+
chr1	27249515	27249542	ACCCACTCTTGGGCAAATAAAGGGTTTG	4	+
chr1	27249846	27249865	TCCATCTGATACTCAAACCG	4	+
chr1	27265192	27265217	ACTTCTGTGACCTTGAGCCCCTGCAG	4	+
chr1	27265401	27265430	ACACTTGACTGGTCATGGAGGATGAATTGG	7	+
chr1	27562099	27562120	AACCAGCAGGATCCACTTCTTG	5	+
chr1	27587461	27587480	ATTTTGTGGACCTGGGCTTG	4	+
chr1	27624933	27624957	GAGAATTGGACTTTGAAGAGCAGTG	3	+
chr1	27649271	27649290	CTGGGTCTGGGAGCAAGAGT	3	+
chr1	27652408	27652427	AAATTGTCGTTGAAGCTTGT	6	+
chr1	27656149	27656174	AATTATAGTTTACATATAATAAAATG	3	+
chr1	28080314	28080333	TCGTTACTATATATAGGGAG	4	+
chr1	28087246	28087266	AAACACCTGGTTTGTGCTGTG	6	+
chr1	28104776	28104802	ATTATCAGTATGTGTTGGGTACAGAAG	4	+
chr1	28113455	28113478	TCACACATAATGCTATCTTAGCAG	4	+
chr1	28157929	28157952	TAGGCATTAGTAATGGTTGGCATG	3	+
chr1	28177567	28177588	TGCCATAGACACAGGTTTATAG	3	+
chr1	28177748	28177770	TTGGGGTAATTCAAATTAAAAAG	3	+
chr1	28181743	28181769	TCATCTAATTCTCATAGCCCCAAGAGG	4	+
chr1	28564294	28564315	ATCTCTTTGGGGTGAAGGATTG	3	+
chr1	28586050	28586075	ATGCTGAGGAGCGCTGGGTCCGGGAG	4	+
chr1	28586362	28586386	ATCGTGGCGGACTCCGAGTGCCGCG	3	+
chr1	28587549	28587565	AGATTGCACGGCACTAG	3	+
chr1	28587581	28587599	TTAGTTTACAGGCCTAGAG	5	+
chr1	28587602	28587626	TGGTGGAAGTTGTATTCTGGACCTG	6	+
chr1	28587687	28587705	TCTGGGGATCCTACCTCCG	3	+
chr1	28587789	28587815	CTCTTCTCCTGCAGCTTCTCAGCTGTG	5	+
chr1	28587923	28587948	TGGCTTAGCCAGTAATCACTTCTCTG	9	+
chr1	28587957	28587980	TTTCTTCCCATGGGGATTTTACAG	8	+
chr1	28589998	28590016	CTGGGGGTGAGGGAAGGAG	3	+
chr1	28591788	28591812	ATCGGGGAAGCATTCAGGGTATTGG	3	+
chr1	28592588	28592608	CCATCAAAAATATTTGTTGAG	3	+
chr1	28592958	28592980	TTACTGCTATCCCCATTATTTGG	4	+
chr1	28593414	28593432	AAAGTGTTGATGGATCCAG	6	+
chr1	28593472	28593481	TCAGATTTTG	4	+
chr1	28593702	28593733	GGGAGTGCTCAGGGATTGTGTTGGTTACTACG	7	+
chr1	28593737	28593758	AACTTGGACCAGCCTGGCCCGG	5	+
chr1	28594016	28594035	TTCCCGGATACCTGAGGGCT	3	+
chr1	28594378	28594402	AATGACCTGGCGCTGCTCTCCACTA	4	+
chr1	28595295	28595327	CTTCTGAAGCATCTGGGGTACTTGGTTACCTGG	9	+
chr1	28599181	28599209	CTTCGTGTTTGGCTGTGGCATCCTCCCTG	3	+
chr1	28600061	28600086	CTTAGGCTATCTCTGGTGAGGAGGAG	3	+
chr1	28607242	28607262	CTGCTCCTGGAGGCGCGCATG	5	+
chr1	28607450	28607473	CCACACCCTCCCTTTTCCTCACTG	5	+
chr1	28607730	28607753	CCTTCTCTCCCCTGTCATTTCCAG	3	+
chr1	28607867	28607883	CCCGAATCCTAGTTCAG	3	+
chr1	28608043	28608064	ATTATAAATCCTCTTTATTTTG	5	+
chr1	28608456	28608481	ATCAGGGACCCCATTTCTGCAGCCAG	4	+
chr1	28608580	28608605	CCAAGGACCGATTCCAGGCACTTTCT	4	+
chr1	28608850	28608886	CATGGGGATCTGGGTTCTAGAGGGCATGTGATGACTG	14	+
chr1	28609464	28609487	TTTGAATCTGGAAGGACCCCCTTG	5	+
chr1	28612305	28612323	TCTTTTGGAACCATGCTTG	5	+
chr1	28614140	28614160	TCAATTCCCCTCTCTGGGGAG	3	+
chr1	28618094	28618119	GATTCCATAGGCCAGGCTTTAAAAAG	3	+
chr1	28698880	28698906	TATTACTTTGTTTGATATCTCATAATG	4	+
chr1	28710166	28710188	ACTGTTGTTGAGGTATAGGAATG	7	+
chr1	28726397	28726426	CAGTTTCTGGGAAAAGAGCATTCCAGGCTG	3	+
chr1	28729433	28729463	CTTTGGAAGAGTTCAGTATAATCTAATAGAG	3	+
chr1	28734097	28734120	TCTCAAACTTTTTGCTTCTATAAG	3	+
chr1	28794480	28794503	TATTGCTTAAAGTTCTTGTTCACG	6	+
chr1	28794648	28794665	TTATTACCACCACTTTGG	3	+
chr1	28796779	28796805	CTGTAATTCTAGCTACTTGGGAGATTG	3	+
chr1	28832575	28832605	CAGTGGTCGCTTCTTCTCCTTGGTAAGTGTG	6	+
chr1	28833173	28833197	TTACTGCCTCATAGTAGGCACATTG	3	+
chr1	28833618	28833640	TTTCATTTGAATTTAGGATAGCT	7	+
chr1	28833660	28833683	GCTTCTGCGGTACCTTCCACATAG	6	+
chr1	28833720	28833729	AATATGCATG	4	+
chr1	28834445	28834484	AAAAATTGGCTAAAAAGTAGCCAGGCATGATGATAGGTAG	12	+
chr1	28834611	28834640	TACTAATAGATTAATATCTTGTTTTGCAGG	6	+
chr1	28834646	28834699	TTAAGGATTCCAAGTAACTCTTATTTGGTGAGTAAATCTGCTAATTGTTTTTTG	18	+
chr1	28834708	28834765	CTCTTTGTCAATGATTTCTGTAATGGAAATAGGATTGAAGAGACTTTTATTCTAGTTG	32	+
chr1	28835456	28835480	ATCTTTGGCAGACTTGGAGCAAAAG	7	+
chr1	28835637	28835660	ACCTGTTTTGCAGAAAGTCTGCTG	5	+
chr1	28836117	28836140	TATTTATGAATTAAAATAAATACG	3	+
chr1	28836209	28836228	TGTTGAAGGAAACTAGCATG	8	+
chr1	28836301	28836324	TTTATTGGGAAAATGGATATTAGG	3	+
chr1	28836432	28836449	TTGTATCCCTAGCTGATG	8	+
chr1	28836590	28836613	TGGGACTGAAGGGGGATCATCTAG	6	+
chr1	28837628	28837649	TATTGGTTGCCTATCTTAGGAG	3	+
chr1	28843124	28843150	AGGTTTTTGTGAGGAACAAATGAGCTG	3	+
chr1	28845631	28845651	AATGGGGTTTTGAAGGAACAG	3	+
chr1	28845714	28845740	CAACGGCATGAAGGTATAGGTATTGTG	4	+
chr1	28847117	28847137	AGTGCCTGATGGTGGAAGCTG	5	+
chr1	28848310	28848346	ACTTGGCCAAGTGCATAGGGGATACTGGGGAGGCCTG	7	+
chr1	28848504	28848524	TGACAGTGCTGCCTTCTTCAG	3	+
chr1	28848691	28848714	TTCAGGATGGAGGAGGGATCAGAG	8	+
chr1	28848914	28848934	TTGGAGACCTCTAATACCCAG	3	+
chr1	28854160	28854186	TTATGATGGATATTTCATTTAATGTTG	6	+
chr1	28856171	28856198	TTATGAAGGATACAGTAGAGAATATTTG	4	+
chr1	28856252	28856282	AAGTGGAATTGTTGGGCAATTCCTCTTAACG	3	+
chr1	28864840	28864868	AAAACCAAAACTTCCCCCCTGGGGTTTTG	4	+
chr1	28865166	28865192	CTTGTGTACATCGTACCCATCCATTCG	5	+
chr1	28865424	28865449	TTTTTTTAATTGTAAAATATTTTGGA	5	+
chr1	28868492	28868514	TCAGAGACTTGGAAAAATGAATA	3	+
chr1	28891222	28891242	TATTCCCTCTTTGTGGGGGAC	3	+
chr1	28904216	28904243	AAACCTTTTTGGAAATATGATTTGTAAG	4	+
chr1	28904279	28904305	TTTCTACAACACTGCTGCATTCATTTG	6	+
chr1	28975154	28975182	ATTGCTCTGCGTGCGGAATCGACATCAAG	12	+
chr1	28975186	28975232	TTTCGGAAGCATAATTTTTTGGTATTTGGGCAGCTGGTGATCGTTGG	11	+
chr1	29063676	29063702	CATGCCTCGGCCATTGTGTGAGGCGAG	4	+
chr1	29065588	29065614	AATGTAAAATCACCTGAAGGCGGGAAG	3	+
chr1	29068137	29068155	CTGTGCATTTCCTTTTCAG	3	+
chr1	29068940	29068964	ATTCCTACTTACCCAGTTACTACAG	4	+
chr1	29070667	29070688	TGAAGGAATGTGAGAACATTAG	8	+
chr1	29070842	29070872	ATTGAGTCTATAATATGGCAGAGAAAAATCG	4	+
chr1	29070969	29070990	TTCCCTGTGACAATTGGCGGTG	3	+
chr1	29071119	29071137	TAAACTTTAGGATTATAAG	5	+
chr1	29071635	29071655	AATTCATAGGGATCTTATACG	3	+
chr1	29075555	29075580	TGCTTTGTGGTCTTGGCTAATTTCTG	4	+
chr1	29075590	29075616	CTACATAAACCTTTTTCCTTTTTCCTG	3	+
chr1	29075617	29075641	AAAAGTTTTGTTGAGGGAATCATTG	3	+
chr1	29076830	29076855	TCAAAAGACAAAGCTAGAACGAATGG	3	+
chr1	29077188	29077210	AAGGGATTGGTGCATTCTCAGTG	5	+
chr1	29078537	29078567	AGGTTATTTATCCAAAGTCTCATAGCTAGTA	5	+
chr1	29081531	29081553	CTTTTACAGTATTCTGGGGAAAA	7	+
chr1	29081671	29081690	TTTAGGGTTAGGATTTGGGG	4	+
chr1	29081824	29081848	CATGGAAGAGTTTGACTTTTCAAAG	7	+
chr1	29082544	29082557	CTTTGCTATTAGAG	4	+
chr1	29084955	29084978	ATATAAAGAGAACATAATTAGTTG	3	+
chr1	29085130	29085152	TAAACAGTTCTGGATAATGCACA	4	+
chr1	29089190	29089211	AAAGGTTATTAAGCTTAAATAG	4	+
chr1	29095277	29095305	TAAAAGCCAGTTTTTCTTTGTGGGGAATG	3	+
chr1	29095729	29095757	ATTTCAGAGCATAATGCTATGTTTTTTTG	6	+
chr1	29096173	29096199	TAAAACGTGTCGTGAATGTTTCTTCAG	3	+
chr1	29097179	29097200	AAATGGATTTTAATACTGTTGG	6	+
chr1	29101450	29101472	ACTTTTATTTGAAAGTTGACTTG	5	+
chr1	29102321	29102341	TACTCATCTGTTGTTTCCATG	3	+
chr1	29110333	29110363	AAAGTGAAGGTCTCTTCCAGCTCACTTCAAG	4	+
chr1	29117371	29117391	TGGCTAGCTGTCTGGGTTCTG	3	+
chr1	29117988	29118017	AATTCATAAGGGAACTATTTATCAAGCATC	5	+
chr1	29192810	29192837	AGGTGGAAAAGGGTCGGGGACCCTGAAG	8	+
chr1	29194379	29194404	AGCTAGAGACCTACAGGGAAGAGTAG	5	+
chr1	29230791	29230820	CCCAATAAATGTGTGATGGATGAAGAAAGG	4	+
chr1	29245412	29245437	TCCTTTTTAAGAGTGGGTTCATGGTG	3	+
chr1	29245544	29245558	AATGCTGTAGCAGTG	3	+
chr1	29312920	29312944	ATAATACTGGGATTTTGAGATCAAG	3	+
chr1	29344846	29344866	ACTACGACCCAGAACTCCATG	3	+
chr1	29391059	29391086	ATGCCTTCATTAAACAGTTTGTTTATCT	3	+
chr1	29443799	29443828	AACCAGCCCTTTCTCAGAGCCAGTGATGTG	3	+
chr1	29467742	29467763	AACTGACCCCTCTACCATTATG	5	+
chr1	29580732	29580760	ATGGGGCTCCAAACACTAAGGTTTGGGAG	5	+
chr1	29594620	29594644	TCATAGATCAGGAGTTCTGTGTTGG	3	+
chr1	29649798	29649811	TGTGGAGCCCTTGG	3	+
chr1	30928799	30928829	TACAAGCTTTTTGATGTGCTGCTGGATTCGG	3	+
chr1	31018797	31018820	TACAATGGCCTTTGTGCAAGGCTG	3	+
chr1	31771789	31771804	AAGAATGTCTCAGAAG	4	+
chr1	31802830	31802851	TGTTAAAACACTTTCACGAATG	3	+
chr1	31803070	31803100	TTTTAAGGGGACTATAATGGGCTCACTCTGT	3	+
chr1	31815645	31815673	AATAGTTTACTTCAGGCCTTGATGGTCAG	3	+
chr1	31837852	31837878	CATTAGCTGACAAAAACATTTAATATG	7	+
chr1	31882404	31882430	ATTATTGTTACTTTAGCCTTTGCTCTG	5	+
chr1	32480757	32480783	CTTGTACTGAAAGGCTTGGCCTTTTTG	7	+
chr1	32480847	32480872	TAGGTTAGCGCTCTTTTCCTCATCAG	4	+
chr1	32481127	32481146	TGTGGTGTTCATCTTTTATG	3	+
chr1	32499447	32499465	TTTAGTTTGGAAGAGGTTG	7	+
chr1	32499509	32499518	ATTACTGAGG	6	+
chr1	32499718	32499745	AATATTATTAAGTAGAATTGAGTAAGCG	4	+
chr1	32499761	32499791	AAAACTAGGAGGAGGTAAGATACAGTCCTTG	3	+
chr1	32500793	32500814	TTAGGTTTATGAGGCTTGCTTG	4	+
chr1	32502311	32502331	AATAATGAGGGGTCTACCATC	6	+
chr1	32504973	32504988	ACTTTACGGTTTAGGG	6	+
chr1	32506912	32506933	TATAGGAGTTTGAGGCCTATAG	5	+
chr1	32508418	32508445	ATGAGTTAAAATAGATTTAGGAATATTG	4	+
chr1	32508707	32508729	ATTTAAAATCACAAACATTAACG	3	+
chr1	32508974	32509000	ATACTTAGAGGGAGGGAGTAGGTTTTG	3	+
chr1	32516026	32516049	TAATAAACTATTGTCTCATTCAAG	4	+
chr1	32521656	32521679	AATTTCATAGCCGTGCTGCTAAGG	5	+
chr1	32526871	32526896	CTATTTAATCTCTGAGCCTGTTTCTG	6	+
chr1	32538706	32538727	ATGGCCAGGCTGCTAATTGCTG	3	+
chr1	32547669	32547691	CTGTTGGTTATTTTCATCAATAG	3	+
chr1	32574395	32574402	ACTTTAGG	3	+
chr1	32574476	32574499	CCTCTGTTCAGAGAGAATACCATG	5	+
chr1	32588020	32588037	CATCATGTACTTGGTAAG	4	+
chr1	32603213	32603234	CATGCTGTGTACTTTGCTATAG	4	+
chr1	32605341	32605363	CTTTGTTGTTTGCAGATACATAC	5	+
chr1	32605382	32605403	ATAGGTCAGGAATTTGCTTCAA	5	+
chr1	32637609	32637637	ATCATGTATATTTTACTTCTAAAGGAGAG	10	+
chr1	32637976	32637999	ATCAGGAAACTCAGAAGCAGTTTG	4	+
chr1	32638240	32638270	TGGCTTGCCTGTGCCTCTGGGTGGATTACAT	3	+
chr1	32638709	32638735	CAGGGGGCAGAATCTTTTTTTCACTTG	4	+
chr1	32638862	32638889	TACATCTCAAGTAAGAGTTAAGTCCCTG	3	+
chr1	32645849	32645868	GATTTCTGATCCAGGCTGCG	3	+
chr1	32652078	32652119	AATTTAAAGTGAGACTCTTCAAGTAGGGTTGTTATAGTACTG	14	+
chr1	32652138	32652151	CTTTACTAGGGTTG	6	+
chr1	32652231	32652287	TGGAAGGATGGTTGAGTCAATGGATTGGAGGTCCTATAGGGTAAGAGACTTTCTGAG	17	+
chr1	32652362	32652384	ATAGTGGGTGTGCTCTCTGGTAG	6	+
chr1	32653058	32653082	ATTATCTGTTGATACTGAAGTGGCC	5	+
chr1	32653097	32653122	TAATTGTGTTGGGGAGAGCGCTGATG	7	+
chr1	32653183	32653221	GCACAAGGTACGGTAGCAGGTGGTCTCATCCTCGGGCAT	13	+
chr1	32657201	32657226	AGGTGCAGGACTACCAGGCCCTGCTG	4	+
chr1	32659907	32659928	CTGTTCTCTCCCCATGGGAGGT	4	+
chr1	32660799	32660821	AGCCTGGTGTTGGGTCATGCTGG	5	+
chr1	32660904	32660982	ACCTGGCTGGCATCTGGCACTTGCAATTTTGGATTTTGTGGGTCAGTTTTACGTACATAGGGCATTTTGCAAGGCCTTG	32	+
chr1	32661072	32661101	AAGAGTCTTGAGAGGGGCTGTCATCTGTAG	9	+
chr1	32661114	32661150	TGAGTTGGCAGAAGTGACTTGAGCATTTCTCTGTCTG	14	+
chr1	32661269	32661294	CTCTGGAGGCTCCTTTGATTCTCTAG	8	+
chr1	32661307	32661328	TGTCCCTAGGCAGAGCCCTGGC	3	+
chr1	32661393	32661425	ATGATGTGCTGGTCAGGAGCCCCTTGGGCATCG	20	+
chr1	32661426	32661462	CTTCCCCTGCCCTTTGGTAGTGCCAGGACCAGGCCAA	7	+
chr1	32661626	32661646	TGTATTGAGGACCTTCCAAGG	5	+
chr1	32661746	32661791	TTCCTGTTTGGTGAGATCAGGTTGTTTGTGGTAAAAGAAAGGAAAG	24	+
chr1	32661794	32661815	CTTCTGATGGCTTTGCCACAAG	7	+
chr1	32661906	32661931	CCTCTTTGGCTTCATGGGTTTTTCTG	3	+
chr1	32662076	32662109	AACTATTGACTGGGCCCCAGAAATCCATAAAATG	7	+
chr1	32662266	32662291	GAATGACTCAGACCAAGATGGATAGG	10	+
chr1	32662296	32662316	TTAGGGCTTTGCTTCTTGCTG	5	+
chr1	32662449	32662471	ACTGAGACCAGAGATGGCAAATG	10	+
chr1	32662755	32662777	TACAAGAGCTGCCAACCTCACAG	3	+
chr1	32663246	32663265	TTTTAGGACCAAGATCTGTG	3	+
chr1	32663691	32663711	TGCTCCTCTTGCCCTTCCTGG	3	+
chr1	32663850	32663872	ATTTTAAACCACATTAAATAAAG	6	+
chr1	32664009	32664033	CATATTCCACAGTGTCTTTGAGCAG	3	+
chr1	32670596	32670624	TGTGTCTGACCTGCACGATCTGGATGAAG	3	+
chr1	32677569	32677588	AAGAGAGACCAGTGTTATGG	3	+
chr1	32691833	32691847	GGGCAACATCATCAT	4	+
chr1	32794877	32794906	ATAGAAGTGTTTGAACCCTGGATTGCTGTG	9	+
chr1	32794968	32794988	CTGGATACAAAAATATCTAAG	3	+
chr1	32795066	32795093	TATCTCCATTTCTTTGGGCTGCTGGGAG	13	+
chr1	32795271	32795303	GCATGTTCCATGGGTAGGCTGGCCTAGTGCCTG	8	+
chr1	32795306	32795330	TTTTTGAGGGATGATCAGAGGAATG	8	+
chr1	32795385	32795418	AGGTGCTGATGTTTAAGCTGGACTTTGGAAAATG	10	+
chr1	32795467	32795490	TAGTAGAAGGAATGGCACTAGCAG	5	+
chr1	32795652	32795691	CTTAACCTAATAAGGTCAGGTAGTCATTCAGCAAACACTG	12	+
chr1	32795759	32795786	AACGTTAGACTCTGCTTGTGAGAATAAG	9	+
chr1	32796145	32796163	TGAGGTTGGTGGTGACCAG	4	+
chr1	32957417	32957439	ACATATGAATTTTTATTAGGTTG	3	+
chr1	33036896	33036919	TTTGATCTTTCACAGTTAAGTAAG	4	+
chr1	33059268	33059292	CAAGCACAGATTGATGCTGAAATGG	3	+
chr1	33119025	33119054	AAGATAATTGCAAAATGTTATTAGACTATG	6	+
chr1	33120030	33120056	TGATTCCACATTTACTATAGTCATATG	5	+
chr1	33121481	33121504	CATCATAATCAGCTGGAGGTACTG	3	+
chr1	33125233	33125252	TTTCTGAAGGATTTATCCTG	3	+
chr1	33125261	33125286	ATCACTCATTCAACAAATATGTTGAG	6	+
chr1	33125512	33125536	AATGTTGTATCAAAGGGCAGGACCG	5	+
chr1	33129866	33129890	AATACGCTAAGTTCTTACTACTGTG	7	+
chr1	33131709	33131734	TAAGTGGGTGTAGCAAAATGGAACTG	5	+
chr1	33143265	33143294	ACAGTCTTCTCCAAAGCTAACTTCAGATAG	3	+
chr1	33143547	33143575	CCGTTGGATACAGGTATTCTGTCAAGCAG	5	+
chr1	33147511	33147528	TTACTGCAGGCTTTGTTG	3	+
chr1	33147568	33147592	ATGACTTTCCCCTAGCAAATATTTG	5	+
chr1	33150280	33150310	AGGAGGATTTTGGTCTAGTTAGTGGGCTGAG	8	+
chr1	33150921	33150942	AATAAGGTAAGGAAGATGTCAG	3	+
chr1	33151081	33151096	AATCCAGTTGTTGGGG	4	+
chr1	33199207	33199232	TTTGGATGTGCCACTGTGAAGTGGTG	4	+
chr1	33214361	33214385	CTATGGGATACCTCCAATAGGGGAG	3	+
chr1	33219754	33219778	TTCGGGCGGTCGGCGAAGCGGCCGG	3	+
chr1	33284392	33284414	TTGTGCCTATTTTTTATGGAGTG	3	+
chr1	33284623	33284645	CTCAATAAAGTAAGGCTTTGTGC	4	+
chr1	33285334	33285358	TTTTATATGAGGATTTCCCCCCTTG	3	+
chr1	33285591	33285611	ATATTTCAGATGTCTACCTAG	5	+
chr1	33285638	33285659	AGTGCTGGATTAAACTAGATAA	3	+
chr1	33354178	33354204	AATTGGTGTGCATTTGTGAAGGCTTAG	4	+
chr1	33598719	33598748	GCCCATAGTCACTTACAGTTACAGTTACAG	4	+
chr1	33606538	33606558	AGGGAGACTGAAGTTTGCATG	3	+
chr1	33677188	33677215	GGTTTCTGCAGAGAGATCTGCTAGTCTG	4	+
chr1	33942257	33942279	CTCCTTGTGTGAGAGGGTGACAG	3	+
chr1	33943730	33943752	AAATGGTAGATCACTGGAGGGTG	3	+
chr1	33943946	33943965	AATTGGATTTGGGGATCTTA	5	+
chr1	33943973	33943995	ATGATGACCAGGTTTCTGGTGTG	5	+
chr1	33962088	33962109	GGTTGAGATTGGGAAAAATATG	4	+
chr1	33962399	33962423	CACAATTTTACCCTGAGCCATCCTG	3	+
chr1	33966705	33966727	AATCCCTCTGTGGACAGCACTTG	3	+
chr1	35554981	35555005	TATAATGCTCAAATGGGCTGGACAG	5	+
chr1	35561330	35561353	ACCACAATTTATCATTTTCTGTTG	3	+
chr1	35563104	35563133	CTGAATACATTTCATCTGCCAGTTCACCAG	3	+
chr1	35567264	35567286	TGGTCTGTGATTTTACAGTGTCG	3	+
chr1	35579638	35579665	AAGAACCAAGAGCTTTATACATACATTG	3	+
chr1	35736589	35736613	TCCAAATAGTTTTGTAAGTATAAAT	7	+
chr1	35737938	35737966	CTATTTCATAAGCTACATGCTAGGCATTG	3	+
chr1	35742776	35742796	ATAAATTAATCAGAGCCCATG	4	+
chr1	35743125	35743149	ATACTAAATGGATCATTTGGTTTAG	4	+
chr1	35755236	35755265	GACCAGGTAATTCTTTGTTGTGGGGTATTG	3	+
chr1	35771576	35771602	TCTCTATGTGGGTTTTGCCTTTTTCTG	5	+
chr1	35775142	35775169	ATTACACATAAGAAACTAGGTTATCCTG	6	+
chr1	35777793	35777816	TGTATATATCTTTGGGTTTTCCTG	6	+
chr1	35786221	35786244	ATTGGTATCTGAAGTGGGAGGCAG	3	+
chr1	35786519	35786542	ATTTCATTTAGGTTCTATTGAAAG	3	+
chr1	35786821	35786839	TATCACTAGGAAAGAGCTG	5	+
chr1	35789991	35790017	CCCAGCCAAGAAGTTGCTTTTTTATAA	5	+
chr1	35790634	35790655	TTCTTATGAAGCGTTAGCTGTG	3	+
chr1	35790700	35790720	AATGATTAAAAAAATAAGTAG	5	+
chr1	35794841	35794866	TGAGAAGAGAAGGTGCGTTTCTTCAA	8	+
chr1	35794887	35794912	ACAATTTGTGATGTGGATTTTTAAAG	3	+
chr1	35803230	35803259	CTCTGCCTTTGTAGCATAAAAACAATACAG	3	+
chr1	35808742	35808763	ATTGCCTTTTGTTGTATTGTTG	3	+
chr1	35819383	35819408	ATTTTATGCAGCCTACAGATTTATTG	5	+
chr1	35823659	35823682	ACCATTAGGAGATCATTGATGATG	3	+
chr1	35823928	35823952	GATAAAATTTATTTTTATGTGTAAG	3	+
chr1	35823981	35824005	TTAGTGCAGAGAAAATGGGACTCAG	3	+
chr1	35827715	35827733	GTTTATGTAGGATAGTAAG	7	+
chr1	35827832	35827852	ATTGAAGAACCAGTTCATTGG	4	+
chr1	35827890	35827910	ATACATGATTCCAAGTTTGAG	9	+
chr1	35827993	35828014	TGAGGTCCTGAAGTCAGCTAAG	4	+
chr1	35828033	35828056	ATGTTGCTGTTGTTGGAATAGAAG	3	+
chr1	35829165	35829186	CTCAGTTAGCATGAATTCCATG	6	+
chr1	35829813	35829834	ATTGGACTTGAGAATTAAGCAG	3	+
chr1	35830263	35830287	TTTACTTTTGACCATCAGTTACCAG	7	+
chr1	35830781	35830803	ATTTAGTTACTCAAGCCCTCATG	3	+
chr1	35847290	35847320	CCACATGCTTCAGATAGAGGGACAGTCTAAG	3	+
chr1	35857867	35857889	ATTCGACTCCAGTTATAGCCAAT	3	+
chr1	35868690	35868712	AACTTCCTCAGGTGGATTTCTTG	3	+
chr1	35879613	35879636	AGCCCTATTCCAGATTTATGATTG	4	+
chr1	35880677	35880701	ATAAATAAATTTTACTGGCATATAG	3	+
chr1	36029572	36029597	TTTGGGGCAAAAGTCACCATTTTTAG	3	+
chr1	36033713	36033738	AACTACGAGTAGTTTCGCATTCCATG	4	+
chr1	36041601	36041623	CAGCCTCTTTACATTTGGGGCAG	3	+
chr1	36258733	36258760	TATTCTTAGTAGAGACAGGGTCTCACTG	6	+
chr1	36282965	36282991	AAATTCAATTTTTATTATTATATGTTG	5	+
chr1	36285553	36285578	AAAATAAGGCTCCTACACTGGGTCTT	3	+
chr1	36340415	36340439	CAAAATAACCTTATCTGATATGGAG	3	+
chr1	36350039	36350058	TAGTGATGGGGGCTTTTAAT	4	+
chr1	36354820	36354843	TCTTGTTTTGTTTTTGAGAGGGAG	3	+
chr1	36357795	36357819	ATTGTTGATAGACCCTGGAGTCAAG	4	+
chr1	36388002	36388022	CTTTGGCTCATGTGGATTTGG	4	+
chr1	36390328	36390355	ACCATAGGAGTGTGTTGGGACATTCTGC	4	+
chr1	36393769	36393794	TCTTTCCTGCATGCACTGAGTATTTG	3	+
chr1	36397570	36397594	ATAGTTTCTGAGGAGCTTGGAAATG	4	+
chr1	36397881	36397908	AATGATCATGCTTGGCTTATTAAATTTG	3	+
chr1	36401233	36401254	CATTTCCTGGAAGAATTCTCTG	3	+
chr1	36424338	36424359	TATTTATTGGCTACCTTCTCTG	3	+
chr1	36424861	36424884	TAGGAAGTAGTGATTGAAGTAAGG	5	+
chr1	36437333	36437356	TATAGCTTGGAAATTTATTCCATG	3	+
chr1	36445896	36445906	ACTCCTACCTG	6	+
chr1	36454626	36454650	CCTTTATTGAACTTGAAATCAGCTG	3	+
chr1	36490643	36490671	TATCATCCCTCTGGAATCTAATTTTCTTG	3	+
chr1	36526093	36526110	AATTTGCCAAGGGCAGTG	3	+
chr1	36556149	36556161	ATGTGGTAACTCT	3	+
chr1	36556892	36556919	CAGTCCCTGCTAGCCAAGGAGGCCTTTG	4	+
chr1	36559214	36559234	ACACTCCTGGCTCCTCAGTAG	4	+
chr1	36563477	36563504	TGGCCATTGTAGAGAGTCCGGTCAAATT	4	+
chr1	36623969	36623989	ATAGTCTGAGGCATGGGCCTG	4	+
chr1	36625426	36625452	CGCAGTGGGCTGTGGCCATACATCCAG	5	+
chr1	36632710	36632736	TATTTAAATCTGTGAGTCTGGATGAGG	3	+
chr1	36691511	36691536	ATTTGATTAAAAACCTCTATATCCAG	3	+
chr1	36691580	36691602	AAAGATCTCCAATTTTGGAGACT	4	+
chr1	36692750	36692771	ACACTTTGGAGAGTGATTACAG	3	+
chr1	36692791	36692811	TTATTAGGGAAGCCATTGAAG	3	+
chr1	36696385	36696408	ATATATTTTCTTTGGCTCATACAG	6	+
chr1	36696431	36696456	TCAACATTTAAAAAGGAGATTTTGTG	3	+
chr1	36696829	36696848	AAAGATGGAGTTGAAGCAAT	5	+
chr1	36696850	36696896	CAGGGGGAACCCCCAAAACACTGAATTACTTTGTTTCCAAACTGAAG	11	+
chr1	36696997	36697019	TTTGCTTTATAGCATCTGGAATG	5	+
chr1	36697298	36697318	AGGTGAGACTGTATTGTAAAG	9	+
chr1	36697453	36697474	AAAAAAACTTTTAATATGAAAG	3	+
chr1	36698247	36698272	TTAATATGGGAATAAGTAAATAACTG	3	+
chr1	36698424	36698449	TTTTGGTCGTGGTGGTGGTTACACAG	4	+
chr1	36702410	36702431	TAAACAATTTGGGGACAATTTT	3	+
chr1	36710793	36710819	AATCTCACTCTGTTGCCCGGTCTGGAG	3	+
chr1	36719510	36719533	TAATTTTAAACTGTATTCATTAAG	4	+
chr1	36724503	36724526	TATGACCATGTTCATAGATCTGGG	6	+
chr1	36749392	36749418	TACTTCTAAGGGGTCTATTAAACAAAG	3	+
chr1	36750290	36750320	TGCAATGACTGTGAGTTTTGGATGCAGTATG	3	+
chr1	36751632	36751656	CTATTATTATGGTATATTAAAATGG	6	+
chr1	36753445	36753470	CTTCCGTCTTTCTCCCCTGGGGGACA	6	+
chr1	36753500	36753521	TATGGTTGGATGGATTGGGATG	6	+
chr1	36753545	36753567	CACTGGGACCAGGTTGTGGTCAA	6	+
chr1	36753676	36753702	ATTAAGCTTTCTGCATTAATGGTACAG	19	+
chr1	36757571	36757590	AAGCTGGGTTGGGCCAGTTG	5	+
chr1	36757595	36757621	TTCCATCTGAATATAAACTCAAGCAAG	3	+
chr1	36763954	36763977	AACATGAACCCCTCAAGCATTTCA	4	+
chr1	36767683	36767701	ACCGCTCAGGATCTCTTTG	3	+
chr1	36767973	36767998	AAACAGGTTGTGTGTGGATGGCTATG	3	+
chr1	36770193	36770218	ATCTTTGTAAAAACCGGTTTTGTATG	6	+
chr1	36770745	36770758	CATTTATGCATATG	5	+
chr1	36781734	36781758	ACCTTTATTTATGAGCTGATAGCTG	5	+
chr1	36792347	36792376	ACTCAGGTGGTGTTCTGAAGGGAGTTCCTG	3	+
chr1	36792745	36792769	ATCAGCCATGTGTGATTGGGCTGAG	6	+
chr1	36792851	36792873	TATTCCTGTTTCTTCAAGGGGTG	5	+
chr1	36793709	36793730	AGACTAGAGATTTGTCACCTTG	4	+
chr1	36881448	36881470	TTTATTTACTGATAGGACAGATA	3	+
chr1	36913378	36913399	AATCAGTTACTGGAGTGGACTG	4	+
chr1	38161938	38161959	ATGATAAAGGTGTTTCATCATG	7	+
chr1	38162459	38162485	AATCATTTGGAATATCAGGGTTTGAAG	7	+
chr1	38163614	38163635	TAATTATTCTGATGTTTACATG	3	+
chr1	38164686	38164706	AACTGAGGCTCAGGTTGCTTG	3	+
chr1	38166628	38166652	ACAACTGCATGGTTTCTAGCTAAGG	12	+
chr1	38166784	38166805	TTCAGCCTGGAGCTCAGGGAGA	3	+
chr1	38167527	38167550	TATTGGAGAGCCATATATATCATG	4	+
chr1	38167600	38167614	CAGCTTAAAATCACT	3	+
chr1	38174138	38174168	CAAGGAGCCATGTTCCTCTAAGGGAATTCAG	6	+
chr1	38175000	38175019	CTTGGTGGCCTCATTCCATG	4	+
chr1	38175042	38175061	ACTTTGTTAAGCAGAGTCAG	3	+
chr1	38478800	38478821	ATTGAGTAAGATGTCTGTCAAG	5	+
chr1	38478855	38478881	CTCATGTAGGCAACAACTGCTGGGCTG	3	+
chr1	38478964	38478987	TATCATCATCACGCTGGGCTTGTG	7	+
chr1	38479044	38479069	CCTTTTCCATTCCCATTATACAGATG	3	+
chr1	38479180	38479209	TAGAAATAAGCTTATATGCAGAATCAGTTG	9	+
chr1	38479210	38479229	ATACACTGTCAGGAATCCCG	5	+
chr1	38479914	38479939	CTGTGGACATGGCATGGCCATGGCTG	7	+
chr1	38480163	38480184	ATTGTACATTCAGGTGGACATG	5	+
chr1	38481978	38481994	ATATGTGTTTGCGGAGG	3	+
chr1	38482093	38482116	GTGAGTTCAGTCTTTCTGGTAGAG	6	+
chr1	38482350	38482371	CTTTGATTTGGCTCTGCCTTGG	6	+
chr1	38482503	38482523	TCATGAGACCAAGCGTGGGTG	4	+
chr1	38482655	38482683	GTCTAGATGGTGGTGATGGATTAAATGGG	5	+
chr1	38483159	38483181	ACATGAGCTCAGCTCAGTGACAG	3	+
chr1	38484839	38484863	AAGGTTTCTGGGACAGTCTACCATG	7	+
chr1	38485717	38485737	ATTTGCAATACTTTAATATTG	5	+
chr1	38486891	38486913	CAATTAGGTGTACTTTCAATTAG	4	+
chr1	38488275	38488297	AAACTATGCAGTTGGCTTAAATG	10	+
chr1	38488589	38488614	AAAATGTCTGCTCCTCAGGGGCAGTG	12	+
chr1	38489079	38489094	ATGCCTTGGGCAGTAG	3	+
chr1	38489997	38490024	TAAAACGAGGCATCACTTTTTGTCCATG	3	+
chr1	38491000	38491009	TTAATGCTTA	4	+
chr1	38491177	38491205	TGTATGCACTCCCTTCTGGGGAGGTGCTG	4	+
chr1	38491719	38491744	ATTGGCTGTCCCTGTGACTAAGCAAA	4	+
chr1	38491810	38491838	ACCCTAGACTCTTGGCTTGTTGGGGAGGG	3	+
chr1	38491916	38491940	CCAAGGGGGCTGTGGGCAGCCTATG	3	+
chr1	38491952	38491971	ATTTTCTGAGTCAGGACTTG	7	+
chr1	38492015	38492044	TTCTATGGTGATGTGGACCCTTCAGGTCTG	4	+
chr1	38493057	38493081	CAGGGTGTTGGGGAAGGGCGGGCTG	3	+
chr1	38494566	38494595	ACAATCCGGGGGCAGTGACAGGGCTAACTG	6	+
chr1	38496857	38496879	CTGAGCATCTGGAGAATGGGCAA	6	+
chr1	38497052	38497075	AACATCACCCAGCTTGTCCTCAAG	3	+
chr1	38500044	38500076	CTAGAGCTGGGATTTGAAGTTGGAGCCGAGTTG	6	+
chr1	38500165	38500189	TTCAAGGCAGATGTTCTCCCCCAGG	6	+
chr1	38501773	38501803	TTTCCTCCCAATTTTTTCATGTAGGCCCTCG	3	+
chr1	38502213	38502251	TTGTGCTGTGGCATGGTTTGGTGGTCAACCTCTGGGCAG	11	+
chr1	38502319	38502343	ACTCCACAGGGTCTTTGACCCTGAG	15	+
chr1	38505583	38505607	CTGTGTGTGTTTGTATATATACACG	6	+
chr1	38505832	38505858	CAAATATTACATGTGCCAGGTACTCAG	6	+
chr1	38509245	38509269	CCCTGGTTTGGTCTAGGAGAGTCTG	3	+
chr1	38510112	38510132	CAGGGGCCGCGCTATGCGGCG	3	+
chr1	38510906	38510930	AGGGTCGTCCGGGTGTTTGGTTTTG	3	+
chr1	38514682	38514704	TCGTTTCCATTGTTGCTGTTCAG	3	+
chr1	38514908	38514924	AGGCTGGAAGAACAATG	4	+
chr1	38515105	38515129	ATGAGGGACCCAAAATTTGTCCAAG	4	+
chr1	38522859	38522883	CTGTACAGTATTCATTGTGTTGATG	5	+
chr1	38524424	38524456	CAGGGAAGACTGTGAGGTGCCAAGGTGTCCTTG	7	+
chr1	38536264	38536287	ATGGGTTGGTCAGGAGCCTGTCGG	5	+
chr1	38536839	38536866	CCTTAGGGAATACTGACTCCATGGTCAG	3	+
chr1	38541048	38541073	CAAACATCTTACATATCCCTAACCAG	3	+
chr1	38542077	38542105	ACTGATTACAGTGTCTCTTGGAGGAAGAG	3	+
chr1	38542393	38542423	TGCTGGAGGGAAGTTAGCAATCAGCTAATTG	8	+
chr1	38543518	38543538	ACTAGTCTGGCCAGTGGCCTG	6	+
chr1	38544529	38544551	TCAAATAGTGGTAACAGTCCCAG	3	+
chr1	38550024	38550043	ACTGCCTTGGGGACCAACTG	4	+
chr1	38550093	38550108	CCCTGGGGGACCAATG	4	+
chr1	38552649	38552678	TTCTTAATGATGCACATTTGCAAACCACCG	6	+
chr1	38553204	38553227	ATTTAAATCCTGACTCCTCTGATG	5	+
chr1	38553518	38553548	ATCTGGGATGTGAGCCCCCGATGGGAGGCAG	3	+
chr1	38555897	38555915	CTGTTGAGTGGGATCCTGG	6	+
chr1	38559286	38559305	CAATGAGCGTGTGTATTAAG	4	+
chr1	38559721	38559743	AAGGTTCAGTAAGAGAGTGAGCG	3	+
chr1	38560259	38560289	AATATTAATAGCATGGCCATTAATATTAATG	3	+
chr1	38561376	38561399	TGGAGACCTGGTTCTATAACTGTG	3	+
chr1	38562082	38562118	CCAGGTGATGTGGAGTTATGGGGAGCTGGTCATGCAG	9	+
chr1	38562902	38562925	TCAAGCTGCTTAAGGCTCCAACTG	6	+
chr1	38563746	38563767	TTTGTGCTGTTGCATGAACATG	3	+
chr1	38563947	38563963	CCATGCTGTAGGCCTCG	4	+
chr1	38566028	38566055	AGCTTTCAGGTTTGGGGCATCCTGCTTG	5	+
chr1	38569602	38569618	AGGATCAGGTTGGAAGA	3	+
chr1	38570594	38570618	ATACAGGCCAAGGATACGTGCTGAC	3	+
chr1	38573011	38573031	ACTGTGGTGAAGGTCAAAGGG	4	+
chr1	38573643	38573672	TCAAACTATGCCTGATGTTTGTTGCATCTG	6	+
chr1	38576763	38576782	ATTTAACAGATGTGGATAAG	4	+
chr1	38576888	38576912	GTTTTCAGAGCTTTGTTCTGTGGCA	4	+
chr1	38577997	38578017	CTTGTTGGGAAGACTTTTAAG	6	+
chr1	38578235	38578254	AAATGCTCGAAGGAGCTCAG	4	+
chr1	38578271	38578296	TTTGCTTTTAACCTGCCGAAGCAGTG	5	+
chr1	38581155	38581174	TGGGGGGACTGGGGATATCG	3	+
chr1	38584178	38584202	CTCAAGGTTTCCCAGGGTGCTGCCT	3	+
chr1	38584206	38584230	ACAGGACCAGGCCCTGGTGTCCCTG	3	+
chr1	38640446	38640468	AAAATCCTATGGGCAGTGTAGAG	3	+
chr1	38658653	38658681	TTTATTATTTTCTCCATTGTATAGATGCG	4	+
chr1	38720673	38720698	TGATGAGGAGCCACAGAAGGGATATG	3	+
chr1	39340374	39340396	TCAAGTGATTGAGAATCTCCTTG	5	+
chr1	39340839	39340858	TCAGGATTTGGCTGGAATAC	5	+
chr1	39457716	39457737	TGCTGTTTAGCCCTGTAGGGAG	4	+
chr1	39457943	39457972	TAACTGTCCTTAACAGGGACTCTCCTTCAG	4	+
chr1	39458085	39458095	TTCCGGAAATG	4	+
chr1	39458526	39458549	TCTTATCCATTAGCTGACTAACCT	3	+
chr1	39458829	39458854	AAAAGTATAAAGTGATGGGTTTAATG	3	+
chr1	39460022	39460047	CTTAAATCTTTATTGAGTGCTAGGTG	13	+
chr1	39461002	39461014	TTTGTAGCAGTAG	3	+
chr1	39462911	39462941	TCTTTGTTGTTTCTAGGAGTGTATTTCAAGG	6	+
chr1	39462967	39462993	CTCCCTTTAATAGTGTTAGCAAATTTG	9	+
chr1	39463432	39463452	AAATTGCGAAATTTAAAGGAG	4	+
chr1	39464642	39464666	CAGTTACGAGATATTTCCATAATTG	6	+
chr1	39468647	39468672	TGTTGAAATTTATAACAAGGAAAGAG	3	+
chr1	39471406	39471434	AGAAATTTCTGGAATATTCACATTCGAAG	5	+
chr1	39494527	39494548	CACATGGAATCGGTTATACTCG	6	+
chr1	39498064	39498094	ATAAATGGTAAGAATGTAGTCTTTTAAAATG	4	+
chr1	39581775	39581794	CATGTTTATTTTAAGTGCTG	4	+
chr1	39582208	39582231	AAGAATATGGGGTCCTTGTAGTTT	4	+
chr1	39584483	39584508	TTACTTCACTTTGCCTTGCCTATATG	3	+
chr1	39607283	39607304	TGCTTGGTTTGTAGTAAGCATG	4	+
chr1	39625000	39625020	AGTGTGGGTGGAGGGCTCTTG	3	+
chr1	39639213	39639235	TTCTGTGTCTGTATCTTCAGATG	3	+
chr1	39644775	39644795	ACTGAAGTCATCTTATCTTAG	4	+
chr1	39728548	39728570	TATTTGCCTATACTAGCTAAGTG	3	+
chr1	39750430	39750459	ATTCCCAGAGAATTTGAAGTTGTAGAAATG	3	+
chr1	39755721	39755748	TAATCCCATTTGTTCATTTTAGCTTTGG	4	+
chr1	39773935	39773955	TGTTGAATGTTGGACCTCCTG	3	+
chr1	39794177	39794203	CTTACAAGTTTCACTAACCCTTTGGAG	4	+
chr1	39847632	39847657	ATGGGAAAGGGCCACTGAGGTTACTG	4	+
chr1	39865643	39865663	TATATATCCTTGTGTGTCCTG	3	+
chr1	39871789	39871819	CTTTGGGTTCTGGGGTTTTTTTGGAGGTGCG	4	+
chr1	39875577	39875606	AGAAGTGAGTGGAACTAGATATCGAAAAAG	4	+
chr1	39877461	39877483	TCATTTTTCAGGGGCTGCCTTAG	4	+
chr1	39877625	39877652	ACACTTCCACTGTTAGCAAGGAGGAATG	3	+
chr1	39882632	39882659	CTAAATTGGTGAAATATTATTTTAAAAG	5	+
chr1	39887185	39887201	TTAAATGGCCACAGGAG	4	+
chr1	39894131	39894157	TCCATGGAAATACTTATATTTAACAAG	4	+
chr1	39906744	39906770	ATTTTTGCCTGTGGAGAAACTGAGAAG	3	+
chr1	39920764	39920786	CATCAGGTATCTTAACCTCACTG	5	+
chr1	39947297	39947327	ATTTGAATACACATGCCAGCAATTAAGCATG	3	+
chr1	39947892	39947919	TTCTAGCTGTGGTCTTCCAGCAGCAGTG	3	+
chr1	40208898	40208921	AGCTTTTTGGACGTACAATTCGTG	4	+
chr1	40219342	40219365	TTTCTTTGCTAAAATAAACCCTAG	3	+
chr1	40228585	40228607	CTGTATAAGGACCAGTTCCTGCA	5	+
chr1	40509705	40509733	ATTGTTAAGATTCAGTGAGTATATTTTTG	7	+
chr1	40523091	40523114	CTTATGGTCTGCTCTATTTGAGAG	4	+
chr1	40527438	40527468	AGCGAGCTCTGTTGGTTACAGCTTCTCAGTG	3	+
chr1	40533362	40533389	ATTAATCAGGGGGAGAGCATTACACATG	4	+
chr1	40627630	40627654	ATTGATTGCTTGTCCCTGCCGGGAG	5	+
chr1	40627811	40627836	CTTTCTGATTAGGGATTGCGGAGCCG	7	+
chr1	40628357	40628386	CTTTTCTTCCCTCTCTCTGCCGAGGCAGAA	3	+
chr1	40629078	40629103	AATGAATGTAACCAGTCACATTGAAG	10	+
chr1	40629676	40629700	TTTCACATTTGAAAAGAAGAATAAG	3	+
chr1	40636466	40636488	TTATATTTCAGACGTATCTTGAG	3	+
chr1	40640417	40640440	ATGGATTATTATTTGCCCCTGTAG	4	+
chr1	40640567	40640595	TCAATGAAAATGTTAAATCAAAGGGCCAA	5	+
chr1	40646735	40646756	TATGGTGTAAGGTAAGGTCCAG	4	+
chr1	40658415	40658438	TTTTCTTATTTTATATTATAAATG	3	+
chr1	40664834	40664857	CCCAGGTGAGGTGACGTTAAAATG	3	+
chr1	40689117	40689140	TAATATTTGAGATTTAATTCTAAG	6	+
chr1	40700037	40700058	TTTATTTCAAATAAGTGCCTAG	4	+
chr1	40701968	40701998	CATAAGGAGAAAAGAGACAAAAAACCTATTG	6	+
chr1	40713846	40713870	ATTTTATTGGGAATAGGAATATATG	4	+
chr1	40728804	40728826	GTAATTATGGTTGGTGACCATAG	3	+
chr1	40729006	40729036	ATGTTTACAACAGTGAAGTGGAAAGGATAGG	6	+
chr1	40840457	40840478	CTTAGGTGACTTTATTCTTCTG	5	+
chr1	40840664	40840685	CTTCCATGGCGATTACACTTCT	3	+
chr1	40847069	40847098	AAGTCTTCCTCGGGAAGTCATGGCTTCAAA	10	+
chr1	40847257	40847277	ACTGCATGTTGAGGAGTGATG	5	+
chr1	40851698	40851716	TAGTGTAAAGCTTGTAGAG	6	+
chr1	40853215	40853244	TCTGCTGAGGCAAGGAATGGGGAATTCGGG	3	+
chr1	40865785	40865811	CAAGTGGCATTTGGCAGTTAGGGAAAG	3	+
chr1	40865868	40865886	AACATGTTGGTCCCTTGAG	4	+
chr1	40866269	40866297	CATAATTTTCTGACTGACGCAATGGAATG	3	+
chr1	40866484	40866509	ATTATTCTGGTGGTGGGATTCTGGAG	4	+
chr1	40872793	40872820	TATTAAGAGGGATCTTTGGGTGATTTTC	3	+
chr1	40879305	40879326	ACTTTACTTACTATTGCTTAAG	6	+
chr1	40887660	40887681	ATGGCTGGGATGAACTTCTATG	3	+
chr1	40925564	40925584	AGGTTGGCAGAGCCCAAAATG	3	+
chr1	40949165	40949189	TGCTGGGATTACAGACGAGCCACTG	11	+
chr1	40977046	40977071	TTTATAACACTTGTGTAAATGCACAG	3	+
chr1	41010524	41010552	TTCCTCCCTAAAGAGTATCTAAGTTCTAG	5	+
chr1	41025831	41025857	AATTTTTGGACGTTTCAAAAGGTCAAG	7	+
chr1	41158314	41158336	AGAGTGCAAGCATTCAAACACTG	5	+
chr1	41158696	41158719	AATATTGTTAGGTTCCCCTTTAAG	3	+
chr1	41159190	41159217	CAACTACATTTTCTGGAGAAGGGAATTG	3	+
chr1	41159788	41159808	TAATTTATGCCAAATGGCGAG	3	+
chr1	41162616	41162642	TAAGTAGATTAATTGCAGGAGGAAATG	4	+
chr1	41162644	41162667	ATTTTTAAAACTTTGGCCAAAAAG	4	+
chr1	41163058	41163071	TTGTGGTTTAGGAG	3	+
chr1	41163124	41163150	TAGTAGGATCATTTGTTTCAGGGAAAG	9	+
chr1	41163265	41163286	GGTGTTTTCATTCTGACCAGAA	7	+
chr1	41163394	41163416	TTTTCTTTGAAGTAAGCAGTTAG	8	+
chr1	41163717	41163738	AATACGTTTAAAATAAAGGTTG	4	+
chr1	41170410	41170423	AGGGCCAGCTTTTG	4	+
chr1	41170575	41170599	ATAGAAGAGAGGTGTTTCTTCAAAG	3	+
chr1	41176467	41176486	CAAGTCAAAGTTCCTGGATG	3	+
chr1	41179964	41179989	ACACCCAAAATAATATCTTAACTGTG	3	+
chr1	41180224	41180245	AAGATTATAATAGACATAGCTG	3	+
chr1	41182156	41182177	TAGATTGGGTCAGATGTTGAAG	9	+
chr1	41182569	41182592	ATACTGAGATTTCTATCCAGTCTG	4	+
chr1	41182674	41182698	AATTTCAGTTCTGGGTAGCTTTCTG	3	+
chr1	41190050	41190078	AATAAATAAATAAATAATTAGGGTTGATG	6	+
chr1	41196171	41196199	CACAATAAAGTGAAATGCAATAAAACAAG	4	+
chr1	41205614	41205639	ACATTCAGAGTGCCTGGAGGTTACTG	3	+
chr1	41217714	41217740	TCACCTTTTAAGGTGTGGTATATAGAG	3	+
chr1	41221778	41221800	CTTTTTGTAAAATAATAAGGGAG	5	+
chr1	41224531	41224559	TACTATGAGCTCTGAATCCAAATTCTCTG	4	+
chr1	41228032	41228061	AGCCAGCGTGCACTAGGGCCCGCCTTGGAG	3	+
chr1	41231993	41232018	CCATGCTGTTCTCACCTTTGTGACAG	3	+
chr1	41233865	41233894	AAATCTCAGCTAATATGAATGGCAATCCTG	3	+
chr1	41450580	41450602	ACAATAATCTGACCACTGGAAAG	3	+
chr1	41450897	41450922	CTTGTCAATTCTGCTAAGGCAGCATG	4	+
chr1	41450956	41450978	TAATGAGTGTGAAAGTGGTAAAG	3	+
chr1	41451167	41451196	CTTCGCTTACATCTATTTGCTGTTTTGGGG	4	+
chr1	41451296	41451326	AGAGGTTGCTGAAAAGTGGCTTTAATCTGAG	5	+
chr1	41452275	41452296	CATGAGGCATTGCTGTAACTGG	6	+
chr1	41452982	41453011	CATTTGTCTCAATCAATGTAGATGGACAAG	6	+
chr1	41457214	41457241	TATTCATTTGTACTGCCATTCTCTTATG	3	+
[truncated: 121,713 more rows]
