# Supplementary material for: Advancing the functional utility of PAR-CLIP by quantifying background binding to mRNAs and lncRNAs
Source: Genome Biol. 2014 Jan 7;15(1):R2. doi: 10.1186/gb-2014-15-1-r2 (PMC4053780; doi:10.1186/gb-2014-15-1-r2)
Supplement: Additional file 65 — Is a table of re-analyzed PARalyzer output for clusters of at least 5 reads and 2 T-to-C conversions for the ZC3H7B.rep2 library from [38]. [file gb-2014-15-1-r2-S65.gz › ZC3H7B.rep2.clusters.csv]

chr1	567061	567087	CCGCTGGCATCACTATACTACTAACAG	3	+
chr1	567181	567207	TTTATATTCTCATCCTACCAGGCTTCG	10	+
chr1	719266	719291	TATATCCTTTATTATTTATTTAAACT	4	+
chr1	790174	790188	TAATACCCATCTCCG	4	+
chr1	790722	790749	TATTGCACATGTGTTTAATGCGAACACG	10	+
chr1	791368	791397	TTCTTGGGAAATACTTTTCTCACTCTAAAG	4	+
chr1	945881	945908	AATCTTATTTAAATATTTTATTTATTTG	14	+
chr1	945996	946024	TGGGATGGGTTTTAACTAAATTAACTCTG	6	+
chr1	947360	947387	CGGCCGCACTGTTTTACATTCTCAACAG	4	+
chr1	1169057	1169086	TGTTTGCTTGCGACTTATTTATAAATATTG	6	+
chr1	1343039	1343066	AACCGAGGTGGAGATGGTCGCATCGGTG	3	+
chr1	1435975	1436007	ATTCAGTCTAATATATATATATATGTATAAATG	9	+
chr1	1436022	1436045	TATATATATATAAATGTATCAGCC	5	+
chr1	1438286	1438308	TCTAATATATATATATATAAATG	13	+
chr1	1438649	1438673	ACACTTTACCCATCGCCTGACTTTG	4	+
chr1	1501706	1501732	ATACTTATAATTACCTAAAAAATATAG	3	+
chr1	1543404	1543429	CTTTCCATATATATATATAATATATG	7	+
chr1	1543481	1543507	TATAATATATATAATTATATATATATG	5	+
chr1	2195591	2195616	TAATTTTCTCAATTCAACTAAAAATG	24	+
chr1	2218040	2218069	CATTTTATTCTTACCACATCAGGGCAAACG	4	+
chr1	2239115	2239145	CATTATTTCAATTTTTCTTTCTTTTTTTTTG	4	+
chr1	2239260	2239286	TGCTCGAGTGCTTAGAAACCCCCTCTG	5	+
chr1	2239531	2239553	CTTGAAAAATGATTTCCCAGTAG	6	+
chr1	2239843	2239873	CAAAAGGGACATCATGTATATGCAGCGTTTG	7	+
chr1	2240044	2240087	TTTTTTTTTTCAGTTATTTCTTCAAGGGAAACTAAATGATTTAG	41	+
chr1	2240326	2240349	CCCCATCTTGCCCCAAACGGAAAG	3	+
chr1	2240697	2240727	ACTCCTCTGTGTGTGAGGCCCTTCATCTAAG	6	+
chr1	2240743	2240769	TTTAATTCTCATTATATTTCTATACTG	121	+
chr1	2240777	2240802	ATTTTTAACGAAGGGAAAAACAACAG	49	+
chr1	2240817	2240842	TCTCTGGAGCAGCTAACTCATACACG	7	+
chr1	2240893	2240916	TAAATACTTTTTCCTTTTTCACCG	12	+
chr1	2240931	2240952	TATATGCTGGGTCCTTTTTCAG	6	+
chr1	2240983	2241004	TTTTCTGGGCTGTTTTTAACTG	6	+
chr1	2241402	2241429	CTCCATCTCTACCTTTAACATCACCCAG	7	+
chr1	2241468	2241509	ACAGTATGATGCTTACTCTGCTACTCGGAAACTATTTTTATG	13	+
chr1	2241545	2241583	ATTTAAAAAGAAAAGAGCTTGGCATATTTATCTATTTCG	8	+
chr1	2325092	2325108	CATCCTGGAATAGCCTG	3	+
chr1	2334593	2334643	CAAGAACAGTTTTGAGCCATTGTTAACAATGCCTTTTTTCTTCACATAAAG	12	+
chr1	2334754	2334777	TTCTTTTTCAGTGACGTTCAAGTG	6	+
chr1	2335066	2335086	TTTCCTAATTCCATCTCACTG	7	+
chr1	2335102	2335145	GGCCTCTATCCTAATGACTCAAAACTTGGTTCTTAACTACCATG	20	+
chr1	2335165	2335193	AATTATAAATATATATTATATTTTAATTG	60	+
chr1	3048106	3048135	ACATAATTAAAACTCTTATACTTCTTTATG	3	+
chr1	3545650	3545668	TAATCCATTTTTACTTCAG	8	+
chr1	3545770	3545793	ACACTTTTTCCACAATTAACCCAA	28	+
chr1	3545795	3545830	TTGTGTTAATACTTCAGGTCTGTTTCCCAGACCCAG	53	+
chr1	3545948	3545969	TTAAAGGGAATCGGGTACTTTG	4	+
chr1	3546316	3546339	CCTGCCTTGGTTCCTACCACTCTG	4	+
chr1	3567078	3567103	TTACCTACAAATATATCTTTAATAAG	3	+
chr1	3577899	3577927	AAATAATACTTAATTCTCATTTAATCAAA	5	+
chr1	3652555	3652577	TTAAAGCACTTTAATGCTTTAAG	3	+
chr1	3780520	3780550	TACACTTTATTTATTTTATTTATTTTTTTTG	4	+
chr1	3800983	3801005	TTTATGTATCAGCTCTCTGCTGG	5	+
chr1	3801046	3801058	ACTCTTCTAAATG	3	+
chr1	3801529	3801559	CCAAAAATGGTGAGCGATCATTTATTTCATG	3	+
chr1	3801797	3801827	GGGATACGGGGGTTGGGCTAGATTACAGAGG	5	+
chr1	3801872	3801896	AAATGGGCATTTATTTTATAACATG	12	+
chr1	6642333	6642349	CAAATATTATCTAAAAG	3	+
chr1	6642887	6642913	TTACAATTTTTATTTTTACATTTAATG	3	+
chr1	6682431	6682455	TCTTTTTGCACGATACAGCCAAAAG	6	+
chr1	6683260	6683281	CTAATCAGAGGCATTTTTTTTG	5	+
chr1	6683361	6683386	AAATAGTTTCTGAAGCCAGTTTATTG	25	+
chr1	6683418	6683444	AAAAATAGTAAGCTGGTTTAGAAACTG	6	+
chr1	6859123	6859153	TTACTTATTATTAATTAAAAAAATTTTTTAG	6	+
chr1	6865760	6865785	CTCTATATTATATTATGCCCAGGCTG	3	+
chr1	6876316	6876342	CATCACTCCATTTCATTTCCTTTATAG	3	+
chr1	6881201	6881230	CAAAACTAATTATATTTTTCTACTTAAAAA	4	+
chr1	6884030	6884053	AAACTATTAAGTAACTTACCCAAG	3	+
chr1	6884734	6884764	TCATATATTACTATAATTCTTCTTACCTAAG	3	+
chr1	6886761	6886785	CTTATTTATTTTATTTTTTCCCATG	4	+
chr1	6891489	6891513	ACTATTTCATAATTACGTATATTAG	3	+
chr1	6898694	6898719	CATTTTTTCTATATTTATTAACCCAG	4	+
chr1	6898742	6898770	TTCTATAACCTGGCTTTTCTCTTAATATG	6	+
chr1	6901325	6901350	ATTAACAACCTAAATTCTATCTTCAG	6	+
chr1	6901377	6901404	TTATTTATTTACAGGTTCTGGGGATTAG	5	+
chr1	6919052	6919081	AAATTATCTTATTATATTTTATTACAACAG	24	+
chr1	6930792	6930820	TTCTGTATGGCAGGCCATCATTTACACTG	5	+
chr1	6937853	6937877	TATTTCCAAAGGAGAAACCAGAATG	3	+
chr1	6941041	6941069	CCAATTACATTTATTAACTCACTCTTCAG	10	+
chr1	6952179	6952206	CATTCATATACATAATCATTCTTTAAAG	5	+
chr1	6992109	6992138	ACATATAATAAATTACACATATTTAAAATG	5	+
chr1	7030211	7030237	TTATAAAATTATATAATAATCTTCCAG	3	+
chr1	7038714	7038738	TTAATATTATATTTTTATATTTTAT	6	+
chr1	7049564	7049588	TTTTGCATATTTCCAGTGGGAATTG	3	+
chr1	7054384	7054408	AATTTCATTTAACTTTATTTCATAG	5	+
chr1	7056882	7056907	ATTAAAAAATATATATATTTTAAATG	5	+
chr1	7144216	7144245	TATAAATACATATATATATATAAATATATG	5	+
chr1	7184650	7184679	ATCAATACTTTATATTCCAGATGGGGGATG	3	+
chr1	7191763	7191787	CCAATATCATACTTTATTAATATAG	4	+
chr1	7193052	7193080	TTCATATCTTTTAAATATTTTAACATATG	5	+
chr1	7194343	7194368	CTTTTATTTTTATTTATTTTTATATG	5	+
chr1	7198033	7198062	TACATTTTATTTTATTTATTTATTTTTTTG	3	+
chr1	7239598	7239627	AAATATTATAAACAATACTTTCTAACCACG	6	+
chr1	7241018	7241048	AACAATATCACTTATAAACTTATAAATATTG	5	+
chr1	7244805	7244829	AATATTTCAAACTAAAAACATCATG	3	+
chr1	7260195	7260219	ACTATATATACTTAATTATTCTCTG	3	+
chr1	7272071	7272099	TCTAAATCCTAAATATATATAAAATAATG	3	+
chr1	7305386	7305411	TCTTATATATAATATATATTATACAG	3	+
chr1	7313618	7313640	CTTACACATTTCCTATATACCAG	3	+
chr1	7323395	7323422	AATTATAACAAAACCAGAAATGAAACAG	3	+
chr1	7325881	7325908	ATTACTCTTAATCACACCCATTACCAAG	3	+
chr1	7333343	7333369	AAAAACTTATACCATTATTAATCATAG	4	+
chr1	7364701	7364727	TTTTACTTTAAATTTATCTTATTAATG	4	+
chr1	7388934	7388959	ATTAAACAAACTAATTTTATATTATG	4	+
chr1	7403745	7403770	CTTACATCTCCCTCCTATTATTTCAG	3	+
chr1	7602048	7602068	GGATGTGTGCCATAAATACTG	4	+
chr1	7776030	7776058	ACTTTTTAAAAATATCATCTATTTATCAG	12	+
chr1	7782675	7782700	AATATACTACTATACTATAACCTATG	4	+
chr1	7811266	7811276	TTTATAAAAAG	3	+
chr1	7813090	7813115	CTCTATTATTAAACTATCAATTAAAG	7	+
chr1	7813603	7813626	TTTTTCTTACTCCTATACCATATG	5	+
chr1	7820790	7820816	ATCTCTCTTTTCCTAAATTCCCCACAA	4	+
chr1	7826868	7826892	AAGAAGCCATTTCCTTCTCATATAG	6	+
chr1	7826921	7826946	TACAAATATTTATACCAAAAATATAG	7	+
chr1	7827601	7827624	ATTTGAAAGGGATTATATTAATTG	3	+
chr1	7827718	7827758	TTTGTATATATTGTATATATTAAAACAGAGATATGTGCATG	7	+
chr1	7827818	7827845	AAACAAAAAAACTTTATTTCACTATAAG	161	+
chr1	7827953	7827974	TAACATTACTTAAAAAAAAAAG	3	+
chr1	7827976	7828007	ATATGTTTACATTTAATTTTGGCTACCAGGAG	17	+
chr1	7828322	7828350	GCATGGTATATTACTATTTCCACATAATG	13	+
chr1	7828425	7828448	CTGATGCCAGTTTAAAATTCCCAG	12	+
chr1	7828542	7828563	CCTAAAAATATTCACAAATAAG	3	+
chr1	7828564	7828591	CTTTTAAACTGGTGTCTTTGGAAGGAAG	6	+
chr1	7828661	7828686	TTTTTTAATTACTTCCTTTCACTGCC	13	+
chr1	7828847	7828870	ATACCTATTATTTTACACAATTTG	5	+
chr1	7828891	7828921	TAATTTACAAACACAACTGCATTCATAAATG	6	+
chr1	7828979	7829001	ATATCTTTATTCCATTTATTATG	14	+
chr1	7829306	7829335	ATGATAGGTAAGCGCAGCTTTCTTGGATAA	4	+
chr1	7829384	7829407	CTAATCTTATTCTATCTCCTGAAG	6	+
chr1	7832314	7832337	GCATGGTCCTTACTTATCTACCAG	3	+
chr1	7832439	7832469	TATACCAAGGCACATGCTAGGTGCTATCTAG	6	+
chr1	7833066	7833097	TAAATTAATCTATTTTTCCATATTGGAAAAAG	8	+
chr1	7833132	7833160	TTCCTTCCACAATGAAAAGATCAGGAAAG	6	+
chr1	7833313	7833353	AAATTATAGAGAAATTAGAAGAAATGCAATTAAAACTTTCG	9	+
chr1	7833599	7833624	AATTTTAAACAAATATGAGTACTCTG	3	+
chr1	7834325	7834351	AACTTATACAATTTTAGATTTTCACAG	5	+
chr1	7834435	7834462	AATTTTAAGGAGAGTTGTTTTTTTATTG	3	+
chr1	7834466	7834495	CAAAATTACCATAACATACAACTAAACATT	10	+
chr1	7834544	7834569	CAACCATTACCTCTTTCCATTTTCAG	10	+
chr1	7834681	7834719	CCTGTTCTGGGTATGTCATATAAAAGGAATCATACAATG	12	+
chr1	7834873	7834897	TCTTCGAGTTGTTTCCACCTTTCAG	5	+
chr1	7834906	7834931	AATAATGCTGTTATAAATATTCACAG	6	+
chr1	7834948	7834973	ACATAGGCTTTCATTTCTCTTGAATG	3	+
chr1	7835015	7835042	TTTAATTTTACGAGGAACTGCCAAATTG	4	+
chr1	7835138	7835164	ATTATAACCATCCTACTGAGCTCTTTG	4	+
chr1	7835229	7835251	ATTTGTATGTCTTTGAAGAAATG	3	+
chr1	7835596	7835623	ACAGTGGTTCACCATTTTGGTCAGGCTG	12	+
chr1	7835802	7835822	AATCCACAGTCAAATCCAAAG	5	+
chr1	7835928	7835951	TGGGGATTCAACTTCATTCTTTTG	6	+
chr1	7836240	7836260	TCTCTTAACAATTTCTCTTAG	4	+
chr1	7836303	7836340	TTAAATTTATTCCTAGGTATTTTATTCTGTTAGATGCT	10	+
chr1	7836431	7836485	TACCCTGCAACTTTGCTGAATTTGTTAGCTCTAGCAGTTTGTTGTGGATTCTTTG	9	+
chr1	7836726	7836749	AAATTCCCTTCTATCCTTAATATG	4	+
chr1	7837349	7837374	AAGAGGAAATATTGGTGGAAGAATTG	5	+
chr1	7838102	7838127	AATATTATATAATACTCTTCAACAAG	11	+
chr1	7838206	7838229	TTATCTTCATCATCATCATCATCG	17	+
chr1	7838858	7838873	CAATTTAATATCTCTG	4	+
chr1	7839770	7839781	CTATATTATCAA	3	+
chr1	7839854	7839885	TTTTTTAATATGCACTCCAAATTAGAAGGCCG	14	+
chr1	7839910	7839974	CCTTTACAGATTTACGTATGGGCTGATGAAGAGGCCTTCTTAAGTTCCAGAGTGCTATAATCTAG	20	+
chr1	7839986	7840012	TCACTAATTAATTGCCATTACTCCCAG	7	+
chr1	7840017	7840088	TTACCCTTGTCATTTGGCATTATTTTCAGAACCACATTTTAAACCTTTGGGTAATCAGATTTCCAACTTATG	14	+
chr1	7840129	7840154	ATAACAACAGGCTGTGCCTTATTTTG	16	+
chr1	7840203	7840225	TACTGACTCTCGCTGTATTTAAG	6	+
chr1	7840325	7840351	ATAACCTCTTTAAAAAAATTTTTAAAG	54	+
chr1	7840353	7840390	ACTATGGCTATGACCAAAGCTTCTATTTTGCCAAAAAG	8	+
chr1	7840431	7840494	TTAAATTCAGAAACGTGCCAAATGGAACTCAAGGTGCCCCTTCAGAATTAAAATCATTACCTTG	40	+
chr1	7840574	7840598	TATTTTGCATGGGGGTTAGAGAAGG	4	+
chr1	7840615	7840641	ACCGTCTCATAAAAGAGTTCTACCCAG	7	+
chr1	7840645	7840716	TTGGCAGATTATCAGCTGTGGACTCCAGCATGTTTCTGATAATTATGCAAGCAACAATTCTGTAGCCTCAAG	123	+
chr1	7840737	7840758	ATCATTATCTGGCCCAAATATG	7	+
chr1	7840762	7840777	ATAAACTATAACTTTG	3	+
chr1	7840796	7840857	TATTCACATTCTGCTTCCTAAATCAGTTTTCTAAATTATGCCTGCAATTAGGCATTGGTCAG	25	+
chr1	7840897	7840908	ACCTTTGCTTTG	4	+
chr1	7840946	7840963	CTGGAAGCAGAAACTTTG	9	+
chr1	7840995	7841022	ACTCAACATCAGGATCCACAGCTTAAAG	60	+
chr1	7841060	7841110	CACTGAGGGAGAAAGACACAGACTTTATCGCTCTGTGGCTCATTGTTACTG	9	+
chr1	7841112	7841137	AATATTCTAAAACTCTTGTTCACATG	9	+
chr1	7841180	7841202	ACACAGCTTCCATTTCTTTAACG	5	+
chr1	7841291	7841313	TTAGGACATTAGTCCACCTTCAG	7	+
chr1	7854912	7854942	TTATATACATAATATATAATTATATATTCTG	6	+
chr1	7885354	7885379	ATACAACTATTCTATATCAATAAAAG	3	+
chr1	8022833	8022859	ATATAACATAAAAATGGCTTCCAAAAG	5	+
chr1	8045214	8045237	AAGTCGCTGTCCTTACTACTTTTG	3	+
chr1	8045290	8045314	TCTATACATTTCTAAGCCTTGTTTG	8	+
chr1	9312284	9312314	TCATATTTCTCTCTCACATATACATACACAG	3	+
chr1	9429174	9429204	TAAATCTTACAGTGGAGTATATTTTTTAAAG	4	+
chr1	9610007	9610034	TATCTTTATATATATATTTCTATATATG	3	+
chr1	9616978	9617004	AATACTTTAATTAATTAATTAATTTTG	4	+
chr1	9640021	9640045	CTCTAAGCAGATGAATACACTCCAG	3	+
chr1	9642438	9642459	AAGGCTACCTTGCCTTTTATAG	4	+
chr1	9642476	9642500	CTTATCCGGCAGATCCCAAATACTG	10	+
chr1	9642661	9642674	CCATAAAATATCTG	3	+
chr1	9642677	9642705	TCATATCACCTGTTGGACATTTCCTTTTG	6	+
chr1	9642714	9642741	CTTTCTGGAAGGTTTAAATTCATTAACG	19	+
chr1	9642743	9642776	TAATAGTTAATTATAACTTTTTTTTTAACTTAAG	61	+
chr1	9642788	9642813	TTAAGCACCAACTAAATTAAATCATG	15	+
chr1	9642845	9642870	TCCTCTTTTATGCTCACTATACTATG	15	+
chr1	9643395	9643424	ACTGCTGAGATGAATATATATAACTTTCTG	28	+
chr1	9643484	9643542	AACCAAAGGCAAGAATTTTTAAAGAACTGTTTTATCAATGGCCTGGCTCCTGGATATAG	27	+
chr1	9644785	9644809	TTGTTTTGAGACAAGGTATCACTCG	6	+
chr1	9645117	9645147	CAACATCCTCCTATATCCATATTAAAACCTG	18	+
chr1	9645163	9645171	TCTAATATG	3	+
chr1	9645387	9645409	TATATAGGAGGTATATATATTTA	3	+
chr1	9664451	9664476	TTGTGTGACTTTTTAAATTATTCATG	4	+
chr1	9674330	9674356	TTTAATTTTATTTTTCTACACATTTTG	4	+
chr1	9674635	9674656	CGCCTCTTGGTCCCCATTTCTG	3	+
chr1	9674866	9674895	AAAACACAACCTTATTTTTCTTTACAAAAG	8	+
chr1	9675862	9675888	TTCTCCCCAACTTGGGAGCAACAGTAG	7	+
chr1	9675966	9675984	AAAATGCCTCATAATCCTG	3	+
chr1	9675993	9676012	ATATTGGCATCTCTTCTTTG	5	+
chr1	10014661	10014685	ATACTTTAATATTATAACACTAAAG	11	+
chr1	10015981	10016006	ATACATTAATTTATTACTTATTACAG	4	+
chr1	10043966	10043989	CTGGAAACTTCTCTCATACTATCG	3	+
chr1	10096837	10096864	ATTACAAAATAATACACTTATATTATTG	7	+
chr1	10116613	10116640	ATAAATACATACTAATTCTAGTTGTTTG	3	+
chr1	10125916	10125943	AAATCTACATCCTTTTAAAAAATAAATG	3	+
chr1	10132738	10132761	AACTATCTCATTAAAAAGTAAAAG	6	+
chr1	10132870	10132897	AACTTTTCTATCAAATATAGTATTATTG	7	+
chr1	10132906	10132929	TAATAATTACTATTTTATAATTAG	5	+
chr1	10132971	10132994	ATCATAATATCATCTAATAATTTG	3	+
chr1	10139572	10139598	AATATAATTATCAACATATTTTTAAAG	6	+
chr1	10143902	10143930	TTTTATTAGTTCTGGGCTTTATCTTACAG	5	+
chr1	10149716	10149745	ACTCCTTTTATAAACCTAATTATTTTTAAG	3	+
chr1	10153136	10153159	TACACATACTATACTATACTACAG	6	+
chr1	10165119	10165147	TTTTATTACTATCTATAAAACATATCTAG	3	+
chr1	10172412	10172441	AAAATATTAAATACTACTTTAAATATTTAG	3	+
chr1	10180931	10180959	AAACATAACATTACATTTATTTATTCTAG	3	+
chr1	10190838	10190847	CCAATCATTG	3	+
chr1	10200212	10200234	TTATATCATATCTTATTACTCAG	3	+
chr1	10200281	10200310	TTATTTCAAAATATATTATTTAAATTCTAG	6	+
chr1	10209313	10209336	TTGCAGAATTTTTATTTTTTATTG	3	+
chr1	10223112	10223137	TTTTTTATTATTATTAATAAATAAAG	7	+
chr1	10291364	10291388	AATTACACAATATATATACATCATG	4	+
chr1	10292359	10292389	CATATATATATATAACAAGGCCATTAAAATG	9	+
chr1	10292415	10292437	TCCGGGTAAGGCCCTTCAATTCT	3	+
chr1	10292454	10292471	AATCCAAATGCATCATTC	4	+
chr1	10292935	10292958	TAAACTTATACATTATTACTAAAG	6	+
chr1	10300988	10301016	AACCATACTTCATTTATATTCATCCTCTG	3	+
chr1	10318662	10318688	ACTGGTGCTGGAAAATCTTATACAATG	11	+
chr1	10319286	10319316	ACATAGATATTTATTTATTTTTATTTTCATT	4	+
chr1	10327483	10327508	AATCCAAAAAACAAGGGTAATTTGCG	3	+
chr1	10331127	10331154	TTTTATATATTTTTATAACATACTCTAG	13	+
chr1	10332292	10332319	ATTTTAGGAAGGAGCAAATATTAATAAG	4	+
chr1	10332370	10332396	TTTTATACTTCATTATAAGGGGAGTTG	4	+
chr1	10357248	10357262	ATCTTATACAAAAAG	4	+
chr1	10359643	10359670	TAAATATTTATTTAATATTTACCATATG	16	+
chr1	10364396	10364420	CAATTCTCTCAATAATGGCCAGCCG	4	+
chr1	10364794	10364824	TTCTTATTATTTACATTATAAATATTAACTG	10	+
chr1	10364882	10364905	TATACCATAAATGGGCAGTTTCTG	5	+
chr1	10364964	10364989	CCTAATTAATATACTTACTTACACAG	54	+
chr1	10365032	10365059	CCTATAAATTAATCTGACATCCAGAAAG	6	+
chr1	10365065	10365092	CCTCTTAGTTTATGCAGACATTCAAAAG	5	+
chr1	10365110	10365135	AATTAAATGTCTGTTATTCATAAATG	5	+
chr1	10365148	10365201	TTAAAAATAATAACATGCAACTGGGTGGGCACAGCTTTGGATTTCTCATCCACG	8	+
chr1	10365286	10365307	CATCTTCCACACAACTTCCACG	4	+
chr1	10365323	10365347	TATTTTACAAAAAACTCATATAATG	82	+
chr1	10365381	10365409	AAATTTGTCATATCAGAATCTATAAATTG	13	+
chr1	10365476	10365506	CACACAAAGTGAACTATTCACCAAAATCATG	4	+
chr1	10365694	10365715	ATACATAATAAACTATTCTTTG	20	+
chr1	10366129	10366150	AACACATTATTTTTAATCATAG	8	+
chr1	10366172	10366197	AAAATACTTTCTTAATGCTCAGAAAG	7	+
chr1	10366481	10366506	TTTCTATACACAATTTATTTTCTAAG	7	+
chr1	10366507	10366535	ATTAAAAATAATAATTGCTAGGTTTGGTG	6	+
chr1	10366845	10366871	TAATATTTATTATATTATTCAGGTTTC	9	+
chr1	10366922	10366952	GGTAGGTCCATATATTTTCATTCTTACAGTG	52	+
chr1	10367021	10367046	TATAATATATTCATTTACAGCTGTGG	9	+
chr1	10367059	10367084	ACTATGTCCACAGTGATATTCCAAAG	11	+
chr1	10367154	10367177	CTAAAATATCCCTTAATTTCACAG	14	+
chr1	10367203	10367230	TTTTATTGACTGCCATGTATGTCCCATG	6	+
chr1	10367231	10367259	ATGCATTTCTGAGCAAATGCTTATCCTAG	5	+
chr1	10367286	10367311	CTTAATTGAGTCTCTTACTAAATAAG	22	+
chr1	10367336	10367361	CTCTTGGTATGGCCCATATTACTTTG	3	+
chr1	10367730	10367755	TCATAATTTAAACCATTATTATATTG	7	+
chr1	10367761	10367791	GTATCCCTAGCTATTATTATAGCAAAGTGGG	9	+
chr1	10367831	10367866	ACATTAATGGGAATATAGAGGAGTCCTAATTAATTG	11	+
chr1	10367928	10367958	TGTAAACCAAAGGGCATTTTCTTTATTCCTG	8	+
chr1	10368025	10368051	TTTATTACATTGAAGTGACTTGAAGTG	13	+
chr1	10369195	10369224	AAAATTTGGACCTGACATTATTTTTTAATG	3	+
chr1	10375125	10375151	TATACCCATACTTATATATTTTTCCTG	4	+
chr1	10415675	10415697	TTTTATTCTTAGACTCTTTCAAG	4	+
chr1	10437227	10437256	CTAATCCCTGCATTTCCATTCAGGGAAAAG	15	+
chr1	10439291	10439315	TTTTTCTTCTAACTCATACAAAACT	8	+
chr1	10440039	10440068	AAACCACTATTATATATTTTTTCCCTTCAG	17	+
chr1	10440115	10440138	CTCATTTCAGATGAAGGAACTAAG	4	+
chr1	10440230	10440267	TCTAATTTACAGGGATATTTAATTTTGTCAGGTCTATG	17	+
chr1	10441708	10441731	ACAAAGATTTCTTTTCTTGATTTG	3	+
chr1	10448196	10448220	ATACATATTGATTTTATGCAATATG	5	+
chr1	10477511	10477540	ACTCTCAATTATGGTGGCATCGCCCTGATG	11	+
chr1	10479695	10479720	GGATTACTTCGGGGCTCACACCTATG	7	+
chr1	10479848	10479872	ACATTCCATGTGCCTCATGGCACTG	7	+
chr1	10480516	10480542	TCAAATACTTCATACTAAACTTTCTAG	27	+
chr1	10499415	10499441	CTTATTATCTCAAATTACCTTTCCTAG	3	+
chr1	10500861	10500885	AAAACACATTTTCCATATTTTCAAG	3	+
chr1	10502347	10502374	AAGAGATTGCTCAGATTAACCTAGAACG	5	+
chr1	10502662	10502687	CAAAATACTCCCAGGTCTCACTCCAG	3	+
chr1	10505618	10505648	ATAAAATAAATAAATAATAAAACTCATCAAG	5	+
chr1	10538303	10538329	ATTATTATTATTATTCAATTTAATAAG	4	+
chr1	10541028	10541055	TATAACCACAATATCATTATCACACAAG	6	+
chr1	10561001	10561030	ACAATACATATATATTTTATAACATTTAAG	8	+
chr1	10573780	10573806	CCCTTAAAAGGGAAGGGTTTATTTTAG	3	+
chr1	10580046	10580071	TAAAAATAAATTAAATAAATAATATG	3	+
chr1	10602316	10602339	ATAATCTATCCACATGAAAGCATG	5	+
chr1	10607828	10607855	ACAGAAGGATACTTTTATGCTTTTTTAG	7	+
chr1	10619379	10619403	ACTTTTTCATCTATTTTATTTTTAG	3	+
chr1	10625725	10625748	ATTTATAATTTTATATTCTCAACT	3	+
chr1	10628571	10628594	AATCATTATTATATTATTAATATG	4	+
chr1	10629165	10629191	CTAATATTATAAATATCAAATTCTAAG	9	+
chr1	10637108	10637132	TATCTTTATTATCAACTTTAATATG	3	+
chr1	10640624	10640649	TATTATCAATATAAACAATAATACAG	10	+
chr1	10640855	10640882	CATTATTTTTATTATATTTTTATTCATC	9	+
chr1	10641756	10641780	TTAAACTTATAAAATAATTTATAAG	5	+
chr1	10649782	10649811	CTTTTACTACATTATTTTATTATTTCTTAG	3	+
chr1	11077012	11077036	AACAGGACCTGAAAGAGTATTTTAG	6	+
chr1	11078826	11078835	TTTGGCTTTG	9	+
chr1	11078906	11078930	TGACTGCAAACTTCCTAATTCTAAG	7	+
chr1	11080568	11080593	AGTTCTTCTCTCAGTACGGGGATGTG	8	+
chr1	11080646	11080674	CAGATGATCAGGTATTTTTCTCCTTAACG	15	+
chr1	11081000	11081027	TAATTTCTCTTGAACATTGCCCATGCAG	23	+
chr1	11081057	11081133	ACCTTGTAAGACGTAGGGTGTATGGGCCTAGATGTTTGTGATACCTGTATCTGATATCACAAATACAACATTTTAAG	168	+
chr1	11081140	11081189	AAAAGTAAATATGCCTTTAGATAATTTTCAGTATGTGGCATTTGGGAATG	56	+
chr1	11081632	11081662	CTCCCGGCCCATTTTTTAAATTATTATTTTG	12	+
chr1	11082013	11082039	TTAATAAAACTAAAAGCTGTATTGGGG	12	+
chr1	11082065	11082086	CTTATTTTTCCTCTGGCTTTAG	5	+
chr1	11082087	11082110	ATAAATTAATGCTTGTAATCTAAG	17	+
chr1	11082158	11082180	TTTACATCCCTTATTTCTTATAG	16	+
chr1	11082222	11082244	AATCAGCGTTCATATATCCAATG	9	+
chr1	11082470	11082491	GTATGATGGGCATGTTAGCCAG	5	+
chr1	11082562	11082590	GCCTTCGGTTCTGGAAATAACTCTTATAG	22	+
chr1	11082870	11082899	AAAAAGGAAGAGCTAAAGGAATTTTATAAG	7	+
chr1	11082963	11082993	TAAACCAACACACTACAATTGATATCAAAAG	22	+
chr1	11083033	11083054	AATTCTTTGCATGTTCAAAACG	5	+
chr1	11083070	11083090	AACTACATTCTTTACCCCTTG	10	+
chr1	11083131	11083154	AAAATCTCCTTTTAGGAGATCATG	10	+
chr1	11083303	11083327	TAAATATTCTGCCATAGGAATACTG	36	+
chr1	11083384	11083439	ACGGTGGGTGTCCCATTTTTATCCGCTACTCTTTATTTCATGGAGTCGTATCAACG	37	+
chr1	11083613	11083649	TCTCTCAATCCTGTGGCTTTGGTGAGAGAGTGTGCAG	11	+
chr1	11083697	11083725	ACATCCACATCTGTTGGAAGACTTTTAAG	3	+
chr1	11084135	11084163	AATTCATAGCAGTTAATTCCCCTTTTTTG	9	+
chr1	11084167	11084191	CTTTTGAGATGGAACTTTCATAAAG	6	+
chr1	11084432	11084457	CATTTGGGTGATGTTCTATTTACATG	10	+
chr1	11084537	11084544	TTCTAATG	3	+
chr1	11084798	11084823	CTTACAAAACTCACACTCTCACAATG	8	+
chr1	11085234	11085255	ACTAAACTGACAAGCCTTCAAG	4	+
chr1	11085285	11085312	GCATGGTTTAATCCCTTCTTTACACTTG	3	+
chr1	11085359	11085373	CCTTTTATTAACATG	6	+
chr1	11086027	11086053	CCCAAGTATTTCATGTTCATTGTAAAG	3	+
chr1	11348175	11348196	CTCACAGGGGTTTTGCCTTCTG	5	+
chr1	11348293	11348314	TCACTCCCATCGGGGCTATCAG	3	+
chr1	11348325	11348366	TGCCCTGGTGCGGATTTTAATGCATATTTTTATATATAAATG	14	+
chr1	11348394	11348419	TTTTATACGCAGGTCACCATAATTTG	5	+
chr1	11355416	11355444	TTTTCCTTAATCAGCCTCTTTTGGCTGTG	4	+
chr1	11356295	11356321	CACACCTTATATCACTCCTGGAGCTTG	6	+
chr1	11357004	11357032	TACATTCATTCATTCATTCAACAAACATG	6	+
chr1	11357271	11357297	GCAACTTTGGGAGGTGATTAGGTCACG	3	+
chr1	11358322	11358348	TTATTATATTTTAAAAAATTGGGCCAG	13	+
chr1	11359523	11359553	TCTTTTTCATTTTCAACACTTCTTTCTTTTG	3	+
chr1	11359597	11359623	TTTTCAATTTCAATCTCTTTTAAAATG	4	+
chr1	11570264	11570290	TATATTTTATTCTATTTCTCCCATATG	7	+
chr1	11876829	11876856	TCATTATAACATTTATAACATTATAATG	6	+
chr1	11900927	11900951	ATTAAAATCACACTAATAACCCCTG	3	+
chr1	11968290	11968303	AAACCAATTTTTTG	3	+
chr1	12061377	12061396	ACCTATTCTTTTAATAAAAG	3	+
chr1	12071822	12071846	CTCATACCCCCAAAGGACACTTTCA	3	+
chr1	12072681	12072705	ACTAAATTTCCTGTGCCAGTGACTG	3	+
chr1	12073339	12073366	TAAAATTAAATTTATACCACTGAGGGAG	6	+
chr1	12073507	12073535	TTACTCCTGTATCATTGCTCATAATATTG	4	+
chr1	12320597	12320625	AACTATTTATCTTGTTTCTTGGCCTTCAG	4	+
chr1	12336877	12336900	TCCCTTATTAAGTTGGAATATCAG	5	+
chr1	12337511	12337534	CTTCTTTACATTATAACCACTCTG	5	+
chr1	12347931	12347959	ATTTAATGGATCTGTTTGAGTTACTATAG	3	+
chr1	12381200	12381226	TATTTATTTTTTAACCTTTTATTATAG	8	+
chr1	12381945	12381969	TGGGGAATTCTTCTTATCAAAATAG	3	+
chr1	12389952	12389964	ATTATTATAACCG	8	+
chr1	12413847	12413873	AACATTTAAAATCTATACATATTATTG	4	+
chr1	12416008	12416034	AACCCAAAACTATATGGTGAGAATGCG	5	+
chr1	12443126	12443151	AACAACAATTTATTAATCAAAAAATG	3	+
chr1	12507607	12507628	CTAAAACTTAATTTATTTAAAG	3	+
chr1	12569796	12569822	TTATCCATTTGGCTTTTTCCTAACTAG	3	+
chr1	12570486	12570498	TTTATAACTCATG	3	+
chr1	13942795	13942820	AAATATTTATATCCACGGAGTCCTTG	4	+
chr1	14028802	14028828	CTATTTAATATGTGGATGGGCCGTAAG	4	+
chr1	14068630	14068652	CCATTTACTATAAAACTTTAAAG	6	+
chr1	14072493	14072520	ACACATTTTTCTAATATTCCTTACCCAG	4	+
chr1	14077748	14077776	TTCATATTTCTTATTATCCTATTATTTTG	4	+
chr1	14081971	14081996	ATTAAATTTTCTAAACTATATAAAAG	6	+
chr1	14085325	14085350	TACATACCATTTTTTATTTTTAATAG	12	+
chr1	14086347	14086374	TATCAATAATAATAATAAATATCATATG	16	+
chr1	14102576	14102603	TTAATCAAACCCATATGAGATGCTTCCG	3	+
chr1	14105678	14105704	CTTCCCAAGACACAATAAATTCTTCTG	10	+
chr1	14105769	14105791	AACTCATACTAATATGAGACGGC	7	+
chr1	14105981	14106001	AAAACTTAAATTACTATATTG	8	+
chr1	14106006	14106035	TAAAATTCAAACTAATAACAACACTAGTAA	76	+
chr1	14106106	14106137	ACAGTGGAAATTACTCAAAATATAAAGACCAC	7	+
chr1	14106219	14106243	CCCACCTGCACTGCCCAAAATTAAG	3	+
chr1	14106361	14106379	CTCAAACAACTTCTTCAAA	4	+
chr1	14106386	14106412	ATAAACTAACTCCTGCAGGGATTTCAG	3	+
chr1	14106678	14106705	CCCTCCATGCTTTGATGAATATAAAATG	9	+
chr1	14106726	14106742	TTCTGCTTTTAGCAGTG	3	+
chr1	14107709	14107732	AATCACCTTTTCTTTCCATTAAAG	7	+
chr1	14107733	14107759	ATCTAACCAAACATTTATCTATTCATG	50	+
chr1	14107972	14107996	ACTCTGAGGCCCCAGAACTTTACAG	3	+
chr1	14108240	14108270	CCACAAATTTCACTACACACAATATTCCACA	4	+
chr1	14109813	14109839	CTTAAATTTTAATAATTGATTGCATCG	5	+
chr1	14111735	14111760	ACACAAGGAATCATCACATCTATTAC	9	+
chr1	14113139	14113163	CTGACTCAAAAATCCTAACATTCAG	3	+
chr1	14113462	14113491	TCACATATCAGCTCTTGATGCCTTTCTTTT	22	+
chr1	14113513	14113539	AGGCATTTAGCTGATCTCTTACCCCTG	4	+
chr1	14113565	14113612	TTTTTTTAAATCACAAGTAGATTGCCAGCGTAATGGAGAGGAAACCAG	10	+
chr1	14113624	14113636	ACTCTTTTTTATG	3	+
chr1	14113698	14113725	CACTAATTTATAACTATTATATTATCAG	363	+
chr1	14113779	14113802	TATGTCTACACGTAAGTATAAATG	13	+
chr1	14113843	14113873	ATTAAAAACAACAAATTGGCCTCTTCCTAAG	5	+
chr1	14113879	14113901	TAATATCATTTATCCTTACATTT	3	+
chr1	14113941	14113962	CGGCTAGGTTTTATTCATACTG	3	+
chr1	14114071	14114097	TTACATTTCTGTTATGGGGACTTTATG	5	+
chr1	14149306	14149329	ATTACTGATTGACCCTATTTATTT	10	+
chr1	14537489	14537513	ATTATTATAATTATTATAAAAATAG	8	+
chr1	15344445	15344471	CAAATTTTCACATATACTAACTTATTG	3	+
chr1	15393151	15393175	TCTATTTTTCCATGGGGTGGGCGGG	3	+
chr1	15393390	15393415	CCTTTCTCTATATATTTATTTATCTG	6	+
chr1	15393416	15393436	ACATACAGAACACGACTTTAG	4	+
chr1	15393969	15393996	CCTAAAACTCAATTTCCTTATTCTTTTG	6	+
chr1	15394049	15394069	TAGTCGTGCTTTCTGCTAACG	4	+
chr1	15537817	15537844	AGGGCCACAAACCATTATAATATCCAAG	4	+
chr1	15755355	15755373	CAAGTTCAGGGGTCTTATG	5	+
chr1	15756500	15756529	CTTTTTAAACTCGATAACTCTTTATTTTAG	5	+
chr1	15856100	15856128	ATACATTATTCATAAAGTAACTTTATGAG	3	+
chr1	15863168	15863189	CACTTTTCACATTATGTGAATG	5	+
chr1	15894640	15894661	TTTTATATCCCATCATGGCCTG	5	+
chr1	15895229	15895256	TATATTTTGGGGGTATCCCCCAACAACA	16	+
chr1	15895513	15895540	ATATTAGGAGCCATAACTTGTAATCTTG	6	+
chr1	15895583	15895613	TTAAACTGAAGAGAAATTATTCCCACCTGCT	42	+
chr1	15895617	15895644	AGTCAGGCTTAAGGAATCTCTTCAATAG	33	+
chr1	15895799	15895827	CAAAAGGCTTACTTTCCACTTCTGGGCTG	7	+
chr1	15895974	15896001	CATACCTTTTATTTTTCAGGGCAGAATG	15	+
chr1	15896448	15896470	TTAGTATTTCTTTAATCTTAATG	5	+
chr1	15896472	15896496	TTTAAACTAAGCCACTTGGATCCTG	3	+
chr1	15896524	15896557	TAAGTAATAAATTATTTAAGGCCAGGAATTCCTG	23	+
chr1	15896602	15896623	CCAGGCTTCATTCTTCCATATG	8	+
chr1	15896658	15896688	TATCTCATGGCACCTGGTCCAACTAGAAATG	9	+
chr1	15896690	15896705	TCAAGGAATTCATTTG	3	+
chr1	15896714	15896742	ATACATCAGTCCTCAATATTACTTTCTAG	9	+
chr1	15896744	15896813	TATTTTATGGCCAGATTGCTTATATGAGTGGTCTTTTGGTTTGGTAGTAGGTTTTTATTTTTAATTTCTG	41	+
chr1	15896814	15896843	TACTAATGAAATTCCTGACTTTAATTTCTG	6	+
chr1	15896866	15896890	TATTTATTTATATTTTTTTTAATAG	7	+
chr1	15896977	15896998	ATTATCAATATGAGCCACCATG	4	+
chr1	15897008	15897037	TTCATTTTTAAACATTTTTATCTCTTCAAG	9	+
chr1	15897111	15897135	ATGGGATTGGCAATGTTCCTGGCAG	14	+
chr1	15897191	15897198	AATATTAG	9	+
chr1	15897566	15897594	CTATCAGCTCCAACTAAACAACATTTCAG	7	+
chr1	15897598	15897625	GTGAGGCTGCCCTAACTTCCATTAGGGG	5	+
chr1	15897682	15897707	TAGGTTGGTTTCTTCCTCATTTGCAG	4	+
chr1	15897762	15897786	CCATCATTACATAAATATTTTTCTG	32	+
chr1	15897898	15897922	GCCAAACATCTTTACAGAGGAACTG	9	+
chr1	15898001	15898020	TGTCAAGGAGGATAATTATG	3	+
chr1	15898064	15898091	ATACTCTTAGGAACAAATAACTTATTTG	11	+
chr1	15944236	15944257	ACTTCGAGCTGCACAACTTCCG	3	+
chr1	15947208	15947231	GATACGTTGTATACATTATATATG	4	+
chr1	15970107	15970130	GAGTGGGCACCCAGAAGATTATTG	3	+
chr1	15976215	15976243	CTCAGGTTCAGATTGAAGGAGATTTTTTG	5	+
chr1	15986461	15986486	TCTCTGCTTCAGTCTGCCCTATCAAG	3	+
chr1	15986970	15986991	CAACAGAATCAACACAAAATTG	3	+
chr1	15987009	15987032	ATGAAAGGAAATGGGCTCCCACAG	5	+
chr1	15987062	15987082	TATTCCATCTTCAGAATGCAG	4	+
chr1	15987183	15987210	AACATTGGTGCATTGGATCTCACTTTAG	6	+
chr1	15987520	15987543	CTGAGGGCCAAACCAGTATTAAAG	3	+
chr1	15987596	15987617	TCCACAAGTCTCCTTTCATCAG	4	+
chr1	15987643	15987666	AAAAATTAACAGGTACTTCATCTG	4	+
chr1	15987695	15987734	AAACTTCAGGAGTCTAGGTGATGGCCTGTCAACCGATAAG	9	+
chr1	15987742	15987754	TCCCCAAATCTAG	4	+
chr1	15987813	15987834	TTACACTGCACCTTAGGTGTAG	8	+
chr1	15987906	15987930	TCATCCAATTTCATATTGGTTAAAG	12	+
chr1	15988100	15988124	CATTCTCCGTGCTGGCTTTACTTTG	7	+
chr1	15988237	15988264	ACCGTTCTCCATTCCCTTTAAACAAAAG	33	+
chr1	15988286	15988322	CACACATACACACTCACCACATATACAGTATATATAG	47	+
chr1	15988341	15988362	TTGAGCCAGATTTTTTTTAAAG	10	+
chr1	15988363	15988388	ATTTTTTTCGGCCAAAGTAATTTATG	12	+
chr1	15988447	15988499	TATTGGCAGTATGTGCATACAGAAGCTTTTTATTCTCATTAAGATGTATCCTG	38	+
chr1	15988515	15988539	TTTTGTGTGTAGCATACTGTTTTAG	98	+
chr1	15988712	15988836	AATTCTACCCAGTGCTCTGTGTATCATGATTCATTAATTATAACAGGAAATTGGAGAATAATTGAATATCTTATCGTAGAGTGGTATGTTTTTATTTGTGTGCTTAGGATTTGACATTTTAATAG	44	+
chr1	15988851	15988881	TTTAAATCTTGGGCTACTTTGTGCATCACAG	10	+
chr1	15988894	15988946	ATTGCCATGAATCCTTATTACATTGGATGGGATATTGTGGGGGAGTTACAATG	13	+
chr1	15988987	15989009	AACAACCATAATTCCATTTGCAG	4	+
chr1	15989013	15989057	TCAAGAACTGTGAGGGAAAAATAATGGCCTAAACACTGGAATTTG	9	+
chr1	15989078	15989181	CATCTCACTGATAACACCTCAACCCTTAATGACTAATGGTGGAATTAAGTTCAGGAATGGATTCATTGCCAGCAGCTTATTTCCTTTCTAGACTCTTCTGCCAG	47	+
chr1	15989278	15989323	TCTATTTGGAGAGTGTCCTTTGTGGCAGTGGAAATAGTAATTACAG	13	+
chr1	15989351	15989374	TTTTCCATCCTTTTCTTTCCTCAG	14	+
chr1	15989420	15989490	TCAAGTTAGAGTGGGGCATAATATATAGATGTATTTATTGTGGCCTTTTTTTATATAAGGACTAGCCCTTG	41	+
chr1	15989546	15989611	ATAATTCTTTCCTGGCAAACTGCTCTTTTGGGTACCTAGCAGGAATCTGAAGTCTTGGTTTTATTG	12	+
chr1	15989640	15989664	ATTCTAGATTATAGTTTGTAACATG	5	+
chr1	15989720	15989767	TCTGAAGTCTGACTCTTTGTAAGCTTGTTTGTTTCATCAAATTTTAAG	406	+
chr1	15989768	15989804	TCATTGAGCACAATCAAAATGGAGGCTCATATCTCAG	16	+
chr1	15989814	15989841	AAATTTTAATTTAGGGGCACTTAGAGAC	26	+
chr1	15989908	15989927	ACTTTAGTGATGGGATGGCG	3	+
chr1	15989938	15989964	ATTCATCATGATCCTTTATGTAGTTAG	5	+
chr1	15990026	15990048	TCAGCCAGGTTGTCTTTAAGATG	3	+
chr1	15990075	15990100	ACCCTTTCACCTGCCCTACACCAAAG	5	+
chr1	15990104	15990130	TACGATGCACTAGGAAACTGCTCATAG	5	+
chr1	15990132	15990188	ATTTCTGTCAGCTGACTTAAAGCTGTGATTGTAATTAAATAGTTGGTGCTATGATTG	15	+
chr1	15990192	15990294	CAAAATCTAGTAGCAATGCAATGGGACCCTGTATTTGCTTTATGGGTGGTGGTTTGGGAATGTATTCTAAGCTTATAAATCTTTGGAACCACGGGGTGGGAAG	42	+
chr1	15990354	15990447	AACGAACCTTGGCACACAATTCAGTGTGGATATTTGGGAAACAGTTCCAAGTGGAATATATAATATCAGTCGGGAAAAGATTTCATTAGGATAG	55	+
chr1	15990496	15990512	TTGTACATGAATTCCTG	4	+
chr1	15990533	15990558	CTTAACCCACTTGCCAAATATCCTTG	5	+
chr1	15990628	15990651	CTTAATCATCCTTCTGAGTAGCTG	5	+
chr1	15990704	15990727	CCCATCATTTTTATAAAAATAAAG	15	+
chr1	15990960	15990986	TTAATATTTTGGATGACTTAAATTTAG	8	+
chr1	15991007	15991042	TATATTAAGGAGCATTACAATAGTGAACCTTCATCG	10	+
chr1	15991376	15991397	AATTATTTCCACTCATACCTGT	7	+
chr1	15991414	15991434	CCAATAGCCTTCATCCCACAG	3	+
chr1	15991440	15991462	GCTTCAGCTATTAACACATAAAG	5	+
chr1	15991841	15991870	CTTGCAGCCCACATCTTCTAGAGCTCCCTG	5	+
chr1	15991908	15991931	TTTTTTCCCAAAGCATGTCTCTAG	26	+
chr1	15991975	15991982	ATTTTATG	23	+
chr1	15992000	15992023	AATCTGCTGGTTGTCTTACTACAG	35	+
chr1	15992059	15992088	TTAACTTTTAAGCTCATGTCTATATATATG	10	+
chr1	15992101	15992174	CATATACATATGGTGATTGACAAGTATAGTTAATTTTATATGGATTTAAAAGCAAGCAATTTTTATATCTACAG	74	+
chr1	15992178	15992197	TACTCTTCACTTATGGTGGC	3	+
chr1	15992208	15992262	CCACATATATAAATATATATATATATAGCAAACAGCCTTGCAAATCATCGGCCAG	38	+
chr1	15992278	15992311	TTGCAATGGCCTTTTCCTACCTGTTTGCCACCTG	22	+
chr1	15992336	15992371	AACTGCTGCATATTTCAAACCTGTTATCACTGGCAG	13	+
chr1	15992391	15992439	ACCAGATTATGCATTCTACTGTTCTCTAGCACAAGTACTCACCAAAAAG	23	+
chr1	15992597	15992627	AATTACTCTTAACAACAAATTAAATTCAAAG	11	+
chr1	15992638	15992667	AGAACTGGAAATGTAAAATCATGGTTCAAG	5	+
chr1	15992668	15992691	TTTTATACCTTAGTGATTCCTCAG	8	+
chr1	15992731	15992758	AACCTTCGATGTGCTTGATTTTCTTTTG	6	+
chr1	15992786	15992827	CATCAAATTTTGGTGGGGAATGAGAGGAGTATTAGGGGAAAG	8	+
chr1	15992887	15992917	ACTGAGTTGATTCACAGTTATCCTGCATCAG	6	+
chr1	15992926	15992961	ATTTCTTTAGTGCTATGATTATAATAGGGATTTTTG	7	+
chr1	15992987	15993027	TTTATGTTCTTTGTTTTACTATCAATGTTGTGCTGGTTAAG	14	+
chr1	15993129	15993139	ATTCATTCATC	4	+
chr1	15993165	15993203	CACAGGTGAACTCTGGGGATTCAGGGGTAACTAAAACAG	9	+
chr1	15993227	15993263	CTTTCAGTCTAGAAGGGAGACGTGAAACAAATTTTAG	7	+
chr1	15993264	15993314	CTTCAAAAGCAACATCTATTTTTGCCTGTTAGCATGCATTTATTTTAAAAG	20	+
chr1	15993347	15993383	CAGACTGGGAAAATCAGGCTTACAATGGAATCAGATG	11	+
chr1	15993401	15993432	CTCTTTAAAAATCTATTTTTTTAGGCCAGGTG	15	+
chr1	15993526	15993554	AACCTTACCTCTACTAAAAATAAAAAATT	5	+
chr1	15993737	15993776	AAACCAACAAAATATGTAACATGTATAAATGCCTGAGGAG	16	+
chr1	15993790	15993814	AAATCCATTTACAATGCTGGAGGAG	12	+
chr1	15993838	15993869	CAACAAATAAATGGAAGATGACCCTAAAAATG	6	+
chr1	15994016	15994040	TTCTGCAGGATGTGCTATTTTAAAG	13	+
chr1	15994080	15994115	AACATGTAATCAGCGATGGCTGGGATTGGTGGACAG	10	+
chr1	15994151	15994202	TCTACAGGACAGCTTCATCAAAGGGACATTTTTTAACCTGTTATTTTAAATG	34	+
chr1	15994228	15994261	CATACAGGTAGAATTTCTGGATCGTAACTACTAG	10	+
chr1	15994378	15994425	ACAAGTTTTAGGGCACTATCTTCTGGAATGAAATCGGCCAAGAAAATG	13	+
chr1	15994477	15994537	CCAACTATGGAAGATTGGGGTCGTGGGGGCATGAAATACAAAATTATGATAATTTATACAG	21	+
chr1	15994579	15994599	TAATTTGGGGAGGGGGGCATG	4	+
chr1	15994606	15994627	TATTTTTTTTCCTGGGAACATG	11	+
chr1	15994754	15994763	ATTCCTTCTG	4	+
chr1	15994784	15994816	ACCAGACTTATTTTTCCTTTCCTGAATCTTCAC	19	+
chr1	15994865	15994894	ATTTCTATTCTATCCCCGATCATCCTTTTG	6	+
chr1	15994907	15994935	TGATAAACTCAGAGAAATTCAATATATTG	21	+
chr1	15994983	15995011	TTCATTTTTATTTCAAATCTCTTCATGGC	33	+
chr1	15995101	15995124	TCCTTTCTTTTCCTTCTTTATATG	19	+
chr1	15995152	15995181	ATTTTCTGACTTTAAGCTTTGAGACTACTG	7	+
chr1	15995303	15995324	AATCCCAAAATTGGTGGCATTG	3	+
chr1	16011886	16011915	ATATAAAAATAATAATAATAAATTTAAAAG	5	+
chr1	16170429	16170452	TTTTCCATCTGAGCTTTCATTACG	3	+
chr1	16181834	16181859	TACTTTTACATATAATACATTTATAG	15	+
chr1	16182889	16182917	ATCTAATATTTCCTTCAACTATAATATAG	7	+
chr1	16183425	16183451	TTATATATCTTAAAAATTCTATCTCAG	3	+
chr1	16192598	16192620	CTAATACATATCTTCAAACTATG	5	+
chr1	16199457	16199482	ATTATAATGAACCAGGCACCATCCCG	12	+
chr1	16199571	16199597	CTTATGGTCCCCCACCGTCACTTCATG	11	+
chr1	16199628	16199657	ATGGGTAAGTTCCAAGGTTTCTGTAGGCAG	16	+
chr1	16199688	16199754	AAACTCATATTTAGGGGCCCCAGATGGATTTAAAGTTTTGGGCATTCTCAATGTTTCCTATTTTGGG	27	+
chr1	16199759	16199798	AAACGGAAGTGATTTATATCCCAATGGCTGGTATCTTATG	52	+
chr1	16199800	16199838	AATCGTAGAGGATATTTCCTGCAGCTGATTGGATATCTG	20	+
chr1	16199861	16199891	AAGATTTCCTATGGAAGCTTCATTTTTGGAG	13	+
chr1	16199907	16199934	AATTACTTATTCCTTCTCTTGGATAATG	25	+
chr1	16199940	16199968	TCCTTCCTTGGATATATCCCTTCTACCTG	4	+
chr1	16199975	16200014	CTATTTGGCTTTTGTGTTCATACTATATGGAATATTTCTG	13	+
chr1	16200049	16200079	ATATCTGCCTCTCCATTTTCACTACATAAAG	55	+
chr1	16200100	16200126	TAACAAAAAATCTGGCAGACCATAATG	28	+
chr1	16200141	16200165	ATTCTACAAACAATACTTTAACATG	58	+
chr1	16200222	16200237	ATCTACACAATTTCTG	5	+
chr1	16200261	16200284	ATGGAATGGGGAAAAATTAAAATG	5	+
chr1	16200307	16200370	AATATAGCCATTCTTTTCTAATTGCTGGGATATATGGGATGTCTTGCTGTCAAGATTCCACTAG	29	+
chr1	16200378	16200405	AAAGAGGATTACTATATCATTTCTTAAG	26	+
chr1	16200484	16200506	ACTGGGCTGGATGGCTACAAAAG	6	+
chr1	16200573	16200642	CCAGCTACCTGATTCATACTTAGGGCTGGAAATATTTATGAATGTGGATAAATTTCTAATTGTCTGCTAT	64	+
chr1	16200706	16200728	AATTATTTTGTCTGGTCACTAAG	5	+
chr1	16200873	16200890	TTTCCACACTTGGAAAAG	3	+
chr1	16201922	16201946	AATCATGGAATAGGCATTTTTAAAG	3	+
chr1	16202343	16202368	TAAAAACTTTCATATTATTAAAATAG	5	+
chr1	16202726	16202749	AACATAGTGCCTATGGACACCATG	4	+
chr1	16202781	16202793	ACATTACGATCAG	19	+
chr1	16202821	16202845	ACTTTACAACATGGGCTCTATTACG	11	+
chr1	16202862	16202884	TCCAAATCGCTTTGATGCTCATG	4	+
chr1	16202945	16202984	ATATCTACAGGGATGATATTACCCGGGAGGTACGAGGCAG	18	+
chr1	16210207	16210230	TATATTTTTTTTTAATTACATATG	9	+
chr1	16213104	16213131	TACAAACTCTATTTTTAATACATCTTTC	3	+
chr1	16221984	16222009	TATCATAATTTCATTCCTTTATAAAG	4	+
chr1	16222517	16222541	CATATTTAAACACAATTTTAAACAG	4	+
chr1	16232475	16232497	TAATTAAAATATTTTCCTTAATG	4	+
chr1	16232498	16232527	TTTACTTTATGATTATTGCCATTGACTAAG	27	+
chr1	16232536	16232557	TCACATAACATATTCTATACTG	6	+
chr1	16232674	16232685	AATGTCAATGAC	4	+
chr1	16232748	16232769	CAAACATTTTTTCTTCTTATAG	4	+
chr1	16232870	16232900	TTTATTTTCCTACATTTCAAACCACTATCAG	7	+
chr1	16234556	16234581	TAACTTACATAATATTTATTCATTAG	5	+
chr1	16235493	16235516	CACTATTATTATTATTACACTAAG	13	+
chr1	16235930	16235964	TAAAAGTTTTGGCATCAAGGTCCAGAATCTTCCAG	8	+
chr1	16236787	16236811	TACACCTTTTATATTTCTAATAAAG	3	+
chr1	16237160	16237185	TTTTATTTCATACCTATTTACACACG	10	+
chr1	16237634	16237660	AAATTTGGAAAAGTAACTTCAGTGCAG	18	+
chr1	16237695	16237721	TATTCTTTCGGCAGCAAGAGGACCAAG	11	+
chr1	16237737	16237768	CATCAAAAGGAAAACTTTTCTTTGGCATGCAG	8	+
chr1	16242643	16242685	TTTCGCCCCTTGGATGAAAGGATAGATGAATTTCACCCCAAAG	11	+
chr1	16242708	16242743	CAACCTTGAAAAAACCACTACTTACCATGACCTTCG	17	+
chr1	16245428	16245478	ACATTAAGAAAGTAAATGGAGTTCCTCAGTATGCGTTTCTGCAATACTGTG	62	+
chr1	16245485	16245529	CTAGCGTTTGTAAAGCTATTAAGAAGATGGATGGGGAATATCTTG	16	+
chr1	16245937	16246004	GCTAGATGGGCTTTCTTCGAATGTGTCAGATCAGTATTTAACACGACATTTCTGCCGATATGGGCCTG	31	+
chr1	16247388	16247410	CATGGCCCTGGTTCTCTACAATG	6	+
chr1	16247455	16247478	AAAATCGGTGGGAATAAAATTAAG	46	+
chr1	16248570	16248590	AGAGATTTCAGGTTAATATAG	3	+
chr1	16248745	16248766	TGGATTTTGCAAATCGGGAAAG	4	+
chr1	16248788	16248814	CATGGAGAAATCTGGTCAAGACATCAG	14	+
chr1	16254609	16254635	ACTATAACCAAGATCGTACATATTATG	9	+
chr1	16254642	16254750	TTCGAACTCCAGGCACTTATCCTGAGGATTCCAGGCGGGACTATCCAGCTCGAGGGAGAGAGTTTTATTCAGAATGGGAAACTTACCAAGGAGACTACTATGAATCACG	94	+
chr1	16254762	16254786	ATCCTCGGGAATACAGGGATTACAG	10	+
chr1	16254801	16254834	AACAAGATATTAGGGAATATAGTTACAGGCAAAG	8	+
chr1	16255696	16255718	CTTTGCAGATTCCAATTTAAAAG	3	+
chr1	16255903	16255928	ACTTAATACTGTTGCCAGCCCCAAAG	9	+
chr1	16255933	16255955	TCAGGAGCTTGCCAGTATTTCTG	6	+
chr1	16256180	16256204	AAATCACATTCAGTAAATACTGAAG	18	+
chr1	16256417	16256441	AAAAGGATGGATCATGTCGATTTTG	17	+
chr1	16256526	16256546	TCCGACATGGTTCCTTCCATG	9	+
chr1	16256610	16256639	AAAAAGTCCTCCCCTATTCTAACATAACAG	18	+
chr1	16256644	16256672	GGAAGAGTCTTTAAAATTTAATCCTTATG	12	+
chr1	16256693	16256723	ATGGCAGATATGGCCAAAATAAAACTATCTG	8	+
chr1	16256809	16256822	CATAATTAAGAGAG	7	+
chr1	16256889	16256916	ATGGTGAACACAAATCCCACTCACCCAG	5	+
chr1	16256938	16256972	TTCTCGATTGTCTTTTTTATTGAGGGACAGAGAAG	9	+
chr1	16257015	16257038	AAAGGAACAAATTTTACTCTTTTG	3	+
chr1	16257087	16257108	CTAAATCCCTCTCTTCATCTCG	3	+
chr1	16257199	16257213	ACCTATTCCATCCTG	6	+
chr1	16257396	16257424	ACTTCATTTCTGGTAGGATCTATGGGAAG	8	+
chr1	16257878	16257908	ATGCCTGCGGGTGTTGAGGAAGGTTCATCAG	6	+
chr1	16258358	16258385	ATTACAAGGACTGCTTCTAAAAACTCTG	17	+
chr1	16259298	16259315	CTGCCTATAAGGCAGATG	4	+
chr1	16259445	16259456	CACCTTATCCTG	3	+
chr1	16261077	16261105	AAAACAGTCGGTTCCACCCAGGGTCCATG	3	+
chr1	16261160	16261169	AACACTTCTG	3	+
chr1	16266180	16266206	TTTCTCTTTCCTCTTTTTGGAGAAAAG	4	+
chr1	16266350	16266372	ACACACATTGCAGACTCTTAACG	3	+
chr1	16266381	16266426	ACTTCAAACTTCTGCTGAGACCTTGGGGTCAAGGAACATTTCATTG	7	+
chr1	16266470	16266501	TCACCTTAATTCTCCTGCTGCCACCGTCTTTG	9	+
chr1	16266535	16266582	CAAACAGAAAGGTTTTCTCTTGGTGGGATATGCAGAACTTGGGATGTG	13	+
chr1	16266598	16266625	ATAATATATATAAATATATATAATACTG	5	+
chr1	16266626	16266654	ACTTAAAAAATCAAATCCCCCGACATACG	90	+
chr1	16266682	16266765	TTTTCAGAGGAAATCTTATTTTCATATTCAGACTTTGTATTGCCCACTCATTTGTATAAGTGCGCTTCGGTACAGCACGGGTCC	153	+
chr1	16266787	16266809	TCACACGGCACCTGTACAAAAAG	3	+
chr1	16266815	16266838	CTAACCCCTCTTCCTATTACCTTG	22	+
chr1	16266920	16266949	ATTACAAACTTTATTAAAAAATATAAAACA	46	+
chr1	16695610	16695633	AAAAACTTATACAAAATATTCCAG	3	+
chr1	16722128	16722143	TTTATACAAATATCTG	3	+
chr1	16722178	16722232	TGGTTTAATGAATTTTTAATTAAGAAAGGGTAGTTTGGTAGTCTACTTAAAAATG	45	+
chr1	16722241	16722263	AAATTCACTAGAAACATTAACCA	55	+
chr1	16722524	16722553	TTCCCTACCAGCCAGGCTTACTACTTCTAG	11	+
chr1	16722728	16722736	CATGGCTTG	3	+
chr1	16722782	16722810	CTCAGTAACTATACCTGGTACATTTCCTG	13	+
chr1	16722963	16722977	TTATCCTCTGTCCCT	3	+
chr1	16722986	16723010	GGGTTTGCTTTGGCTCCTTGAGGTG	7	+
chr1	16723164	16723188	TGGTTTTTGTGATGAGGGCAGCACG	4	+
chr1	16723347	16723372	CCTTATAACTGTAAAGCCAGGCATTG	4	+
chr1	16723437	16723467	CAAGGAAGAAAACTGGCTGCTATCTTTATAG	36	+
chr1	16723551	16723594	ACTTTCCTTTTAATTGGAGAAGGGTATAGAGGTAGTCCAGGTGG	12	+
chr1	16723621	16723671	CCATTGGGACCACCTGTTCTTGCCCCACTACCCTCTAGTGGGAGGCCAAAG	11	+
chr1	16723959	16723983	CTTTTTTTCCTTTTCTTTTTTAAAG	5	+
chr1	16724215	16724245	CCCACTCAATCAGGGTGCTCCCCACCTGCAG	4	+
chr1	16724598	16724626	CATTTTATAAATTGTATTTTAAATACATG	8	+
chr1	16786440	16786467	ACATTCCTTTTATTAACTCACCTCTCAG	9	+
chr1	17053849	17053871	CAGCAGGTACTTCTTCATTTCAT	4	+
chr1	17443836	17443861	TAAACAAAATATATTATTAAAATTAT	3	+
chr1	19587308	19587335	CTAACTGGGCTCTGGTTATTCACGTATG	5	+
chr1	19587573	19587594	CCATAACCATATAATACCCAAG	3	+
chr1	19589675	19589703	AACATGGCAAGGATTATTAGAAACCCTTG	8	+
chr1	19589740	19589762	TAAATCACAGCAGTGCACACAAG	5	+
chr1	19589938	19589963	TAAATCTAAGATCAGGAACTTTCCAG	12	+
chr1	19590021	19590050	CTTTTTTTTTAATAAGAGATGGTGGTCTTG	10	+
chr1	19590394	19590415	CACATATCACTTTAATAAATTG	4	+
chr1	19590953	19590975	CCTTATTAAATTAAAAATCCATG	3	+
chr1	19592686	19592712	ATTTCATATAAACGAAATCATACAACG	4	+
chr1	19656171	19656197	ATTACATAAGATGCTGACATTATGGAG	3	+
chr1	19924761	19924788	TAATAATTATTACTATCTCATGGAGTCG	3	+
chr1	19931530	19931555	ATATTTCTCCATTTTTACAATGGAAG	3	+
chr1	19948618	19948642	TTTTCTCACTTACCTTCTTTAAAAG	22	+
chr1	19950005	19950028	ATTAGGAATGGCTTATTCCAACTG	9	+
chr1	19953023	19953048	CACCTGGTTATGCATTTGAAACCAAG	5	+
chr1	19953065	19953088	TATTTTCTCTCTGGAAGTTGTAAG	6	+
chr1	19954175	19954182	TATTATAG	3	+
chr1	19955893	19955916	TATAATTTGGCCCAGAACAATATG	3	+
chr1	20213522	20213548	ACATACAATTCAATATAAAAATTATTG	7	+
chr1	20214134	20214156	CTTCCAGGTTTTCGTTTTATTAT	3	+
chr1	20220979	20221004	TCACCTATTTAAACATTTATCTTAAG	6	+
chr1	20224282	20224308	ATTTTAAAAATATTTTTTATTTCTTAG	3	+
chr1	20229437	20229463	TTATTTAACCATATCCATACTATAAAG	12	+
chr1	20231070	20231096	TTGTTTGCTAGACTTCACCCAGTACTG	3	+
chr1	20231405	20231432	AACCTGGAAGCTGAAAATTATAATATTG	5	+
chr1	20232293	20232319	ATATCAATAAATACTGATTGCCAGATG	6	+
chr1	20234297	20234322	ACTTTCCAGTGAGGCCGTCCTTTTAT	7	+
chr1	20234465	20234485	TAATACAAAATTAAAATACTG	6	+
chr1	20234514	20234527	AAAAACCTTTTAAG	6	+
chr1	20234573	20234595	ATCTTTCCTTAACATTTGGGGTG	7	+
chr1	20234640	20234687	AAATTCAGAATGACAAGTTTCCTTAGTTTCTCTTTCATTCTCAAACAG	7	+
chr1	20234725	20234761	AATATGCTTTGATTTACTTCTAATCCAAGTTACTCAG	23	+
chr1	20234803	20234882	TGTGGCCTGCAGTCAGGATGGAAATTAACCGCATTTCTCTCCTTCCTGATTCTGATGTTATTTCAGATGGGATGCAGGTG	18	+
chr1	20234890	20234942	TTCATTTGCACTCAAGCCATATGATAAATGCAGCTGACTGTTAATTAGGCCTG	20	+
chr1	20235119	20235133	ATTATGTTTTTATAG	3	+
chr1	20235232	20235260	TAACTTGACCTTATAGGTCGCTAAACTTA	8	+
chr1	20235290	20235319	CTACATTTATTTCTTTTTATTTAAGCCCTG	68	+
chr1	20235340	20235362	AAAACTCCAGCATCTGCTGGAAG	9	+
chr1	20235413	20235460	AACATACTTTGGTTGAGGCCTTCGAATCACTCTTCAGTTCTGAAATAG	13	+
chr1	20235623	20235641	TTATCTTCCCCACCCCTCG	3	+
chr1	20235650	20235674	AATTATAAAAATTCGGAGGCAAATT	60	+
chr1	20235885	20235915	ATTAAAAAAAGTACACAGCATTTTTTTTCTG	6	+
chr1	20235943	20235977	GCTGTGTTACTCTACTCATTCCAAACGAATGAAAG	19	+
chr1	20236040	20236063	TTTTCAACTCTGGGCAGATTCCTG	8	+
chr1	20236163	20236188	AAATTCAGATTAGCAGTCAGCTTAAG	7	+
chr1	20236205	20236241	AAGTAGTAGAATTGCTTTATTTACTTGGTTAATGAAG	14	+
chr1	20236310	20236339	AACATTTATTTTTTAAATTACCTAATTCTG	15	+
chr1	20236348	20236374	CTTCAGCATTTCTGGAGTATAATAATG	6	+
chr1	20236461	20236484	TAATTATTAGGAATCGGGTACATG	6	+
chr1	20236604	20236626	AAAATTCCTTCACTGGCAGCCCG	5	+
chr1	20236685	20236713	TACAGGTGCTCCTGTGAACTCTTTATTAG	8	+
chr1	20236844	20236855	CTCTTATAAACG	4	+
chr1	20236901	20236928	TCAAAATAAATACCATTTTAGTGGCAAC	38	+
chr1	20236953	20236992	TATTAAAGCAGCATAGAACCATAACTTCTAGATAATGTAG	8	+
chr1	20237025	20237055	TATGTGTGTATTTAGTTTTTCAATAATAATG	3	+
chr1	20237251	20237262	TAATTTATTATG	3	+
chr1	20237346	20237372	TCGGGGAGTTGCTCACATATTACACAG	4	+
chr1	20237434	20237450	CAATTTCTCTAATTCTG	7	+
chr1	20237476	20237489	TTTTACTGGGTCAG	5	+
chr1	20237518	20237545	AAATATTCAGTCAGTTGAAGGAAACTTG	8	+
chr1	20237679	20237700	CTCTTCACTTTCTTACCTCAAG	4	+
chr1	20237758	20237791	CCATTCTCATTATTCACAGCTTTCAGAACAAGTG	7	+
chr1	20238230	20238240	CATAAATTACG	3	+
chr1	20238593	20238630	AACTTTTGCATAGGGAATTTATTCTAAGCAGGTCATAG	11	+
chr1	20238767	20238788	TGAGCTCAGCCACAGACCTCAG	5	+
chr1	20238790	20238806	TGGCGGTTTGATCCCTG	3	+
chr1	20238982	20238996	CTCCCCTTTCCCATG	3	+
chr1	20239145	20239177	TAGCAAGTCTTGCCTTATCTATGGAGCTCGATG	9	+
chr1	20239256	20239282	AACCATTTTATTTTTTATTTACCAAAG	42	+
chr1	20976979	20977004	AACATATTCTAGCCCTGAAGAATCTG	3	+
chr1	21776535	21776560	CCAATTATCACATTACCACAAACCAG	3	+
chr1	21782780	21782810	CTAACAAATAACTCTCCTCAAACTCACATAG	5	+
chr1	21783797	21783820	ATATCATATTTATTTCCAACAAAG	5	+
chr1	21810846	21810871	TCATTGATTTTGGTGACATGGACTTG	3	+
chr1	22357559	22357581	CTTTAATATATATATTTTTTATG	18	+
chr1	22363523	22363546	CATATTTTTTCATTACTCAATAAG	4	+
chr1	22387283	22387313	CTTGCTTGCCTAAAAAACATTTTTATTATAG	3	+
chr1	22404920	22404949	AGGTCATCATCAGATTTGAAATATTTAAAG	12	+
chr1	22405217	22405239	TAAATTATATACACTTTAAACAG	5	+
chr1	22413333	22413359	TATGTGGAGTGTTCTGCACTTACACAG	3	+
chr1	22416884	22416910	TAACACAAACATCATTTTACTCTTATG	9	+
chr1	22418881	22418908	TAATTAAAAAAATTTTTTTCCCTTTCAG	39	+
chr1	22418995	22419015	AAATACGAGGGGTGGTGCTAG	3	+
chr1	22419023	22419095	ACATCTGTGGAATGATTCACATCCTCTCAAGTTAGGAGGATGGAGGCCTGCTTCATTAAGAAGCTGGGGGTAG	43	+
chr1	22419111	22419157	AACACTTAACAACATGGGGACCAGTCAGGGGAATCCCCTTATTTCTG	23	+
chr1	22419203	22419248	TTTAATAAAAATCATGGAAAGACTCTTAATGCAGACTCTTCTTAAG	14	+
chr1	22419280	22419304	TTGCAGTTTCCAATTTTTAAAAATG	4	+
chr1	22419379	22419409	TCTCAATTCTTTGTATATGCATTCTTTTCAG	6	+
chr1	22419413	22419440	TATTAAACAAACAAAAACCCTTCACAAG	11	+
chr1	22419456	22419484	TTATTTTCCCTCCGTCTCTTACTTTTCAG	5	+
chr1	22420239	22420263	ATACCTGGATCATGTGATACCCTGG	5	+
chr1	22420315	22420340	ACTATTGCTATATCTTTGTCCTAAAG	38	+
chr1	22420373	22420402	TCATTGGATGGGTATATTATTTTATAAATG	6	+
chr1	22420518	22420546	ATTTCTGCATGTCAGAAGAACTTGGGTAG	5	+
chr1	22421398	22421424	ACTATTTTCCTTTTCTTCTTCCATTTG	5	+
chr1	22421713	22421736	ATTTAATTACATGGCCCAATCATG	5	+
chr1	22422917	22422947	TCATCTCTTTCCACTTTGCATTGCTCCCAAG	3	+
chr1	22425088	22425116	CATTTAAATTTTTATAAATTATTTTTTAG	3	+
chr1	22425889	22425916	TATCTTCTTTTTATGGAGCAGGACTCTG	4	+
chr1	22425978	22426008	AAACTGTGTGCTTACCATTACATATCTTATG	4	+
chr1	22426028	22426050	ATTAATTACAAAGCTGAAAATCG	3	+
chr1	22427688	22427711	TACTATATCTTCATTTCTCCCATG	3	+
chr1	22428815	22428843	CATTCTTCATTACAATTTATATAAAATAG	5	+
chr1	22429850	22429874	ATAATTCATTACATTTTAAAATAAG	5	+
chr1	22431602	22431625	AATACTTCGTATAATTATAATATG	5	+
chr1	22443736	22443758	CTATTCCCATGACCTTCTCCAAG	3	+
chr1	22503424	22503448	ACTATTTTATTAATTATAATTATTG	3	+
chr1	22526871	22526898	TATACTAACCTTATATTCTACAACCTTG	5	+
chr1	22527703	22527728	TACTATTACTATTATTATTAATTATG	29	+
chr1	22529797	22529821	CTTTCTTCAGCTGCCCTCATCTAAG	3	+
chr1	22540069	22540092	ATATAATTACTTTTAATATTAAAG	6	+
chr1	22789588	22789615	CACTAATATTATCCCCATTTTACATATG	3	+
chr1	22849216	22849241	TTAAAAATAAATAAATACAATTCCAG	3	+
chr1	22856394	22856418	CCCTTTATTTGCGGGATCAATCAGG	4	+
chr1	22857147	22857171	CACTAATCTATATAAATAAAATATG	18	+
chr1	23307560	23307584	ATTACTTATAACACTTAACACAATG	3	+
chr1	23380290	23380317	ACATTTGAGGCTACTCTCCAACAATTAG	6	+
chr1	23381611	23381635	TCTTATCAACTTCGGCATCTATAAG	5	+
chr1	23381760	23381780	ACTATATTTAAAAATATTTCC	5	+
chr1	23382443	23382469	TAATTATTATAGGCTCTGGGGTCTCAG	8	+
chr1	23399823	23399843	ATTGGCATTTTGCAAATCTTG	3	+
chr1	23401683	23401708	CTATACCATCTTTTCTTAAATTTCAG	4	+
chr1	23405276	23405300	GGTTTGAATCCTGGCACTTATTACG	3	+
chr1	23405511	23405548	CTCCACGAGTCAAACCTTTATTTATAAATGCGACGCAG	13	+
chr1	23409475	23409497	TTTTATTGTCTCATTTCTACTTG	3	+
chr1	23696747	23696774	GGCTGGTCCGATGGTAGTGGGTTACCAG	346	+
chr1	24020381	24020403	AAATCTTGGAGAAGGGTCTAAAG	7	+
chr1	24021170	24021192	AAAAAACAACTTCTCAGATACTG	8	+
chr1	24021217	24021243	AACACATCGATCTGGGTATCAAATATG	6	+
chr1	24021251	24021279	CATTGGTATCTACGGCCTGGACTTCTATG	7	+
chr1	24021287	24021311	AATATTTAATCTTTTCCCGCTCCTG	5	+
chr1	24021319	24021345	AGGAGAGGGGAATCTTTATTTCATATG	21	+
chr1	24022338	24022358	CTGCATTGGGGCCAAACACAG	4	+
chr1	24022479	24022506	TACTATTTGCTGGGTATCTTCTTTAAAG	6	+
chr1	24022843	24022884	ATCATCCTTCCTGGCAAATAAATTCCCGTTTCTATCCAAAAG	44	+
chr1	24023627	24023652	GTGCAAAAATGAAAATACTTTCCCTG	6	+
chr1	24024552	24024570	AGCTCTAGTTGGTGAAAGG	4	+
chr1	24024592	24024618	CCATATACTTTTTATTTCATTTAAAAT	23	+
chr1	24024624	24024651	CTTTTCATTTCTCAATCTTTTACTACAG	9	+
chr1	24025675	24025694	CTATACAATATTTCATTTTG	4	+
chr1	24030124	24030153	TATAATATATAATATACATATTAATATATA	6	+
chr1	24030465	24030477	AATTCACATTCTT	3	+
chr1	24030504	24030530	TTTTCTCAACAGCAGTGGCTTTCAAAG	3	+
chr1	24030605	24030635	ATATCACTACATACATATATACTCACCTCTG	11	+
chr1	24037339	24037369	ACTATATACATCTCTCTTGGATTCAGGTTCG	6	+
chr1	24038767	24038792	ACACAAATGGTCATAACTATTATCAG	6	+
chr1	24039937	24039959	ATAATTTAACTAACTCTATAAAG	11	+
chr1	24040013	24040041	TTATATTTTATTTCATATTCTAGAGACAG	12	+
chr1	24040053	24040062	CATATACTTG	5	+
chr1	24040077	24040099	TCTTTTATCCTCTAGAATATCAG	4	+
chr1	24042909	24042937	AATTATATATAACATTCCTATTTTACAAG	11	+
chr1	24053532	24053561	ATACATTTAAGTGCTTAGCATATTAATATG	3	+
chr1	24053562	24053585	CTTAATTAATATTAGCTAAGTCAG	5	+
chr1	24053626	24053647	CAAATTTCTTAACTTCTTTATG	3	+
chr1	24055995	24056010	ACTTTCTATTATATTG	3	+
chr1	24056794	24056819	ACAGGGTCTCACTCTTTCTCCCAGGG	4	+
chr1	24057004	24057024	ATCCACTTAATTTTTATTCAG	3	+
chr1	24063980	24064005	CTTACATATTGGGAAGAGACTATAAG	4	+
chr1	24064129	24064153	ATACAATTTATATAAATCCATAAAG	20	+
chr1	24068945	24068966	TAATCAGTGCTGGTACTTTAAG	4	+
chr1	24069116	24069142	AAACATCTATCTATCTATACATTCATG	8	+
chr1	24071815	24071839	CCATATAATAACTACCCACTATTTG	6	+
chr1	24075320	24075347	CATCTTGGGACAAGAAACATAACTTTTA	11	+
chr1	24075352	24075375	CCTATTTTCATACTTGTAAAATAG	4	+
chr1	24075402	24075424	CATAATACTTATACTCATTACTG	8	+
chr1	24075529	24075565	AAACTCTCCACCCTGCCTATTACAGTAGACATTCTTG	6	+
chr1	24078213	24078235	AAGGGAAAGTCAAAACTAATTTG	5	+
chr1	24078454	24078478	ATTACCCAAGGTGAACAAAACCAAG	7	+
chr1	24080655	24080677	CAGGTGTATTCTGGTTCCAAGTG	3	+
chr1	24083548	24083560	CAGTGCCCACTTG	3	+
chr1	24086037	24086056	TTCAAGAACAGATTCTCCCG	3	+
chr1	24086104	24086132	AATACAAGGACAGTGGGGGTTGGGGAATG	10	+
chr1	24086292	24086319	AGGATTTTAAAGGTCAATTATACTTTTG	6	+
chr1	24086323	24086349	TTCATTAGCATCTTTGTAAACTATAAG	8	+
chr1	24086356	24086409	TTTTAATTAATAAATATTGCCCCCAGATTGTATTTATATTATCCCCCAGGTTTG	49	+
chr1	24086458	24086480	TCCTTATTAAAATCAGATGAAAG	14	+
chr1	24086696	24086721	CAGGTGCATCTCTTTCTTACTAACTG	8	+
chr1	24086722	24086749	GTATTTATTAAGGGAGGTGCTCTGTAGG	37	+
chr1	24086751	24086776	CTGGAGCCTTTCCCTCATCCTTTTTG	4	+
chr1	24086796	24086823	TTTTTTTTTTTTCTTTGAGGCTCACTAG	19	+
chr1	24087001	24087039	CAACTTTAGACATTTAAAATCCAGCACTTTAATCTCTTG	9	+
chr1	24087108	24087132	TTTTGCCTTTTATTGAAAAGGTAAG	3	+
chr1	24087181	24087241	CTGCTGAAGTGTTTTCTACCTTCTGAGTGTGTTTAAGGCAGGATTTGGAGGGAAGGACCAG	15	+
chr1	24087443	24087465	TCCTTAAGGAACCTGACAAGCAG	6	+
chr1	24087531	24087567	TTTTCTGTAACTGGAGACCTCAGTTAGGCCAACTTCG	16	+
chr1	24087578	24087640	CAACGTAGGAAGTCTATTCAGCAGAAACTCGACATTGTTCAGTGTGTATTGCTGTGCAGGGTG	16	+
chr1	24087672	24087703	TTTTAATTTGCTATATTTTTGAATGGGTAAAG	7	+
chr1	24087724	24087780	TTACTTGTACCACCATTCCACCCCTATCCCTAGCCTGCCCCACAAATCTAATATTAG	15	+
chr1	24087847	24087871	CTTTTTCTAGGTGTCTACCACCTTG	7	+
chr1	24087933	24087980	ATTCAGTTGTGTATGATTTAATGTCCCTTATTAGGAGTCTTTAGGCAG	11	+
chr1	24088016	24088030	TCAGTATCCATTTTG	5	+
chr1	24088095	24088106	TATCTACATCAG	3	+
chr1	24088136	24088162	AAAGAGGAAAAACCCAATTTCTAAATG	9	+
chr1	24088351	24088379	TTTCTTTGGGGCTTTTTCTTTCTGGGAAG	28	+
chr1	24088410	24088456	CTCTTCATTTGTATTTTGGTCCCAAAATGTAAATACAATTTTCTATG	9	+
chr1	24088471	24088498	TAACTACCGAGATGAATATTTTAATTAG	6	+
chr1	24106368	24106403	TCAAGCTCAAAGGCATCATTATAATGGGAGAGGATG	19	+
chr1	24108232	24108256	ACTTTGAGACCTTATCTTCTCTATG	3	+
chr1	24108428	24108457	CACACTACATATATTATACTTTATCAAATG	4	+
chr1	24112172	24112196	AATATTCCACAGATGTCCTTTGATG	21	+
chr1	24112872	24112895	ACAAAGGTCTTTTATATTGGCCTG	5	+
chr1	24113838	24113867	TTACCCCACAGACACACTTTATTTCCTAAG	8	+
chr1	24114656	24114683	TTCTTCTTTTCATGGCTTTTATTCACTG	7	+
chr1	24114686	24114712	ACTAATAAGCTTCCTAATAAATCCTTG	4	+
chr1	24287956	24287978	TGGAGAGAGGTATAACATTCCAG	3	+
chr1	24288091	24288114	TTATAACTCATCAGCAGCTGCCTG	12	+
chr1	24288187	24288212	TCCCAGGTTACTTTTTAAATCTCAAG	6	+
chr1	24288363	24288391	TATAAAATAAGACAAATGTTTAAATTTAG	8	+
chr1	24288423	24288449	AAACAAATTCGCTAGGGAATCTATTTG	9	+
chr1	24288635	24288664	TTAGGGGAAGACAGTAATTTATCATTCATG	12	+
chr1	24288697	24288716	ATTATAAGCTTCTAGCTAAC	15	+
chr1	24289182	24289211	CCTTTATCTTACAAAAATGGAGTATTTTAG	5	+
chr1	24289703	24289731	CAAGTATGTGGGTCAGCTTAAAAATTTTG	29	+
chr1	24289742	24289768	CCCTATTTTCTAATTTGGCACCTCTTG	12	+
chr1	24289801	24289848	TATTTCTCCAAATAAATCAAGATGAAGTACTGCCCAAGTTAAATATTG	11	+
chr1	24289874	24289882	TACTTAATG	3	+
chr1	24289903	24289933	CATAAAATTAAATAAAATTTTTCCCCATTGG	18	+
chr1	24729533	24729556	ATTTTCTCCTACATTTTCTTTTAG	3	+
chr1	24757360	24757384	CACATATATTTTTACATTTATTATG	6	+
chr1	24758619	24758645	TTATATATATATATTTTTGAGATGGAG	3	+
chr1	24771681	24771706	CCATCATAGGAATCATATTCATCAAG	6	+
chr1	24782696	24782720	CAGCTTGACTACCCCATCTTCTACG	6	+
chr1	24786974	24787002	CAATATTTTACCTGGACTTCATCGGGGAG	5	+
chr1	24790527	24790552	CATTCTTGGGCGTCTTCTTAATCACG	9	+
chr1	24790568	24790594	CCCATTCCATTTGAGCCCTATATTTCC	5	+
chr1	24795877	24795900	CATTATTCCAGGTGGACGGGATAG	10	+
chr1	24795960	24795983	AGGATGGTAACTGAGCTTCCTCTG	3	+
chr1	24796213	24796240	TTTTCAGAAATGTACATCTGCCTTCCAG	8	+
chr1	24796620	24796644	CTTGAGTTACTGGTTAATTTCCTTG	5	+
chr1	24796657	24796680	ACTCTCTGGGTCCTCATCCCCATG	4	+
chr1	24796724	24796747	TTGCTTTCTTCCTGGCCGCATATG	18	+
chr1	24796804	24796833	CAAACTTTAATGGGCATAAGGATCCCCTAG	29	+
chr1	24796901	24796924	CCCACGGGTCTGCATTCTTAACTG	4	+
chr1	24797336	24797363	CAATGGGCAGTGGGCCCCTTTCCCTTAG	8	+
chr1	24797365	24797393	ATGGGTATCAATTCAACAATATTTATAAG	32	+
chr1	24797627	24797641	CAAATCTAAGATTTG	3	+
chr1	24797900	24797925	CTAAAAATTAAAAATAAATAAATTAG	9	+
chr1	24798329	24798357	CTATTTATATATTTCTCCTTTCCCAAATG	22	+
chr1	24798428	24798455	TCAAACCCGGGTGATCATTAATAATTTG	9	+
chr1	24798580	24798608	TAATTTCATGTCTGCTTCAGATCATGGGG	27	+
chr1	24798985	24799001	TTAAATATCACACCTCG	5	+
chr1	24799341	24799367	ATATTCTGTGCGGATGCTTATATTTTG	4	+
chr1	24799379	24799407	ACTTATGGCATGTCTTATTTAAAAAAAAA	3	+
chr1	24799443	24799460	TTTAATTAAAAATCCATG	4	+
chr1	24799685	24799708	TATATTAACAGTACAGATCTAGAG	9	+
chr1	24800264	24800287	AACTATATTGAGCATCCCATCAAG	8	+
chr1	24800381	24800401	CATATGTCTCTTCATTCCAAG	3	+
chr1	24800477	24800502	TCATATATACATACTCATATATTAAG	111	+
chr1	24800546	24800563	ATCTCATTTCTCCTTTAT	5	+
chr1	24800579	24800604	TAAATTTTAATCATATCCTTTTACAG	33	+
chr1	24801087	24801112	ACATCACCTTTGGCCCAGTTTCAAAG	3	+
chr1	24801186	24801212	CAAACCAGATGAGGGAATAAAATTCAG	4	+
chr1	24801548	24801574	AATTTCAGAATCATCCACAACTCTCAG	10	+
chr1	24802044	24802067	AATATTAAAATTATAAATATAAAG	12	+
chr1	24802083	24802102	AAACAAACATTTTCCCATTG	3	+
chr1	24802466	24802487	AAAATATCTTCTATCAAAATTG	8	+
chr1	24802972	24802997	ATAACACCTACAATTATTTCCCCCCG	7	+
chr1	24803105	24803127	TTATTTACTTATATAAATATTTG	4	+
chr1	24861588	24861612	AAATATGAACTTCACGCGGGAACAG	6	+
chr1	24861963	24861990	ATATTCCAAAAGGGACTTTACATTAAAG	8	+
chr1	24862126	24862153	TCACACCCAGTACAGTACCATTTTTATG	11	+
chr1	24862192	24862214	TATTTTTCTACTGGTATAAATAG	3	+
chr1	24862215	24862240	CTTCTAATTAATAAATCGATCAAAGG	8	+
chr1	24862354	24862373	CCAAATCCACTTTGAGGATG	5	+
chr1	24862405	24862429	CTCTTATCTGGAATTTGGGACAAAG	12	+
chr1	24862524	24862536	CTTGAATGATTAG	8	+
chr1	24862616	24862638	TTTTTATCCTTCACCTTTTCCAG	12	+
chr1	24862697	24862729	TCATTCATGGACTTTCAACTAGAAAAGGTAATG	11	+
chr1	24862799	24862820	TCACACCTACTATTTTTCTATG	9	+
chr1	24863248	24863286	TTCTCACTGTGGTAAAATTTATTTCTGAGCACTTAAACT	10	+
chr1	24863472	24863499	ACAACCACCCAATAAATTTACTCTGCAG	13	+
chr1	24863556	24863577	AGACATGTATTATCAACAATTG	7	+
chr1	24863788	24863818	AAGAAAACTTTAAACCAAAATTAGAGACGAG	18	+
chr1	24863845	24863867	TATTAATATTTTCATTTTTCTAG	8	+
chr1	24863885	24863931	AATTTTTTTAAAAAAGCTACTAAGTACCCATCAACTTTTTCATATTG	20	+
chr1	24864548	24864571	AACACTTAACAAGGATAGTCACAG	3	+
chr1	24864808	24864819	TAATTAAGAGCC	4	+
chr1	24865196	24865219	CGCCCGGCCTTAAATAAAATATTG	3	+
chr1	24865275	24865294	CAGTACTTTTATTCTTTAAG	3	+
chr1	24865539	24865563	AAATCATATACTCTATCCCCATGTT	11	+
chr1	24865808	24865835	AAGAGGTGACTTAATAATTTTATTAATG	12	+
chr1	24865920	24865942	AGCAATTATGTTGGTATTTTATG	4	+
chr1	24866170	24866199	ATTTATTTTAAAAGGGAAAATCTCACACAT	11	+
chr1	24866341	24866364	CACATTTGCATTTATATCTTCCTG	4	+
chr1	24866374	24866400	AAACAAATTATTTATAATTGGGGTGAC	19	+
chr1	24866455	24866485	TCCATGTTACAGAAACTCACTATTTAAAAAG	18	+
chr1	24866629	24866659	TTTTCTTATTACCAAATGTACAATCCATAAG	7	+
chr1	24866698	24866722	ATTATAAAAATCATCACGTTCAAAG	4	+
chr1	24866764	24866791	TCAGCGTCTCTACCCACTTAAATAACAG	11	+
chr1	24866836	24866857	TAAACCTATATATTTCCTTTTG	3	+
chr1	24866913	24866930	TTCACTCTCATCGTAATG	4	+
chr1	24867214	24867249	ATCTTCTGTTATATTTTGGGGCATGTTACCTTTATG	15	+
chr1	24867262	24867292	TAGTGCATACTCTTTGTATTGCAAAAAACTG	5	+
chr1	24973169	24973193	CAAAGTAAATTTGGAGGTTATAAAG	5	+
chr1	24973777	24973804	TACACTGCTCTTTTAAAATACTATTATG	3	+
chr1	24975250	24975271	ACTTAAAAAATACTAATTTAAA	3	+
chr1	24977903	24977926	CAAATCCAGATCTCCTTCCCCTAG	3	+
chr1	24984611	24984635	AAGTGCTGTTATAATATTAATAATG	3	+
chr1	24984974	24984998	TTAAATTCACTTGTATTATATAATG	4	+
chr1	24987787	24987812	CATCCATCTTTCAGAAGAAGATAAAG	5	+
chr1	24989531	24989553	AAAAATAAACCAAACTATTATAG	4	+
chr1	24999143	24999171	TTCTTTCTTCTTCTTATTTTTTTCATTTG	5	+
chr1	24999586	24999617	GTATATACAACTTTCAGAGCCTCTTGTATTTG	74	+
chr1	25093901	25093925	TTTATTATATTCAATATACCATATG	6	+
chr1	25094625	25094651	CCCAGCCAAAATTTTCATTTTTTTAAG	3	+
chr1	25096147	25096173	ATATTTCTAAAACATACTAACAACTAG	3	+
chr1	25097828	25097851	CAGTTTGTGCATTTTTATATTCTG	3	+
chr1	25113879	25113905	TATATATTTATATTTATAATCTATATG	12	+
chr1	25123034	25123057	ATACTTACCATTATATTCCACTTG	3	+
chr1	25140618	25140647	GACCCACCCACCATTTATAACTTTCAACAG	13	+
chr1	25145439	25145461	TATATTATTATTAATATTATATG	3	+
chr1	25154257	25154282	ATTTTTATTATTTTATTCACCAAATG	3	+
chr1	25158596	25158620	TTAATTTATAAACTTTACATTTCAG	6	+
chr1	25166429	25166482	AAAATAGTATGGAGGACATAAAGTTTTCTACACGTAAATTTCTGGATGGCAATG	55	+
chr1	25166498	25166520	ATTGCAACCTGCTGCCCAAACTG	4	+
chr1	25167276	25167303	AAATATCGCAACTTTGATATTCCAAAAG	4	+
chr1	25167315	25167349	ATCTGGAGATACCTAACTAATGCATACAGTAGGGA	12	+
chr1	25167434	25167458	CGTTTGTAAAAGAGATGTCTTCATG	7	+
chr1	25167477	25167511	CTTTTCCTAACAGGCTACTCCTTCCTGTAGAGCAG	19	+
chr1	25167538	25167568	TTATTGAAGATTAGGATCAAGGATAGACAAG	10	+
chr1	25167575	25167630	TAGTTATCTTAAAATATACACTCCTAAGCAGTATTATTTTAAAATCCTTTACCCTG	180	+
chr1	25167751	25167780	TATAGATGGCAGAACTTTTGAGGTGCAATG	14	+
chr1	25167789	25167816	TTAAAAATAGTAGCCACGACTTTATCAG	16	+
chr1	25167837	25167930	AATGCATGGTACAAGAAATATTTATGTATTTTTTGGAATTTTGTAATATTTAGTAAGAGTATATGAAAGGATTGCTACTGTATCAGAAATATTG	57	+
chr1	25167931	25167956	TTTCAATTTAGTCTATCCTGGATATG	18	+
chr1	25167965	25167987	AATATTACCACCAGAGAAGAGAG	23	+
chr1	25168079	25168108	TAACATCTGACACCATGTAGAAGCTAAAAG	12	+
chr1	25168136	25168161	ACCTTCCTCAAGCATTTTATCTTTAG	13	+
chr1	25168167	25168212	AAACTGATGGGCACCTGATACTCTGTCTAAATACGTTTGTTATATG	16	+
chr1	25168239	25168338	AACTTTATTGCATTCTTTATTTTAAAAAGCTTGTTTTTACGTAATCATAGAGCTTGCTATTTGTACATCTGTTGAGCAACACTACATAACTGATTTTTAG	113	+
chr1	25168443	25168502	TTTCTAAAGTACATTTAATGTAGATGACCTAAAGAATGCGTTATCCATCCTATATAAAAG	30	+
chr1	25168565	25168595	TTCATTCCTTTGGGACTAAGTTATAGTTATG	44	+
chr1	25168617	25168699	TTTTGCCTGATCTCACTCATTGCACTTCCTGGAGTTAAATTTTCCAACAGCCATGTTGAGGAATAGCACTCTGCATGTTTTTG	82	+
chr1	25168705	25168792	TTTTTCGGGGTTTTTTTTAATTGAAGCCCTAAACCAGGAATTATTTGTGTTCTAACAGGAGGATGAACTTGCTGAAAATAAAACTTTG	50	+
chr1	25168793	25168817	CTATGTATTTACTCTTTTTTAAAAG	134	+
chr1	25168834	25168868	ACTTTCTACGTACTACTCCAAAGACTGTGATTGTG	20	+
chr1	25168887	25168943	TAATTTTTTTATACCTAATTTGTATAGGAAGTGCTATTTCTCATAGGCTGTTTCTTG	81	+
chr1	25168946	25168990	ATTTTAAGTTTATTGCTTTAAAATGGCAGTGTTTCTCCCACTTTG	15	+
chr1	25168996	25169162	CTAACATTTAGTAAGCACTGGCTTTATGAAAGCGGCTTTTTATAAGTATACTGCATTTTTTGAGCCTATCATTAATTAGCTTAGTATGAAAGATAAGAAAATCTCCATGTTGTATCCATTTGGCTCAGGAAGATTCTTTGCCTTACCTTTCTTAGAACTCTTTATTG	278	+
chr1	25169191	25169214	TTTTTTTTTGGTAATTAAATATTG	10	+
chr1	25169219	25169261	ATTTATCTGGTTCAAGGAAGATGCACTATTCAGTTATCTATTG	41	+
chr1	25169264	25169320	AAATTATTTTGCAGTGGTTTTAGTGGGTGAAAATGTCCCATCTGCACCAGTACACAG	27	+
chr1	25169326	25169356	CATTATCATTCTTCACCTACTTTTTAAATAG	211	+
chr1	25169360	25169409	CAACTTGGGATTCATTCTGGTGATTCTGAACCTTGCCTCATAGCTTAAAG	43	+
chr1	25169432	25169459	TGAGGTTTGTTCTTTCCAGTGAATGGTG	5	+
chr1	25169465	25169491	AGTGGTGCGAGGTGGAGGGCTAACAAG	7	+
chr1	25169492	25169542	AGGAAAGAACTACATTCTTCAGAATACAGTGATGAAAATTCATTTTGAAAC	306	+
chr1	25169562	25169587	ATATTCTCCTGTTTTTATTAAACCAG	4	+
chr1	25169590	25169637	ATTACACCTGGCCATCCCTCTAAATGTTCTAGGAAGGCATGTCTATTG	121	+
chr1	25169640	25169669	ATTTTGATGAAGACAGAATTATTTTTCTCT	8	+
chr1	25169674	25169712	AAACACAGATACCACTTTATCAGGGAAGTTAGTCAAATG	70	+
chr1	25169719	25169771	AAATTGGTAAATGGACAAAAGCTAGCTAGTAAAAAGGACGACCCAGCAACATG	13	+
chr1	25169797	25169854	AAAGAGCATAGTTTAACATCTTGAGAAATTTGGGACATAAAGTTTTCATGGTAGACAG	18	+
chr1	25169946	25170043	TTTTACTTCAGTGAGGAGATTGGAGTCTGAATGGATCTGTTTTCCAAGAGATTCTGAGAAATTTTTGTATTCAGCAGTTGGAAAGCTCTCTATTCTAG	82	+
chr1	25170061	25170090	TTTTGATGTAGATGCAGATATTCTATACAG	8	+
chr1	25170099	25170124	TCTTTTACTAGGACTGTAAACTTTTG	122	+
chr1	25170216	25170281	ATTTCTGACATTTATTCTTACACTAAATGGATCAACTCTAGGATTTAGGCATGTTAACTTCTGTTG	133	+
chr1	25170316	25170346	CATTTATTTCTGTGCCCTTAAACCCATTTAG	8	+
chr1	25170370	25170398	TAGAGGAAATAGAAATGTATTTTTTCATG	4	+
chr1	25170471	25170523	TTCAAAGAGAGGGGAGCATCCATTATTGATACATGTGGGCTTTTAAAAACTCC	11	+
chr1	25170529	25170575	TTATAAATAGTCAAGGTTTGGGCCACACAAAGTATATTTTTATCATG	64	+
chr1	25170577	25170604	AAAAATTTCAACTCCTCAAGCCGTAATG	30	+
chr1	25170668	25170719	AATGCATGTATTTTCTTTTATCTTTGGAACATCAGCACCAGTATATTGCTGG	63	+
chr1	25170734	25170764	AAAAATAAAGTATATTTTCACTATCATAAAG	9	+
chr1	25170787	25170813	AAAATAAACAACAACTTGGGGTAAAAG	11	+
chr1	25177252	25177274	TTTAAAAATATATTTATCTAATG	3	+
chr1	25199790	25199818	AACATCCATCAAACTTAAAAATATATATG	4	+
chr1	25199857	25199882	ATACACCACTCTTTTATATACCCCAG	6	+
chr1	25199986	25200010	CATATATATATAAGCATTATATATG	3	+
chr1	25203882	25203909	TCATACAACCTATTATCACTAATTCCAG	4	+
chr1	25561282	25561311	ACTTAATATTATAAAAACAATATCACAAAG	9	+
chr1	25568801	25568830	TCTAAAAAATTTCATTTTTACATAACCAAG	3	+
chr1	25568831	25568856	ACAATATTTACAACTATATACAAAAG	5	+
chr1	25667035	25667047	CGCAATACTATTG	4	+
chr1	25667049	25667062	TTCCATTGCTGCTG	3	+
chr1	25669510	25669536	ATTTCAACCACTCATACCATGCCTGTG	15	+
chr1	25669540	25669565	TTATAGCAACCATAGCCTTCCTAATG	13	+
chr1	25669639	25669662	ATTTAAAATTCTAAATATTATCAG	3	+
chr1	25679438	25679465	ATTCTTTTTGGAGGTTATGTTGCTAAAG	25	+
chr1	25683314	25683341	TATTTTTCCAGAATGCCTTCATCTTTTT	4	+
chr1	25687278	25687299	CCATTTTCTAAACTTATTTCTG	6	+
chr1	25687343	25687372	AACACCTAAACAACAACCAAAAATCTATTG	20	+
chr1	25687566	25687587	TATTCAAATGTGGTCTCTTCTG	5	+
chr1	25687642	25687666	TCAAAATTCTTCCTCACTATAATTG	6	+
chr1	25688142	25688185	ATACACTCTTCAGGACCACAGTTTGAAATGTCTTTCATAAAATG	10	+
chr1	25688205	25688212	AATATTTG	4	+
chr1	25688290	25688301	CTGGTGATCAAG	4	+
chr1	25688351	25688376	TTTTTTCTACAAAAGTCCATAAAATG	9	+
chr1	25688736	25688766	TCAATAAAATTAACCCAAAACTTTAATAATG	8	+
chr1	25688809	25688839	ACTAAACATTTATTTTAAACTTATTAAATTG	18	+
chr1	25769495	25769524	TATTTTATATTTAATCATATTTTCTTCATG	3	+
chr1	25779085	25779110	AACCTTCAACATATTTCATTATATAG	5	+
chr1	25785036	25785064	AATAAATAACAACAATATTCTACAACCTG	6	+
chr1	25785342	25785370	TATTCCTAATAACCAGCTAAGCAAACCAG	3	+
chr1	25799646	25799675	CTATAACCATAATATTTTCTATACCTATAG	3	+
chr1	25805749	25805776	TACTTCACACTAATAAATTATATATCTG	4	+
chr1	25825076	25825099	TCATTTTTAAAAAGGGGGGAAAAG	6	+
chr1	25825243	25825255	TATTCTTACATAG	9	+
chr1	25825581	25825600	AAATATTTATATTCCCATCG	5	+
chr1	25892711	25892737	CTAATCCTATACATATACATTATTTTG	4	+
chr1	26006194	26006217	CTTTACATATATATCATATATATG	3	+
chr1	26143181	26143206	ACCACGGCCAGTCTCTCTTTTTATAT	6	+
chr1	26143220	26143249	TTTTTACACAAACTTTCTCATGGTTTGTAG	5	+
chr1	26158659	26158683	AAGAGCTGGATTATATATTTCCCAG	6	+
chr1	26159113	26159141	TTTTTTCTTAAACACATTTTATATTACTG	4	+
chr1	26159191	26159212	ATTAAAAACTTTCTCTTCCACG	5	+
chr1	26161457	26161487	TACTTTTAGAAACAAAGCTTCAAACATTTAG	6	+
chr1	26411200	26411227	TGGCGAAACCTCGTCTCTACAAAAAATG	3	+
chr1	26441060	26441084	CTCTAATTCTTCCCTTTATTTACAG	17	+
chr1	26448545	26448574	ATAACATCCTGATTTCTCAAACCAGGTTGG	7	+
chr1	26448590	26448620	AACCTACCCTCAAAGTGGCTGATTTTGGTCT	7	+
chr1	26449056	26449110	CTGGGAAACGTGACACATATTATTTGCAAATACCATGGATGATATGCTGCTTCTG	8	+
chr1	26449207	26449222	CTCATTTTTCTTAAAT	5	+
chr1	26449244	26449256	TATGTTTCAAATG	6	+
chr1	26449300	26449330	ATAGAAGTTTGGCAGGAAAATTCTTTAAGAG	20	+
chr1	26449341	26449403	AAGAGAGTCCAGTTTTCTGGAAATATGTCTTTAAGTATTTTAGACATTCCTCGTCAGTATTAG	38	+
chr1	26449451	26449493	AAACTTTGTAAAGGAAACATATATGTATATATTTATGTATATG	79	+
chr1	26449504	26449571	AATGTGCGCATTTTGCATTCCATATGAAAAAAATGCCACGTCTGTTTAAATTATTTGATGTAGGTTTG	31	+
chr1	26449605	26449636	AAAAATAAACCTTCCCTTATCTTCCTACTCTG	9	+
chr1	26449669	26449693	TTTTTTTTTTTTTTGTAATATACAG	5	+
chr1	26449697	26449736	TTTTTTTAAGGCATCATTTTCGAGGGTCTAAAATTATCTG	41	+
chr1	26449784	26449810	AACTCTCCAGTGCCCTATAGCTGCAAG	4	+
chr1	26449822	26449843	TCATGCAGTCATATGGCAGCAG	4	+
chr1	26449881	26449911	CATTTATTTAACCAACTATACCACTGCATTG	91	+
chr1	26449929	26449969	CTTCTACAATCTGATATAAATCTGAATACAGGATTATTCTG	10	+
chr1	26450025	26450049	ACTTTGTCTAAGCCTCATTATACTG	6	+
chr1	26450109	26450136	TTGAGTCACTGGAGTTCCTTTCATTTTG	18	+
chr1	26450149	26450189	TTTTCTCTTGTCTGATTTGAAACAGTACTGGTAATAATATG	9	+
chr1	26450197	26450230	AAAATGTGATCACCTTTATCTAAAGTGGGAGAAG	58	+
chr1	26450231	26450254	ATACATACACAGTATGGCAAATGG	10	+
chr1	26450262	26450344	ATTGTGGCATCAACTACTTTTAAAGTAGAAAAGCTATCCATTTTATACAATCACTGATACAGTCTATGTCAAAAAACCAACAG	90	+
chr1	26450460	26450484	AACATTAGCCTTTAAGGTTAAATAG	16	+
chr1	26450504	26450532	TTAATCTTTATAAAGCACTAGAATTTTTG	14	+
chr1	26450576	26450605	CTTTCATAATCTCAGCTTTTTTGAACTTCC	11	+
chr1	26450623	26450649	TCATAATTTTTTTCCCTGTTTCAAATG	17	+
chr1	26450721	26450747	TTACTTGATCTGGAAGTTTAAAATTTG	5	+
chr1	26450787	26450817	AAAATCATATACTTTTAACATCACTTTTAAG	14	+
chr1	26450876	26450904	ATAATTGACCCTCTGGATCACCAGATTAG	8	+
chr1	26450918	26450964	ATATGTCCAAGGAAGTTGAGCTATAGGGAGTAAGAAAAAGCATCATG	39	+
chr1	26451035	26451088	CTCTTCAAATATCTATGTGCTTGGAGCCACAGTTTCCTAAGCGCATAGTTTTTG	63	+
chr1	26451110	26451145	TTAATGATTATCATTTACTTGGAAAGATTTTACCTG	13	+
chr1	26451153	26451216	AAATTCTTTCATTGGGGGTAAGGGTATGAGGTGATCAGGAAGTTTCTTCTGGAATTTTATCAAG	77	+
chr1	26451217	26451247	TCCTTGTATTCTAAAATAGCCAAGCAAAATG	16	+
chr1	26451252	26451321	TAAATTCTTTGTCTTTGTTCTTTCAGTCAGAGGTATTTATTAAGTACCTACTGTGTGCTCAGCACTAAAG	17	+
chr1	26451338	26451365	ACAATTAAAAAATGGCATTTAGCCAAAG	37	+
chr1	26451554	26451586	AAAAAAGACCAAATATTTCAAATGAGCTTATAG	13	+
chr1	26451699	26451706	ATACTTTG	18	+
chr1	26451738	26451770	ATAAATAGCACACAGAATAGTTCTTTCTGCTGG	8	+
chr1	26451838	26451860	CTACAAAGTAATTCACCAGCATG	5	+
chr1	26451870	26451896	TCAAAAAATAAGTCATCAGCACTTAAG	4	+
chr1	26451925	26451949	TTAAAATTGTCAAATATATTTTATG	8	+
chr1	26451953	26451973	AATTTATAAAAGGGGAAAATG	13	+
chr1	26502050	26502076	CCATTAATTGGTTACCTCCAGGCTTAG	3	+
chr1	26590485	26590510	TACACCAAGGGACGACTGTATTTCTG	3	+
chr1	26591113	26591135	ACTTAGACTACCCTTTTCACTTG	3	+
chr1	26604003	26604019	TTACTAATTAACTTTTG	3	+
chr1	26604577	26604598	AATTATATCCCAGAGACCACAG	3	+
chr1	26605187	26605211	CTGACGGGTATTTTTCCTCATAAAG	3	+
chr1	26605212	26605233	TTTATAACCAGTTATTTATATG	5	+
chr1	26787897	26787921	ACGGAGTTTCGCTCTTGCGGCCCAG	5	+
chr1	26797405	26797432	TCTCCTGGGTCTGACTTTCCGTAATATG	3	+
chr1	26800161	26800180	TCCTATTTCTAACTTTCTCG	3	+
chr1	26801211	26801239	ATATCAAAAATTTAATTGCCCTTTTCTTG	6	+
chr1	26801976	26802009	TTTTTATGTCCTCTTCTCCCTTTCCATCGTTCAG	24	+
chr1	26802452	26802474	TTTGGCTTGGAATGCTGCCTCTG	4	+
chr1	26802503	26802553	TTTATCCAAGTCTCTTGGAACAGGGTACGTTCTGCTTTGAGGTACTCCATG	20	+
chr1	26802580	26802607	ATTTATAGTCAGCTTCCAAAACACACAG	8	+
chr1	26802642	26802672	ACTTAGCTGATGGTGAAAGGCTGGGAGTATG	6	+
chr1	26802678	26802708	ATTTCTGTACTTGGTTATGCAGCATTCCCTG	29	+
chr1	26802748	26802766	TATTAAATGCAGATTTTTG	3	+
chr1	26802793	26802826	CTGACAGGAGCCTCTCTACTTCCATCTGCATTTG	19	+
chr1	26803013	26803036	AAATGGCAAGAAGTTATTTGTTAG	9	+
chr1	26804529	26804551	AAATAATCATATACCATTAAAAG	5	+
chr1	26804749	26804772	TCACCACTATATCATTATTTTAAG	12	+
chr1	26805508	26805523	ATATTTCATCTAAATG	4	+
chr1	26810895	26810919	TCCACATTAATTTCTTAATATTATG	15	+
chr1	26859568	26859594	TTTATTACTATTATTATTTTTTGAGAC	4	+
chr1	27026304	27026329	AATTCTGCTGGTTTGGAAATATTTAG	3	+
chr1	27026725	27026755	CTCTACTCTTCAACATTCTTAAATTAAAAAG	4	+
chr1	27026934	27026963	ACAAACTTTTACTTTATTCCTTTTCATAAG	7	+
chr1	27043941	27043970	AAACTATACTTTTTTTTCTTTCTCAAAAAG	5	+
chr1	27045126	27045150	ATTACTTATAATACCTCATACAACG	12	+
chr1	27053033	27053059	AGTCCAACTTTTTTTCTACCTTCAAAG	4	+
chr1	27056196	27056219	ACTAACCCATACTCGCAGCAACAG	4	+
chr1	27057688	27057711	GGCCAGACTCCATATTACAACCAG	4	+
chr1	27059180	27059206	ATTCATTTGGGTCTCAGGCATCCTCAG	3	+
chr1	27089521	27089559	CAGGCATGGCTGGAGGCATAAACCCCATGGGTGCCGGAG	8	+
chr1	27094281	27094308	AAATCCAGTTCTTCTACTACAACCAATG	6	+
chr1	27099379	27099407	ACTCCAAACCCTGGGTATCAGCCCAGTAT	7	+
chr1	27099956	27099965	TATCCCTATG	4	+
chr1	27101009	27101018	TATGGCAATG	3	+
chr1	27101231	27101260	ACCTATAATTATGCCAACAGGCAGAGCACG	11	+
chr1	27102126	27102139	CACATGGGCATTAG	4	+
chr1	27103200	27103226	TATATCAAGGAGCTGACTTATTAATAG	17	+
chr1	27103561	27103584	AAAAGCCAGAATTTTTTTTTTAAG	4	+
chr1	27107233	27107255	ATTGGCCAGTCATGACAGCCGTG	3	+
chr1	27107302	27107327	AAACTGACTGTTGCCCTTTATTTATG	3	+
chr1	27107525	27107555	ACTTTTTTTATTTTAACCAAAGTTACTGTTG	25	+
chr1	27107574	27107604	AAAAAAAATAAAATAAAAATGGCTTTCCCAG	6	+
chr1	27107611	27107648	CATCAACGGGATGCCACATTTCATAACTGTTTTTAATG	15	+
chr1	27107731	27107757	TACATTCACAATCTTGCAGGAGCCAAG	7	+
chr1	27108166	27108196	CTACCCCTTTATAGTATGACGAGTTAACAAG	10	+
chr1	27108215	27108266	CGAGACACAGCTATTTAATCTCTTGCCAGATATCGCCCCTCTTGGTGCGATG	13	+
chr1	27108356	27108393	TTCTTTCTAATCGAGGTGTGAAAAAGTTCTAGGTTCAG	6	+
chr1	27108483	27108509	TAAATTCCTCCTTTTTTTCCTTTTTTG	5	+
chr1	27108511	27108564	CTTAATGAATATCATTTATTCAGTATGAAATCTTTATACTATATGTTCCACGTG	23	+
chr1	27163800	27163824	TATAATATATAACATATTTAATATG	6	+
chr1	27163825	27163851	TATAATATATTTAACATATTTAATATG	5	+
chr1	27163894	27163915	TATTTAACATATATTTAATATG	4	+
chr1	27163920	27163944	ATATATTTAACATATTTAATATATT	3	+
chr1	27172515	27172538	AATAAATCCTTTCATAATATTCAG	5	+
chr1	27173286	27173315	ATACTTTACCTATAAATATTTCAACATATG	8	+
chr1	27180441	27180466	TCTTTTCATATTTATTTCCCATCCTG	8	+
chr1	27181117	27181140	TTATGCTCATGCTGGCAATACTTG	13	+
chr1	27181183	27181240	ACCTCTTTTCTACATAGTCTTTTTTAAATGGAAGGAGAAAATGTCAGCCACATTACTG	20	+
chr1	27181264	27181292	TTATCAGAAGGCTGGTTGGTTTTAATAAG	6	+
chr1	27254428	27254455	AAATATATATATCAATATACATACCAAG	5	+
chr1	27289533	27289559	AAACCCATAGGTAGATTTAATTTTTAG	4	+
chr1	27634639	27634653	CCTTACTGTCCTCTG	3	+
chr1	27635098	27635122	TTTTACACAATAATATTTACCCTTG	4	+
chr1	27636998	27637023	TACTCCATTTTTTAAAAAATTAATAG	10	+
chr1	27652637	27652667	ATCTTTGCAGGGTATTAATATGTCATGGCTG	5	+
chr1	27653242	27653275	CTCCAGGATGAGTGAGTCATTTATTCATTTATTG	10	+
chr1	27653582	27653611	GCCTGTGGATCTTCTGCAACTTATTCTATG	6	+
chr1	27653720	27653744	TCTATCCATTTAATCCTCACAATAG	7	+
chr1	27653758	27653783	TAATTTTTACTATCCACAGAGAGATG	3	+
chr1	27653830	27653854	ATATCTGAGCATGACTTCACTGTTG	4	+
chr1	27654273	27654288	ATTTTTTTAGATACAG	4	+
chr1	27654533	27654557	GAGAGACAGCATATAAATAACCAAG	15	+
chr1	27654929	27654955	ATGGAATCTGAGTTCAATTCTCAAAAG	3	+
chr1	27655505	27655533	ACATATTGGGGTGCATCTGAGATTTATTG	9	+
chr1	27655776	27655803	AAGAATTTTTGCATATCACACACTCATG	5	+
chr1	27656071	27656096	TATAACTATACCACACTTATTCATCG	39	+
chr1	27656149	27656159	AATTATAGTTT	7	+
chr1	27721738	27721764	ATTTATTTATTTATAAATTTACTTATG	7	+
chr1	28087519	28087542	CATTAATTATATATCACTGCCACC	5	+
chr1	28088734	28088773	ATTTACTTTTCCAGGAAAGGGGATAGATTTACATTTCTAG	12	+
chr1	28088812	28088837	AATTAGGGTGTGTCATGTGTGCCATG	24	+
chr1	28088862	28088885	AATCATTTATGCAGGGGGTACTAG	5	+
chr1	28089092	28089111	CTTATATATCACCCTACTAG	5	+
chr1	28089141	28089159	AAATGGCAGTGCTAAATAG	3	+
chr1	28089342	28089365	TTTTATACTAAATCTTTTTTTAAG	12	+
chr1	28089451	28089474	AAATTTTGATTTTTAAAAATCATG	3	+
chr1	28118524	28118553	TATATAAATATATATAAAATATAAATATAG	5	+
chr1	28122829	28122854	TTTTTCCATACTTATATACTATCATC	3	+
chr1	28134013	28134035	AAATACTATTTCATGCCCACCAG	3	+
chr1	28138739	28138750	AACTTATTAAAG	3	+
chr1	28144366	28144395	ACATTTTGGATGTCAATCAGATATTTAAAG	4	+
chr1	28148779	28148818	TCCTGTCAGTGATTATTCTAATCTTGGGACTTATTATCTG	24	+
chr1	28148840	28148861	ATTGCCTCCGATCGTTCTCCCG	4	+
chr1	28149006	28149026	ACAGTAATTATCAATTTATTG	4	+
chr1	28149253	28149280	CTGTCAGAAACTCTATAATAGGCCACCA	7	+
chr1	28149282	28149307	TTTTTATTATTTAACATTTTTATTTG	4	+
chr1	28149345	28149395	ATTTTGGCACTATATTTAATTGGAAGGTAAAATATTGTACATGTGATCCAG	12	+
chr1	28149429	28149454	TTACTGGAGTACATGTTACTAATCTG	24	+
chr1	28149811	28149826	TTTAAAATTATTCCTG	3	+
chr1	28149896	28149918	ACTTAACCTAATTTATAAACAAG	20	+
chr1	28150136	28150149	ATTCATTTCTTCTG	3	+
chr1	28150168	28150193	ACTTAATCTTCTAAACTAAACTAATG	8	+
chr1	28150242	28150267	TTGCACTTACTTAATACAAATAAATG	7	+
chr1	28150765	28150794	AAAAACGATTTGCATTTGGGTAAAATAAAG	7	+
chr1	28161604	28161630	AGGCACTCTTTTTTTTTCCTCTCAAAG	3	+
chr1	28162356	28162380	TCATTTATAAAAATAGGAAGAGAAT	5	+
chr1	28177170	28177191	CTTCTTATATCCTTTTCAATAG	3	+
chr1	28177268	28177292	TCACATATCCCAGGCCCTCAGGTTG	4	+
chr1	28177320	28177342	CATCACCAGCCTTGGGGGTCCAG	3	+
chr1	28177345	28177372	CCTAATTTATATTCACTATCCTTCCAAG	98	+
chr1	28177504	28177516	CTTTTCTCTTTTG	3	+
chr1	28177659	28177711	TTTCTTATTTAATTCCAGAGTACTGTCCTCTACTCTAAGGCATTACTTTTAAG	8	+
chr1	28177714	28177736	TATTATGAAGGCAGTTTTCAAAG	5	+
chr1	28177743	28177770	ACCAGTTGGGGTAATTCAAATTAAAAAG	4	+
chr1	28178000	28178016	TAACCTTTATTACATTG	3	+
chr1	28178138	28178165	CTCCATCCCCATTATATTACAAATAAAG	4	+
chr1	28563515	28563543	CATCTTCTAAAGGCTTTTGCCCTACTCAG	4	+
chr1	28564097	28564127	TCACATCTCTCTGGAGTTTTCTATTTTAAAG	5	+
chr1	28597983	28598003	TACTGGCCATTATTATATAAG	4	+
chr1	28600623	28600645	ACTTCACTCGGAGAGGGGCTCAG	10	+
chr1	28601431	28601450	CCTCACCTACAATACCATCG	4	+
chr1	28601485	28601526	CAGGGCCATCTGGAACTATATCCACTGCGTCTTTGGCATCAG	76	+
chr1	28605622	28605647	ATTATGGGGAGGTGAACCAGCTCCTG	7	+
chr1	28605651	28605674	CGGAACCTCAAGGTCTATATCAAG	4	+
chr1	28607904	28607929	TTTTTCCCTTTTCTCCATGCTTAATG	5	+
chr1	28608321	28608346	ACCATGGCTACATTGCCAAACCTCTG	6	+
chr1	28608916	28608944	TATCCAGTGTTCAAGTGCAGAAATCTTTG	5	+
chr1	28645975	28645996	TCATAAATTACATATTCTTTTG	4	+
chr1	28661977	28662002	ACAGCCTTTCTATATTAAAGGCTCAG	4	+
chr1	28662015	28662040	AATCTATCTAATCCCACTGTATTAAG	5	+
chr1	28662723	28662746	TCTTTATTTTTTTATAAATTTATG	11	+
chr1	28663998	28664018	CTATTTCTATTTCATCATATG	3	+
chr1	28699450	28699470	TCAATATTATTTATTTTTATG	4	+
chr1	28700880	28700901	TTTAATAAAAACTTTTAATCAG	3	+
chr1	28731506	28731530	TTATTACCTCTTTTATTTATTATAG	3	+
chr1	28738020	28738050	TTTACTATACATATACACACATATACATATG	4	+
chr1	28738549	28738578	CTTACACATTTCATTATATAATATTTAAAT	3	+
chr1	28747336	28747363	TCATTTATTCCTAAATTTATTATATATG	10	+
chr1	28748788	28748816	AAAAAATAATAATTATACAACAATAAATG	5	+
chr1	28777055	28777080	TACTTATATAATTTTTTAAAAAACAG	4	+
chr1	28795855	28795883	TACTACTGTCTTCTCATCCATATAACATG	3	+
chr1	28799050	28799072	TACCCACTAATACTTATTTTATG	3	+
chr1	28800284	28800312	CCTACTCATATACCTCCAGAGCCTCCACG	4	+
chr1	28810958	28810982	TTATATTTAATATATTTAATATATG	8	+
chr1	28815529	28815549	ATAAACAATCATAAATAAATG	4	+
chr1	28823261	28823287	TCAGTGCTTTTGAACCTTTCAATATTG	5	+
chr1	28824081	28824109	CATGTATATTTTCTATATACAAAAACAAG	33	+
chr1	28824621	28824681	ACCAATAAATGTATTCTCCTCCTTAAAGCAGAGTTGTATCAACTCTGTGGGAGCATTTATG	71	+
chr1	28824687	28824721	TCAGTCCCCACACTTCTAGCCAGAATCACAATAAG	16	+
chr1	28824723	28824749	TCTGGCTGGGTGTGGGGTGCTGCATAG	24	+
chr1	28824751	28824780	AAAGGGTCTCTGGAGAAGCAAGAAGGGCAC	6	+
chr1	28824871	28824898	CTCTCTCTGGCAGCTTCCACCTCACCCG	4	+
chr1	28824965	28825004	CATTTGTAATAGATATTAATATGATTTCCTAAAACAGAAG	13	+
chr1	28825034	28825058	AAAACCATACAGTCTCACTGTTTTG	4	+
chr1	28825059	28825085	CTTTAATTCCTATCCACACTATAAATG	78	+
chr1	28825129	28825157	CTTTTTTTCCCTTCACTTTAATGTTCAAG	8	+
chr1	28825178	28825201	ATTTCTTCTGATTTATTCTGTGGG	9	+
chr1	28826396	28826419	ACTTCTAACCATTCTATCTTATTG	10	+
chr1	28826420	28826438	ATTTGGAGGCTGTCTTCTG	3	+
chr1	28826648	28826660	TTTTGTTTTTATG	3	+
chr1	28826674	28826702	ATTTTGTGTTCCCTTTCCATGTAAGTACC	11	+
chr1	28826840	28826853	ATTAATTATTAAAT	4	+
chr1	28832570	28832596	ATTCGCAGTGGTCGCTTCTTCTCCTTG	9	+
chr1	28834519	28834543	ACCTATACTCAAACCTATACTCCAG	5	+
chr1	28834734	28834762	AAATAGGATTGAAGAGACTTTTATTCTAG	3	+
chr1	28835378	28835414	ACATTTAATTTTAGGGTCCTTTATATAGAAGGGAGAG	12	+
chr1	28835426	28835452	ATTTTTTTTTTTAACAGGGAGGGTTTG	3	+
chr1	28835453	28835480	ACAATCTTTGGCAGACTTGGAGCAAAAG	3	+
chr1	28835705	28835742	CACATTCTTTCACCTCATTCATACTTTAAGAACCACAG	38	+
chr1	28836111	28836148	TTAATGTATTTATGAATTAAAATAAATACGACTGCATG	14	+
chr1	28844129	28844159	CCCAAATTCCCATATATCCCTACTGCCTCAG	3	+
chr1	28846515	28846538	TAATATCCTATAATTTTCATAAAG	4	+
chr1	28849350	28849378	TATATATATACACACACACATATTTATTG	23	+
chr1	28862505	28862532	TACGGCTTCGGCCTCTCCAACTACCATC	7	+
chr1	28864840	28864868	AAAACCAAAACTTCCCCCCTGGGGTTTTG	9	+
chr1	28865024	28865065	CTACATGGCTGTGGGCAACTATAAGCCAAATATTTGGCTCAG	91	+
chr1	28865107	28865131	ACCAAGAAAAAAGTGATTCTCCCAG	3	+
chr1	28865179	28865202	TACCCATCCATTCGGCTTCACCTG	3	+
chr1	28865277	28865305	GTGGAGGGTTTTATAAACAAACTTAACAG	20	+
chr1	28865448	28865476	GAGGGAGAACAAAATCTTTTAACATTTTG	11	+
chr1	28865540	28865552	AGCACATATTATG	3	+
chr1	28865578	28865616	AATAAACTATAAACCTGGTGTTGAGGCTACAACTTAAGT	9	+
chr1	28865746	28865775	ATTATTTTTAAATGCTGCATAGTACAATAG	9	+
chr1	28866569	28866597	CCACCGCACCCAGCAATTTATTTATTTAG	7	+
chr1	28867257	28867283	TACTTATTTAACCATCATTATTTGCAC	22	+
chr1	28868382	28868404	CAAATACAGCACATTTCCCATTG	11	+
chr1	28868412	28868437	TTACAATGGACAGTGCTGATACAAAG	4	+
chr1	28868462	28868487	TTTTATTAACACCAGGAGGATTATTG	17	+
chr1	28869805	28869835	TTTTGATGCAGGCACTATATTTTAATATTTG	40	+
chr1	28869907	28869932	TTTTCCCACTCAGCAATATAATATAG	8	+
chr1	28871137	28871164	TCATCTCCAATGATAGGTAACGGTCATG	8	+
chr1	28871243	28871269	TCATTATTTCTTCTATGCATTTCTCTG	12	+
chr1	28871735	28871813	TAGAGCAGATATTATTATAATATTGGGATAAAGAGTAATGCTACAAAGTAATGATTGATAATATTCATATAAAATCATG	88	+
chr1	28871827	28871852	TCTAATATACCTATTCTTATTTTAAG	180	+
chr1	28872613	28872633	CTCACATCAGCTCTACTATCC	5	+
chr1	28872664	28872691	ACTTGCTTGAGGTCAGGAGGCTACCAAG	5	+
chr1	28872843	28872867	ATTATTTTACATTTTATATTCCCTG	15	+
chr1	28872917	28872944	TATCATTAATTCAGTTCCAATATATCAG	8	+
chr1	28880213	28880234	TAATGAGCGTCAAAATTATCCG	3	+
chr1	28975155	28975182	TTGCTCTGCGTGCGGAATCGACATCAAG	3	+
chr1	28975185	28975228	ATTTCGGAAGCATAATTTTTTGGTATTTGGGCAGCTGGTGATCG	30	+
chr1	28975229	28975254	TTGGTCCCGGCGCCCTTTCTTTACTG	11	+
chr1	28975269	28975291	AAATATTACGCGTTTGGAGTAAG	9	+
chr1	29042161	29042183	AAATCATCTTACTTCCAGAGGTG	5	+
chr1	29043193	29043233	AAGCATTGTCTGCAACATTATATTATAGGAAATGTACCAGG	15	+
chr1	29043332	29043356	ATTTCTTCTCTTTGACCCTCTTCAG	7	+
chr1	29043504	29043529	AATATTTTTATTAAAAACAAAACTTG	5	+
chr1	29044078	29044104	TATTTTTCTTTTCAAAATATCTAATAG	6	+
chr1	29044283	29044306	ACACTTTTCTCTTTCCCAGAGATG	6	+
chr1	29044510	29044533	TCTTCCAATAGCCTGTCATTATTG	3	+
chr1	29045116	29045146	AAAACCAAAACTACACATTTCATTATAATTG	12	+
chr1	29045769	29045789	CTTCCCTTTCTCAATTTCCAA	3	+
chr1	29046057	29046085	TAAAAGTCAAGCATGAAATGTGGAATTAG	5	+
chr1	29068922	29068964	CATATACTGCCATGTCAGATTCCTACTTACCCAGTTACTACAG	11	+
chr1	29069021	29069050	ACACAGCCATGCCCTACTTAACTTCTTATG	19	+
chr1	29069118	29069144	TAGCACTCCATTTCTTGGTCAGCATGG	9	+
chr1	29069173	29069195	TTCTCAGCATGGGGAAATAACAG	5	+
chr1	29069205	29069248	ACAGTCTACTCAGAGCTCTGGATATAGTAGCAATTATGCTTATG	20	+
chr1	29069265	29069286	TGGAGCCATGATTGATGGACAG	6	+
chr1	29069329	29069353	AATACTATAGACCAAGGGATGGCAG	25	+
chr1	29069421	29069443	CGGGTCCATTACTAGTAACATCG	11	+
chr1	29069868	29069893	TCATAATGGGGTGGATGGTAATGGAG	21	+
chr1	29070067	29070094	TATAATATTTGGTGCAGCACAGAGCATG	5	+
chr1	29070146	29070169	TTTACTTACTTTTCAGTGTCAACG	4	+
chr1	29075186	29075209	ACTTACTTTTATTTTTTTAAAAAG	6	+
chr1	29082580	29082603	ACTTCATTCAAAAGACTCTGCATG	3	+
chr1	29084263	29084290	TAATTCCTGTACTACAACAAAACTACTC	3	+
chr1	29084598	29084626	CCATGCTATATCTTCATACTTATTTAAAA	5	+
chr1	29087407	29087432	TATTATTTATTATACATAATTTTACG	7	+
chr1	29095773	29095795	TTTCGGATTTTTAAGTCCGTAAG	4	+
chr1	29095966	29095990	AATATAACAGTGTTACCCAAGGTTG	11	+
chr1	29096239	29096267	TTTTACCATTAATCACTTCTCAATAAACG	4	+
chr1	29096662	29096687	ATATTCCATATGGATGCAGATCCCTG	4	+
chr1	29161956	29161977	ATTAACCACTTTCCTTCCTCAG	3	+
chr1	29246712	29246740	ATTTTCTATTACCTAATTCTATATTCAAT	5	+
chr1	29250280	29250306	AATCATATTTAAATAAATATACCAAAG	6	+
chr1	29267560	29267586	AATATCACATTATCATCACATTTAATG	3	+
chr1	29272615	29272641	TATACAATTTTATTCTTTTACTAAATG	6	+
chr1	29323806	29323831	CCATTTGGGATAACGCAACCTCTAAG	3	+
chr1	29323863	29323888	ACAAAAAATTTATTTTAATTCTTTTG	4	+
chr1	29331023	29331052	ATTCTCATTGATTCATGACTGGCCTTGAAG	3	+
chr1	29342205	29342230	TGTCCCTTGGAATTTTACATTTAATG	10	+
chr1	29344736	29344760	ATATTATTTATGTCTTCAGCTTCGG	4	+
chr1	29344852	29344878	ACCCAGAACTCCATGGCGTGGATTATG	5	+
chr1	29359666	29359693	ATAAGCTGAGAATTAACCGCTTCCCTTG	5	+
chr1	29359695	29359723	CCCAAAGTGCTGAAGATTTCTTATAAACG	8	+
chr1	29365770	29365795	ACATCTACAGACACCATTCCCAAAAG	5	+
chr1	29371507	29371535	TCAATACCACACTATCTTAATTATTCTAG	3	+
chr1	29382820	29382847	CCATATTTATTATATAAAGCAATAGTAG	3	+
chr1	29384815	29384842	TATAAAAATATATTTTCTTCATCAATAG	3	+
chr1	29385964	29385994	ATAATATTTTATATACATTTATCATAAAATG	22	+
chr1	29395562	29395589	AATTTAATTATACCCTATTCTTTTTATG	6	+
chr1	29400444	29400472	ATATAATAACCCAATTCACTTTCTCCTAG	3	+
chr1	29435925	29435949	CACCACCACAACTCAAATTACCAAG	4	+
chr1	29439813	29439842	CTGGAGCAATAATTCTGTGGCCTTTTTATG	3	+
chr1	29441248	29441270	CAAAAAATTACATTACCTTAATG	11	+
chr1	29441334	29441358	TTATTAATAAATTATAACTTAATAG	10	+
chr1	29443543	29443567	AATTGTTCAACTTTTCACTCTATAG	8	+
chr1	29443581	29443604	TTTTGGGGTTTTTTTAATTGGGTG	7	+
chr1	29443635	29443658	CCCATTTATTTCCAACCCCAACAG	6	+
chr1	29443659	29443686	ACACTGACAGGGTCCATGGAATTCTTCG	11	+
chr1	29443689	29443715	AAATCCTCCAAGGACTCTTGTCAGCTG	16	+
chr1	29444542	29444569	GGGCTTAGTTTTCCTTTTTTTCATTTTG	5	+
chr1	29444999	29445025	AATCCCAGTTCCAGCTTCCTAAAATAG	3	+
chr1	29445533	29445560	ATCTAGAACAGTGTGGCAGCTTTCACAG	6	+
chr1	29446126	29446150	CCCATCAGTGTGTGTTGGGGGGATG	4	+
chr1	29446273	29446295	TTTCTACAAATCTCTCTCAAATG	12	+
chr1	29446523	29446545	CATTTTTTTCAATAAACAACAAC	12	+
chr1	30287984	30288008	AAATACAATTATTTTTCATATATTG	13	+
chr1	30430543	30430564	TTAGGGTCAGCCATTTCTAATG	11	+
chr1	30822966	30822996	TTCATAACATTCCTTTATTATCATTTTAATG	4	+
chr1	31155247	31155269	AAAAACTAATAAAAACTAAAAAG	49	+
chr1	31782986	31783011	CTCTCTACACTATTTTCCAAGGAGAG	6	+
chr1	31791972	31791998	ACTATGGGGCCTTTATCAAAATCCCAG	10	+
chr1	31792399	31792425	ATACAAACATATATAATATATATAATG	47	+
chr1	31793131	31793155	ATTCCATTTATATAACATTCTTATG	4	+
chr1	31802095	31802125	ACTTTTTCATTTTATTTATTTCAACTAATTG	3	+
chr1	31817265	31817289	TATACATAATTATTACTATCACTAG	4	+
chr1	31822877	31822905	AATTCCATCTCCTATATCTACTATTTATG	4	+
chr1	31825066	31825093	TTCATTGGCATTAAATACATTCATATTG	4	+
chr1	31828267	31828294	TTTCTTTTTATCATTATACAATTCTATG	4	+
chr1	31828367	31828395	TAACTCACCGGAAGTCACACAAATATAAG	3	+
chr1	31835883	31835910	CATATATATATAAATACACATGTATATG	3	+
chr1	31837347	31837368	CCAGAGCTGGATTCCTGTAAAG	3	+
chr1	31837540	31837567	CTCACTTTTCCCATTCCTCCTAACATAG	4	+
chr1	31837793	31837819	TTATTTTTCCTATAATCCTTCTTCCTG	3	+
chr1	31838946	31838981	TATACATACATAATTTTTTTTTTCTGATATGCACAG	9	+
chr1	31842474	31842501	ATAACTCTCAGGCCTGGGTATGGGGAAG	4	+
chr1	31863917	31863942	ACATATATTTATTATAAATTTTACTG	5	+
chr1	31866552	31866582	TATACAATTTAATTTTAAAATTTTTATTATG	8	+
chr1	31871902	31871926	AAAAATACAAATAATAATATATATG	6	+
chr1	31875875	31875900	ACAAATACAAATTTATACATTTATAG	3	+
chr1	32480934	32480961	TTAAAATATTATTTTAATATTTTTTATG	3	+
chr1	32481897	32481926	AACTTACTTTTATTATCCTCACTTATACAG	11	+
chr1	32486586	32486610	TACAACAAATTTTCTTATTTTAATG	5	+
chr1	32498804	32498825	AAAGGTGGAGACCCCAAATATG	5	+
chr1	32498891	32498920	CTTATGGCCCATGCCATGGAGGAAGTCAAG	7	+
chr1	32499573	32499597	AATACTTGGTTGGAATATTACTTTG	5	+
chr1	32504187	32504208	AAGGCTACGAAGGCTATTACAG	3	+
chr1	32504516	32504543	AACCTTAAATTATAATTTAGAACCTGAG	3	+
chr1	32505087	32505115	CTTCCTAACACTCTGCCTTTGGCTTTCAG	5	+
chr1	32505136	32505165	ATGGACATGGGGAGGTTCAAGATTCTTATG	8	+
chr1	32508185	32508200	TGAAGGGAGCATACAG	4	+
chr1	32508219	32508241	TTATTAAAAACAAACATGAGGGG	5	+
chr1	32508302	32508316	CTTTACCCACAACAG	3	+
chr1	32508501	32508527	AAGTGTACCTTTTATAATAAAAAAAAG	7	+
chr1	32508652	32508676	TTGTAGTTGCAGAATCCCAAACTAG	52	+
chr1	32508707	32508729	ATTTAAAATCACAAACATTAACG	16	+
chr1	32508817	32508854	TTAAATTTTAATATGAAAGATCCTCATGAATTAAATAG	18	+
chr1	32508880	32508906	ATATAAAAAAAAAAACAACAAAATTAG	3	+
chr1	32508957	32508981	ACATACTGTGTTGAGAGATACTTAG	5	+
chr1	32509064	32509119	CCATGAAGAATCTTTCAGTCATAGTACTAATAATTAAATTTTCAGTATTTAAAAAG	98	+
chr1	32509127	32509204	ATTTTGTCCATTTGAGATTCTGCACTCCATGAAAAGTTCACTTGGACGCTGGGGCCAAAAGCTGTTGATTTTCTTAAG	22	+
chr1	32509243	32509263	TCAAGTATGTCTCAACACTAG	3	+
chr1	32509268	32509288	ATATAAAAAGGGACACTGCAG	3	+
chr1	32513377	32513404	TGCAACCATTTCCACTATTTAATTCCAG	5	+
chr1	32526389	32526416	TACTATATTTCTCCCCAACAAATATCTG	6	+
chr1	32579596	32579622	TCAACTTCTTCCAAACTCTTATTTATG	4	+
chr1	32579674	32579696	AAATCACTCCTTAATTCATACAG	5	+
chr1	32583296	32583321	TACTTTATATATTCATTTAATTCTCA	6	+
chr1	32591139	32591165	CATATATTTTGGCTGCCTTCCATGAAG	10	+
chr1	32593872	32593897	TTTACATATTTATATATACACTCAAG	3	+
chr1	32593957	32593984	AATATATATATTTTTTATATTATATATG	3	+
chr1	32594226	32594251	CCTTATTATGGTCCCATTGTGGACTG	4	+
chr1	32604636	32604661	CTATATACTCCTTTACTTACCTATCT	5	+
chr1	32605041	32605063	CCAACAATTACTATATATATATG	3	+
chr1	32620198	32620222	CGAGCCCAGGGAAAGACAATTATCG	6	+
chr1	32625100	32625121	CTTAATTCAGACTTTGAGGATG	5	+
chr1	32631779	32631831	AAGCTTGCTGGACTATTTCAAATATTACTGCTGGCAACAGGGCTCAAATACAG	30	+
chr1	32635521	32635546	ACTTGCTGACTGTAATGGATTCGAAG	4	+
chr1	32636314	32636336	ATAAAATTGAGTTTCTCCAGAGC	5	+
chr1	32636448	32636456	TTCATCTTC	3	+
chr1	32636677	32636705	AACCATCTGAGGCTCACCTTTGGGTTTTG	4	+
chr1	32636729	32636754	TTTTTCTTCCTTACACTATATTTTGG	17	+
chr1	32636919	32636945	TAACTCTTATCTTGGGTACTTGAGCAG	37	+
chr1	32636950	32636959	TATATTCCAG	4	+
chr1	32637089	32637112	ATTGCTCTTCCCAAGAGCCACAAG	8	+
chr1	32637153	32637177	ACTAGAGGCTGGGGAGGCTACCATG	18	+
chr1	32637255	32637287	TGTCTCAAGTATACCAGTGGGAGTGCAGGGGAG	19	+
chr1	32637291	32637318	CACAGGCCTTCAGATGGGGCTTCCCACG	10	+
chr1	32637330	32637359	ATCCCATATTTCCTACTCACCTTCCAAATG	31	+
chr1	32637412	32637456	AACCTCTGAGGTGGCTGTATTTTCTCCTAAGCTTGAGATAGGGGG	28	+
chr1	32637542	32637552	TATTGGGATAG	3	+
chr1	32637605	32637649	TTGGATCATGTATATTTTACTTCTAAAGGAGAGAATGTCAAAAAG	101	+
chr1	32637650	32637711	TTCTGTATTTTTTTATATTCTATATATTAGGTAGGTCAATCTTAATTGGTCTCAAGAGGAAG	62	+
chr1	32637734	32637760	TAGGATACTGTGAGGAAGACCAAAAAG	16	+
chr1	32637840	32637870	ACCAACCTTCAGCTCTGGAACCTTCATAAAG	12	+
chr1	32637950	32637980	TCCTTACTGCTGAACATCCTGCTTGTATCAG	9	+
chr1	32638000	32638032	CCTTGTCAAATTCAATCTCAATGGCCATTGTCC	25	+
chr1	32638052	32638080	GCTGCCTCTCCTATTATCTATTATCACTG	33	+
chr1	32638098	32638117	TTTTTTTTTTTTTTTTTTAG	4	+
chr1	32638152	32638211	TACCTGGTTTGGGTTTTCCCTTCCTTGTGACAATTATAATCCAGATGCCTCTTCTTTCTG	31	+
chr1	32638247	32638273	CCTGTGCCTCTGGGTGGATTACATATG	14	+
chr1	32638379	32638404	TCAGAGGCATCCTGCTCCAAGCTCTG	4	+
chr1	32638437	32638468	CTTCTATTGCTACACATCTCCTTCTGGCTCAG	21	+
chr1	32638472	32638540	AAATCCATGCCCTTCTGCTTATAGACCTAAAGTTCAGGTACTTATTATTGGCCATTGATCTTGAATTTG	60	+
chr1	32638560	32638588	TCCCACTTCAAAGCCATTTTCTGAGGAGG	11	+
chr1	32638593	32638614	TTTAGGTCTGGCAATTGTCCTT	5	+
chr1	32638741	32638771	CTACCTCCATTAAAAAACCATTCTCTTACAG	24	+
chr1	32638825	32638847	TTCTCTTCCAAAGGGCAATTTAG	3	+
chr1	32638970	32638997	CTCCGGGTCCTGTACCAGATGGAAAATG	6	+
chr1	32639085	32639128	ATTTCTAATCAGAGAAAAGTGGCCTCCAGGAGCTTTCATTTATG	16	+
chr1	32639130	32639152	CTTCTCCAGACCAGGTTTTCCTG	4	+
chr1	32639157	32639184	CTTCCTTTAATCCCCTTTCAACCAACAG	8	+
chr1	32639213	32639232	TAATATCATCTTTTCTATCT	3	+
chr1	32639261	32639291	CAAAATATTATTTATTTAGCCCAGGCTTGAG	16	+
chr1	32639300	32639370	TTTGTGGACAGTCTTCATCTAGATTCCATACCCTGGCCTAGGCGAGGTAAGGCTCTCTGGTTATTGCCAGG	44	+
chr1	32639403	32639426	AATACCCTAATTAGTTGAGGCATG	9	+
chr1	32639428	32639489	TTTTGGAATCCTGGCATGTTGGCATATGGCTGGTCTATCCTTTTTAAGATCTCTGGTTGGGG	22	+
chr1	32639607	32639630	TACTAACAGGGTGTCTGGTCTTAG	22	+
chr1	32639726	32639750	TGGCCAGGCTTGTTACATGGGTCAG	6	+
chr1	32639831	32639858	CCCATTAATCTACCCCATCAACTCTCTG	5	+
chr1	32639882	32639916	CCCTGTTTTTTGGAGCTGAACTGCACAGATTATAG	28	+
chr1	32639920	32639953	CTATTGTACTTAAATAAGGGAGAGGAAAAGAAGG	94	+
chr1	32639967	32639994	ACTTTCTATTTTTCTCAAGCCAAACCAG	18	+
chr1	32640092	32640113	AAGGAAAAGATAGGAAAGCCTG	3	+
chr1	32640115	32640138	CACTACTAACCTCACCTCTCATAC	5	+
chr1	32640205	32640229	ATCCATCATCTTGAGCATTCTTCAG	6	+
chr1	32640277	32640302	AGCCAATTTCCCCCAGGTCCCTGCAG	13	+
chr1	32640304	32640339	TAATCCAGGGACCCCATAGGGAGAACAGGCTGACTG	9	+
chr1	32640380	32640405	CCTGGGGAAGGGTGCAGGGCTCAGTG	5	+
chr1	32640480	32640539	AATAAATTTATTCCATAGCCATTTAGGATTGCATGTTCTGGACCAACCTTGTCCAGTATG	19	+
chr1	32640547	32640568	TTTGAGCTTTTTCATTCTTTTG	7	+
chr1	32640627	32640652	CTCTTTGGCCAAGGCCTTCATAAATG	18	+
chr1	32640756	32640803	TTATTTTTTTCTCTGCAAGGGCGCTTTGCTTCAGGTCTGGGCTATGTG	19	+
chr1	32640826	32640853	AGTTAGAAGAGGCAGTATTACATGTTAG	11	+
chr1	32640937	32640963	TCCACATTAGCTCGTACCTGAACCCTG	7	+
chr1	32640989	32641109	TGTAACTATTATATACGCCATGGCCTGGGGGGCATTGAAGGAAGTAAGCTCTCAGAGATCCTAACACTGGCTGGGAACCTCTGACTCAGAGCATGTCTTTAAAGAGTCCACATCTGGCCAG	87	+
chr1	32641732	32641760	ACTCTGGAGTTGGGTGTCGGCTTTTTTAG	4	+
chr1	32641775	32641808	AATTGCCTTTGACCTATTAAAGAAGGAAAGTGGG	14	+
chr1	32641862	32641888	TTACCAGCTATGGACCCTTGGAAGATG	15	+
chr1	32641945	32641969	ATAACAATAAACTCTATTTTCCATG	9	+
chr1	32642065	32642088	TTATTTATATACACATCCAAATTT	34	+
chr1	32648319	32648343	ATTCCTATTCCCTTTTCCCCTTATG	4	+
chr1	32660978	32661000	CCTTGCAAATGCATTTATACCTG	7	+
chr1	32661468	32661505	CTTCTCAGTAGCCTTATCATTCACAGGTGCCTCTCTAG	9	+
chr1	32661957	32661982	CAATCCTCAAGATTTGTCCTGATTCT	9	+
chr1	32662096	32662120	AAATCCATAAAATGGCTGCAGACAG	5	+
chr1	32662385	32662410	CCCTTACCTTAAATCTCTCAGATAAG	4	+
chr1	32662761	32662785	AGCTGCCAACCTCACAGAGTGTTTG	3	+
chr1	32662878	32662903	ACTCACACTTCAGCTACCTCTTAATG	5	+
chr1	32663405	32663430	TCAGCAGCACTTTTTTTTTTTATTTG	6	+
chr1	32663450	32663503	TTATCGGACCATGGGCTGAGCTCAGGCACTTTCTGTAGGAGACTGTTATTTCTG	12	+
chr1	32663513	32663540	TTATTTAACCCTCCTCCACCCCATCACG	6	+
chr1	32663849	32663872	TATTTTAAACCACATTAAATAAAG	15	+
chr1	32688166	32688194	CGGTCCATTACGCAGATTAAGTATAACCG	7	+
chr1	32695504	32695528	ACAATATACTTAACATAAAATTATG	3	+
chr1	32768232	32768262	AAATTACTATTATGGACAAGGCCACCCAATG	6	+
chr1	32768299	32768325	CTCAACTATGGTCTCTACCGAAAAATG	4	+
chr1	32782302	32782331	TACCACAGCGATGACTACATTAAATTCTTG	10	+
chr1	32791112	32791142	ACACATATACAACATCTATATTTTACAAAAG	3	+
chr1	32796216	32796239	CGGTGGTCTTACAGTGTGGCTCAG	4	+
chr1	32796422	32796447	CTGGGAGGCGGTGGTTACACCATTCG	5	+
chr1	32796486	32796509	CCCTGGATACGGAGATCCCTAATG	3	+
chr1	32798707	32798729	ATTTTATATTTTCTATTTCTCTG	5	+
chr1	32798732	32798761	TATTTATATAAAAATTTATTAAATATAAAT	14	+
chr1	32798882	32798907	GTCTGGGTGAAAGGGATACTTTTATG	12	+
chr1	32798975	32798996	AACATTCTAGAAGGGGTGGCTG	4	+
chr1	32799008	32799035	ATCTCCTGTTTTTTTCAGGCTCCTAAAG	5	+
chr1	32799065	32799083	TTTTCGTACCTTCCCACTG	3	+
chr1	32799124	32799146	TCTTCTCCTAATTCTGCAGGTGG	4	+
chr1	32799178	32799192	CTATTTTCATTTTTG	4	+
chr1	32951304	32951331	TCCAAACTCTGGTTAGGAGAAAGATAAG	3	+
chr1	32952962	32952983	ATAACACTTTGACATTGCTGTG	4	+
chr1	32954689	32954715	TGCCTGGCTGACCTTCATAATATTTAG	4	+
chr1	32954834	32954860	AAAATTCTGACTCATTCATACACCCAG	4	+
chr1	32955322	32955342	AATTCCAAAATGGCATTCTTG	3	+
chr1	32955400	32955427	AAATAGGGCCTTACCTATAATAATTAAG	6	+
chr1	32956736	32956760	ATGAGGAAGGTTTAGTAGTAACAAG	3	+
chr1	32958563	32958588	CAGCTTTGGCATACTATATTTATAAG	4	+
chr1	32958683	32958704	CAAAAATATATACTATACATAG	9	+
chr1	32960315	32960345	TATTCATTTTACTTATAAAAAATTTCAAAAG	5	+
chr1	32960883	32960913	TTTTATTTAAAGGGCTGCAATTATATATAAG	11	+
chr1	32961592	32961617	CAATTATTTTATATAAAATTCTAATG	5	+
chr1	32962225	32962245	TTTACTTTTTTATATATAAAG	4	+
chr1	32962314	32962341	CATTCCATTTTTTATATAAATCTTTAAG	4	+
chr1	32962445	32962469	ATATAATTTTACATTTTTTTAAATG	3	+
chr1	33008389	33008414	ACTATTATAATATTTAACTCTTACAG	4	+
chr1	33018333	33018359	AAATCTCTTATAAACTTTAATATTAAG	5	+
chr1	33018458	33018484	ATCATTCTATTATTAATAATATTAATG	24	+
chr1	33019093	33019119	AATCTTCCCTTTTTTACTCCATTCAAG	5	+
chr1	33058597	33058620	TATTTTGTGACTGCAGTATTCTAG	4	+
chr1	33058676	33058697	CTTTAAAATGCTTCTTTCTCAG	4	+
chr1	33058797	33058821	TCTCTTACTGGTCAGAATGTCATAG	6	+
chr1	33059079	33059102	TATAATTATCATCCAGCCTCCCAG	6	+
chr1	33059106	33059129	AATACTCAACAACCCTTGGCCAAG	7	+
chr1	33059134	33059159	AACCAAGGAAAGAGTCCATTAAAAAG	3	+
chr1	33059178	33059207	TCACAGCCTTCTGAAGTTACTCATTATAAG	6	+
chr1	33066104	33066132	TTAACAAATTTATCACACTGACTTTAAAG	6	+
chr1	33066334	33066356	TACTTAGCAAACTTTTTTCAAAG	4	+
chr1	33066414	33066438	TTTCAAAAACACATAACTACCAATG	15	+
chr1	33066484	33066508	CAACCCACCTTACTAAACAAATTAG	11	+
chr1	33066566	33066591	TTAAGGATTATGGAAGAAGACTAAAG	3	+
chr1	33066686	33066723	ATTATATACAGATATTTTCTTAAAGCAGGAAACTAATG	7	+
chr1	33067104	33067116	TTCTTACCATATG	4	+
chr1	33067189	33067230	TGGATACTATCTCCGATTTACAAATGAGGAAATTAAGGTCAG	6	+
chr1	33067407	33067435	AATCATTTTCAACAACATACAATATCTTG	14	+
chr1	33067444	33067457	ATTTTCAAATAATG	13	+
chr1	33067540	33067562	AACAAATTATTCACTTAAATATG	52	+
chr1	33067594	33067620	TATTTTCAAAACAAACTTTTCTCCTAG	9	+
chr1	33067630	33067648	TTTAAACTTCTCCCCTTTG	7	+
chr1	33068113	33068141	TATATGGAGAGGCTCCATCTATTTTACTG	4	+
chr1	33068479	33068505	ACATACCTCAAAATTATCCTTTTTATG	32	+
chr1	33068569	33068598	GTTACTTTCTTTTAAAAAATTTAAAAATAG	43	+
chr1	33069027	33069054	CCTAAATCAGGATTCTTAACAATTAAAG	3	+
chr1	33069197	33069226	AAGTAGTGCTTGCATGTGTGTACTCTAATG	7	+
chr1	33069388	33069410	CATCAAACTATCCCCACAAAATG	4	+
chr1	33069658	33069693	CCAAGGATTTTTTTTTTAATATCAAGACTTGGTTAG	9	+
chr1	33069740	33069764	CCCTTCTAACTCCATTACCCTCAAG	5	+
chr1	33070291	33070315	AAGTTTGGTGCTTCAATTATTTATG	5	+
chr1	33070323	33070347	AACTCAATTCATTAAAGTTATTTTG	5	+
chr1	33070814	33070835	GTACAGGAGGACCAAACTTTAG	3	+
chr1	33070873	33070902	TATCAGTATTACTATTTATCATTTATATAG	181	+
chr1	33071411	33071422	CCTAATTCACTG	3	+
chr1	33123984	33124011	AAACACTAACTTAAATTACCCTTTCTAG	5	+
chr1	33124759	33124785	TAATTTTACACACACACAATATAAATG	11	+
chr1	33124795	33124821	ACATATATGTGGTTTTACATATATATG	6	+
chr1	33124822	33124847	TAATTTTACACACAATGTAAAAAACG	6	+
chr1	33125261	33125286	ATCACTCATTCAACAAATATGTTGAG	3	+
chr1	33125415	33125438	ACCATAATTAACTATTCCTTACTG	8	+
chr1	33128786	33128812	TTCATACCTTCTGGTAAGATGGGAATG	4	+
chr1	33128833	33128857	CATACATATATAAAAATTCATCAAG	8	+
chr1	33128909	33128933	TTAATAATATTTATATGGAGAGAAG	6	+
chr1	33129007	33129032	CTTCAACACCTATTTATTTATTTTGT	18	+
chr1	33131298	33131322	CACTATATAGCAATGCAATTGACAG	3	+
chr1	33131508	33131543	ATTCTTTGATCATTAACTACCTTTATTTATATATTG	24	+
chr1	33131554	33131578	ATTTACATAATCACACATTATATTG	8	+
chr1	33133921	33133955	AACCCTTGTATCATCGCAACAAAGACTCCTTCCAG	11	+
chr1	33134664	33134690	AAGATGTTTCCTGGCATCTACTCCATG	30	+
chr1	33134899	33134924	AACTGCCTTTCTTTCAATCCTTATAG	21	+
chr1	33138392	33138418	TTTATTCATGGTGGTCATACTGCCAAG	76	+
chr1	33138946	33138970	CATCAAATACTACTATTTCTCCATG	7	+
chr1	33139383	33139409	TCTCATACATTAATATTTTTAAAATAG	9	+
chr1	33145045	33145072	CTAATTAATATTTCATTACCCATTATAG	4	+
chr1	33145366	33145388	ATTTAACACTGGTTTTGAGACAG	8	+
chr1	33145434	33145507	CTATTAGCCCAAACCGTGGGTGTTTTCTAAATATTAATAGGGGGGCTTGATTCAACAAAGCCACAGACTTAACG	218	+
chr1	33145706	33145732	TCACTTTTATTCAGGAAATAGGGGGAG	5	+
chr1	33145775	33145801	ACTTTCCAGGATGCACATTTTCATACG	7	+
chr1	33146627	33146650	TTTTTCACTGGGGCCTTTACTTAG	56	+
chr1	33146751	33146774	TTTAACTGAGTAGATCATTCTGAC	4	+
chr1	33147097	33147123	ATACATTCTTTAAAATACTCCCAGATG	4	+
chr1	33147441	33147469	CCATATATTTCTAAACAGCCCCTGTAAAG	7	+
chr1	33147805	33147825	TTATAATTTCTCAAACATTAA	8	+
chr1	33147827	33147857	CATATTATCAGTCATGTGGATTCAAACACAG	5	+
chr1	33147864	33147883	AAAATCCTCAAGGCTGGGTG	3	+
chr1	33148414	33148434	AATAAAATTTATAGGCATCTG	5	+
chr1	33148992	33149018	CACAACTGCTTTCTCTGCTATTATAAG	17	+
chr1	33149099	33149117	ATAATCAGGGCATATTTTG	3	+
chr1	33149580	33149605	CAAACACCACTCTTCTCTTCACAAAG	3	+
chr1	33150040	33150068	TCCACTCTTACTTATAAAACACTTTTTTG	14	+
chr1	33150125	33150146	AAACAGGTTCAAAGAAGTTGTG	6	+
chr1	33150228	33150257	AATCCTGGGAGGGTGATTGGGACTTTTTAG	14	+
chr1	33150274	33150297	TCATTGAGGAGGATTTTGGTCTAG	3	+
chr1	33150360	33150384	TTTTTAATAATATAAAATACTTAAG	10	+
chr1	33150399	33150422	TGTGGCAACAATTATTAAATATTG	12	+
chr1	33150542	33150567	TACTTAACATCATATGGAAATTGATG	13	+
chr1	33150608	33150632	CATCCTTTTTTCTTCTTTATTTTTG	12	+
chr1	33150749	33150775	CTTATCCTTTTTTCATTACACAAAAAG	8	+
chr1	33239570	33239582	CATTTTACTCAAG	3	+
chr1	33289306	33289331	TCCATACCATTTTATATTATCTCATG	3	+
chr1	33292078	33292104	ACCAGCTCATACTAAACCATTAAACAG	7	+
chr1	33292137	33292167	TAACTGTTGCACCATTTAATCCAACAGTTTG	4	+
chr1	33292334	33292363	CTCTCTTCTTCAAACAATAACTTTCAACAG	11	+
chr1	33299581	33299608	CTGCAGTGAACATTCTGGTCAATAAATG	3	+
chr1	33299853	33299883	TAATATATATTCCATATTCCAATTTCCTTAG	8	+
chr1	33301125	33301154	CAAATCTAAAACTCTATACCTACACAACAG	15	+
chr1	33301217	33301240	ACTACTTTAGATACCTTTTATAAG	4	+
chr1	33303339	33303368	AATCATACACTATGTACTCTTTTGAGTCTG	4	+
chr1	33304511	33304541	CCATCACCATATCCATTTCAATAATTTCTTG	4	+
chr1	33304758	33304787	ACAACCACCATTCCACTTTATGTGTTTATG	8	+
chr1	33305075	33305092	CAATTCTTACATACCAAG	4	+
chr1	33315494	33315521	TCTGTAAAGCGGGGAAAATACCTTATAG	13	+
chr1	33315577	33315599	CCTTTATTTATTTATTTAAACAG	7	+
chr1	33322094	33322122	TTACTTTTAACAACCCCTCTTACTTTTTT	4	+
chr1	33322145	33322210	TCAGTATTTTAAAGTTGGCAATCCAGGACATTATAAGTAGGATGGAGCAGGAGAAGAATCCTATTG	25	+
chr1	33322332	33322360	TGTTTACAAATCTTATACATCTTACTTTG	55	+
chr1	33322423	33322449	ATTTTCCTTTTTCTTTTTACCCCCCAG	5	+
chr1	33322681	33322715	AAAGGCACTCTTTTTTCTCCATATTAGTTAACAAG	15	+
chr1	33323210	33323230	CCGGTTATTCTCTCTTTACAG	3	+
chr1	33323372	33323398	CATTCTAAACATCCTACCCCACTTTAG	10	+
chr1	33323422	33323446	TCATTTAAGCCAACAATAAATTTAG	4	+
chr1	33323511	33323536	TTTTAAATTCTGGGGCCAAAATGCAA	21	+
chr1	33323859	33323898	CACTGCCTTTGCCAAATCAAATGAGTGACAGGTTAACTAG	7	+
chr1	33323961	33323984	CTTAATTAAATCTGTTGGACTGGG	6	+
chr1	33324159	33324211	TCTAATATTGCAGTTGGAATTCTTGCTGTATTATTTTTTAAGCAAGTGTTAGG	39	+
chr1	33324239	33324273	ACGACATTCCCACCATGGGGGTCTTGACAAAGCAG	7	+
chr1	33324334	33324359	TTTCGAATGCAGGCCCTGATTTACTG	4	+
chr1	33324366	33324389	TCAGTTTCAATTATGAAACTGAAG	14	+
chr1	33326994	33327022	TTACCTCCTTTTCTCTCATACCCTTTATG	3	+
chr1	33765774	33765799	AAACTCATCTATATATTCTGTATCTG	8	+
chr1	33765826	33765847	TTATTTTTATACACTTTTTAAG	4	+
chr1	33847383	33847407	ATTTATACTTACAAAATATTCTATG	3	+
chr1	33961105	33961132	ACTCAATGTATATATCTTATATCATAAG	12	+
chr1	33961188	33961218	TTATCTTGGTATAAACCAGGTAATTTGGAAG	5	+
chr1	33961221	33961236	AATTACAAATACTAAG	7	+
chr1	33961580	33961603	ACATCATTACAAAATCATCAATAG	4	+
chr1	33961665	33961694	TATACATCATCTCATTTAATCTTCACAACG	6	+
chr1	33961710	33961734	TACTAACTTTCTCCCCATTTCCTAG	6	+
chr1	33961932	33961959	AATTTTTTAAACAAATATGGAAACTGAG	5	+
chr1	33961994	33962021	AATTGGTGAAGTGATTTGAGCAAGGATG	8	+
chr1	33962610	33962637	AAAATCCCCCTCCTGCCATCCTCTTATG	3	+
chr1	33962649	33962672	TATTCATAACCTGCTTGGTTCATG	6	+
chr1	33962725	33962755	AACTTTTATTAACATGTGAGGAAGCCAGTGG	17	+
chr1	33963235	33963261	CAATTAGGATGGCCTTTTGGGACACTG	4	+
chr1	33967180	33967205	TCAAATCATATTTTGGGATGGAATGG	8	+
chr1	33968505	33968529	ATGTACTAATATTCTGCATGTCTTG	3	+
chr1	33969079	33969106	TCTCTACTAAATAAATAAATAAATCCAG	3	+
chr1	33969374	33969401	CTATCCCCATTTTACCACAGAGCCTCAG	4	+
chr1	33969824	33969840	AATTTATTTTAATAAAG	3	+
chr1	33970397	33970419	ATTTTAATGGCTGAATAGTATTT	4	+
chr1	33971291	33971321	CCTTATTATTATTATTATTTTATTTTTCTAG	4	+
chr1	33971539	33971569	TGAAACTGAGTACCTTTTCATATATTTCAAG	5	+
chr1	33971626	33971648	ACTTATTTTTCTCAATTTTTAAG	9	+
chr1	33971742	33971770	ATATTCATATTCATAAAAACTTCCTTATG	3	+
chr1	33972339	33972361	TTTGGAGTACTTAAAAATATATG	4	+
chr1	33972398	33972428	AATTACTTTTATATTAATATATTTATAAATG	8	+
chr1	33972841	33972869	AACCTAGGACATTTACATACTATTCTTCG	6	+
chr1	33974167	33974191	CTTTTTTTCTCTTTTCCACTCTTAG	4	+
chr1	33977416	33977439	TTAAGTGGCATCAAGTACATTAAG	3	+
chr1	33977751	33977778	TTTATTCTTAACTTCATCATATACTATG	6	+
chr1	33977791	33977811	CAACTTCTTAACAATAACATG	3	+
chr1	33978268	33978297	CATATTCAACTCAAAAAACTCTTCCATCAG	3	+
chr1	33978413	33978434	AAACTTTATACTAATTAAACAG	14	+
chr1	33978805	33978830	TATATATTCAGAAGTAGAACTGCTAG	4	+
chr1	35548701	35548722	ATTTTTCCCCAGCACTTTAAAG	5	+
chr1	35552948	35552971	TACTAATTTTCCAGGAGGAATCTG	3	+
chr1	35553719	35553747	TTTAAATTAAAATATTTTATGGCTGGGCG	4	+
chr1	35554116	35554141	TATATATATTTTATATTACTACCAAG	8	+
chr1	35563024	35563052	TAAAAAAATTCTCCAGAAGGGGCAAACTG	5	+
chr1	35563162	35563187	CTCAAAGTATATAATTCTAAATTATG	13	+
chr1	35563635	35563661	AAATATTTTTTTTTGCAGAAATTAATG	5	+
chr1	35563674	35563702	TTTCTCTTCACCTTTACTCTTTTCATTTG	3	+
chr1	35563763	35563788	CAACCTACTAAAAAATTAATCCTATG	31	+
chr1	35563818	35563843	AATAATATTATATTTCTTTTATAATG	104	+
chr1	35564131	35564153	CTTCTTCTGTTTAGTTATATTTT	4	+
chr1	35564547	35564575	CATTTATCGCCATGTGATTCCTATACATG	3	+
chr1	35564668	35564695	TATATTTAAGTGGTCAGAACAATACCAG	5	+
chr1	35564720	35564747	TTAACTATTATTATTCTCTTAACAAACT	5	+
chr1	35564855	35564881	CTTTTCAACCCTTCAATACTATACTAG	23	+
chr1	35565320	35565349	AATTTTCAGTTACTTATTTATTTATTTTTG	6	+
chr1	35565858	35565886	ACTTTTTATTCTATTTCATGGACCAAATG	8	+
chr1	35565900	35565924	AAGATGACATTTTAAATCTTATTAG	6	+
chr1	35567557	35567583	AATATTAACTGTATCAAAAATTAAATG	4	+
chr1	35567596	35567621	AAAAATACCCATATTTTTAAAAATTG	8	+
chr1	35568055	35568081	TATTTTAAAAATCACCACTAATCTCAG	10	+
chr1	35568236	35568261	AAAATATCTGCAGATACCCACTTCTG	4	+
chr1	35568372	35568400	CTTTTCCTTGAGACAACCATCATCCTTTG	4	+
chr1	35570289	35570313	CTCTAGTCTGTCCCACATACTTCAG	3	+
chr1	35570318	35570342	AAGGACAGTCTCATTACTTTAATAG	15	+
chr1	35573390	35573416	AATATTAAACTAACTTAATTATAAATG	3	+
chr1	35576082	35576106	AATTATTAATAAATAATATTATTTG	4	+
chr1	35577449	35577464	CAATATAGTGTCATTG	3	+
chr1	35578645	35578669	TTTCACCATCTTCATCAGTATTCAG	8	+
chr1	35579107	35579132	AAAATATTTTATTTCTTGGAAAGCAG	18	+
chr1	35579175	35579202	AATAAAGGCAATTTTTTAGAATTGTTAG	5	+
chr1	35579247	35579272	AATTCACAAGTTGACTTCTATAACAG	7	+
chr1	35579347	35579371	ACTCCTCAGCATTTTCAATCATATG	109	+
chr1	35579379	35579391	ACAATCAATAGTG	4	+
chr1	35579419	35579473	TAAGATACCCACAAAAATCATCAAAGGCTATCTTAATTAAGGAAAGATTCTTGGG	18	+
chr1	35579491	35579515	AGATGACTGGGACCCACTTACATAG	5	+
chr1	35579517	35579544	ACTATCAAAACTTATCTGCAGCAAATTG	15	+
chr1	35579638	35579665	AAGAACCAAGAGCTTTATACATACATTG	6	+
chr1	35579869	35579886	ATCGTACATTACTATCTG	4	+
chr1	35579926	35579953	TTATAGCAAGCCATTCTTCAAATACAAG	9	+
chr1	35580039	35580063	AGTGTTACAGGAATTCTTTCCAAAG	4	+
chr1	35580099	35580127	TCTTCAAAAATAGAAGCAATTTTGGAATG	12	+
chr1	35580151	35580180	TATACTTTAAAACAATCTGGGATGGAACAG	7	+
chr1	35580313	35580342	AACAATATAAAATTAATATCTATTACCAAG	56	+
chr1	35580349	35580376	ATACTATATTACAAAATTTAAAGTTATG	136	+
chr1	35580460	35580489	CAAAACATGTTCAGGAATTTTATAAACTTG	15	+
chr1	35580498	35580514	ATTATCCCAGAACTTAG	4	+
chr1	35580524	35580552	ACATTATGCAAAGCTTAACTTTGTCATAG	48	+
chr1	35580563	35580613	CATAAACTTCGTCAGTCTCGGCTGTTTGTTTATTCAGCATGGTCTTCACAG	14	+
chr1	35580632	35580657	AAAGCTATTATATATTGCTTTGTCTT	5	+
chr1	35580703	35580754	CTCGTCTTAAGACATATTTATGTAATACCATGGGACAAGAGAAGCTTACTGG	48	+
chr1	35580820	35580833	AAATTGTGGAAAAG	4	+
chr1	35580983	35581006	AACTCATTTTCTCTTCCCAAAAAG	10	+
chr1	35581009	35581037	TTATCTTTTCCTTAAATATCCCTCTAGAG	38	+
chr1	35581112	35581122	ATTGTCCCATG	3	+
chr1	35581138	35581174	TTTCTTGATTCTTGGTCTATAATTGCAGATGTTATTG	11	+
chr1	35581183	35581234	TACCATAATATATTTGAGCAGTCCCTGCTGACATTTTTTTCCTAACCTTTTG	25	+
chr1	35581250	35581274	ATTCATTTTATAACCTTTTATATAG	22	+
chr1	35581297	35581320	TTACTGTAAGCTGGAAATCTAAAG	24	+
chr1	35581397	35581421	CCAGTTTACAGTCCCACCCACAATG	5	+
chr1	35581468	35581496	ATCTTTCCTAATCTCTTACTTTAAAAATG	20	+
chr1	35581828	35581852	ACCTTATCTCTTTAAAACAAACAAG	11	+
chr1	35581964	35581993	CTGGATGGCACAATAAATTATTAAGCCATG	19	+
chr1	35581999	35582060	AAAATATAACTATATTTAAGTAACCTGCAAAGAAAAGACTATTTCTTTATACTTCAAAAAAG	107	+
chr1	35583898	35583920	CATATATTTTCATTCTTTTAATG	21	+
chr1	35584393	35584414	TAAAAAATAAACTTACATTAAG	4	+
chr1	35584502	35584528	TTCTCATAACAACCTATTATTTTACAG	5	+
chr1	35591245	35591267	ATCATACAATACTTCTACATATG	3	+
chr1	35736995	35737022	AAAAACTTTATTATTATTATTATTTTTG	5	+
chr1	35737573	35737601	TAAAAATAATACATAAATAATATTTTTTG	6	+
chr1	35739162	35739186	TATTCATTTTCATACTTAAAATTCT	5	+
chr1	35740472	35740496	CTAAATCAGGATCAATTATTACTTG	3	+
chr1	35740781	35740801	AAGCTGTGATTTACTTTAAAG	3	+
chr1	35741723	35741750	TTTTTCTTTCTTTACACTTCCCAATATG	3	+
chr1	35742902	35742928	TTTCTTTGGCAAGAAATATTTATAAAG	4	+
chr1	35743173	35743200	TAATTTATTTTTAACTTTTCACTTAATG	5	+
chr1	35747495	35747524	TAAGTGGACTCATACAATATTTATCCTTTG	4	+
chr1	35755293	35755317	CATACTTAACCCACTATCAACTAAG	4	+
chr1	35755425	35755448	ATACTTTTACCATATATCCTAAAG	7	+
chr1	35755486	35755516	CTTTTCATACCATTCACTTATATAAATTATG	27	+
chr1	35766628	35766652	TTCTGGGATACAGTAAAGTTACTAG	3	+
chr1	35774761	35774790	ACATTTTATAATATTAATTTTATAATTTTG	15	+
chr1	35779402	35779427	TTAAAAATGTATATTATATTTTAAAG	3	+
chr1	35781639	35781662	TCCATTATATAATACTAATTCAAG	4	+
chr1	35781743	35781770	CCCAACTTTATTATATATTAATTATATG	3	+
chr1	35791224	35791252	TTATCATATTAAAATATAGCCATACTTCG	6	+
chr1	35792107	35792136	TACTTTTCTGTGCTGATTATATATTTTATG	4	+
chr1	35797019	35797042	TTTTATCTCTGTATTGGTAAAAGG	3	+
chr1	35797696	35797721	ATATACATATTTAAAATCTCCTTATG	4	+
chr1	35798292	35798318	TATATTATTATTATTATTTTTCTCCAG	3	+
chr1	35804826	35804855	CATTAACATTATATTCTTTTTTTTTTTAAG	9	+
chr1	35805302	35805326	ATATTATTTCCTAAAATCTTTATTG	3	+
chr1	35805353	35805379	AATTACCCTACACTAATTTTTTATATG	20	+
chr1	35805393	35805417	AACTAATTTTATTTACTATTATAAG	21	+
chr1	35806754	35806776	TATTTATTGGCTTTGTGGTATAG	4	+
chr1	35806861	35806888	ATTTTATATACTTTCCAAAAATATTTTG	4	+
chr1	35806917	35806938	TACATATATTACTTTTGGGCAG	4	+
chr1	35807022	35807046	CCATTCACTAACATTTTATTTTCAA	5	+
chr1	35807096	35807126	ACAAATGTAAAAATTTTTATTTTTTATATTG	7	+
chr1	35807176	35807200	TACTTAATTCCCTTATTAAATCTAG	6	+
chr1	35807452	35807475	CTTTATTACATTAAAAAATATATG	10	+
chr1	35807503	35807526	AATAATATTCATATTTATATATTG	4	+
chr1	35807585	35807615	CTTCATTAAATTTTTATACAATTAATCACTG	5	+
chr1	35808803	35808828	CCCAATTTTATTATTATATTTTTATG	10	+
chr1	35810111	35810130	ACCTTCTTTTCTCTTTTTAG	3	+
chr1	35810486	35810515	TTCATATAAGATGGGTTATTATTTCCTAAG	6	+
chr1	35813800	35813824	TAAAAATCAAACTCATTTCTATCAG	3	+
chr1	35817332	35817357	AATATTTCACAATATTTATTTATATG	5	+
chr1	35818435	35818464	TAAATAAACTCACTGGGTGATCTTACCTAG	3	+
chr1	35824565	35824588	ACCACAACTTAACTCCTACCCTTG	5	+
chr1	35824652	35824681	ATTATTTTTTGAACTCTGGGGATCTTGCAG	4	+
chr1	35825615	35825639	AATATATCACATATTTCCTTCTATG	4	+
chr1	35826115	35826142	ATATACTATATTTTTCTCTATAATTCAG	65	+
chr1	35827775	35827803	ATTTAAATATTTTTCAGGAGGGGTTAATG	5	+
chr1	35829691	35829720	AAACACTTAAATTTTTATATACTTATTCAG	52	+
chr1	35830133	35830163	CATAATTTATTACTTTTATTCATTTCCCATG	6	+
chr1	35831674	35831703	TTTTCTGAGATTAAAATAAAAATATTTAAG	4	+
chr1	35831705	35831731	AAATTTTCTTTAATACACTATATAATG	32	+
chr1	35832208	35832235	ATACACTATTCCCAGCAGCAACTAAAAA	7	+
chr1	35832259	35832287	AAATAATGAAGAGACCATCTTTTTAAATG	4	+
chr1	35833733	35833758	CCACATTCATTCATTTACATATTATG	4	+
chr1	35833876	35833901	AGTAAATGAATGTATTATTATAAAAA	15	+
chr1	35833904	35833928	AAACTATTTTCTTATTCTTTTAATG	15	+
chr1	35834004	35834032	AAACAAATATATAAAATTTTAACTTAACG	8	+
chr1	35834794	35834817	ATAAACAATATATTAAAATAAAAG	20	+
chr1	35835068	35835101	TAATTTTGGAGTAATATATACTAATATACAAACG	8	+
chr1	35835145	35835173	TATATTTAATATAATTACAACTTATTAAG	43	+
chr1	35835370	35835395	ATTTTTCAAAAATAATAAATACTTAG	7	+
chr1	35835494	35835516	TACTTTATTATTTCTTACTAATG	10	+
chr1	35836110	35836133	TATCAGAGGAAAGGGTCTACTCAG	3	+
chr1	35836263	35836286	TTTCCTTTCTCTTAACATACTTTG	5	+
chr1	35836571	35836597	ATATTTAAATCCAACAAATATTTTAAG	13	+
chr1	35837015	35837037	CCTATATTTTTATTTTCTCAATG	6	+
chr1	35837122	35837150	ATATATTTGAGGAATACACAATAACTTTG	6	+
chr1	35837462	35837470	TTATATTTG	4	+
chr1	35837930	35837958	CTTATTTCTTTAAAAATTTATTTCATTAG	8	+
chr1	35838814	35838839	TCAGTATAAATAAATATATATATATG	5	+
chr1	35838937	35838945	TATTTGTTG	3	+
chr1	35842072	35842100	TTTCTTCATTTATATTTTTATGGCACGTT	4	+
chr1	35843034	35843061	ATTTCCCATTATATCTACTATTTTACTG	6	+
chr1	35845455	35845477	AACACACACAATTTTCAATTAAG	3	+
chr1	35846660	35846688	TAATTCCACTTCATAGAAAATAATTTAAG	3	+
chr1	35846976	35847004	TTACCATAAATACAAATAGTATTTCAACC	6	+
chr1	35848616	35848645	TTACAGTAAGGGATTTTTCTTATCTTTATG	3	+
chr1	35848895	35848922	TACTTTTAATATTTTTAATTTTATAATG	11	+
chr1	35851711	35851740	CAATTCCTCAGTATCACCTAGCCATGTCAG	7	+
chr1	35852851	35852879	CCACAAAACCAGAACTTCTTGACTATAAG	3	+
chr1	35853057	35853094	CAAAATGTTTCAGTTCTGTGGCAAGAATTGTTCTGATG	12	+
chr1	35854522	35854562	CTTTATAAACATGACTTGGCAAAACGCTGGGGAAATCACTG	9	+
chr1	35858320	35858343	TATTTATTTTTCATTTTCATACAG	4	+
chr1	35859263	35859288	CTTTATTATGCAAACCCATCACACAG	3	+
chr1	35860851	35860873	TTATCAGATGTTTCTAAATCAAG	3	+
chr1	35861051	35861079	CCATATTATTTTCCCACTTCTAACTCTAG	3	+
chr1	35862214	35862242	CATACCTCTTCACCTTTATACTCAATATG	5	+
chr1	35863084	35863101	ATCTCCTTGAGATGGCAG	5	+
chr1	35864507	35864530	TATCTACTCCACATAGCTGGGAGG	4	+
chr1	35864953	35864982	AATCCTTATTTTATCACAAACAAACTAATG	5	+
chr1	35870508	35870538	ATATAAAACTAAATTCTTTATTCTACAAATG	3	+
chr1	35876049	35876079	ACAAATATATATTTATTTATTTATTTATCTG	34	+
chr1	35877990	35878015	TTATATTTATTTTTCTTGCCTGGCTG	3	+
chr1	35879598	35879625	ATAACATTTTTACTGAGCCCTATTCCAG	6	+
chr1	35880343	35880370	AAAATTATATTAAATTCATGGCTGGGTG	3	+
chr1	35881267	35881296	ACATATCTGAGGTTCTTCCCACCTTTACAG	3	+
chr1	35885292	35885312	TTCTTATTTTCATACATATTG	4	+
chr1	35885330	35885353	AATGCATCCAGCTGTTGGAAAATG	9	+
chr1	35885533	35885547	CATAATCTTATTTTG	3	+
chr1	35885556	35885580	TAACAAATCGTGGAATATTTTTAAG	11	+
chr1	35885592	35885618	TATAAAACTTTACCATAGTAACCTTAG	4	+
chr1	35885640	35885670	AGTGAAACTTTGGCTGCAATAGGCTACTTTG	6	+
chr1	35886197	35886221	TTTTACCTTCCTATTTCCCAAACAG	7	+
chr1	35886491	35886517	CATTATTCCAAACTCTAGCTGTTTCAG	7	+
chr1	35886966	35886988	AAAACTTCTTACTCCATACCTTG	11	+
chr1	35887266	35887294	TTGCCCAGAACCCTAAATTTATTCATAAG	15	+
chr1	35911685	35911705	TGGGGAGCTTTTCCATTCTAG	3	+
chr1	36030608	36030634	ATGAGCACTATTGGCCCATTTTACAAG	3	+
chr1	36031993	36032004	TCCTTATCCCTG	3	+
chr1	36035309	36035332	ATTATACCTGGGTTCTATGTGTAG	3	+
chr1	36290739	36290767	TTACATATTAAATTATACCCCTACTCATG	4	+
chr1	36292324	36292347	TTTTGCCTTTTAAAAAAAATTTCA	3	+
chr1	36295832	36295861	ATCTTAATTATGCCAAATATTCTGGCACAG	3	+
chr1	36314278	36314303	CTATATACTTTATATCCCTTTTAAAG	3	+
chr1	36316621	36316644	CAAGGTATCATCTGGTGGATAAAG	5	+
chr1	36319848	36319873	ATTCAAATAGGCAGTTCTCTTATTTG	6	+
chr1	36322623	36322651	ATGATTTTCAAGCAGACATGTTCTATATG	9	+
chr1	36322802	36322825	ATATTTTCTTGCTCAATAGCAAGG	5	+
chr1	36322832	36322859	CTCTGCTTTCATTTTAAGAAAGTGGAGG	5	+
chr1	36323112	36323147	CAATACGAGGTACTTTCTAAACTATTAAGGGAGGGG	13	+
chr1	36376188	36376213	CCTATATTTAAACTTTATATAAATAG	4	+
chr1	36381685	36381706	TATTATAACTACTGTTCCAATG	4	+
chr1	36385712	36385735	AAACCAGACCCAGATCAATATTTT	7	+
chr1	36386573	36386594	ATTTGTTCTCTGACCTGGCTAG	6	+
chr1	36387056	36387082	CAACTTCAGTGTGGAATTTCCTCTTTG	5	+
chr1	36387086	36387108	AGCCTGGGCTTGGATCTATCCTG	4	+
chr1	36387127	36387153	GATTACTTTAGACCTAGCCCAGGCTTG	5	+
chr1	36387317	36387344	CACAAACATTCATTATGGAGAAAGCATC	9	+
chr1	36387386	36387415	CTACAGCATGGGGTGCCCTATAGGCACAAG	4	+
chr1	36387882	36387901	TTCTTACTCTGATTTTTTTG	3	+
chr1	36388499	36388520	TTCTTTTTCTCTTTACCTGGGG	3	+
chr1	36389103	36389122	TTATTTTTATTTATATATGG	4	+
chr1	36389152	36389180	AATACCTTCCTTCTTAAAATCTGATCATG	9	+
chr1	36389186	36389212	GATATGCAGGGCACTTTTTACTATTTG	14	+
chr1	36389223	36389247	CAGATTGGGAAGGAGGTATTTTCTG	9	+
chr1	36389275	36389301	ACTTGCCTTCTCCCTGGGCAGGGAGAG	4	+
chr1	36389317	36389339	TCTCCCTTACTCTACTCATACTG	3	+
chr1	36389639	36389663	TTCTAAACTTTTTATCCCTCTCAAG	5	+
chr1	36389877	36389901	ACAACAGTGGCTTCTATTTCTAAAG	5	+
chr1	36390021	36390050	CCTTCATTTATTCTTCATTCAACAAACATG	10	+
chr1	36391054	36391079	CATACTATATTTATTTCCATAATTTG	121	+
chr1	36391176	36391215	GCAAATATAATTGAAATAGGCTAGTAGTCTGTGGTTTATG	9	+
chr1	36391300	36391321	ATACTTAACTACATTATCATTG	4	+
chr1	36391343	36391386	TTGGAGGTTCTATGGTTTTGTACTTTAAGCTGGTGGTATAATTG	6	+
chr1	36391392	36391418	CATGTAAATTCTGGCATTCTTCCTGGT	11	+
chr1	36391929	36391956	CACCTCTGGGCATTCCTTTTCATTACTG	3	+
chr1	36392250	36392267	ACATTTATTCCTCTGATG	4	+
chr1	36392573	36392599	TATAATAATATTGAGGGACCTTTCTAG	8	+
chr1	36392757	36392805	TACTTAGCTAGGTGTTTTCTACAGTATCTTATATAATTGCATCTTACAG	17	+
chr1	36392984	36393011	AAATTTTTTTGCTCTGCCATCCTCCATG	5	+
chr1	36393012	36393038	TTTATCCTCACGCCAGTTCGCCTCATG	3	+
chr1	36393462	36393519	TTTTATATTGTATCTTGCTAGAGTATAAAGTAACTTACTTTCTACCTTGTAGAAACTG	13	+
chr1	36393721	36393748	ACTTACTGGGCAGGGACATGACACTTAA	5	+
chr1	36393838	36393862	CTCACTTACTATCCCCATATCTTTG	8	+
chr1	36394155	36394176	AATTACAGGCATAAGCCACAAG	3	+
chr1	36394270	36394297	ATATATCTTTTACATCTATTTTTCCCAG	7	+
chr1	36394387	36394411	TTTATACTTTTGTATCATATTTTAG	5	+
chr1	36394413	36394433	AAATTTTGCACTGGGTATTTG	3	+
chr1	36394494	36394521	TACTATTTCTGTATTTCTTTCTTCTCAG	8	+
chr1	36394611	36394634	TCCATCAATCCAACAAATATACTG	6	+
chr1	36394654	36394706	TACTGGCACTGTTCTAGGTACTGGGGCAATGACAGTTAAGATAATACCCAATG	12	+
chr1	36394718	36394747	TACCCTTAAGAGCAGACTCAGTTGGGAATG	7	+
chr1	36394847	36394874	ATATTACAAATCATGAGCCTTTCACATG	7	+
chr1	36395239	36395260	ATATTTTAAAATTGGGGAGGGT	6	+
chr1	36395324	36395371	TTTTGAGTCCCATACATTTATTGTTTAATATTATATGGTAAGTACTTT	15	+
chr1	36395688	36395716	TTTCATTAAGGCAACAAATATTTATTAAG	6	+
chr1	36398862	36398884	AAACAAAATTTTCATTATTCCTG	3	+
chr1	36400179	36400201	TCAAAAATACCTACTAAAATATG	3	+
chr1	36404808	36404837	TAAATATTTCATAATATTCTGGATATTATG	7	+
chr1	36411339	36411369	CTATGGCACCATGGGCAAACCCATTAAACTG	5	+
chr1	36424787	36424817	AAATTATTATTAAATTTTACTTTATAATCTG	3	+
chr1	36425112	36425137	TTTATTTCCCAAATTACTTTCCCAAG	3	+
chr1	36428407	36428432	TTAATAAAACATAATTTATCTTTTTG	3	+
chr1	36432935	36432958	TACATACATACTTATTTTTTCCTG	6	+
chr1	36433669	36433698	AATATTATATAACCATTCTTTCCTTATCAG	3	+
chr1	36433953	36433979	TTATATAATTATTACCACCTTCCATCC	9	+
chr1	36434883	36434906	CAAACATTTTCTTACATTTCACAG	4	+
chr1	36435352	36435380	CTTACTACACACATACACCATATAATATG	14	+
chr1	36438635	36438662	CAAACACATTTATATAAATACCTTTTTG	4	+
chr1	36439169	36439200	TACATAAATTTTATATATAATTATACATACTG	10	+
chr1	36442068	36442096	ATTTTTATACCTCTAATTTTTTTTATCAG	3	+
chr1	36442679	36442708	TACAATTAAAAATAACTAAAAATATAATTG	20	+
chr1	36445076	36445092	ATATATTCATATATTAG	3	+
chr1	36445102	36445123	AAATATCCATCAGAGCTACCAG	3	+
chr1	36445348	36445376	ACCAAAATTCTACATTATCTAATAAAAAG	5	+
chr1	36445688	36445714	TTATCTTTATACTTATACCTTCATATG	16	+
chr1	36455578	36455605	CATTTTATATTAATTATTAATACTACAG	7	+
chr1	36457181	36457209	AAAATGTATTTATCAACAAACTTAAAATG	8	+
chr1	36457295	36457323	TTTAATTTACATACCATAAAATTCACACG	4	+
chr1	36463875	36463900	TTTATAATACAAAATATCCAAATATG	3	+
chr1	36472009	36472033	TACCATATATATATATCTATATATG	5	+
chr1	36474894	36474914	TTTACTTAATTATACTTAATT	3	+
chr1	36491325	36491348	AATTCAAAATTTTCTATAAATATG	3	+
chr1	36499841	36499866	TAATAAAAACATCTCCTCAAACTCTG	3	+
chr1	36503227	36503250	TAATATTTAAATTTCCACTTCATG	4	+
chr1	36507151	36507177	TTTTCTTATCTGTGTGCAGCAAGACAG	3	+
chr1	36521619	36521647	TCTAACCCTTTTAATGCCTTTACCTCAAG	6	+
chr1	36521704	36521726	TTTAAAAAATACACACCTTCATG	6	+
chr1	36521749	36521772	AATTATGTGTGCAAAAAATTAATG	5	+
chr1	36521773	36521796	TGCATTCATATATTCTTGTAAAAG	3	+
chr1	36521817	36521852	TATATACATCCATACTTCATATGCATATATATCTAG	16	+
chr1	36521885	36521922	TTATATATTTTAGAGTTCATTCCATTGGGGAATTTTCT	6	+
chr1	36521950	36521972	CCTTTATTTCTCTATTTCCCTTG	12	+
chr1	36522098	36522121	ACTCCTATCTCATACACAATTCTG	8	+
chr1	36522153	36522175	AAACAAAATTTTATATATATATG	45	+
chr1	36522203	36522232	ACACATATATATACATAAAATAACTTTCTG	12	+
chr1	36522668	36522694	TTAAAGCTGCTATAAATATAAAACCTG	5	+
chr1	36522894	36522921	TTTACTTGCTGCCTCTCATACCTTAATG	50	+
chr1	36522924	36522953	ATTTTCATATATTTTTTATATATATATATG	70	+
chr1	36522999	36523023	CTTCCTTTTCTTTTATATTTATTAG	25	+
chr1	36523046	36523071	AATTGTATTGGCAGCATCTTTTATAG	13	+
chr1	36523224	36523248	CCTTAATTTCAGAAGGAAAGTTTTG	5	+
chr1	36523676	36523697	CTTAACATATTTAAATTATTTG	7	+
chr1	36523739	36523760	CCCATTTTCATTTACTAAAATG	11	+
chr1	36523774	36523797	CAAGATGATATTTTAAAACTTTTG	4	+
chr1	36523813	36523839	TATAACTTTCCTTTTAAAATTAAGGTG	22	+
chr1	36524545	36524573	TAAAACATCTTCCTTTATCATGGGAGCTG	22	+
[truncated: 245,257 more rows]
